# Supplementary material for: Eukaryotic CD-NTase, STING, and viperin proteins evolved via domain shuffling, horizontal transfer, and ancient inheritance from prokaryotes
Source: PLoS Biol. 2023 Dec 8;21(12):e3002436. doi: 10.1371/journal.pbio.3002436 (PMC10732462; doi:10.1371/journal.pbio.3002436)
Supplement: S1 File. A — The Catalogs tab has the EukProt Species IDs and whether a homolog was found (1 = found homolog, 0 = did not find homolog), for each protein family. This tab makes up the raw data from which Figs 1B and S2 were generated. The Collectors Curves tab has the raw data used to make the graphs for S1B Fig. The number of search hits for each specified search is enumerated for each protein family. Searches that were not carried out are blank. The Venn Diagram tab has the EukProt Species ID against the presence/absence of a given homolog in Metazoa and non-metazoans (1 = found homolog, 0 = did not find homolog). The Robinson–Foulds tab has the raw data for each pairwise comparison between the various phylogenetic trees. (XLSX) [file pbio.3002436.s008.xlsx]

## Sheet: Catalogs
	Genomes							Transcriptomes							Genomes and Transcriptomes
	CD-Ntases							CD-Ntases							CD-Ntase
EukProt Species ID	cGLRs	OAS	eSMODS	STING	Viperin		EukProt Species ID	cGLRs	OAS	eSMODS	STING	Viperin		EukProt Species ID	cGLRs	OAS	eSMODS	STING	Viperin
EP00762	0	0	0	0	0		EP00161	0	0	0	0	0		EP00161	0	0	0	0	0
EP00686	0	0	0	0	0		EP00162	0	0	1	0	0		EP00162	0	0	1	0	0
EP01080	0	0	0	0	1		EP00163	0	0	0	0	0		EP00163	0	0	0	0	0
EP00671	0	0	0	0	0		EP00698	0	0	0	0	1		EP00698	0	0	0	0	1
EP00673	0	0	0	0	0		EP00699	0	0	0	0	0		EP00699	0	0	0	0	0
EP00674	0	0	0	0	0		EP00700	0	0	0	0	0		EP00700	0	0	0	0	0
EP00675	0	0	0	0	0		EP00696	0	0	0	0	0		EP00696	0	0	0	0	0
EP00676	0	0	0	0	0		EP00697	0	0	0	0	1		EP00697	0	0	0	0	1
EP00677	0	0	0	0	0		EP00003	0	0	0	0	0		EP00003	0	0	0	0	0
EP00678	0	0	0	0	0		EP00004	0	0	0	0	0		EP00004	0	0	0	0	1
EP00679	0	0	0	0	0		EP00001	0	0	0	0	0		EP00001	0	0	0	0	0
EP00680	0	0	0	0	0		EP00002	0	0	0	0	0		EP00002	0	0	0	0	0
EP00681	0	0	0	0	0		EP00695	0	0	0	0	0		EP00695	0	0	0	0	0
EP00682	0	0	0	0	0		EP00690	0	0	0	0	0		EP00690	0	0	0	0	0
EP00683	0	0	0	0	0		EP00691	0	0	0	0	0		EP00691	0	0	0	0	0
EP00684	0	0	0	0	0		EP00692	0	0	0	0	0		EP00692	0	0	0	0	0
EP00685	0	0	0	0	0		EP00693	0	0	0	0	0		EP00693	0	0	0	0	0
EP00757	0	0	0	0	0		EP00694	0	0	0	0	0		EP00694	0	0	0	0	0
EP00796	0	0	0	0	0		EP01028	0	0	0	0	0		EP00762	0	0	0	1	0
EP00667	0	0	0	0	0		EP00688	0	0	0	0	0		EP01028	0	0	0	0	0
EP01079	0	0	0	0	0		EP00689	0	0	0	0	0		EP00686	0	0	0	1	0
EP00659	0	0	0	0	0		EP00761	0	0	0	0	0		EP00688	0	0	0	0	0
EP00660	0	0	0	0	0		EP00817	0	0	0	0	0		EP00689	0	0	0	0	0
EP00661	0	0	0	0	0		EP00818	0	0	0	0	0		EP00761	0	0	0	0	0
EP00662	0	0	0	0	0		EP01027	0	0	0	0	0		EP00817	0	0	0	0	0
EP00663	0	0	0	0	0		EP01008	0	0	0	0	0		EP00818	0	0	0	0	0
EP00664	0	0	0	0	0		EP01009	0	0	0	0	0		EP01027	0	0	0	0	0
EP00665	0	0	0	0	0		EP00672	0	0	0	0	0		EP01080	0	0	0	1	1
EP00666	0	0	0	0	0		EP00758	0	0	0	0	0		EP01008	0	0	0	0	0
EP00701	0	0	0	0	0		EP00759	0	0	0	0	0		EP01009	0	0	0	0	0
EP00702	0	0	0	0	0		EP00760	0	0	0	0	0		EP00671	0	0	0	1	0
EP00704	0	0	0	0	1		EP00668	0	0	0	0	0		EP00672	0	0	0	0	0
EP00763	0	0	0	0	0		EP00669	0	0	0	0	0		EP00673	0	0	0	1	0
EP01146	0	0	0	0	1		EP00670	0	0	0	0	0		EP00674	0	0	0	1	0
EP00705	0	0	0	0	1		EP00906	0	0	0	0	1		EP00675	0	0	0	1	0
EP00706	0	0	0	0	1		EP00992	0	0	0	0	0		EP00676	0	0	0	1	0
EP00770	0	0	0	0	0		EP00993	0	0	0	0	0		EP00677	0	0	0	1	0
EP00021	0	0	0	0	0		EP00994	0	0	0	0	0		EP00678	0	0	0	1	0
EP00022	0	0	0	0	0		EP00995	0	0	0	0	0		EP00679	0	0	0	1	0
EP00023	0	0	0	0	0		EP00996	0	0	0	0	0		EP00680	0	0	0	1	0
EP00024	0	0	0	0	0		EP00997	0	0	0	0	0		EP00681	0	0	0	1	0
EP00025	0	0	0	0	0		EP00998	0	0	0	0	0		EP00682	0	0	0	1	0
EP01109	0	1	0	0	0		EP00999	0	0	0	0	0		EP00683	0	0	0	1	0
EP01132	0	0	0	0	0		EP01000	0	0	0	0	0		EP00684	0	0	0	1	0
EP01133	0	1	0	0	0		EP01001	0	0	0	0	1		EP00685	0	0	0	1	0
EP00014	0	0	0	0	0		EP01002	0	0	0	0	0		EP00757	0	0	0	1	0
EP00015	0	0	0	0	0		EP01003	0	0	0	0	0		EP00758	0	0	0	0	0
EP00016	0	0	0	0	0		EP01004	0	0	0	0	0		EP00759	0	0	0	0	0
EP00017	0	0	0	0	0		EP01005	0	0	0	0	0		EP00760	0	0	0	0	0
EP00727	0	0	0	0	0		EP01006	0	0	0	0	1		EP00796	0	0	0	1	0
EP00031	0	0	0	0	0		EP01007	0	0	0	0	0		EP00667	0	0	0	1	0
EP00159	0	0	0	0	0		EP01010	0	0	0	0	0		EP00668	0	0	0	0	0
EP00734	0	0	0	0	0		EP01011	0	0	0	0	0		EP00669	0	0	0	0	0
EP00129	0	0	0	0	0		EP01012	0	0	0	0	0		EP00670	0	0	0	0	0
EP00130	0	0	0	0	0		EP01013	0	0	0	0	0		EP00906	0	0	0	0	1
EP00131	0	0	0	0	0		EP00754	0	0	0	0	0		EP00992	0	0	0	0	0
EP00132	0	0	0	0	0		EP00755	0	0	0	0	1		EP00993	0	0	0	0	0
EP00133	0	0	0	0	0		EP00756	0	0	0	0	1		EP00994	0	0	0	0	0
EP00134	0	0	0	0	0		EP01059	0	0	0	0	0		EP00995	0	0	0	0	0
EP00135	0	0	0	0	0		EP01060	0	0	0	0	0		EP00996	0	0	0	0	0
EP00136	0	0	0	0	0		EP01061	0	0	0	0	0		EP00997	0	0	0	0	0
EP00137	0	0	0	0	0		EP01062	0	0	0	0	0		EP00998	0	0	0	0	0
EP00138	0	0	0	0	0		EP01063	0	0	0	0	0		EP00999	0	0	0	0	0
EP00139	0	0	0	0	0		EP01064	0	0	0	0	0		EP01000	0	0	0	0	0
EP00140	0	0	0	0	0		EP01065	0	0	0	0	0		EP01001	0	0	0	0	1
EP00141	0	0	0	0	0		EP00703	0	0	0	0	1		EP01002	0	0	0	0	0
EP00142	0	0	0	0	0		EP00764	0	0	0	0	0		EP01003	0	0	0	0	0
EP00143	0	0	0	0	0		EP00766	0	0	0	0	0		EP01004	0	0	0	0	0
EP00144	0	0	0	0	0		EP00767	0	0	0	0	0		EP01005	0	0	0	0	0
EP00145	0	0	0	0	0		EP00768	0	0	0	0	1		EP01006	0	0	0	0	1
EP00146	0	0	0	0	0		EP00769	0	0	0	0	0		EP01007	0	0	0	0	0
EP00147	0	0	0	0	0		EP00792	0	0	0	0	0		EP01010	0	0	0	0	0
EP00148	0	0	0	0	0		EP01155	0	0	0	0	0		EP01011	0	0	0	0	0
EP00149	0	0	0	0	0		EP01156	0	0	0	0	0		EP01012	0	0	0	0	0
EP00150	0	0	0	0	0		EP00771	0	0	0	0	0		EP01013	0	0	0	0	0
EP00151	0	0	0	0	1		EP00708	0	0	0	0	0		EP01079	0	0	0	1	0
EP00152	0	0	0	0	0		EP00028	0	0	0	1	0		EP00659	0	0	0	1	0
EP00153	0	0	0	0	0		EP00029	0	0	0	0	1		EP00660	0	0	0	1	0
EP00154	0	0	0	0	0		EP01120	0	0	0	0	0		EP00661	0	0	0	1	0
EP00155	0	0	0	0	0		EP01121	0	0	0	0	0		EP00662	0	0	0	1	0
EP00156	0	0	0	0	0		EP01122	0	1	0	0	0		EP00663	0	0	0	1	0
EP00157	0	0	0	0	0		EP01123	0	0	0	0	0		EP00664	0	0	0	1	0
EP00832	0	0	0	0	0		EP01124	0	0	0	0	0		EP00665	0	0	0	1	0
EP00833	0	0	0	0	1		EP01125	0	0	0	0	1		EP00666	0	0	0	1	0
EP00834	0	0	0	0	0		EP01126	0	0	0	0	0		EP00754	0	0	0	0	0
EP00835	0	0	0	0	0		EP01127	0	0	0	0	0		EP00755	0	0	0	0	1
EP00839	0	0	0	0	0		EP01128	0	0	0	0	0		EP00756	0	0	0	0	1
EP00840	0	0	0	0	0		EP01129	0	0	0	0	0		EP01059	0	0	0	0	0
EP00841	0	0	0	0	0		EP01130	0	0	0	0	0		EP01060	0	0	0	0	0
EP00842	0	0	0	0	0		EP00007	0	0	1	0	0		EP01061	0	0	0	0	0
EP00843	0	0	0	0	1		EP00008	0	1	0	0	1		EP01062	0	0	0	0	0
EP00844	0	0	0	0	0		EP00009	0	0	0	0	0		EP01063	0	0	0	0	0
EP00845	0	0	0	0	0		EP00010	0	0	0	0	0		EP01064	0	0	0	0	0
EP00846	0	0	0	0	0		EP00011	1	0	0	0	0		EP01065	0	0	0	0	0
EP00847	0	0	0	0	0		EP00012	0	1	0	0	0		EP00701	0	0	0	1	0
EP00848	0	0	0	0	0		EP00013	0	0	0	0	0		EP00702	0	0	0	1	0
EP00849	0	0	0	0	0		EP01085	0	0	0	0	0		EP00703	0	0	0	0	1
EP00855	0	0	0	0	0		EP01094	0	0	0	0	1		EP00704	0	0	0	1	1
EP00856	0	0	0	0	0		EP01095	0	0	0	0	0		EP00763	0	0	0	1	0
EP00857	0	0	0	0	0		EP01096	0	0	0	0	0		EP00764	0	0	0	0	0
EP00858	0	0	0	0	0		EP01097	0	0	0	0	0		EP00766	0	0	0	0	0
EP00859	0	0	0	0	0		EP01098	0	0	0	0	0		EP00767	0	0	0	0	0
EP00860	0	0	0	0	0		EP01099	0	0	0	0	0		EP00768	0	0	0	0	1
EP00861	0	0	0	0	0		EP01100	0	0	0	0	0		EP00769	0	0	0	0	0
EP00862	0	0	0	0	0		EP01101	0	0	0	0	0		EP01146	0	0	0	1	1
EP00863	0	0	0	0	0		EP01102	0	0	0	1	0		EP00792	0	0	0	0	0
EP00864	0	0	0	0	0		EP01103	0	1	0	0	0		EP00705	0	0	0	1	1
EP00865	0	0	0	0	0		EP01104	0	0	0	0	1		EP00706	0	0	0	1	1
EP00866	0	0	0	0	0		EP00005	0	0	0	0	0		EP01155	0	0	0	0	0
EP00867	0	0	0	0	0		EP00006	0	0	0	0	0		EP01156	0	0	0	0	0
EP00868	0	0	0	0	0		EP01087	0	0	0	0	1		EP00771	0	0	0	0	0
EP00869	0	0	0	0	0		EP01088	0	0	0	0	0		EP00708	0	0	0	0	0
EP00870	0	0	0	0	0		EP01089	0	0	0	0	0		EP00770	0	0	0	1	0
EP00127	0	0	0	0	0		EP01090	0	0	0	0	0		EP00028	0	0	0	0	0
EP00121	0	0	0	0	0		EP01091	0	0	0	0	0		EP00029	0	0	0	0	1
EP00122	0	0	0	0	0		EP01092	0	0	0	0	0		EP01120	0	0	0	0	0
EP00124	0	0	0	0	0		EP01093	0	0	0	0	0		EP01121	0	0	0	0	0
EP00125	0	0	0	0	0		EP00026	0	0	0	0	0		EP01122	0	1	0	0	0
EP01134	0	0	0	0	0		EP01110	0	0	0	0	0		EP01123	0	0	0	0	0
EP01135	0	0	0	0	0		EP01111	0	0	0	0	0		EP01124	0	0	0	0	0
EP00120	0	0	0	0	1		EP01112	0	0	0	0	0		EP01125	0	0	0	0	1
EP00057	1	0	0	0	0		EP01113	0	0	0	0	0		EP01126	0	0	0	0	0
EP00058	1	1	0	1	1		EP00019	0	0	1	0	0		EP01127	0	0	0	0	0
EP00059	1	1	0	0	0		EP00020	0	0	0	0	0		EP01128	0	0	0	0	0
EP00060	1	0	0	0	0		EP01108	0	0	0	0	0		EP01129	0	0	0	0	0
EP00061	1	1	0	0	1		EP01105	0	0	0	0	1		EP01130	0	0	0	0	0
EP00062	1	1	0	1	1		EP01106	0	0	0	0	1		EP00007	0	0	1	0	0
EP00063	1	0	0	1	1		EP01107	0	0	0	0	0		EP00008	0	1	0	0	1
EP00064	1	0	0	1	1		EP00027	0	1	0	1	0		EP00009	0	0	0	0	0
EP00065	1	0	0	0	1		EP01114	0	0	0	1	1		EP00010	0	0	0	0	0
EP00066	1	0	0	0	1		EP01115	0	0	0	0	0		EP00011	1	0	0	0	0
EP00067	1	0	0	1	1		EP01116	1	1	0	0	0		EP00012	0	1	0	0	0
EP00068	1	1	0	1	1		EP01117	0	0	0	0	0		EP00013	0	0	0	0	0
EP00069	1	1	0	1	1		EP01118	0	0	1	0	0		EP01085	0	0	0	0	0
EP00070	1	1	0	1	1		EP01119	0	0	0	0	1		EP01094	0	0	0	0	1
EP00071	1	1	0	1	1		EP00032	0	0	0	0	0		EP01095	0	0	0	0	0
EP00072	1	1	0	1	1		EP00033	0	0	0	0	1		EP01096	0	0	0	0	0
EP00073	1	1	0	1	1		EP00034	0	0	0	0	0		EP01097	0	0	0	0	0
EP00074	1	1	0	1	1		EP01086	0	0	0	0	1		EP01098	0	0	0	0	0
EP00075	1	0	0	1	1		EP00030	1	0	0	1	0		EP01099	0	0	0	0	0
EP00076	1	1	0	1	1		EP01139	0	0	0	1	0		EP01100	0	0	0	0	0
EP00077	1	1	0	1	1		EP00160	0	0	0	0	0		EP01101	0	0	0	0	0
EP00078	1	1	0	1	1		EP00732	0	0	0	0	0		EP01102	0	0	0	0	0
EP00079	1	0	0	1	1		EP00733	0	0	0	0	0		EP01103	0	1	0	0	0
EP00080	1	0	0	0	0		EP00158	0	0	0	0	0		EP01104	0	0	0	0	1
EP00081	1	0	0	0	0		EP00128	0	0	0	0	0		EP00005	0	0	0	0	0
EP00082	1	0	0	1	0		EP00123	0	0	0	0	0		EP00006	0	0	0	0	0
EP00083	1	0	0	0	0		EP00126	0	0	0	0	0		EP01087	0	0	0	0	1
EP00084	1	1	0	0	0		EP01136	0	0	0	0	0		EP01088	0	0	0	0	0
EP00085	0	0	0	1	1		EP01137	0	0	0	0	0		EP01089	0	0	0	0	0
EP00087	1	1	0	1	0		EP00088	0	1	0	0	0		EP01090	0	0	0	0	0
EP00093	1	0	0	0	0		EP00090	1	0	0	1	1		EP01091	0	0	0	0	0
EP00094	1	0	0	0	0		EP00091	0	0	0	1	0		EP01092	0	0	0	0	0
EP00095	1	0	0	0	0		EP00092	1	0	0	0	0		EP01093	0	0	0	0	0
EP00097	1	0	0	0	0		EP00096	1	0	0	0	0		EP00021	0	0	0	1	0
EP00098	1	0	0	1	1		EP00118	0	1	1	0	0		EP00022	0	0	0	1	0
EP00099	1	0	0	1	0		EP00800	0	0	0	0	0		EP00023	0	0	0	1	0
EP00100	1	0	0	0	0		EP00035	0	1	0	1	1		EP00024	0	0	0	1	0
EP00101	1	0	0	1	0		EP00036	0	0	0	1	0		EP00025	0	0	0	1	0
EP00102	1	0	0	0	1		EP00037	0	0	0	0	1		EP00026	0	0	0	0	0
EP00103	1	0	0	1	0		EP00038	0	0	0	0	0		EP01109	0	1	0	1	0
EP00104	1	1	0	1	1		EP00039	0	1	0	1	1		EP01110	0	0	0	0	0
EP00105	1	1	0	1	1		EP00040	0	1	0	1	1		EP01111	0	0	0	0	0
EP00106	1	0	0	0	0		EP00041	0	1	0	1	0		EP01112	0	0	0	0	0
EP00107	1	1	0	0	1		EP00042	0	0	0	0	0		EP01113	0	0	0	0	0
EP00108	1	0	0	0	0		EP00043	0	0	0	0	1		EP01132	0	0	0	1	0
EP00109	1	0	0	0	0		EP00045	0	1	0	0	1		EP01133	0	1	0	1	0
EP00110	1	1	0	1	1		EP00047	1	0	0	0	1		EP00019	0	0	1	0	0
EP00111	1	1	0	1	0		EP00048	0	0	0	0	1		EP00020	0	0	0	0	0
EP00112	1	0	0	1	1		EP00049	0	1	0	0	1		EP01108	0	0	0	0	0
EP00113	0	0	0	0	0		EP00050	0	1	0	0	1		EP00014	0	0	0	1	0
EP00114	1	0	0	0	0		EP00051	0	1	0	0	1		EP00015	0	0	0	1	0
EP00115	0	0	0	0	1		EP00052	1	1	0	1	1		EP00016	0	0	0	1	0
EP00116	0	0	0	0	0		EP00053	0	1	1	0	1		EP00017	0	0	0	1	0
EP00117	0	0	0	0	0		EP00054	0	1	0	0	0		EP00727	0	0	0	1	0
EP00119	0	1	0	0	1		EP00055	0	1	1	0	1		EP01105	0	0	0	0	1
EP00731	0	1	0	0	1		EP00056	0	1	0	0	1		EP01106	0	0	0	0	1
EP00794	1	0	0	1	1		EP00730	0	1	0	0	1		EP01107	0	0	0	0	0
EP00795	1	0	0	1	1		EP00298	0	0	0	0	0		EP00027	0	1	0	0	0
EP00044	0	0	0	0	0		EP00299	0	0	0	0	0		EP01114	0	0	0	0	1
EP00046	1	1	0	1	0		EP00300	0	0	0	0	1		EP01115	0	0	0	0	0
EP00729	0	0	0	0	0		EP00301	0	0	0	0	1		EP01116	1	1	0	0	0
EP00911	0	0	0	0	0		EP00164	0	0	0	0	0		EP01117	0	0	0	0	0
EP00912	0	0	0	0	0		EP00308	0	0	0	0	0		EP01118	0	0	1	0	0
EP01147	0	0	0	0	0		EP00310	0	0	0	0	0		EP01119	0	0	0	0	1
EP00314	0	0	0	1	0		EP00312	0	0	0	1	0		EP00032	0	0	0	0	0
EP00323	0	0	0	0	1		EP00315	0	0	0	0	0		EP00033	0	0	0	0	1
EP00900	0	0	0	0	1		EP00316	0	0	0	0	1		EP00034	0	0	0	0	0
EP00962	0	0	0	0	0		EP00320	0	0	0	0	0		EP01086	0	0	0	0	1
EP00964	0	1	0	0	0		EP00321	0	1	0	0	0		EP00030	1	0	0	0	0
EP00965	0	0	0	0	0		EP00322	0	0	0	0	0		EP00031	0	0	0	1	0
EP00966	0	0	0	0	0		EP00324	0	0	0	0	0		EP01139	0	0	0	0	0
EP00967	0	0	0	0	0		EP00325	0	0	0	0	0		EP00159	0	0	0	1	0
EP00963	0	0	0	0	0		EP00326	0	0	0	1	0		EP00160	0	0	0	0	0
EP00279	0	0	0	0	0		EP00327	0	0	0	0	0		EP00732	0	0	0	0	0
EP00960	0	0	0	0	0		EP00908	0	0	0	0	0		EP00733	0	0	0	0	0
EP00961	0	0	0	0	0		EP00302	0	0	0	0	1		EP00734	0	0	0	1	0
EP00741	0	0	0	0	0		EP00303	0	0	0	0	0		EP00129	0	0	0	1	0
EP00247	0	0	0	0	0		EP00304	0	0	0	0	0		EP00130	0	0	0	1	0
EP00248	0	0	0	0	0		EP00306	0	0	0	0	0		EP00131	0	0	0	1	0
EP00253	0	0	0	0	0		EP00307	0	0	0	0	0		EP00132	0	0	0	1	0
EP00254	0	0	0	0	0		EP00297	0	0	0	0	0		EP00133	0	0	0	1	0
EP00255	0	0	0	0	0		EP00296	0	0	0	0	0		EP00134	0	0	0	1	0
EP00256	0	0	0	0	0		EP00294	0	1	0	0	0		EP00135	0	0	0	1	0
EP00257	0	0	0	0	0		EP00295	0	0	0	0	0		EP00136	0	0	0	1	0
EP00258	0	0	0	0	0		EP00277	0	0	0	0	0		EP00137	0	0	0	1	0
EP00259	0	0	0	0	0		EP00281	0	0	0	0	0		EP00138	0	0	0	1	0
EP00260	0	0	0	0	0		EP00282	0	0	0	0	1		EP00139	0	0	0	1	0
EP00261	0	0	0	0	0		EP00283	0	0	0	0	0		EP00140	0	0	0	1	0
EP00263	0	0	0	0	0		EP00284	0	0	0	0	0		EP00141	0	0	0	1	0
EP00264	0	0	0	0	0		EP00285	0	0	0	0	0		EP00142	0	0	0	1	0
EP00265	0	0	0	0	0		EP00286	0	0	0	0	0		EP00143	0	0	0	1	0
EP00266	0	0	0	0	0		EP00287	0	0	0	0	0		EP00144	0	0	0	1	0
EP00267	0	0	0	0	0		EP00288	0	0	0	0	0		EP00145	0	0	0	1	0
EP00269	0	0	0	0	0		EP00290	0	0	0	0	0		EP00146	0	0	0	1	0
EP00850	0	0	0	0	0		EP00291	0	0	0	0	0		EP00147	0	0	0	1	0
EP00895	0	0	0	0	0		EP00292	0	0	0	0	0		EP00148	0	0	0	1	0
EP00896	0	0	0	0	0		EP00293	0	0	0	0	0		EP00149	0	0	0	1	0
EP00897	0	0	0	0	0		EP00802	0	0	0	0	0		EP00150	0	0	0	1	0
EP00898	0	0	0	0	0		EP00274	0	0	0	0	0		EP00151	0	0	0	1	1
EP00899	0	0	0	0	0		EP00275	0	0	0	0	0		EP00152	0	0	0	1	0
EP01018	0	0	0	0	0		EP00276	0	0	0	0	0		EP00153	0	0	0	1	0
EP00793	0	0	0	0	0		EP00243	0	0	0	0	0		EP00154	0	0	0	1	0
EP00958	0	0	0	0	0		EP00244	0	0	0	0	0		EP00155	0	0	0	1	0
EP00198	0	1	0	0	1		EP00245	0	0	0	0	0		EP00156	0	0	0	1	0
EP00202	0	0	0	0	0		EP00246	0	0	0	0	0		EP00157	0	0	0	1	0
EP00203	0	0	0	0	0		EP00249	0	0	0	0	0		EP00158	0	0	0	0	0
EP00206	0	0	0	0	0		EP00250	0	0	0	0	0		EP00832	0	0	0	1	0
EP00207	0	0	0	0	0		EP00252	0	0	0	0	0		EP00833	0	0	0	1	1
EP00210	0	0	0	0	0		EP00262	0	0	0	0	0		EP00834	0	0	0	1	0
EP00222	0	0	0	0	0		EP00268	0	0	0	0	0		EP00835	0	0	0	1	0
EP00224	0	0	0	0	0		EP00270	0	0	0	0	0		EP00839	0	0	0	1	0
EP00229	0	0	0	0	0		EP00271	0	0	0	0	0		EP00840	0	0	0	1	0
EP00231	0	0	0	0	0		EP00235	0	0	0	0	0		EP00841	0	0	0	1	0
EP00738	0	0	0	0	0		EP00191	0	0	0	0	1		EP00842	0	0	0	1	0
EP00775	0	1	0	0	0		EP00192	0	0	0	0	0		EP00843	0	0	0	1	1
EP00798	0	0	0	0	1		EP00193	0	0	0	0	0		EP00844	0	0	0	1	0
EP00799	0	0	0	0	0		EP00195	0	0	0	0	0		EP00845	0	0	0	1	0
EP00803	0	0	0	0	0		EP00197	0	0	0	0	0		EP00846	0	0	0	1	0
EP00851	0	1	0	0	1		EP00199	0	0	0	0	0		EP00847	0	0	0	1	0
EP00852	0	1	0	0	1		EP00200	0	0	0	0	0		EP00848	0	0	0	1	0
EP00853	0	1	0	0	0		EP00201	0	0	0	0	0		EP00849	0	0	0	1	0
EP00854	0	0	0	0	0		EP00204	0	0	0	0	0		EP00855	0	0	0	1	0
EP00873	0	0	0	0	0		EP00205	0	0	0	0	0		EP00856	0	0	0	1	0
EP00874	0	0	0	0	0		EP00208	0	0	0	0	0		EP00857	0	0	0	1	0
EP00875	0	1	0	0	0		EP00209	0	0	0	0	1		EP00858	0	0	0	1	0
EP00876	0	1	0	0	0		EP00211	0	0	0	0	1		EP00859	0	0	0	1	0
EP00877	0	0	0	0	0		EP00212	0	0	0	0	0		EP00860	0	0	0	1	0
EP00880	0	0	0	0	0		EP00213	0	0	0	0	0		EP00861	0	0	0	1	0
EP00881	0	0	0	0	1		EP00215	0	0	0	0	0		EP00862	0	0	0	1	0
EP00883	0	0	0	0	0		EP00216	0	0	0	0	0		EP00863	0	0	0	1	0
EP00884	0	0	0	0	0		EP00217	0	0	0	0	0		EP00864	0	0	0	1	0
EP00885	0	0	0	0	0		EP00218	0	0	0	0	0		EP00865	0	0	0	1	0
EP00886	0	0	0	0	0		EP00223	0	0	0	0	0		EP00866	0	0	0	1	0
EP00887	0	0	0	0	0		EP00227	0	0	0	0	0		EP00867	0	0	0	1	0
EP00888	0	0	0	0	0		EP00228	0	0	0	0	0		EP00868	0	0	0	1	0
EP00889	0	0	0	0	0		EP00230	0	0	0	0	0		EP00869	0	0	0	1	0
EP00890	0	0	0	0	0		EP00232	0	0	0	0	0		EP00870	0	0	0	1	0
EP00891	0	0	0	0	0		EP00236	0	0	0	0	0		EP00127	0	0	0	1	0
EP00892	0	0	0	0	0		EP00237	0	0	0	0	0		EP00128	0	0	0	0	0
EP00893	0	0	0	0	0		EP00238	0	0	0	0	0		EP00121	0	0	0	1	0
EP00894	0	0	0	0	0		EP00239	0	0	0	0	0		EP00122	0	0	0	1	0
EP00951	0	0	0	0	0		EP00240	0	0	0	0	0		EP00123	0	0	0	0	0
EP00955	0	0	0	0	0		EP00241	0	0	0	0	0		EP00124	0	0	0	1	0
EP00959	0	0	0	0	0		EP00242	0	0	0	0	0		EP00125	0	0	0	1	0
EP00329	0	0	0	0	0		EP00740	0	0	0	0	0		EP00126	0	0	0	0	0
EP01043	0	0	0	0	1		EP00878	0	0	0	0	0		EP01134	0	0	0	1	0
EP01044	0	0	0	0	0		EP00879	0	0	0	0	0		EP01135	0	0	0	1	0
EP01045	0	0	0	0	0		EP00882	0	0	0	0	0		EP00120	0	0	0	1	1
EP01046	0	0	0	0	0		EP01023	0	0	0	0	1		EP01136	0	0	0	0	0
EP01047	0	0	0	0	0		EP01024	0	0	0	0	1		EP01137	0	0	0	0	0
EP01048	0	0	0	0	0		EP01025	0	0	0	0	1		EP00057	1	0	0	1	0
EP01049	0	0	0	0	0		EP01026	0	0	0	0	1		EP00058	1	1	0	1	1
EP01050	0	0	0	0	0		EP00735	0	0	0	0	0		EP00059	1	1	0	1	0
EP01051	0	0	0	0	0		EP00736	0	0	0	0	0		EP00060	1	0	0	1	0
EP01052	0	0	0	0	0		EP00179	0	0	0	0	0		EP00061	1	1	0	1	1
EP00185	0	0	0	0	0		EP00180	0	0	0	0	0		EP00062	1	1	0	1	1
EP00169	0	0	0	0	0		EP00181	0	0	0	0	0		EP00063	1	0	0	1	1
EP00170	0	0	0	0	0		EP00182	0	0	0	0	0		EP00064	1	0	0	1	1
EP00171	0	0	0	0	0		EP00183	0	0	0	0	0		EP00065	1	0	0	1	1
EP00176	0	0	0	0	0		EP00184	0	0	0	0	0		EP00066	1	0	0	1	1
EP00872	0	0	0	0	0		EP00186	0	0	0	0	0		EP00067	1	0	0	1	1
EP00165	0	0	0	0	0		EP00187	0	0	0	0	1		EP00068	1	1	0	1	1
EP00166	0	0	0	0	0		EP00188	0	0	0	0	0		EP00069	1	1	0	1	1
EP00167	0	0	0	0	0		EP00189	0	0	0	0	0		EP00070	1	1	0	1	1
EP00871	0	0	0	0	0		EP00190	0	0	0	0	0		EP00071	1	1	0	1	1
EP00473	0	0	0	0	0		EP00168	0	0	0	0	0		EP00072	1	1	0	1	1
EP00466	0	0	0	0	0		EP00172	0	1	0	0	0		EP00073	1	1	0	1	1
EP00808	0	0	0	0	0		EP00173	0	0	0	0	0		EP00074	1	1	0	1	1
EP00954	0	0	0	0	0		EP00174	0	0	0	0	0		EP00075	1	0	0	1	1
EP00480	0	1	0	0	0		EP00175	0	0	0	0	0		EP00076	1	1	0	1	1
EP00505	0	0	0	0	0		EP00177	0	1	0	0	0		EP00077	1	1	0	1	1
EP00513	0	0	0	0	0		EP00178	0	0	0	0	1		EP00078	1	1	0	1	1
EP00924	0	0	0	0	0		EP00737	0	1	0	0	0		EP00079	1	0	0	1	1
EP00942	0	0	0	0	0		EP00656	0	0	0	0	0		EP00080	1	0	0	1	0
EP00943	0	0	0	0	0		EP00657	0	0	0	0	0		EP00081	1	0	0	1	0
EP00944	0	0	0	0	0		EP00658	0	0	0	0	0		EP00082	1	0	0	1	0
EP00945	0	0	0	0	0		EP00455	0	0	0	0	0		EP00083	1	0	0	1	0
EP00946	0	0	0	0	0		EP00474	0	0	0	0	0		EP00084	1	1	0	1	0
EP00947	0	0	0	0	0		EP00475	0	0	0	0	1		EP00085	0	0	0	1	1
EP00948	0	0	0	0	0		EP00477	0	0	0	0	0		EP00087	1	1	0	1	0
EP00949	0	0	0	0	0		EP00478	0	0	0	1	0		EP00088	0	1	0	0	0
EP00501	0	0	0	0	0		EP00479	0	0	0	0	0		EP00090	1	0	0	0	1
EP00503	0	0	0	0	0		EP00456	0	0	0	0	0		EP00091	0	0	0	0	0
EP00504	0	0	0	0	0		EP00457	0	0	0	0	0		EP00092	1	0	0	0	0
EP00749	0	0	0	0	0		EP00460	0	0	0	0	0		EP00093	1	0	0	1	0
EP00938	0	0	0	0	1		EP00461	0	0	0	0	0		EP00094	1	0	0	1	0
EP00939	0	0	0	0	0		EP00462	0	0	0	0	0		EP00095	1	0	0	1	0
EP00940	0	0	0	0	0		EP00463	0	0	0	0	0		EP00096	1	0	0	0	0
EP00941	0	0	0	0	0		EP00465	0	0	0	0	0		EP00097	1	0	0	1	0
EP00641	0	0	0	0	0		EP00467	0	0	0	0	0		EP00098	1	0	0	1	1
EP00642	0	0	0	0	0		EP00468	0	0	0	0	0		EP00099	1	0	0	1	0
EP00643	0	0	0	0	0		EP00469	0	0	0	0	0		EP00100	1	0	0	1	0
EP00644	0	0	0	0	0		EP00470	0	0	0	0	0		EP00101	1	0	0	1	0
EP00645	0	0	0	0	0		EP00471	0	0	0	0	0		EP00102	1	0	0	1	1
EP00646	0	0	0	0	0		EP00472	0	0	0	0	0		EP00103	1	0	0	1	0
EP00647	0	0	0	0	0		EP00823	0	0	0	0	0		EP00104	1	1	0	1	1
EP00648	0	0	0	0	0		EP00492	0	0	0	0	0		EP00105	1	1	0	1	1
EP00649	0	0	0	0	0		EP00493	0	0	0	0	0		EP00106	1	0	0	1	0
EP00650	0	0	0	0	0		EP00494	0	0	0	0	0		EP00107	1	1	0	1	1
EP00652	0	0	0	0	0		EP00495	0	0	0	0	0		EP00108	1	0	0	1	0
EP00653	0	0	0	0	0		EP00497	0	0	0	0	0		EP00109	1	0	0	1	0
EP00654	0	0	0	0	0		EP00481	0	0	0	0	0		EP00110	1	1	0	1	1
EP00655	0	0	0	0	0		EP00483	0	0	0	0	0		EP00111	1	1	0	1	0
EP00813	0	0	0	0	0		EP00484	0	0	0	0	0		EP00112	1	0	0	1	1
EP00528	0	0	0	0	0		EP00485	0	0	0	1	0		EP00113	0	0	0	1	0
EP00530	0	0	0	0	0		EP00486	0	0	0	0	0		EP00114	1	0	0	1	0
EP00536	0	0	0	0	1		EP00487	0	0	0	0	0		EP00115	0	0	0	1	1
EP00582	0	0	0	0	1		EP00488	0	0	0	0	0		EP00116	0	0	0	1	0
EP00605	0	0	0	0	0		EP00490	0	1	0	0	1		EP00117	0	0	0	1	0
EP00606	0	0	0	0	0		EP01083	0	0	0	0	1		EP00118	0	1	1	0	0
EP00609	0	0	0	0	0		EP01084	0	0	0	0	1		EP00119	0	1	0	1	1
EP00623	0	0	0	0	0		EP00753	0	0	0	0	0		EP00731	0	1	0	1	1
EP00624	0	0	0	0	0		EP00510	0	0	0	0	0		EP00794	1	0	0	1	1
EP00625	0	0	0	0	0		EP00511	0	0	0	0	0		EP00795	1	0	0	1	1
EP00752	0	0	0	0	0		EP00512	0	0	0	0	0		EP00800	0	0	0	0	0
EP00797	0	1	0	0	1		EP00514	0	0	0	0	0		EP00035	0	1	0	0	1
EP00804	0	0	0	0	0		EP00515	0	0	0	0	0		EP00036	0	0	0	0	0
EP00902	0	0	0	0	0		EP00516	0	0	0	1	0		EP00037	0	0	0	0	1
EP00903	0	0	0	0	0		EP00499	0	0	0	0	0		EP00038	0	0	0	0	0
EP00904	0	0	0	0	0		EP00500	0	0	0	0	0		EP00039	0	1	0	0	1
EP00905	0	0	0	0	0		EP00750	0	0	0	0	0		EP00040	0	1	0	0	1
EP00934	0	0	0	1	0		EP01029	0	0	0	0	1		EP00041	0	1	0	0	0
EP00952	0	0	0	0	0		EP01138	0	0	0	0	0		EP00042	0	0	0	0	0
EP00953	0	1	0	0	0		EP00518	0	0	0	1	0		EP00043	0	0	0	0	1
EP00956	0	0	0	0	1		EP00519	0	0	0	0	0		EP00044	0	0	0	1	0
EP00957	0	0	0	0	0		EP00520	0	0	0	0	0		EP00045	0	1	0	0	1
EP00968	0	0	0	1	0		EP00521	0	0	0	0	1		EP00046	1	1	0	1	0
EP00977	0	0	0	0	0		EP00522	0	0	0	0	0		EP00047	1	0	0	0	1
EP00978	0	0	0	1	0		EP00523	0	0	0	0	0		EP00048	0	0	0	0	1
EP00979	0	0	0	0	0		EP00525	0	0	0	0	0		EP00049	0	1	0	0	1
EP00980	0	0	0	0	0		EP00526	0	0	0	1	0		EP00050	0	1	0	0	1
EP00981	1	0	0	0	0		EP00527	0	0	0	1	0		EP00051	0	1	0	0	1
EP00982	0	0	0	0	0		EP00529	0	0	0	0	0		EP00052	1	1	0	0	1
EP00983	0	0	0	0	0		EP00531	0	0	0	0	0		EP00053	0	1	1	0	1
EP00984	0	0	0	0	1		EP00532	0	0	0	0	0		EP00054	0	1	0	0	0
EP00985	0	0	0	0	1		EP00533	0	0	0	0	0		EP00055	0	1	1	0	1
EP00986	0	0	0	0	1		EP00534	0	0	0	0	1		EP00056	0	1	0	0	1
EP01030	0	0	0	0	0		EP00535	0	0	0	0	0		EP00729	0	0	0	1	0
EP01031	0	0	0	0	0		EP00537	0	0	0	0	0		EP00730	0	1	0	0	1
EP01032	0	0	0	0	0		EP00538	0	0	0	0	0		EP00911	0	0	0	1	0
EP01033	0	0	0	0	1		EP00539	0	0	0	0	1		EP00912	0	0	0	1	0
EP01034	0	0	0	0	0		EP00540	0	0	0	0	0		EP01147	0	0	0	1	0
EP01035	0	1	0	0	0		EP00541	0	0	0	0	0		EP00298	0	0	0	0	0
EP01036	0	1	0	0	0		EP00542	0	0	0	0	0		EP00299	0	0	0	0	0
EP01037	0	0	1	0	0		EP00543	0	0	0	0	0		EP00300	0	0	0	0	1
EP01038	0	0	0	0	1		EP00544	0	0	0	0	1		EP00301	0	0	0	0	1
EP01039	1	0	1	0	0		EP00545	0	0	0	0	0		EP00164	0	0	0	0	0
EP01040	1	0	0	0	1		EP00546	0	1	0	1	0		EP00308	0	0	0	0	0
EP01041	0	0	0	0	1		EP00547	0	0	0	0	0		EP00310	0	0	0	0	0
EP01042	0	0	0	0	0		EP00548	0	0	0	1	0		EP00312	0	0	0	0	0
EP01082	0	0	0	0	0		EP00549	0	0	0	0	0		EP00314	0	0	0	1	0
EP00935	0	0	0	0	0		EP00550	0	0	0	1	0		EP00315	0	0	0	0	0
EP00936	0	0	0	0	0		EP00551	0	0	0	0	0		EP00316	0	0	0	0	1
EP00937	0	0	0	0	0		EP00552	0	0	0	0	0		EP00320	0	0	0	0	0
EP00332	0	0	0	0	0		EP00553	0	0	0	0	0		EP00321	0	1	0	0	0
EP00333	0	0	0	0	1		EP00554	0	0	0	0	0		EP00322	0	0	0	0	0
EP00334	0	0	0	0	0		EP00555	0	0	0	0	0		EP00323	0	0	0	1	1
EP00336	0	0	0	0	0		EP00557	0	0	0	1	0		EP00324	0	0	0	0	0
EP00347	0	0	0	0	0		EP00558	0	0	0	0	0		EP00325	0	0	0	0	0
EP00348	0	0	0	0	0		EP00559	0	0	0	0	0		EP00326	0	0	0	0	0
EP00810	0	0	0	0	0		EP00560	0	0	0	0	0		EP00327	0	0	0	0	0
EP00454	0	0	0	0	0		EP00561	0	0	0	0	0		EP00900	0	0	0	1	1
EP00392	0	0	0	0	0		EP00562	0	1	0	0	1		EP00908	0	0	0	0	0
EP00395	0	0	0	0	0		EP00563	0	0	0	0	1		EP00962	0	0	0	1	0
EP00396	0	0	0	0	0		EP00565	0	0	0	0	0		EP00964	0	1	0	1	0
EP00398	0	0	0	0	0		EP00566	0	0	0	0	0		EP00965	0	0	0	1	0
EP00399	0	0	0	0	0		EP00567	0	0	0	0	0		EP00966	0	0	0	1	0
EP00400	0	0	0	0	0		EP00568	0	0	0	0	0		EP00967	0	0	0	1	0
EP00434	0	1	0	0	1		EP00569	0	0	0	0	1		EP00302	0	0	0	0	1
EP00435	0	1	0	0	0		EP00571	0	0	0	0	1		EP00303	0	0	0	0	0
EP00438	0	0	0	0	0		EP00573	0	0	0	0	1		EP00304	0	0	0	0	0
EP00439	0	1	0	0	1		EP00574	0	0	0	0	0		EP00306	0	0	0	0	0
EP00452	0	0	0	0	0		EP00577	0	0	0	0	1		EP00307	0	0	0	0	0
EP00913	0	0	0	0	1		EP00578	0	0	0	0	0		EP00963	0	0	0	1	0
EP00925	0	0	0	0	0		EP00579	0	0	0	0	1		EP00297	0	0	0	0	0
EP00926	0	0	0	0	0		EP00580	0	0	0	0	0		EP00296	0	0	0	0	0
EP00969	0	0	0	0	0		EP00581	0	0	0	0	0		EP00294	0	1	0	0	0
EP00970	0	0	0	0	0		EP00584	0	0	0	0	0		EP00295	0	0	0	0	0
EP00971	0	0	0	0	0		EP00585	0	0	0	0	0		EP00277	0	0	0	0	0
EP00972	0	0	0	0	0		EP00586	0	0	0	0	0		EP00279	0	0	0	1	0
EP00973	0	1	0	0	0		EP00587	0	0	0	0	0		EP00281	0	0	0	0	0
EP00974	0	0	0	0	0		EP00588	0	0	0	0	1		EP00282	0	0	0	0	1
EP00975	0	0	0	0	0		EP00590	0	0	0	0	1		EP00283	0	0	0	0	0
EP00976	0	0	0	0	0		EP00591	0	0	0	0	0		EP00284	0	0	0	0	0
EP00390	0	1	0	0	0		EP00592	0	1	0	0	0		EP00285	0	0	0	0	0
EP00820	0	0	0	0	0		EP00593	0	0	0	0	0		EP00286	0	0	0	0	0
EP00364	0	0	0	0	0		EP00594	0	0	0	0	0		EP00287	0	0	0	0	0
EP00365	0	0	0	0	0		EP00595	0	0	0	0	0		EP00288	0	0	0	0	0
EP00366	0	0	0	0	0		EP00596	0	0	0	0	0		EP00290	0	0	0	0	0
EP00367	0	0	0	0	0		EP00597	0	0	0	0	1		EP00291	0	0	0	0	0
EP00369	0	0	0	0	0		EP00598	0	0	0	0	1		EP00292	0	0	0	0	0
EP00370	0	0	0	0	0		EP00599	0	0	0	0	1		EP00293	0	0	0	0	0
EP00371	0	0	0	0	0		EP00600	0	0	0	0	0		EP00802	0	0	0	0	0
EP00372	0	0	0	0	0		EP00601	0	0	0	0	1		EP00960	0	0	0	1	0
EP00373	0	0	0	0	0		EP00602	0	0	0	0	0		EP00961	0	0	0	1	0
EP00374	0	0	0	0	0		EP00603	0	0	0	0	0		EP00274	0	0	0	0	0
EP00375	0	0	0	0	0		EP00604	0	0	0	0	0		EP00275	0	0	0	0	0
EP00376	0	0	0	0	0		EP00607	0	0	0	0	0		EP00276	0	0	0	0	0
EP00377	0	0	0	0	0		EP00608	0	0	0	0	0		EP00741	0	0	0	1	0
EP00378	0	0	0	0	0		EP00610	0	0	0	0	0		EP00243	0	0	0	0	0
EP00379	0	0	0	0	0		EP00611	0	0	0	0	0		EP00244	0	0	0	0	0
EP00380	0	0	0	0	0		EP00612	0	0	0	0	0		EP00245	0	0	0	0	0
EP00381	0	0	0	0	0		EP00613	0	1	0	0	0		EP00246	0	0	0	0	0
EP00384	0	0	0	0	0		EP00614	0	0	0	0	1		EP00247	0	0	0	1	0
EP00821	0	0	0	0	0		EP00615	0	0	0	0	0		EP00248	0	0	0	1	0
EP00822	0	0	0	0	0		EP00616	0	0	0	0	0		EP00249	0	0	0	0	0
EP00901	0	0	0	0	0		EP00617	0	0	0	0	0		EP00250	0	0	0	0	0
EP00988	0	0	0	0	0		EP00618	0	0	0	0	0		EP00252	0	0	0	0	0
EP00989	0	0	0	0	0		EP00619	0	0	0	0	0		EP00253	0	0	0	1	0
							EP00620	0	0	0	0	0		EP00254	0	0	0	1	0
							EP00621	0	0	0	0	0		EP00255	0	0	0	1	0
							EP00622	0	0	0	0	0		EP00256	0	0	0	1	0
							EP00628	0	1	0	0	0		EP00257	0	0	0	1	0
							EP00629	0	0	0	0	0		EP00258	0	0	0	1	0
							EP00630	0	0	0	0	0		EP00259	0	0	0	1	0
							EP00631	0	0	0	0	0		EP00260	0	0	0	1	0
							EP00632	0	0	0	1	0		EP00261	0	0	0	1	0
							EP00633	0	0	0	0	0		EP00262	0	0	0	0	0
							EP00634	0	0	0	0	0		EP00263	0	0	0	1	0
							EP00635	0	0	0	0	0		EP00264	0	0	0	1	0
							EP00636	0	0	0	0	0		EP00265	0	0	0	1	0
							EP00638	0	0	0	0	0		EP00266	0	0	0	1	0
							EP00639	0	0	0	0	1		EP00267	0	0	0	1	0
							EP00640	0	0	0	0	0		EP00268	0	0	0	0	0
							EP00751	0	0	0	0	0		EP00269	0	0	0	1	0
							EP00814	0	0	0	0	0		EP00270	0	0	0	0	0
							EP00815	0	0	0	0	0		EP00271	0	0	0	0	0
							EP00816	0	0	0	0	0		EP00850	0	0	0	1	0
							EP00742	0	0	0	0	1		EP00895	0	0	0	1	0
							EP00743	0	0	0	0	0		EP00896	0	0	0	1	0
							EP00744	0	0	0	0	0		EP00897	0	0	0	1	0
							EP00330	0	0	0	0	0		EP00898	0	0	0	1	0
							EP00331	0	0	0	0	1		EP00899	0	0	0	1	0
							EP00335	0	0	0	0	0		EP01018	0	0	0	1	0
							EP00339	0	0	0	0	0		EP00235	0	0	0	0	0
							EP00340	0	0	0	0	0		EP00793	0	0	0	1	0
							EP00341	0	0	0	0	0		EP00958	0	0	0	1	0
							EP00343	0	0	0	0	0		EP00191	0	0	0	0	1
							EP00344	0	0	0	0	0		EP00192	0	0	0	0	0
							EP00345	0	0	0	0	0		EP00193	0	0	0	0	0
							EP00349	0	0	0	0	0		EP00195	0	0	0	0	0
							EP00350	0	0	0	0	0		EP00197	0	0	0	0	0
							EP00351	0	0	0	0	0		EP00198	0	1	0	1	1
							EP00352	0	0	0	0	0		EP00199	0	0	0	0	0
							EP00353	0	0	0	0	0		EP00200	0	0	0	0	0
							EP00354	0	0	0	0	0		EP00201	0	0	0	0	0
							EP00355	0	0	0	0	0		EP00202	0	0	0	1	0
							EP00356	0	0	0	0	0		EP00203	0	0	0	1	0
							EP00357	0	0	0	0	0		EP00204	0	0	0	0	0
							EP00358	0	0	0	0	0		EP00205	0	0	0	0	0
							EP00359	0	0	0	0	0		EP00206	0	0	0	1	0
							EP00360	0	0	0	0	0		EP00207	0	0	0	1	0
							EP00361	0	0	0	0	0		EP00208	0	0	0	0	0
							EP00362	0	0	0	0	0		EP00209	0	0	0	0	1
							EP00801	0	0	0	0	1		EP00210	0	0	0	1	0
							EP00806	0	0	0	0	0		EP00211	0	0	0	0	1
							EP00824	0	0	0	0	0		EP00212	0	0	0	0	0
							EP00825	0	0	0	0	0		EP00213	0	0	0	0	0
							EP00826	0	0	0	0	0		EP00215	0	0	0	0	0
							EP00827	0	0	0	0	1		EP00216	0	0	0	0	0
							EP00828	0	0	0	0	1		EP00217	0	0	0	0	0
							EP00829	0	0	0	0	0		EP00218	0	0	0	0	0
							EP00830	0	0	0	0	0		EP00222	0	0	0	1	0
							EP00831	0	0	0	0	0		EP00223	0	0	0	0	0
							EP01015	0	0	0	0	0		EP00224	0	0	0	1	0
							EP01016	0	0	0	0	0		EP00227	0	0	0	0	0
							EP01017	0	0	0	0	0		EP00228	0	0	0	0	0
							EP01019	0	0	0	0	0		EP00229	0	0	0	1	0
							EP01022	0	0	0	0	0		EP00230	0	0	0	0	0
							EP00453	0	0	0	0	0		EP00231	0	0	0	1	0
							EP00391	0	0	0	0	0		EP00232	0	0	0	0	0
							EP00397	0	1	0	0	0		EP00236	0	0	0	0	0
							EP00401	0	1	0	0	1		EP00237	0	0	0	0	0
							EP00403	0	1	0	0	1		EP00238	0	0	0	0	0
							EP00404	0	1	0	0	0		EP00239	0	0	0	0	0
							EP00405	0	1	0	0	0		EP00240	0	0	0	0	0
							EP00406	0	1	0	0	0		EP00241	0	0	0	0	0
							EP00408	0	1	0	0	0		EP00242	0	0	0	0	0
							EP00409	0	1	0	0	0		EP00738	0	0	0	1	0
							EP00411	0	1	0	0	0		EP00740	0	0	0	0	0
							EP00413	0	1	0	0	0		EP00775	0	1	0	1	0
							EP00414	0	0	0	0	0		EP00798	0	0	0	1	1
							EP00415	0	0	0	0	0		EP00799	0	0	0	1	0
							EP00416	0	1	0	0	0		EP00803	0	0	0	1	0
							EP00418	0	1	0	0	1		EP00851	0	1	0	1	1
							EP00419	0	1	0	0	0		EP00852	0	1	0	1	1
							EP00420	0	1	0	0	0		EP00853	0	1	0	1	0
							EP00421	0	1	0	0	0		EP00854	0	0	0	1	0
							EP00424	0	1	0	0	0		EP00873	0	0	0	1	0
							EP00425	0	1	0	0	0		EP00874	0	0	0	1	0
							EP00427	0	1	0	0	0		EP00875	0	1	0	1	0
							EP00428	0	1	0	0	0		EP00876	0	1	0	1	0
							EP00429	0	1	0	0	0		EP00877	0	0	0	1	0
							EP00437	0	1	0	0	1		EP00878	0	0	0	0	0
							EP00440	0	1	0	0	0		EP00879	0	0	0	0	0
							EP00441	0	1	0	0	1		EP00880	0	0	0	1	0
							EP00442	0	0	0	0	0		EP00881	0	0	0	1	1
							EP00443	0	1	0	0	1		EP00882	0	0	0	0	0
							EP00444	0	1	0	0	0		EP00883	0	0	0	1	0
							EP00445	0	1	0	0	0		EP00884	0	0	0	1	0
							EP00446	0	1	0	0	0		EP00885	0	0	0	1	0
							EP00448	0	1	0	0	1		EP00886	0	0	0	1	0
							EP00449	0	1	0	0	0		EP00887	0	0	0	1	0
							EP00450	0	1	0	0	1		EP00888	0	0	0	1	0
							EP00451	0	1	0	0	0		EP00889	0	0	0	1	0
							EP00746	0	1	0	0	0		EP00890	0	0	0	1	0
							EP00747	0	1	0	0	0		EP00891	0	0	0	1	0
							EP00811	0	0	0	0	0		EP00892	0	0	0	1	0
							EP00812	0	0	0	0	0		EP00893	0	0	0	1	0
							EP00927	0	1	0	0	0		EP00894	0	0	0	1	0
							EP00928	0	1	0	0	0		EP00951	0	0	0	1	0
							EP00929	0	1	0	0	0		EP00955	0	0	0	1	0
							EP00930	0	1	0	0	0		EP00959	0	0	0	1	0
							EP00931	0	1	0	0	0		EP01023	0	0	0	0	1
							EP00932	0	1	0	0	0		EP01024	0	0	0	0	1
							EP00933	0	1	0	0	0		EP01025	0	0	0	0	1
							EP00916	0	0	0	0	0		EP01026	0	0	0	0	1
							EP01066	0	1	0	0	0		EP00735	0	0	0	0	0
							EP01067	0	1	0	0	0		EP00736	0	0	0	0	0
							EP00386	0	0	0	0	0		EP00329	0	0	0	1	0
							EP00388	0	0	0	0	0		EP01043	0	0	0	1	1
							EP00389	0	0	0	0	0		EP01044	0	0	0	1	0
							EP00745	0	0	0	0	0		EP01045	0	0	0	1	0
							EP00919	1	1	0	0	0		EP01046	0	0	0	1	0
							EP00382	0	0	0	0	0		EP01047	0	0	0	1	0
							EP00914	0	0	0	1	0		EP01048	0	0	0	1	0
							EP00915	0	0	0	0	0		EP01049	0	0	0	1	0
							EP00917	0	0	0	0	0		EP01050	0	0	0	1	0
							EP00918	1	0	0	0	1		EP01051	0	0	0	1	0
							EP00920	0	0	0	0	0		EP01052	0	0	0	1	0
							EP00921	0	0	0	0	0		EP00179	0	0	0	0	0
							EP00922	0	0	0	0	1		EP00180	0	0	0	0	0
							EP00923	0	0	0	0	0		EP00181	0	0	0	0	0
							EP01053	0	0	0	0	0		EP00182	0	0	0	0	0
							EP01054	0	0	0	0	0		EP00183	0	0	0	0	0
							EP01055	0	0	0	0	0		EP00184	0	0	0	0	0
							EP01056	0	0	0	0	0		EP00185	0	0	0	1	0
							EP01057	0	0	0	0	0		EP00186	0	0	0	0	0
							EP01068	0	0	0	0	0		EP00187	0	0	0	0	1
							EP01069	0	0	0	0	0		EP00188	0	0	0	0	0
							EP01070	0	0	0	0	0		EP00189	0	0	0	0	0
							EP01071	0	0	0	0	0		EP00190	0	0	0	0	0
														EP00168	0	0	0	0	0
														EP00169	0	0	0	1	0
														EP00170	0	0	0	1	0
														EP00171	0	0	0	1	0
														EP00172	0	1	0	0	0
														EP00173	0	0	0	0	0
														EP00174	0	0	0	0	0
														EP00175	0	0	0	0	0
														EP00176	0	0	0	1	0
														EP00177	0	1	0	0	0
														EP00178	0	0	0	0	1
														EP00737	0	1	0	0	0
														EP00872	0	0	0	1	0
														EP00165	0	0	0	1	0
														EP00166	0	0	0	1	0
														EP00167	0	0	0	1	0
														EP00871	0	0	0	1	0
														EP00656	0	0	0	0	0
														EP00657	0	0	0	0	0
														EP00658	0	0	0	0	0
														EP00455	0	0	0	0	0
														EP00473	0	0	0	1	0
														EP00474	0	0	0	0	0
														EP00475	0	0	0	0	1
														EP00477	0	0	0	0	0
														EP00478	0	0	0	0	0
														EP00479	0	0	0	0	0
														EP00456	0	0	0	0	0
														EP00457	0	0	0	0	0
														EP00460	0	0	0	0	0
														EP00461	0	0	0	0	0
														EP00462	0	0	0	0	0
														EP00463	0	0	0	0	0
														EP00465	0	0	0	0	0
														EP00466	0	0	0	1	0
														EP00467	0	0	0	0	0
														EP00468	0	0	0	0	0
														EP00469	0	0	0	0	0
														EP00470	0	0	0	0	0
														EP00471	0	0	0	0	0
														EP00472	0	0	0	0	0
														EP00808	0	0	0	1	0
														EP00823	0	0	0	0	0
														EP00954	0	0	0	1	0
														EP00492	0	0	0	0	0
														EP00493	0	0	0	0	0
														EP00494	0	0	0	0	0
														EP00495	0	0	0	0	0
														EP00497	0	0	0	0	0
														EP00480	0	1	0	1	0
														EP00481	0	0	0	0	0
														EP00483	0	0	0	0	0
														EP00484	0	0	0	0	0
														EP00485	0	0	0	0	0
														EP00486	0	0	0	0	0
														EP00487	0	0	0	0	0
														EP00488	0	0	0	0	0
														EP00490	0	1	0	0	1
														EP01083	0	0	0	0	1
														EP01084	0	0	0	0	1
														EP00753	0	0	0	0	0
														EP00505	0	0	0	1	0
														EP00510	0	0	0	0	0
														EP00511	0	0	0	0	0
														EP00512	0	0	0	0	0
														EP00513	0	0	0	1	0
														EP00514	0	0	0	0	0
														EP00515	0	0	0	0	0
														EP00516	0	0	0	0	0
														EP00924	0	0	0	1	0
														EP00942	0	0	0	1	0
														EP00943	0	0	0	1	0
														EP00944	0	0	0	1	0
														EP00945	0	0	0	1	0
														EP00946	0	0	0	1	0
														EP00947	0	0	0	1	0
														EP00948	0	0	0	1	0
														EP00949	0	0	0	1	0
														EP00499	0	0	0	0	0
														EP00500	0	0	0	0	0
														EP00501	0	0	0	1	0
														EP00503	0	0	0	1	0
														EP00504	0	0	0	1	0
														EP00749	0	0	0	1	0
														EP00750	0	0	0	0	0
														EP00938	0	0	0	1	1
														EP00939	0	0	0	1	0
														EP00940	0	0	0	1	0
														EP00941	0	0	0	1	0
														EP01029	0	0	0	0	1
														EP01138	0	0	0	0	0
														EP00641	0	0	0	1	0
														EP00642	0	0	0	1	0
														EP00643	0	0	0	1	0
														EP00644	0	0	0	1	0
														EP00645	0	0	0	1	0
														EP00646	0	0	0	1	0
														EP00647	0	0	0	1	0
														EP00648	0	0	0	1	0
														EP00649	0	0	0	1	0
														EP00650	0	0	0	1	0
														EP00652	0	0	0	1	0
														EP00653	0	0	0	1	0
														EP00654	0	0	0	1	0
														EP00655	0	0	0	1	0
														EP00813	0	0	0	1	0
														EP00518	0	0	0	0	0
														EP00519	0	0	0	0	0
														EP00520	0	0	0	0	0
														EP00521	0	0	0	0	1
														EP00522	0	0	0	0	0
														EP00523	0	0	0	0	0
														EP00525	0	0	0	0	0
														EP00526	0	0	0	0	0
														EP00527	0	0	0	0	0
														EP00528	0	0	0	1	0
														EP00529	0	0	0	0	0
														EP00530	0	0	0	1	0
														EP00531	0	0	0	0	0
														EP00532	0	0	0	0	0
														EP00533	0	0	0	0	0
														EP00534	0	0	0	0	1
														EP00535	0	0	0	0	0
														EP00536	0	0	0	1	1
														EP00537	0	0	0	0	0
														EP00538	0	0	0	0	0
														EP00539	0	0	0	0	1
														EP00540	0	0	0	0	0
														EP00541	0	0	0	0	0
														EP00542	0	0	0	0	0
														EP00543	0	0	0	0	0
														EP00544	0	0	0	0	1
														EP00545	0	0	0	0	0
														EP00546	0	1	0	0	0
														EP00547	0	0	0	0	0
														EP00548	0	0	0	0	0
														EP00549	0	0	0	0	0
														EP00550	0	0	0	0	0
														EP00551	0	0	0	0	0
														EP00552	0	0	0	0	0
														EP00553	0	0	0	0	0
														EP00554	0	0	0	0	0
														EP00555	0	0	0	0	0
														EP00557	0	0	0	0	0
														EP00558	0	0	0	0	0
														EP00559	0	0	0	0	0
														EP00560	0	0	0	0	0
														EP00561	0	0	0	0	0
														EP00562	0	1	0	0	1
														EP00563	0	0	0	0	1
														EP00565	0	0	0	0	0
														EP00566	0	0	0	0	0
														EP00567	0	0	0	0	0
														EP00568	0	0	0	0	0
														EP00569	0	0	0	0	1
														EP00571	0	0	0	0	1
														EP00573	0	0	0	0	1
														EP00574	0	0	0	0	0
														EP00577	0	0	0	0	1
														EP00578	0	0	0	0	0
														EP00579	0	0	0	0	1
														EP00580	0	0	0	0	0
														EP00581	0	0	0	0	0
														EP00582	0	0	0	1	1
														EP00584	0	0	0	0	0
														EP00585	0	0	0	0	0
														EP00586	0	0	0	0	0
														EP00587	0	0	0	0	0
														EP00588	0	0	0	0	1
														EP00590	0	0	0	0	1
														EP00591	0	0	0	0	0
														EP00592	0	1	0	0	0
														EP00593	0	0	0	0	0
														EP00594	0	0	0	0	0
														EP00595	0	0	0	0	0
														EP00596	0	0	0	0	0
														EP00597	0	0	0	0	1
														EP00598	0	0	0	0	1
														EP00599	0	0	0	0	1
														EP00600	0	0	0	0	0
														EP00601	0	0	0	0	1
														EP00602	0	0	0	0	0
														EP00603	0	0	0	0	0
														EP00604	0	0	0	0	0
														EP00605	0	0	0	1	0
														EP00606	0	0	0	1	0
														EP00607	0	0	0	0	0
														EP00608	0	0	0	0	0
														EP00609	0	0	0	1	0
														EP00610	0	0	0	0	0
														EP00611	0	0	0	0	0
														EP00612	0	0	0	0	0
														EP00613	0	1	0	0	0
														EP00614	0	0	0	0	1
														EP00615	0	0	0	0	0
														EP00616	0	0	0	0	0
														EP00617	0	0	0	0	0
														EP00618	0	0	0	0	0
														EP00619	0	0	0	0	0
														EP00620	0	0	0	0	0
														EP00621	0	0	0	0	0
														EP00622	0	0	0	0	0
														EP00623	0	0	0	1	0
														EP00624	0	0	0	1	0
														EP00625	0	0	0	1	0
														EP00628	0	1	0	0	0
														EP00629	0	0	0	0	0
														EP00630	0	0	0	0	0
														EP00631	0	0	0	0	0
														EP00632	0	0	0	0	0
														EP00633	0	0	0	0	0
														EP00634	0	0	0	0	0
														EP00635	0	0	0	0	0
														EP00636	0	0	0	0	0
														EP00638	0	0	0	0	0
														EP00639	0	0	0	0	1
														EP00640	0	0	0	0	0
														EP00751	0	0	0	0	0
														EP00752	0	0	0	1	0
														EP00797	0	1	0	1	1
														EP00804	0	0	0	1	0
														EP00814	0	0	0	0	0
														EP00815	0	0	0	0	0
														EP00816	0	0	0	0	0
														EP00902	0	0	0	1	0
														EP00903	0	0	0	1	0
														EP00904	0	0	0	1	0
														EP00905	0	0	0	1	0
														EP00934	0	0	0	1	0
														EP00952	0	0	0	1	0
														EP00953	0	1	0	1	0
														EP00956	0	0	0	1	1
														EP00957	0	0	0	1	0
														EP00968	0	0	0	1	0
														EP00977	0	0	0	1	0
														EP00978	0	0	0	1	0
														EP00979	0	0	0	1	0
														EP00980	0	0	0	1	0
														EP00981	1	0	0	1	0
														EP00982	0	0	0	1	0
														EP00983	0	0	0	1	0
														EP00984	0	0	0	1	1
														EP00985	0	0	0	1	1
														EP00986	0	0	0	1	1
														EP01030	0	0	0	1	0
														EP01031	0	0	0	1	0
														EP01032	0	0	0	1	0
														EP01033	0	0	0	1	1
														EP01034	0	0	0	1	0
														EP01035	0	1	0	1	0
														EP01036	0	1	0	1	0
														EP01037	0	0	1	1	0
														EP01038	0	0	0	1	1
														EP01039	1	0	1	1	0
														EP01040	1	0	0	1	1
														EP01041	0	0	0	1	1
														EP01042	0	0	0	1	0
														EP01082	0	0	0	1	0
														EP00935	0	0	0	1	0
														EP00936	0	0	0	1	0
														EP00937	0	0	0	1	0
														EP00742	0	0	0	0	1
														EP00743	0	0	0	0	0
														EP00744	0	0	0	0	0
														EP00330	0	0	0	0	0
														EP00331	0	0	0	0	1
														EP00332	0	0	0	1	0
														EP00333	0	0	0	1	1
														EP00334	0	0	0	1	0
														EP00335	0	0	0	0	0
														EP00336	0	0	0	1	0
														EP00339	0	0	0	0	0
														EP00340	0	0	0	0	0
														EP00341	0	0	0	0	0
														EP00343	0	0	0	0	0
														EP00344	0	0	0	0	0
														EP00345	0	0	0	0	0
														EP00347	0	0	0	1	0
														EP00348	0	0	0	1	0
														EP00349	0	0	0	0	0
														EP00350	0	0	0	0	0
														EP00351	0	0	0	0	0
														EP00352	0	0	0	0	0
														EP00353	0	0	0	0	0
														EP00354	0	0	0	0	0
														EP00355	0	0	0	0	0
														EP00356	0	0	0	0	0
														EP00357	0	0	0	0	0
														EP00358	0	0	0	0	0
														EP00359	0	0	0	0	0
														EP00360	0	0	0	0	0
														EP00361	0	0	0	0	0
														EP00362	0	0	0	0	0
														EP00801	0	0	0	0	1
														EP00806	0	0	0	0	0
														EP00810	0	0	0	1	0
														EP00824	0	0	0	0	0
														EP00825	0	0	0	0	0
														EP00826	0	0	0	0	0
														EP00827	0	0	0	0	1
														EP00828	0	0	0	0	1
														EP00829	0	0	0	0	0
														EP00830	0	0	0	0	0
														EP00831	0	0	0	0	0
														EP01015	0	0	0	0	0
														EP01016	0	0	0	0	0
														EP01017	0	0	0	0	0
														EP01019	0	0	0	0	0
														EP01022	0	0	0	0	0
														EP00453	0	0	0	0	0
														EP00454	0	0	0	1	0
														EP00391	0	0	0	0	0
														EP00392	0	0	0	1	0
														EP00395	0	0	0	1	0
														EP00396	0	0	0	1	0
														EP00397	0	1	0	0	0
														EP00398	0	0	0	1	0
														EP00399	0	0	0	1	0
														EP00400	0	0	0	1	0
														EP00401	0	1	0	0	1
														EP00403	0	1	0	0	1
														EP00404	0	1	0	0	0
														EP00405	0	1	0	0	0
														EP00406	0	1	0	0	0
														EP00408	0	1	0	0	0
														EP00409	0	1	0	0	0
														EP00411	0	1	0	0	0
														EP00413	0	1	0	0	0
														EP00414	0	0	0	0	0
														EP00415	0	0	0	0	0
														EP00416	0	1	0	0	0
														EP00418	0	1	0	0	1
														EP00419	0	1	0	0	0
														EP00420	0	1	0	0	0
														EP00421	0	1	0	0	0
														EP00424	0	1	0	0	0
														EP00425	0	1	0	0	0
														EP00427	0	1	0	0	0
														EP00428	0	1	0	0	0
														EP00429	0	1	0	0	0
														EP00434	0	1	0	1	1
														EP00435	0	1	0	1	0
														EP00437	0	1	0	0	1
														EP00438	0	0	0	1	0
														EP00439	0	1	0	1	1
														EP00440	0	1	0	0	0
														EP00441	0	1	0	0	1
														EP00442	0	0	0	0	0
														EP00443	0	1	0	0	1
														EP00444	0	1	0	0	0
														EP00445	0	1	0	0	0
														EP00446	0	1	0	0	0
														EP00448	0	1	0	0	1
														EP00449	0	1	0	0	0
														EP00450	0	1	0	0	1
														EP00451	0	1	0	0	0
														EP00452	0	0	0	1	0
														EP00746	0	1	0	0	0
														EP00747	0	1	0	0	0
														EP00811	0	0	0	0	0
														EP00812	0	0	0	0	0
														EP00913	0	0	0	1	1
														EP00925	0	0	0	1	0
														EP00926	0	0	0	1	0
														EP00927	0	1	0	0	0
														EP00928	0	1	0	0	0
														EP00929	0	1	0	0	0
														EP00930	0	1	0	0	0
														EP00931	0	1	0	0	0
														EP00932	0	1	0	0	0
														EP00933	0	1	0	0	0
														EP00969	0	0	0	1	0
														EP00970	0	0	0	1	0
														EP00971	0	0	0	1	0
														EP00972	0	0	0	1	0
														EP00973	0	1	0	1	0
														EP00974	0	0	0	1	0
														EP00975	0	0	0	1	0
														EP00976	0	0	0	1	0
														EP00916	0	0	0	0	0
														EP01066	0	1	0	0	0
														EP01067	0	1	0	0	0
														EP00386	0	0	0	0	0
														EP00388	0	0	0	0	0
														EP00389	0	0	0	0	0
														EP00390	0	1	0	1	0
														EP00745	0	0	0	0	0
														EP00820	0	0	0	1	0
														EP00919	1	1	0	0	0
														EP00364	0	0	0	1	0
														EP00365	0	0	0	1	0
														EP00366	0	0	0	1	0
														EP00367	0	0	0	1	0
														EP00369	0	0	0	1	0
														EP00370	0	0	0	1	0
														EP00371	0	0	0	1	0
														EP00372	0	0	0	1	0
														EP00373	0	0	0	1	0
														EP00374	0	0	0	1	0
														EP00375	0	0	0	1	0
														EP00376	0	0	0	1	0
														EP00377	0	0	0	1	0
														EP00378	0	0	0	1	0
														EP00379	0	0	0	1	0
														EP00380	0	0	0	1	0
														EP00381	0	0	0	1	0
														EP00382	0	0	0	0	0
														EP00384	0	0	0	1	0
														EP00821	0	0	0	1	0
														EP00822	0	0	0	1	0
														EP00901	0	0	0	1	0
														EP00914	0	0	0	0	0
														EP00915	0	0	0	0	0
														EP00917	0	0	0	0	0
														EP00918	1	0	0	0	1
														EP00920	0	0	0	0	0
														EP00921	0	0	0	0	0
														EP00922	0	0	0	0	1
														EP00923	0	0	0	0	0
														EP00988	0	0	0	1	0
														EP00989	0	0	0	1	0
														EP01053	0	0	0	0	0
														EP01054	0	0	0	0	0
														EP01055	0	0	0	0	0
														EP01056	0	0	0	0	0
														EP01057	0	0	0	0	0
														EP01068	0	0	0	0	0
														EP01069	0	0	0	0	0
														EP01070	0	0	0	0	0
														EP01071	0	0	0	0	0

## Sheet: Collectors Curves
HMM search type and #:	CD-Ntase	STING	Viperin
Euk. only 1	281	63	168
Euk. only 2	323	68	169
Euk. only 3	415	71	171
Euk. only 4	587	71	174
Euk. only 5	652
Euk. and Bacteria 1	671	91	176
Euk. and Bacteria 2	681	95	192
Euk. and Bacteria 3	693	95	192
Euk. and Bacteria 4	696	95	192
Bacteria only	443	74	173
Euk. PFAM search	281	48	168

## Sheet: Venn Diagram
Metazoa only									Non-Metazoa only
EukProt Species ID	STING-only	cGLR-only	OAS-only	cGLR, STING, and OAS	OAS and STING	cGLR and OAS	cGLR and STING		EukProt Species ID	STING-only	cGLR-only	OAS-only	cGLR, STING, and OAS	OAS and STING	cGLR and OAS	cGLR and STING
EP00057	0	1	0	0	0	0	0		EP00001	0	0	0	0	0	0	0
EP00058	0	0	0	1	1	1	1		EP00002	0	0	0	0	0	0	0
EP00059	0	0	0	0	0	1	0		EP00003	0	0	0	0	0	0	0
EP00060	0	1	0	0	0	0	0		EP00004	0	0	0	0	0	0	0
EP00061	0	0	0	0	0	1	0		EP00005	0	0	0	0	0	0	0
EP00062	0	0	0	1	1	1	1		EP00006	0	0	0	0	0	0	0
EP00063	0	0	0	0	0	0	1		EP00007	0	0	0	0	0	0	0
EP00064	0	0	0	0	0	0	1		EP00008	0	0	0	0	0	0	0
EP00065	0	1	0	0	0	0	0		EP00009	0	0	0	0	0	0	0
EP00066	0	1	0	0	0	0	0		EP00010	0	0	0	0	0	0	0
EP00067	0	0	0	0	0	0	1		EP00011	0	0	0	0	0	0	0
EP00068	0	0	0	1	1	1	1		EP00012	0	0	1	0	0	0	0
EP00069	0	0	0	1	1	1	1		EP00013	0	0	0	0	0	0	0
EP00070	0	0	0	1	1	1	1		EP00014	0	0	0	0	0	0	0
EP00071	0	0	0	1	1	1	1		EP00015	0	0	0	0	0	0	0
EP00072	0	0	0	1	1	1	1		EP00016	0	0	0	0	0	0	0
EP00073	0	0	0	1	1	1	1		EP00017	0	0	0	0	0	0	0
EP00074	0	0	0	1	1	1	1		EP00019	0	0	0	0	0	0	0
EP00075	0	0	0	0	0	0	1		EP00020	0	0	0	0	0	0	0
EP00076	0	0	0	1	1	1	1		EP00021	0	0	0	0	0	0	0
EP00077	0	0	0	1	1	1	1		EP00022	0	0	0	0	0	0	0
EP00078	0	0	0	1	1	1	1		EP00023	0	0	0	0	0	0	0
EP00079	0	0	0	0	0	0	1		EP00024	0	0	0	0	0	0	0
EP00080	0	1	0	0	0	0	0		EP00025	0	0	0	0	0	0	0
EP00081	0	1	0	0	0	0	0		EP00026	0	0	0	0	0	0	0
EP00082	0	0	0	0	0	0	1		EP00027	0	0	0	0	1	0	0
EP00083	0	1	0	0	0	0	0		EP00028	1	0	0	0	0	0	0
EP00084	0	0	0	0	0	1	0		EP00029	0	0	0	0	0	0	0
EP00085	1	0	0	0	0	0	0		EP00030	0	0	0	0	0	0	1
EP00087	0	0	0	1	1	1	1		EP00031	0	0	0	0	0	0	0
EP00088	0	0	1	0	0	0	0		EP00032	0	0	0	0	0	0	0
EP00090	0	0	0	0	0	0	1		EP00033	0	0	0	0	0	0	0
EP00091	1	0	0	0	0	0	0		EP00034	0	0	0	0	0	0	0
EP00092	0	1	0	0	0	0	0		EP00120	0	0	0	0	0	0	0
EP00093	0	1	0	0	0	0	0		EP00121	0	0	0	0	0	0	0
EP00094	0	1	0	0	0	0	0		EP00122	0	0	0	0	0	0	0
EP00095	0	1	0	0	0	0	0		EP00123	0	0	0	0	0	0	0
EP00096	0	1	0	0	0	0	0		EP00124	0	0	0	0	0	0	0
EP00097	0	1	0	0	0	0	0		EP00125	0	0	0	0	0	0	0
EP00098	0	0	0	0	0	0	1		EP00126	0	0	0	0	0	0	0
EP00099	0	0	0	0	0	0	1		EP00127	0	0	0	0	0	0	0
EP00100	0	1	0	0	0	0	0		EP00128	0	0	0	0	0	0	0
EP00101	0	0	0	0	0	0	1		EP00129	0	0	0	0	0	0	0
EP00102	0	1	0	0	0	0	0		EP00130	0	0	0	0	0	0	0
EP00103	0	0	0	0	0	0	1		EP00131	0	0	0	0	0	0	0
EP00104	0	0	0	1	1	1	1		EP00132	0	0	0	0	0	0	0
EP00105	0	0	0	1	1	1	1		EP00133	0	0	0	0	0	0	0
EP00106	0	1	0	0	0	0	0		EP00134	0	0	0	0	0	0	0
EP00107	0	0	0	0	0	1	0		EP00135	0	0	0	0	0	0	0
EP00108	0	1	0	0	0	0	0		EP00136	0	0	0	0	0	0	0
EP00109	0	1	0	0	0	0	0		EP00137	0	0	0	0	0	0	0
EP00110	0	0	0	1	1	1	1		EP00138	0	0	0	0	0	0	0
EP00111	0	0	0	1	1	1	1		EP00139	0	0	0	0	0	0	0
EP00112	0	0	0	0	0	0	1		EP00140	0	0	0	0	0	0	0
EP00113	0	0	0	0	0	0	0		EP00141	0	0	0	0	0	0	0
EP00114	0	1	0	0	0	0	0		EP00142	0	0	0	0	0	0	0
EP00115	0	0	0	0	0	0	0		EP00143	0	0	0	0	0	0	0
EP00116	0	0	0	0	0	0	0		EP00144	0	0	0	0	0	0	0
EP00117	0	0	0	0	0	0	0		EP00145	0	0	0	0	0	0	0
EP00118	0	0	1	0	0	0	0		EP00146	0	0	0	0	0	0	0
EP00119	0	0	1	0	0	0	0		EP00147	0	0	0	0	0	0	0
EP00794	0	0	0	0	0	0	1		EP00148	0	0	0	0	0	0	0
EP00795	0	0	0	0	0	0	1		EP00149	0	0	0	0	0	0	0
EP00800	0	0	0	0	0	0	0		EP00150	0	0	0	0	0	0	0
									EP00151	0	0	0	0	0	0	0
									EP00152	0	0	0	0	0	0	0
									EP00153	0	0	0	0	0	0	0
									EP00154	0	0	0	0	0	0	0
									EP00155	0	0	0	0	0	0	0
									EP00156	0	0	0	0	0	0	0
									EP00157	0	0	0	0	0	0	0
									EP00158	0	0	0	0	0	0	0
									EP00159	0	0	0	0	0	0	0
									EP00160	0	0	0	0	0	0	0
									EP00161	0	0	0	0	0	0	0
									EP00162	0	0	0	0	0	0	0
									EP00163	0	0	0	0	0	0	0
									EP00164	0	0	0	0	0	0	0
									EP00165	0	0	0	0	0	0	0
									EP00166	0	0	0	0	0	0	0
									EP00167	0	0	0	0	0	0	0
									EP00168	0	0	0	0	0	0	0
									EP00169	0	0	0	0	0	0	0
									EP00170	0	0	0	0	0	0	0
									EP00171	0	0	0	0	0	0	0
									EP00172	0	0	1	0	0	0	0
									EP00173	0	0	0	0	0	0	0
									EP00174	0	0	0	0	0	0	0
									EP00175	0	0	0	0	0	0	0
									EP00176	0	0	0	0	0	0	0
									EP00177	0	0	1	0	0	0	0
									EP00178	0	0	0	0	0	0	0
									EP00179	0	0	0	0	0	0	0
									EP00180	0	0	0	0	0	0	0
									EP00181	0	0	0	0	0	0	0
									EP00182	0	0	0	0	0	0	0
									EP00183	0	0	0	0	0	0	0
									EP00184	0	0	0	0	0	0	0
									EP00185	0	0	0	0	0	0	0
									EP00186	0	0	0	0	0	0	0
									EP00187	0	0	0	0	0	0	0
									EP00188	0	0	0	0	0	0	0
									EP00189	0	0	0	0	0	0	0
									EP00190	0	0	0	0	0	0	0
									EP00191	0	0	0	0	0	0	0
									EP00192	0	0	0	0	0	0	0
									EP00193	0	0	0	0	0	0	0
									EP00195	0	0	0	0	0	0	0
									EP00197	0	0	0	0	0	0	0
									EP00198	0	0	1	0	0	0	0
									EP00199	0	0	0	0	0	0	0
									EP00200	0	0	0	0	0	0	0
									EP00201	0	0	0	0	0	0	0
									EP00202	0	0	0	0	0	0	0
									EP00203	0	0	0	0	0	0	0
									EP00204	0	0	0	0	0	0	0
									EP00205	0	0	0	0	0	0	0
									EP00206	0	0	0	0	0	0	0
									EP00207	0	0	0	0	0	0	0
									EP00208	0	0	0	0	0	0	0
									EP00209	0	0	0	0	0	0	0
									EP00210	0	0	0	0	0	0	0
									EP00211	0	0	0	0	0	0	0
									EP00212	0	0	0	0	0	0	0
									EP00213	0	0	0	0	0	0	0
									EP00215	0	0	0	0	0	0	0
									EP00216	0	0	0	0	0	0	0
									EP00217	0	0	0	0	0	0	0
									EP00218	0	0	0	0	0	0	0
									EP00222	0	0	0	0	0	0	0
									EP00223	0	0	0	0	0	0	0
									EP00224	0	0	0	0	0	0	0
									EP00227	0	0	0	0	0	0	0
									EP00228	0	0	0	0	0	0	0
									EP00229	0	0	0	0	0	0	0
									EP00230	0	0	0	0	0	0	0
									EP00231	0	0	0	0	0	0	0
									EP00232	0	0	0	0	0	0	0
									EP00235	0	0	0	0	0	0	0
									EP00236	0	0	0	0	0	0	0
									EP00237	0	0	0	0	0	0	0
									EP00238	0	0	0	0	0	0	0
									EP00239	0	0	0	0	0	0	0
									EP00240	0	0	0	0	0	0	0
									EP00241	0	0	0	0	0	0	0
									EP00242	0	0	0	0	0	0	0
									EP00243	0	0	0	0	0	0	0
									EP00244	0	0	0	0	0	0	0
									EP00245	0	0	0	0	0	0	0
									EP00246	0	0	0	0	0	0	0
									EP00247	0	0	0	0	0	0	0
									EP00248	0	0	0	0	0	0	0
									EP00249	0	0	0	0	0	0	0
									EP00250	0	0	0	0	0	0	0
									EP00252	0	0	0	0	0	0	0
									EP00253	0	0	0	0	0	0	0
									EP00254	0	0	0	0	0	0	0
									EP00255	0	0	0	0	0	0	0
									EP00256	0	0	0	0	0	0	0
									EP00257	0	0	0	0	0	0	0
									EP00258	0	0	0	0	0	0	0
									EP00259	0	0	0	0	0	0	0
									EP00260	0	0	0	0	0	0	0
									EP00261	0	0	0	0	0	0	0
									EP00262	0	0	0	0	0	0	0
									EP00263	0	0	0	0	0	0	0
									EP00264	0	0	0	0	0	0	0
									EP00265	0	0	0	0	0	0	0
									EP00266	0	0	0	0	0	0	0
									EP00267	0	0	0	0	0	0	0
									EP00268	0	0	0	0	0	0	0
									EP00269	0	0	0	0	0	0	0
									EP00270	0	0	0	0	0	0	0
									EP00271	0	0	0	0	0	0	0
									EP00274	0	0	0	0	0	0	0
									EP00275	0	0	0	0	0	0	0
									EP00276	0	0	0	0	0	0	0
									EP00277	0	0	0	0	0	0	0
									EP00279	0	0	0	0	0	0	0
									EP00281	0	0	0	0	0	0	0
									EP00282	0	0	0	0	0	0	0
									EP00283	0	0	0	0	0	0	0
									EP00284	0	0	0	0	0	0	0
									EP00285	0	0	0	0	0	0	0
									EP00286	0	0	0	0	0	0	0
									EP00287	0	0	0	0	0	0	0
									EP00288	0	0	0	0	0	0	0
									EP00290	0	0	0	0	0	0	0
									EP00291	0	0	0	0	0	0	0
									EP00292	0	0	0	0	0	0	0
									EP00293	0	0	0	0	0	0	0
									EP00294	0	0	1	0	0	0	0
									EP00295	0	0	0	0	0	0	0
									EP00296	0	0	0	0	0	0	0
									EP00297	0	0	0	0	0	0	0
									EP00298	0	0	0	0	0	0	0
									EP00299	0	0	0	0	0	0	0
									EP00300	0	0	0	0	0	0	0
									EP00301	0	0	0	0	0	0	0
									EP00302	0	0	0	0	0	0	0
									EP00303	0	0	0	0	0	0	0
									EP00304	0	0	0	0	0	0	0
									EP00306	0	0	0	0	0	0	0
									EP00307	0	0	0	0	0	0	0
									EP00308	0	0	0	0	0	0	0
									EP00310	0	0	0	0	0	0	0
									EP00312	1	0	0	0	0	0	0
									EP00314	1	0	0	0	0	0	0
									EP00315	0	0	0	0	0	0	0
									EP00316	0	0	0	0	0	0	0
									EP00320	0	0	0	0	0	0	0
									EP00321	0	0	1	0	0	0	0
									EP00322	0	0	0	0	0	0	0
									EP00323	0	0	0	0	0	0	0
									EP00324	0	0	0	0	0	0	0
									EP00325	0	0	0	0	0	0	0
									EP00326	1	0	0	0	0	0	0
									EP00327	0	0	0	0	0	0	0
									EP00329	0	0	0	0	0	0	0
									EP00330	0	0	0	0	0	0	0
									EP00331	0	0	0	0	0	0	0
									EP00332	0	0	0	0	0	0	0
									EP00333	0	0	0	0	0	0	0
									EP00334	0	0	0	0	0	0	0
									EP00335	0	0	0	0	0	0	0
									EP00336	0	0	0	0	0	0	0
									EP00339	0	0	0	0	0	0	0
									EP00340	0	0	0	0	0	0	0
									EP00341	0	0	0	0	0	0	0
									EP00343	0	0	0	0	0	0	0
									EP00344	0	0	0	0	0	0	0
									EP00345	0	0	0	0	0	0	0
									EP00347	0	0	0	0	0	0	0
									EP00348	0	0	0	0	0	0	0
									EP00349	0	0	0	0	0	0	0
									EP00350	0	0	0	0	0	0	0
									EP00351	0	0	0	0	0	0	0
									EP00352	0	0	0	0	0	0	0
									EP00353	0	0	0	0	0	0	0
									EP00354	0	0	0	0	0	0	0
									EP00355	0	0	0	0	0	0	0
									EP00356	0	0	0	0	0	0	0
									EP00357	0	0	0	0	0	0	0
									EP00358	0	0	0	0	0	0	0
									EP00359	0	0	0	0	0	0	0
									EP00360	0	0	0	0	0	0	0
									EP00361	0	0	0	0	0	0	0
									EP00362	0	0	0	0	0	0	0
									EP00364	0	0	0	0	0	0	0
									EP00365	0	0	0	0	0	0	0
									EP00366	0	0	0	0	0	0	0
									EP00367	0	0	0	0	0	0	0
									EP00369	0	0	0	0	0	0	0
									EP00370	0	0	0	0	0	0	0
									EP00371	0	0	0	0	0	0	0
									EP00372	0	0	0	0	0	0	0
									EP00373	0	0	0	0	0	0	0
									EP00374	0	0	0	0	0	0	0
									EP00375	0	0	0	0	0	0	0
									EP00376	0	0	0	0	0	0	0
									EP00377	0	0	0	0	0	0	0
									EP00378	0	0	0	0	0	0	0
									EP00379	0	0	0	0	0	0	0
									EP00380	0	0	0	0	0	0	0
									EP00381	0	0	0	0	0	0	0
									EP00382	0	0	0	0	0	0	0
									EP00384	0	0	0	0	0	0	0
									EP00386	0	0	0	0	0	0	0
									EP00388	0	0	0	0	0	0	0
									EP00389	0	0	0	0	0	0	0
									EP00390	0	0	1	0	0	0	0
									EP00391	0	0	0	0	0	0	0
									EP00392	0	0	0	0	0	0	0
									EP00395	0	0	0	0	0	0	0
									EP00396	0	0	0	0	0	0	0
									EP00397	0	0	1	0	0	0	0
									EP00398	0	0	0	0	0	0	0
									EP00399	0	0	0	0	0	0	0
									EP00400	0	0	0	0	0	0	0
									EP00401	0	0	1	0	0	0	0
									EP00403	0	0	1	0	0	0	0
									EP00404	0	0	1	0	0	0	0
									EP00405	0	0	1	0	0	0	0
									EP00406	0	0	1	0	0	0	0
									EP00408	0	0	1	0	0	0	0
									EP00409	0	0	1	0	0	0	0
									EP00411	0	0	1	0	0	0	0
									EP00413	0	0	1	0	0	0	0
									EP00414	0	0	0	0	0	0	0
									EP00415	0	0	0	0	0	0	0
									EP00416	0	0	1	0	0	0	0
									EP00418	0	0	1	0	0	0	0
									EP00419	0	0	1	0	0	0	0
									EP00420	0	0	1	0	0	0	0
									EP00421	0	0	1	0	0	0	0
									EP00424	0	0	1	0	0	0	0
									EP00425	0	0	1	0	0	0	0
									EP00427	0	0	1	0	0	0	0
									EP00428	0	0	1	0	0	0	0
									EP00429	0	0	1	0	0	0	0
									EP00434	0	0	1	0	0	0	0
									EP00435	0	0	1	0	0	0	0
									EP00437	0	0	1	0	0	0	0
									EP00438	0	0	0	0	0	0	0
									EP00439	0	0	1	0	0	0	0
									EP00440	0	0	1	0	0	0	0
									EP00441	0	0	1	0	0	0	0
									EP00442	0	0	0	0	0	0	0
									EP00443	0	0	1	0	0	0	0
									EP00444	0	0	1	0	0	0	0
									EP00445	0	0	1	0	0	0	0
									EP00446	0	0	1	0	0	0	0
									EP00448	0	0	1	0	0	0	0
									EP00449	0	0	1	0	0	0	0
									EP00450	0	0	1	0	0	0	0
									EP00451	0	0	1	0	0	0	0
									EP00452	0	0	0	0	0	0	0
									EP00453	0	0	0	0	0	0	0
									EP00454	0	0	0	0	0	0	0
									EP00455	0	0	0	0	0	0	0
									EP00456	0	0	0	0	0	0	0
									EP00457	0	0	0	0	0	0	0
									EP00460	0	0	0	0	0	0	0
									EP00461	0	0	0	0	0	0	0
									EP00462	0	0	0	0	0	0	0
									EP00463	0	0	0	0	0	0	0
									EP00465	0	0	0	0	0	0	0
									EP00466	0	0	0	0	0	0	0
									EP00467	0	0	0	0	0	0	0
									EP00468	0	0	0	0	0	0	0
									EP00469	0	0	0	0	0	0	0
									EP00470	0	0	0	0	0	0	0
									EP00471	0	0	0	0	0	0	0
									EP00472	0	0	0	0	0	0	0
									EP00473	0	0	0	0	0	0	0
									EP00474	0	0	0	0	0	0	0
									EP00475	0	0	0	0	0	0	0
									EP00477	0	0	0	0	0	0	0
									EP00478	1	0	0	0	0	0	0
									EP00479	0	0	0	0	0	0	0
									EP00480	0	0	1	0	0	0	0
									EP00481	0	0	0	0	0	0	0
									EP00483	0	0	0	0	0	0	0
									EP00484	0	0	0	0	0	0	0
									EP00485	1	0	0	0	0	0	0
									EP00486	0	0	0	0	0	0	0
									EP00487	0	0	0	0	0	0	0
									EP00488	0	0	0	0	0	0	0
									EP00490	0	0	1	0	0	0	0
									EP00492	0	0	0	0	0	0	0
									EP00493	0	0	0	0	0	0	0
									EP00494	0	0	0	0	0	0	0
									EP00495	0	0	0	0	0	0	0
									EP00497	0	0	0	0	0	0	0
									EP00499	0	0	0	0	0	0	0
									EP00500	0	0	0	0	0	0	0
									EP00501	0	0	0	0	0	0	0
									EP00503	0	0	0	0	0	0	0
									EP00504	0	0	0	0	0	0	0
									EP00505	0	0	0	0	0	0	0
									EP00510	0	0	0	0	0	0	0
									EP00511	0	0	0	0	0	0	0
									EP00512	0	0	0	0	0	0	0
									EP00513	0	0	0	0	0	0	0
									EP00514	0	0	0	0	0	0	0
									EP00515	0	0	0	0	0	0	0
									EP00516	1	0	0	0	0	0	0
									EP00518	1	0	0	0	0	0	0
									EP00519	0	0	0	0	0	0	0
									EP00520	0	0	0	0	0	0	0
									EP00521	0	0	0	0	0	0	0
									EP00522	0	0	0	0	0	0	0
									EP00523	0	0	0	0	0	0	0
									EP00525	0	0	0	0	0	0	0
									EP00526	1	0	0	0	0	0	0
									EP00527	1	0	0	0	0	0	0
									EP00528	0	0	0	0	0	0	0
									EP00529	0	0	0	0	0	0	0
									EP00530	0	0	0	0	0	0	0
									EP00531	0	0	0	0	0	0	0
									EP00532	0	0	0	0	0	0	0
									EP00533	0	0	0	0	0	0	0
									EP00534	0	0	0	0	0	0	0
									EP00535	0	0	0	0	0	0	0
									EP00536	0	0	0	0	0	0	0
									EP00537	0	0	0	0	0	0	0
									EP00538	0	0	0	0	0	0	0
									EP00539	0	0	0	0	0	0	0
									EP00540	0	0	0	0	0	0	0
									EP00541	0	0	0	0	0	0	0
									EP00542	0	0	0	0	0	0	0
									EP00543	0	0	0	0	0	0	0
									EP00544	0	0	0	0	0	0	0
									EP00545	0	0	0	0	0	0	0
									EP00546	0	0	0	0	1	0	0
									EP00547	0	0	0	0	0	0	0
									EP00548	1	0	0	0	0	0	0
									EP00549	0	0	0	0	0	0	0
									EP00550	1	0	0	0	0	0	0
									EP00551	0	0	0	0	0	0	0
									EP00552	0	0	0	0	0	0	0
									EP00553	0	0	0	0	0	0	0
									EP00554	0	0	0	0	0	0	0
									EP00555	0	0	0	0	0	0	0
									EP00557	1	0	0	0	0	0	0
									EP00558	0	0	0	0	0	0	0
									EP00559	0	0	0	0	0	0	0
									EP00560	0	0	0	0	0	0	0
									EP00561	0	0	0	0	0	0	0
									EP00562	0	0	1	0	0	0	0
									EP00563	0	0	0	0	0	0	0
									EP00565	0	0	0	0	0	0	0
									EP00566	0	0	0	0	0	0	0
									EP00567	0	0	0	0	0	0	0
									EP00568	0	0	0	0	0	0	0
									EP00569	0	0	0	0	0	0	0
									EP00571	0	0	0	0	0	0	0
									EP00573	0	0	0	0	0	0	0
									EP00574	0	0	0	0	0	0	0
									EP00577	0	0	0	0	0	0	0
									EP00578	0	0	0	0	0	0	0
									EP00579	0	0	0	0	0	0	0
									EP00580	0	0	0	0	0	0	0
									EP00581	0	0	1	0	0	0	0
									EP00582	0	0	0	0	0	0	0
									EP00584	0	0	0	0	0	0	0
									EP00585	0	0	0	0	0	0	0
									EP00586	0	0	0	0	0	0	0
									EP00587	0	0	0	0	0	0	0
									EP00588	0	0	0	0	0	0	0
									EP00590	0	0	0	0	0	0	0
									EP00591	0	0	0	0	0	0	0
									EP00592	0	0	1	0	0	0	0
									EP00593	0	0	0	0	0	0	0
									EP00594	0	0	0	0	0	0	0
									EP00595	0	0	0	0	0	0	0
									EP00596	0	0	0	0	0	0	0
									EP00597	0	0	0	0	0	0	0
									EP00598	0	0	0	0	0	0	0
									EP00599	0	0	0	0	0	0	0
									EP00600	0	0	0	0	0	0	0
									EP00601	0	0	0	0	0	0	0
									EP00602	0	0	0	0	0	0	0
									EP00603	0	0	0	0	0	0	0
									EP00604	0	0	0	0	0	0	0
									EP00605	0	0	0	0	0	0	0
									EP00606	0	0	0	0	0	0	0
									EP00607	0	0	0	0	0	0	0
									EP00608	0	0	0	0	0	0	0
									EP00609	0	0	0	0	0	0	0
									EP00610	0	0	0	0	0	0	0
									EP00611	0	0	0	0	0	0	0
									EP00612	0	0	0	0	0	0	0
									EP00613	0	0	1	0	0	0	0
									EP00614	0	0	0	0	0	0	0
									EP00615	0	0	0	0	0	0	0
									EP00616	0	0	0	0	0	0	0
									EP00617	0	0	0	0	0	0	0
									EP00618	0	0	0	0	0	0	0
									EP00619	0	0	0	0	0	0	0
									EP00620	0	0	0	0	0	0	0
									EP00621	0	0	0	0	0	0	0
									EP00622	0	0	0	0	0	0	0
									EP00623	0	0	0	0	0	0	0
									EP00624	0	0	0	0	0	0	0
									EP00625	0	0	0	0	0	0	0
									EP00628	0	0	1	0	0	0	0
									EP00629	0	0	0	0	0	0	0
									EP00630	0	0	0	0	0	0	0
									EP00631	0	0	0	0	0	0	0
									EP00632	1	0	0	0	0	0	0
									EP00633	0	0	0	0	0	0	0
									EP00634	0	0	0	0	0	0	0
									EP00635	0	0	0	0	0	0	0
									EP00636	0	0	0	0	0	0	0
									EP00638	0	0	0	0	0	0	0
									EP00639	0	0	0	0	0	0	0
									EP00640	0	0	0	0	0	0	0
									EP00641	0	0	0	0	0	0	0
									EP00642	0	0	0	0	0	0	0
									EP00643	0	0	0	0	0	0	0
									EP00644	0	0	0	0	0	0	0
									EP00645	0	0	0	0	0	0	0
									EP00646	0	0	0	0	0	0	0
									EP00647	0	0	0	0	0	0	0
									EP00648	0	0	0	0	0	0	0
									EP00649	0	0	0	0	0	0	0
									EP00650	0	0	0	0	0	0	0
									EP00652	0	0	0	0	0	0	0
									EP00653	0	0	0	0	0	0	0
									EP00654	0	0	0	0	0	0	0
									EP00655	0	0	0	0	0	0	0
									EP00656	0	0	0	0	0	0	0
									EP00657	0	0	0	0	0	0	0
									EP00658	0	0	0	0	0	0	0
									EP00659	0	0	0	0	0	0	0
									EP00660	0	0	0	0	0	0	0
									EP00661	0	0	0	0	0	0	0
									EP00662	0	0	0	0	0	0	0
									EP00663	0	0	0	0	0	0	0
									EP00664	0	0	0	0	0	0	0
									EP00665	0	0	0	0	0	0	0
									EP00666	0	0	0	0	0	0	0
									EP00667	0	0	0	0	0	0	0
									EP00668	0	0	0	0	0	0	0
									EP00669	0	0	0	0	0	0	0
									EP00670	0	0	0	0	0	0	0
									EP00671	0	0	0	0	0	0	0
									EP00672	0	0	0	0	0	0	0
									EP00673	0	0	0	0	0	0	0
									EP00674	0	0	0	0	0	0	0
									EP00675	0	0	0	0	0	0	0
									EP00676	0	0	0	0	0	0	0
									EP00677	0	0	0	0	0	0	0
									EP00678	0	0	0	0	0	0	0
									EP00679	0	0	0	0	0	0	0
									EP00680	0	0	0	0	0	0	0
									EP00681	0	0	0	0	0	0	0
									EP00682	0	0	0	0	0	0	0
									EP00683	0	0	0	0	0	0	0
									EP00684	0	0	0	0	0	0	0
									EP00685	0	0	0	0	0	0	0
									EP00686	0	0	0	0	0	0	0
									EP00688	0	0	0	0	0	0	0
									EP00689	0	0	0	0	0	0	0
									EP00690	0	0	0	0	0	0	0
									EP00691	0	0	0	0	0	0	0
									EP00692	0	0	0	0	0	0	0
									EP00693	0	0	0	0	0	0	0
									EP00694	0	0	0	0	0	0	0
									EP00695	0	0	0	0	0	0	0
									EP00696	0	0	0	0	0	0	0
									EP00697	0	0	0	0	0	0	0
									EP00698	0	0	0	0	0	0	0
									EP00699	0	0	0	0	0	0	0
									EP00700	0	0	0	0	0	0	0
									EP00701	0	0	0	0	0	0	0
									EP00702	0	0	0	0	0	0	0
									EP00703	0	0	0	0	0	0	0
									EP00704	0	0	0	0	0	0	0
									EP00705	0	0	0	0	0	0	0
									EP00706	0	0	0	0	0	0	0
									EP00708	0	0	0	0	0	0	0
									EP00727	0	0	0	0	0	0	0
									EP00729	0	0	0	0	0	0	0
									EP00730	0	0	1	0	0	0	0
									EP00731	0	0	1	0	0	0	0
									EP00732	0	0	0	0	0	0	0
									EP00733	0	0	0	0	0	0	0
									EP00734	0	0	0	0	0	0	0
									EP00735	0	0	0	0	0	0	0
									EP00736	0	0	0	0	0	0	0
									EP00737	0	0	1	0	0	0	0
									EP00738	0	0	0	0	0	0	0
									EP00740	0	0	0	0	0	0	0
									EP00741	0	0	0	0	0	0	0
									EP00742	0	0	0	0	0	0	0
									EP00743	0	0	0	0	0	0	0
									EP00744	0	0	0	0	0	0	0
									EP00745	0	0	0	0	0	0	0
									EP00746	0	0	1	0	0	0	0
									EP00747	0	0	1	0	0	0	0
									EP00749	0	0	0	0	0	0	0
									EP00750	0	0	0	0	0	0	0
									EP00751	0	0	0	0	0	0	0
									EP00752	0	0	0	0	0	0	0
									EP00753	0	0	0	0	0	0	0
									EP00754	0	0	0	0	0	0	0
									EP00755	0	0	0	0	0	0	0
									EP00756	0	0	0	0	0	0	0
									EP00757	0	0	0	0	0	0	0
									EP00758	0	0	0	0	0	0	0
									EP00759	0	0	0	0	0	0	0
									EP00760	0	0	0	0	0	0	0
									EP00761	0	0	0	0	0	0	0
									EP00762	0	0	0	0	0	0	0
									EP00763	0	0	0	0	0	0	0
									EP00764	0	0	0	0	0	0	0
									EP00766	0	0	0	0	0	0	0
									EP00767	0	0	0	0	0	0	0
									EP00768	0	0	0	0	0	0	0
									EP00769	0	0	0	0	0	0	0
									EP00770	0	0	0	0	0	0	0
									EP00771	0	0	0	0	0	0	0
									EP00775	0	0	1	0	0	0	0
									EP00792	0	0	0	0	0	0	0
									EP00793	0	0	0	0	0	0	0
									EP00794	0	0	0	0	0	0	1
									EP00795	0	0	0	0	0	0	1
									EP00796	0	0	0	0	0	0	0
									EP00797	0	0	1	0	0	0	0
									EP00798	0	0	0	0	0	0	0
									EP00799	0	0	0	0	0	0	0
									EP00800	0	0	0	0	0	0	0
									EP00801	0	0	0	0	0	0	0
									EP00802	0	0	0	0	0	0	0
									EP00803	0	0	0	0	0	0	0
									EP00804	0	0	0	0	0	0	0
									EP00806	0	0	0	0	0	0	0
									EP00808	0	0	0	0	0	0	0
									EP00810	0	0	0	0	0	0	0
									EP00811	0	0	0	0	0	0	0
									EP00812	0	0	0	0	0	0	0
									EP00813	0	0	0	0	0	0	0
									EP00814	0	0	0	0	0	0	0
									EP00815	0	0	0	0	0	0	0
									EP00816	0	0	0	0	0	0	0
									EP00817	0	0	0	0	0	0	0
									EP00818	0	0	0	0	0	0	0
									EP00820	0	0	0	0	0	0	0
									EP00821	0	0	0	0	0	0	0
									EP00822	0	0	0	0	0	0	0
									EP00823	0	0	0	0	0	0	0
									EP00824	0	0	0	0	0	0	0
									EP00825	0	0	0	0	0	0	0
									EP00826	0	0	0	0	0	0	0
									EP00827	0	0	0	0	0	0	0
									EP00828	0	0	0	0	0	0	0
									EP00829	0	0	0	0	0	0	0
									EP00830	0	0	0	0	0	0	0
									EP00831	0	0	0	0	0	0	0
									EP00832	0	0	0	0	0	0	0
									EP00833	0	0	0	0	0	0	0
									EP00834	0	0	0	0	0	0	0
									EP00835	0	0	0	0	0	0	0
									EP00839	0	0	0	0	0	0	0
									EP00840	0	0	0	0	0	0	0
									EP00841	0	0	0	0	0	0	0
									EP00842	0	0	0	0	0	0	0
									EP00843	0	0	0	0	0	0	0
									EP00844	0	0	0	0	0	0	0
									EP00845	0	0	0	0	0	0	0
									EP00846	0	0	0	0	0	0	0
									EP00847	0	0	0	0	0	0	0
									EP00848	0	0	0	0	0	0	0
									EP00849	0	0	0	0	0	0	0
									EP00850	0	0	0	0	0	0	0
									EP00851	0	0	1	0	0	0	0
									EP00852	0	0	1	0	0	0	0
									EP00853	0	0	1	0	0	0	0
									EP00854	0	0	0	0	0	0	0
									EP00855	0	0	0	0	0	0	0
									EP00856	0	0	0	0	0	0	0
									EP00857	0	0	0	0	0	0	0
									EP00858	0	0	0	0	0	0	0
									EP00859	0	0	0	0	0	0	0
									EP00860	0	0	0	0	0	0	0
									EP00861	0	0	0	0	0	0	0
									EP00862	0	0	0	0	0	0	0
									EP00863	0	0	0	0	0	0	0
									EP00864	0	0	0	0	0	0	0
									EP00865	0	0	0	0	0	0	0
									EP00866	0	0	0	0	0	0	0
									EP00867	0	0	0	0	0	0	0
									EP00868	0	0	0	0	0	0	0
									EP00869	0	0	0	0	0	0	0
									EP00870	0	0	0	0	0	0	0
									EP00871	0	0	0	0	0	0	0
									EP00872	0	0	0	0	0	0	0
									EP00873	0	0	0	0	0	0	0
									EP00874	0	0	0	0	0	0	0
									EP00875	0	0	1	0	0	0	0
									EP00876	0	0	1	0	0	0	0
									EP00877	0	0	0	0	0	0	0
									EP00878	0	0	0	0	0	0	0
									EP00879	0	0	0	0	0	0	0
									EP00880	0	0	0	0	0	0	0
									EP00881	0	0	0	0	0	0	0
									EP00882	0	0	0	0	0	0	0
									EP00883	0	0	0	0	0	0	0
									EP00884	0	0	0	0	0	0	0
									EP00885	0	0	0	0	0	0	0
									EP00886	0	0	0	0	0	0	0
									EP00887	0	0	0	0	0	0	0
									EP00888	0	0	0	0	0	0	0
									EP00889	0	0	0	0	0	0	0
									EP00890	0	0	0	0	0	0	0
									EP00891	0	0	0	0	0	0	0
									EP00892	0	0	0	0	0	0	0
									EP00893	0	0	0	0	0	0	0
									EP00894	0	0	0	0	0	0	0
									EP00895	0	0	0	0	0	0	0
									EP00896	0	0	0	0	0	0	0
									EP00897	0	0	0	0	0	0	0
									EP00898	0	0	0	0	0	0	0
									EP00899	0	0	0	0	0	0	0
									EP00900	0	0	0	0	0	0	0
									EP00901	0	0	0	0	0	0	0
									EP00902	0	0	0	0	0	0	0
									EP00903	0	0	0	0	0	0	0
									EP00904	0	0	0	0	0	0	0
									EP00905	0	0	0	0	0	0	0
									EP00906	0	0	0	0	0	0	0
									EP00908	0	0	1	0	0	0	0
									EP00911	0	0	0	0	0	0	0
									EP00912	0	0	0	0	0	0	0
									EP00913	0	0	0	0	0	0	0
									EP00914	1	0	0	0	0	0	0
									EP00915	0	0	0	0	0	0	0
									EP00916	0	0	0	0	0	0	0
									EP00917	0	0	0	0	0	0	0
									EP00918	0	1	0	0	0	0	0
									EP00919	0	0	0	0	0	1	0
									EP00920	0	0	0	0	0	0	0
									EP00921	0	0	0	0	0	0	0
									EP00922	0	0	0	0	0	0	0
									EP00923	0	0	0	0	0	0	0
									EP00924	0	0	0	0	0	0	0
									EP00925	0	0	0	0	0	0	0
									EP00926	0	0	0	0	0	0	0
									EP00927	0	0	1	0	0	0	0
									EP00928	0	0	1	0	0	0	0
									EP00929	0	0	1	0	0	0	0
									EP00930	0	0	1	0	0	0	0
									EP00931	0	0	1	0	0	0	0
									EP00932	0	0	1	0	0	0	0
									EP00933	0	0	1	0	0	0	0
									EP00934	1	0	0	0	0	0	0
									EP00935	0	0	0	0	0	0	0
									EP00936	0	0	0	0	0	0	0
									EP00937	0	0	0	0	0	0	0
									EP00938	0	0	0	0	0	0	0
									EP00939	0	0	0	0	0	0	0
									EP00940	0	0	0	0	0	0	0
									EP00941	0	0	0	0	0	0	0
									EP00942	0	0	0	0	0	0	0
									EP00943	0	0	0	0	0	0	0
									EP00944	0	0	0	0	0	0	0
									EP00945	0	0	0	0	0	0	0
									EP00946	0	0	0	0	0	0	0
									EP00947	0	0	0	0	0	0	0
									EP00948	0	0	0	0	0	0	0
									EP00949	0	0	0	0	0	0	0
									EP00951	0	0	0	0	0	0	0
									EP00952	0	0	0	0	0	0	0
									EP00953	0	0	1	0	0	0	0
									EP00954	0	0	0	0	0	0	0
									EP00955	0	0	0	0	0	0	0
									EP00956	0	0	0	0	0	0	0
									EP00957	0	0	0	0	0	0	0
									EP00958	0	0	0	0	0	0	0
									EP00959	0	0	0	0	0	0	0
									EP00960	0	0	0	0	0	0	0
									EP00961	0	0	0	0	0	0	0
									EP00962	0	0	0	0	0	0	0
									EP00963	0	0	0	0	0	0	0
									EP00964	0	0	1	0	0	0	0
									EP00965	0	0	0	0	0	0	0
									EP00966	0	0	0	0	0	0	0
									EP00967	0	0	0	0	0	0	0
									EP00968	1	0	0	0	0	0	0
									EP00969	0	0	0	0	0	0	0
									EP00970	0	0	0	0	0	0	0
									EP00971	0	0	0	0	0	0	0
									EP00972	0	0	0	0	0	0	0
									EP00973	0	0	1	0	0	0	0
									EP00974	0	0	0	0	0	0	0
									EP00975	0	0	0	0	0	0	0
									EP00976	0	0	0	0	0	0	0
									EP00977	0	0	0	0	0	0	0
									EP00978	1	0	0	0	0	0	0
									EP00979	0	0	0	0	0	0	0
									EP00980	0	0	0	0	0	0	0
									EP00981	0	1	0	0	0	0	0
									EP00982	0	0	0	0	0	0	0
									EP00983	0	0	0	0	0	0	0
									EP00984	0	0	0	0	0	0	0
									EP00985	0	0	0	0	0	0	0
									EP00986	0	0	0	0	0	0	0
									EP00988	0	0	0	0	0	0	0
									EP00989	0	0	0	0	0	0	0
									EP00992	0	0	0	0	0	0	0
									EP00993	0	0	0	0	0	0	0
									EP00994	0	0	0	0	0	0	0
									EP00995	0	0	0	0	0	0	0
									EP00996	0	0	0	0	0	0	0
									EP00997	0	0	0	0	0	0	0
									EP00998	0	0	0	0	0	0	0
									EP00999	0	0	0	0	0	0	0
									EP01000	0	0	0	0	0	0	0
									EP01001	0	0	0	0	0	0	0
									EP01002	0	0	0	0	0	0	0
									EP01003	0	0	0	0	0	0	0
									EP01004	0	0	0	0	0	0	0
									EP01005	0	0	0	0	0	0	0
									EP01006	0	0	0	0	0	0	0
									EP01007	0	0	0	0	0	0	0
									EP01008	0	0	0	0	0	0	0
									EP01009	0	0	0	0	0	0	0
									EP01010	0	0	0	0	0	0	0
									EP01011	0	0	0	0	0	0	0
									EP01012	0	0	0	0	0	0	0
									EP01013	0	0	0	0	0	0	0
									EP01015	0	0	0	0	0	0	0
									EP01016	0	0	0	0	0	0	0
									EP01017	0	0	0	0	0	0	0
									EP01018	0	0	0	0	0	0	0
									EP01019	0	0	0	0	0	0	0
									EP01022	0	0	0	0	0	0	0
									EP01023	0	0	0	0	0	0	0
									EP01024	0	0	0	0	0	0	0
									EP01025	0	0	0	0	0	0	0
									EP01026	0	0	0	0	0	0	0
									EP01027	0	0	0	0	0	0	0
									EP01028	0	0	0	0	0	0	0
									EP01029	0	0	0	0	0	0	0
									EP01030	0	0	0	0	0	0	0
									EP01031	0	0	0	0	0	0	0
									EP01032	0	0	0	0	0	0	0
									EP01033	0	0	0	0	0	0	0
									EP01034	0	0	1	0	0	0	0
									EP01035	0	0	1	0	0	0	0
									EP01036	0	0	1	0	0	0	0
									EP01037	0	0	1	0	0	0	0
									EP01038	0	0	0	0	0	0	0
									EP01039	0	1	0	0	0	0	0
									EP01040	0	1	0	0	0	0	0
									EP01041	0	0	0	0	0	0	0
									EP01042	0	0	0	0	0	0	0
									EP01043	0	0	0	0	0	0	0
									EP01044	0	0	0	0	0	0	0
									EP01045	0	0	0	0	0	0	0
									EP01046	0	0	0	0	0	0	0
									EP01047	0	0	0	0	0	0	0
									EP01048	0	0	0	0	0	0	0
									EP01049	0	0	0	0	0	0	0
									EP01050	0	0	0	0	0	0	0
									EP01051	0	0	0	0	0	0	0
									EP01052	0	0	0	0	0	0	0
									EP01053	0	0	0	0	0	0	0
									EP01054	0	0	0	0	0	0	0
									EP01055	0	0	0	0	0	0	0
									EP01056	0	0	0	0	0	0	0
									EP01057	0	0	0	0	0	0	0
									EP01059	0	0	0	0	0	0	0
									EP01060	0	0	0	0	0	0	0
									EP01061	0	0	0	0	0	0	0
									EP01062	0	0	0	0	0	0	0
									EP01063	0	0	0	0	0	0	0
									EP01064	0	0	0	0	0	0	0
									EP01065	0	0	0	0	0	0	0
									EP01066	0	0	1	0	0	0	0
									EP01067	0	0	1	0	0	0	0
									EP01068	0	0	0	0	0	0	0
									EP01069	0	0	0	0	0	0	0
									EP01070	0	0	0	0	0	0	0
									EP01071	0	0	0	0	0	0	0
									EP01079	0	0	0	0	0	0	0
									EP01080	0	0	0	0	0	0	0
									EP01082	0	0	0	0	0	0	0
									EP01083	0	0	0	0	0	0	0
									EP01084	0	0	0	0	0	0	0
									EP01085	0	0	0	0	0	0	0
									EP01086	0	0	0	0	0	0	0
									EP01087	0	0	0	0	0	0	0
									EP01088	0	0	0	0	0	0	0
									EP01089	0	0	0	0	0	0	0
									EP01090	0	0	0	0	0	0	0
									EP01091	0	0	0	0	0	0	0
									EP01092	0	0	0	0	0	0	0
									EP01093	0	0	0	0	0	0	0
									EP01094	0	0	0	0	0	0	0
									EP01095	0	0	0	0	0	0	0
									EP01096	0	0	0	0	0	0	0
									EP01097	0	0	0	0	0	0	0
									EP01098	0	0	0	0	0	0	0
									EP01099	0	0	0	0	0	0	0
									EP01100	0	0	0	0	0	0	0
									EP01101	0	0	0	0	0	0	0
									EP01102	1	0	0	0	0	0	0
									EP01103	0	0	1	0	0	0	0
									EP01104	0	0	0	0	0	0	0
									EP01105	0	0	0	0	0	0	0
									EP01106	0	0	0	0	0	0	0
									EP01107	0	0	0	0	0	0	0
									EP01108	0	0	0	0	0	0	0
									EP01109	0	0	1	0	0	0	0
									EP01110	0	0	0	0	0	0	0
									EP01111	0	0	0	0	0	0	0
									EP01112	0	0	0	0	0	0	0
									EP01113	0	0	0	0	0	0	0
									EP01114	1	0	0	0	0	0	0
									EP01115	0	0	0	0	0	0	0
									EP01116	0	0	0	0	0	1	0
									EP01117	0	0	0	0	0	0	0
									EP01118	0	0	0	0	0	0	0
									EP01119	0	0	0	0	0	0	0
									EP01120	0	0	0	0	0	0	0
									EP01121	0	0	0	0	0	0	0
									EP01122	0	0	1	0	0	0	0
									EP01123	0	0	0	0	0	0	0
									EP01124	0	0	0	0	0	0	0
									EP01125	0	0	0	0	0	0	0
									EP01126	0	0	0	0	0	0	0
									EP01127	0	0	0	0	0	0	0
									EP01128	0	0	0	0	0	0	0
									EP01129	0	0	0	0	0	0	0
									EP01130	0	0	0	0	0	0	0
									EP01132	0	0	0	0	0	0	0
									EP01133	0	0	1	0	0	0	0
									EP01134	0	0	0	0	0	0	0
									EP01135	0	0	0	0	0	0	0
									EP01136	0	0	1	0	0	0	0
									EP01137	0	0	0	0	0	0	0
									EP01138	0	0	0	0	0	0	0
									EP01139	1	0	0	0	0	0	0
									EP01146	0	0	0	0	0	0	0
									EP01147	0	0	0	0	0	0	0
									EP01155	0	0	0	0	0	0	0
									EP01156	0	0	0	0	0	0	0
									EP00120	0	0	0	0	0	0	0
									EP00121	0	0	0	0	0	0	0
									EP00122	0	0	0	0	0	0	0
									EP00123	0	0	0	0	0	0	0
									EP00124	0	0	0	0	0	0	0
									EP00125	0	0	0	0	0	0	0
									EP00126	0	0	0	0	0	0	0
									EP00127	0	0	0	0	0	0	0
									EP00128	0	0	0	0	0	0	0
									EP00035	0	0	0	0	1	0	0
									EP00036	1	0	0	0	0	0	0
									EP00037	0	0	0	0	0	0	0
									EP00038	0	0	0	0	0	0	0
									EP00039	0	0	0	0	1	0	0
									EP00040	0	0	0	0	1	0	0
									EP00041	0	0	0	0	1	0	0
									EP00042	0	0	0	0	0	0	0
									EP00043	0	0	0	0	0	0	0
									EP00044	0	0	0	0	0	0	0
									EP00045	0	0	1	0	0	0	0
									EP00046	0	0	0	1	1	1	1
									EP00047	0	1	0	0	0	0	0
									EP00048	0	0	0	0	0	0	0
									EP00049	0	0	1	0	0	0	0
									EP00050	0	0	1	0	0	0	0
									EP00051	0	0	1	0	0	0	0
									EP00052	0	0	0	1	1	1	1
									EP00053	0	0	1	0	0	0	0
									EP00054	0	0	1	0	0	0	0
									EP00055	0	0	1	0	0	0	0
									EP00056	0	0	1	0	0	0	0
									EP00729	0	0	0	0	0	0	0

## Sheet: Robinson-Foulds
CDNTASE
No	Tree1	Tree2	Tree1_taxa	Tree2_taxa	Common_taxa	RFWeighted(0.5)	RF(0.5)
1	MUSCLE-RAXML-ng	MAFFT-RAXML-ng	1135	1135	1135	183.34	393
2	MUSCLE-RAXML-ng	MUSCLE-IQTREE	1135	1135	1135	176.706	226
3	MUSCLE-RAXML-ng	MAFFT-IQTRee	1135	1135	1135	184.297	407
4	MAFFT-RAXML-ng	MUSCLE-IQTREE	1135	1135	1135	73.7898	384
5	MAFFT-RAXML-ng	MAFFT-IQTRee	1135	1135	1135	23.637	177
6	MUSCLE-IQTREE	MAFFT-IQTRee	1135	1135	1135	73.3784	390
STING
No	Tree1	Tree2	Tree1_taxa	Tree2_taxa	Common_taxa	RFWeighted(0.5)	RF(0.5)
1	MUSCLE-RAXML-ng	MAFFT-RAXML-ng	318	318	318	15.7174	123
2	MUSCLE-RAXML-ng	MUSCLE-IQTREE	318	211	211	15.2721	43
3	MUSCLE-RAXML-ng	MAFFT-IQTRee	318	209	209	19.6854	59
4	MAFFT-RAXML-ng	MUSCLE-IQTREE	318	211	211	22.2594	64
5	MAFFT-RAXML-ng	MAFFT-IQTRee	318	209	209	13.6149	44
6	MUSCLE-IQTREE	MAFFT-IQTRee	211	209	208	20.4311	48
Viperin
No	Tree1	Tree2	Tree1_taxa	Tree2_taxa	Common_taxa	RFWeighted(0.5)	RF(0.5)
1	MUSCLE-RAXML-ng	MAFFT-RAXML-ng	381	381	381	14.8309	119
2	MUSCLE-RAXML-ng	MUSCLE-IQTREE	381	379	370	22.5707	99
3	MUSCLE-RAXML-ng	MAFFT-IQTRee	381	380	380	21.9615	125
4	MAFFT-RAXML-ng	MUSCLE-IQTREE	381	379	370	25.9438	122
5	MAFFT-RAXML-ng	MAFFT-IQTRee	381	380	380	19.9585	106
6	MUSCLE-IQTREE	MAFFT-IQTRee	379	380	369	16.1333	100
