# Supplementary material for: Eukaryotic CD-NTase, STING, and viperin proteins evolved via domain shuffling, horizontal transfer, and ancient inheritance from prokaryotes
Source: PLoS Biol. 2023 Dec 8;21(12):e3002436. doi: 10.1371/journal.pbio.3002436 (PMC10732462; doi:10.1371/journal.pbio.3002436)
Supplement: S3 File — Newick file is used in Fig 3B. (TREE) [file pbio.3002436.s010.tree]

(((EP00076_Gallus_gallus|EP00076_Gallus_gallus_P004592:0.007143,((EP00076_Gallus_gallus|EP00076_Gallus_gallus_P026192:0.000001,(EP00076_Gallus_gallus|EP00076_Gallus_gallus_P026193:0.000001,((EP00076_Gallus_gallus|EP00076_Gallus_gallus_P026195:0.000001,EP00076_Gallus_gallus|EP00076_Gallus_gallus_P026197:0.000001)8:0.000001,EP00076_Gallus_gallus|EP00076_Gallus_gallus_P006526:0.000001)0:0.000001)1:0.000001)0:0.000001,(EP00076_Gallus_gallus|EP00076_Gallus_gallus_P026194:0.000001,((EP00076_Gallus_gallus|EP00076_Gallus_gallus_P026196:0.000001,EP00076_Gallus_gallus|EP00076_Gallus_gallus_P045106:0.000001)5:0.000001,EP00076_Gallus_gallus|EP00076_Gallus_gallus_P045107:0.000001)3:0.000001)2:0.000001)73:0.006519)98:0.190329,(EP00075_Anas_platyrhynchos|EP00075_Anas_platyrhynchos_P034669:0.000001,EP00075_Anas_platyrhynchos|EP00075_Anas_platyrhynchos_P034668:0.000001)100:0.079931)87:0.203790,EP00078_Anolis_carolinensis|EP00078_Anolis_carolinensis_P002948:0.275768,((((EP00067_Danio_rerio|EP00067_Danio_rerio_P009590:0.000001,EP00067_Danio_rerio|EP00067_Danio_rerio_P018822:0.006817)100:0.471822,((EP00110_Nematostella_vectensis|EP00110_Nematostella_vectensis_P009984:0.740725,((EP00082_Ixodes_scapularis|EP00082_Ixodes_scapularis_P008579:0.936575,(EP10057_Bacteria_all|2833437660.Ga0335735_810:0.372437,((EP10057_Bacteria_all|2515433181.B045DRAFT_01194:0.000001,EP10057_Bacteria_all|2587159478.JCM13650DRAFT_01092:0.000001)100:0.178298,(EP10057_Bacteria_all|2578767730.M067_1294:0.218180,((EP10057_Bacteria_all|2800306517.Ga0313276_10169:0.255563,(((((EP10057_Bacteria_all|2807803812.Ga0302903_110142:0.000001,EP10057_Bacteria_all|2978202648.Ga0336406_31_37473_38411:0.000001)5:0.000001,((EP10057_Bacteria_all|2899594071.Ga0443973_075_4834_5772:0.000001,(((EP10057_Bacteria_all|2565659645.C801_03668:0.000001,EP10057_Bacteria_all|2565676688.C825_02764:0.000001)11:0.000001,EP10057_Bacteria_all|2565698000.C803_03162:0.000001)1:0.000001,EP10057_Bacteria_all|2517580610.ASF519_02453:0.000001)0:0.000001)2:0.000001,EP10057_Bacteria_all|2565662210.C800_02148:0.000001)3:0.000001)98:0.033224,((EP10057_Bacteria_all|2600555872.Ga0034563_00860:0.000001,EP10057_Bacteria_all|2903675746.Ga0440467_080_20563_21501:0.000001)100:0.013480,(EP10057_Bacteria_all|2921974807.Ga0481194_26_1800_2738:0.000001,(EP10057_Bacteria_all|2921969051.Ga0481191_22_88263_89201:0.000001,EP10057_Bacteria_all|2921983179.Ga0481193_19_1800_2738:0.000001)36:0.000001)98:0.013410)72:0.000001)99:0.144340,EP10057_Bacteria_all|2800731183.Ga0313508_15007:0.172990)58:0.048717,(((EP10057_Bacteria_all|2869007144.Ga0344073_01_11941_12876:0.055051,(EP10057_Bacteria_all|2651290302.Ga0069584_10296:0.000001,EP10057_Bacteria_all|2648913936.Ga0069578_17916:0.000001)100:0.030912)98:0.123495,EP10057_Bacteria_all|2771437861.Ga0255788_10433:0.080487)89:0.082492,((EP10057_Bacteria_all|2876641845.Ga0344532_01_872773_873711:0.000001,((((EP10057_Bacteria_all|2825907260.Ga0263412_1222:0.000001,EP10057_Bacteria_all|2878918731.Ga0344534_01_15931_16869:0.000001)9:0.000001,EP10057_Bacteria_all|2874429131.Ga0344536_01_109048_109986:0.000001)4:0.000001,EP10057_Bacteria_all|2878921191.Ga0344534_04_16103_17041:0.000001)5:0.000001,EP10057_Bacteria_all|2878942664.Ga0337132_075_17456_18274:0.000001)9:0.000001)98:0.038908,EP10057_Bacteria_all|2682739943.Ga0129020_12563:0.000001)99:0.118465)82:0.077335)90:0.153811)44:0.065414,(((((((((EP10057_Bacteria_all|2906874485.Ga0440121_25_297230_297937:0.113690,EP10057_Bacteria_all|2624319773.Ga0077528_101611:0.185252)86:0.266140,(((EP10057_Bacteria_all|2792382247.Ga0309159_101297:0.048455,EP10057_Bacteria_all|2890067901.Ga0440724_18_1668005_1668718:0.138852)93:0.370303,(EP10057_Bacteria_all|2958506031.Ga0446233_05_93287_93994:0.000001,EP10057_Bacteria_all|2903886668.Ga0446232_05_93287_93994:0.000001)100:0.197742)41:0.085574,(EP10057_Bacteria_all|2879199801.Ga0365577_12_177952_178659:0.090948,(EP10057_Bacteria_all|2728687736.Ga0127024_101275:0.045713,(EP10057_Bacteria_all|2885458977.Ga0445260_29_184707_185414:0.024722,EP10057_Bacteria_all|2523953452.H599DRAFT_01811:0.070757)57:0.036026)40:0.012289)59:0.109026)40:0.069591)100:0.898763,(((EP10057_Bacteria_all|2718374542.Ga0171597_101538:0.294927,(EP10057_Bacteria_all|2906007129.Ga0440577_01_3941836_3942756:0.026876,EP10057_Bacteria_all|2586917340.AT45DRAFT_00248:0.013007)96:0.264374)51:0.158273,EP10057_Bacteria_all|2958503585.Ga0452889_04_591830_592753:0.340675)53:0.208369,((((((EP10057_Bacteria_all|2619918617.Ga0073621_1471:0.063956,((EP10057_Bacteria_all|2685888458.Ga0104551_2190:0.024499,(((EP10057_Bacteria_all|2874341986.Ga0337313_012_296_1234:0.000001,EP10057_Bacteria_all|2871715515.Ga0337333_001_1979_2917:0.000001)100:0.031267,EP10057_Bacteria_all|2620490221.Ga0066357_102350:0.030586)82:0.082858,EP10057_Bacteria_all|2877005305.Ga0336763_089_122_1060:0.033647)59:0.039036)97:0.127933,((EP10057_Bacteria_all|2773508212.Ga0260589_11165:0.000001,EP10057_Bacteria_all|2882589495.Ga0442312_11_72262_73200:0.000001)100:0.081197,(EP10057_Bacteria_all|2819413222.Ga0242586_0197:0.117927,(EP10057_Bacteria_all|2629398417.Ga0077282_11501:0.000001,EP10057_Bacteria_all|2625036409.Ga0078228_10457:0.000001)100:0.285009)39:0.093513)17:0.041753)50:0.106778)57:0.125812,EP10057_Bacteria_all|2623612695.Ga0070572_0368:0.411794)78:0.170809,(EP10057_Bacteria_all|2831832308.Ga0347790_1695:0.089081,EP10057_Bacteria_all|2799427151.Ga0310584_108224:0.132865)97:0.129742)46:0.030063,(EP10057_Bacteria_all|2739647165.Ga0189741_3073:0.189680,(EP10057_Bacteria_all|2790833744.Ga0308913_101927:0.223076,(EP10057_Bacteria_all|2700462282.Ga0131138_2681:0.000814,((EP10057_Bacteria_all|2920456763.Ga0481285_16_77004_77936:0.013110,EP10057_Bacteria_all|2792180374.Ga0309199_110134:0.019751)33:0.000001,EP10057_Bacteria_all|2839509024.Ga0344772_1061:0.039976)36:0.018981)97:0.116215)21:0.022963)74:0.119005)68:0.120305,(EP10057_Bacteria_all|2686056644.Ga0104533_3792:0.111151,(((EP10057_Bacteria_all|2918883226.Ga0451246_08_190947_191894:0.229154,((((((EP10057_Bacteria_all|2534117561.RAYM_08575:0.000001,(EP10057_Bacteria_all|2512834496.RA0C_0042:0.000001,((EP10057_Bacteria_all|2725874479.Ga0126229_105192:0.000001,EP10057_Bacteria_all|649778979.Riean_1841:0.000001)7:0.000001,EP10057_Bacteria_all|2718681765.Ga0175518_112086:0.000001)2:0.000001)0:0.000001)0:0.000001,((EP10057_Bacteria_all|651146113.RIA_0308:0.000001,EP10057_Bacteria_all|2521922030.G148_1713:0.000001)7:0.000001,EP10057_Bacteria_all|2551889359.RASGDRAFT_01892:0.000001)0:0.000001)0:0.000001,((((EP10057_Bacteria_all|2518774349.B739_2202:0.000001,(EP10057_Bacteria_all|2641722961.Ga0098656_107342:0.000001,EP10057_Bacteria_all|2588554895.M949_0415:0.000001)11:0.000001)7:0.000001,EP10057_Bacteria_all|2834951378.Ga0198682_2378:0.000001)15:0.000001,EP10057_Bacteria_all|2834949020.Ga0198682_19:0.013254)55:0.006551,EP10057_Bacteria_all|2630660691.Ga0078677_111947:0.000001)0:0.000001)0:0.000001,EP10057_Bacteria_all|2722955217.Ga0175024_112116:0.000001)1:0.000001,(EP10057_Bacteria_all|2837548689.Ga0166273_1539:0.000001,EP10057_Bacteria_all|2834336553.Ga0366277_2045:0.000001)3:0.000001)4:0.000001,EP10057_Bacteria_all|2834956015.Ga0226326_1931:0.000001)100:0.082347)31:0.033152,(EP10057_Bacteria_all|2896334320.Ga0444194_19_207494_208444:0.000001,EP10057_Bacteria_all|2896353669.Ga0444196_22_14665_15615:0.000001)100:0.075561)71:0.129155,(((EP10057_Bacteria_all|2694988876.Ga0131218_1205:0.000001,EP10057_Bacteria_all|2541326748.HMPREF9331_02454:0.000001)43:0.000001,EP10057_Bacteria_all|2810445925.Ga0317262_1248:0.000001)100:0.098140,(EP10057_Bacteria_all|2533356201.H5P1_0926:0.000437,(EP10057_Bacteria_all|2533358297.SCC393_0690:0.000001,((EP10057_Bacteria_all|2843851601.Ga0176031_01_1609416_1609982:0.000001,(EP10057_Bacteria_all|2854453658.Ga0309166_55_153405_154358:0.000001,(EP10057_Bacteria_all|2731149251.Ga0128252_12433:0.000001,((((((EP10057_Bacteria_all|2530641125.D17P3_0076:0.000001,(EP10057_Bacteria_all|2533353261.I63B_0330:0.000001,EP10057_Bacteria_all|2841361637.Ga0172914_1517:0.000001)6:0.000001)0:0.000001,EP10057_Bacteria_all|2731143813.Ga0128250_101050:0.000001)0:0.000001,EP10057_Bacteria_all|2854487723.Ga0339373_67_22492_23445:0.000001)0:0.000001,(EP10057_Bacteria_all|2868675248.Ga0340410_66_52383_53336:0.000001,(EP10057_Bacteria_all|2540567585.D7S_02394:0.000001,EP10057_Bacteria_all|2688296686.Ga0123689_111640:0.000001)6:0.000001)0:0.000001)0:0.000001,EP10057_Bacteria_all|2682462656.Ga0128246_11079:0.000001)0:0.000001,EP10057_Bacteria_all|2854458600.Ga0339347_05_6242_7195:0.000001)0:0.000001)0:0.000001)0:0.000001)0:0.000001,EP10057_Bacteria_all|2539262846.HMPREF9996_01821:0.000001)1:0.000001)63:0.013746)100:0.526016)51:0.162392)34:0.097372)27:0.083262)76:0.314273,(((EP10057_Bacteria_all|2568714955.TMA01SDRAFT_02804:0.000001,EP10057_Bacteria_all|2804766972.Ga0258707_111189:0.000001)90:0.013221,EP10057_Bacteria_all|2790831227.Ga0308913_100293:0.000001)100:0.336949,((EP10057_Bacteria_all|2790626827.Ga0266140_11043:0.072305,EP10057_Bacteria_all|2574465590.U735DRAFT_4451:0.085276)96:0.111731,(EP10057_Bacteria_all|2910302221.Ga0477499_16_21233_22150:0.045280,(EP10057_Bacteria_all|2771484051.Ga0244642_101429:0.085172,(EP10057_Bacteria_all|2587722571.Q45DRAFT_1290:0.043275,EP10057_Bacteria_all|2585882700.GQ40DRAFT_2620:0.087970)72:0.027084)76:0.056158)99:0.229704)56:0.120575)82:0.152515)54:0.127656)73:0.431930)40:0.275112,(EP10057_Bacteria_all|2894846601.Ga0441059_074_9285_10187:0.966999,((EP10057_Bacteria_all|2878501639.Ga0337423_45_46047_46997:0.015796,(((EP10057_Bacteria_all|651329699.HMPREF0990_01908:0.000001,(EP10057_Bacteria_all|650049096.HMPREF1026_01775:0.000001,((EP10057_Bacteria_all|2808178381.Ga0302861_1576:0.000001,((EP10057_Bacteria_all|2920523490.Ga0481910_60_54_971:0.000001,(EP10057_Bacteria_all|2920514491.Ga0481913_49_1410_2327:0.000001,EP10057_Bacteria_all|2915049994.Ga0481909_53_54_971:0.000001)32:0.000001)94:0.025117,(EP10057_Bacteria_all|2915056700.Ga0481911_53_4657_5574:0.000001,(EP10057_Bacteria_all|2914971622.Ga0481907_56_54_971:0.000001,EP10057_Bacteria_all|2914991458.Ga0481912_52_54_971:0.000001)80:0.006829)90:0.011209)62:0.034087)28:0.019496,EP10057_Bacteria_all|2920517935.Ga0481908_108_9370_10320:0.000001)2:0.000001)1:0.000001)0:0.000001,EP10057_Bacteria_all|641009922.RUMTOR_01512:0.000001)12:0.000001,EP10057_Bacteria_all|651367089.HMPREF1025_00977:0.000001)31:0.043029)98:0.643767,EP10057_Bacteria_all|2792649140.Ga0309161_111188:0.625630)89:0.269742)25:0.144334)8:0.140504,((((EP10057_Bacteria_all|2710805641.Ga0155500_11430:0.000001,((EP10057_Bacteria_all|2784151568.Ga0302329_112938:0.101904,EP10057_Bacteria_all|2709964249.Ga0155014_1024:0.000001)20:0.000001,EP10057_Bacteria_all|2710485422.Ga0155360_12232:0.000001)18:0.000001)100:0.777239,(EP10057_Bacteria_all|2983045326.Ga0577131_01_711416_712456:0.659757,((EP10057_Bacteria_all|2789887385.Ga0266361_10519:0.000001,EP10057_Bacteria_all|2789811493.Ga0266358_10819:0.000001)100:0.593950,EP10057_Bacteria_all|2828953352.Ga0376221_361:0.479692)52:0.158395)45:0.115589)27:0.102245,(EP10057_Bacteria_all|644929227.Dfer_1366:0.736621,(EP10057_Bacteria_all|2653570078.Ga0075211_103233:0.138681,(EP10057_Bacteria_all|2686404904.Ga0115473_102625:0.166301,EP10057_Bacteria_all|2916091093.Ga0478446_09_21802_22767:0.263917)69:0.128899)98:0.552255)23:0.086574)12:0.083340,((EP10057_Bacteria_all|2628103216.Ga0079940_100668:0.817635,EP10057_Bacteria_all|2742562186.Ga0132309_103624:0.571621)80:0.297049,((EP10057_Bacteria_all|2890320275.Ga0440775_02_192424_193389:0.386729,((EP10057_Bacteria_all|2743773958.Ga0132649_105923:0.268146,(EP10057_Bacteria_all|2671579106.Ga0116949_11819:0.249262,(EP10057_Bacteria_all|2694664458.Ga0115459_0257:0.117816,(EP10057_Bacteria_all|2735805876.Ga0183459_104320:0.061955,(EP10057_Bacteria_all|2572200113.BO57DRAFT_04855:0.000001,EP10057_Bacteria_all|2929821617.Ga0496080_042_13869_14840:0.000001)100:0.020634)98:0.087232)76:0.095016)63:0.106753)63:0.085751,EP10057_Bacteria_all|2819679791.Ga0365422_10553:0.290777)78:0.184785)38:0.096381,EP10057_Bacteria_all|2895866400.Ga0441240_04_149045_150016:0.610232)71:0.250675)38:0.202604)16:0.148099)18:0.239688,((EP10057_Bacteria_all|2524412210.P48_03586:0.089881,(EP10057_Bacteria_all|2596408080.LY14DRAFT_0017:0.164109,((((EP10057_Bacteria_all|2775577249.Ga0265285_103241:0.083882,EP10057_Bacteria_all|2597234634.LZ06DRAFT_2594:0.060202)69:0.053182,EP10057_Bacteria_all|2622875815.Ga0070571_1178:0.045804)93:0.105438,EP10057_Bacteria_all|2835196007.Ga0350405_47:0.216868)20:0.023553,EP10057_Bacteria_all|2619920444.Ga0073622_101351:0.110353)51:0.086926)55:0.096968)96:0.694289,EP10057_Bacteria_all|2515843606.B155DRAFT_00735:0.376358)12:0.057802)7:0.075292,(EP10057_Bacteria_all|2894277910.Ga0440559_35_471674_472621:0.398620,(EP10057_Bacteria_all|2523953867.H599DRAFT_02226:0.243072,(((EP10057_Bacteria_all|2623152775.Ga0070601_0064:0.000001,EP10057_Bacteria_all|2620728750.Ga0054581_10419:0.000001)100:0.250391,((EP10057_Bacteria_all|2619110866.Ga0055953_108202:0.039565,EP10057_Bacteria_all|2776772259.Ga0263873_111377:0.069417)36:0.026193,EP10057_Bacteria_all|2850378495.Ga0353067_05_8195_9136:0.119176)57:0.050627)81:0.147527,(EP10057_Bacteria_all|2910203899.Ga0480063_01_2620013_2620954:0.038642,EP10057_Bacteria_all|2719779365.Ga0175986_111705:0.158291)94:0.107821)39:0.064488)38:0.065597)16:0.091956)8:0.079021,(EP10057_Bacteria_all|2731877973.Ga0181043_13138:0.228218,EP10057_Bacteria_all|2844982130.Ga0417107_05_115742_116704:0.281977)50:0.091562)24:0.239823,EP10057_Bacteria_all|2800976403.Ga0313329_10593:0.210886)14:0.083427)3:0.049582)3:0.036946)6:0.006930)86:1.519970)31:0.788736,(EP00058_Branchiostoma_floridae|EP00058_Branchiostoma_floridae_P016027:0.015942,EP00058_Branchiostoma_floridae|EP00058_Branchiostoma_floridae_P016041:0.000001)98:0.402014)12:0.220009)5:0.101692,(((EP00046_Monosiga_brevicollis|EP00046_Monosiga_brevicollis_P002188:1.654083,(((((EP00105_Crassostrea_gigas|EP00105_Crassostrea_gigas_P014243:0.000001,(EP00105_Crassostrea_gigas|EP00105_Crassostrea_gigas_P039688:0.000001,EP00105_Crassostrea_gigas|EP00105_Crassostrea_gigas_P014240:0.000001)7:0.000001)3:0.000001,EP00105_Crassostrea_gigas|EP00105_Crassostrea_gigas_P014244:0.000001)0:0.000001,EP00105_Crassostrea_gigas|EP00105_Crassostrea_gigas_P014241:0.000001)0:0.000001,(EP00105_Crassostrea_gigas|EP00105_Crassostrea_gigas_P014247:0.000001,EP00105_Crassostrea_gigas|EP00105_Crassostrea_gigas_P014245:0.000001)5:0.000001)1:0.000001,(EP00105_Crassostrea_gigas|EP00105_Crassostrea_gigas_P014246:0.000001,EP00105_Crassostrea_gigas|EP00105_Crassostrea_gigas_P014242:0.000001)11:0.000001)100:0.553095)18:0.181772,(((EP00105_Crassostrea_gigas|EP00105_Crassostrea_gigas_P006305:0.000001,EP00105_Crassostrea_gigas|EP00105_Crassostrea_gigas_P006306:0.000001)100:1.157925,(EP00103_Capitella_teleta|EP00103_Capitella_teleta_P002581:0.000001,EP00103_Capitella_teleta|EP00103_Capitella_teleta_P008235:0.000001)100:1.597980)27:0.402605,((EP00103_Capitella_teleta|EP00103_Capitella_teleta_P002715:0.382824,(EP00103_Capitella_teleta|EP00103_Capitella_teleta_P002714:0.000001,EP00103_Capitella_teleta|EP00103_Capitella_teleta_P000411:0.007004)100:0.167545)69:0.215393,EP00103_Capitella_teleta|EP00103_Capitella_teleta_P011197:1.111059)43:0.227399)20:0.218346)3:0.145321,(EP00105_Crassostrea_gigas|EP00105_Crassostrea_gigas_P028831:0.595334,(((EP00099_Drosophila_melanogaster|EP00099_Drosophila_melanogaster_P019263:0.000001,EP00099_Drosophila_melanogaster|EP00099_Drosophila_melanogaster_P011939:0.000001)100:1.033655,EP00101_Apis_mellifera|EP00101_Apis_mellifera_P008256:0.451213)37:0.159723,(EP00098_Tribolium_castaneum|EP00098_Tribolium_castaneum_P021582:0.000001,EP00098_Tribolium_castaneum|EP00098_Tribolium_castaneum_P014386:0.000001)100:0.588472)49:0.337067)14:0.125720)4:0.176588)30:0.118207)28:0.113029,(((EP00072_Mus_musculus|EP00072_Mus_musculus_P009878:0.000001,(EP00072_Mus_musculus|EP00072_Mus_musculus_P009877:0.000001,EP00072_Mus_musculus|EP00072_Mus_musculus_P071720:0.000001)17:0.000001)17:0.000001,EP00072_Mus_musculus|EP00072_Mus_musculus_P021511:0.000001)92:0.014875,((EP00073_Rattus_norvegicus|EP00073_Rattus_norvegicus_P008701:0.000001,EP00073_Rattus_norvegicus|EP00073_Rattus_norvegicus_P031836:0.000001)100:0.048505,((EP00074_Homo_sapiens|EP00074_Homo_sapiens_P048921:0.000001,EP00074_Homo_sapiens|EP00074_Homo_sapiens_P076964:0.000001)99:0.000001,(EP00074_Homo_sapiens|EP00074_Homo_sapiens_P076963:0.025793,(EP00074_Homo_sapiens|EP00074_Homo_sapiens_P055775:0.000001,EP00074_Homo_sapiens|EP00074_Homo_sapiens_P019080:0.000001)100:0.089769)99:0.114371)99:0.174842)38:0.024285)95:0.286114)28:0.069433,EP00079_Xenopus_tropicalis|EP00079_Xenopus_tropicalis_P005444:0.437383)65:0.148934)87:0.0;
