# Supplementary material for: Eukaryotic CD-NTase, STING, and viperin proteins evolved via domain shuffling, horizontal transfer, and ancient inheritance from prokaryotes
Source: PLoS Biol. 2023 Dec 8;21(12):e3002436. doi: 10.1371/journal.pbio.3002436 (PMC10732462; doi:10.1371/journal.pbio.3002436)
Supplement: S5 File — This .pdb structure was predicted as a dimer and is used in Fig 3C. (PDB) [file pbio.3002436.s012.pdb]

ATOM      1  N   MET A   1      -9.504  52.501  26.263  1.00 36.15           N  
ATOM      2  H   MET A   1      -9.019  53.344  26.536  1.00 36.15           H  
ATOM      3  H2  MET A   1     -10.241  52.326  26.931  1.00 36.15           H  
ATOM      4  H3  MET A   1      -9.904  52.646  25.347  1.00 36.15           H  
ATOM      5  CA  MET A   1      -8.549  51.369  26.230  1.00 36.15           C  
ATOM      6  HA  MET A   1      -7.779  51.594  25.492  1.00 36.15           H  
ATOM      7  C   MET A   1      -9.184  50.085  25.732  1.00 36.15           C  
ATOM      8  CB  MET A   1      -7.826  51.155  27.556  1.00 36.15           C  
ATOM      9  HB2 MET A   1      -8.521  51.174  28.395  1.00 36.15           H  
ATOM     10  HB3 MET A   1      -7.322  50.189  27.528  1.00 36.15           H  
ATOM     11  O   MET A   1      -8.774  49.645  24.673  1.00 36.15           O  
ATOM     12  CG  MET A   1      -6.767  52.238  27.704  1.00 36.15           C  
ATOM     13  HG2 MET A   1      -6.234  52.339  26.759  1.00 36.15           H  
ATOM     14  HG3 MET A   1      -7.242  53.190  27.942  1.00 36.15           H  
ATOM     15  SD  MET A   1      -5.553  51.858  28.970  1.00 36.15           S  
ATOM     16  CE  MET A   1      -4.445  53.231  28.600  1.00 36.15           C  
ATOM     17  HE1 MET A   1      -4.171  53.196  27.545  1.00 36.15           H  
ATOM     18  HE2 MET A   1      -3.532  53.137  29.187  1.00 36.15           H  
ATOM     19  HE3 MET A   1      -4.941  54.176  28.821  1.00 36.15           H  
ATOM     20  N   PHE A   2     -10.211  49.533  26.396  1.00 33.59           N  
ATOM     21  H   PHE A   2     -10.440  49.842  27.330  1.00 33.59           H  
ATOM     22  CA  PHE A   2     -10.871  48.293  25.942  1.00 33.59           C  
ATOM     23  HA  PHE A   2     -10.157  47.473  26.021  1.00 33.59           H  
ATOM     24  C   PHE A   2     -11.303  48.308  24.471  1.00 33.59           C  
ATOM     25  CB  PHE A   2     -12.068  47.976  26.849  1.00 33.59           C  
ATOM     26  HB2 PHE A   2     -12.557  48.897  27.168  1.00 33.59           H  
ATOM     27  HB3 PHE A   2     -12.803  47.410  26.278  1.00 33.59           H  
ATOM     28  O   PHE A   2     -11.037  47.353  23.747  1.00 33.59           O  
ATOM     29  CG  PHE A   2     -11.696  47.144  28.058  1.00 33.59           C  
ATOM     30  CD1 PHE A   2     -11.752  45.740  27.974  1.00 33.59           C  
ATOM     31  HD1 PHE A   2     -12.064  45.259  27.059  1.00 33.59           H  
ATOM     32  CD2 PHE A   2     -11.293  47.757  29.260  1.00 33.59           C  
ATOM     33  HD2 PHE A   2     -11.265  48.833  29.348  1.00 33.59           H  
ATOM     34  CE1 PHE A   2     -11.414  44.953  29.089  1.00 33.59           C  
ATOM     35  HE1 PHE A   2     -11.473  43.876  29.032  1.00 33.59           H  
ATOM     36  CE2 PHE A   2     -10.937  46.967  30.367  1.00 33.59           C  
ATOM     37  HE2 PHE A   2     -10.630  47.431  31.293  1.00 33.59           H  
ATOM     38  CZ  PHE A   2     -10.996  45.565  30.281  1.00 33.59           C  
ATOM     39  HZ  PHE A   2     -10.731  44.960  31.135  1.00 33.59           H  
ATOM     40  N   PHE A   3     -11.881  49.424  24.012  1.00 39.20           N  
ATOM     41  H   PHE A   3     -12.190  50.123  24.672  1.00 39.20           H  
ATOM     42  CA  PHE A   3     -12.195  49.613  22.596  1.00 39.20           C  
ATOM     43  HA  PHE A   3     -12.879  48.823  22.285  1.00 39.20           H  
ATOM     44  C   PHE A   3     -10.957  49.469  21.702  1.00 39.20           C  
ATOM     45  CB  PHE A   3     -12.898  50.961  22.381  1.00 39.20           C  
ATOM     46  HB2 PHE A   3     -12.559  51.691  23.116  1.00 39.20           H  
ATOM     47  HB3 PHE A   3     -12.626  51.348  21.399  1.00 39.20           H  
ATOM     48  O   PHE A   3     -11.007  48.685  20.767  1.00 39.20           O  
ATOM     49  CG  PHE A   3     -14.409  50.848  22.422  1.00 39.20           C  
ATOM     50  CD1 PHE A   3     -15.110  50.555  21.237  1.00 39.20           C  
ATOM     51  HD1 PHE A   3     -14.579  50.427  20.305  1.00 39.20           H  
ATOM     52  CD2 PHE A   3     -15.116  51.006  23.630  1.00 39.20           C  
ATOM     53  HD2 PHE A   3     -14.592  51.230  24.548  1.00 39.20           H  
ATOM     54  CE1 PHE A   3     -16.509  50.427  21.255  1.00 39.20           C  
ATOM     55  HE1 PHE A   3     -17.045  50.205  20.344  1.00 39.20           H  
ATOM     56  CE2 PHE A   3     -16.516  50.876  23.647  1.00 39.20           C  
ATOM     57  HE2 PHE A   3     -17.063  51.000  24.570  1.00 39.20           H  
ATOM     58  CZ  PHE A   3     -17.212  50.587  22.461  1.00 39.20           C  
ATOM     59  HZ  PHE A   3     -18.288  50.489  22.475  1.00 39.20           H  
ATOM     60  N   ALA A   4      -9.840  50.139  22.009  1.00 44.75           N  
ATOM     61  H   ALA A   4      -9.803  50.657  22.875  1.00 44.75           H  
ATOM     62  CA  ALA A   4      -8.614  50.068  21.208  1.00 44.75           C  
ATOM     63  HA  ALA A   4      -8.849  50.348  20.181  1.00 44.75           H  
ATOM     64  C   ALA A   4      -8.030  48.645  21.167  1.00 44.75           C  
ATOM     65  CB  ALA A   4      -7.599  51.085  21.747  1.00 44.75           C  
ATOM     66  HB1 ALA A   4      -8.023  52.089  21.720  1.00 44.75           H  
ATOM     67  HB2 ALA A   4      -6.712  51.073  21.114  1.00 44.75           H  
ATOM     68  HB3 ALA A   4      -7.300  50.830  22.764  1.00 44.75           H  
ATOM     69  O   ALA A   4      -7.733  48.135  20.092  1.00 44.75           O  
ATOM     70  N   SER A   5      -7.951  47.954  22.307  1.00 48.05           N  
ATOM     71  H   SER A   5      -8.170  48.417  23.177  1.00 48.05           H  
ATOM     72  CA  SER A   5      -7.369  46.605  22.373  1.00 48.05           C  
ATOM     73  HA  SER A   5      -6.406  46.619  21.863  1.00 48.05           H  
ATOM     74  C   SER A   5      -8.218  45.526  21.696  1.00 48.05           C  
ATOM     75  CB  SER A   5      -7.127  46.214  23.825  1.00 48.05           C  
ATOM     76  HB2 SER A   5      -8.089  46.077  24.318  1.00 48.05           H  
ATOM     77  HB3 SER A   5      -6.566  45.280  23.867  1.00 48.05           H  
ATOM     78  O   SER A   5      -7.664  44.529  21.249  1.00 48.05           O  
ATOM     79  OG  SER A   5      -6.404  47.241  24.480  1.00 48.05           O  
ATOM     80  HG  SER A   5      -5.548  47.342  24.056  1.00 48.05           H  
ATOM     81  N   GLY A   6      -9.540  45.707  21.595  1.00 47.67           N  
ATOM     82  H   GLY A   6      -9.951  46.511  22.049  1.00 47.67           H  
ATOM     83  CA  GLY A   6     -10.408  44.856  20.770  1.00 47.67           C  
ATOM     84  HA2 GLY A   6     -10.073  43.820  20.823  1.00 47.67           H  
ATOM     85  HA3 GLY A   6     -11.424  44.911  21.163  1.00 47.67           H  
ATOM     86  C   GLY A   6     -10.448  45.279  19.296  1.00 47.67           C  
ATOM     87  O   GLY A   6     -10.575  44.432  18.407  1.00 47.67           O  
ATOM     88  N   LEU A   7     -10.298  46.579  19.018  1.00 51.99           N  
ATOM     89  H   LEU A   7     -10.238  47.235  19.784  1.00 51.99           H  
ATOM     90  CA  LEU A   7     -10.253  47.118  17.661  1.00 51.99           C  
ATOM     91  HA  LEU A   7     -11.078  46.690  17.091  1.00 51.99           H  
ATOM     92  C   LEU A   7      -8.979  46.708  16.929  1.00 51.99           C  
ATOM     93  CB  LEU A   7     -10.387  48.654  17.649  1.00 51.99           C  
ATOM     94  HB2 LEU A   7     -10.066  49.081  18.599  1.00 51.99           H  
ATOM     95  HB3 LEU A   7      -9.672  49.026  16.915  1.00 51.99           H  
ATOM     96  O   LEU A   7      -9.093  46.331  15.773  1.00 51.99           O  
ATOM     97  CG  LEU A   7     -11.780  49.175  17.236  1.00 51.99           C  
ATOM     98  HG  LEU A   7     -12.498  48.355  17.217  1.00 51.99           H  
ATOM     99  CD1 LEU A   7     -12.321  50.250  18.177  1.00 51.99           C  
ATOM    100 HD11 LEU A   7     -12.524  49.802  19.150  1.00 51.99           H  
ATOM    101 HD12 LEU A   7     -13.255  50.650  17.784  1.00 51.99           H  
ATOM    102 HD13 LEU A   7     -11.595  51.056  18.283  1.00 51.99           H  
ATOM    103  CD2 LEU A   7     -11.711  49.797  15.842  1.00 51.99           C  
ATOM    104 HD21 LEU A   7     -12.694  50.166  15.551  1.00 51.99           H  
ATOM    105 HD22 LEU A   7     -11.411  49.031  15.126  1.00 51.99           H  
ATOM    106 HD23 LEU A   7     -11.002  50.625  15.828  1.00 51.99           H  
ATOM    107  N   ILE A   8      -7.799  46.739  17.561  1.00 56.88           N  
ATOM    108  H   ILE A   8      -7.763  47.104  18.502  1.00 56.88           H  
ATOM    109  CA  ILE A   8      -6.534  46.402  16.883  1.00 56.88           C  
ATOM    110  HA  ILE A   8      -6.428  47.087  16.042  1.00 56.88           H  
ATOM    111  C   ILE A   8      -6.588  44.995  16.259  1.00 56.88           C  
ATOM    112  CB  ILE A   8      -5.294  46.625  17.792  1.00 56.88           C  
ATOM    113  HB  ILE A   8      -5.461  46.177  18.771  1.00 56.88           H  
ATOM    114  O   ILE A   8      -6.372  44.897  15.051  1.00 56.88           O  
ATOM    115  CG1 ILE A   8      -5.072  48.127  18.035  1.00 56.88           C  
ATOM    116 HG12 ILE A   8      -6.017  48.555  18.370  1.00 56.88           H  
ATOM    117 HG13 ILE A   8      -4.782  48.618  17.106  1.00 56.88           H  
ATOM    118  CG2 ILE A   8      -4.031  45.989  17.183  1.00 56.88           C  
ATOM    119 HG21 ILE A   8      -3.860  46.382  16.181  1.00 56.88           H  
ATOM    120 HG22 ILE A   8      -3.159  46.200  17.803  1.00 56.88           H  
ATOM    121 HG23 ILE A   8      -4.128  44.904  17.132  1.00 56.88           H  
ATOM    122  CD1 ILE A   8      -4.037  48.444  19.120  1.00 56.88           C  
ATOM    123 HD11 ILE A   8      -4.262  47.887  20.029  1.00 56.88           H  
ATOM    124 HD12 ILE A   8      -4.077  49.510  19.344  1.00 56.88           H  
ATOM    125 HD13 ILE A   8      -3.031  48.204  18.777  1.00 56.88           H  
ATOM    126  N   PRO A   9      -6.943  43.915  16.989  1.00 54.77           N  
ATOM    127  CA  PRO A   9      -7.035  42.575  16.409  1.00 54.77           C  
ATOM    128  HA  PRO A   9      -6.082  42.327  15.942  1.00 54.77           H  
ATOM    129  C   PRO A   9      -8.149  42.465  15.372  1.00 54.77           C  
ATOM    130  CB  PRO A   9      -7.287  41.614  17.577  1.00 54.77           C  
ATOM    131  HB2 PRO A   9      -6.755  40.672  17.446  1.00 54.77           H  
ATOM    132  HB3 PRO A   9      -8.354  41.433  17.707  1.00 54.77           H  
ATOM    133  O   PRO A   9      -7.957  41.836  14.338  1.00 54.77           O  
ATOM    134  CG  PRO A   9      -6.764  42.391  18.774  1.00 54.77           C  
ATOM    135  HG2 PRO A   9      -5.678  42.311  18.801  1.00 54.77           H  
ATOM    136  HG3 PRO A   9      -7.217  42.067  19.712  1.00 54.77           H  
ATOM    137  CD  PRO A   9      -7.127  43.822  18.424  1.00 54.77           C  
ATOM    138  HD2 PRO A   9      -8.171  44.008  18.677  1.00 54.77           H  
ATOM    139  HD3 PRO A   9      -6.478  44.491  18.989  1.00 54.77           H  
ATOM    140  N   SER A  10      -9.300  43.103  15.610  1.00 52.88           N  
ATOM    141  H   SER A  10      -9.402  43.609  16.478  1.00 52.88           H  
ATOM    142  CA  SER A  10     -10.430  43.084  14.671  1.00 52.88           C  
ATOM    143  HA  SER A  10     -10.697  42.048  14.457  1.00 52.88           H  
ATOM    144  C   SER A  10     -10.072  43.760  13.345  1.00 52.88           C  
ATOM    145  CB  SER A  10     -11.652  43.775  15.283  1.00 52.88           C  
ATOM    146  HB2 SER A  10     -12.481  43.714  14.579  1.00 52.88           H  
ATOM    147  HB3 SER A  10     -11.429  44.826  15.472  1.00 52.88           H  
ATOM    148  O   SER A  10     -10.340  43.213  12.277  1.00 52.88           O  
ATOM    149  OG  SER A  10     -12.030  43.151  16.494  1.00 52.88           O  
ATOM    150  HG  SER A  10     -11.523  43.538  17.211  1.00 52.88           H  
ATOM    151  N   ILE A  11      -9.407  44.916  13.412  1.00 52.49           N  
ATOM    152  H   ILE A  11      -9.215  45.292  14.330  1.00 52.49           H  
ATOM    153  CA  ILE A  11      -8.837  45.637  12.272  1.00 52.49           C  
ATOM    154  HA  ILE A  11      -9.619  45.830  11.538  1.00 52.49           H  
ATOM    155  C   ILE A  11      -7.792  44.757  11.600  1.00 52.49           C  
ATOM    156  CB  ILE A  11      -8.241  46.988  12.738  1.00 52.49           C  
ATOM    157  HB  ILE A  11      -7.652  46.809  13.637  1.00 52.49           H  
ATOM    158  O   ILE A  11      -7.862  44.574  10.392  1.00 52.49           O  
ATOM    159  CG1 ILE A  11      -9.383  47.980  13.066  1.00 52.49           C  
ATOM    160 HG12 ILE A  11     -10.095  47.512  13.746  1.00 52.49           H  
ATOM    161 HG13 ILE A  11      -9.922  48.221  12.150  1.00 52.49           H  
ATOM    162  CG2 ILE A  11      -7.304  47.649  11.710  1.00 52.49           C  
ATOM    163 HG21 ILE A  11      -6.674  48.379  12.218  1.00 52.49           H  
ATOM    164 HG22 ILE A  11      -6.629  46.940  11.231  1.00 52.49           H  
ATOM    165 HG23 ILE A  11      -7.899  48.166  10.956  1.00 52.49           H  
ATOM    166  CD1 ILE A  11      -8.899  49.288  13.708  1.00 52.49           C  
ATOM    167 HD11 ILE A  11      -8.182  49.804  13.069  1.00 52.49           H  
ATOM    168 HD12 ILE A  11      -9.745  49.960  13.851  1.00 52.49           H  
ATOM    169 HD13 ILE A  11      -8.436  49.074  14.671  1.00 52.49           H  
ATOM    170  N   GLN A  12      -6.856  44.167  12.349  1.00 60.87           N  
ATOM    171  H   GLN A  12      -6.830  44.345  13.343  1.00 60.87           H  
ATOM    172  CA  GLN A  12      -5.821  43.325  11.754  1.00 60.87           C  
ATOM    173  HA  GLN A  12      -5.292  43.944  11.029  1.00 60.87           H  
ATOM    174  C   GLN A  12      -6.405  42.141  10.988  1.00 60.87           C  
ATOM    175  CB  GLN A  12      -4.842  42.806  12.813  1.00 60.87           C  
ATOM    176  HB2 GLN A  12      -4.328  41.929  12.420  1.00 60.87           H  
ATOM    177  HB3 GLN A  12      -5.389  42.507  13.708  1.00 60.87           H  
ATOM    178  O   GLN A  12      -6.001  41.876   9.859  1.00 60.87           O  
ATOM    179  CG  GLN A  12      -3.778  43.844  13.166  1.00 60.87           C  
ATOM    180  HG2 GLN A  12      -3.241  44.137  12.263  1.00 60.87           H  
ATOM    181  HG3 GLN A  12      -4.253  44.733  13.583  1.00 60.87           H  
ATOM    182  CD  GLN A  12      -2.776  43.323  14.180  1.00 60.87           C  
ATOM    183  NE2 GLN A  12      -1.573  43.842  14.156  1.00 60.87           N  
ATOM    184 HE21 GLN A  12      -1.358  44.610  13.537  1.00 60.87           H  
ATOM    185 HE22 GLN A  12      -0.946  43.531  14.884  1.00 60.87           H  
ATOM    186  OE1 GLN A  12      -3.044  42.466  15.006  1.00 60.87           O  
ATOM    187  N   LEU A  13      -7.379  41.451  11.572  1.00 55.04           N  
ATOM    188  H   LEU A  13      -7.656  41.710  12.508  1.00 55.04           H  
ATOM    189  CA  LEU A  13      -8.000  40.282  10.965  1.00 55.04           C  
ATOM    190  HA  LEU A  13      -7.199  39.630  10.618  1.00 55.04           H  
ATOM    191  C   LEU A  13      -8.833  40.682   9.738  1.00 55.04           C  
ATOM    192  CB  LEU A  13      -8.799  39.558  12.065  1.00 55.04           C  
ATOM    193  HB2 LEU A  13      -9.811  39.960  12.127  1.00 55.04           H  
ATOM    194  HB3 LEU A  13      -8.321  39.776  13.020  1.00 55.04           H  
ATOM    195  O   LEU A  13      -8.720  40.061   8.683  1.00 55.04           O  
ATOM    196  CG  LEU A  13      -8.819  38.026  11.920  1.00 55.04           C  
ATOM    197  HG  LEU A  13      -8.031  37.703  11.239  1.00 55.04           H  
ATOM    198  CD1 LEU A  13      -8.565  37.368  13.279  1.00 55.04           C  
ATOM    199 HD11 LEU A  13      -9.330  37.672  13.994  1.00 55.04           H  
ATOM    200 HD12 LEU A  13      -7.585  37.666  13.653  1.00 55.04           H  
ATOM    201 HD13 LEU A  13      -8.579  36.284  13.171  1.00 55.04           H  
ATOM    202  CD2 LEU A  13     -10.162  37.532  11.386  1.00 55.04           C  
ATOM    203 HD21 LEU A  13     -10.959  37.787  12.084  1.00 55.04           H  
ATOM    204 HD22 LEU A  13     -10.361  38.001  10.422  1.00 55.04           H  
ATOM    205 HD23 LEU A  13     -10.125  36.451  11.255  1.00 55.04           H  
ATOM    206  N   LEU A  14      -9.613  41.762   9.831  1.00 50.98           N  
ATOM    207  H   LEU A  14      -9.661  42.250  10.714  1.00 50.98           H  
ATOM    208  CA  LEU A  14     -10.438  42.248   8.725  1.00 50.98           C  
ATOM    209  HA  LEU A  14     -11.027  41.410   8.354  1.00 50.98           H  
ATOM    210  C   LEU A  14      -9.587  42.781   7.561  1.00 50.98           C  
ATOM    211  CB  LEU A  14     -11.390  43.330   9.267  1.00 50.98           C  
ATOM    212  HB2 LEU A  14     -10.800  44.201   9.552  1.00 50.98           H  
ATOM    213  HB3 LEU A  14     -11.880  42.955  10.166  1.00 50.98           H  
ATOM    214  O   LEU A  14      -9.821  42.431   6.404  1.00 50.98           O  
ATOM    215  CG  LEU A  14     -12.479  43.760   8.270  1.00 50.98           C  
ATOM    216  HG  LEU A  14     -12.030  43.998   7.306  1.00 50.98           H  
ATOM    217  CD1 LEU A  14     -13.528  42.660   8.081  1.00 50.98           C  
ATOM    218 HD11 LEU A  14     -14.315  43.019   7.416  1.00 50.98           H  
ATOM    219 HD12 LEU A  14     -13.072  41.781   7.626  1.00 50.98           H  
ATOM    220 HD13 LEU A  14     -13.967  42.390   9.041  1.00 50.98           H  
ATOM    221  CD2 LEU A  14     -13.184  45.013   8.787  1.00 50.98           C  
ATOM    222 HD21 LEU A  14     -12.462  45.822   8.896  1.00 50.98           H  
ATOM    223 HD22 LEU A  14     -13.951  45.325   8.078  1.00 50.98           H  
ATOM    224 HD23 LEU A  14     -13.646  44.813   9.754  1.00 50.98           H  
ATOM    225  N   ILE A  15      -8.596  43.612   7.874  1.00 51.75           N  
ATOM    226  H   ILE A  15      -8.448  43.819   8.851  1.00 51.75           H  
ATOM    227  CA  ILE A  15      -7.798  44.360   6.903  1.00 51.75           C  
ATOM    228  HA  ILE A  15      -8.429  44.621   6.053  1.00 51.75           H  
ATOM    229  C   ILE A  15      -6.671  43.512   6.336  1.00 51.75           C  
ATOM    230  CB  ILE A  15      -7.301  45.680   7.528  1.00 51.75           C  
ATOM    231  HB  ILE A  15      -6.726  45.458   8.426  1.00 51.75           H  
ATOM    232  O   ILE A  15      -6.498  43.485   5.124  1.00 51.75           O  
ATOM    233  CG1 ILE A  15      -8.524  46.554   7.900  1.00 51.75           C  
ATOM    234 HG12 ILE A  15      -9.205  46.606   7.050  1.00 51.75           H  
ATOM    235 HG13 ILE A  15      -9.065  46.082   8.720  1.00 51.75           H  
ATOM    236  CG2 ILE A  15      -6.353  46.420   6.589  1.00 51.75           C  
ATOM    237 HG21 ILE A  15      -6.891  46.735   5.695  1.00 51.75           H  
ATOM    238 HG22 ILE A  15      -5.937  47.278   7.118  1.00 51.75           H  
ATOM    239 HG23 ILE A  15      -5.500  45.794   6.328  1.00 51.75           H  
ATOM    240  CD1 ILE A  15      -8.199  47.985   8.327  1.00 51.75           C  
ATOM    241 HD11 ILE A  15      -8.114  48.604   7.434  1.00 51.75           H  
ATOM    242 HD12 ILE A  15      -7.261  48.019   8.882  1.00 51.75           H  
ATOM    243 HD13 ILE A  15      -9.014  48.380   8.933  1.00 51.75           H  
ATOM    244  N   PHE A  16      -5.920  42.804   7.175  1.00 59.46           N  
ATOM    245  H   PHE A  16      -6.115  42.829   8.166  1.00 59.46           H  
ATOM    246  CA  PHE A  16      -4.714  42.104   6.734  1.00 59.46           C  
ATOM    247  HA  PHE A  16      -4.396  42.512   5.775  1.00 59.46           H  
ATOM    248  C   PHE A  16      -4.910  40.607   6.491  1.00 59.46           C  
ATOM    249  CB  PHE A  16      -3.572  42.361   7.714  1.00 59.46           C  
ATOM    250  HB2 PHE A  16      -3.781  41.861   8.660  1.00 59.46           H  
ATOM    251  HB3 PHE A  16      -2.686  41.895   7.283  1.00 59.46           H  
ATOM    252  O   PHE A  16      -4.072  39.995   5.837  1.00 59.46           O  
ATOM    253  CG  PHE A  16      -3.240  43.817   7.955  1.00 59.46           C  
ATOM    254  CD1 PHE A  16      -2.814  44.630   6.893  1.00 59.46           C  
ATOM    255  HD1 PHE A  16      -2.714  44.216   5.900  1.00 59.46           H  
ATOM    256  CD2 PHE A  16      -3.338  44.359   9.245  1.00 59.46           C  
ATOM    257  HD2 PHE A  16      -3.566  43.696  10.066  1.00 59.46           H  
ATOM    258  CE1 PHE A  16      -2.554  45.990   7.119  1.00 59.46           C  
ATOM    259  HE1 PHE A  16      -2.268  46.625   6.293  1.00 59.46           H  
ATOM    260  CE2 PHE A  16      -3.087  45.724   9.473  1.00 59.46           C  
ATOM    261  HE2 PHE A  16      -3.167  46.136  10.468  1.00 59.46           H  
ATOM    262  CZ  PHE A  16      -2.702  46.544   8.400  1.00 59.46           C  
ATOM    263  HZ  PHE A  16      -2.520  47.597   8.557  1.00 59.46           H  
ATOM    264  N   GLU A  17      -6.007  39.995   6.953  1.00 61.41           N  
ATOM    265  H   GLU A  17      -6.633  40.508   7.558  1.00 61.41           H  
ATOM    266  CA  GLU A  17      -6.293  38.589   6.631  1.00 61.41           C  
ATOM    267  HA  GLU A  17      -5.457  38.171   6.069  1.00 61.41           H  
ATOM    268  C   GLU A  17      -7.512  38.382   5.727  1.00 61.41           C  
ATOM    269  CB  GLU A  17      -6.432  37.720   7.884  1.00 61.41           C  
ATOM    270  HB2 GLU A  17      -6.684  36.728   7.509  1.00 61.41           H  
ATOM    271  HB3 GLU A  17      -7.264  38.055   8.503  1.00 61.41           H  
ATOM    272  O   GLU A  17      -7.438  37.580   4.795  1.00 61.41           O  
ATOM    273  CG  GLU A  17      -5.164  37.611   8.748  1.00 61.41           C  
ATOM    274  HG2 GLU A  17      -5.153  38.419   9.480  1.00 61.41           H  
ATOM    275  HG3 GLU A  17      -4.291  37.718   8.105  1.00 61.41           H  
ATOM    276  CD  GLU A  17      -5.081  36.248   9.457  1.00 61.41           C  
ATOM    277  OE1 GLU A  17      -3.941  35.788   9.712  1.00 61.41           O  
ATOM    278  OE2 GLU A  17      -6.113  35.546   9.567  1.00 61.41           O  
ATOM    279  N   VAL A  18      -8.640  39.048   5.985  1.00 54.70           N  
ATOM    280  H   VAL A  18      -8.662  39.645   6.799  1.00 54.70           H  
ATOM    281  CA  VAL A  18      -9.896  38.815   5.245  1.00 54.70           C  
ATOM    282  HA  VAL A  18      -9.971  37.752   5.015  1.00 54.70           H  
ATOM    283  C   VAL A  18      -9.905  39.545   3.902  1.00 54.70           C  
ATOM    284  CB  VAL A  18     -11.121  39.183   6.105  1.00 54.70           C  
ATOM    285  HB  VAL A  18     -11.013  40.204   6.472  1.00 54.70           H  
ATOM    286  O   VAL A  18     -10.199  38.929   2.874  1.00 54.70           O  
ATOM    287  CG1 VAL A  18     -12.438  39.098   5.321  1.00 54.70           C  
ATOM    288 HG11 VAL A  18     -12.460  39.853   4.536  1.00 54.70           H  
ATOM    289 HG12 VAL A  18     -12.550  38.108   4.879  1.00 54.70           H  
ATOM    290 HG13 VAL A  18     -13.276  39.292   5.991  1.00 54.70           H  
ATOM    291  CG2 VAL A  18     -11.243  38.240   7.310  1.00 54.70           C  
ATOM    292 HG21 VAL A  18     -12.066  38.563   7.947  1.00 54.70           H  
ATOM    293 HG22 VAL A  18     -11.426  37.219   6.974  1.00 54.70           H  
ATOM    294 HG23 VAL A  18     -10.329  38.257   7.903  1.00 54.70           H  
ATOM    295  N   LEU A  19      -9.555  40.833   3.895  1.00 49.89           N  
ATOM    296  H   LEU A  19      -9.371  41.281   4.781  1.00 49.89           H  
ATOM    297  CA  LEU A  19      -9.514  41.672   2.693  1.00 49.89           C  
ATOM    298  HA  LEU A  19     -10.520  41.693   2.272  1.00 49.89           H  
ATOM    299  C   LEU A  19      -8.607  41.095   1.585  1.00 49.89           C  
ATOM    300  CB  LEU A  19      -9.129  43.111   3.107  1.00 49.89           C  
ATOM    301  HB2 LEU A  19      -8.322  43.484   2.476  1.00 49.89           H  
ATOM    302  HB3 LEU A  19      -8.747  43.093   4.127  1.00 49.89           H  
ATOM    303  O   LEU A  19      -9.094  40.946   0.458  1.00 49.89           O  
ATOM    304  CG  LEU A  19     -10.307  44.097   3.058  1.00 49.89           C  
ATOM    305  HG  LEU A  19     -11.223  43.591   3.364  1.00 49.89           H  
ATOM    306  CD1 LEU A  19     -10.085  45.277   4.003  1.00 49.89           C  
ATOM    307 HD11 LEU A  19     -10.219  44.935   5.029  1.00 49.89           H  
ATOM    308 HD12 LEU A  19      -9.085  45.690   3.869  1.00 49.89           H  
ATOM    309 HD13 LEU A  19     -10.827  46.053   3.813  1.00 49.89           H  
ATOM    310  CD2 LEU A  19     -10.489  44.637   1.640  1.00 49.89           C  
ATOM    311 HD21 LEU A  19     -10.654  43.809   0.950  1.00 49.89           H  
ATOM    312 HD22 LEU A  19     -11.356  45.296   1.607  1.00 49.89           H  
ATOM    313 HD23 LEU A  19      -9.603  45.194   1.335  1.00 49.89           H  
ATOM    314  N   PRO A  20      -7.354  40.671   1.864  1.00 55.64           N  
ATOM    315  CA  PRO A  20      -6.482  40.081   0.848  1.00 55.64           C  
ATOM    316  HA  PRO A  20      -6.357  40.796   0.035  1.00 55.64           H  
ATOM    317  C   PRO A  20      -7.067  38.785   0.281  1.00 55.64           C  
ATOM    318  CB  PRO A  20      -5.124  39.859   1.527  1.00 55.64           C  
ATOM    319  HB2 PRO A  20      -5.062  38.854   1.944  1.00 55.64           H  
ATOM    320  HB3 PRO A  20      -4.296  40.034   0.840  1.00 55.64           H  
ATOM    321  O   PRO A  20      -7.146  38.620  -0.936  1.00 55.64           O  
ATOM    322  CG  PRO A  20      -5.136  40.875   2.665  1.00 55.64           C  
ATOM    323  HG2 PRO A  20      -4.875  41.862   2.284  1.00 55.64           H  
ATOM    324  HG3 PRO A  20      -4.459  40.585   3.468  1.00 55.64           H  
ATOM    325  CD  PRO A  20      -6.600  40.858   3.093  1.00 55.64           C  
ATOM    326  HD2 PRO A  20      -6.857  41.799   3.579  1.00 55.64           H  
ATOM    327  HD3 PRO A  20      -6.777  40.020   3.767  1.00 55.64           H  
ATOM    328  N   LYS A  21      -7.606  37.909   1.143  1.00 60.30           N  
ATOM    329  H   LYS A  21      -7.544  38.118   2.129  1.00 60.30           H  
ATOM    330  CA  LYS A  21      -8.236  36.647   0.719  1.00 60.30           C  
ATOM    331  HA  LYS A  21      -7.516  36.098   0.113  1.00 60.30           H  
ATOM    332  C   LYS A  21      -9.464  36.873  -0.173  1.00 60.30           C  
ATOM    333  CB  LYS A  21      -8.597  35.797   1.949  1.00 60.30           C  
ATOM    334  HB2 LYS A  21      -9.155  36.413   2.655  1.00 60.30           H  
ATOM    335  HB3 LYS A  21      -9.237  34.972   1.636  1.00 60.30           H  
ATOM    336  O   LYS A  21      -9.664  36.118  -1.127  1.00 60.30           O  
ATOM    337  CG  LYS A  21      -7.358  35.205   2.643  1.00 60.30           C  
ATOM    338  HG2 LYS A  21      -6.651  36.007   2.856  1.00 60.30           H  
ATOM    339  HG3 LYS A  21      -6.873  34.491   1.978  1.00 60.30           H  
ATOM    340  CD  LYS A  21      -7.737  34.506   3.960  1.00 60.30           C  
ATOM    341  HD2 LYS A  21      -8.297  33.595   3.751  1.00 60.30           H  
ATOM    342  HD3 LYS A  21      -8.365  35.181   4.542  1.00 60.30           H  
ATOM    343  CE  LYS A  21      -6.469  34.183   4.762  1.00 60.30           C  
ATOM    344  HE2 LYS A  21      -5.958  33.332   4.311  1.00 60.30           H  
ATOM    345  HE3 LYS A  21      -5.802  35.040   4.679  1.00 60.30           H  
ATOM    346  NZ  LYS A  21      -6.757  33.943   6.203  1.00 60.30           N  
ATOM    347  HZ1 LYS A  21      -7.179  34.765   6.612  1.00 60.30           H  
ATOM    348  HZ2 LYS A  21      -7.373  33.157   6.351  1.00 60.30           H  
ATOM    349  HZ3 LYS A  21      -5.902  33.809   6.724  1.00 60.30           H  
ATOM    350  N   GLN A  22     -10.282  37.898   0.087  1.00 47.69           N  
ATOM    351  H   GLN A  22     -10.086  38.477   0.891  1.00 47.69           H  
ATOM    352  CA  GLN A  22     -11.418  38.242  -0.782  1.00 47.69           C  
ATOM    353  HA  GLN A  22     -11.984  37.335  -0.992  1.00 47.69           H  
ATOM    354  C   GLN A  22     -10.970  38.787  -2.146  1.00 47.69           C  
ATOM    355  CB  GLN A  22     -12.358  39.246  -0.099  1.00 47.69           C  
ATOM    356  HB2 GLN A  22     -11.784  40.033   0.389  1.00 47.69           H  
ATOM    357  HB3 GLN A  22     -12.967  39.708  -0.877  1.00 47.69           H  
ATOM    358  O   GLN A  22     -11.536  38.400  -3.175  1.00 47.69           O  
ATOM    359  CG  GLN A  22     -13.314  38.586   0.907  1.00 47.69           C  
ATOM    360  HG2 GLN A  22     -12.771  38.327   1.816  1.00 47.69           H  
ATOM    361  HG3 GLN A  22     -13.718  37.672   0.472  1.00 47.69           H  
ATOM    362  CD  GLN A  22     -14.489  39.496   1.266  1.00 47.69           C  
ATOM    363  NE2 GLN A  22     -15.558  38.967   1.818  1.00 47.69           N  
ATOM    364 HE21 GLN A  22     -16.284  39.628   2.054  1.00 47.69           H  
ATOM    365 HE22 GLN A  22     -15.592  37.993   2.083  1.00 47.69           H  
ATOM    366  OE1 GLN A  22     -14.492  40.691   1.036  1.00 47.69           O  
ATOM    367  N   PHE A  23      -9.926  39.619  -2.185  1.00 45.95           N  
ATOM    368  H   PHE A  23      -9.516  39.927  -1.315  1.00 45.95           H  
ATOM    369  CA  PHE A  23      -9.330  40.098  -3.438  1.00 45.95           C  
ATOM    370  HA  PHE A  23     -10.119  40.509  -4.069  1.00 45.95           H  
ATOM    371  C   PHE A  23      -8.668  38.967  -4.248  1.00 45.95           C  
ATOM    372  CB  PHE A  23      -8.346  41.237  -3.138  1.00 45.95           C  
ATOM    373  HB2 PHE A  23      -7.508  41.169  -3.831  1.00 45.95           H  
ATOM    374  HB3 PHE A  23      -7.933  41.131  -2.134  1.00 45.95           H  
ATOM    375  O   PHE A  23      -8.793  38.913  -5.475  1.00 45.95           O  
ATOM    376  CG  PHE A  23      -8.964  42.612  -3.301  1.00 45.95           C  
ATOM    377  CD1 PHE A  23      -8.993  43.205  -4.578  1.00 45.95           C  
ATOM    378  HD1 PHE A  23      -8.577  42.678  -5.424  1.00 45.95           H  
ATOM    379  CD2 PHE A  23      -9.520  43.295  -2.203  1.00 45.95           C  
ATOM    380  HD2 PHE A  23      -9.505  42.848  -1.220  1.00 45.95           H  
ATOM    381  CE1 PHE A  23      -9.559  44.479  -4.756  1.00 45.95           C  
ATOM    382  HE1 PHE A  23      -9.576  44.936  -5.734  1.00 45.95           H  
ATOM    383  CE2 PHE A  23     -10.090  44.570  -2.382  1.00 45.95           C  
ATOM    384  HE2 PHE A  23     -10.510  45.096  -1.538  1.00 45.95           H  
ATOM    385  CZ  PHE A  23     -10.105  45.163  -3.656  1.00 45.95           C  
ATOM    386  HZ  PHE A  23     -10.536  46.145  -3.787  1.00 45.95           H  
ATOM    387  N   ALA A  24      -8.019  38.011  -3.580  1.00 48.59           N  
ATOM    388  H   ALA A  24      -7.848  38.145  -2.594  1.00 48.59           H  
ATOM    389  CA  ALA A  24      -7.418  36.848  -4.228  1.00 48.59           C  
ATOM    390  HA  ALA A  24      -6.796  37.192  -5.054  1.00 48.59           H  
ATOM    391  C   ALA A  24      -8.483  35.898  -4.811  1.00 48.59           C  
ATOM    392  CB  ALA A  24      -6.511  36.145  -3.213  1.00 48.59           C  
ATOM    393  HB1 ALA A  24      -6.010  35.297  -3.682  1.00 48.59           H  
ATOM    394  HB2 ALA A  24      -7.092  35.793  -2.361  1.00 48.59           H  
ATOM    395  HB3 ALA A  24      -5.749  36.835  -2.851  1.00 48.59           H  
ATOM    396  O   ALA A  24      -8.369  35.453  -5.957  1.00 48.59           O  
ATOM    397  N   ASN A  25      -9.557  35.620  -4.062  1.00 47.01           N  
ATOM    398  H   ASN A  25      -9.578  35.967  -3.114  1.00 47.01           H  
ATOM    399  CA  ASN A  25     -10.650  34.759  -4.529  1.00 47.01           C  
ATOM    400  HA  ASN A  25     -10.214  33.850  -4.944  1.00 47.01           H  
ATOM    401  C   ASN A  25     -11.468  35.382  -5.670  1.00 47.01           C  
ATOM    402  CB  ASN A  25     -11.552  34.369  -3.346  1.00 47.01           C  
ATOM    403  HB2 ASN A  25     -11.673  35.217  -2.671  1.00 47.01           H  
ATOM    404  HB3 ASN A  25     -12.538  34.100  -3.723  1.00 47.01           H  
ATOM    405  O   ASN A  25     -11.906  34.665  -6.573  1.00 47.01           O  
ATOM    406  CG  ASN A  25     -11.043  33.162  -2.576  1.00 47.01           C  
ATOM    407  ND2 ASN A  25     -11.566  32.932  -1.396  1.00 47.01           N  
ATOM    408 HD21 ASN A  25     -12.215  33.590  -0.987  1.00 47.01           H  
ATOM    409 HD22 ASN A  25     -11.225  32.119  -0.903  1.00 47.01           H  
ATOM    410  OD1 ASN A  25     -10.221  32.380  -3.033  1.00 47.01           O  
ATOM    411  N   THR A  26     -11.651  36.705  -5.679  1.00 37.39           N  
ATOM    412  H   THR A  26     -11.288  37.259  -4.916  1.00 37.39           H  
ATOM    413  CA  THR A  26     -12.322  37.395  -6.794  1.00 37.39           C  
ATOM    414  HA  THR A  26     -13.251  36.869  -7.014  1.00 37.39           H  
ATOM    415  C   THR A  26     -11.496  37.341  -8.081  1.00 37.39           C  
ATOM    416  CB  THR A  26     -12.693  38.845  -6.453  1.00 37.39           C  
ATOM    417  HB  THR A  26     -12.907  39.385  -7.375  1.00 37.39           H  
ATOM    418  O   THR A  26     -12.074  37.139  -9.150  1.00 37.39           O  
ATOM    419  CG2 THR A  26     -13.923  38.928  -5.554  1.00 37.39           C  
ATOM    420 HG21 THR A  26     -14.106  39.968  -5.283  1.00 37.39           H  
ATOM    421 HG22 THR A  26     -13.776  38.341  -4.647  1.00 37.39           H  
ATOM    422 HG23 THR A  26     -14.793  38.550  -6.090  1.00 37.39           H  
ATOM    423  OG1 THR A  26     -11.647  39.488  -5.781  1.00 37.39           O  
ATOM    424  HG1 THR A  26     -11.725  39.281  -4.847  1.00 37.39           H  
ATOM    425  N   LYS A  27     -10.155  37.400  -8.002  1.00 39.80           N  
ATOM    426  H   LYS A  27      -9.743  37.642  -7.112  1.00 39.80           H  
ATOM    427  CA  LYS A  27      -9.273  37.141  -9.159  1.00 39.80           C  
ATOM    428  HA  LYS A  27      -9.658  37.696 -10.015  1.00 39.80           H  
ATOM    429  C   LYS A  27      -9.280  35.674  -9.607  1.00 39.80           C  
ATOM    430  CB  LYS A  27      -7.836  37.613  -8.877  1.00 39.80           C  
ATOM    431  HB2 LYS A  27      -7.157  37.043  -9.510  1.00 39.80           H  
ATOM    432  HB3 LYS A  27      -7.572  37.417  -7.838  1.00 39.80           H  
ATOM    433  O   LYS A  27      -9.327  35.421 -10.812  1.00 39.80           O  
ATOM    434  CG  LYS A  27      -7.639  39.103  -9.200  1.00 39.80           C  
ATOM    435  HG2 LYS A  27      -7.988  39.298 -10.214  1.00 39.80           H  
ATOM    436  HG3 LYS A  27      -8.218  39.708  -8.502  1.00 39.80           H  
ATOM    437  CD  LYS A  27      -6.152  39.481  -9.107  1.00 39.80           C  
ATOM    438  HD2 LYS A  27      -5.821  39.352  -8.077  1.00 39.80           H  
ATOM    439  HD3 LYS A  27      -5.574  38.818  -9.749  1.00 39.80           H  
ATOM    440  CE  LYS A  27      -5.924  40.933  -9.547  1.00 39.80           C  
ATOM    441  HE2 LYS A  27      -6.284  41.050 -10.570  1.00 39.80           H  
ATOM    442  HE3 LYS A  27      -6.520  41.584  -8.908  1.00 39.80           H  
ATOM    443  NZ  LYS A  27      -4.490  41.314  -9.463  1.00 39.80           N  
ATOM    444  HZ1 LYS A  27      -3.922  40.727 -10.057  1.00 39.80           H  
ATOM    445  HZ2 LYS A  27      -4.155  41.222  -8.514  1.00 39.80           H  
ATOM    446  HZ3 LYS A  27      -4.356  42.274  -9.745  1.00 39.80           H  
ATOM    447  N   LYS A  28      -9.282  34.712  -8.672  1.00 43.28           N  
ATOM    448  H   LYS A  28      -9.178  34.999  -7.710  1.00 43.28           H  
ATOM    449  CA  LYS A  28      -9.333  33.266  -8.982  1.00 43.28           C  
ATOM    450  HA  LYS A  28      -8.468  32.995  -9.586  1.00 43.28           H  
ATOM    451  C   LYS A  28     -10.544  32.868  -9.825  1.00 43.28           C  
ATOM    452  CB  LYS A  28      -9.324  32.427  -7.691  1.00 43.28           C  
ATOM    453  HB2 LYS A  28      -9.844  32.963  -6.897  1.00 43.28           H  
ATOM    454  HB3 LYS A  28      -9.856  31.492  -7.865  1.00 43.28           H  
ATOM    455  O   LYS A  28     -10.417  31.993 -10.664  1.00 43.28           O  
ATOM    456  CG  LYS A  28      -7.903  32.070  -7.248  1.00 43.28           C  
ATOM    457  HG2 LYS A  28      -7.463  31.440  -8.021  1.00 43.28           H  
ATOM    458  HG3 LYS A  28      -7.315  32.981  -7.140  1.00 43.28           H  
ATOM    459  CD  LYS A  28      -7.904  31.304  -5.915  1.00 43.28           C  
ATOM    460  HD2 LYS A  28      -8.514  30.406  -6.015  1.00 43.28           H  
ATOM    461  HD3 LYS A  28      -8.334  31.943  -5.144  1.00 43.28           H  
ATOM    462  CE  LYS A  28      -6.473  30.913  -5.522  1.00 43.28           C  
ATOM    463  HE2 LYS A  28      -5.858  31.813  -5.532  1.00 43.28           H  
ATOM    464  HE3 LYS A  28      -6.082  30.225  -6.271  1.00 43.28           H  
ATOM    465  NZ  LYS A  28      -6.404  30.283  -4.183  1.00 43.28           N  
ATOM    466  HZ1 LYS A  28      -6.937  29.425  -4.165  1.00 43.28           H  
ATOM    467  HZ2 LYS A  28      -6.772  30.909  -3.481  1.00 43.28           H  
ATOM    468  HZ3 LYS A  28      -5.446  30.065  -3.947  1.00 43.28           H  
ATOM    469  N   LYS A  29     -11.700  33.516  -9.645  1.00 37.26           N  
ATOM    470  H   LYS A  29     -11.743  34.197  -8.900  1.00 37.26           H  
ATOM    471  CA  LYS A  29     -12.932  33.167 -10.377  1.00 37.26           C  
ATOM    472  HA  LYS A  29     -13.104  32.099 -10.249  1.00 37.26           H  
ATOM    473  C   LYS A  29     -12.849  33.362 -11.899  1.00 37.26           C  
ATOM    474  CB  LYS A  29     -14.122  33.953  -9.794  1.00 37.26           C  
ATOM    475  HB2 LYS A  29     -13.779  34.632  -9.013  1.00 37.26           H  
ATOM    476  HB3 LYS A  29     -14.583  34.558 -10.575  1.00 37.26           H  
ATOM    477  O   LYS A  29     -13.617  32.727 -12.611  1.00 37.26           O  
ATOM    478  CG  LYS A  29     -15.181  33.011  -9.206  1.00 37.26           C  
ATOM    479  HG2 LYS A  29     -14.727  32.416  -8.413  1.00 37.26           H  
ATOM    480  HG3 LYS A  29     -15.545  32.344  -9.987  1.00 37.26           H  
ATOM    481  CD  LYS A  29     -16.357  33.811  -8.629  1.00 37.26           C  
ATOM    482  HD2 LYS A  29     -16.827  34.380  -9.431  1.00 37.26           H  
ATOM    483  HD3 LYS A  29     -15.982  34.500  -7.873  1.00 37.26           H  
ATOM    484  CE  LYS A  29     -17.382  32.862  -7.998  1.00 37.26           C  
ATOM    485  HE2 LYS A  29     -16.880  32.268  -7.234  1.00 37.26           H  
ATOM    486  HE3 LYS A  29     -17.737  32.175  -8.767  1.00 37.26           H  
ATOM    487  NZ  LYS A  29     -18.527  33.598  -7.401  1.00 37.26           N  
ATOM    488  HZ1 LYS A  29     -19.014  34.129  -8.109  1.00 37.26           H  
ATOM    489  HZ2 LYS A  29     -19.186  32.951  -6.994  1.00 37.26           H  
ATOM    490  HZ3 LYS A  29     -18.214  34.230  -6.679  1.00 37.26           H  
ATOM    491  N   LYS A  30     -11.988  34.262 -12.394  1.00 32.62           N  
ATOM    492  H   LYS A  30     -11.372  34.730 -11.743  1.00 32.62           H  
ATOM    493  CA  LYS A  30     -11.857  34.550 -13.837  1.00 32.62           C  
ATOM    494  HA  LYS A  30     -12.784  34.279 -14.342  1.00 32.62           H  
ATOM    495  C   LYS A  30     -10.790  33.713 -14.542  1.00 32.62           C  
ATOM    496  CB  LYS A  30     -11.582  36.048 -14.070  1.00 32.62           C  
ATOM    497  HB2 LYS A  30     -11.118  36.485 -13.185  1.00 32.62           H  
ATOM    498  HB3 LYS A  30     -10.881  36.157 -14.897  1.00 32.62           H  
ATOM    499  O   LYS A  30     -10.948  33.443 -15.727  1.00 32.62           O  
ATOM    500  CG  LYS A  30     -12.854  36.825 -14.436  1.00 32.62           C  
ATOM    501  HG2 LYS A  30     -13.569  36.756 -13.616  1.00 32.62           H  
ATOM    502  HG3 LYS A  30     -13.295  36.385 -15.330  1.00 32.62           H  
ATOM    503  CD  LYS A  30     -12.524  38.300 -14.708  1.00 32.62           C  
ATOM    504  HD2 LYS A  30     -11.769  38.359 -15.492  1.00 32.62           H  
ATOM    505  HD3 LYS A  30     -12.127  38.747 -13.797  1.00 32.62           H  
ATOM    506  CE  LYS A  30     -13.781  39.056 -15.155  1.00 32.62           C  
ATOM    507  HE2 LYS A  30     -14.556  38.917 -14.401  1.00 32.62           H  
ATOM    508  HE3 LYS A  30     -14.140  38.610 -16.083  1.00 32.62           H  
ATOM    509  NZ  LYS A  30     -13.518  40.505 -15.352  1.00 32.62           N  
ATOM    510  HZ1 LYS A  30     -13.208  40.938 -14.494  1.00 32.62           H  
ATOM    511  HZ2 LYS A  30     -12.811  40.643 -16.060  1.00 32.62           H  
ATOM    512  HZ3 LYS A  30     -14.356  40.976 -15.660  1.00 32.62           H  
ATOM    513  N   SER A  31      -9.691  33.380 -13.866  1.00 34.88           N  
ATOM    514  H   SER A  31      -9.671  33.526 -12.867  1.00 34.88           H  
ATOM    515  CA  SER A  31      -8.599  32.622 -14.491  1.00 34.88           C  
ATOM    516  HA  SER A  31      -8.514  32.941 -15.530  1.00 34.88           H  
ATOM    517  C   SER A  31      -8.900  31.118 -14.495  1.00 34.88           C  
ATOM    518  CB  SER A  31      -7.260  32.922 -13.821  1.00 34.88           C  
ATOM    519  HB2 SER A  31      -7.169  33.993 -13.640  1.00 34.88           H  
ATOM    520  HB3 SER A  31      -7.197  32.387 -12.874  1.00 34.88           H  
ATOM    521  O   SER A  31      -9.646  30.632 -13.650  1.00 34.88           O  
ATOM    522  OG  SER A  31      -6.221  32.512 -14.687  1.00 34.88           O  
ATOM    523  HG  SER A  31      -5.486  32.180 -14.166  1.00 34.88           H  
ATOM    524  N   SER A  32      -8.337  30.387 -15.460  1.00 31.61           N  
ATOM    525  H   SER A  32      -7.658  30.851 -16.047  1.00 31.61           H  
ATOM    526  CA  SER A  32      -8.579  28.949 -15.668  1.00 31.61           C  
ATOM    527  HA  SER A  32      -9.654  28.785 -15.600  1.00 31.61           H  
ATOM    528  C   SER A  32      -7.920  28.037 -14.605  1.00 31.61           C  
ATOM    529  CB  SER A  32      -8.146  28.563 -17.089  1.00 31.61           C  
ATOM    530  HB2 SER A  32      -8.641  27.633 -17.368  1.00 31.61           H  
ATOM    531  HB3 SER A  32      -8.445  29.334 -17.799  1.00 31.61           H  
ATOM    532  O   SER A  32      -7.335  28.511 -13.636  1.00 31.61           O  
ATOM    533  OG  SER A  32      -6.749  28.358 -17.147  1.00 31.61           O  
ATOM    534  HG  SER A  32      -6.301  29.174 -17.384  1.00 31.61           H  
ATOM    535  N   ARG A  33      -8.008  26.710 -14.815  1.00 30.74           N  
ATOM    536  H   ARG A  33      -8.400  26.444 -15.707  1.00 30.74           H  
ATOM    537  CA  ARG A  33      -7.669  25.596 -13.897  1.00 30.74           C  
ATOM    538  HA  ARG A  33      -8.373  25.587 -13.065  1.00 30.74           H  
ATOM    539  C   ARG A  33      -6.287  25.588 -13.235  1.00 30.74           C  
ATOM    540  CB  ARG A  33      -7.762  24.264 -14.676  1.00 30.74           C  
ATOM    541  HB2 ARG A  33      -7.139  23.515 -14.187  1.00 30.74           H  
ATOM    542  HB3 ARG A  33      -7.361  24.401 -15.680  1.00 30.74           H  
ATOM    543  O   ARG A  33      -6.138  24.841 -12.272  1.00 30.74           O  
ATOM    544  CG  ARG A  33      -9.170  23.669 -14.757  1.00 30.74           C  
ATOM    545  HG2 ARG A  33      -9.825  24.338 -15.315  1.00 30.74           H  
ATOM    546  HG3 ARG A  33      -9.562  23.531 -13.749  1.00 30.74           H  
ATOM    547  CD  ARG A  33      -9.087  22.308 -15.463  1.00 30.74           C  
ATOM    548  HD2 ARG A  33      -8.713  22.461 -16.476  1.00 30.74           H  
ATOM    549  HD3 ARG A  33      -8.380  21.677 -14.925  1.00 30.74           H  
ATOM    550  NE  ARG A  33     -10.393  21.625 -15.516  1.00 30.74           N  
ATOM    551  HE  ARG A  33     -11.158  22.054 -15.015  1.00 30.74           H  
ATOM    552  NH1 ARG A  33      -9.713  19.814 -16.760  1.00 30.74           N  
ATOM    553 HH11 ARG A  33      -9.907  18.915 -17.178  1.00 30.74           H  
ATOM    554 HH12 ARG A  33      -8.765  20.161 -16.749  1.00 30.74           H  
ATOM    555  NH2 ARG A  33     -11.831  19.947 -16.077  1.00 30.74           N  
ATOM    556 HH21 ARG A  33     -12.578  20.401 -15.572  1.00 30.74           H  
ATOM    557 HH22 ARG A  33     -11.999  19.055 -16.519  1.00 30.74           H  
ATOM    558  CZ  ARG A  33     -10.638  20.471 -16.116  1.00 30.74           C  
ATOM    559  N   GLN A  34      -5.269  26.262 -13.769  1.00 30.45           N  
ATOM    560  H   GLN A  34      -5.442  26.935 -14.502  1.00 30.45           H  
ATOM    561  CA  GLN A  34      -3.898  26.005 -13.310  1.00 30.45           C  
ATOM    562  HA  GLN A  34      -3.736  24.934 -13.427  1.00 30.45           H  
ATOM    563  C   GLN A  34      -3.738  26.347 -11.817  1.00 30.45           C  
ATOM    564  CB  GLN A  34      -2.860  26.735 -14.175  1.00 30.45           C  
ATOM    565  HB2 GLN A  34      -3.285  27.661 -14.562  1.00 30.45           H  
ATOM    566  HB3 GLN A  34      -1.993  26.984 -13.564  1.00 30.45           H  
ATOM    567  O   GLN A  34      -4.160  27.433 -11.401  1.00 30.45           O  
ATOM    568  CG  GLN A  34      -2.381  25.836 -15.327  1.00 30.45           C  
ATOM    569  HG2 GLN A  34      -1.909  24.947 -14.909  1.00 30.45           H  
ATOM    570  HG3 GLN A  34      -3.237  25.520 -15.924  1.00 30.45           H  
ATOM    571  CD  GLN A  34      -1.384  26.528 -16.250  1.00 30.45           C  
ATOM    572  NE2 GLN A  34      -0.604  25.782 -17.001  1.00 30.45           N  
ATOM    573 HE21 GLN A  34      -0.622  24.774 -16.933  1.00 30.45           H  
ATOM    574 HE22 GLN A  34       0.054  26.275 -17.588  1.00 30.45           H  
ATOM    575  OE1 GLN A  34      -1.302  27.742 -16.335  1.00 30.45           O  
ATOM    576  N   PRO A  35      -3.143  25.446 -11.006  1.00 33.23           N  
ATOM    577  CA  PRO A  35      -2.856  25.733  -9.610  1.00 33.23           C  
ATOM    578  HA  PRO A  35      -3.784  25.893  -9.061  1.00 33.23           H  
ATOM    579  C   PRO A  35      -2.006  26.998  -9.574  1.00 33.23           C  
ATOM    580  CB  PRO A  35      -2.134  24.500  -9.051  1.00 33.23           C  
ATOM    581  HB2 PRO A  35      -1.357  24.766  -8.334  1.00 33.23           H  
ATOM    582  HB3 PRO A  35      -2.864  23.837  -8.587  1.00 33.23           H  
ATOM    583  O   PRO A  35      -0.943  27.061 -10.192  1.00 33.23           O  
ATOM    584  CG  PRO A  35      -1.552  23.818 -10.287  1.00 33.23           C  
ATOM    585  HG2 PRO A  35      -0.576  24.247 -10.515  1.00 33.23           H  
ATOM    586  HG3 PRO A  35      -1.472  22.739 -10.155  1.00 33.23           H  
ATOM    587  CD  PRO A  35      -2.537  24.179 -11.394  1.00 33.23           C  
ATOM    588  HD2 PRO A  35      -3.310  23.413 -11.464  1.00 33.23           H  
ATOM    589  HD3 PRO A  35      -1.999  24.259 -12.339  1.00 33.23           H  
ATOM    590  N   LEU A  36      -2.521  28.042  -8.920  1.00 33.58           N  
ATOM    591  H   LEU A  36      -3.431  27.943  -8.493  1.00 33.58           H  
ATOM    592  CA  LEU A  36      -1.791  29.298  -8.806  1.00 33.58           C  
ATOM    593  HA  LEU A  36      -1.673  29.696  -9.813  1.00 33.58           H  
ATOM    594  C   LEU A  36      -0.413  28.980  -8.210  1.00 33.58           C  
ATOM    595  CB  LEU A  36      -2.577  30.300  -7.944  1.00 33.58           C  
ATOM    596  HB2 LEU A  36      -3.218  29.750  -7.256  1.00 33.58           H  
ATOM    597  HB3 LEU A  36      -1.880  30.876  -7.335  1.00 33.58           H  
ATOM    598  O   LEU A  36      -0.367  28.343  -7.154  1.00 33.58           O  
ATOM    599  CG  LEU A  36      -3.405  31.263  -8.813  1.00 33.58           C  
ATOM    600  HG  LEU A  36      -3.620  30.813  -9.782  1.00 33.58           H  
ATOM    601  CD1 LEU A  36      -4.731  31.572  -8.141  1.00 33.58           C  
ATOM    602 HD11 LEU A  36      -5.291  32.272  -8.762  1.00 33.58           H  
ATOM    603 HD12 LEU A  36      -4.546  32.013  -7.162  1.00 33.58           H  
ATOM    604 HD13 LEU A  36      -5.292  30.640  -8.070  1.00 33.58           H  
ATOM    605  CD2 LEU A  36      -2.679  32.593  -9.023  1.00 33.58           C  
ATOM    606 HD21 LEU A  36      -3.269  33.238  -9.673  1.00 33.58           H  
ATOM    607 HD22 LEU A  36      -2.508  33.091  -8.069  1.00 33.58           H  
ATOM    608 HD23 LEU A  36      -1.718  32.406  -9.503  1.00 33.58           H  
ATOM    609  N   PRO A  37       0.690  29.370  -8.875  1.00 29.81           N  
ATOM    610  CA  PRO A  37       2.023  29.061  -8.388  1.00 29.81           C  
ATOM    611  HA  PRO A  37       2.154  27.978  -8.383  1.00 29.81           H  
ATOM    612  C   PRO A  37       2.194  29.579  -6.957  1.00 29.81           C  
ATOM    613  CB  PRO A  37       3.004  29.682  -9.394  1.00 29.81           C  
ATOM    614  HB2 PRO A  37       3.419  28.890 -10.017  1.00 29.81           H  
ATOM    615  HB3 PRO A  37       3.811  30.224  -8.901  1.00 29.81           H  
ATOM    616  O   PRO A  37       1.499  30.508  -6.533  1.00 29.81           O  
ATOM    617  CG  PRO A  37       2.165  30.618 -10.266  1.00 29.81           C  
ATOM    618  HG2 PRO A  37       2.491  30.593 -11.306  1.00 29.81           H  
ATOM    619  HG3 PRO A  37       2.222  31.638  -9.885  1.00 29.81           H  
ATOM    620  CD  PRO A  37       0.737  30.113 -10.122  1.00 29.81           C  
ATOM    621  HD2 PRO A  37       0.498  29.442 -10.947  1.00 29.81           H  
ATOM    622  HD3 PRO A  37       0.051  30.960 -10.111  1.00 29.81           H  
ATOM    623  N   ALA A  38       3.164  29.023  -6.222  1.00 37.75           N  
ATOM    624  H   ALA A  38       3.674  28.246  -6.617  1.00 37.75           H  
ATOM    625  CA  ALA A  38       3.502  29.433  -4.852  1.00 37.75           C  
ATOM    626  HA  ALA A  38       2.676  29.154  -4.197  1.00 37.75           H  
ATOM    627  C   ALA A  38       3.712  30.958  -4.687  1.00 37.75           C  
ATOM    628  CB  ALA A  38       4.752  28.653  -4.423  1.00 37.75           C  
ATOM    629  HB1 ALA A  38       4.564  27.581  -4.484  1.00 37.75           H  
ATOM    630  HB2 ALA A  38       5.001  28.907  -3.393  1.00 37.75           H  
ATOM    631  HB3 ALA A  38       5.594  28.912  -5.065  1.00 37.75           H  
ATOM    632  O   ALA A  38       3.683  31.477  -3.579  1.00 37.75           O  
ATOM    633  N   SER A  39       3.850  31.705  -5.787  1.00 37.40           N  
ATOM    634  H   SER A  39       3.788  31.233  -6.678  1.00 37.40           H  
ATOM    635  CA  SER A  39       3.816  33.166  -5.826  1.00 37.40           C  
ATOM    636  HA  SER A  39       4.651  33.542  -5.234  1.00 37.40           H  
ATOM    637  C   SER A  39       2.534  33.804  -5.268  1.00 37.40           C  
ATOM    638  CB  SER A  39       4.014  33.628  -7.274  1.00 37.40           C  
ATOM    639  HB2 SER A  39       4.093  34.715  -7.304  1.00 37.40           H  
ATOM    640  HB3 SER A  39       4.939  33.204  -7.663  1.00 37.40           H  
ATOM    641  O   SER A  39       2.558  34.997  -4.982  1.00 37.40           O  
ATOM    642  OG  SER A  39       2.933  33.208  -8.085  1.00 37.40           O  
ATOM    643  HG  SER A  39       2.193  33.804  -7.949  1.00 37.40           H  
ATOM    644  N   SER A  40       1.416  33.082  -5.102  1.00 42.02           N  
ATOM    645  H   SER A  40       1.403  32.113  -5.387  1.00 42.02           H  
ATOM    646  CA  SER A  40       0.203  33.681  -4.522  1.00 42.02           C  
ATOM    647  HA  SER A  40       0.012  34.617  -5.045  1.00 42.02           H  
ATOM    648  C   SER A  40       0.365  34.040  -3.043  1.00 42.02           C  
ATOM    649  CB  SER A  40      -1.035  32.804  -4.730  1.00 42.02           C  
ATOM    650  HB2 SER A  40      -1.095  32.517  -5.780  1.00 42.02           H  
ATOM    651  HB3 SER A  40      -1.921  33.389  -4.481  1.00 42.02           H  
ATOM    652  O   SER A  40      -0.156  35.068  -2.631  1.00 42.02           O  
ATOM    653  OG  SER A  40      -1.019  31.640  -3.927  1.00 42.02           O  
ATOM    654  HG  SER A  40      -0.969  31.905  -3.005  1.00 42.02           H  
ATOM    655  N   THR A  41       1.112  33.251  -2.256  1.00 46.50           N  
ATOM    656  H   THR A  41       1.604  32.462  -2.651  1.00 46.50           H  
ATOM    657  CA  THR A  41       1.401  33.605  -0.852  1.00 46.50           C  
ATOM    658  HA  THR A  41       0.469  33.858  -0.345  1.00 46.50           H  
ATOM    659  C   THR A  41       2.284  34.843  -0.776  1.00 46.50           C  
ATOM    660  CB  THR A  41       2.068  32.461  -0.074  1.00 46.50           C  
ATOM    661  HB  THR A  41       2.370  32.820   0.910  1.00 46.50           H  
ATOM    662  O   THR A  41       2.035  35.719   0.040  1.00 46.50           O  
ATOM    663  CG2 THR A  41       1.123  31.274   0.112  1.00 46.50           C  
ATOM    664 HG21 THR A  41       0.232  31.607   0.643  1.00 46.50           H  
ATOM    665 HG22 THR A  41       0.846  30.858  -0.857  1.00 46.50           H  
ATOM    666 HG23 THR A  41       1.624  30.509   0.704  1.00 46.50           H  
ATOM    667  OG1 THR A  41       3.197  31.973  -0.757  1.00 46.50           O  
ATOM    668  HG1 THR A  41       3.970  32.433  -0.423  1.00 46.50           H  
ATOM    669  N   HIS A  42       3.248  34.975  -1.694  1.00 46.98           N  
ATOM    670  H   HIS A  42       3.413  34.214  -2.337  1.00 46.98           H  
ATOM    671  CA  HIS A  42       4.036  36.200  -1.817  1.00 46.98           C  
ATOM    672  HA  HIS A  42       4.469  36.430  -0.843  1.00 46.98           H  
ATOM    673  C   HIS A  42       3.185  37.410  -2.202  1.00 46.98           C  
ATOM    674  CB  HIS A  42       5.173  36.010  -2.829  1.00 46.98           C  
ATOM    675  HB2 HIS A  42       5.427  36.976  -3.266  1.00 46.98           H  
ATOM    676  HB3 HIS A  42       4.856  35.354  -3.640  1.00 46.98           H  
ATOM    677  O   HIS A  42       3.477  38.500  -1.729  1.00 46.98           O  
ATOM    678  CG  HIS A  42       6.422  35.476  -2.190  1.00 46.98           C  
ATOM    679  CD2 HIS A  42       6.972  34.235  -2.359  1.00 46.98           C  
ATOM    680  HD2 HIS A  42       6.583  33.444  -2.983  1.00 46.98           H  
ATOM    681  ND1 HIS A  42       7.225  36.163  -1.308  1.00 46.98           N  
ATOM    682  HD1 HIS A  42       7.054  37.088  -0.939  1.00 46.98           H  
ATOM    683  CE1 HIS A  42       8.237  35.356  -0.955  1.00 46.98           C  
ATOM    684  HE1 HIS A  42       9.021  35.611  -0.257  1.00 46.98           H  
ATOM    685  NE2 HIS A  42       8.126  34.170  -1.573  1.00 46.98           N  
ATOM    686  N   LEU A  43       2.150  37.243  -3.033  1.00 45.79           N  
ATOM    687  H   LEU A  43       1.986  36.324  -3.420  1.00 45.79           H  
ATOM    688  CA  LEU A  43       1.244  38.332  -3.402  1.00 45.79           C  
ATOM    689  HA  LEU A  43       1.855  39.196  -3.662  1.00 45.79           H  
ATOM    690  C   LEU A  43       0.338  38.748  -2.235  1.00 45.79           C  
ATOM    691  CB  LEU A  43       0.408  37.926  -4.628  1.00 45.79           C  
ATOM    692  HB2 LEU A  43      -0.415  37.297  -4.289  1.00 45.79           H  
ATOM    693  HB3 LEU A  43       1.018  37.338  -5.313  1.00 45.79           H  
ATOM    694  O   LEU A  43       0.109  39.940  -2.064  1.00 45.79           O  
ATOM    695  CG  LEU A  43      -0.149  39.150  -5.380  1.00 45.79           C  
ATOM    696  HG  LEU A  43      -0.477  39.913  -4.674  1.00 45.79           H  
ATOM    697  CD1 LEU A  43       0.910  39.751  -6.311  1.00 45.79           C  
ATOM    698 HD11 LEU A  43       0.499  40.616  -6.832  1.00 45.79           H  
ATOM    699 HD12 LEU A  43       1.244  39.010  -7.038  1.00 45.79           H  
ATOM    700 HD13 LEU A  43       1.768  40.084  -5.726  1.00 45.79           H  
ATOM    701  CD2 LEU A  43      -1.355  38.756  -6.234  1.00 45.79           C  
ATOM    702 HD21 LEU A  43      -1.063  37.996  -6.959  1.00 45.79           H  
ATOM    703 HD22 LEU A  43      -2.132  38.358  -5.582  1.00 45.79           H  
ATOM    704 HD23 LEU A  43      -1.739  39.638  -6.747  1.00 45.79           H  
ATOM    705  N   ASP A  44      -0.150  37.790  -1.440  1.00 50.49           N  
ATOM    706  H   ASP A  44       0.028  36.824  -1.675  1.00 50.49           H  
ATOM    707  CA  ASP A  44      -0.929  38.065  -0.227  1.00 50.49           C  
ATOM    708  HA  ASP A  44      -1.746  38.743  -0.474  1.00 50.49           H  
ATOM    709  C   ASP A  44      -0.065  38.773   0.824  1.00 50.49           C  
ATOM    710  CB  ASP A  44      -1.535  36.766   0.342  1.00 50.49           C  
ATOM    711  HB2 ASP A  44      -1.878  36.964   1.357  1.00 50.49           H  
ATOM    712  HB3 ASP A  44      -0.760  36.001   0.398  1.00 50.49           H  
ATOM    713  O   ASP A  44      -0.485  39.793   1.373  1.00 50.49           O  
ATOM    714  CG  ASP A  44      -2.737  36.222  -0.448  1.00 50.49           C  
ATOM    715  OD1 ASP A  44      -3.394  37.008  -1.172  1.00 50.49           O  
ATOM    716  OD2 ASP A  44      -3.043  35.014  -0.297  1.00 50.49           O  
ATOM    717  N   ASP A  45       1.174  38.313   1.032  1.00 54.35           N  
ATOM    718  H   ASP A  45       1.449  37.436   0.612  1.00 54.35           H  
ATOM    719  CA  ASP A  45       2.135  39.005   1.889  1.00 54.35           C  
ATOM    720  HA  ASP A  45       1.675  39.159   2.865  1.00 54.35           H  
ATOM    721  C   ASP A  45       2.446  40.408   1.339  1.00 54.35           C  
ATOM    722  CB  ASP A  45       3.411  38.164   2.093  1.00 54.35           C  
ATOM    723  HB2 ASP A  45       4.214  38.834   2.400  1.00 54.35           H  
ATOM    724  HB3 ASP A  45       3.707  37.715   1.144  1.00 54.35           H  
ATOM    725  O   ASP A  45       2.331  41.370   2.089  1.00 54.35           O  
ATOM    726  CG  ASP A  45       3.291  37.076   3.178  1.00 54.35           C  
ATOM    727  OD1 ASP A  45       2.471  37.244   4.114  1.00 54.35           O  
ATOM    728  OD2 ASP A  45       4.085  36.110   3.109  1.00 54.35           O  
ATOM    729  N   LEU A  46       2.730  40.576   0.037  1.00 53.03           N  
ATOM    730  H   LEU A  46       2.801  39.745  -0.531  1.00 53.03           H  
ATOM    731  CA  LEU A  46       2.979  41.882  -0.608  1.00 53.03           C  
ATOM    732  HA  LEU A  46       3.815  42.365  -0.101  1.00 53.03           H  
ATOM    733  C   LEU A  46       1.793  42.841  -0.504  1.00 53.03           C  
ATOM    734  CB  LEU A  46       3.326  41.691  -2.102  1.00 53.03           C  
ATOM    735  HB2 LEU A  46       2.931  40.735  -2.447  1.00 53.03           H  
ATOM    736  HB3 LEU A  46       2.814  42.444  -2.701  1.00 53.03           H  
ATOM    737  O   LEU A  46       1.989  44.020  -0.210  1.00 53.03           O  
ATOM    738  CG  LEU A  46       4.833  41.788  -2.391  1.00 53.03           C  
ATOM    739  HG  LEU A  46       5.400  41.450  -1.524  1.00 53.03           H  
ATOM    740  CD1 LEU A  46       5.225  40.920  -3.585  1.00 53.03           C  
ATOM    741 HD11 LEU A  46       6.292  41.026  -3.781  1.00 53.03           H  
ATOM    742 HD12 LEU A  46       4.660  41.220  -4.468  1.00 53.03           H  
ATOM    743 HD13 LEU A  46       5.014  39.875  -3.359  1.00 53.03           H  
ATOM    744  CD2 LEU A  46       5.209  43.238  -2.715  1.00 53.03           C  
ATOM    745 HD21 LEU A  46       4.924  43.883  -1.884  1.00 53.03           H  
ATOM    746 HD22 LEU A  46       4.701  43.571  -3.620  1.00 53.03           H  
ATOM    747 HD23 LEU A  46       6.287  43.312  -2.859  1.00 53.03           H  
ATOM    748  N   LEU A  47       0.571  42.357  -0.735  1.00 52.75           N  
ATOM    749  H   LEU A  47       0.483  41.383  -0.987  1.00 52.75           H  
ATOM    750  CA  LEU A  47      -0.648  43.137  -0.534  1.00 52.75           C  
ATOM    751  HA  LEU A  47      -0.594  44.049  -1.128  1.00 52.75           H  
ATOM    752  C   LEU A  47      -0.749  43.560   0.918  1.00 52.75           C  
ATOM    753  CB  LEU A  47      -1.890  42.314  -0.920  1.00 52.75           C  
ATOM    754  HB2 LEU A  47      -2.754  42.689  -0.372  1.00 52.75           H  
ATOM    755  HB3 LEU A  47      -1.738  41.280  -0.612  1.00 52.75           H  
ATOM    756  O   LEU A  47      -1.030  44.719   1.188  1.00 52.75           O  
ATOM    757  CG  LEU A  47      -2.220  42.363  -2.418  1.00 52.75           C  
ATOM    758  HG  LEU A  47      -1.326  42.153  -3.006  1.00 52.75           H  
ATOM    759  CD1 LEU A  47      -3.279  41.309  -2.747  1.00 52.75           C  
ATOM    760 HD11 LEU A  47      -3.506  41.328  -3.813  1.00 52.75           H  
ATOM    761 HD12 LEU A  47      -4.186  41.494  -2.171  1.00 52.75           H  
ATOM    762 HD13 LEU A  47      -2.895  40.322  -2.490  1.00 52.75           H  
ATOM    763  CD2 LEU A  47      -2.780  43.731  -2.828  1.00 52.75           C  
ATOM    764 HD21 LEU A  47      -2.026  44.505  -2.688  1.00 52.75           H  
ATOM    765 HD22 LEU A  47      -3.061  43.714  -3.881  1.00 52.75           H  
ATOM    766 HD23 LEU A  47      -3.655  43.973  -2.225  1.00 52.75           H  
ATOM    767  N   SER A  48      -0.465  42.656   1.847  1.00 55.80           N  
ATOM    768  H   SER A  48      -0.245  41.712   1.564  1.00 55.80           H  
ATOM    769  CA  SER A  48      -0.527  42.959   3.264  1.00 55.80           C  
ATOM    770  HA  SER A  48      -1.486  43.439   3.457  1.00 55.80           H  
ATOM    771  C   SER A  48       0.574  43.916   3.725  1.00 55.80           C  
ATOM    772  CB  SER A  48      -0.479  41.658   4.037  1.00 55.80           C  
ATOM    773  HB2 SER A  48       0.549  41.335   4.204  1.00 55.80           H  
ATOM    774  HB3 SER A  48      -1.031  40.883   3.506  1.00 55.80           H  
ATOM    775  O   SER A  48       0.322  44.745   4.599  1.00 55.80           O  
ATOM    776  OG  SER A  48      -1.150  41.914   5.236  1.00 55.80           O  
ATOM    777  HG  SER A  48      -0.685  42.582   5.746  1.00 55.80           H  
ATOM    778  N   VAL A  49       1.766  43.864   3.124  1.00 56.12           N  
ATOM    779  H   VAL A  49       1.927  43.100   2.483  1.00 56.12           H  
ATOM    780  CA  VAL A  49       2.837  44.858   3.298  1.00 56.12           C  
ATOM    781  HA  VAL A  49       3.044  44.977   4.361  1.00 56.12           H  
ATOM    782  C   VAL A  49       2.387  46.213   2.762  1.00 56.12           C  
ATOM    783  CB  VAL A  49       4.146  44.432   2.593  1.00 56.12           C  
ATOM    784  HB  VAL A  49       3.952  44.267   1.533  1.00 56.12           H  
ATOM    785  O   VAL A  49       2.470  47.208   3.478  1.00 56.12           O  
ATOM    786  CG1 VAL A  49       5.209  45.538   2.693  1.00 56.12           C  
ATOM    787 HG11 VAL A  49       4.914  46.403   2.099  1.00 56.12           H  
ATOM    788 HG12 VAL A  49       5.336  45.848   3.730  1.00 56.12           H  
ATOM    789 HG13 VAL A  49       6.162  45.184   2.297  1.00 56.12           H  
ATOM    790  CG2 VAL A  49       4.727  43.136   3.172  1.00 56.12           C  
ATOM    791 HG21 VAL A  49       4.419  42.286   2.564  1.00 56.12           H  
ATOM    792 HG22 VAL A  49       4.388  42.982   4.196  1.00 56.12           H  
ATOM    793 HG23 VAL A  49       5.816  43.140   3.124  1.00 56.12           H  
ATOM    794  N   GLY A  50       1.873  46.261   1.532  1.00 54.89           N  
ATOM    795  H   GLY A  50       1.840  45.408   0.992  1.00 54.89           H  
ATOM    796  CA  GLY A  50       1.383  47.491   0.909  1.00 54.89           C  
ATOM    797  HA2 GLY A  50       1.029  47.260  -0.096  1.00 54.89           H  
ATOM    798  HA3 GLY A  50       2.193  48.217   0.841  1.00 54.89           H  
ATOM    799  C   GLY A  50       0.231  48.113   1.691  1.00 54.89           C  
ATOM    800  O   GLY A  50       0.208  49.319   1.919  1.00 54.89           O  
ATOM    801  N   LEU A  51      -0.680  47.281   2.189  1.00 57.58           N  
ATOM    802  H   LEU A  51      -0.619  46.305   1.935  1.00 57.58           H  
ATOM    803  CA  LEU A  51      -1.791  47.698   3.027  1.00 57.58           C  
ATOM    804  HA  LEU A  51      -2.289  48.527   2.525  1.00 57.58           H  
ATOM    805  C   LEU A  51      -1.284  48.208   4.382  1.00 57.58           C  
ATOM    806  CB  LEU A  51      -2.753  46.502   3.137  1.00 57.58           C  
ATOM    807  HB2 LEU A  51      -2.785  45.988   2.176  1.00 57.58           H  
ATOM    808  HB3 LEU A  51      -2.371  45.804   3.882  1.00 57.58           H  
ATOM    809  O   LEU A  51      -1.772  49.215   4.876  1.00 57.58           O  
ATOM    810  CG  LEU A  51      -4.203  46.857   3.448  1.00 57.58           C  
ATOM    811  HG  LEU A  51      -4.233  47.410   4.388  1.00 57.58           H  
ATOM    812  CD1 LEU A  51      -4.867  47.647   2.315  1.00 57.58           C  
ATOM    813 HD11 LEU A  51      -5.926  47.785   2.532  1.00 57.58           H  
ATOM    814 HD12 LEU A  51      -4.760  47.115   1.370  1.00 57.58           H  
ATOM    815 HD13 LEU A  51      -4.413  48.635   2.229  1.00 57.58           H  
ATOM    816  CD2 LEU A  51      -4.987  45.562   3.597  1.00 57.58           C  
ATOM    817 HD21 LEU A  51      -4.561  44.969   4.405  1.00 57.58           H  
ATOM    818 HD22 LEU A  51      -6.035  45.773   3.813  1.00 57.58           H  
ATOM    819 HD23 LEU A  51      -4.935  44.979   2.677  1.00 57.58           H  
ATOM    820  N   SER A  52      -0.258  47.575   4.956  1.00 55.29           N  
ATOM    821  H   SER A  52       0.116  46.753   4.504  1.00 55.29           H  
ATOM    822  CA  SER A  52       0.355  48.027   6.212  1.00 55.29           C  
ATOM    823  HA  SER A  52      -0.422  48.143   6.968  1.00 55.29           H  
ATOM    824  C   SER A  52       1.037  49.382   6.050  1.00 55.29           C  
ATOM    825  CB  SER A  52       1.370  47.008   6.727  1.00 55.29           C  
ATOM    826  HB2 SER A  52       2.151  46.847   5.984  1.00 55.29           H  
ATOM    827  HB3 SER A  52       1.819  47.387   7.645  1.00 55.29           H  
ATOM    828  O   SER A  52       0.825  50.262   6.876  1.00 55.29           O  
ATOM    829  OG  SER A  52       0.743  45.781   7.009  1.00 55.29           O  
ATOM    830  HG  SER A  52       0.515  45.362   6.176  1.00 55.29           H  
ATOM    831  N   LEU A  53       1.790  49.583   4.962  1.00 56.75           N  
ATOM    832  H   LEU A  53       1.924  48.810   4.326  1.00 56.75           H  
ATOM    833  CA  LEU A  53       2.380  50.878   4.606  1.00 56.75           C  
ATOM    834  HA  LEU A  53       2.995  51.235   5.432  1.00 56.75           H  
ATOM    835  C   LEU A  53       1.301  51.942   4.377  1.00 56.75           C  
ATOM    836  CB  LEU A  53       3.252  50.712   3.347  1.00 56.75           C  
ATOM    837  HB2 LEU A  53       2.672  50.188   2.588  1.00 56.75           H  
ATOM    838  HB3 LEU A  53       3.490  51.700   2.952  1.00 56.75           H  
ATOM    839  O   LEU A  53       1.435  53.063   4.866  1.00 56.75           O  
ATOM    840  CG  LEU A  53       4.572  49.956   3.582  1.00 56.75           C  
ATOM    841  HG  LEU A  53       4.374  49.003   4.073  1.00 56.75           H  
ATOM    842  CD1 LEU A  53       5.243  49.674   2.237  1.00 56.75           C  
ATOM    843 HD11 LEU A  53       6.170  49.123   2.397  1.00 56.75           H  
ATOM    844 HD12 LEU A  53       5.464  50.610   1.724  1.00 56.75           H  
ATOM    845 HD13 LEU A  53       4.581  49.069   1.618  1.00 56.75           H  
ATOM    846  CD2 LEU A  53       5.545  50.762   4.446  1.00 56.75           C  
ATOM    847 HD21 LEU A  53       5.152  50.869   5.457  1.00 56.75           H  
ATOM    848 HD22 LEU A  53       5.705  51.749   4.012  1.00 56.75           H  
ATOM    849 HD23 LEU A  53       6.502  50.243   4.509  1.00 56.75           H  
ATOM    850  N   PHE A  54       0.204  51.580   3.707  1.00 52.51           N  
ATOM    851  H   PHE A  54       0.177  50.661   3.287  1.00 52.51           H  
ATOM    852  CA  PHE A  54      -0.949  52.455   3.522  1.00 52.51           C  
ATOM    853  HA  PHE A  54      -0.618  53.361   3.015  1.00 52.51           H  
ATOM    854  C   PHE A  54      -1.555  52.876   4.868  1.00 52.51           C  
ATOM    855  CB  PHE A  54      -1.979  51.769   2.617  1.00 52.51           C  
ATOM    856  HB2 PHE A  54      -2.237  50.792   3.025  1.00 52.51           H  
ATOM    857  HB3 PHE A  54      -1.533  51.606   1.636  1.00 52.51           H  
ATOM    858  O   PHE A  54      -1.675  54.071   5.129  1.00 52.51           O  
ATOM    859  CG  PHE A  54      -3.254  52.566   2.449  1.00 52.51           C  
ATOM    860  CD1 PHE A  54      -4.385  52.266   3.233  1.00 52.51           C  
ATOM    861  HD1 PHE A  54      -4.352  51.462   3.953  1.00 52.51           H  
ATOM    862  CD2 PHE A  54      -3.297  53.632   1.533  1.00 52.51           C  
ATOM    863  HD2 PHE A  54      -2.424  53.879   0.947  1.00 52.51           H  
ATOM    864  CE1 PHE A  54      -5.560  53.025   3.090  1.00 52.51           C  
ATOM    865  HE1 PHE A  54      -6.423  52.800   3.698  1.00 52.51           H  
ATOM    866  CE2 PHE A  54      -4.472  54.390   1.391  1.00 52.51           C  
ATOM    867  HE2 PHE A  54      -4.500  55.216   0.695  1.00 52.51           H  
ATOM    868  CZ  PHE A  54      -5.603  54.085   2.167  1.00 52.51           C  
ATOM    869  HZ  PHE A  54      -6.502  54.675   2.064  1.00 52.51           H  
ATOM    870  N   PHE A  55      -1.855  51.936   5.767  1.00 54.03           N  
ATOM    871  H   PHE A  55      -1.733  50.966   5.516  1.00 54.03           H  
ATOM    872  CA  PHE A  55      -2.411  52.263   7.085  1.00 54.03           C  
ATOM    873  HA  PHE A  55      -3.251  52.940   6.930  1.00 54.03           H  
ATOM    874  C   PHE A  55      -1.435  53.038   7.974  1.00 54.03           C  
ATOM    875  CB  PHE A  55      -2.952  50.997   7.767  1.00 54.03           C  
ATOM    876  HB2 PHE A  55      -2.252  50.172   7.635  1.00 54.03           H  
ATOM    877  HB3 PHE A  55      -3.051  51.183   8.837  1.00 54.03           H  
ATOM    878  O   PHE A  55      -1.874  53.942   8.685  1.00 54.03           O  
ATOM    879  CG  PHE A  55      -4.320  50.631   7.230  1.00 54.03           C  
ATOM    880  CD1 PHE A  55      -5.417  51.454   7.538  1.00 54.03           C  
ATOM    881  HD1 PHE A  55      -5.288  52.287   8.213  1.00 54.03           H  
ATOM    882  CD2 PHE A  55      -4.496  49.555   6.345  1.00 54.03           C  
ATOM    883  HD2 PHE A  55      -3.681  48.875   6.146  1.00 54.03           H  
ATOM    884  CE1 PHE A  55      -6.671  51.221   6.951  1.00 54.03           C  
ATOM    885  HE1 PHE A  55      -7.508  51.859   7.193  1.00 54.03           H  
ATOM    886  CE2 PHE A  55      -5.729  49.377   5.694  1.00 54.03           C  
ATOM    887  HE2 PHE A  55      -5.862  48.600   4.956  1.00 54.03           H  
ATOM    888  CZ  PHE A  55      -6.817  50.201   6.001  1.00 54.03           C  
ATOM    889  HZ  PHE A  55      -7.766  50.051   5.508  1.00 54.03           H  
ATOM    890  N   LEU A  56      -0.126  52.776   7.872  1.00 55.57           N  
ATOM    891  H   LEU A  56       0.170  51.995   7.304  1.00 55.57           H  
ATOM    892  CA  LEU A  56       0.901  53.609   8.502  1.00 55.57           C  
ATOM    893  HA  LEU A  56       0.720  53.620   9.577  1.00 55.57           H  
ATOM    894  C   LEU A  56       0.812  55.056   8.008  1.00 55.57           C  
ATOM    895  CB  LEU A  56       2.315  53.061   8.209  1.00 55.57           C  
ATOM    896  HB2 LEU A  56       2.271  52.144   7.621  1.00 55.57           H  
ATOM    897  HB3 LEU A  56       2.857  53.785   7.599  1.00 55.57           H  
ATOM    898  O   LEU A  56       0.781  55.980   8.814  1.00 55.57           O  
ATOM    899  CG  LEU A  56       3.119  52.814   9.490  1.00 55.57           C  
ATOM    900  HG  LEU A  56       2.886  53.578  10.231  1.00 55.57           H  
ATOM    901  CD1 LEU A  56       2.775  51.438  10.047  1.00 55.57           C  
ATOM    902 HD11 LEU A  56       2.978  50.661   9.310  1.00 55.57           H  
ATOM    903 HD12 LEU A  56       1.721  51.410  10.324  1.00 55.57           H  
ATOM    904 HD13 LEU A  56       3.380  51.262  10.936  1.00 55.57           H  
ATOM    905  CD2 LEU A  56       4.619  52.876   9.208  1.00 55.57           C  
ATOM    906 HD21 LEU A  56       4.894  52.115   8.477  1.00 55.57           H  
ATOM    907 HD22 LEU A  56       5.176  52.712  10.131  1.00 55.57           H  
ATOM    908 HD23 LEU A  56       4.877  53.861   8.818  1.00 55.57           H  
ATOM    909  N   SER A  57       0.753  55.246   6.686  1.00 53.95           N  
ATOM    910  H   SER A  57       0.832  54.436   6.088  1.00 53.95           H  
ATOM    911  CA  SER A  57       0.728  56.573   6.066  1.00 53.95           C  
ATOM    912  HA  SER A  57       1.543  57.155   6.497  1.00 53.95           H  
ATOM    913  C   SER A  57      -0.558  57.344   6.376  1.00 53.95           C  
ATOM    914  CB  SER A  57       1.001  56.473   4.561  1.00 53.95           C  
ATOM    915  HB2 SER A  57       1.034  57.476   4.137  1.00 53.95           H  
ATOM    916  HB3 SER A  57       1.979  56.013   4.418  1.00 53.95           H  
ATOM    917  O   SER A  57      -0.483  58.499   6.787  1.00 53.95           O  
ATOM    918  OG  SER A  57       0.042  55.709   3.860  1.00 53.95           O  
ATOM    919  HG  SER A  57      -0.369  55.069   4.446  1.00 53.95           H  
ATOM    920  N   VAL A  58      -1.728  56.701   6.290  1.00 51.75           N  
ATOM    921  H   VAL A  58      -1.728  55.750   5.948  1.00 51.75           H  
ATOM    922  CA  VAL A  58      -3.019  57.305   6.659  1.00 51.75           C  
ATOM    923  HA  VAL A  58      -3.177  58.205   6.065  1.00 51.75           H  
ATOM    924  C   VAL A  58      -3.013  57.728   8.120  1.00 51.75           C  
ATOM    925  CB  VAL A  58      -4.183  56.328   6.398  1.00 51.75           C  
ATOM    926  HB  VAL A  58      -3.946  55.361   6.843  1.00 51.75           H  
ATOM    927  O   VAL A  58      -3.437  58.832   8.443  1.00 51.75           O  
ATOM    928  CG1 VAL A  58      -5.519  56.810   6.983  1.00 51.75           C  
ATOM    929 HG11 VAL A  58      -5.477  56.805   8.072  1.00 51.75           H  
ATOM    930 HG12 VAL A  58      -5.737  57.820   6.635  1.00 51.75           H  
ATOM    931 HG13 VAL A  58      -6.323  56.142   6.676  1.00 51.75           H  
ATOM    932  CG2 VAL A  58      -4.389  56.137   4.893  1.00 51.75           C  
ATOM    933 HG21 VAL A  58      -4.663  57.084   4.429  1.00 51.75           H  
ATOM    934 HG22 VAL A  58      -3.478  55.767   4.422  1.00 51.75           H  
ATOM    935 HG23 VAL A  58      -5.182  55.409   4.720  1.00 51.75           H  
ATOM    936  N   ALA A  59      -2.506  56.886   9.012  1.00 50.17           N  
ATOM    937  H   ALA A  59      -2.159  55.982   8.724  1.00 50.17           H  
ATOM    938  CA  ALA A  59      -2.513  57.213  10.423  1.00 50.17           C  
ATOM    939  HA  ALA A  59      -3.489  57.628  10.674  1.00 50.17           H  
ATOM    940  C   ALA A  59      -1.475  58.280  10.814  1.00 50.17           C  
ATOM    941  CB  ALA A  59      -2.381  55.913  11.181  1.00 50.17           C  
ATOM    942  HB1 ALA A  59      -3.182  55.231  10.897  1.00 50.17           H  
ATOM    943  HB2 ALA A  59      -1.421  55.438  10.981  1.00 50.17           H  
ATOM    944  HB3 ALA A  59      -2.512  56.179  12.230  1.00 50.17           H  
ATOM    945  O   ALA A  59      -1.681  59.004  11.785  1.00 50.17           O  
ATOM    946  N   MET A  60      -0.408  58.430  10.027  1.00 51.25           N  
ATOM    947  H   MET A  60      -0.263  57.760   9.285  1.00 51.25           H  
ATOM    948  CA  MET A  60       0.540  59.539  10.145  1.00 51.25           C  
ATOM    949  HA  MET A  60       0.800  59.652  11.197  1.00 51.25           H  
ATOM    950  C   MET A  60      -0.077  60.868   9.676  1.00 51.25           C  
ATOM    951  CB  MET A  60       1.806  59.154   9.367  1.00 51.25           C  
ATOM    952  HB2 MET A  60       1.994  58.097   9.554  1.00 51.25           H  
ATOM    953  HB3 MET A  60       1.646  59.277   8.296  1.00 51.25           H  
ATOM    954  O   MET A  60       0.196  61.899  10.280  1.00 51.25           O  
ATOM    955  CG  MET A  60       3.071  59.904   9.788  1.00 51.25           C  
ATOM    956  HG2 MET A  60       3.237  60.726   9.092  1.00 51.25           H  
ATOM    957  HG3 MET A  60       2.943  60.320  10.787  1.00 51.25           H  
ATOM    958  SD  MET A  60       4.519  58.800   9.806  1.00 51.25           S  
ATOM    959  CE  MET A  60       5.828  59.960   9.347  1.00 51.25           C  
ATOM    960  HE1 MET A  60       5.864  60.776  10.069  1.00 51.25           H  
ATOM    961  HE2 MET A  60       5.625  60.364   8.356  1.00 51.25           H  
ATOM    962  HE3 MET A  60       6.787  59.442   9.336  1.00 51.25           H  
ATOM    963  N   VAL A  61      -0.952  60.841   8.660  1.00 49.68           N  
ATOM    964  H   VAL A  61      -1.088  59.963   8.178  1.00 49.68           H  
ATOM    965  CA  VAL A  61      -1.729  62.011   8.194  1.00 49.68           C  
ATOM    966  HA  VAL A  61      -1.071  62.880   8.159  1.00 49.68           H  
ATOM    967  C   VAL A  61      -2.865  62.370   9.156  1.00 49.68           C  
ATOM    968  CB  VAL A  61      -2.285  61.769   6.775  1.00 49.68           C  
ATOM    969  HB  VAL A  61      -2.828  60.824   6.758  1.00 49.68           H  
ATOM    970  O   VAL A  61      -3.125  63.544   9.382  1.00 49.68           O  
ATOM    971  CG1 VAL A  61      -3.238  62.875   6.299  1.00 49.68           C  
ATOM    972 HG11 VAL A  61      -4.148  62.878   6.900  1.00 49.68           H  
ATOM    973 HG12 VAL A  61      -2.755  63.848   6.386  1.00 49.68           H  
ATOM    974 HG13 VAL A  61      -3.522  62.706   5.260  1.00 49.68           H  
ATOM    975  CG2 VAL A  61      -1.146  61.690   5.751  1.00 49.68           C  
ATOM    976 HG21 VAL A  61      -0.625  62.646   5.702  1.00 49.68           H  
ATOM    977 HG22 VAL A  61      -1.548  61.448   4.767  1.00 49.68           H  
ATOM    978 HG23 VAL A  61      -0.430  60.917   6.032  1.00 49.68           H  
ATOM    979  N   LEU A  62      -3.528  61.375   9.751  1.00 47.93           N  
ATOM    980  H   LEU A  62      -3.310  60.429   9.470  1.00 47.93           H  
ATOM    981  CA  LEU A  62      -4.559  61.583  10.775  1.00 47.93           C  
ATOM    982  HA  LEU A  62      -5.204  62.404  10.461  1.00 47.93           H  
ATOM    983  C   LEU A  62      -3.978  62.006  12.132  1.00 47.93           C  
ATOM    984  CB  LEU A  62      -5.398  60.301  10.936  1.00 47.93           C  
ATOM    985  HB2 LEU A  62      -6.040  60.406  11.811  1.00 47.93           H  
ATOM    986  HB3 LEU A  62      -4.717  59.473  11.132  1.00 47.93           H  
ATOM    987  O   LEU A  62      -4.743  62.194  13.081  1.00 47.93           O  
ATOM    988  CG  LEU A  62      -6.298  59.948   9.742  1.00 47.93           C  
ATOM    989  HG  LEU A  62      -5.709  59.880   8.827  1.00 47.93           H  
ATOM    990  CD1 LEU A  62      -6.949  58.587  10.006  1.00 47.93           C  
ATOM    991 HD11 LEU A  62      -7.574  58.640  10.897  1.00 47.93           H  
ATOM    992 HD12 LEU A  62      -6.173  57.835  10.151  1.00 47.93           H  
ATOM    993 HD13 LEU A  62      -7.560  58.303   9.149  1.00 47.93           H  
ATOM    994  CD2 LEU A  62      -7.409  60.976   9.525  1.00 47.93           C  
ATOM    995 HD21 LEU A  62      -8.070  60.646   8.724  1.00 47.93           H  
ATOM    996 HD22 LEU A  62      -6.976  61.933   9.234  1.00 47.93           H  
ATOM    997 HD23 LEU A  62      -7.985  61.109  10.441  1.00 47.93           H  
ATOM    998  N   TYR A  63      -2.651  62.103  12.258  1.00 43.79           N  
ATOM    999  H   TYR A  63      -2.067  62.023  11.438  1.00 43.79           H  
ATOM   1000  CA  TYR A  63      -2.032  62.500  13.507  1.00 43.79           C  
ATOM   1001  HA  TYR A  63      -2.512  61.887  14.270  1.00 43.79           H  
ATOM   1002  C   TYR A  63      -2.285  63.994  13.757  1.00 43.79           C  
ATOM   1003  CB  TYR A  63      -0.545  62.146  13.561  1.00 43.79           C  
ATOM   1004  HB2 TYR A  63      -0.359  61.287  12.916  1.00 43.79           H  
ATOM   1005  HB3 TYR A  63       0.057  62.973  13.184  1.00 43.79           H  
ATOM   1006  O   TYR A  63      -1.897  64.824  12.938  1.00 43.79           O  
ATOM   1007  CG  TYR A  63      -0.113  61.779  14.966  1.00 43.79           C  
ATOM   1008  CD1 TYR A  63       0.296  62.767  15.882  1.00 43.79           C  
ATOM   1009  HD1 TYR A  63       0.317  63.802  15.576  1.00 43.79           H  
ATOM   1010  CD2 TYR A  63      -0.179  60.433  15.366  1.00 43.79           C  
ATOM   1011  HD2 TYR A  63      -0.502  59.685  14.657  1.00 43.79           H  
ATOM   1012  CE1 TYR A  63       0.660  62.406  17.193  1.00 43.79           C  
ATOM   1013  HE1 TYR A  63       0.967  63.179  17.882  1.00 43.79           H  
ATOM   1014  CE2 TYR A  63       0.181  60.067  16.672  1.00 43.79           C  
ATOM   1015  HE2 TYR A  63       0.148  59.021  16.941  1.00 43.79           H  
ATOM   1016  OH  TYR A  63       0.936  60.734  18.872  1.00 43.79           O  
ATOM   1017  HH  TYR A  63       1.288  61.521  19.294  1.00 43.79           H  
ATOM   1018  CZ  TYR A  63       0.602  61.053  17.592  1.00 43.79           C  
ATOM   1019  N   PRO A  64      -2.911  64.336  14.888  1.00 47.34           N  
ATOM   1020  CA  PRO A  64      -3.162  65.697  15.327  1.00 47.34           C  
ATOM   1021  HA  PRO A  64      -4.113  66.015  14.899  1.00 47.34           H  
ATOM   1022  C   PRO A  64      -2.083  66.749  15.072  1.00 47.34           C  
ATOM   1023  CB  PRO A  64      -3.242  65.485  16.837  1.00 47.34           C  
ATOM   1024  HB2 PRO A  64      -2.261  65.217  17.230  1.00 47.34           H  
ATOM   1025  HB3 PRO A  64      -3.554  66.360  17.408  1.00 47.34           H  
ATOM   1026  O   PRO A  64      -0.964  66.591  15.566  1.00 47.34           O  
ATOM   1027  CG  PRO A  64      -4.127  64.253  16.918  1.00 47.34           C  
ATOM   1028  HG2 PRO A  64      -4.122  63.795  17.907  1.00 47.34           H  
ATOM   1029  HG3 PRO A  64      -5.132  64.467  16.554  1.00 47.34           H  
ATOM   1030  CD  PRO A  64      -3.437  63.402  15.879  1.00 47.34           C  
ATOM   1031  HD2 PRO A  64      -2.615  62.856  16.341  1.00 47.34           H  
ATOM   1032  HD3 PRO A  64      -4.158  62.710  15.442  1.00 47.34           H  
ATOM   1033  N   SER A  65      -2.436  67.883  14.455  1.00 43.70           N  
ATOM   1034  H   SER A  65      -3.369  67.969  14.077  1.00 43.70           H  
ATOM   1035  CA  SER A  65      -1.702  69.125  14.726  1.00 43.70           C  
ATOM   1036  HA  SER A  65      -0.638  68.906  14.633  1.00 43.70           H  
ATOM   1037  C   SER A  65      -1.993  69.571  16.179  1.00 43.70           C  
ATOM   1038  CB  SER A  65      -2.033  70.209  13.688  1.00 43.70           C  
ATOM   1039  HB2 SER A  65      -1.985  69.787  12.684  1.00 43.70           H  
ATOM   1040  HB3 SER A  65      -1.289  71.001  13.766  1.00 43.70           H  
ATOM   1041  O   SER A  65      -3.096  69.333  16.670  1.00 43.70           O  
ATOM   1042  OG  SER A  65      -3.304  70.779  13.905  1.00 43.70           O  
ATOM   1043  HG  SER A  65      -3.968  70.404  13.320  1.00 43.70           H  
ATOM   1044  N   PRO A  66      -1.036  70.141  16.932  1.00 44.97           N  
ATOM   1045  CA  PRO A  66      -1.239  70.458  18.353  1.00 44.97           C  
ATOM   1046  HA  PRO A  66      -1.555  69.557  18.880  1.00 44.97           H  
ATOM   1047  C   PRO A  66      -2.311  71.531  18.620  1.00 44.97           C  
ATOM   1048  CB  PRO A  66       0.139  70.876  18.877  1.00 44.97           C  
ATOM   1049  HB2 PRO A  66       0.632  70.011  19.321  1.00 44.97           H  
ATOM   1050  HB3 PRO A  66       0.077  71.686  19.604  1.00 44.97           H  
ATOM   1051  O   PRO A  66      -2.889  71.521  19.704  1.00 44.97           O  
ATOM   1052  CG  PRO A  66       0.903  71.305  17.625  1.00 44.97           C  
ATOM   1053  HG2 PRO A  66       1.978  71.161  17.736  1.00 44.97           H  
ATOM   1054  HG3 PRO A  66       0.679  72.349  17.408  1.00 44.97           H  
ATOM   1055  CD  PRO A  66       0.324  70.424  16.523  1.00 44.97           C  
ATOM   1056  HD2 PRO A  66       0.352  70.951  15.570  1.00 44.97           H  
ATOM   1057  HD3 PRO A  66       0.885  69.491  16.461  1.00 44.97           H  
ATOM   1058  N   ASP A  67      -2.587  72.412  17.651  1.00 51.01           N  
ATOM   1059  H   ASP A  67      -2.065  72.360  16.788  1.00 51.01           H  
ATOM   1060  CA  ASP A  67      -3.488  73.566  17.811  1.00 51.01           C  
ATOM   1061  HA  ASP A  67      -3.533  73.840  18.865  1.00 51.01           H  
ATOM   1062  C   ASP A  67      -4.940  73.301  17.361  1.00 51.01           C  
ATOM   1063  CB  ASP A  67      -2.918  74.771  17.039  1.00 51.01           C  
ATOM   1064  HB2 ASP A  67      -2.800  74.492  15.992  1.00 51.01           H  
ATOM   1065  HB3 ASP A  67      -3.635  75.591  17.085  1.00 51.01           H  
ATOM   1066  O   ASP A  67      -5.824  74.112  17.632  1.00 51.01           O  
ATOM   1067  CG  ASP A  67      -1.582  75.301  17.577  1.00 51.01           C  
ATOM   1068  OD1 ASP A  67      -1.316  75.154  18.791  1.00 51.01           O  
ATOM   1069  OD2 ASP A  67      -0.814  75.846  16.751  1.00 51.01           O  
ATOM   1070  N   GLU A  68      -5.222  72.199  16.655  1.00 46.57           N  
ATOM   1071  H   GLU A  68      -4.487  71.528  16.482  1.00 46.57           H  
ATOM   1072  CA  GLU A  68      -6.582  71.916  16.177  1.00 46.57           C  
ATOM   1073  HA  GLU A  68      -7.035  72.861  15.877  1.00 46.57           H  
ATOM   1074  C   GLU A  68      -7.476  71.325  17.274  1.00 46.57           C  
ATOM   1075  CB  GLU A  68      -6.577  71.002  14.943  1.00 46.57           C  
ATOM   1076  HB2 GLU A  68      -7.493  70.412  14.930  1.00 46.57           H  
ATOM   1077  HB3 GLU A  68      -5.738  70.310  15.017  1.00 46.57           H  
ATOM   1078  O   GLU A  68      -7.136  70.328  17.915  1.00 46.57           O  
ATOM   1079  CG  GLU A  68      -6.531  71.798  13.630  1.00 46.57           C  
ATOM   1080  HG2 GLU A  68      -7.444  72.387  13.544  1.00 46.57           H  
ATOM   1081  HG3 GLU A  68      -5.686  72.487  13.661  1.00 46.57           H  
ATOM   1082  CD  GLU A  68      -6.378  70.878  12.411  1.00 46.57           C  
ATOM   1083  OE1 GLU A  68      -7.060  71.125  11.391  1.00 46.57           O  
ATOM   1084  OE2 GLU A  68      -5.553  69.932  12.509  1.00 46.57           O  
ATOM   1085  N   GLU A  69      -8.677  71.894  17.410  1.00 50.71           N  
ATOM   1086  H   GLU A  69      -8.846  72.743  16.889  1.00 50.71           H  
ATOM   1087  CA  GLU A  69      -9.794  71.402  18.224  1.00 50.71           C  
ATOM   1088  HA  GLU A  69      -9.441  71.286  19.249  1.00 50.71           H  
ATOM   1089  C   GLU A  69     -10.252  70.019  17.714  1.00 50.71           C  
ATOM   1090  CB  GLU A  69     -10.922  72.462  18.205  1.00 50.71           C  
ATOM   1091  HB2 GLU A  69     -10.570  73.359  17.695  1.00 50.71           H  
ATOM   1092  HB3 GLU A  69     -11.784  72.096  17.649  1.00 50.71           H  
ATOM   1093  O   GLU A  69     -11.158  69.869  16.893  1.00 50.71           O  
ATOM   1094  CG  GLU A  69     -11.380  72.877  19.610  1.00 50.71           C  
ATOM   1095  HG2 GLU A  69     -10.518  73.262  20.154  1.00 50.71           H  
ATOM   1096  HG3 GLU A  69     -11.742  71.993  20.134  1.00 50.71           H  
ATOM   1097  CD  GLU A  69     -12.489  73.948  19.584  1.00 50.71           C  
ATOM   1098  OE1 GLU A  69     -12.752  74.520  20.666  1.00 50.71           O  
ATOM   1099  OE2 GLU A  69     -13.094  74.170  18.510  1.00 50.71           O  
ATOM   1100  N   GLN A  70      -9.545  68.965  18.115  1.00 50.45           N  
ATOM   1101  H   GLN A  70      -8.694  69.150  18.625  1.00 50.45           H  
ATOM   1102  CA  GLN A  70      -9.730  67.660  17.494  1.00 50.45           C  
ATOM   1103  HA  GLN A  70      -9.936  67.816  16.435  1.00 50.45           H  
ATOM   1104  C   GLN A  70     -10.886  66.866  18.065  1.00 50.45           C  
ATOM   1105  CB  GLN A  70      -8.469  66.834  17.598  1.00 50.45           C  
ATOM   1106  HB2 GLN A  70      -8.030  67.024  18.577  1.00 50.45           H  
ATOM   1107  HB3 GLN A  70      -8.701  65.773  17.501  1.00 50.45           H  
ATOM   1108  O   GLN A  70     -10.979  66.584  19.261  1.00 50.45           O  
ATOM   1109  CG  GLN A  70      -7.534  67.221  16.461  1.00 50.45           C  
ATOM   1110  HG2 GLN A  70      -7.738  66.617  15.577  1.00 50.45           H  
ATOM   1111  HG3 GLN A  70      -7.674  68.270  16.200  1.00 50.45           H  
ATOM   1112  CD  GLN A  70      -6.113  67.039  16.884  1.00 50.45           C  
ATOM   1113  NE2 GLN A  70      -5.243  67.701  16.166  1.00 50.45           N  
ATOM   1114 HE21 GLN A  70      -4.392  67.979  16.634  1.00 50.45           H  
ATOM   1115 HE22 GLN A  70      -5.588  68.350  15.474  1.00 50.45           H  
ATOM   1116  OE1 GLN A  70      -5.814  66.343  17.846  1.00 50.45           O  
ATOM   1117  N   ASN A  71     -11.678  66.332  17.139  1.00 48.74           N  
ATOM   1118  H   ASN A  71     -11.579  66.671  16.193  1.00 48.74           H  
ATOM   1119  CA  ASN A  71     -12.602  65.247  17.414  1.00 48.74           C  
ATOM   1120  HA  ASN A  71     -13.309  65.578  18.175  1.00 48.74           H  
ATOM   1121  C   ASN A  71     -11.843  64.031  17.972  1.00 48.74           C  
ATOM   1122  CB  ASN A  71     -13.363  64.912  16.118  1.00 48.74           C  
ATOM   1123  HB2 ASN A  71     -12.681  64.929  15.268  1.00 48.74           H  
ATOM   1124  HB3 ASN A  71     -13.787  63.911  16.193  1.00 48.74           H  
ATOM   1125  O   ASN A  71     -11.160  63.314  17.235  1.00 48.74           O  
ATOM   1126  CG  ASN A  71     -14.523  65.860  15.881  1.00 48.74           C  
ATOM   1127  ND2 ASN A  71     -14.815  66.203  14.650  1.00 48.74           N  
ATOM   1128 HD21 ASN A  71     -15.540  66.900  14.566  1.00 48.74           H  
ATOM   1129 HD22 ASN A  71     -14.205  65.966  13.881  1.00 48.74           H  
ATOM   1130  OD1 ASN A  71     -15.217  66.254  16.797  1.00 48.74           O  
ATOM   1131  N   GLY A  72     -12.017  63.753  19.269  1.00 51.43           N  
ATOM   1132  H   GLY A  72     -12.461  64.470  19.824  1.00 51.43           H  
ATOM   1133  CA  GLY A  72     -11.323  62.668  19.976  1.00 51.43           C  
ATOM   1134  HA2 GLY A  72     -10.264  62.915  20.039  1.00 51.43           H  
ATOM   1135  HA3 GLY A  72     -11.720  62.602  20.989  1.00 51.43           H  
ATOM   1136  C   GLY A  72     -11.458  61.286  19.316  1.00 51.43           C  
ATOM   1137  O   GLY A  72     -10.536  60.475  19.390  1.00 51.43           O  
ATOM   1138  N   TRP A  73     -12.553  61.029  18.591  1.00 49.80           N  
ATOM   1139  H   TRP A  73     -13.268  61.741  18.552  1.00 49.80           H  
ATOM   1140  CA  TRP A  73     -12.746  59.801  17.806  1.00 49.80           C  
ATOM   1141  HA  TRP A  73     -12.631  58.942  18.467  1.00 49.80           H  
ATOM   1142  C   TRP A  73     -11.723  59.615  16.679  1.00 49.80           C  
ATOM   1143  CB  TRP A  73     -14.167  59.781  17.228  1.00 49.80           C  
ATOM   1144  HB2 TRP A  73     -14.491  60.792  16.983  1.00 49.80           H  
ATOM   1145  HB3 TRP A  73     -14.162  59.213  16.298  1.00 49.80           H  
ATOM   1146  O   TRP A  73     -11.251  58.494  16.471  1.00 49.80           O  
ATOM   1147  CG  TRP A  73     -15.169  59.123  18.119  1.00 49.80           C  
ATOM   1148  CD1 TRP A  73     -16.158  59.732  18.812  1.00 49.80           C  
ATOM   1149  HD1 TRP A  73     -16.359  60.793  18.803  1.00 49.80           H  
ATOM   1150  CD2 TRP A  73     -15.286  57.699  18.414  1.00 49.80           C  
ATOM   1151  CE2 TRP A  73     -16.380  57.513  19.309  1.00 49.80           C  
ATOM   1152  CE3 TRP A  73     -14.576  56.548  18.009  1.00 49.80           C  
ATOM   1153  HE3 TRP A  73     -13.750  56.653  17.320  1.00 49.80           H  
ATOM   1154  NE1 TRP A  73     -16.874  58.784  19.517  1.00 49.80           N  
ATOM   1155  HE1 TRP A  73     -17.675  59.009  20.091  1.00 49.80           H  
ATOM   1156  CH2 TRP A  73     -16.028  55.119  19.358  1.00 49.80           C  
ATOM   1157  HH2 TRP A  73     -16.309  54.135  19.704  1.00 49.80           H  
ATOM   1158  CZ2 TRP A  73     -16.753  56.246  19.780  1.00 49.80           C  
ATOM   1159  HZ2 TRP A  73     -17.593  56.141  20.451  1.00 49.80           H  
ATOM   1160  CZ3 TRP A  73     -14.943  55.270  18.474  1.00 49.80           C  
ATOM   1161  HZ3 TRP A  73     -14.396  54.401  18.141  1.00 49.80           H  
ATOM   1162  N   GLY A  74     -11.359  60.691  15.972  1.00 49.01           N  
ATOM   1163  H   GLY A  74     -11.694  61.597  16.267  1.00 49.01           H  
ATOM   1164  CA  GLY A  74     -10.376  60.652  14.887  1.00 49.01           C  
ATOM   1165  HA2 GLY A  74     -10.318  61.637  14.422  1.00 49.01           H  
ATOM   1166  HA3 GLY A  74     -10.679  59.923  14.135  1.00 49.01           H  
ATOM   1167  C   GLY A  74      -8.986  60.285  15.401  1.00 49.01           C  
ATOM   1168  O   GLY A  74      -8.331  59.413  14.836  1.00 49.01           O  
ATOM   1169  N   ILE A  75      -8.594  60.853  16.546  1.00 53.78           N  
ATOM   1170  H   ILE A  75      -9.189  61.567  16.943  1.00 53.78           H  
ATOM   1171  CA  ILE A  75      -7.323  60.550  17.219  1.00 53.78           C  
ATOM   1172  HA  ILE A  75      -6.507  60.740  16.522  1.00 53.78           H  
ATOM   1173  C   ILE A  75      -7.264  59.080  17.634  1.00 53.78           C  
ATOM   1174  CB  ILE A  75      -7.128  61.436  18.471  1.00 53.78           C  
ATOM   1175  HB  ILE A  75      -7.885  61.165  19.207  1.00 53.78           H  
ATOM   1176  O   ILE A  75      -6.256  58.407  17.413  1.00 53.78           O  
ATOM   1177  CG1 ILE A  75      -7.327  62.929  18.140  1.00 53.78           C  
ATOM   1178 HG12 ILE A  75      -6.691  63.212  17.302  1.00 53.78           H  
ATOM   1179 HG13 ILE A  75      -8.363  63.092  17.842  1.00 53.78           H  
ATOM   1180  CG2 ILE A  75      -5.745  61.161  19.103  1.00 53.78           C  
ATOM   1181 HG21 ILE A  75      -5.635  60.108  19.362  1.00 53.78           H  
ATOM   1182 HG22 ILE A  75      -4.963  61.446  18.399  1.00 53.78           H  
ATOM   1183 HG23 ILE A  75      -5.628  61.737  20.021  1.00 53.78           H  
ATOM   1184  CD1 ILE A  75      -7.059  63.847  19.338  1.00 53.78           C  
ATOM   1185 HD11 ILE A  75      -5.988  63.953  19.509  1.00 53.78           H  
ATOM   1186 HD12 ILE A  75      -7.537  63.445  20.231  1.00 53.78           H  
ATOM   1187 HD13 ILE A  75      -7.478  64.837  19.153  1.00 53.78           H  
ATOM   1188  N   VAL A  76      -8.340  58.570  18.244  1.00 52.35           N  
ATOM   1189  H   VAL A  76      -9.126  59.179  18.419  1.00 52.35           H  
ATOM   1190  CA  VAL A  76      -8.401  57.176  18.699  1.00 52.35           C  
ATOM   1191  HA  VAL A  76      -7.519  56.974  19.306  1.00 52.35           H  
ATOM   1192  C   VAL A  76      -8.333  56.225  17.507  1.00 52.35           C  
ATOM   1193  CB  VAL A  76      -9.644  56.925  19.575  1.00 52.35           C  
ATOM   1194  HB  VAL A  76     -10.533  57.270  19.048  1.00 52.35           H  
ATOM   1195  O   VAL A  76      -7.510  55.312  17.527  1.00 52.35           O  
ATOM   1196  CG1 VAL A  76      -9.822  55.439  19.922  1.00 52.35           C  
ATOM   1197 HG11 VAL A  76     -10.664  55.320  20.603  1.00 52.35           H  
ATOM   1198 HG12 VAL A  76     -10.040  54.866  19.021  1.00 52.35           H  
ATOM   1199 HG13 VAL A  76      -8.917  55.047  20.385  1.00 52.35           H  
ATOM   1200  CG2 VAL A  76      -9.525  57.680  20.906  1.00 52.35           C  
ATOM   1201 HG21 VAL A  76      -8.698  57.281  21.493  1.00 52.35           H  
ATOM   1202 HG22 VAL A  76      -9.344  58.741  20.732  1.00 52.35           H  
ATOM   1203 HG23 VAL A  76     -10.453  57.581  21.469  1.00 52.35           H  
ATOM   1204  N   CYS A  77      -9.125  56.444  16.451  1.00 48.15           N  
ATOM   1205  H   CYS A  77      -9.764  57.226  16.468  1.00 48.15           H  
ATOM   1206  CA  CYS A  77      -9.084  55.599  15.252  1.00 48.15           C  
ATOM   1207  HA  CYS A  77      -9.228  54.559  15.545  1.00 48.15           H  
ATOM   1208  C   CYS A  77      -7.726  55.673  14.546  1.00 48.15           C  
ATOM   1209  CB  CYS A  77     -10.208  55.985  14.285  1.00 48.15           C  
ATOM   1210  HB2 CYS A  77     -10.065  55.453  13.344  1.00 48.15           H  
ATOM   1211  HB3 CYS A  77     -10.191  57.057  14.087  1.00 48.15           H  
ATOM   1212  O   CYS A  77      -7.185  54.635  14.178  1.00 48.15           O  
ATOM   1213  SG  CYS A  77     -11.809  55.501  14.980  1.00 48.15           S  
ATOM   1214  HG  CYS A  77     -11.897  56.535  15.821  1.00 48.15           H  
ATOM   1215  N   GLY A  78      -7.153  56.873  14.414  1.00 52.19           N  
ATOM   1216  H   GLY A  78      -7.661  57.690  14.721  1.00 52.19           H  
ATOM   1217  CA  GLY A  78      -5.837  57.093  13.822  1.00 52.19           C  
ATOM   1218  HA2 GLY A  78      -5.840  56.758  12.784  1.00 52.19           H  
ATOM   1219  HA3 GLY A  78      -5.609  58.158  13.844  1.00 52.19           H  
ATOM   1220  C   GLY A  78      -4.740  56.345  14.576  1.00 52.19           C  
ATOM   1221  O   GLY A  78      -4.061  55.513  13.984  1.00 52.19           O  
ATOM   1222  N   LYS A  79      -4.618  56.544  15.897  1.00 58.67           N  
ATOM   1223  H   LYS A  79      -5.224  57.221  16.340  1.00 58.67           H  
ATOM   1224  CA  LYS A  79      -3.636  55.810  16.720  1.00 58.67           C  
ATOM   1225  HA  LYS A  79      -2.636  55.995  16.330  1.00 58.67           H  
ATOM   1226  C   LYS A  79      -3.826  54.298  16.640  1.00 58.67           C  
ATOM   1227  CB  LYS A  79      -3.694  56.257  18.188  1.00 58.67           C  
ATOM   1228  HB2 LYS A  79      -4.731  56.320  18.520  1.00 58.67           H  
ATOM   1229  HB3 LYS A  79      -3.188  55.505  18.793  1.00 58.67           H  
ATOM   1230  O   LYS A  79      -2.855  53.574  16.456  1.00 58.67           O  
ATOM   1231  CG  LYS A  79      -2.983  57.596  18.401  1.00 58.67           C  
ATOM   1232  HG2 LYS A  79      -3.527  58.388  17.886  1.00 58.67           H  
ATOM   1233  HG3 LYS A  79      -1.976  57.535  17.987  1.00 58.67           H  
ATOM   1234  CD  LYS A  79      -2.893  57.921  19.896  1.00 58.67           C  
ATOM   1235  HD2 LYS A  79      -3.901  58.008  20.301  1.00 58.67           H  
ATOM   1236  HD3 LYS A  79      -2.365  57.114  20.405  1.00 58.67           H  
ATOM   1237  CE  LYS A  79      -2.136  59.239  20.082  1.00 58.67           C  
ATOM   1238  HE2 LYS A  79      -2.671  60.022  19.544  1.00 58.67           H  
ATOM   1239  HE3 LYS A  79      -1.151  59.152  19.624  1.00 58.67           H  
ATOM   1240  NZ  LYS A  79      -2.007  59.600  21.513  1.00 58.67           N  
ATOM   1241  HZ1 LYS A  79      -1.510  58.876  22.012  1.00 58.67           H  
ATOM   1242  HZ2 LYS A  79      -1.504  60.472  21.598  1.00 58.67           H  
ATOM   1243  HZ3 LYS A  79      -2.923  59.726  21.919  1.00 58.67           H  
ATOM   1244  N   THR A  80      -5.071  53.832  16.702  1.00 55.96           N  
ATOM   1245  H   THR A  80      -5.818  54.497  16.845  1.00 55.96           H  
ATOM   1246  CA  THR A  80      -5.395  52.400  16.631  1.00 55.96           C  
ATOM   1247  HA  THR A  80      -4.838  51.870  17.404  1.00 55.96           H  
ATOM   1248  C   THR A  80      -5.002  51.801  15.273  1.00 55.96           C  
ATOM   1249  CB  THR A  80      -6.895  52.191  16.880  1.00 55.96           C  
ATOM   1250  HB  THR A  80      -7.459  52.641  16.063  1.00 55.96           H  
ATOM   1251  O   THR A  80      -4.403  50.728  15.224  1.00 55.96           O  
ATOM   1252  CG2 THR A  80      -7.301  50.735  17.011  1.00 55.96           C  
ATOM   1253 HG21 THR A  80      -6.987  50.366  17.987  1.00 55.96           H  
ATOM   1254 HG22 THR A  80      -6.873  50.124  16.216  1.00 55.96           H  
ATOM   1255 HG23 THR A  80      -8.389  50.699  16.952  1.00 55.96           H  
ATOM   1256  OG1 THR A  80      -7.305  52.771  18.098  1.00 55.96           O  
ATOM   1257  HG1 THR A  80      -7.330  53.721  17.960  1.00 55.96           H  
ATOM   1258  N   LEU A  81      -5.296  52.490  14.162  1.00 55.93           N  
ATOM   1259  H   LEU A  81      -5.785  53.369  14.252  1.00 55.93           H  
ATOM   1260  CA  LEU A  81      -4.900  52.065  12.813  1.00 55.93           C  
ATOM   1261  HA  LEU A  81      -5.200  51.027  12.669  1.00 55.93           H  
ATOM   1262  C   LEU A  81      -3.380  52.102  12.629  1.00 55.93           C  
ATOM   1263  CB  LEU A  81      -5.582  52.954  11.755  1.00 55.93           C  
ATOM   1264  HB2 LEU A  81      -5.054  52.845  10.807  1.00 55.93           H  
ATOM   1265  HB3 LEU A  81      -5.484  53.995  12.062  1.00 55.93           H  
ATOM   1266  O   LEU A  81      -2.826  51.178  12.032  1.00 55.93           O  
ATOM   1267  CG  LEU A  81      -7.067  52.629  11.514  1.00 55.93           C  
ATOM   1268  HG  LEU A  81      -7.587  52.552  12.469  1.00 55.93           H  
ATOM   1269  CD1 LEU A  81      -7.717  53.741  10.691  1.00 55.93           C  
ATOM   1270 HD11 LEU A  81      -7.645  54.683  11.235  1.00 55.93           H  
ATOM   1271 HD12 LEU A  81      -8.770  53.513  10.528  1.00 55.93           H  
ATOM   1272 HD13 LEU A  81      -7.214  53.845   9.729  1.00 55.93           H  
ATOM   1273  CD2 LEU A  81      -7.249  51.316  10.748  1.00 55.93           C  
ATOM   1274 HD21 LEU A  81      -6.808  51.394   9.754  1.00 55.93           H  
ATOM   1275 HD22 LEU A  81      -6.766  50.497  11.280  1.00 55.93           H  
ATOM   1276 HD23 LEU A  81      -8.312  51.094  10.650  1.00 55.93           H  
ATOM   1277  N   PHE A  82      -2.710  53.123  13.174  1.00 58.08           N  
ATOM   1278  H   PHE A  82      -3.233  53.864  13.619  1.00 58.08           H  
ATOM   1279  CA  PHE A  82      -1.251  53.213  13.175  1.00 58.08           C  
ATOM   1280  HA  PHE A  82      -0.896  53.224  12.144  1.00 58.08           H  
ATOM   1281  C   PHE A  82      -0.639  52.006  13.880  1.00 58.08           C  
ATOM   1282  CB  PHE A  82      -0.761  54.482  13.892  1.00 58.08           C  
ATOM   1283  HB2 PHE A  82      -0.955  54.395  14.962  1.00 58.08           H  
ATOM   1284  HB3 PHE A  82      -1.305  55.372  13.577  1.00 58.08           H  
ATOM   1285  O   PHE A  82       0.209  51.325  13.315  1.00 58.08           O  
ATOM   1286  CG  PHE A  82       0.713  54.742  13.687  1.00 58.08           C  
ATOM   1287  CD1 PHE A  82       1.621  54.361  14.689  1.00 58.08           C  
ATOM   1288  HD1 PHE A  82       1.263  53.892  15.593  1.00 58.08           H  
ATOM   1289  CD2 PHE A  82       1.188  55.342  12.503  1.00 58.08           C  
ATOM   1290  HD2 PHE A  82       0.507  55.655  11.725  1.00 58.08           H  
ATOM   1291  CE1 PHE A  82       2.997  54.575  14.506  1.00 58.08           C  
ATOM   1292  HE1 PHE A  82       3.693  54.267  15.273  1.00 58.08           H  
ATOM   1293  CE2 PHE A  82       2.563  55.554  12.320  1.00 58.08           C  
ATOM   1294  HE2 PHE A  82       2.917  56.021  11.413  1.00 58.08           H  
ATOM   1295  CZ  PHE A  82       3.469  55.167  13.321  1.00 58.08           C  
ATOM   1296  HZ  PHE A  82       4.527  55.326  13.176  1.00 58.08           H  
ATOM   1297  N   GLU A  83      -1.086  51.718  15.102  1.00 60.35           N  
ATOM   1298  H   GLU A  83      -1.778  52.324  15.519  1.00 60.35           H  
ATOM   1299  CA  GLU A  83      -0.575  50.616  15.914  1.00 60.35           C  
ATOM   1300  HA  GLU A  83       0.509  50.706  15.997  1.00 60.35           H  
ATOM   1301  C   GLU A  83      -0.858  49.262  15.258  1.00 60.35           C  
ATOM   1302  CB  GLU A  83      -1.181  50.690  17.322  1.00 60.35           C  
ATOM   1303  HB2 GLU A  83      -2.255  50.850  17.234  1.00 60.35           H  
ATOM   1304  HB3 GLU A  83      -1.010  49.743  17.836  1.00 60.35           H  
ATOM   1305  O   GLU A  83       0.053  48.444  15.145  1.00 60.35           O  
ATOM   1306  CG  GLU A  83      -0.533  51.815  18.149  1.00 60.35           C  
ATOM   1307  HG2 GLU A  83       0.491  51.522  18.382  1.00 60.35           H  
ATOM   1308  HG3 GLU A  83      -0.481  52.721  17.546  1.00 60.35           H  
ATOM   1309  CD  GLU A  83      -1.281  52.139  19.452  1.00 60.35           C  
ATOM   1310  OE1 GLU A  83      -0.872  53.140  20.093  1.00 60.35           O  
ATOM   1311  OE2 GLU A  83      -2.263  51.431  19.767  1.00 60.35           O  
ATOM   1312  N   ALA A  84      -2.072  49.041  14.743  1.00 55.82           N  
ATOM   1313  H   ALA A  84      -2.783  49.747  14.873  1.00 55.82           H  
ATOM   1314  CA  ALA A  84      -2.433  47.814  14.035  1.00 55.82           C  
ATOM   1315  HA  ALA A  84      -2.271  46.968  14.703  1.00 55.82           H  
ATOM   1316  C   ALA A  84      -1.569  47.581  12.784  1.00 55.82           C  
ATOM   1317  CB  ALA A  84      -3.923  47.885  13.671  1.00 55.82           C  
ATOM   1318  HB1 ALA A  84      -4.109  48.746  13.029  1.00 55.82           H  
ATOM   1319  HB2 ALA A  84      -4.523  47.990  14.575  1.00 55.82           H  
ATOM   1320  HB3 ALA A  84      -4.225  46.980  13.145  1.00 55.82           H  
ATOM   1321  O   ALA A  84      -1.051  46.474  12.594  1.00 55.82           O  
ATOM   1322  N   GLY A  85      -1.400  48.619  11.955  1.00 53.20           N  
ATOM   1323  H   GLY A  85      -1.850  49.493  12.184  1.00 53.20           H  
ATOM   1324  CA  GLY A  85      -0.567  48.579  10.753  1.00 53.20           C  
ATOM   1325  HA2 GLY A  85      -0.706  49.506  10.196  1.00 53.20           H  
ATOM   1326  HA3 GLY A  85      -0.866  47.739  10.127  1.00 53.20           H  
ATOM   1327  C   GLY A  85       0.917  48.430  11.071  1.00 53.20           C  
ATOM   1328  O   GLY A  85       1.605  47.655  10.410  1.00 53.20           O  
ATOM   1329  N   LEU A  86       1.407  49.091  12.123  1.00 58.68           N  
ATOM   1330  H   LEU A  86       0.804  49.736  12.613  1.00 58.68           H  
ATOM   1331  CA  LEU A  86       2.803  49.006  12.543  1.00 58.68           C  
ATOM   1332  HA  LEU A  86       3.411  49.119  11.645  1.00 58.68           H  
ATOM   1333  C   LEU A  86       3.130  47.631  13.125  1.00 58.68           C  
ATOM   1334  CB  LEU A  86       3.126  50.156  13.517  1.00 58.68           C  
ATOM   1335  HB2 LEU A  86       2.573  49.999  14.443  1.00 58.68           H  
ATOM   1336  HB3 LEU A  86       2.786  51.099  13.089  1.00 58.68           H  
ATOM   1337  O   LEU A  86       4.156  47.059  12.770  1.00 58.68           O  
ATOM   1338  CG  LEU A  86       4.623  50.295  13.845  1.00 58.68           C  
ATOM   1339  HG  LEU A  86       4.957  49.394  14.358  1.00 58.68           H  
ATOM   1340  CD1 LEU A  86       5.516  50.540  12.629  1.00 58.68           C  
ATOM   1341 HD11 LEU A  86       5.438  49.714  11.922  1.00 58.68           H  
ATOM   1342 HD12 LEU A  86       6.554  50.587  12.957  1.00 58.68           H  
ATOM   1343 HD13 LEU A  86       5.253  51.476  12.135  1.00 58.68           H  
ATOM   1344  CD2 LEU A  86       4.875  51.495  14.752  1.00 58.68           C  
ATOM   1345 HD21 LEU A  86       4.860  52.415  14.168  1.00 58.68           H  
ATOM   1346 HD22 LEU A  86       4.090  51.581  15.503  1.00 58.68           H  
ATOM   1347 HD23 LEU A  86       5.852  51.382  15.221  1.00 58.68           H  
ATOM   1348  N   ILE A  87       2.245  47.058  13.945  1.00 58.78           N  
ATOM   1349  H   ILE A  87       1.428  47.585  14.219  1.00 58.78           H  
ATOM   1350  CA  ILE A  87       2.387  45.679  14.427  1.00 58.78           C  
ATOM   1351  HA  ILE A  87       3.334  45.586  14.957  1.00 58.78           H  
ATOM   1352  C   ILE A  87       2.434  44.717  13.239  1.00 58.78           C  
ATOM   1353  CB  ILE A  87       1.244  45.310  15.400  1.00 58.78           C  
ATOM   1354  HB  ILE A  87       0.298  45.615  14.953  1.00 58.78           H  
ATOM   1355  O   ILE A  87       3.303  43.846  13.196  1.00 58.78           O  
ATOM   1356  CG1 ILE A  87       1.413  46.054  16.744  1.00 58.78           C  
ATOM   1357 HG12 ILE A  87       2.245  45.620  17.299  1.00 58.78           H  
ATOM   1358 HG13 ILE A  87       1.660  47.099  16.559  1.00 58.78           H  
ATOM   1359  CG2 ILE A  87       1.214  43.784  15.636  1.00 58.78           C  
ATOM   1360 HG21 ILE A  87       0.524  43.518  16.437  1.00 58.78           H  
ATOM   1361 HG22 ILE A  87       2.215  43.434  15.889  1.00 58.78           H  
ATOM   1362 HG23 ILE A  87       0.914  43.250  14.734  1.00 58.78           H  
ATOM   1363  CD1 ILE A  87       0.155  46.021  17.624  1.00 58.78           C  
ATOM   1364 HD11 ILE A  87      -0.028  45.014  18.001  1.00 58.78           H  
ATOM   1365 HD12 ILE A  87      -0.709  46.362  17.054  1.00 58.78           H  
ATOM   1366 HD13 ILE A  87       0.296  46.686  18.476  1.00 58.78           H  
ATOM   1367  N   TYR A  88       1.537  44.870  12.260  1.00 55.63           N  
ATOM   1368  H   TYR A  88       0.855  45.613  12.321  1.00 55.63           H  
ATOM   1369  CA  TYR A  88       1.514  43.978  11.106  1.00 55.63           C  
ATOM   1370  HA  TYR A  88       1.485  42.953  11.478  1.00 55.63           H  
ATOM   1371  C   TYR A  88       2.789  44.115  10.264  1.00 55.63           C  
ATOM   1372  CB  TYR A  88       0.247  44.202  10.278  1.00 55.63           C  
ATOM   1373  HB2 TYR A  88       0.340  45.108   9.678  1.00 55.63           H  
ATOM   1374  HB3 TYR A  88      -0.601  44.335  10.949  1.00 55.63           H  
ATOM   1375  O   TYR A  88       3.424  43.109   9.949  1.00 55.63           O  
ATOM   1376  CG  TYR A  88      -0.030  43.011   9.388  1.00 55.63           C  
ATOM   1377  CD1 TYR A  88       0.671  42.851   8.180  1.00 55.63           C  
ATOM   1378  HD1 TYR A  88       1.392  43.593   7.871  1.00 55.63           H  
ATOM   1379  CD2 TYR A  88      -0.899  41.999   9.838  1.00 55.63           C  
ATOM   1380  HD2 TYR A  88      -1.417  42.111  10.779  1.00 55.63           H  
ATOM   1381  CE1 TYR A  88       0.483  41.696   7.408  1.00 55.63           C  
ATOM   1382  HE1 TYR A  88       1.061  41.550   6.508  1.00 55.63           H  
ATOM   1383  CE2 TYR A  88      -1.099  40.844   9.062  1.00 55.63           C  
ATOM   1384  HE2 TYR A  88      -1.797  40.083   9.380  1.00 55.63           H  
ATOM   1385  OH  TYR A  88      -0.687  39.614   7.057  1.00 55.63           O  
ATOM   1386  HH  TYR A  88      -0.525  39.808   6.131  1.00 55.63           H  
ATOM   1387  CZ  TYR A  88      -0.438  40.707   7.827  1.00 55.63           C  
ATOM   1388  N   PHE A  89       3.219  45.350   9.983  1.00 51.12           N  
ATOM   1389  H   PHE A  89       2.638  46.131  10.253  1.00 51.12           H  
ATOM   1390  CA  PHE A  89       4.475  45.638   9.295  1.00 51.12           C  
ATOM   1391  HA  PHE A  89       4.431  45.202   8.297  1.00 51.12           H  
ATOM   1392  C   PHE A  89       5.672  45.017  10.024  1.00 51.12           C  
ATOM   1393  CB  PHE A  89       4.652  47.157   9.154  1.00 51.12           C  
ATOM   1394  HB2 PHE A  89       4.688  47.610  10.144  1.00 51.12           H  
ATOM   1395  HB3 PHE A  89       3.787  47.574   8.638  1.00 51.12           H  
ATOM   1396  O   PHE A  89       6.443  44.276   9.425  1.00 51.12           O  
ATOM   1397  CG  PHE A  89       5.900  47.542   8.386  1.00 51.12           C  
ATOM   1398  CD1 PHE A  89       7.087  47.863   9.074  1.00 51.12           C  
ATOM   1399  HD1 PHE A  89       7.107  47.857  10.154  1.00 51.12           H  
ATOM   1400  CD2 PHE A  89       5.884  47.547   6.979  1.00 51.12           C  
ATOM   1401  HD2 PHE A  89       4.977  47.303   6.447  1.00 51.12           H  
ATOM   1402  CE1 PHE A  89       8.254  48.179   8.356  1.00 51.12           C  
ATOM   1403  HE1 PHE A  89       9.166  48.419   8.882  1.00 51.12           H  
ATOM   1404  CE2 PHE A  89       7.052  47.860   6.262  1.00 51.12           C  
ATOM   1405  HE2 PHE A  89       7.040  47.857   5.182  1.00 51.12           H  
ATOM   1406  CZ  PHE A  89       8.237  48.175   6.950  1.00 51.12           C  
ATOM   1407  HZ  PHE A  89       9.134  48.414   6.398  1.00 51.12           H  
ATOM   1408  N   VAL A  90       5.811  45.238  11.332  1.00 52.61           N  
ATOM   1409  H   VAL A  90       5.142  45.838  11.793  1.00 52.61           H  
ATOM   1410  CA  VAL A  90       6.917  44.680  12.124  1.00 52.61           C  
ATOM   1411  HA  VAL A  90       7.861  44.994  11.679  1.00 52.61           H  
ATOM   1412  C   VAL A  90       6.895  43.150  12.084  1.00 52.61           C  
ATOM   1413  CB  VAL A  90       6.856  45.219  13.568  1.00 52.61           C  
ATOM   1414  HB  VAL A  90       5.847  45.079  13.958  1.00 52.61           H  
ATOM   1415  O   VAL A  90       7.906  42.518  11.789  1.00 52.61           O  
ATOM   1416  CG1 VAL A  90       7.832  44.505  14.506  1.00 52.61           C  
ATOM   1417 HG11 VAL A  90       7.857  45.011  15.471  1.00 52.61           H  
ATOM   1418 HG12 VAL A  90       8.832  44.499  14.073  1.00 52.61           H  
ATOM   1419 HG13 VAL A  90       7.495  43.482  14.679  1.00 52.61           H  
ATOM   1420  CG2 VAL A  90       7.199  46.715  13.622  1.00 52.61           C  
ATOM   1421 HG21 VAL A  90       6.634  47.273  12.875  1.00 52.61           H  
ATOM   1422 HG22 VAL A  90       6.946  47.108  14.607  1.00 52.61           H  
ATOM   1423 HG23 VAL A  90       8.262  46.873  13.440  1.00 52.61           H  
ATOM   1424  N   THR A  91       5.737  42.539  12.317  1.00 53.34           N  
ATOM   1425  H   THR A  91       4.925  43.108  12.509  1.00 53.34           H  
ATOM   1426  CA  THR A  91       5.627  41.079  12.446  1.00 53.34           C  
ATOM   1427  HA  THR A  91       6.405  40.735  13.126  1.00 53.34           H  
ATOM   1428  C   THR A  91       5.846  40.367  11.109  1.00 53.34           C  
ATOM   1429  CB  THR A  91       4.265  40.692  13.047  1.00 53.34           C  
ATOM   1430  HB  THR A  91       3.481  40.824  12.301  1.00 53.34           H  
ATOM   1431  O   THR A  91       6.519  39.337  11.055  1.00 53.34           O  
ATOM   1432  CG2 THR A  91       4.251  39.255  13.558  1.00 53.34           C  
ATOM   1433 HG21 THR A  91       4.337  38.567  12.716  1.00 53.34           H  
ATOM   1434 HG22 THR A  91       3.310  39.059  14.072  1.00 53.34           H  
ATOM   1435 HG23 THR A  91       5.077  39.097  14.251  1.00 53.34           H  
ATOM   1436  OG1 THR A  91       3.959  41.487  14.167  1.00 53.34           O  
ATOM   1437  HG1 THR A  91       3.697  42.355  13.852  1.00 53.34           H  
ATOM   1438  N   ARG A  92       5.301  40.908  10.014  1.00 51.56           N  
ATOM   1439  H   ARG A  92       4.773  41.763  10.113  1.00 51.56           H  
ATOM   1440  CA  ARG A  92       5.332  40.259   8.694  1.00 51.56           C  
ATOM   1441  HA  ARG A  92       5.488  39.187   8.816  1.00 51.56           H  
ATOM   1442  C   ARG A  92       6.485  40.711   7.811  1.00 51.56           C  
ATOM   1443  CB  ARG A  92       3.985  40.462   7.995  1.00 51.56           C  
ATOM   1444  HB2 ARG A  92       3.716  41.518   8.012  1.00 51.56           H  
ATOM   1445  HB3 ARG A  92       4.068  40.167   6.949  1.00 51.56           H  
ATOM   1446  O   ARG A  92       7.002  39.887   7.069  1.00 51.56           O  
ATOM   1447  CG  ARG A  92       2.894  39.631   8.687  1.00 51.56           C  
ATOM   1448  HG2 ARG A  92       2.001  40.244   8.805  1.00 51.56           H  
ATOM   1449  HG3 ARG A  92       3.200  39.334   9.690  1.00 51.56           H  
ATOM   1450  CD  ARG A  92       2.564  38.374   7.879  1.00 51.56           C  
ATOM   1451  HD2 ARG A  92       3.406  37.682   7.907  1.00 51.56           H  
ATOM   1452  HD3 ARG A  92       2.406  38.647   6.836  1.00 51.56           H  
ATOM   1453  NE  ARG A  92       1.322  37.762   8.374  1.00 51.56           N  
ATOM   1454  HE  ARG A  92       0.472  38.210   8.061  1.00 51.56           H  
ATOM   1455  NH1 ARG A  92       2.232  36.020   9.526  1.00 51.56           N  
ATOM   1456 HH11 ARG A  92       3.147  36.287   9.193  1.00 51.56           H  
ATOM   1457 HH12 ARG A  92       2.173  35.243  10.168  1.00 51.56           H  
ATOM   1458  NH2 ARG A  92       0.032  36.337   9.577  1.00 51.56           N  
ATOM   1459 HH21 ARG A  92      -0.078  35.575  10.232  1.00 51.56           H  
ATOM   1460 HH22 ARG A  92      -0.785  36.863   9.303  1.00 51.56           H  
ATOM   1461  CZ  ARG A  92       1.204  36.708   9.147  1.00 51.56           C  
ATOM   1462  N   VAL A  93       6.907  41.974   7.899  1.00 47.18           N  
ATOM   1463  H   VAL A  93       6.447  42.597   8.548  1.00 47.18           H  
ATOM   1464  CA  VAL A  93       7.998  42.523   7.072  1.00 47.18           C  
ATOM   1465  HA  VAL A  93       8.068  41.934   6.158  1.00 47.18           H  
ATOM   1466  C   VAL A  93       9.341  42.401   7.768  1.00 47.18           C  
ATOM   1467  CB  VAL A  93       7.762  43.989   6.654  1.00 47.18           C  
ATOM   1468  HB  VAL A  93       7.842  44.655   7.513  1.00 47.18           H  
ATOM   1469  O   VAL A  93      10.281  41.905   7.164  1.00 47.18           O  
ATOM   1470  CG1 VAL A  93       8.802  44.458   5.631  1.00 47.18           C  
ATOM   1471 HG11 VAL A  93       9.800  44.437   6.070  1.00 47.18           H  
ATOM   1472 HG12 VAL A  93       8.786  43.811   4.755  1.00 47.18           H  
ATOM   1473 HG13 VAL A  93       8.589  45.483   5.327  1.00 47.18           H  
ATOM   1474  CG2 VAL A  93       6.379  44.136   6.027  1.00 47.18           C  
ATOM   1475 HG21 VAL A  93       5.601  43.964   6.771  1.00 47.18           H  
ATOM   1476 HG22 VAL A  93       6.296  43.389   5.238  1.00 47.18           H  
ATOM   1477 HG23 VAL A  93       6.260  45.141   5.620  1.00 47.18           H  
ATOM   1478  N   LEU A  94       9.454  42.841   9.026  1.00 48.85           N  
ATOM   1479  H   LEU A  94       8.642  43.221   9.491  1.00 48.85           H  
ATOM   1480  CA  LEU A  94      10.753  42.838   9.711  1.00 48.85           C  
ATOM   1481  HA  LEU A  94      11.533  43.062   8.983  1.00 48.85           H  
ATOM   1482  C   LEU A  94      11.107  41.457  10.263  1.00 48.85           C  
ATOM   1483  CB  LEU A  94      10.810  43.909  10.813  1.00 48.85           C  
ATOM   1484  HB2 LEU A  94      10.026  43.718  11.546  1.00 48.85           H  
ATOM   1485  HB3 LEU A  94      11.763  43.806  11.333  1.00 48.85           H  
ATOM   1486  O   LEU A  94      12.232  40.998  10.092  1.00 48.85           O  
ATOM   1487  CG  LEU A  94      10.691  45.356  10.313  1.00 48.85           C  
ATOM   1488  HG  LEU A  94       9.746  45.487   9.786  1.00 48.85           H  
ATOM   1489  CD1 LEU A  94      10.710  46.302  11.513  1.00 48.85           C  
ATOM   1490 HD11 LEU A  94      10.528  47.324  11.178  1.00 48.85           H  
ATOM   1491 HD12 LEU A  94       9.932  46.013  12.219  1.00 48.85           H  
ATOM   1492 HD13 LEU A  94      11.677  46.252  12.012  1.00 48.85           H  
ATOM   1493  CD2 LEU A  94      11.847  45.747   9.389  1.00 48.85           C  
ATOM   1494 HD21 LEU A  94      11.792  45.177   8.462  1.00 48.85           H  
ATOM   1495 HD22 LEU A  94      12.802  45.553   9.876  1.00 48.85           H  
ATOM   1496 HD23 LEU A  94      11.777  46.805   9.139  1.00 48.85           H  
ATOM   1497  N   PHE A  95      10.151  40.783  10.903  1.00 47.76           N  
ATOM   1498  H   PHE A  95       9.271  41.246  11.076  1.00 47.76           H  
ATOM   1499  CA  PHE A  95      10.386  39.460  11.486  1.00 47.76           C  
ATOM   1500  HA  PHE A  95      11.449  39.363  11.708  1.00 47.76           H  
ATOM   1501  C   PHE A  95      10.078  38.300  10.538  1.00 47.76           C  
ATOM   1502  CB  PHE A  95       9.641  39.346  12.819  1.00 47.76           C  
ATOM   1503  HB2 PHE A  95       8.599  39.636  12.683  1.00 47.76           H  
ATOM   1504  HB3 PHE A  95       9.658  38.307  13.149  1.00 47.76           H  
ATOM   1505  O   PHE A  95      10.330  37.154  10.908  1.00 47.76           O  
ATOM   1506  CG  PHE A  95      10.268  40.173  13.919  1.00 47.76           C  
ATOM   1507  CD1 PHE A  95      11.487  39.762  14.487  1.00 47.76           C  
ATOM   1508  HD1 PHE A  95      11.968  38.860  14.139  1.00 47.76           H  
ATOM   1509  CD2 PHE A  95       9.647  41.348  14.375  1.00 47.76           C  
ATOM   1510  HD2 PHE A  95       8.701  41.654  13.955  1.00 47.76           H  
ATOM   1511  CE1 PHE A  95      12.086  40.527  15.502  1.00 47.76           C  
ATOM   1512  HE1 PHE A  95      13.024  40.211  15.934  1.00 47.76           H  
ATOM   1513  CE2 PHE A  95      10.247  42.114  15.391  1.00 47.76           C  
ATOM   1514  HE2 PHE A  95       9.766  43.009  15.758  1.00 47.76           H  
ATOM   1515  CZ  PHE A  95      11.466  41.704  15.953  1.00 47.76           C  
ATOM   1516  HZ  PHE A  95      11.922  42.288  16.739  1.00 47.76           H  
ATOM   1517  N   PHE A  96       9.546  38.573   9.338  1.00 42.08           N  
ATOM   1518  H   PHE A  96       9.452  39.541   9.066  1.00 42.08           H  
ATOM   1519  CA  PHE A  96       9.157  37.550   8.360  1.00 42.08           C  
ATOM   1520  HA  PHE A  96       8.482  38.012   7.639  1.00 42.08           H  
ATOM   1521  C   PHE A  96       8.366  36.396   8.986  1.00 42.08           C  
ATOM   1522  CB  PHE A  96      10.386  37.058   7.577  1.00 42.08           C  
ATOM   1523  HB2 PHE A  96      10.127  36.164   7.008  1.00 42.08           H  
ATOM   1524  HB3 PHE A  96      11.176  36.777   8.272  1.00 42.08           H  
ATOM   1525  O   PHE A  96       8.537  35.245   8.593  1.00 42.08           O  
ATOM   1526  CG  PHE A  96      10.915  38.056   6.579  1.00 42.08           C  
ATOM   1527  CD1 PHE A  96      10.372  38.093   5.281  1.00 42.08           C  
ATOM   1528  HD1 PHE A  96       9.565  37.427   5.011  1.00 42.08           H  
ATOM   1529  CD2 PHE A  96      11.948  38.937   6.938  1.00 42.08           C  
ATOM   1530  HD2 PHE A  96      12.349  38.930   7.941  1.00 42.08           H  
ATOM   1531  CE1 PHE A  96      10.873  39.003   4.336  1.00 42.08           C  
ATOM   1532  HE1 PHE A  96      10.450  39.041   3.343  1.00 42.08           H  
ATOM   1533  CE2 PHE A  96      12.449  39.846   5.992  1.00 42.08           C  
ATOM   1534  HE2 PHE A  96      13.226  40.541   6.276  1.00 42.08           H  
ATOM   1535  CZ  PHE A  96      11.914  39.879   4.692  1.00 42.08           C  
ATOM   1536  HZ  PHE A  96      12.290  40.593   3.975  1.00 42.08           H  
ATOM   1537  N   VAL A  97       7.523  36.666   9.992  1.00 46.93           N  
ATOM   1538  H   VAL A  97       7.409  37.621  10.299  1.00 46.93           H  
ATOM   1539  CA  VAL A  97       6.735  35.606  10.624  1.00 46.93           C  
ATOM   1540  HA  VAL A  97       7.414  34.802  10.910  1.00 46.93           H  
ATOM   1541  C   VAL A  97       5.750  35.127   9.561  1.00 46.93           C  
ATOM   1542  CB  VAL A  97       6.020  36.096  11.896  1.00 46.93           C  
ATOM   1543  HB  VAL A  97       5.354  36.919  11.637  1.00 46.93           H  
ATOM   1544  O   VAL A  97       4.864  35.903   9.198  1.00 46.93           O  
ATOM   1545  CG1 VAL A  97       5.185  34.981  12.541  1.00 46.93           C  
ATOM   1546 HG11 VAL A  97       4.404  34.651  11.857  1.00 46.93           H  
ATOM   1547 HG12 VAL A  97       5.824  34.136  12.796  1.00 46.93           H  
ATOM   1548 HG13 VAL A  97       4.711  35.357  13.448  1.00 46.93           H  
ATOM   1549  CG2 VAL A  97       7.030  36.581  12.944  1.00 46.93           C  
ATOM   1550 HG21 VAL A  97       6.510  36.907  13.845  1.00 46.93           H  
ATOM   1551 HG22 VAL A  97       7.587  37.429  12.546  1.00 46.93           H  
ATOM   1552 HG23 VAL A  97       7.731  35.785  13.193  1.00 46.93           H  
ATOM   1553  N   PRO A  98       5.877  33.901   9.017  1.00 48.41           N  
ATOM   1554  CA  PRO A  98       4.956  33.420   7.997  1.00 48.41           C  
ATOM   1555  HA  PRO A  98       4.919  34.121   7.163  1.00 48.41           H  
ATOM   1556  C   PRO A  98       3.562  33.285   8.605  1.00 48.41           C  
ATOM   1557  CB  PRO A  98       5.534  32.086   7.519  1.00 48.41           C  
ATOM   1558  HB2 PRO A  98       4.762  31.383   7.206  1.00 48.41           H  
ATOM   1559  HB3 PRO A  98       6.229  32.274   6.700  1.00 48.41           H  
ATOM   1560  O   PRO A  98       3.430  33.039   9.808  1.00 48.41           O  
ATOM   1561  CG  PRO A  98       6.315  31.580   8.731  1.00 48.41           C  
ATOM   1562  HG2 PRO A  98       7.133  30.921   8.440  1.00 48.41           H  
ATOM   1563  HG3 PRO A  98       5.635  31.071   9.414  1.00 48.41           H  
ATOM   1564  CD  PRO A  98       6.826  32.858   9.386  1.00 48.41           C  
ATOM   1565  HD2 PRO A  98       7.818  33.073   8.989  1.00 48.41           H  
ATOM   1566  HD3 PRO A  98       6.874  32.728  10.467  1.00 48.41           H  
ATOM   1567  N   ASN A  99       2.499  33.449   7.811  1.00 52.59           N  
ATOM   1568  H   ASN A  99       2.620  33.687   6.837  1.00 52.59           H  
ATOM   1569  CA  ASN A  99       1.154  33.279   8.350  1.00 52.59           C  
ATOM   1570  HA  ASN A  99       1.087  33.884   9.254  1.00 52.59           H  
ATOM   1571  C   ASN A  99       0.949  31.816   8.766  1.00 52.59           C  
ATOM   1572  CB  ASN A  99       0.073  33.820   7.396  1.00 52.59           C  
ATOM   1573  HB2 ASN A  99       0.378  34.790   7.004  1.00 52.59           H  
ATOM   1574  HB3 ASN A  99      -0.050  33.140   6.552  1.00 52.59           H  
ATOM   1575  O   ASN A  99       0.911  30.933   7.903  1.00 52.59           O  
ATOM   1576  CG  ASN A  99      -1.262  33.973   8.111  1.00 52.59           C  
ATOM   1577  ND2 ASN A  99      -2.138  34.839   7.662  1.00 52.59           N  
ATOM   1578 HD21 ASN A  99      -1.943  35.354   6.815  1.00 52.59           H  
ATOM   1579 HD22 ASN A  99      -2.860  35.123   8.309  1.00 52.59           H  
ATOM   1580  OD1 ASN A  99      -1.503  33.355   9.137  1.00 52.59           O  
ATOM   1581  N   PRO A 100       0.797  31.513  10.070  1.00 59.84           N  
ATOM   1582  CA  PRO A 100       0.591  30.139  10.496  1.00 59.84           C  
ATOM   1583  HA  PRO A 100       1.414  29.520  10.140  1.00 59.84           H  
ATOM   1584  C   PRO A 100      -0.712  29.576   9.905  1.00 59.84           C  
ATOM   1585  CB  PRO A 100       0.646  30.193  12.024  1.00 59.84           C  
ATOM   1586  HB2 PRO A 100       0.080  29.392  12.500  1.00 59.84           H  
ATOM   1587  HB3 PRO A 100       1.686  30.127  12.343  1.00 59.84           H  
ATOM   1588  O   PRO A 100      -0.777  28.376   9.661  1.00 59.84           O  
ATOM   1589  CG  PRO A 100       0.127  31.596  12.336  1.00 59.84           C  
ATOM   1590  HG2 PRO A 100       0.448  31.945  13.317  1.00 59.84           H  
ATOM   1591  HG3 PRO A 100      -0.958  31.628  12.234  1.00 59.84           H  
ATOM   1592  CD  PRO A 100       0.745  32.415  11.217  1.00 59.84           C  
ATOM   1593  HD2 PRO A 100       1.752  32.710  11.511  1.00 59.84           H  
ATOM   1594  HD3 PRO A 100       0.131  33.296  11.032  1.00 59.84           H  
ATOM   1595  N   ASN A 101      -1.693  30.416   9.544  1.00 65.10           N  
ATOM   1596  H   ASN A 101      -1.572  31.404   9.714  1.00 65.10           H  
ATOM   1597  CA  ASN A 101      -2.898  29.996   8.822  1.00 65.10           C  
ATOM   1598  HA  ASN A 101      -3.368  29.185   9.378  1.00 65.10           H  
ATOM   1599  C   ASN A 101      -2.603  29.457   7.412  1.00 65.10           C  
ATOM   1600  CB  ASN A 101      -3.888  31.172   8.753  1.00 65.10           C  
ATOM   1601  HB2 ASN A 101      -4.736  30.886   8.131  1.00 65.10           H  
ATOM   1602  HB3 ASN A 101      -3.420  32.042   8.294  1.00 65.10           H  
ATOM   1603  O   ASN A 101      -3.240  28.492   6.983  1.00 65.10           O  
ATOM   1604  CG  ASN A 101      -4.445  31.529  10.118  1.00 65.10           C  
ATOM   1605  ND2 ASN A 101      -4.532  32.790  10.473  1.00 65.10           N  
ATOM   1606 HD21 ASN A 101      -4.207  33.568   9.916  1.00 65.10           H  
ATOM   1607 HD22 ASN A 101      -4.984  33.006  11.350  1.00 65.10           H  
ATOM   1608  OD1 ASN A 101      -4.838  30.649  10.868  1.00 65.10           O  
ATOM   1609  N   ASP A 102      -1.622  30.018   6.701  1.00 62.04           N  
ATOM   1610  H   ASP A 102      -1.083  30.773   7.101  1.00 62.04           H  
ATOM   1611  CA  ASP A 102      -1.197  29.482   5.404  1.00 62.04           C  
ATOM   1612  HA  ASP A 102      -2.075  29.300   4.784  1.00 62.04           H  
ATOM   1613  C   ASP A 102      -0.492  28.144   5.578  1.00 62.04           C  
ATOM   1614  CB  ASP A 102      -0.279  30.467   4.671  1.00 62.04           C  
ATOM   1615  HB2 ASP A 102       0.136  29.967   3.795  1.00 62.04           H  
ATOM   1616  HB3 ASP A 102       0.548  30.755   5.319  1.00 62.04           H  
ATOM   1617  O   ASP A 102      -0.742  27.208   4.817  1.00 62.04           O  
ATOM   1618  CG  ASP A 102      -1.026  31.708   4.193  1.00 62.04           C  
ATOM   1619  OD1 ASP A 102      -2.219  31.570   3.824  1.00 62.04           O  
ATOM   1620  OD2 ASP A 102      -0.402  32.777   4.177  1.00 62.04           O  
ATOM   1621  N   LYS A 103       0.314  28.004   6.637  1.00 75.64           N  
ATOM   1622  H   LYS A 103       0.488  28.816   7.213  1.00 75.64           H  
ATOM   1623  CA  LYS A 103       0.935  26.718   6.954  1.00 75.64           C  
ATOM   1624  HA  LYS A 103       1.350  26.354   6.015  1.00 75.64           H  
ATOM   1625  C   LYS A 103      -0.100  25.670   7.367  1.00 75.64           C  
ATOM   1626  CB  LYS A 103       2.057  26.906   7.990  1.00 75.64           C  
ATOM   1627  HB2 LYS A 103       2.667  27.764   7.710  1.00 75.64           H  
ATOM   1628  HB3 LYS A 103       1.612  27.120   8.962  1.00 75.64           H  
ATOM   1629  O   LYS A 103       0.019  24.523   6.949  1.00 75.64           O  
ATOM   1630  CG  LYS A 103       2.966  25.667   8.100  1.00 75.64           C  
ATOM   1631  HG2 LYS A 103       2.351  24.780   8.248  1.00 75.64           H  
ATOM   1632  HG3 LYS A 103       3.615  25.779   8.968  1.00 75.64           H  
ATOM   1633  CD  LYS A 103       3.844  25.490   6.847  1.00 75.64           C  
ATOM   1634  HD2 LYS A 103       3.244  25.639   5.949  1.00 75.64           H  
ATOM   1635  HD3 LYS A 103       4.623  26.252   6.846  1.00 75.64           H  
ATOM   1636  CE  LYS A 103       4.472  24.097   6.737  1.00 75.64           C  
ATOM   1637  HE2 LYS A 103       3.679  23.359   6.858  1.00 75.64           H  
ATOM   1638  HE3 LYS A 103       5.213  23.955   7.524  1.00 75.64           H  
ATOM   1639  NZ  LYS A 103       5.092  23.922   5.398  1.00 75.64           N  
ATOM   1640  HZ1 LYS A 103       5.884  24.532   5.256  1.00 75.64           H  
ATOM   1641  HZ2 LYS A 103       5.363  22.965   5.222  1.00 75.64           H  
ATOM   1642  HZ3 LYS A 103       4.429  24.167   4.676  1.00 75.64           H  
ATOM   1643  N   VAL A 104      -1.134  26.048   8.123  1.00 75.99           N  
ATOM   1644  H   VAL A 104      -1.133  26.994   8.478  1.00 75.99           H  
ATOM   1645  CA  VAL A 104      -2.284  25.179   8.425  1.00 75.99           C  
ATOM   1646  HA  VAL A 104      -1.920  24.272   8.907  1.00 75.99           H  
ATOM   1647  C   VAL A 104      -2.979  24.746   7.136  1.00 75.99           C  
ATOM   1648  CB  VAL A 104      -3.291  25.867   9.375  1.00 75.99           C  
ATOM   1649  HB  VAL A 104      -3.505  26.872   9.012  1.00 75.99           H  
ATOM   1650  O   VAL A 104      -3.270  23.562   6.992  1.00 75.99           O  
ATOM   1651  CG1 VAL A 104      -4.626  25.116   9.498  1.00 75.99           C  
ATOM   1652 HG11 VAL A 104      -5.260  25.619  10.228  1.00 75.99           H  
ATOM   1653 HG12 VAL A 104      -4.443  24.089   9.813  1.00 75.99           H  
ATOM   1654 HG13 VAL A 104      -5.149  25.123   8.542  1.00 75.99           H  
ATOM   1655  CG2 VAL A 104      -2.738  25.967  10.797  1.00 75.99           C  
ATOM   1656 HG21 VAL A 104      -2.488  24.978  11.182  1.00 75.99           H  
ATOM   1657 HG22 VAL A 104      -3.463  26.451  11.451  1.00 75.99           H  
ATOM   1658 HG23 VAL A 104      -1.840  26.586  10.802  1.00 75.99           H  
ATOM   1659  N   ARG A 105      -3.228  25.665   6.191  1.00 73.79           N  
ATOM   1660  H   ARG A 105      -2.980  26.627   6.375  1.00 73.79           H  
ATOM   1661  CA  ARG A 105      -3.849  25.332   4.900  1.00 73.79           C  
ATOM   1662  HA  ARG A 105      -4.793  24.820   5.087  1.00 73.79           H  
ATOM   1663  C   ARG A 105      -2.994  24.337   4.114  1.00 73.79           C  
ATOM   1664  CB  ARG A 105      -4.143  26.614   4.100  1.00 73.79           C  
ATOM   1665  HB2 ARG A 105      -3.209  27.136   3.890  1.00 73.79           H  
ATOM   1666  HB3 ARG A 105      -4.780  27.268   4.696  1.00 73.79           H  
ATOM   1667  O   ARG A 105      -3.491  23.269   3.776  1.00 73.79           O  
ATOM   1668  CG  ARG A 105      -4.854  26.289   2.774  1.00 73.79           C  
ATOM   1669  HG2 ARG A 105      -5.764  25.728   2.986  1.00 73.79           H  
ATOM   1670  HG3 ARG A 105      -4.206  25.663   2.161  1.00 73.79           H  
ATOM   1671  CD  ARG A 105      -5.229  27.530   1.952  1.00 73.79           C  
ATOM   1672  HD2 ARG A 105      -5.781  27.182   1.079  1.00 73.79           H  
ATOM   1673  HD3 ARG A 105      -5.896  28.165   2.536  1.00 73.79           H  
ATOM   1674  NE  ARG A 105      -4.040  28.273   1.478  1.00 73.79           N  
ATOM   1675  HE  ARG A 105      -3.471  27.783   0.802  1.00 73.79           H  
ATOM   1676  NH1 ARG A 105      -4.252  30.177   2.754  1.00 73.79           N  
ATOM   1677 HH11 ARG A 105      -5.032  29.775   3.254  1.00 73.79           H  
ATOM   1678 HH12 ARG A 105      -3.705  30.924   3.157  1.00 73.79           H  
ATOM   1679  NH2 ARG A 105      -2.529  30.004   1.418  1.00 73.79           N  
ATOM   1680 HH21 ARG A 105      -1.925  29.531   0.761  1.00 73.79           H  
ATOM   1681 HH22 ARG A 105      -2.234  30.865   1.856  1.00 73.79           H  
ATOM   1682  CZ  ARG A 105      -3.624  29.468   1.866  1.00 73.79           C  
ATOM   1683  N   GLN A 106      -1.710  24.637   3.929  1.00 81.27           N  
ATOM   1684  H   GLN A 106      -1.382  25.540   4.240  1.00 81.27           H  
ATOM   1685  CA  GLN A 106      -0.780  23.778   3.193  1.00 81.27           C  
ATOM   1686  HA  GLN A 106      -1.142  23.665   2.171  1.00 81.27           H  
ATOM   1687  C   GLN A 106      -0.673  22.379   3.818  1.00 81.27           C  
ATOM   1688  CB  GLN A 106       0.598  24.461   3.172  1.00 81.27           C  
ATOM   1689  HB2 GLN A 106       0.481  25.505   2.881  1.00 81.27           H  
ATOM   1690  HB3 GLN A 106       1.027  24.428   4.173  1.00 81.27           H  
ATOM   1691  O   GLN A 106      -0.681  21.375   3.114  1.00 81.27           O  
ATOM   1692  CG  GLN A 106       1.547  23.787   2.171  1.00 81.27           C  
ATOM   1693  HG2 GLN A 106       1.169  23.958   1.163  1.00 81.27           H  
ATOM   1694  HG3 GLN A 106       1.569  22.711   2.340  1.00 81.27           H  
ATOM   1695  CD  GLN A 106       2.985  24.290   2.259  1.00 81.27           C  
ATOM   1696  NE2 GLN A 106       3.772  24.072   1.230  1.00 81.27           N  
ATOM   1697 HE21 GLN A 106       4.697  24.477   1.236  1.00 81.27           H  
ATOM   1698 HE22 GLN A 106       3.394  23.642   0.398  1.00 81.27           H  
ATOM   1699  OE1 GLN A 106       3.460  24.808   3.268  1.00 81.27           O  
ATOM   1700  N   LEU A 107      -0.603  22.293   5.149  1.00 84.60           N  
ATOM   1701  H   LEU A 107      -0.581  23.141   5.697  1.00 84.60           H  
ATOM   1702  CA  LEU A 107      -0.520  21.002   5.828  1.00 84.60           C  
ATOM   1703  HA  LEU A 107       0.219  20.382   5.320  1.00 84.60           H  
ATOM   1704  C   LEU A 107      -1.842  20.227   5.772  1.00 84.60           C  
ATOM   1705  CB  LEU A 107      -0.078  21.198   7.278  1.00 84.60           C  
ATOM   1706  HB2 LEU A 107      -0.761  21.895   7.762  1.00 84.60           H  
ATOM   1707  HB3 LEU A 107      -0.156  20.220   7.753  1.00 84.60           H  
ATOM   1708  O   LEU A 107      -1.812  19.007   5.691  1.00 84.60           O  
ATOM   1709  CG  LEU A 107       1.370  21.658   7.478  1.00 84.60           C  
ATOM   1710  HG  LEU A 107       1.614  22.470   6.794  1.00 84.60           H  
ATOM   1711  CD1 LEU A 107       1.541  22.158   8.911  1.00 84.60           C  
ATOM   1712 HD11 LEU A 107       0.860  22.990   9.091  1.00 84.60           H  
ATOM   1713 HD12 LEU A 107       1.313  21.353   9.611  1.00 84.60           H  
ATOM   1714 HD13 LEU A 107       2.568  22.491   9.056  1.00 84.60           H  
ATOM   1715  CD2 LEU A 107       2.364  20.515   7.262  1.00 84.60           C  
ATOM   1716 HD21 LEU A 107       2.143  19.687   7.935  1.00 84.60           H  
ATOM   1717 HD22 LEU A 107       3.386  20.856   7.431  1.00 84.60           H  
ATOM   1718 HD23 LEU A 107       2.292  20.148   6.239  1.00 84.60           H  
ATOM   1719  N   ARG A 108      -3.005  20.894   5.785  1.00 82.56           N  
ATOM   1720  H   ARG A 108      -2.980  21.902   5.841  1.00 82.56           H  
ATOM   1721  CA  ARG A 108      -4.300  20.220   5.565  1.00 82.56           C  
ATOM   1722  HA  ARG A 108      -4.381  19.362   6.233  1.00 82.56           H  
ATOM   1723  C   ARG A 108      -4.404  19.646   4.156  1.00 82.56           C  
ATOM   1724  CB  ARG A 108      -5.473  21.177   5.807  1.00 82.56           C  
ATOM   1725  HB2 ARG A 108      -6.369  20.753   5.353  1.00 82.56           H  
ATOM   1726  HB3 ARG A 108      -5.270  22.132   5.322  1.00 82.56           H  
ATOM   1727  O   ARG A 108      -4.880  18.526   4.007  1.00 82.56           O  
ATOM   1728  CG  ARG A 108      -5.757  21.396   7.294  1.00 82.56           C  
ATOM   1729  HG2 ARG A 108      -4.863  21.788   7.779  1.00 82.56           H  
ATOM   1730  HG3 ARG A 108      -6.033  20.450   7.758  1.00 82.56           H  
ATOM   1731  CD  ARG A 108      -6.900  22.403   7.443  1.00 82.56           C  
ATOM   1732  HD2 ARG A 108      -6.629  23.308   6.899  1.00 82.56           H  
ATOM   1733  HD3 ARG A 108      -7.798  21.979   6.994  1.00 82.56           H  
ATOM   1734  NE  ARG A 108      -7.156  22.748   8.855  1.00 82.56           N  
ATOM   1735  HE  ARG A 108      -6.538  22.329   9.535  1.00 82.56           H  
ATOM   1736  NH1 ARG A 108      -8.900  24.188   8.464  1.00 82.56           N  
ATOM   1737 HH11 ARG A 108      -8.842  23.975   7.478  1.00 82.56           H  
ATOM   1738 HH12 ARG A 108      -9.596  24.839   8.797  1.00 82.56           H  
ATOM   1739  NH2 ARG A 108      -8.191  23.884  10.550  1.00 82.56           N  
ATOM   1740 HH21 ARG A 108      -8.919  24.518  10.846  1.00 82.56           H  
ATOM   1741 HH22 ARG A 108      -7.488  23.589  11.213  1.00 82.56           H  
ATOM   1742  CZ  ARG A 108      -8.077  23.595   9.283  1.00 82.56           C  
ATOM   1743  N   GLU A 109      -3.952  20.392   3.151  1.00 82.75           N  
ATOM   1744  H   GLU A 109      -3.616  21.324   3.348  1.00 82.75           H  
ATOM   1745  CA  GLU A 109      -3.871  19.918   1.764  1.00 82.75           C  
ATOM   1746  HA  GLU A 109      -4.854  19.587   1.427  1.00 82.75           H  
ATOM   1747  C   GLU A 109      -2.929  18.709   1.663  1.00 82.75           C  
ATOM   1748  CB  GLU A 109      -3.402  21.065   0.851  1.00 82.75           C  
ATOM   1749  HB2 GLU A 109      -2.505  21.506   1.285  1.00 82.75           H  
ATOM   1750  HB3 GLU A 109      -3.147  20.661  -0.129  1.00 82.75           H  
ATOM   1751  O   GLU A 109      -3.289  17.696   1.068  1.00 82.75           O  
ATOM   1752  CG  GLU A 109      -4.479  22.153   0.666  1.00 82.75           C  
ATOM   1753  HG2 GLU A 109      -4.921  22.387   1.635  1.00 82.75           H  
ATOM   1754  HG3 GLU A 109      -5.272  21.749   0.037  1.00 82.75           H  
ATOM   1755  CD  GLU A 109      -3.951  23.464   0.052  1.00 82.75           C  
ATOM   1756  OE1 GLU A 109      -4.760  24.420  -0.046  1.00 82.75           O  
ATOM   1757  OE2 GLU A 109      -2.736  23.564  -0.233  1.00 82.75           O  
ATOM   1758  N   GLU A 110      -1.771  18.759   2.330  1.00 86.62           N  
ATOM   1759  H   GLU A 110      -1.496  19.635   2.750  1.00 86.62           H  
ATOM   1760  CA  GLU A 110      -0.827  17.639   2.372  1.00 86.62           C  
ATOM   1761  HA  GLU A 110      -0.621  17.346   1.343  1.00 86.62           H  
ATOM   1762  C   GLU A 110      -1.411  16.403   3.073  1.00 86.62           C  
ATOM   1763  CB  GLU A 110       0.496  18.097   3.010  1.00 86.62           C  
ATOM   1764  HB2 GLU A 110       0.337  18.324   4.064  1.00 86.62           H  
ATOM   1765  HB3 GLU A 110       0.827  19.003   2.502  1.00 86.62           H  
ATOM   1766  O   GLU A 110      -1.308  15.304   2.532  1.00 86.62           O  
ATOM   1767  CG  GLU A 110       1.597  17.032   2.874  1.00 86.62           C  
ATOM   1768  HG2 GLU A 110       1.658  16.731   1.828  1.00 86.62           H  
ATOM   1769  HG3 GLU A 110       1.317  16.156   3.458  1.00 86.62           H  
ATOM   1770  CD  GLU A 110       2.989  17.505   3.331  1.00 86.62           C  
ATOM   1771  OE1 GLU A 110       3.961  16.751   3.069  1.00 86.62           O  
ATOM   1772  OE2 GLU A 110       3.115  18.592   3.939  1.00 86.62           O  
ATOM   1773  N   VAL A 111      -2.076  16.566   4.224  1.00 85.93           N  
ATOM   1774  H   VAL A 111      -2.094  17.491   4.631  1.00 85.93           H  
ATOM   1775  CA  VAL A 111      -2.797  15.480   4.914  1.00 85.93           C  
ATOM   1776  HA  VAL A 111      -2.096  14.676   5.136  1.00 85.93           H  
ATOM   1777  C   VAL A 111      -3.880  14.885   4.014  1.00 85.93           C  
ATOM   1778  CB  VAL A 111      -3.419  15.972   6.242  1.00 85.93           C  
ATOM   1779  HB  VAL A 111      -3.927  16.921   6.068  1.00 85.93           H  
ATOM   1780  O   VAL A 111      -4.001  13.665   3.940  1.00 85.93           O  
ATOM   1781  CG1 VAL A 111      -4.445  15.000   6.841  1.00 85.93           C  
ATOM   1782 HG11 VAL A 111      -3.984  14.024   6.991  1.00 85.93           H  
ATOM   1783 HG12 VAL A 111      -5.310  14.903   6.185  1.00 85.93           H  
ATOM   1784 HG13 VAL A 111      -4.794  15.382   7.801  1.00 85.93           H  
ATOM   1785  CG2 VAL A 111      -2.343  16.182   7.310  1.00 85.93           C  
ATOM   1786 HG21 VAL A 111      -1.640  16.944   6.974  1.00 85.93           H  
ATOM   1787 HG22 VAL A 111      -2.795  16.520   8.242  1.00 85.93           H  
ATOM   1788 HG23 VAL A 111      -1.802  15.254   7.491  1.00 85.93           H  
ATOM   1789  N   SER A 112      -4.664  15.720   3.325  1.00 84.65           N  
ATOM   1790  H   SER A 112      -4.515  16.715   3.419  1.00 84.65           H  
ATOM   1791  CA  SER A 112      -5.722  15.250   2.422  1.00 84.65           C  
ATOM   1792  HA  SER A 112      -6.403  14.608   2.981  1.00 84.65           H  
ATOM   1793  C   SER A 112      -5.139  14.429   1.277  1.00 84.65           C  
ATOM   1794  CB  SER A 112      -6.523  16.427   1.863  1.00 84.65           C  
ATOM   1795  HB2 SER A 112      -6.846  17.062   2.688  1.00 84.65           H  
ATOM   1796  HB3 SER A 112      -5.907  17.018   1.185  1.00 84.65           H  
ATOM   1797  O   SER A 112      -5.591  13.313   1.036  1.00 84.65           O  
ATOM   1798  OG  SER A 112      -7.670  15.953   1.183  1.00 84.65           O  
ATOM   1799  HG  SER A 112      -7.412  15.543   0.353  1.00 84.65           H  
ATOM   1800  N   ARG A 113      -4.089  14.944   0.628  1.00 83.96           N  
ATOM   1801  H   ARG A 113      -3.774  15.869   0.884  1.00 83.96           H  
ATOM   1802  CA  ARG A 113      -3.402  14.254  -0.464  1.00 83.96           C  
ATOM   1803  HA  ARG A 113      -4.126  14.016  -1.243  1.00 83.96           H  
ATOM   1804  C   ARG A 113      -2.812  12.924   0.001  1.00 83.96           C  
ATOM   1805  CB  ARG A 113      -2.341  15.194  -1.042  1.00 83.96           C  
ATOM   1806  HB2 ARG A 113      -2.817  16.130  -1.333  1.00 83.96           H  
ATOM   1807  HB3 ARG A 113      -1.612  15.408  -0.260  1.00 83.96           H  
ATOM   1808  O   ARG A 113      -3.005  11.920  -0.668  1.00 83.96           O  
ATOM   1809  CG  ARG A 113      -1.645  14.596  -2.277  1.00 83.96           C  
ATOM   1810  HG2 ARG A 113      -1.187  13.640  -2.022  1.00 83.96           H  
ATOM   1811  HG3 ARG A 113      -2.381  14.425  -3.062  1.00 83.96           H  
ATOM   1812  CD  ARG A 113      -0.553  15.523  -2.817  1.00 83.96           C  
ATOM   1813  HD2 ARG A 113      -0.098  15.031  -3.678  1.00 83.96           H  
ATOM   1814  HD3 ARG A 113      -1.010  16.451  -3.159  1.00 83.96           H  
ATOM   1815  NE  ARG A 113       0.458  15.814  -1.778  1.00 83.96           N  
ATOM   1816  HE  ARG A 113       0.142  15.749  -0.821  1.00 83.96           H  
ATOM   1817  NH1 ARG A 113       2.229  16.178  -3.178  1.00 83.96           N  
ATOM   1818 HH11 ARG A 113       1.629  15.950  -3.959  1.00 83.96           H  
ATOM   1819 HH12 ARG A 113       3.202  16.382  -3.354  1.00 83.96           H  
ATOM   1820  NH2 ARG A 113       2.504  16.353  -0.959  1.00 83.96           N  
ATOM   1821 HH21 ARG A 113       2.143  16.277  -0.019  1.00 83.96           H  
ATOM   1822 HH22 ARG A 113       3.480  16.555  -1.123  1.00 83.96           H  
ATOM   1823  CZ  ARG A 113       1.724  16.114  -1.978  1.00 83.96           C  
ATOM   1824  N   LEU A 114      -2.166  12.882   1.169  1.00 84.77           N  
ATOM   1825  H   LEU A 114      -2.045  13.744   1.682  1.00 84.77           H  
ATOM   1826  CA  LEU A 114      -1.614  11.641   1.727  1.00 84.77           C  
ATOM   1827  HA  LEU A 114      -0.992  11.159   0.973  1.00 84.77           H  
ATOM   1828  C   LEU A 114      -2.699  10.616   2.089  1.00 84.77           C  
ATOM   1829  CB  LEU A 114      -0.758  11.962   2.963  1.00 84.77           C  
ATOM   1830  HB2 LEU A 114      -1.333  12.613   3.620  1.00 84.77           H  
ATOM   1831  HB3 LEU A 114      -0.562  11.033   3.498  1.00 84.77           H  
ATOM   1832  O   LEU A 114      -2.475   9.426   1.927  1.00 84.77           O  
ATOM   1833  CG  LEU A 114       0.595  12.623   2.649  1.00 84.77           C  
ATOM   1834  HG  LEU A 114       0.451  13.471   1.980  1.00 84.77           H  
ATOM   1835  CD1 LEU A 114       1.222  13.132   3.947  1.00 84.77           C  
ATOM   1836 HD11 LEU A 114       2.153  13.648   3.713  1.00 84.77           H  
ATOM   1837 HD12 LEU A 114       0.541  13.834   4.429  1.00 84.77           H  
ATOM   1838 HD13 LEU A 114       1.422  12.297   4.619  1.00 84.77           H  
ATOM   1839  CD2 LEU A 114       1.584  11.655   1.995  1.00 84.77           C  
ATOM   1840 HD21 LEU A 114       1.201  11.316   1.033  1.00 84.77           H  
ATOM   1841 HD22 LEU A 114       2.541  12.148   1.828  1.00 84.77           H  
ATOM   1842 HD23 LEU A 114       1.735  10.783   2.631  1.00 84.77           H  
ATOM   1843  N   LYS A 115      -3.880  11.053   2.549  1.00 82.89           N  
ATOM   1844  H   LYS A 115      -3.992  12.045   2.702  1.00 82.89           H  
ATOM   1845  CA  LYS A 115      -5.018  10.153   2.822  1.00 82.89           C  
ATOM   1846  HA  LYS A 115      -4.647   9.267   3.336  1.00 82.89           H  
ATOM   1847  C   LYS A 115      -5.700   9.633   1.553  1.00 82.89           C  
ATOM   1848  CB  LYS A 115      -6.052  10.868   3.703  1.00 82.89           C  
ATOM   1849  HB2 LYS A 115      -6.987  10.308   3.676  1.00 82.89           H  
ATOM   1850  HB3 LYS A 115      -6.242  11.866   3.308  1.00 82.89           H  
ATOM   1851  O   LYS A 115      -6.374   8.603   1.604  1.00 82.89           O  
ATOM   1852  CG  LYS A 115      -5.596  10.956   5.161  1.00 82.89           C  
ATOM   1853  HG2 LYS A 115      -5.450   9.948   5.550  1.00 82.89           H  
ATOM   1854  HG3 LYS A 115      -4.649  11.492   5.218  1.00 82.89           H  
ATOM   1855  CD  LYS A 115      -6.644  11.682   6.012  1.00 82.89           C  
ATOM   1856  HD2 LYS A 115      -6.773  12.694   5.627  1.00 82.89           H  
ATOM   1857  HD3 LYS A 115      -7.592  11.146   5.967  1.00 82.89           H  
ATOM   1858  CE  LYS A 115      -6.129  11.728   7.451  1.00 82.89           C  
ATOM   1859  HE2 LYS A 115      -6.030  10.713   7.834  1.00 82.89           H  
ATOM   1860  HE3 LYS A 115      -5.131  12.166   7.433  1.00 82.89           H  
ATOM   1861  NZ  LYS A 115      -6.981  12.544   8.343  1.00 82.89           N  
ATOM   1862  HZ1 LYS A 115      -7.809  12.048   8.640  1.00 82.89           H  
ATOM   1863  HZ2 LYS A 115      -6.420  12.797   9.143  1.00 82.89           H  
ATOM   1864  HZ3 LYS A 115      -7.212  13.423   7.903  1.00 82.89           H  
ATOM   1865  N   GLN A 116      -5.601  10.369   0.450  1.00 83.45           N  
ATOM   1866  H   GLN A 116      -5.101  11.244   0.504  1.00 83.45           H  
ATOM   1867  CA  GLN A 116      -6.134   9.962  -0.853  1.00 83.45           C  
ATOM   1868  HA  GLN A 116      -7.037   9.369  -0.716  1.00 83.45           H  
ATOM   1869  C   GLN A 116      -5.147   9.078  -1.615  1.00 83.45           C  
ATOM   1870  CB  GLN A 116      -6.500  11.213  -1.661  1.00 83.45           C  
ATOM   1871  HB2 GLN A 116      -6.693  10.931  -2.696  1.00 83.45           H  
ATOM   1872  HB3 GLN A 116      -5.669  11.918  -1.644  1.00 83.45           H  
ATOM   1873  O   GLN A 116      -5.578   8.161  -2.308  1.00 83.45           O  
ATOM   1874  CG  GLN A 116      -7.766  11.869  -1.092  1.00 83.45           C  
ATOM   1875  HG2 GLN A 116      -8.600  11.177  -1.214  1.00 83.45           H  
ATOM   1876  HG3 GLN A 116      -7.647  12.066  -0.027  1.00 83.45           H  
ATOM   1877  CD  GLN A 116      -8.102  13.187  -1.776  1.00 83.45           C  
ATOM   1878  NE2 GLN A 116      -9.352  13.424  -2.105  1.00 83.45           N  
ATOM   1879 HE21 GLN A 116     -10.039  12.686  -2.049  1.00 83.45           H  
ATOM   1880 HE22 GLN A 116      -9.505  14.269  -2.638  1.00 83.45           H  
ATOM   1881  OE1 GLN A 116      -7.271  14.056  -1.983  1.00 83.45           O  
ATOM   1882  N   SER A 117      -3.850   9.324  -1.436  1.00 83.66           N  
ATOM   1883  H   SER A 117      -3.581  10.128  -0.886  1.00 83.66           H  
ATOM   1884  CA  SER A 117      -2.781   8.552  -2.051  1.00 83.66           C  
ATOM   1885  HA  SER A 117      -2.985   8.498  -3.120  1.00 83.66           H  
ATOM   1886  C   SER A 117      -2.717   7.131  -1.504  1.00 83.66           C  
ATOM   1887  CB  SER A 117      -1.439   9.255  -1.844  1.00 83.66           C  
ATOM   1888  HB2 SER A 117      -1.524  10.293  -2.165  1.00 83.66           H  
ATOM   1889  HB3 SER A 117      -1.171   9.228  -0.788  1.00 83.66           H  
ATOM   1890  O   SER A 117      -2.894   6.892  -0.308  1.00 83.66           O  
ATOM   1891  OG  SER A 117      -0.435   8.628  -2.610  1.00 83.66           O  
ATOM   1892  HG  SER A 117      -0.720   8.740  -3.520  1.00 83.66           H  
ATOM   1893  N   MET A 118      -2.417   6.187  -2.388  1.00 88.98           N  
ATOM   1894  H   MET A 118      -2.274   6.477  -3.345  1.00 88.98           H  
ATOM   1895  CA  MET A 118      -2.196   4.781  -2.040  1.00 88.98           C  
ATOM   1896  HA  MET A 118      -2.254   4.664  -0.958  1.00 88.98           H  
ATOM   1897  C   MET A 118      -0.796   4.310  -2.456  1.00 88.98           C  
ATOM   1898  CB  MET A 118      -3.328   3.940  -2.640  1.00 88.98           C  
ATOM   1899  HB2 MET A 118      -4.283   4.365  -2.332  1.00 88.98           H  
ATOM   1900  HB3 MET A 118      -3.262   2.921  -2.260  1.00 88.98           H  
ATOM   1901  O   MET A 118      -0.306   3.292  -1.961  1.00 88.98           O  
ATOM   1902  CG  MET A 118      -3.263   3.919  -4.162  1.00 88.98           C  
ATOM   1903  HG2 MET A 118      -3.130   4.937  -4.530  1.00 88.98           H  
ATOM   1904  HG3 MET A 118      -2.391   3.328  -4.442  1.00 88.98           H  
ATOM   1905  SD  MET A 118      -4.727   3.246  -4.979  1.00 88.98           S  
ATOM   1906  CE  MET A 118      -4.520   1.486  -4.664  1.00 88.98           C  
ATOM   1907  HE1 MET A 118      -3.954   1.046  -5.486  1.00 88.98           H  
ATOM   1908  HE2 MET A 118      -4.014   1.314  -3.714  1.00 88.98           H  
ATOM   1909  HE3 MET A 118      -5.509   1.027  -4.653  1.00 88.98           H  
ATOM   1910  N   ALA A 119      -0.119   5.075  -3.318  1.00 90.41           N  
ATOM   1911  H   ALA A 119      -0.597   5.866  -3.726  1.00 90.41           H  
ATOM   1912  CA  ALA A 119       1.178   4.757  -3.897  1.00 90.41           C  
ATOM   1913  HA  ALA A 119       1.063   3.919  -4.584  1.00 90.41           H  
ATOM   1914  C   ALA A 119       2.256   4.372  -2.877  1.00 90.41           C  
ATOM   1915  CB  ALA A 119       1.626   5.979  -4.694  1.00 90.41           C  
ATOM   1916  HB1 ALA A 119       1.586   6.878  -4.078  1.00 90.41           H  
ATOM   1917  HB2 ALA A 119       2.648   5.828  -5.041  1.00 90.41           H  
ATOM   1918  HB3 ALA A 119       0.977   6.108  -5.560  1.00 90.41           H  
ATOM   1919  O   ALA A 119       2.981   3.406  -3.109  1.00 90.41           O  
ATOM   1920  N   MET A 120       2.364   5.085  -1.749  1.00 91.14           N  
ATOM   1921  H   MET A 120       1.731   5.860  -1.612  1.00 91.14           H  
ATOM   1922  CA  MET A 120       3.419   4.815  -0.761  1.00 91.14           C  
ATOM   1923  HA  MET A 120       4.378   4.837  -1.279  1.00 91.14           H  
ATOM   1924  C   MET A 120       3.285   3.415  -0.146  1.00 91.14           C  
ATOM   1925  CB  MET A 120       3.441   5.887   0.340  1.00 91.14           C  
ATOM   1926  HB2 MET A 120       2.450   5.981   0.784  1.00 91.14           H  
ATOM   1927  HB3 MET A 120       4.135   5.564   1.115  1.00 91.14           H  
ATOM   1928  O   MET A 120       4.240   2.642  -0.164  1.00 91.14           O  
ATOM   1929  CG  MET A 120       3.894   7.256  -0.186  1.00 91.14           C  
ATOM   1930  HG2 MET A 120       4.870   7.144  -0.658  1.00 91.14           H  
ATOM   1931  HG3 MET A 120       3.189   7.585  -0.949  1.00 91.14           H  
ATOM   1932  SD  MET A 120       4.010   8.571   1.067  1.00 91.14           S  
ATOM   1933  CE  MET A 120       5.320   7.912   2.128  1.00 91.14           C  
ATOM   1934  HE1 MET A 120       5.603   8.662   2.866  1.00 91.14           H  
ATOM   1935  HE2 MET A 120       4.964   7.022   2.648  1.00 91.14           H  
ATOM   1936  HE3 MET A 120       6.189   7.660   1.520  1.00 91.14           H  
ATOM   1937  N   GLY A 121       2.088   3.050   0.326  1.00 92.09           N  
ATOM   1938  H   GLY A 121       1.319   3.701   0.260  1.00 92.09           H  
ATOM   1939  CA  GLY A 121       1.858   1.723   0.902  1.00 92.09           C  
ATOM   1940  HA2 GLY A 121       2.604   1.532   1.673  1.00 92.09           H  
ATOM   1941  HA3 GLY A 121       0.873   1.691   1.368  1.00 92.09           H  
ATOM   1942  C   GLY A 121       1.948   0.602  -0.136  1.00 92.09           C  
ATOM   1943  O   GLY A 121       2.469  -0.469   0.170  1.00 92.09           O  
ATOM   1944  N   LEU A 122       1.526   0.847  -1.384  1.00 93.89           N  
ATOM   1945  H   LEU A 122       1.099   1.738  -1.592  1.00 93.89           H  
ATOM   1946  CA  LEU A 122       1.733  -0.110  -2.478  1.00 93.89           C  
ATOM   1947  HA  LEU A 122       1.309  -1.074  -2.195  1.00 93.89           H  
ATOM   1948  C   LEU A 122       3.218  -0.344  -2.772  1.00 93.89           C  
ATOM   1949  CB  LEU A 122       1.072   0.386  -3.770  1.00 93.89           C  
ATOM   1950  HB2 LEU A 122       1.439   1.390  -3.980  1.00 93.89           H  
ATOM   1951  HB3 LEU A 122       1.402  -0.260  -4.585  1.00 93.89           H  
ATOM   1952  O   LEU A 122       3.609  -1.487  -3.013  1.00 93.89           O  
ATOM   1953  CG  LEU A 122      -0.458   0.413  -3.794  1.00 93.89           C  
ATOM   1954  HG  LEU A 122      -0.837   1.098  -3.037  1.00 93.89           H  
ATOM   1955  CD1 LEU A 122      -0.858   0.913  -5.178  1.00 93.89           C  
ATOM   1956 HD11 LEU A 122      -0.379   1.872  -5.373  1.00 93.89           H  
ATOM   1957 HD12 LEU A 122      -0.562   0.199  -5.946  1.00 93.89           H  
ATOM   1958 HD13 LEU A 122      -1.938   1.054  -5.220  1.00 93.89           H  
ATOM   1959  CD2 LEU A 122      -1.098  -0.954  -3.583  1.00 93.89           C  
ATOM   1960 HD21 LEU A 122      -2.180  -0.826  -3.636  1.00 93.89           H  
ATOM   1961 HD22 LEU A 122      -0.845  -1.341  -2.596  1.00 93.89           H  
ATOM   1962 HD23 LEU A 122      -0.781  -1.651  -4.358  1.00 93.89           H  
ATOM   1963  N   ALA A 123       4.029   0.717  -2.774  1.00 95.19           N  
ATOM   1964  H   ALA A 123       3.635   1.632  -2.607  1.00 95.19           H  
ATOM   1965  CA  ALA A 123       5.466   0.635  -3.019  1.00 95.19           C  
ATOM   1966  HA  ALA A 123       5.648   0.119  -3.963  1.00 95.19           H  
ATOM   1967  C   ALA A 123       6.164  -0.170  -1.930  1.00 95.19           C  
ATOM   1968  CB  ALA A 123       6.045   2.046  -3.119  1.00 95.19           C  
ATOM   1969  HB1 ALA A 123       5.876   2.588  -2.189  1.00 95.19           H  
ATOM   1970  HB2 ALA A 123       7.116   1.990  -3.312  1.00 95.19           H  
ATOM   1971  HB3 ALA A 123       5.566   2.582  -3.939  1.00 95.19           H  
ATOM   1972  O   ALA A 123       6.940  -1.072  -2.242  1.00 95.19           O  
ATOM   1973  N   ASP A 124       5.832   0.089  -0.666  1.00 95.37           N  
ATOM   1974  H   ASP A 124       5.238   0.879  -0.460  1.00 95.37           H  
ATOM   1975  CA  ASP A 124       6.400  -0.682   0.432  1.00 95.37           C  
ATOM   1976  HA  ASP A 124       7.487  -0.660   0.359  1.00 95.37           H  
ATOM   1977  C   ASP A 124       5.943  -2.145   0.385  1.00 95.37           C  
ATOM   1978  CB  ASP A 124       6.002  -0.093   1.776  1.00 95.37           C  
ATOM   1979  HB2 ASP A 124       6.499  -0.724   2.512  1.00 95.37           H  
ATOM   1980  HB3 ASP A 124       4.919  -0.149   1.888  1.00 95.37           H  
ATOM   1981  O   ASP A 124       6.749  -3.057   0.555  1.00 95.37           O  
ATOM   1982  CG  ASP A 124       6.472   1.328   2.043  1.00 95.37           C  
ATOM   1983  OD1 ASP A 124       7.527   1.722   1.510  1.00 95.37           O  
ATOM   1984  OD2 ASP A 124       5.821   2.033   2.844  1.00 95.37           O  
ATOM   1985  N   GLY A 125       4.660  -2.391   0.101  1.00 93.98           N  
ATOM   1986  H   GLY A 125       4.031  -1.607  -0.000  1.00 93.98           H  
ATOM   1987  CA  GLY A 125       4.136  -3.741  -0.080  1.00 93.98           C  
ATOM   1988  HA2 GLY A 125       4.232  -4.298   0.852  1.00 93.98           H  
ATOM   1989  HA3 GLY A 125       3.084  -3.676  -0.359  1.00 93.98           H  
ATOM   1990  C   GLY A 125       4.869  -4.495  -1.182  1.00 93.98           C  
ATOM   1991  O   GLY A 125       5.278  -5.634  -0.980  1.00 93.98           O  
ATOM   1992  N   TYR A 126       5.075  -3.865  -2.336  1.00 94.25           N  
ATOM   1993  H   TYR A 126       4.727  -2.922  -2.438  1.00 94.25           H  
ATOM   1994  CA  TYR A 126       5.837  -4.442  -3.439  1.00 94.25           C  
ATOM   1995  HA  TYR A 126       5.405  -5.407  -3.706  1.00 94.25           H  
ATOM   1996  C   TYR A 126       7.302  -4.694  -3.059  1.00 94.25           C  
ATOM   1997  CB  TYR A 126       5.707  -3.504  -4.638  1.00 94.25           C  
ATOM   1998  HB2 TYR A 126       5.969  -2.491  -4.332  1.00 94.25           H  
ATOM   1999  HB3 TYR A 126       4.661  -3.496  -4.946  1.00 94.25           H  
ATOM   2000  O   TYR A 126       7.838  -5.769  -3.344  1.00 94.25           O  
ATOM   2001  CG  TYR A 126       6.552  -3.897  -5.825  1.00 94.25           C  
ATOM   2002  CD1 TYR A 126       7.601  -3.055  -6.231  1.00 94.25           C  
ATOM   2003  HD1 TYR A 126       7.790  -2.129  -5.708  1.00 94.25           H  
ATOM   2004  CD2 TYR A 126       6.296  -5.096  -6.519  1.00 94.25           C  
ATOM   2005  HD2 TYR A 126       5.481  -5.739  -6.221  1.00 94.25           H  
ATOM   2006  CE1 TYR A 126       8.405  -3.422  -7.319  1.00 94.25           C  
ATOM   2007  HE1 TYR A 126       9.190  -2.754  -7.641  1.00 94.25           H  
ATOM   2008  CE2 TYR A 126       7.121  -5.473  -7.595  1.00 94.25           C  
ATOM   2009  HE2 TYR A 126       6.944  -6.380  -8.153  1.00 94.25           H  
ATOM   2010  OH  TYR A 126       9.048  -5.041  -8.957  1.00 94.25           O  
ATOM   2011  HH  TYR A 126       9.701  -4.380  -9.200  1.00 94.25           H  
ATOM   2012  CZ  TYR A 126       8.202  -4.652  -7.975  1.00 94.25           C  
ATOM   2013  N   TYR A 127       7.919  -3.750  -2.346  1.00 95.82           N  
ATOM   2014  H   TYR A 127       7.430  -2.890  -2.145  1.00 95.82           H  
ATOM   2015  CA  TYR A 127       9.290  -3.879  -1.879  1.00 95.82           C  
ATOM   2016  HA  TYR A 127       9.915  -4.001  -2.763  1.00 95.82           H  
ATOM   2017  C   TYR A 127       9.480  -5.114  -0.987  1.00 95.82           C  
ATOM   2018  CB  TYR A 127       9.737  -2.593  -1.175  1.00 95.82           C  
ATOM   2019  HB2 TYR A 127       8.997  -2.308  -0.427  1.00 95.82           H  
ATOM   2020  HB3 TYR A 127       9.796  -1.784  -1.902  1.00 95.82           H  
ATOM   2021  O   TYR A 127      10.311  -5.972  -1.287  1.00 95.82           O  
ATOM   2022  CG  TYR A 127      11.073  -2.758  -0.487  1.00 95.82           C  
ATOM   2023  CD1 TYR A 127      11.102  -3.193   0.853  1.00 95.82           C  
ATOM   2024  HD1 TYR A 127      10.179  -3.361   1.389  1.00 95.82           H  
ATOM   2025  CD2 TYR A 127      12.272  -2.533  -1.189  1.00 95.82           C  
ATOM   2026  HD2 TYR A 127      12.251  -2.200  -2.216  1.00 95.82           H  
ATOM   2027  CE1 TYR A 127      12.328  -3.457   1.481  1.00 95.82           C  
ATOM   2028  HE1 TYR A 127      12.353  -3.858   2.483  1.00 95.82           H  
ATOM   2029  CE2 TYR A 127      13.503  -2.782  -0.554  1.00 95.82           C  
ATOM   2030  HE2 TYR A 127      14.438  -2.661  -1.081  1.00 95.82           H  
ATOM   2031  OH  TYR A 127      14.691  -3.669   1.318  1.00 95.82           O  
ATOM   2032  HH  TYR A 127      14.522  -4.233   2.075  1.00 95.82           H  
ATOM   2033  CZ  TYR A 127      13.526  -3.275   0.765  1.00 95.82           C  
ATOM   2034  N   TRP A 128       8.675  -5.230   0.071  1.00 91.88           N  
ATOM   2035  H   TRP A 128       8.017  -4.487   0.254  1.00 91.88           H  
ATOM   2036  CA  TRP A 128       8.796  -6.305   1.059  1.00 91.88           C  
ATOM   2037  HA  TRP A 128       9.839  -6.398   1.362  1.00 91.88           H  
ATOM   2038  C   TRP A 128       8.379  -7.669   0.506  1.00 91.88           C  
ATOM   2039  CB  TRP A 128       7.958  -5.937   2.289  1.00 91.88           C  
ATOM   2040  HB2 TRP A 128       7.892  -6.810   2.939  1.00 91.88           H  
ATOM   2041  HB3 TRP A 128       6.946  -5.685   1.974  1.00 91.88           H  
ATOM   2042  O   TRP A 128       8.931  -8.691   0.896  1.00 91.88           O  
ATOM   2043  CG  TRP A 128       8.522  -4.816   3.104  1.00 91.88           C  
ATOM   2044  CD1 TRP A 128       7.961  -3.605   3.312  1.00 91.88           C  
ATOM   2045  HD1 TRP A 128       7.009  -3.294   2.908  1.00 91.88           H  
ATOM   2046  CD2 TRP A 128       9.779  -4.798   3.835  1.00 91.88           C  
ATOM   2047  CE2 TRP A 128       9.918  -3.527   4.464  1.00 91.88           C  
ATOM   2048  CE3 TRP A 128      10.806  -5.737   4.048  1.00 91.88           C  
ATOM   2049  HE3 TRP A 128      10.730  -6.721   3.611  1.00 91.88           H  
ATOM   2050  NE1 TRP A 128       8.787  -2.831   4.100  1.00 91.88           N  
ATOM   2051  HE1 TRP A 128       8.569  -1.883   4.372  1.00 91.88           H  
ATOM   2052  CH2 TRP A 128      12.056  -4.141   5.403  1.00 91.88           C  
ATOM   2053  HH2 TRP A 128      12.959  -3.902   5.946  1.00 91.88           H  
ATOM   2054  CZ2 TRP A 128      11.034  -3.200   5.239  1.00 91.88           C  
ATOM   2055  HZ2 TRP A 128      11.095  -2.240   5.730  1.00 91.88           H  
ATOM   2056  CZ3 TRP A 128      11.905  -5.421   4.864  1.00 91.88           C  
ATOM   2057  HZ3 TRP A 128      12.668  -6.162   5.050  1.00 91.88           H  
ATOM   2058  N   ASN A 129       7.416  -7.705  -0.420  1.00 87.94           N  
ATOM   2059  H   ASN A 129       6.983  -6.835  -0.697  1.00 87.94           H  
ATOM   2060  CA  ASN A 129       6.915  -8.965  -0.969  1.00 87.94           C  
ATOM   2061  HA  ASN A 129       6.854  -9.694  -0.161  1.00 87.94           H  
ATOM   2062  C   ASN A 129       7.815  -9.593  -2.037  1.00 87.94           C  
ATOM   2063  CB  ASN A 129       5.512  -8.743  -1.550  1.00 87.94           C  
ATOM   2064  HB2 ASN A 129       5.479  -7.815  -2.121  1.00 87.94           H  
ATOM   2065  HB3 ASN A 129       5.281  -9.548  -2.247  1.00 87.94           H  
ATOM   2066  O   ASN A 129       7.733 -10.810  -2.232  1.00 87.94           O  
ATOM   2067  CG  ASN A 129       4.441  -8.775  -0.483  1.00 87.94           C  
ATOM   2068  ND2 ASN A 129       3.627  -7.760  -0.368  1.00 87.94           N  
ATOM   2069 HD21 ASN A 129       3.936  -6.889  -0.776  1.00 87.94           H  
ATOM   2070 HD22 ASN A 129       2.966  -7.783   0.394  1.00 87.94           H  
ATOM   2071  OD1 ASN A 129       4.271  -9.771   0.196  1.00 87.94           O  
ATOM   2072  N   LEU A 130       8.582  -8.780  -2.770  1.00 90.94           N  
ATOM   2073  H   LEU A 130       8.583  -7.795  -2.547  1.00 90.94           H  
ATOM   2074  CA  LEU A 130       9.321  -9.229  -3.950  1.00 90.94           C  
ATOM   2075  HA  LEU A 130       9.470 -10.306  -3.882  1.00 90.94           H  
ATOM   2076  C   LEU A 130      10.717  -8.606  -4.045  1.00 90.94           C  
ATOM   2077  CB  LEU A 130       8.474  -8.922  -5.205  1.00 90.94           C  
ATOM   2078  HB2 LEU A 130       7.469  -9.322  -5.070  1.00 90.94           H  
ATOM   2079  HB3 LEU A 130       8.387  -7.841  -5.313  1.00 90.94           H  
ATOM   2080  O   LEU A 130      11.704  -9.335  -4.113  1.00 90.94           O  
ATOM   2081  CG  LEU A 130       9.067  -9.504  -6.501  1.00 90.94           C  
ATOM   2082  HG  LEU A 130      10.122  -9.235  -6.556  1.00 90.94           H  
ATOM   2083  CD1 LEU A 130       8.935 -11.030  -6.549  1.00 90.94           C  
ATOM   2084 HD11 LEU A 130       9.572 -11.482  -5.788  1.00 90.94           H  
ATOM   2085 HD12 LEU A 130       9.252 -11.393  -7.527  1.00 90.94           H  
ATOM   2086 HD13 LEU A 130       7.897 -11.319  -6.387  1.00 90.94           H  
ATOM   2087  CD2 LEU A 130       8.380  -8.912  -7.725  1.00 90.94           C  
ATOM   2088 HD21 LEU A 130       7.301  -9.059  -7.679  1.00 90.94           H  
ATOM   2089 HD22 LEU A 130       8.763  -9.375  -8.635  1.00 90.94           H  
ATOM   2090 HD23 LEU A 130       8.606  -7.848  -7.787  1.00 90.94           H  
ATOM   2091  N   VAL A 131      10.807  -7.273  -4.064  1.00 95.10           N  
ATOM   2092  H   VAL A 131       9.962  -6.734  -3.939  1.00 95.10           H  
ATOM   2093  CA  VAL A 131      12.045  -6.566  -4.441  1.00 95.10           C  
ATOM   2094  HA  VAL A 131      12.345  -6.901  -5.434  1.00 95.10           H  
ATOM   2095  C   VAL A 131      13.192  -6.877  -3.496  1.00 95.10           C  
ATOM   2096  CB  VAL A 131      11.848  -5.045  -4.482  1.00 95.10           C  
ATOM   2097  HB  VAL A 131      11.613  -4.701  -3.475  1.00 95.10           H  
ATOM   2098  O   VAL A 131      14.287  -7.169  -3.966  1.00 95.10           O  
ATOM   2099  CG1 VAL A 131      13.120  -4.303  -4.902  1.00 95.10           C  
ATOM   2100 HG11 VAL A 131      12.908  -3.244  -5.054  1.00 95.10           H  
ATOM   2101 HG12 VAL A 131      13.874  -4.388  -4.120  1.00 95.10           H  
ATOM   2102 HG13 VAL A 131      13.517  -4.735  -5.820  1.00 95.10           H  
ATOM   2103  CG2 VAL A 131      10.711  -4.666  -5.436  1.00 95.10           C  
ATOM   2104 HG21 VAL A 131      10.923  -5.037  -6.439  1.00 95.10           H  
ATOM   2105 HG22 VAL A 131       9.765  -5.088  -5.098  1.00 95.10           H  
ATOM   2106 HG23 VAL A 131      10.599  -3.583  -5.467  1.00 95.10           H  
ATOM   2107  N   GLN A 132      12.952  -6.843  -2.184  1.00 93.10           N  
ATOM   2108  H   GLN A 132      12.029  -6.593  -1.856  1.00 93.10           H  
ATOM   2109  CA  GLN A 132      13.989  -7.140  -1.203  1.00 93.10           C  
ATOM   2110  HA  GLN A 132      14.805  -6.426  -1.322  1.00 93.10           H  
ATOM   2111  C   GLN A 132      14.563  -8.541  -1.405  1.00 93.10           C  
ATOM   2112  CB  GLN A 132      13.419  -6.999   0.209  1.00 93.10           C  
ATOM   2113  HB2 GLN A 132      13.154  -5.955   0.371  1.00 93.10           H  
ATOM   2114  HB3 GLN A 132      12.522  -7.608   0.321  1.00 93.10           H  
ATOM   2115  O   GLN A 132      15.778  -8.713  -1.418  1.00 93.10           O  
ATOM   2116  CG  GLN A 132      14.471  -7.456   1.232  1.00 93.10           C  
ATOM   2117  HG2 GLN A 132      15.444  -7.034   0.980  1.00 93.10           H  
ATOM   2118  HG3 GLN A 132      14.550  -8.543   1.210  1.00 93.10           H  
ATOM   2119  CD  GLN A 132      14.141  -7.027   2.638  1.00 93.10           C  
ATOM   2120  NE2 GLN A 132      14.300  -7.889   3.617  1.00 93.10           N  
ATOM   2121 HE21 GLN A 132      14.113  -7.568   4.556  1.00 93.10           H  
ATOM   2122 HE22 GLN A 132      14.571  -8.840   3.412  1.00 93.10           H  
ATOM   2123  OE1 GLN A 132      13.791  -5.886   2.869  1.00 93.10           O  
ATOM   2124  N   GLU A 133      13.694  -9.533  -1.588  1.00 90.45           N  
ATOM   2125  H   GLU A 133      12.707  -9.320  -1.590  1.00 90.45           H  
ATOM   2126  CA  GLU A 133      14.111 -10.925  -1.727  1.00 90.45           C  
ATOM   2127  HA  GLU A 133      14.708 -11.206  -0.860  1.00 90.45           H  
ATOM   2128  C   GLU A 133      14.994 -11.132  -2.961  1.00 90.45           C  
ATOM   2129  CB  GLU A 133      12.870 -11.824  -1.804  1.00 90.45           C  
ATOM   2130  HB2 GLU A 133      12.188 -11.450  -2.568  1.00 90.45           H  
ATOM   2131  HB3 GLU A 133      13.194 -12.819  -2.109  1.00 90.45           H  
ATOM   2132  O   GLU A 133      16.015 -11.813  -2.869  1.00 90.45           O  
ATOM   2133  CG  GLU A 133      12.115 -11.949  -0.474  1.00 90.45           C  
ATOM   2134  HG2 GLU A 133      11.224 -12.555  -0.637  1.00 90.45           H  
ATOM   2135  HG3 GLU A 133      11.793 -10.962  -0.143  1.00 90.45           H  
ATOM   2136  CD  GLU A 133      12.996 -12.622   0.585  1.00 90.45           C  
ATOM   2137  OE1 GLU A 133      13.333 -11.967   1.587  1.00 90.45           O  
ATOM   2138  OE2 GLU A 133      13.418 -13.779   0.339  1.00 90.45           O  
ATOM   2139  N   ILE A 134      14.636 -10.512  -4.092  1.00 92.47           N  
ATOM   2140  H   ILE A 134      13.792  -9.957  -4.082  1.00 92.47           H  
ATOM   2141  CA  ILE A 134      15.431 -10.567  -5.328  1.00 92.47           C  
ATOM   2142  HA  ILE A 134      15.694 -11.605  -5.530  1.00 92.47           H  
ATOM   2143  C   ILE A 134      16.736  -9.786  -5.170  1.00 92.47           C  
ATOM   2144  CB  ILE A 134      14.626 -10.022  -6.528  1.00 92.47           C  
ATOM   2145  HB  ILE A 134      14.316  -9.003  -6.297  1.00 92.47           H  
ATOM   2146  O   ILE A 134      17.792 -10.259  -5.581  1.00 92.47           O  
ATOM   2147  CG1 ILE A 134      13.365 -10.876  -6.779  1.00 92.47           C  
ATOM   2148 HG12 ILE A 134      12.825 -11.039  -5.847  1.00 92.47           H  
ATOM   2149 HG13 ILE A 134      13.648 -11.849  -7.180  1.00 92.47           H  
ATOM   2150  CG2 ILE A 134      15.507  -9.985  -7.796  1.00 92.47           C  
ATOM   2151 HG21 ILE A 134      14.947  -9.629  -8.660  1.00 92.47           H  
ATOM   2152 HG22 ILE A 134      16.340  -9.295  -7.662  1.00 92.47           H  
ATOM   2153 HG23 ILE A 134      15.904 -10.978  -8.008  1.00 92.47           H  
ATOM   2154  CD1 ILE A 134      12.402 -10.190  -7.747  1.00 92.47           C  
ATOM   2155 HD11 ILE A 134      12.860 -10.046  -8.726  1.00 92.47           H  
ATOM   2156 HD12 ILE A 134      11.506 -10.799  -7.861  1.00 92.47           H  
ATOM   2157 HD13 ILE A 134      12.137  -9.208  -7.354  1.00 92.47           H  
ATOM   2158  N   ALA A 135      16.690  -8.599  -4.567  1.00 93.52           N  
ATOM   2159  H   ALA A 135      15.799  -8.245  -4.248  1.00 93.52           H  
ATOM   2160  CA  ALA A 135      17.877  -7.785  -4.334  1.00 93.52           C  
ATOM   2161  HA  ALA A 135      18.355  -7.566  -5.288  1.00 93.52           H  
ATOM   2162  C   ALA A 135      18.894  -8.518  -3.448  1.00 93.52           C  
ATOM   2163  CB  ALA A 135      17.431  -6.475  -3.686  1.00 93.52           C  
ATOM   2164  HB1 ALA A 135      16.673  -5.998  -4.307  1.00 93.52           H  
ATOM   2165  HB2 ALA A 135      16.992  -6.682  -2.710  1.00 93.52           H  
ATOM   2166  HB3 ALA A 135      18.287  -5.809  -3.576  1.00 93.52           H  
ATOM   2167  O   ALA A 135      20.089  -8.500  -3.734  1.00 93.52           O  
ATOM   2168  N   MET A 136      18.416  -9.206  -2.407  1.00 91.07           N  
ATOM   2169  H   MET A 136      17.426  -9.154  -2.214  1.00 91.07           H  
ATOM   2170  CA  MET A 136      19.241 -10.057  -1.553  1.00 91.07           C  
ATOM   2171  HA  MET A 136      20.120  -9.497  -1.236  1.00 91.07           H  
ATOM   2172  C   MET A 136      19.745 -11.295  -2.294  1.00 91.07           C  
ATOM   2173  CB  MET A 136      18.461 -10.478  -0.303  1.00 91.07           C  
ATOM   2174  HB2 MET A 136      19.025 -11.256   0.211  1.00 91.07           H  
ATOM   2175  HB3 MET A 136      17.493 -10.888  -0.593  1.00 91.07           H  
ATOM   2176  O   MET A 136      20.903 -11.648  -2.115  1.00 91.07           O  
ATOM   2177  CG  MET A 136      18.255  -9.308   0.664  1.00 91.07           C  
ATOM   2178  HG2 MET A 136      17.761  -8.494   0.135  1.00 91.07           H  
ATOM   2179  HG3 MET A 136      19.229  -8.946   0.995  1.00 91.07           H  
ATOM   2180  SD  MET A 136      17.254  -9.713   2.122  1.00 91.07           S  
ATOM   2181  CE  MET A 136      18.365 -10.827   3.023  1.00 91.07           C  
ATOM   2182  HE1 MET A 136      17.858 -11.190   3.917  1.00 91.07           H  
ATOM   2183  HE2 MET A 136      18.634 -11.678   2.397  1.00 91.07           H  
ATOM   2184  HE3 MET A 136      19.266 -10.288   3.318  1.00 91.07           H  
ATOM   2185  N   ASP A 137      18.936 -11.934  -3.149  1.00 90.09           N  
ATOM   2186  H   ASP A 137      17.980 -11.625  -3.251  1.00 90.09           H  
ATOM   2187  CA  ASP A 137      19.424 -13.028  -4.001  1.00 90.09           C  
ATOM   2188  HA  ASP A 137      19.808 -13.831  -3.371  1.00 90.09           H  
ATOM   2189  C   ASP A 137      20.582 -12.566  -4.892  1.00 90.09           C  
ATOM   2190  CB  ASP A 137      18.318 -13.595  -4.904  1.00 90.09           C  
ATOM   2191  HB2 ASP A 137      17.854 -12.788  -5.471  1.00 90.09           H  
ATOM   2192  HB3 ASP A 137      18.775 -14.273  -5.625  1.00 90.09           H  
ATOM   2193  O   ASP A 137      21.596 -13.248  -4.966  1.00 90.09           O  
ATOM   2194  CG  ASP A 137      17.239 -14.383  -4.179  1.00 90.09           C  
ATOM   2195  OD1 ASP A 137      17.505 -15.066  -3.166  1.00 90.09           O  
ATOM   2196  OD2 ASP A 137      16.085 -14.399  -4.650  1.00 90.09           O  
ATOM   2197  N   ILE A 138      20.453 -11.403  -5.536  1.00 90.37           N  
ATOM   2198  H   ILE A 138      19.580 -10.906  -5.439  1.00 90.37           H  
ATOM   2199  CA  ILE A 138      21.497 -10.830  -6.397  1.00 90.37           C  
ATOM   2200  HA  ILE A 138      21.803 -11.578  -7.128  1.00 90.37           H  
ATOM   2201  C   ILE A 138      22.748 -10.487  -5.585  1.00 90.37           C  
ATOM   2202  CB  ILE A 138      20.940  -9.602  -7.154  1.00 90.37           C  
ATOM   2203  HB  ILE A 138      20.453  -8.941  -6.437  1.00 90.37           H  
ATOM   2204  O   ILE A 138      23.854 -10.840  -5.988  1.00 90.37           O  
ATOM   2205  CG1 ILE A 138      19.900 -10.068  -8.195  1.00 90.37           C  
ATOM   2206 HG12 ILE A 138      20.404 -10.628  -8.983  1.00 90.37           H  
ATOM   2207 HG13 ILE A 138      19.177 -10.736  -7.726  1.00 90.37           H  
ATOM   2208  CG2 ILE A 138      22.061  -8.811  -7.852  1.00 90.37           C  
ATOM   2209 HG21 ILE A 138      22.774  -8.429  -7.121  1.00 90.37           H  
ATOM   2210 HG22 ILE A 138      22.596  -9.463  -8.543  1.00 90.37           H  
ATOM   2211 HG23 ILE A 138      21.662  -7.950  -8.388  1.00 90.37           H  
ATOM   2212  CD1 ILE A 138      19.116  -8.922  -8.832  1.00 90.37           C  
ATOM   2213 HD11 ILE A 138      19.770  -8.306  -9.449  1.00 90.37           H  
ATOM   2214 HD12 ILE A 138      18.660  -8.310  -8.054  1.00 90.37           H  
ATOM   2215 HD13 ILE A 138      18.339  -9.344  -9.469  1.00 90.37           H  
ATOM   2216  N   ARG A 139      22.585  -9.823  -4.434  1.00 90.97           N  
ATOM   2217  H   ARG A 139      21.648  -9.548  -4.174  1.00 90.97           H  
ATOM   2218  CA  ARG A 139      23.693  -9.472  -3.535  1.00 90.97           C  
ATOM   2219  HA  ARG A 139      24.416  -8.859  -4.073  1.00 90.97           H  
ATOM   2220  C   ARG A 139      24.445 -10.710  -3.049  1.00 90.97           C  
ATOM   2221  CB  ARG A 139      23.130  -8.688  -2.344  1.00 90.97           C  
ATOM   2222  HB2 ARG A 139      22.391  -9.310  -1.839  1.00 90.97           H  
ATOM   2223  HB3 ARG A 139      22.631  -7.790  -2.708  1.00 90.97           H  
ATOM   2224  O   ARG A 139      25.672 -10.710  -3.025  1.00 90.97           O  
ATOM   2225  CG  ARG A 139      24.224  -8.285  -1.342  1.00 90.97           C  
ATOM   2226  HG2 ARG A 139      24.826  -9.144  -1.048  1.00 90.97           H  
ATOM   2227  HG3 ARG A 139      24.898  -7.565  -1.806  1.00 90.97           H  
ATOM   2228  CD  ARG A 139      23.615  -7.686  -0.076  1.00 90.97           C  
ATOM   2229  HD2 ARG A 139      22.853  -6.957  -0.349  1.00 90.97           H  
ATOM   2230  HD3 ARG A 139      24.405  -7.193   0.491  1.00 90.97           H  
ATOM   2231  NE  ARG A 139      23.045  -8.769   0.733  1.00 90.97           N  
ATOM   2232  HE  ARG A 139      23.369  -9.701   0.519  1.00 90.97           H  
ATOM   2233  NH1 ARG A 139      21.800  -7.549   2.216  1.00 90.97           N  
ATOM   2234 HH11 ARG A 139      22.135  -6.701   1.783  1.00 90.97           H  
ATOM   2235 HH12 ARG A 139      21.152  -7.516   2.990  1.00 90.97           H  
ATOM   2236  NH2 ARG A 139      21.799  -9.793   2.295  1.00 90.97           N  
ATOM   2237 HH21 ARG A 139      21.205  -9.797   3.112  1.00 90.97           H  
ATOM   2238 HH22 ARG A 139      22.065 -10.665   1.861  1.00 90.97           H  
ATOM   2239  CZ  ARG A 139      22.218  -8.694   1.746  1.00 90.97           C  
ATOM   2240  N   ASP A 140      23.702 -11.741  -2.661  1.00 88.68           N  
ATOM   2241  H   ASP A 140      22.698 -11.643  -2.714  1.00 88.68           H  
ATOM   2242  CA  ASP A 140      24.223 -12.948  -2.020  1.00 88.68           C  
ATOM   2243  HA  ASP A 140      25.219 -12.726  -1.637  1.00 88.68           H  
ATOM   2244  C   ASP A 140      24.394 -14.105  -3.023  1.00 88.68           C  
ATOM   2245  CB  ASP A 140      23.348 -13.330  -0.806  1.00 88.68           C  
ATOM   2246  HB2 ASP A 140      22.371 -13.654  -1.163  1.00 88.68           H  
ATOM   2247  HB3 ASP A 140      23.808 -14.176  -0.296  1.00 88.68           H  
ATOM   2248  O   ASP A 140      24.472 -15.272  -2.625  1.00 88.68           O  
ATOM   2249  CG  ASP A 140      23.162 -12.205   0.227  1.00 88.68           C  
ATOM   2250  OD1 ASP A 140      24.032 -11.317   0.355  1.00 88.68           O  
ATOM   2251  OD2 ASP A 140      22.139 -12.199   0.952  1.00 88.68           O  
ATOM   2252  N   ALA A 141      24.435 -13.797  -4.326  1.00 87.00           N  
ATOM   2253  H   ALA A 141      24.323 -12.829  -4.595  1.00 87.00           H  
ATOM   2254  CA  ALA A 141      24.581 -14.780  -5.388  1.00 87.00           C  
ATOM   2255  HA  ALA A 141      23.743 -15.474  -5.321  1.00 87.00           H  
ATOM   2256  C   ALA A 141      25.888 -15.560  -5.200  1.00 87.00           C  
ATOM   2257  CB  ALA A 141      24.509 -14.086  -6.753  1.00 87.00           C  
ATOM   2258  HB1 ALA A 141      23.559 -13.561  -6.849  1.00 87.00           H  
ATOM   2259  HB2 ALA A 141      24.589 -14.825  -7.549  1.00 87.00           H  
ATOM   2260  HB3 ALA A 141      25.321 -13.364  -6.848  1.00 87.00           H  
ATOM   2261  O   ALA A 141      26.991 -15.024  -5.299  1.00 87.00           O  
ATOM   2262  N   ASN A 142      25.757 -16.854  -4.924  1.00 75.16           N  
ATOM   2263  H   ASN A 142      24.822 -17.213  -4.799  1.00 75.16           H  
ATOM   2264  CA  ASN A 142      26.860 -17.737  -4.548  1.00 75.16           C  
ATOM   2265  HA  ASN A 142      27.787 -17.165  -4.532  1.00 75.16           H  
ATOM   2266  C   ASN A 142      27.085 -18.876  -5.548  1.00 75.16           C  
ATOM   2267  CB  ASN A 142      26.601 -18.247  -3.127  1.00 75.16           C  
ATOM   2268  HB2 ASN A 142      27.458 -18.835  -2.797  1.00 75.16           H  
ATOM   2269  HB3 ASN A 142      26.495 -17.391  -2.459  1.00 75.16           H  
ATOM   2270  O   ASN A 142      27.888 -19.775  -5.287  1.00 75.16           O  
ATOM   2271  CG  ASN A 142      25.355 -19.105  -3.009  1.00 75.16           C  
ATOM   2272  ND2 ASN A 142      25.072 -19.568  -1.820  1.00 75.16           N  
ATOM   2273 HD21 ASN A 142      24.174 -20.022  -1.734  1.00 75.16           H  
ATOM   2274 HD22 ASN A 142      25.640 -19.294  -1.031  1.00 75.16           H  
ATOM   2275  OD1 ASN A 142      24.603 -19.359  -3.937  1.00 75.16           O  
ATOM   2276  N   GLY A 143      26.392 -18.851  -6.690  1.00 75.74           N  
ATOM   2277  H   GLY A 143      25.734 -18.102  -6.852  1.00 75.74           H  
ATOM   2278  CA  GLY A 143      26.688 -19.748  -7.795  1.00 75.74           C  
ATOM   2279  HA2 GLY A 143      26.616 -20.775  -7.437  1.00 75.74           H  
ATOM   2280  HA3 GLY A 143      25.961 -19.607  -8.595  1.00 75.74           H  
ATOM   2281  C   GLY A 143      28.094 -19.503  -8.351  1.00 75.74           C  
ATOM   2282  O   GLY A 143      28.743 -18.505  -8.011  1.00 75.74           O  
ATOM   2283  N   PRO A 144      28.587 -20.388  -9.234  1.00 76.44           N  
ATOM   2284  CA  PRO A 144      29.882 -20.221  -9.883  1.00 76.44           C  
ATOM   2285  HA  PRO A 144      30.665 -20.443  -9.158  1.00 76.44           H  
ATOM   2286  C   PRO A 144      30.052 -18.798 -10.427  1.00 76.44           C  
ATOM   2287  CB  PRO A 144      29.908 -21.270 -11.001  1.00 76.44           C  
ATOM   2288  HB2 PRO A 144      29.495 -20.860 -11.923  1.00 76.44           H  
ATOM   2289  HB3 PRO A 144      30.915 -21.649 -11.175  1.00 76.44           H  
ATOM   2290  O   PRO A 144      29.250 -18.352 -11.242  1.00 76.44           O  
ATOM   2291  CG  PRO A 144      28.973 -22.363 -10.485  1.00 76.44           C  
ATOM   2292  HG2 PRO A 144      28.537 -22.942 -11.298  1.00 76.44           H  
ATOM   2293  HG3 PRO A 144      29.516 -23.013  -9.799  1.00 76.44           H  
ATOM   2294  CD  PRO A 144      27.912 -21.583  -9.714  1.00 76.44           C  
ATOM   2295  HD2 PRO A 144      27.099 -21.299 -10.382  1.00 76.44           H  
ATOM   2296  HD3 PRO A 144      27.530 -22.188  -8.892  1.00 76.44           H  
ATOM   2297  N   GLN A 145      31.075 -18.085  -9.951  1.00 77.19           N  
ATOM   2298  H   GLN A 145      31.638 -18.505  -9.226  1.00 77.19           H  
ATOM   2299  CA  GLN A 145      31.371 -16.692 -10.324  1.00 77.19           C  
ATOM   2300  HA  GLN A 145      32.211 -16.386  -9.700  1.00 77.19           H  
ATOM   2301  C   GLN A 145      30.260 -15.664 -10.005  1.00 77.19           C  
ATOM   2302  CB  GLN A 145      31.863 -16.609 -11.780  1.00 77.19           C  
ATOM   2303  HB2 GLN A 145      32.242 -15.601 -11.948  1.00 77.19           H  
ATOM   2304  HB3 GLN A 145      31.029 -16.774 -12.463  1.00 77.19           H  
ATOM   2305  O   GLN A 145      30.147 -14.641 -10.684  1.00 77.19           O  
ATOM   2306  CG  GLN A 145      32.982 -17.616 -12.096  1.00 77.19           C  
ATOM   2307  HG2 GLN A 145      33.758 -17.548 -11.333  1.00 77.19           H  
ATOM   2308  HG3 GLN A 145      32.575 -18.628 -12.089  1.00 77.19           H  
ATOM   2309  CD  GLN A 145      33.630 -17.373 -13.452  1.00 77.19           C  
ATOM   2310  NE2 GLN A 145      34.427 -18.283 -13.962  1.00 77.19           N  
ATOM   2311 HE21 GLN A 145      34.855 -18.032 -14.841  1.00 77.19           H  
ATOM   2312 HE22 GLN A 145      34.627 -19.142 -13.471  1.00 77.19           H  
ATOM   2313  OE1 GLN A 145      33.477 -16.347 -14.077  1.00 77.19           O  
ATOM   2314  N   GLY A 146      29.465 -15.910  -8.958  1.00 84.29           N  
ATOM   2315  H   GLY A 146      29.554 -16.790  -8.470  1.00 84.29           H  
ATOM   2316  CA  GLY A 146      28.399 -15.005  -8.513  1.00 84.29           C  
ATOM   2317  HA2 GLY A 146      28.745 -13.972  -8.541  1.00 84.29           H  
ATOM   2318  HA3 GLY A 146      28.138 -15.253  -7.484  1.00 84.29           H  
ATOM   2319  C   GLY A 146      27.133 -15.119  -9.359  1.00 84.29           C  
ATOM   2320  O   GLY A 146      26.476 -14.123  -9.654  1.00 84.29           O  
ATOM   2321  N   THR A 147      26.829 -16.328  -9.825  1.00 88.09           N  
ATOM   2322  H   THR A 147      27.401 -17.111  -9.542  1.00 88.09           H  
ATOM   2323  CA  THR A 147      25.652 -16.593 -10.655  1.00 88.09           C  
ATOM   2324  HA  THR A 147      25.402 -15.680 -11.197  1.00 88.09           H  
ATOM   2325  C   THR A 147      24.432 -16.943  -9.812  1.00 88.09           C  
ATOM   2326  CB  THR A 147      25.923 -17.669 -11.713  1.00 88.09           C  
ATOM   2327  HB  THR A 147      24.986 -17.965 -12.185  1.00 88.09           H  
ATOM   2328  O   THR A 147      24.531 -17.505  -8.720  1.00 88.09           O  
ATOM   2329  CG2 THR A 147      26.876 -17.157 -12.789  1.00 88.09           C  
ATOM   2330 HG21 THR A 147      27.290 -18.003 -13.337  1.00 88.09           H  
ATOM   2331 HG22 THR A 147      26.335 -16.514 -13.483  1.00 88.09           H  
ATOM   2332 HG23 THR A 147      27.696 -16.586 -12.352  1.00 88.09           H  
ATOM   2333  OG1 THR A 147      26.533 -18.806 -11.156  1.00 88.09           O  
ATOM   2334  HG1 THR A 147      27.476 -18.665 -11.266  1.00 88.09           H  
ATOM   2335  N   LEU A 148      23.262 -16.617 -10.352  1.00 88.86           N  
ATOM   2336  H   LEU A 148      23.272 -16.150 -11.247  1.00 88.86           H  
ATOM   2337  CA  LEU A 148      21.964 -17.066  -9.881  1.00 88.86           C  
ATOM   2338  HA  LEU A 148      22.054 -17.421  -8.854  1.00 88.86           H  
ATOM   2339  C   LEU A 148      21.483 -18.238 -10.722  1.00 88.86           C  
ATOM   2340  CB  LEU A 148      20.954 -15.910  -9.947  1.00 88.86           C  
ATOM   2341  HB2 LEU A 148      19.948 -16.317  -9.849  1.00 88.86           H  
ATOM   2342  HB3 LEU A 148      21.023 -15.435 -10.925  1.00 88.86           H  
ATOM   2343  O   LEU A 148      21.653 -18.259 -11.942  1.00 88.86           O  
ATOM   2344  CG  LEU A 148      21.155 -14.853  -8.854  1.00 88.86           C  
ATOM   2345  HG  LEU A 148      22.152 -14.418  -8.929  1.00 88.86           H  
ATOM   2346  CD1 LEU A 148      20.118 -13.746  -9.033  1.00 88.86           C  
ATOM   2347 HD11 LEU A 148      20.232 -13.284 -10.013  1.00 88.86           H  
ATOM   2348 HD12 LEU A 148      19.110 -14.151  -8.937  1.00 88.86           H  
ATOM   2349 HD13 LEU A 148      20.267 -12.987  -8.264  1.00 88.86           H  
ATOM   2350  CD2 LEU A 148      20.965 -15.471  -7.469  1.00 88.86           C  
ATOM   2351 HD21 LEU A 148      20.892 -14.672  -6.731  1.00 88.86           H  
ATOM   2352 HD22 LEU A 148      20.050 -16.062  -7.430  1.00 88.86           H  
ATOM   2353 HD23 LEU A 148      21.827 -16.082  -7.201  1.00 88.86           H  
ATOM   2354  N   LYS A 149      20.831 -19.189 -10.058  1.00 87.31           N  
ATOM   2355  H   LYS A 149      20.716 -19.083  -9.060  1.00 87.31           H  
ATOM   2356  CA  LYS A 149      20.157 -20.303 -10.711  1.00 87.31           C  
ATOM   2357  HA  LYS A 149      20.634 -20.480 -11.676  1.00 87.31           H  
ATOM   2358  C   LYS A 149      18.706 -19.928 -10.990  1.00 87.31           C  
ATOM   2359  CB  LYS A 149      20.349 -21.562  -9.862  1.00 87.31           C  
ATOM   2360  HB2 LYS A 149      19.778 -21.487  -8.937  1.00 87.31           H  
ATOM   2361  HB3 LYS A 149      21.406 -21.639  -9.606  1.00 87.31           H  
ATOM   2362  O   LYS A 149      17.920 -19.682 -10.070  1.00 87.31           O  
ATOM   2363  CG  LYS A 149      19.937 -22.827 -10.619  1.00 87.31           C  
ATOM   2364  HG2 LYS A 149      18.851 -22.917 -10.596  1.00 87.31           H  
ATOM   2365  HG3 LYS A 149      20.260 -22.764 -11.658  1.00 87.31           H  
ATOM   2366  CD  LYS A 149      20.599 -24.055  -9.976  1.00 87.31           C  
ATOM   2367  HD2 LYS A 149      21.660 -24.054 -10.227  1.00 87.31           H  
ATOM   2368  HD3 LYS A 149      20.516 -24.015  -8.889  1.00 87.31           H  
ATOM   2369  CE  LYS A 149      19.961 -25.324 -10.533  1.00 87.31           C  
ATOM   2370  HE2 LYS A 149      20.692 -25.905 -11.096  1.00 87.31           H  
ATOM   2371  HE3 LYS A 149      19.186 -25.022 -11.237  1.00 87.31           H  
ATOM   2372  NZ  LYS A 149      19.318 -26.174  -9.506  1.00 87.31           N  
ATOM   2373  HZ1 LYS A 149      19.973 -26.650  -8.902  1.00 87.31           H  
ATOM   2374  HZ2 LYS A 149      18.712 -25.596  -8.941  1.00 87.31           H  
ATOM   2375  HZ3 LYS A 149      18.714 -26.833  -9.977  1.00 87.31           H  
ATOM   2376  N   LEU A 150      18.381 -19.837 -12.274  1.00 89.83           N  
ATOM   2377  H   LEU A 150      19.092 -20.054 -12.957  1.00 89.83           H  
ATOM   2378  CA  LEU A 150      17.064 -19.480 -12.781  1.00 89.83           C  
ATOM   2379  HA  LEU A 150      16.444 -19.105 -11.967  1.00 89.83           H  
ATOM   2380  C   LEU A 150      16.394 -20.727 -13.352  1.00 89.83           C  
ATOM   2381  CB  LEU A 150      17.190 -18.375 -13.844  1.00 89.83           C  
ATOM   2382  HB2 LEU A 150      17.741 -18.779 -14.693  1.00 89.83           H  
ATOM   2383  HB3 LEU A 150      16.190 -18.117 -14.191  1.00 89.83           H  
ATOM   2384  O   LEU A 150      16.964 -21.424 -14.187  1.00 89.83           O  
ATOM   2385  CG  LEU A 150      17.902 -17.091 -13.378  1.00 89.83           C  
ATOM   2386  HG  LEU A 150      18.936 -17.321 -13.119  1.00 89.83           H  
ATOM   2387  CD1 LEU A 150      17.912 -16.086 -14.527  1.00 89.83           C  
ATOM   2388 HD11 LEU A 150      18.489 -15.206 -14.246  1.00 89.83           H  
ATOM   2389 HD12 LEU A 150      18.372 -16.546 -15.402  1.00 89.83           H  
ATOM   2390 HD13 LEU A 150      16.894 -15.788 -14.781  1.00 89.83           H  
ATOM   2391  CD2 LEU A 150      17.227 -16.442 -12.168  1.00 89.83           C  
ATOM   2392 HD21 LEU A 150      16.178 -16.242 -12.389  1.00 89.83           H  
ATOM   2393 HD22 LEU A 150      17.729 -15.504 -11.931  1.00 89.83           H  
ATOM   2394 HD23 LEU A 150      17.302 -17.098 -11.301  1.00 89.83           H  
ATOM   2395  N   CYS A 151      15.173 -21.005 -12.912  1.00 90.72           N  
ATOM   2396  H   CYS A 151      14.782 -20.409 -12.196  1.00 90.72           H  
ATOM   2397  CA  CYS A 151      14.382 -22.138 -13.369  1.00 90.72           C  
ATOM   2398  HA  CYS A 151      15.024 -22.849 -13.891  1.00 90.72           H  
ATOM   2399  C   CYS A 151      13.308 -21.649 -14.344  1.00 90.72           C  
ATOM   2400  CB  CYS A 151      13.757 -22.860 -12.168  1.00 90.72           C  
ATOM   2401  HB2 CYS A 151      13.254 -23.761 -12.518  1.00 90.72           H  
ATOM   2402  HB3 CYS A 151      13.021 -22.199 -11.710  1.00 90.72           H  
ATOM   2403  O   CYS A 151      12.357 -20.967 -13.948  1.00 90.72           O  
ATOM   2404  SG  CYS A 151      14.980 -23.315 -10.904  1.00 90.72           S  
ATOM   2405  HG  CYS A 151      15.744 -24.140 -11.625  1.00 90.72           H  
ATOM   2406  N   PHE A 152      13.430 -22.026 -15.609  1.00 87.68           N  
ATOM   2407  H   PHE A 152      14.216 -22.607 -15.863  1.00 87.68           H  
ATOM   2408  CA  PHE A 152      12.471 -21.705 -16.655  1.00 87.68           C  
ATOM   2409  HA  PHE A 152      11.984 -20.764 -16.401  1.00 87.68           H  
ATOM   2410  C   PHE A 152      11.431 -22.820 -16.803  1.00 87.68           C  
ATOM   2411  CB  PHE A 152      13.204 -21.479 -17.975  1.00 87.68           C  
ATOM   2412  HB2 PHE A 152      12.472 -21.391 -18.778  1.00 87.68           H  
ATOM   2413  HB3 PHE A 152      13.834 -22.344 -18.180  1.00 87.68           H  
ATOM   2414  O   PHE A 152      11.786 -24.006 -16.853  1.00 87.68           O  
ATOM   2415  CG  PHE A 152      14.062 -20.237 -17.970  1.00 87.68           C  
ATOM   2416  CD1 PHE A 152      13.512 -18.998 -18.352  1.00 87.68           C  
ATOM   2417  HD1 PHE A 152      12.476 -18.929 -18.648  1.00 87.68           H  
ATOM   2418  CD2 PHE A 152      15.404 -20.315 -17.558  1.00 87.68           C  
ATOM   2419  HD2 PHE A 152      15.842 -21.261 -17.278  1.00 87.68           H  
ATOM   2420  CE1 PHE A 152      14.308 -17.839 -18.323  1.00 87.68           C  
ATOM   2421  HE1 PHE A 152      13.892 -16.881 -18.600  1.00 87.68           H  
ATOM   2422  CE2 PHE A 152      16.190 -19.152 -17.522  1.00 87.68           C  
ATOM   2423  HE2 PHE A 152      17.227 -19.206 -17.226  1.00 87.68           H  
ATOM   2424  CZ  PHE A 152      15.645 -17.917 -17.903  1.00 87.68           C  
ATOM   2425  HZ  PHE A 152      16.260 -17.029 -17.882  1.00 87.68           H  
ATOM   2426  N   PRO A 153      10.138 -22.482 -16.960  1.00 80.50           N  
ATOM   2427  CA  PRO A 153       9.128 -23.459 -17.333  1.00 80.50           C  
ATOM   2428  HA  PRO A 153       9.017 -24.173 -16.517  1.00 80.50           H  
ATOM   2429  C   PRO A 153       9.543 -24.187 -18.621  1.00 80.50           C  
ATOM   2430  CB  PRO A 153       7.824 -22.663 -17.498  1.00 80.50           C  
ATOM   2431  HB2 PRO A 153       7.681 -22.376 -18.539  1.00 80.50           H  
ATOM   2432  HB3 PRO A 153       6.962 -23.227 -17.141  1.00 80.50           H  
ATOM   2433  O   PRO A 153       9.720 -23.563 -19.664  1.00 80.50           O  
ATOM   2434  CG  PRO A 153       8.053 -21.401 -16.667  1.00 80.50           C  
ATOM   2435  HG2 PRO A 153       7.471 -20.556 -17.035  1.00 80.50           H  
ATOM   2436  HG3 PRO A 153       7.820 -21.604 -15.621  1.00 80.50           H  
ATOM   2437  CD  PRO A 153       9.550 -21.160 -16.815  1.00 80.50           C  
ATOM   2438  HD2 PRO A 153       9.927 -20.640 -15.935  1.00 80.50           H  
ATOM   2439  HD3 PRO A 153       9.746 -20.576 -17.715  1.00 80.50           H  
ATOM   2440  N   ARG A 154       9.676 -25.518 -18.558  1.00 78.39           N  
ATOM   2441  H   ARG A 154       9.629 -25.923 -17.634  1.00 78.39           H  
ATOM   2442  CA  ARG A 154      10.017 -26.429 -19.676  1.00 78.39           C  
ATOM   2443  HA  ARG A 154       9.914 -27.450 -19.309  1.00 78.39           H  
ATOM   2444  C   ARG A 154      11.457 -26.375 -20.214  1.00 78.39           C  
ATOM   2445  CB  ARG A 154       9.026 -26.267 -20.849  1.00 78.39           C  
ATOM   2446  HB2 ARG A 154       9.253 -25.343 -21.381  1.00 78.39           H  
ATOM   2447  HB3 ARG A 154       9.191 -27.086 -21.549  1.00 78.39           H  
ATOM   2448  O   ARG A 154      11.875 -27.369 -20.792  1.00 78.39           O  
ATOM   2449  CG  ARG A 154       7.543 -26.260 -20.450  1.00 78.39           C  
ATOM   2450  HG2 ARG A 154       7.281 -27.227 -20.022  1.00 78.39           H  
ATOM   2451  HG3 ARG A 154       7.344 -25.477 -19.718  1.00 78.39           H  
ATOM   2452  CD  ARG A 154       6.681 -25.986 -21.685  1.00 78.39           C  
ATOM   2453  HD2 ARG A 154       6.893 -26.749 -22.433  1.00 78.39           H  
ATOM   2454  HD3 ARG A 154       6.951 -25.010 -22.089  1.00 78.39           H  
ATOM   2455  NE  ARG A 154       5.245 -26.003 -21.352  1.00 78.39           N  
ATOM   2456  HE  ARG A 154       5.005 -26.150 -20.382  1.00 78.39           H  
ATOM   2457  NH1 ARG A 154       4.456 -25.661 -23.481  1.00 78.39           N  
ATOM   2458 HH11 ARG A 154       3.687 -25.556 -24.127  1.00 78.39           H  
ATOM   2459 HH12 ARG A 154       5.408 -25.603 -23.815  1.00 78.39           H  
ATOM   2460  NH2 ARG A 154       3.013 -25.928 -21.800  1.00 78.39           N  
ATOM   2461 HH21 ARG A 154       2.805 -26.092 -20.826  1.00 78.39           H  
ATOM   2462 HH22 ARG A 154       2.259 -25.823 -22.464  1.00 78.39           H  
ATOM   2463  CZ  ARG A 154       4.249 -25.863 -22.209  1.00 78.39           C  
ATOM   2464  N   GLN A 155      12.199 -25.278 -20.045  1.00 77.54           N  
ATOM   2465  H   GLN A 155      11.770 -24.477 -19.604  1.00 77.54           H  
ATOM   2466  CA  GLN A 155      13.607 -25.169 -20.485  1.00 77.54           C  
ATOM   2467  HA  GLN A 155      13.759 -25.819 -21.346  1.00 77.54           H  
ATOM   2468  C   GLN A 155      14.612 -25.671 -19.441  1.00 77.54           C  
ATOM   2469  CB  GLN A 155      13.908 -23.727 -20.934  1.00 77.54           C  
ATOM   2470  HB2 GLN A 155      13.406 -23.025 -20.268  1.00 77.54           H  
ATOM   2471  HB3 GLN A 155      14.981 -23.537 -20.908  1.00 77.54           H  
ATOM   2472  O   GLN A 155      15.744 -25.983 -19.794  1.00 77.54           O  
ATOM   2473  CG  GLN A 155      13.406 -23.521 -22.366  1.00 77.54           C  
ATOM   2474  HG2 GLN A 155      14.051 -24.076 -23.047  1.00 77.54           H  
ATOM   2475  HG3 GLN A 155      12.399 -23.931 -22.452  1.00 77.54           H  
ATOM   2476  CD  GLN A 155      13.343 -22.072 -22.835  1.00 77.54           C  
ATOM   2477  NE2 GLN A 155      12.810 -21.857 -24.020  1.00 77.54           N  
ATOM   2478 HE21 GLN A 155      12.537 -22.656 -24.575  1.00 77.54           H  
ATOM   2479 HE22 GLN A 155      12.515 -20.920 -24.252  1.00 77.54           H  
ATOM   2480  OE1 GLN A 155      13.697 -21.099 -22.191  1.00 77.54           O  
ATOM   2481  N   GLY A 156      14.184 -25.829 -18.186  1.00 83.94           N  
ATOM   2482  H   GLY A 156      13.287 -25.444 -17.926  1.00 83.94           H  
ATOM   2483  CA  GLY A 156      15.038 -26.332 -17.116  1.00 83.94           C  
ATOM   2484  HA2 GLY A 156      15.783 -27.015 -17.526  1.00 83.94           H  
ATOM   2485  HA3 GLY A 156      14.437 -26.883 -16.392  1.00 83.94           H  
ATOM   2486  C   GLY A 156      15.751 -25.205 -16.382  1.00 83.94           C  
ATOM   2487  O   GLY A 156      15.175 -24.140 -16.163  1.00 83.94           O  
ATOM   2488  N   GLU A 157      16.973 -25.469 -15.941  1.00 86.60           N  
ATOM   2489  H   GLU A 157      17.442 -26.307 -16.255  1.00 86.60           H  
ATOM   2490  CA  GLU A 157      17.731 -24.587 -15.059  1.00 86.60           C  
ATOM   2491  HA  GLU A 157      17.090 -23.779 -14.706  1.00 86.60           H  
ATOM   2492  C   GLU A 157      18.906 -23.963 -15.813  1.00 86.60           C  
ATOM   2493  CB  GLU A 157      18.215 -25.370 -13.830  1.00 86.60           C  
ATOM   2494  HB2 GLU A 157      18.731 -24.676 -13.166  1.00 86.60           H  
ATOM   2495  HB3 GLU A 157      18.924 -26.129 -14.161  1.00 86.60           H  
ATOM   2496  O   GLU A 157      19.650 -24.664 -16.495  1.00 86.60           O  
ATOM   2497  CG  GLU A 157      17.065 -26.049 -13.062  1.00 86.60           C  
ATOM   2498  HG2 GLU A 157      16.370 -25.280 -12.725  1.00 86.60           H  
ATOM   2499  HG3 GLU A 157      16.522 -26.724 -13.724  1.00 86.60           H  
ATOM   2500  CD  GLU A 157      17.559 -26.868 -11.865  1.00 86.60           C  
ATOM   2501  OE1 GLU A 157      16.857 -26.908 -10.834  1.00 86.60           O  
ATOM   2502  OE2 GLU A 157      18.687 -27.402 -11.906  1.00 86.60           O  
ATOM   2503  N   GLU A 158      19.096 -22.655 -15.661  1.00 86.23           N  
ATOM   2504  H   GLU A 158      18.438 -22.128 -15.105  1.00 86.23           H  
ATOM   2505  CA  GLU A 158      20.218 -21.919 -16.242  1.00 86.23           C  
ATOM   2506  HA  GLU A 158      20.932 -22.624 -16.670  1.00 86.23           H  
ATOM   2507  C   GLU A 158      20.939 -21.119 -15.155  1.00 86.23           C  
ATOM   2508  CB  GLU A 158      19.758 -20.985 -17.372  1.00 86.23           C  
ATOM   2509  HB2 GLU A 158      20.632 -20.448 -17.741  1.00 86.23           H  
ATOM   2510  HB3 GLU A 158      19.066 -20.255 -16.951  1.00 86.23           H  
ATOM   2511  O   GLU A 158      20.312 -20.543 -14.262  1.00 86.23           O  
ATOM   2512  CG  GLU A 158      19.093 -21.710 -18.559  1.00 86.23           C  
ATOM   2513  HG2 GLU A 158      18.208 -22.236 -18.202  1.00 86.23           H  
ATOM   2514  HG3 GLU A 158      19.794 -22.448 -18.947  1.00 86.23           H  
ATOM   2515  CD  GLU A 158      18.673 -20.764 -19.703  1.00 86.23           C  
ATOM   2516  OE1 GLU A 158      18.095 -21.271 -20.692  1.00 86.23           O  
ATOM   2517  OE2 GLU A 158      18.917 -19.536 -19.602  1.00 86.23           O  
ATOM   2518  N   LEU A 159      22.268 -21.063 -15.242  1.00 87.92           N  
ATOM   2519  H   LEU A 159      22.721 -21.522 -16.019  1.00 87.92           H  
ATOM   2520  CA  LEU A 159      23.082 -20.185 -14.408  1.00 87.92           C  
ATOM   2521  HA  LEU A 159      22.546 -19.959 -13.487  1.00 87.92           H  
ATOM   2522  C   LEU A 159      23.310 -18.867 -15.140  1.00 87.92           C  
ATOM   2523  CB  LEU A 159      24.411 -20.863 -14.042  1.00 87.92           C  
ATOM   2524  HB2 LEU A 159      24.893 -21.203 -14.958  1.00 87.92           H  
ATOM   2525  HB3 LEU A 159      25.064 -20.121 -13.582  1.00 87.92           H  
ATOM   2526  O   LEU A 159      23.885 -18.848 -16.233  1.00 87.92           O  
ATOM   2527  CG  LEU A 159      24.270 -22.050 -13.074  1.00 87.92           C  
ATOM   2528  HG  LEU A 159      23.580 -22.786 -13.486  1.00 87.92           H  
ATOM   2529  CD1 LEU A 159      25.636 -22.712 -12.899  1.00 87.92           C  
ATOM   2530 HD11 LEU A 159      25.996 -23.063 -13.866  1.00 87.92           H  
ATOM   2531 HD12 LEU A 159      25.551 -23.565 -12.225  1.00 87.92           H  
ATOM   2532 HD13 LEU A 159      26.347 -21.992 -12.494  1.00 87.92           H  
ATOM   2533  CD2 LEU A 159      23.774 -21.621 -11.689  1.00 87.92           C  
ATOM   2534 HD21 LEU A 159      22.755 -21.241 -11.762  1.00 87.92           H  
ATOM   2535 HD22 LEU A 159      24.420 -20.841 -11.285  1.00 87.92           H  
ATOM   2536 HD23 LEU A 159      23.774 -22.476 -11.014  1.00 87.92           H  
ATOM   2537  N   LYS A 160      22.889 -17.764 -14.517  1.00 88.65           N  
ATOM   2538  H   LYS A 160      22.410 -17.865 -13.633  1.00 88.65           H  
ATOM   2539  CA  LYS A 160      23.080 -16.419 -15.062  1.00 88.65           C  
ATOM   2540  HA  LYS A 160      23.766 -16.505 -15.905  1.00 88.65           H  
ATOM   2541  C   LYS A 160      23.737 -15.478 -14.075  1.00 88.65           C  
ATOM   2542  CB  LYS A 160      21.772 -15.826 -15.599  1.00 88.65           C  
ATOM   2543  HB2 LYS A 160      21.994 -14.828 -15.978  1.00 88.65           H  
ATOM   2544  HB3 LYS A 160      21.036 -15.741 -14.799  1.00 88.65           H  
ATOM   2545  O   LYS A 160      23.414 -15.479 -12.890  1.00 88.65           O  
ATOM   2546  CG  LYS A 160      21.208 -16.675 -16.743  1.00 88.65           C  
ATOM   2547  HG2 LYS A 160      22.034 -17.063 -17.339  1.00 88.65           H  
ATOM   2548  HG3 LYS A 160      20.655 -17.517 -16.327  1.00 88.65           H  
ATOM   2549  CD  LYS A 160      20.302 -15.867 -17.676  1.00 88.65           C  
ATOM   2550  HD2 LYS A 160      19.447 -15.455 -17.139  1.00 88.65           H  
ATOM   2551  HD3 LYS A 160      20.877 -15.057 -18.124  1.00 88.65           H  
ATOM   2552  CE  LYS A 160      19.833 -16.824 -18.768  1.00 88.65           C  
ATOM   2553  HE2 LYS A 160      20.691 -17.348 -19.189  1.00 88.65           H  
ATOM   2554  HE3 LYS A 160      19.184 -17.583 -18.330  1.00 88.65           H  
ATOM   2555  NZ  LYS A 160      19.115 -16.135 -19.851  1.00 88.65           N  
ATOM   2556  HZ1 LYS A 160      18.324 -15.629 -19.479  1.00 88.65           H  
ATOM   2557  HZ2 LYS A 160      19.719 -15.483 -20.331  1.00 88.65           H  
ATOM   2558  HZ3 LYS A 160      18.771 -16.838 -20.489  1.00 88.65           H  
ATOM   2559  N   LYS A 161      24.644 -14.640 -14.565  1.00 87.64           N  
ATOM   2560  H   LYS A 161      24.816 -14.667 -15.560  1.00 87.64           H  
ATOM   2561  CA  LYS A 161      25.230 -13.557 -13.782  1.00 87.64           C  
ATOM   2562  HA  LYS A 161      25.284 -13.854 -12.735  1.00 87.64           H  
ATOM   2563  C   LYS A 161      24.323 -12.343 -13.886  1.00 87.64           C  
ATOM   2564  CB  LYS A 161      26.655 -13.292 -14.263  1.00 87.64           C  
ATOM   2565  HB2 LYS A 161      26.649 -12.927 -15.290  1.00 87.64           H  
ATOM   2566  HB3 LYS A 161      27.198 -14.236 -14.222  1.00 87.64           H  
ATOM   2567  O   LYS A 161      24.186 -11.753 -14.952  1.00 87.64           O  
ATOM   2568  CG  LYS A 161      27.367 -12.288 -13.351  1.00 87.64           C  
ATOM   2569  HG2 LYS A 161      26.918 -11.301 -13.456  1.00 87.64           H  
ATOM   2570  HG3 LYS A 161      27.275 -12.617 -12.316  1.00 87.64           H  
ATOM   2571  CD  LYS A 161      28.849 -12.224 -13.723  1.00 87.64           C  
ATOM   2572  HD2 LYS A 161      29.259 -13.234 -13.700  1.00 87.64           H  
ATOM   2573  HD3 LYS A 161      28.953 -11.814 -14.728  1.00 87.64           H  
ATOM   2574  CE  LYS A 161      29.604 -11.361 -12.713  1.00 87.64           C  
ATOM   2575  HE2 LYS A 161      29.252 -10.332 -12.790  1.00 87.64           H  
ATOM   2576  HE3 LYS A 161      29.370 -11.727 -11.713  1.00 87.64           H  
ATOM   2577  NZ  LYS A 161      31.064 -11.443 -12.946  1.00 87.64           N  
ATOM   2578  HZ1 LYS A 161      31.362 -12.404 -12.854  1.00 87.64           H  
ATOM   2579  HZ2 LYS A 161      31.564 -10.888 -12.266  1.00 87.64           H  
ATOM   2580  HZ3 LYS A 161      31.297 -11.123 -13.876  1.00 87.64           H  
ATOM   2581  N   VAL A 162      23.685 -11.989 -12.778  1.00 88.67           N  
ATOM   2582  H   VAL A 162      23.862 -12.506 -11.929  1.00 88.67           H  
ATOM   2583  CA  VAL A 162      22.751 -10.864 -12.710  1.00 88.67           C  
ATOM   2584  HA  VAL A 162      22.572 -10.463 -13.708  1.00 88.67           H  
ATOM   2585  C   VAL A 162      23.392  -9.783 -11.858  1.00 88.67           C  
ATOM   2586  CB  VAL A 162      21.391 -11.303 -12.141  1.00 88.67           C  
ATOM   2587  HB  VAL A 162      21.528 -11.661 -11.120  1.00 88.67           H  
ATOM   2588  O   VAL A 162      23.678 -10.016 -10.691  1.00 88.67           O  
ATOM   2589  CG1 VAL A 162      20.410 -10.125 -12.124  1.00 88.67           C  
ATOM   2590 HG11 VAL A 162      20.253  -9.747 -13.134  1.00 88.67           H  
ATOM   2591 HG12 VAL A 162      20.788  -9.323 -11.490  1.00 88.67           H  
ATOM   2592 HG13 VAL A 162      19.455 -10.451 -11.711  1.00 88.67           H  
ATOM   2593  CG2 VAL A 162      20.773 -12.436 -12.974  1.00 88.67           C  
ATOM   2594 HG21 VAL A 162      19.812 -12.724 -12.547  1.00 88.67           H  
ATOM   2595 HG22 VAL A 162      20.623 -12.101 -14.000  1.00 88.67           H  
ATOM   2596 HG23 VAL A 162      21.418 -13.314 -12.968  1.00 88.67           H  
ATOM   2597  N   LYS A 163      23.635  -8.603 -12.436  1.00 86.19           N  
ATOM   2598  H   LYS A 163      23.435  -8.507 -13.422  1.00 86.19           H  
ATOM   2599  CA  LYS A 163      24.194  -7.463 -11.687  1.00 86.19           C  
ATOM   2600  HA  LYS A 163      24.867  -7.835 -10.914  1.00 86.19           H  
ATOM   2601  C   LYS A 163      23.114  -6.678 -10.944  1.00 86.19           C  
ATOM   2602  CB  LYS A 163      24.991  -6.532 -12.618  1.00 86.19           C  
ATOM   2603  HB2 LYS A 163      24.354  -6.212 -13.442  1.00 86.19           H  
ATOM   2604  HB3 LYS A 163      25.270  -5.648 -12.046  1.00 86.19           H  
ATOM   2605  O   LYS A 163      23.346  -6.215  -9.832  1.00 86.19           O  
ATOM   2606  CG  LYS A 163      26.278  -7.160 -13.184  1.00 86.19           C  
ATOM   2607  HG2 LYS A 163      26.889  -7.533 -12.362  1.00 86.19           H  
ATOM   2608  HG3 LYS A 163      26.024  -7.990 -13.844  1.00 86.19           H  
ATOM   2609  CD  LYS A 163      27.077  -6.104 -13.970  1.00 86.19           C  
ATOM   2610  HD2 LYS A 163      26.459  -5.727 -14.785  1.00 86.19           H  
ATOM   2611  HD3 LYS A 163      27.314  -5.274 -13.305  1.00 86.19           H  
ATOM   2612  CE  LYS A 163      28.386  -6.654 -14.556  1.00 86.19           C  
ATOM   2613  HE2 LYS A 163      28.140  -7.450 -15.258  1.00 86.19           H  
ATOM   2614  HE3 LYS A 163      28.987  -7.074 -13.748  1.00 86.19           H  
ATOM   2615  NZ  LYS A 163      29.165  -5.594 -15.255  1.00 86.19           N  
ATOM   2616  HZ1 LYS A 163      28.599  -5.106 -15.935  1.00 86.19           H  
ATOM   2617  HZ2 LYS A 163      29.975  -5.955 -15.739  1.00 86.19           H  
ATOM   2618  HZ3 LYS A 163      29.518  -4.874 -14.640  1.00 86.19           H  
ATOM   2619  N   ARG A 164      21.952  -6.487 -11.578  1.00 90.92           N  
ATOM   2620  H   ARG A 164      21.817  -6.937 -12.472  1.00 90.92           H  
ATOM   2621  CA  ARG A 164      20.841  -5.689 -11.048  1.00 90.92           C  
ATOM   2622  HA  ARG A 164      20.880  -5.733  -9.960  1.00 90.92           H  
ATOM   2623  C   ARG A 164      19.490  -6.248 -11.471  1.00 90.92           C  
ATOM   2624  CB  ARG A 164      20.950  -4.220 -11.498  1.00 90.92           C  
ATOM   2625  HB2 ARG A 164      20.037  -3.698 -11.211  1.00 90.92           H  
ATOM   2626  HB3 ARG A 164      21.042  -4.178 -12.583  1.00 90.92           H  
ATOM   2627  O   ARG A 164      19.359  -6.813 -12.554  1.00 90.92           O  
ATOM   2628  CG  ARG A 164      22.137  -3.496 -10.855  1.00 90.92           C  
ATOM   2629  HG2 ARG A 164      22.075  -3.606  -9.772  1.00 90.92           H  
ATOM   2630  HG3 ARG A 164      23.071  -3.934 -11.207  1.00 90.92           H  
ATOM   2631  CD  ARG A 164      22.137  -2.011 -11.212  1.00 90.92           C  
ATOM   2632  HD2 ARG A 164      22.188  -1.917 -12.296  1.00 90.92           H  
ATOM   2633  HD3 ARG A 164      21.209  -1.563 -10.854  1.00 90.92           H  
ATOM   2634  NE  ARG A 164      23.280  -1.333 -10.581  1.00 90.92           N  
ATOM   2635  HE  ARG A 164      23.635  -1.765  -9.739  1.00 90.92           H  
ATOM   2636  NH1 ARG A 164      23.330   0.524 -11.931  1.00 90.92           N  
ATOM   2637 HH11 ARG A 164      22.484   0.201 -12.378  1.00 90.92           H  
ATOM   2638 HH12 ARG A 164      23.770   1.390 -12.207  1.00 90.92           H  
ATOM   2639  NH2 ARG A 164      24.887   0.261 -10.353  1.00 90.92           N  
ATOM   2640 HH21 ARG A 164      25.270  -0.263  -9.580  1.00 90.92           H  
ATOM   2641 HH22 ARG A 164      25.315   1.131 -10.635  1.00 90.92           H  
ATOM   2642  CZ  ARG A 164      23.825  -0.190 -10.957  1.00 90.92           C  
ATOM   2643  N   PHE A 165      18.495  -6.024 -10.622  1.00 93.60           N  
ATOM   2644  H   PHE A 165      18.727  -5.606  -9.733  1.00 93.60           H  
ATOM   2645  CA  PHE A 165      17.083  -6.193 -10.936  1.00 93.60           C  
ATOM   2646  HA  PHE A 165      16.976  -6.929 -11.733  1.00 93.60           H  
ATOM   2647  C   PHE A 165      16.497  -4.863 -11.415  1.00 93.60           C  
ATOM   2648  CB  PHE A 165      16.372  -6.708  -9.685  1.00 93.60           C  
ATOM   2649  HB2 PHE A 165      16.804  -7.671  -9.411  1.00 93.60           H  
ATOM   2650  HB3 PHE A 165      16.564  -6.013  -8.867  1.00 93.60           H  
ATOM   2651  O   PHE A 165      16.617  -3.846 -10.730  1.00 93.60           O  
ATOM   2652  CG  PHE A 165      14.883  -6.919  -9.817  1.00 93.60           C  
ATOM   2653  CD1 PHE A 165      14.027  -6.465  -8.797  1.00 93.60           C  
ATOM   2654  HD1 PHE A 165      14.428  -5.925  -7.952  1.00 93.60           H  
ATOM   2655  CD2 PHE A 165      14.359  -7.638 -10.908  1.00 93.60           C  
ATOM   2656  HD2 PHE A 165      15.009  -8.006 -11.689  1.00 93.60           H  
ATOM   2657  CE1 PHE A 165      12.655  -6.746  -8.859  1.00 93.60           C  
ATOM   2658  HE1 PHE A 165      11.994  -6.423  -8.068  1.00 93.60           H  
ATOM   2659  CE2 PHE A 165      12.986  -7.921 -10.968  1.00 93.60           C  
ATOM   2660  HE2 PHE A 165      12.582  -8.498 -11.786  1.00 93.60           H  
ATOM   2661  CZ  PHE A 165      12.141  -7.487  -9.931  1.00 93.60           C  
ATOM   2662  HZ  PHE A 165      11.093  -7.748  -9.924  1.00 93.60           H  
ATOM   2663  N   TYR A 166      15.882  -4.856 -12.592  1.00 92.53           N  
ATOM   2664  H   TYR A 166      15.806  -5.721 -13.108  1.00 92.53           H  
ATOM   2665  CA  TYR A 166      15.357  -3.650 -13.223  1.00 92.53           C  
ATOM   2666  HA  TYR A 166      15.795  -2.770 -12.750  1.00 92.53           H  
ATOM   2667  C   TYR A 166      13.842  -3.573 -13.053  1.00 92.53           C  
ATOM   2668  CB  TYR A 166      15.784  -3.620 -14.689  1.00 92.53           C  
ATOM   2669  HB2 TYR A 166      15.493  -4.568 -15.142  1.00 92.53           H  
ATOM   2670  HB3 TYR A 166      15.260  -2.814 -15.203  1.00 92.53           H  
ATOM   2671  O   TYR A 166      13.090  -4.362 -13.618  1.00 92.53           O  
ATOM   2672  CG  TYR A 166      17.275  -3.443 -14.874  1.00 92.53           C  
ATOM   2673  CD1 TYR A 166      17.826  -2.151 -14.952  1.00 92.53           C  
ATOM   2674  HD1 TYR A 166      17.177  -1.289 -14.913  1.00 92.53           H  
ATOM   2675  CD2 TYR A 166      18.110  -4.574 -14.938  1.00 92.53           C  
ATOM   2676  HD2 TYR A 166      17.687  -5.566 -14.873  1.00 92.53           H  
ATOM   2677  CE1 TYR A 166      19.218  -1.986 -15.087  1.00 92.53           C  
ATOM   2678  HE1 TYR A 166      19.636  -0.994 -15.168  1.00 92.53           H  
ATOM   2679  CE2 TYR A 166      19.501  -4.415 -15.065  1.00 92.53           C  
ATOM   2680  HE2 TYR A 166      20.147  -5.280 -15.115  1.00 92.53           H  
ATOM   2681  OH  TYR A 166      21.395  -2.969 -15.309  1.00 92.53           O  
ATOM   2682  HH  TYR A 166      21.616  -2.083 -15.602  1.00 92.53           H  
ATOM   2683  CZ  TYR A 166      20.056  -3.122 -15.136  1.00 92.53           C  
ATOM   2684  N   ILE A 167      13.382  -2.599 -12.278  1.00 94.92           N  
ATOM   2685  H   ILE A 167      14.044  -1.947 -11.883  1.00 94.92           H  
ATOM   2686  CA  ILE A 167      11.957  -2.386 -12.030  1.00 94.92           C  
ATOM   2687  HA  ILE A 167      11.413  -3.306 -12.246  1.00 94.92           H  
ATOM   2688  C   ILE A 167      11.476  -1.316 -12.992  1.00 94.92           C  
ATOM   2689  CB  ILE A 167      11.687  -2.050 -10.558  1.00 94.92           C  
ATOM   2690  HB  ILE A 167      12.248  -1.154 -10.294  1.00 94.92           H  
ATOM   2691  O   ILE A 167      11.856  -0.150 -12.898  1.00 94.92           O  
ATOM   2692  CG1 ILE A 167      12.172  -3.230  -9.686  1.00 94.92           C  
ATOM   2693 HG12 ILE A 167      13.189  -3.510  -9.963  1.00 94.92           H  
ATOM   2694 HG13 ILE A 167      11.537  -4.100  -9.852  1.00 94.92           H  
ATOM   2695  CG2 ILE A 167      10.183  -1.783 -10.347  1.00 94.92           C  
ATOM   2696 HG21 ILE A 167       9.603  -2.669 -10.606  1.00 94.92           H  
ATOM   2697 HG22 ILE A 167       9.852  -0.953 -10.971  1.00 94.92           H  
ATOM   2698 HG23 ILE A 167       9.994  -1.501  -9.311  1.00 94.92           H  
ATOM   2699  CD1 ILE A 167      12.223  -2.909  -8.198  1.00 94.92           C  
ATOM   2700 HD11 ILE A 167      12.729  -3.729  -7.688  1.00 94.92           H  
ATOM   2701 HD12 ILE A 167      11.219  -2.816  -7.785  1.00 94.92           H  
ATOM   2702 HD13 ILE A 167      12.777  -1.984  -8.034  1.00 94.92           H  
ATOM   2703  N   LEU A 168      10.645  -1.745 -13.926  1.00 91.47           N  
ATOM   2704  H   LEU A 168      10.347  -2.709 -13.875  1.00 91.47           H  
ATOM   2705  CA  LEU A 168      10.191  -0.983 -15.069  1.00 91.47           C  
ATOM   2706  HA  LEU A 168      10.894  -0.184 -15.304  1.00 91.47           H  
ATOM   2707  C   LEU A 168       8.835  -0.344 -14.757  1.00 91.47           C  
ATOM   2708  CB  LEU A 168      10.140  -1.983 -16.231  1.00 91.47           C  
ATOM   2709  HB2 LEU A 168       9.553  -1.554 -17.043  1.00 91.47           H  
ATOM   2710  HB3 LEU A 168       9.586  -2.861 -15.899  1.00 91.47           H  
ATOM   2711  O   LEU A 168       7.807  -1.019 -14.735  1.00 91.47           O  
ATOM   2712  CG  LEU A 168      11.491  -2.487 -16.772  1.00 91.47           C  
ATOM   2713  HG  LEU A 168      11.872  -3.252 -16.095  1.00 91.47           H  
ATOM   2714  CD1 LEU A 168      11.275  -3.122 -18.141  1.00 91.47           C  
ATOM   2715 HD11 LEU A 168      11.049  -2.344 -18.871  1.00 91.47           H  
ATOM   2716 HD12 LEU A 168      10.446  -3.828 -18.091  1.00 91.47           H  
ATOM   2717 HD13 LEU A 168      12.177  -3.650 -18.450  1.00 91.47           H  
ATOM   2718  CD2 LEU A 168      12.567  -1.414 -16.925  1.00 91.47           C  
ATOM   2719 HD21 LEU A 168      12.898  -1.113 -15.931  1.00 91.47           H  
ATOM   2720 HD22 LEU A 168      13.425  -1.822 -17.461  1.00 91.47           H  
ATOM   2721 HD23 LEU A 168      12.170  -0.558 -17.469  1.00 91.47           H  
ATOM   2722  N   ILE A 169       8.823   0.963 -14.496  1.00 91.89           N  
ATOM   2723  H   ILE A 169       9.697   1.464 -14.570  1.00 91.89           H  
ATOM   2724  CA  ILE A 169       7.633   1.700 -14.060  1.00 91.89           C  
ATOM   2725  HA  ILE A 169       6.894   0.986 -13.697  1.00 91.89           H  
ATOM   2726  C   ILE A 169       7.039   2.484 -15.237  1.00 91.89           C  
ATOM   2727  CB  ILE A 169       7.967   2.612 -12.862  1.00 91.89           C  
ATOM   2728  HB  ILE A 169       8.767   3.296 -13.145  1.00 91.89           H  
ATOM   2729  O   ILE A 169       7.624   3.484 -15.652  1.00 91.89           O  
ATOM   2730  CG1 ILE A 169       8.445   1.757 -11.667  1.00 91.89           C  
ATOM   2731 HG12 ILE A 169       7.703   0.986 -11.453  1.00 91.89           H  
ATOM   2732 HG13 ILE A 169       9.379   1.265 -11.935  1.00 91.89           H  
ATOM   2733  CG2 ILE A 169       6.732   3.441 -12.478  1.00 91.89           C  
ATOM   2734 HG21 ILE A 169       5.925   2.790 -12.142  1.00 91.89           H  
ATOM   2735 HG22 ILE A 169       6.988   4.149 -11.690  1.00 91.89           H  
ATOM   2736 HG23 ILE A 169       6.387   4.038 -13.323  1.00 91.89           H  
ATOM   2737  CD1 ILE A 169       8.696   2.555 -10.384  1.00 91.89           C  
ATOM   2738 HD11 ILE A 169       7.755   2.936  -9.986  1.00 91.89           H  
ATOM   2739 HD12 ILE A 169       9.149   1.906  -9.635  1.00 91.89           H  
ATOM   2740 HD13 ILE A 169       9.361   3.391 -10.597  1.00 91.89           H  
ATOM   2741  N   PRO A 170       5.875   2.094 -15.779  1.00 88.43           N  
ATOM   2742  CA  PRO A 170       5.254   2.821 -16.878  1.00 88.43           C  
ATOM   2743  HA  PRO A 170       5.993   3.040 -17.648  1.00 88.43           H  
ATOM   2744  C   PRO A 170       4.640   4.142 -16.408  1.00 88.43           C  
ATOM   2745  CB  PRO A 170       4.216   1.865 -17.458  1.00 88.43           C  
ATOM   2746  HB2 PRO A 170       4.684   1.241 -18.220  1.00 88.43           H  
ATOM   2747  HB3 PRO A 170       3.364   2.399 -17.880  1.00 88.43           H  
ATOM   2748  O   PRO A 170       3.823   4.170 -15.487  1.00 88.43           O  
ATOM   2749  CG  PRO A 170       3.820   0.998 -16.263  1.00 88.43           C  
ATOM   2750  HG2 PRO A 170       3.036   1.495 -15.691  1.00 88.43           H  
ATOM   2751  HG3 PRO A 170       3.500   0.007 -16.584  1.00 88.43           H  
ATOM   2752  CD  PRO A 170       5.092   0.921 -15.425  1.00 88.43           C  
ATOM   2753  HD2 PRO A 170       5.648   0.021 -15.687  1.00 88.43           H  
ATOM   2754  HD3 PRO A 170       4.838   0.918 -14.365  1.00 88.43           H  
ATOM   2755  N   ARG A 171       5.010   5.237 -17.076  1.00 85.65           N  
ATOM   2756  H   ARG A 171       5.730   5.141 -17.778  1.00 85.65           H  
ATOM   2757  CA  ARG A 171       4.448   6.577 -16.862  1.00 85.65           C  
ATOM   2758  HA  ARG A 171       4.107   6.678 -15.832  1.00 85.65           H  
ATOM   2759  C   ARG A 171       3.212   6.789 -17.721  1.00 85.65           C  
ATOM   2760  CB  ARG A 171       5.519   7.648 -17.145  1.00 85.65           C  
ATOM   2761  HB2 ARG A 171       5.079   8.639 -17.033  1.00 85.65           H  
ATOM   2762  HB3 ARG A 171       5.846   7.557 -18.181  1.00 85.65           H  
ATOM   2763  O   ARG A 171       2.216   7.303 -17.230  1.00 85.65           O  
ATOM   2764  CG  ARG A 171       6.757   7.540 -16.237  1.00 85.65           C  
ATOM   2765  HG2 ARG A 171       7.156   6.526 -16.279  1.00 85.65           H  
ATOM   2766  HG3 ARG A 171       7.531   8.207 -16.616  1.00 85.65           H  
ATOM   2767  CD  ARG A 171       6.470   7.896 -14.776  1.00 85.65           C  
ATOM   2768  HD2 ARG A 171       7.320   7.576 -14.174  1.00 85.65           H  
ATOM   2769  HD3 ARG A 171       5.583   7.360 -14.438  1.00 85.65           H  
ATOM   2770  NE  ARG A 171       6.301   9.348 -14.607  1.00 85.65           N  
ATOM   2771  HE  ARG A 171       6.780   9.930 -15.279  1.00 85.65           H  
ATOM   2772  NH1 ARG A 171       5.239   9.270 -12.595  1.00 85.65           N  
ATOM   2773 HH11 ARG A 171       4.755   9.764 -11.860  1.00 85.65           H  
ATOM   2774 HH12 ARG A 171       5.176   8.268 -12.706  1.00 85.65           H  
ATOM   2775  NH2 ARG A 171       5.722  11.244 -13.471  1.00 85.65           N  
ATOM   2776 HH21 ARG A 171       6.141  11.803 -14.201  1.00 85.65           H  
ATOM   2777 HH22 ARG A 171       5.454  11.630 -12.577  1.00 85.65           H  
ATOM   2778  CZ  ARG A 171       5.754   9.948 -13.572  1.00 85.65           C  
ATOM   2779  N   HIS A 172       3.225   6.359 -18.978  1.00 83.39           N  
ATOM   2780  H   HIS A 172       4.071   5.952 -19.350  1.00 83.39           H  
ATOM   2781  CA  HIS A 172       2.061   6.473 -19.855  1.00 83.39           C  
ATOM   2782  HA  HIS A 172       1.272   7.015 -19.334  1.00 83.39           H  
ATOM   2783  C   HIS A 172       1.504   5.096 -20.187  1.00 83.39           C  
ATOM   2784  CB  HIS A 172       2.379   7.304 -21.099  1.00 83.39           C  
ATOM   2785  HB2 HIS A 172       3.091   6.768 -21.727  1.00 83.39           H  
ATOM   2786  HB3 HIS A 172       1.466   7.424 -21.681  1.00 83.39           H  
ATOM   2787  O   HIS A 172       2.227   4.186 -20.589  1.00 83.39           O  
ATOM   2788  CG  HIS A 172       2.914   8.672 -20.751  1.00 83.39           C  
ATOM   2789  CD2 HIS A 172       2.187   9.820 -20.620  1.00 83.39           C  
ATOM   2790  HD2 HIS A 172       1.121   9.913 -20.770  1.00 83.39           H  
ATOM   2791  ND1 HIS A 172       4.216   8.993 -20.456  1.00 83.39           N  
ATOM   2792  HD1 HIS A 172       5.006   8.386 -20.622  1.00 83.39           H  
ATOM   2793  CE1 HIS A 172       4.281  10.300 -20.159  1.00 83.39           C  
ATOM   2794  HE1 HIS A 172       5.186  10.845 -19.935  1.00 83.39           H  
ATOM   2795  NE2 HIS A 172       3.052  10.846 -20.236  1.00 83.39           N  
ATOM   2796  N   LEU A 173       0.194   4.962 -20.011  1.00 85.02           N  
ATOM   2797  H   LEU A 173      -0.342   5.766 -19.716  1.00 85.02           H  
ATOM   2798  CA  LEU A 173      -0.559   3.747 -20.265  1.00 85.02           C  
ATOM   2799  HA  LEU A 173       0.048   3.039 -20.829  1.00 85.02           H  
ATOM   2800  C   LEU A 173      -1.782   4.080 -21.112  1.00 85.02           C  
ATOM   2801  CB  LEU A 173      -0.972   3.117 -18.927  1.00 85.02           C  
ATOM   2802  HB2 LEU A 173      -1.487   3.878 -18.341  1.00 85.02           H  
ATOM   2803  HB3 LEU A 173      -1.685   2.315 -19.121  1.00 85.02           H  
ATOM   2804  O   LEU A 173      -2.322   5.188 -21.043  1.00 85.02           O  
ATOM   2805  CG  LEU A 173       0.193   2.548 -18.101  1.00 85.02           C  
ATOM   2806  HG  LEU A 173       0.953   3.315 -17.951  1.00 85.02           H  
ATOM   2807  CD1 LEU A 173      -0.330   2.130 -16.732  1.00 85.02           C  
ATOM   2808 HD11 LEU A 173      -0.926   1.222 -16.823  1.00 85.02           H  
ATOM   2809 HD12 LEU A 173       0.514   1.961 -16.063  1.00 85.02           H  
ATOM   2810 HD13 LEU A 173      -0.945   2.925 -16.309  1.00 85.02           H  
ATOM   2811  CD2 LEU A 173       0.824   1.324 -18.772  1.00 85.02           C  
ATOM   2812 HD21 LEU A 173       1.359   1.630 -19.671  1.00 85.02           H  
ATOM   2813 HD22 LEU A 173       1.533   0.853 -18.091  1.00 85.02           H  
ATOM   2814 HD23 LEU A 173       0.057   0.597 -19.036  1.00 85.02           H  
ATOM   2815  N   ASP A 174      -2.226   3.103 -21.895  1.00 84.75           N  
ATOM   2816  H   ASP A 174      -1.752   2.211 -21.904  1.00 84.75           H  
ATOM   2817  CA  ASP A 174      -3.476   3.208 -22.632  1.00 84.75           C  
ATOM   2818  HA  ASP A 174      -3.595   4.232 -22.986  1.00 84.75           H  
ATOM   2819  C   ASP A 174      -4.658   2.890 -21.708  1.00 84.75           C  
ATOM   2820  CB  ASP A 174      -3.439   2.315 -23.878  1.00 84.75           C  
ATOM   2821  HB2 ASP A 174      -3.342   1.271 -23.581  1.00 84.75           H  
ATOM   2822  HB3 ASP A 174      -2.571   2.584 -24.479  1.00 84.75           H  
ATOM   2823  O   ASP A 174      -5.034   1.737 -21.512  1.00 84.75           O  
ATOM   2824  CG  ASP A 174      -4.700   2.492 -24.729  1.00 84.75           C  
ATOM   2825  OD1 ASP A 174      -5.556   3.340 -24.369  1.00 84.75           O  
ATOM   2826  OD2 ASP A 174      -4.815   1.781 -25.746  1.00 84.75           O  
ATOM   2827  N   PHE A 175      -5.244   3.932 -21.120  1.00 85.29           N  
ATOM   2828  H   PHE A 175      -4.825   4.841 -21.257  1.00 85.29           H  
ATOM   2829  CA  PHE A 175      -6.376   3.808 -20.198  1.00 85.29           C  
ATOM   2830  HA  PHE A 175      -6.153   3.004 -19.497  1.00 85.29           H  
ATOM   2831  C   PHE A 175      -7.699   3.411 -20.868  1.00 85.29           C  
ATOM   2832  CB  PHE A 175      -6.533   5.109 -19.402  1.00 85.29           C  
ATOM   2833  HB2 PHE A 175      -6.786   5.913 -20.093  1.00 85.29           H  
ATOM   2834  HB3 PHE A 175      -7.371   5.002 -18.713  1.00 85.29           H  
ATOM   2835  O   PHE A 175      -8.665   3.165 -20.149  1.00 85.29           O  
ATOM   2836  CG  PHE A 175      -5.305   5.492 -18.598  1.00 85.29           C  
ATOM   2837  CD1 PHE A 175      -4.811   4.625 -17.604  1.00 85.29           C  
ATOM   2838  HD1 PHE A 175      -5.313   3.690 -17.403  1.00 85.29           H  
ATOM   2839  CD2 PHE A 175      -4.637   6.703 -18.861  1.00 85.29           C  
ATOM   2840  HD2 PHE A 175      -4.997   7.357 -19.642  1.00 85.29           H  
ATOM   2841  CE1 PHE A 175      -3.666   4.973 -16.869  1.00 85.29           C  
ATOM   2842  HE1 PHE A 175      -3.287   4.309 -16.105  1.00 85.29           H  
ATOM   2843  CE2 PHE A 175      -3.481   7.041 -18.137  1.00 85.29           C  
ATOM   2844  HE2 PHE A 175      -2.935   7.945 -18.363  1.00 85.29           H  
ATOM   2845  CZ  PHE A 175      -3.001   6.179 -17.138  1.00 85.29           C  
ATOM   2846  HZ  PHE A 175      -2.106   6.432 -16.588  1.00 85.29           H  
ATOM   2847  N   THR A 176      -7.748   3.315 -22.206  1.00 83.60           N  
ATOM   2848  H   THR A 176      -6.910   3.477 -22.746  1.00 83.60           H  
ATOM   2849  CA  THR A 176      -8.908   2.741 -22.916  1.00 83.60           C  
ATOM   2850  HA  THR A 176      -9.822   3.178 -22.515  1.00 83.60           H  
ATOM   2851  C   THR A 176      -9.018   1.231 -22.707  1.00 83.60           C  
ATOM   2852  CB  THR A 176      -8.869   3.023 -24.427  1.00 83.60           C  
ATOM   2853  HB  THR A 176      -9.827   2.711 -24.842  1.00 83.60           H  
ATOM   2854  O   THR A 176     -10.047   0.623 -22.992  1.00 83.60           O  
ATOM   2855  CG2 THR A 176      -8.680   4.505 -24.751  1.00 83.60           C  
ATOM   2856 HG21 THR A 176      -8.771   4.648 -25.828  1.00 83.60           H  
ATOM   2857 HG22 THR A 176      -7.697   4.848 -24.429  1.00 83.60           H  
ATOM   2858 HG23 THR A 176      -9.453   5.086 -24.248  1.00 83.60           H  
ATOM   2859  OG1 THR A 176      -7.862   2.290 -25.087  1.00 83.60           O  
ATOM   2860  HG1 THR A 176      -7.006   2.686 -24.907  1.00 83.60           H  
ATOM   2861  N   LYS A 177      -7.944   0.614 -22.207  1.00 83.79           N  
ATOM   2862  H   LYS A 177      -7.126   1.173 -22.015  1.00 83.79           H  
ATOM   2863  CA  LYS A 177      -7.859  -0.812 -21.929  1.00 83.79           C  
ATOM   2864  HA  LYS A 177      -8.563  -1.332 -22.579  1.00 83.79           H  
ATOM   2865  C   LYS A 177      -8.294  -1.091 -20.501  1.00 83.79           C  
ATOM   2866  CB  LYS A 177      -6.439  -1.311 -22.246  1.00 83.79           C  
ATOM   2867  HB2 LYS A 177      -6.414  -2.399 -22.188  1.00 83.79           H  
ATOM   2868  HB3 LYS A 177      -5.743  -0.916 -21.506  1.00 83.79           H  
ATOM   2869  O   LYS A 177      -8.019  -0.324 -19.575  1.00 83.79           O  
ATOM   2870  CG  LYS A 177      -5.972  -0.864 -23.644  1.00 83.79           C  
ATOM   2871  HG2 LYS A 177      -5.893   0.223 -23.677  1.00 83.79           H  
ATOM   2872  HG3 LYS A 177      -4.965  -1.238 -23.826  1.00 83.79           H  
ATOM   2873  CD  LYS A 177      -6.946  -1.318 -24.744  1.00 83.79           C  
ATOM   2874  HD2 LYS A 177      -7.177  -2.377 -24.626  1.00 83.79           H  
ATOM   2875  HD3 LYS A 177      -7.873  -0.752 -24.654  1.00 83.79           H  
ATOM   2876  CE  LYS A 177      -6.376  -1.028 -26.128  1.00 83.79           C  
ATOM   2877  HE2 LYS A 177      -7.129  -0.503 -26.717  1.00 83.79           H  
ATOM   2878  HE3 LYS A 177      -5.522  -0.358 -26.020  1.00 83.79           H  
ATOM   2879  NZ  LYS A 177      -5.967  -2.277 -26.786  1.00 83.79           N  
ATOM   2880  HZ1 LYS A 177      -6.728  -2.936 -26.864  1.00 83.79           H  
ATOM   2881  HZ2 LYS A 177      -5.262  -2.698 -26.198  1.00 83.79           H  
ATOM   2882  HZ3 LYS A 177      -5.495  -2.097 -27.660  1.00 83.79           H  
ATOM   2883  N   GLU A 178      -8.965  -2.220 -20.316  1.00 76.23           N  
ATOM   2884  H   GLU A 178      -9.217  -2.775 -21.121  1.00 76.23           H  
ATOM   2885  CA  GLU A 178      -9.471  -2.628 -19.008  1.00 76.23           C  
ATOM   2886  HA  GLU A 178     -10.152  -1.863 -18.634  1.00 76.23           H  
ATOM   2887  C   GLU A 178      -8.321  -2.802 -18.001  1.00 76.23           C  
ATOM   2888  CB  GLU A 178     -10.253  -3.927 -19.183  1.00 76.23           C  
ATOM   2889  HB2 GLU A 178     -10.899  -3.853 -20.058  1.00 76.23           H  
ATOM   2890  HB3 GLU A 178      -9.539  -4.731 -19.355  1.00 76.23           H  
ATOM   2891  O   GLU A 178      -8.348  -2.209 -16.923  1.00 76.23           O  
ATOM   2892  CG  GLU A 178     -11.124  -4.233 -17.962  1.00 76.23           C  
ATOM   2893  HG2 GLU A 178     -12.094  -3.749 -18.082  1.00 76.23           H  
ATOM   2894  HG3 GLU A 178     -10.658  -3.822 -17.067  1.00 76.23           H  
ATOM   2895  CD  GLU A 178     -11.288  -5.742 -17.799  1.00 76.23           C  
ATOM   2896  OE1 GLU A 178     -11.108  -6.192 -16.647  1.00 76.23           O  
ATOM   2897  OE2 GLU A 178     -11.391  -6.459 -18.827  1.00 76.23           O  
ATOM   2898  N   ASP A 179      -7.261  -3.507 -18.405  1.00 81.35           N  
ATOM   2899  H   ASP A 179      -7.316  -3.954 -19.310  1.00 81.35           H  
ATOM   2900  CA  ASP A 179      -6.025  -3.679 -17.640  1.00 81.35           C  
ATOM   2901  HA  ASP A 179      -6.053  -3.045 -16.753  1.00 81.35           H  
ATOM   2902  C   ASP A 179      -4.808  -3.261 -18.493  1.00 81.35           C  
ATOM   2903  CB  ASP A 179      -5.944  -5.118 -17.116  1.00 81.35           C  
ATOM   2904  HB2 ASP A 179      -5.875  -5.810 -17.955  1.00 81.35           H  
ATOM   2905  HB3 ASP A 179      -6.864  -5.341 -16.576  1.00 81.35           H  
ATOM   2906  O   ASP A 179      -4.206  -4.090 -19.190  1.00 81.35           O  
ATOM   2907  CG  ASP A 179      -4.763  -5.349 -16.166  1.00 81.35           C  
ATOM   2908  OD1 ASP A 179      -3.818  -4.519 -16.148  1.00 81.35           O  
ATOM   2909  OD2 ASP A 179      -4.766  -6.423 -15.519  1.00 81.35           O  
ATOM   2910  N   PRO A 180      -4.432  -1.967 -18.459  1.00 85.42           N  
ATOM   2911  CA  PRO A 180      -3.345  -1.438 -19.279  1.00 85.42           C  
ATOM   2912  HA  PRO A 180      -3.578  -1.616 -20.329  1.00 85.42           H  
ATOM   2913  C   PRO A 180      -1.982  -2.062 -18.955  1.00 85.42           C  
ATOM   2914  CB  PRO A 180      -3.331   0.070 -19.009  1.00 85.42           C  
ATOM   2915  HB2 PRO A 180      -2.616   0.301 -18.220  1.00 85.42           H  
ATOM   2916  HB3 PRO A 180      -3.097   0.629 -19.915  1.00 85.42           H  
ATOM   2917  O   PRO A 180      -1.131  -2.179 -19.835  1.00 85.42           O  
ATOM   2918  CG  PRO A 180      -4.738   0.381 -18.506  1.00 85.42           C  
ATOM   2919  HG2 PRO A 180      -4.760   1.261 -17.863  1.00 85.42           H  
ATOM   2920  HG3 PRO A 180      -5.419   0.503 -19.349  1.00 85.42           H  
ATOM   2921  CD  PRO A 180      -5.111  -0.887 -17.754  1.00 85.42           C  
ATOM   2922  HD2 PRO A 180      -6.195  -1.004 -17.762  1.00 85.42           H  
ATOM   2923  HD3 PRO A 180      -4.745  -0.838 -16.728  1.00 85.42           H  
ATOM   2924  N   ILE A 181      -1.761  -2.480 -17.703  1.00 86.25           N  
ATOM   2925  H   ILE A 181      -2.540  -2.495 -17.061  1.00 86.25           H  
ATOM   2926  CA  ILE A 181      -0.507  -3.118 -17.284  1.00 86.25           C  
ATOM   2927  HA  ILE A 181       0.332  -2.553 -17.691  1.00 86.25           H  
ATOM   2928  C   ILE A 181      -0.415  -4.526 -17.861  1.00 86.25           C  
ATOM   2929  CB  ILE A 181      -0.399  -3.145 -15.744  1.00 86.25           C  
ATOM   2930  HB  ILE A 181      -1.338  -3.523 -15.340  1.00 86.25           H  
ATOM   2931  O   ILE A 181       0.627  -4.921 -18.384  1.00 86.25           O  
ATOM   2932  CG1 ILE A 181      -0.186  -1.730 -15.169  1.00 86.25           C  
ATOM   2933 HG12 ILE A 181      -0.325  -1.769 -14.089  1.00 86.25           H  
ATOM   2934 HG13 ILE A 181      -0.955  -1.066 -15.564  1.00 86.25           H  
ATOM   2935  CG2 ILE A 181       0.722  -4.085 -15.262  1.00 86.25           C  
ATOM   2936 HG21 ILE A 181       0.979  -3.843 -14.231  1.00 86.25           H  
ATOM   2937 HG22 ILE A 181       1.614  -3.980 -15.879  1.00 86.25           H  
ATOM   2938 HG23 ILE A 181       0.378  -5.119 -15.305  1.00 86.25           H  
ATOM   2939  CD1 ILE A 181       1.194  -1.119 -15.458  1.00 86.25           C  
ATOM   2940 HD11 ILE A 181       1.064  -0.133 -15.904  1.00 86.25           H  
ATOM   2941 HD12 ILE A 181       1.773  -1.726 -16.154  1.00 86.25           H  
ATOM   2942 HD13 ILE A 181       1.754  -1.014 -14.529  1.00 86.25           H  
ATOM   2943  N   LYS A 182      -1.504  -5.290 -17.803  1.00 83.39           N  
ATOM   2944  H   LYS A 182      -2.324  -4.936 -17.331  1.00 83.39           H  
ATOM   2945  CA  LYS A 182      -1.536  -6.631 -18.380  1.00 83.39           C  
ATOM   2946  HA  LYS A 182      -0.690  -7.199 -17.993  1.00 83.39           H  
ATOM   2947  C   LYS A 182      -1.404  -6.605 -19.898  1.00 83.39           C  
ATOM   2948  CB  LYS A 182      -2.826  -7.290 -17.925  1.00 83.39           C  
ATOM   2949  HB2 LYS A 182      -2.848  -7.251 -16.836  1.00 83.39           H  
ATOM   2950  HB3 LYS A 182      -3.667  -6.726 -18.328  1.00 83.39           H  
ATOM   2951  O   LYS A 182      -0.722  -7.473 -20.442  1.00 83.39           O  
ATOM   2952  CG  LYS A 182      -2.942  -8.752 -18.342  1.00 83.39           C  
ATOM   2953  HG2 LYS A 182      -2.884  -8.841 -19.426  1.00 83.39           H  
ATOM   2954  HG3 LYS A 182      -2.148  -9.337 -17.878  1.00 83.39           H  
ATOM   2955  CD  LYS A 182      -4.307  -9.241 -17.869  1.00 83.39           C  
ATOM   2956  HD2 LYS A 182      -4.374  -9.175 -16.783  1.00 83.39           H  
ATOM   2957  HD3 LYS A 182      -5.072  -8.597 -18.301  1.00 83.39           H  
ATOM   2958  CE  LYS A 182      -4.519 -10.677 -18.327  1.00 83.39           C  
ATOM   2959  HE2 LYS A 182      -3.941 -11.347 -17.691  1.00 83.39           H  
ATOM   2960  HE3 LYS A 182      -4.158 -10.765 -19.352  1.00 83.39           H  
ATOM   2961  NZ  LYS A 182      -5.959 -10.989 -18.276  1.00 83.39           N  
ATOM   2962  HZ1 LYS A 182      -6.477 -10.305 -18.809  1.00 83.39           H  
ATOM   2963  HZ2 LYS A 182      -6.166 -11.909 -18.638  1.00 83.39           H  
ATOM   2964  HZ3 LYS A 182      -6.333 -10.918 -17.341  1.00 83.39           H  
ATOM   2965  N   GLU A 183      -1.999  -5.624 -20.576  1.00 83.70           N  
ATOM   2966  H   GLU A 183      -2.598  -4.981 -20.079  1.00 83.70           H  
ATOM   2967  CA  GLU A 183      -1.804  -5.446 -22.019  1.00 83.70           C  
ATOM   2968  HA  GLU A 183      -2.033  -6.389 -22.516  1.00 83.70           H  
ATOM   2969  C   GLU A 183      -0.346  -5.115 -22.352  1.00 83.70           C  
ATOM   2970  CB  GLU A 183      -2.769  -4.387 -22.570  1.00 83.70           C  
ATOM   2971  HB2 GLU A 183      -3.784  -4.701 -22.323  1.00 83.70           H  
ATOM   2972  HB3 GLU A 183      -2.575  -3.418 -22.112  1.00 83.70           H  
ATOM   2973  O   GLU A 183       0.244  -5.757 -23.223  1.00 83.70           O  
ATOM   2974  CG  GLU A 183      -2.608  -4.287 -24.098  1.00 83.70           C  
ATOM   2975  HG2 GLU A 183      -2.549  -5.295 -24.510  1.00 83.70           H  
ATOM   2976  HG3 GLU A 183      -1.669  -3.780 -24.320  1.00 83.70           H  
ATOM   2977  CD  GLU A 183      -3.753  -3.561 -24.804  1.00 83.70           C  
ATOM   2978  OE1 GLU A 183      -3.551  -3.065 -25.934  1.00 83.70           O  
ATOM   2979  OE2 GLU A 183      -4.900  -3.585 -24.319  1.00 83.70           O  
ATOM   2980  N   LEU A 184       0.264  -4.197 -21.597  1.00 82.94           N  
ATOM   2981  H   LEU A 184      -0.287  -3.687 -20.922  1.00 82.94           H  
ATOM   2982  CA  LEU A 184       1.678  -3.853 -21.722  1.00 82.94           C  
ATOM   2983  HA  LEU A 184       1.841  -3.446 -22.720  1.00 82.94           H  
ATOM   2984  C   LEU A 184       2.570  -5.100 -21.577  1.00 82.94           C  
ATOM   2985  CB  LEU A 184       1.982  -2.767 -20.670  1.00 82.94           C  
ATOM   2986  HB2 LEU A 184       1.796  -3.173 -19.676  1.00 82.94           H  
ATOM   2987  HB3 LEU A 184       1.300  -1.928 -20.816  1.00 82.94           H  
ATOM   2988  O   LEU A 184       3.377  -5.396 -22.457  1.00 82.94           O  
ATOM   2989  CG  LEU A 184       3.417  -2.241 -20.704  1.00 82.94           C  
ATOM   2990  HG  LEU A 184       4.092  -3.095 -20.657  1.00 82.94           H  
ATOM   2991  CD1 LEU A 184       3.650  -1.408 -21.970  1.00 82.94           C  
ATOM   2992 HD11 LEU A 184       4.611  -0.897 -21.915  1.00 82.94           H  
ATOM   2993 HD12 LEU A 184       2.866  -0.657 -22.063  1.00 82.94           H  
ATOM   2994 HD13 LEU A 184       3.639  -2.055 -22.847  1.00 82.94           H  
ATOM   2995  CD2 LEU A 184       3.715  -1.364 -19.490  1.00 82.94           C  
ATOM   2996 HD21 LEU A 184       4.761  -1.057 -19.509  1.00 82.94           H  
ATOM   2997 HD22 LEU A 184       3.532  -1.928 -18.576  1.00 82.94           H  
ATOM   2998 HD23 LEU A 184       3.075  -0.482 -19.506  1.00 82.94           H  
ATOM   2999  N   ILE A 185       2.381  -5.881 -20.508  1.00 82.24           N  
ATOM   3000  H   ILE A 185       1.696  -5.583 -19.829  1.00 82.24           H  
ATOM   3001  CA  ILE A 185       3.127  -7.127 -20.262  1.00 82.24           C  
ATOM   3002  HA  ILE A 185       4.194  -6.904 -20.281  1.00 82.24           H  
ATOM   3003  C   ILE A 185       2.867  -8.161 -21.366  1.00 82.24           C  
ATOM   3004  CB  ILE A 185       2.774  -7.693 -18.866  1.00 82.24           C  
ATOM   3005  HB  ILE A 185       1.689  -7.756 -18.785  1.00 82.24           H  
ATOM   3006  O   ILE A 185       3.791  -8.860 -21.785  1.00 82.24           O  
ATOM   3007  CG1 ILE A 185       3.306  -6.758 -17.757  1.00 82.24           C  
ATOM   3008 HG12 ILE A 185       3.071  -5.721 -17.996  1.00 82.24           H  
ATOM   3009 HG13 ILE A 185       4.392  -6.844 -17.705  1.00 82.24           H  
ATOM   3010  CG2 ILE A 185       3.360  -9.107 -18.665  1.00 82.24           C  
ATOM   3011 HG21 ILE A 185       3.147  -9.469 -17.659  1.00 82.24           H  
ATOM   3012 HG22 ILE A 185       4.439  -9.079 -18.816  1.00 82.24           H  
ATOM   3013 HG23 ILE A 185       2.911  -9.809 -19.367  1.00 82.24           H  
ATOM   3014  CD1 ILE A 185       2.726  -7.051 -16.369  1.00 82.24           C  
ATOM   3015 HD11 ILE A 185       1.637  -7.047 -16.413  1.00 82.24           H  
ATOM   3016 HD12 ILE A 185       3.055  -6.274 -15.678  1.00 82.24           H  
ATOM   3017 HD13 ILE A 185       3.077  -8.012 -15.993  1.00 82.24           H  
ATOM   3018  N   GLY A 186       1.629  -8.268 -21.852  1.00 80.88           N  
ATOM   3019  H   GLY A 186       0.908  -7.675 -21.467  1.00 80.88           H  
ATOM   3020  CA  GLY A 186       1.270  -9.158 -22.954  1.00 80.88           C  
ATOM   3021  HA2 GLY A 186       0.204  -9.055 -23.154  1.00 80.88           H  
ATOM   3022  HA3 GLY A 186       1.486 -10.191 -22.679  1.00 80.88           H  
ATOM   3023  C   GLY A 186       2.032  -8.820 -24.234  1.00 80.88           C  
ATOM   3024  O   GLY A 186       2.599  -9.714 -24.865  1.00 80.88           O  
ATOM   3025  N   HIS A 187       2.121  -7.531 -24.566  1.00 77.46           N  
ATOM   3026  H   HIS A 187       1.627  -6.851 -24.006  1.00 77.46           H  
ATOM   3027  CA  HIS A 187       2.881  -7.049 -25.716  1.00 77.46           C  
ATOM   3028  HA  HIS A 187       2.525  -7.578 -26.599  1.00 77.46           H  
ATOM   3029  C   HIS A 187       4.383  -7.343 -25.572  1.00 77.46           C  
ATOM   3030  CB  HIS A 187       2.601  -5.551 -25.909  1.00 77.46           C  
ATOM   3031  HB2 HIS A 187       1.589  -5.326 -25.572  1.00 77.46           H  
ATOM   3032  HB3 HIS A 187       3.289  -4.960 -25.304  1.00 77.46           H  
ATOM   3033  O   HIS A 187       5.031  -7.724 -26.548  1.00 77.46           O  
ATOM   3034  CG  HIS A 187       2.700  -5.132 -27.351  1.00 77.46           C  
ATOM   3035  CD2 HIS A 187       1.655  -4.787 -28.166  1.00 77.46           C  
ATOM   3036  HD2 HIS A 187       0.614  -4.741 -27.880  1.00 77.46           H  
ATOM   3037  ND1 HIS A 187       3.844  -5.083 -28.113  1.00 77.46           N  
ATOM   3038  HD1 HIS A 187       4.770  -5.351 -27.812  1.00 77.46           H  
ATOM   3039  CE1 HIS A 187       3.497  -4.706 -29.355  1.00 77.46           C  
ATOM   3040  HE1 HIS A 187       4.181  -4.593 -30.183  1.00 77.46           H  
ATOM   3041  NE2 HIS A 187       2.171  -4.520 -29.437  1.00 77.46           N  
ATOM   3042  N   PHE A 188       4.930  -7.258 -24.351  1.00 73.99           N  
ATOM   3043  H   PHE A 188       4.380  -6.864 -23.601  1.00 73.99           H  
ATOM   3044  CA  PHE A 188       6.312  -7.668 -24.080  1.00 73.99           C  
ATOM   3045  HA  PHE A 188       6.943  -7.196 -24.833  1.00 73.99           H  
ATOM   3046  C   PHE A 188       6.532  -9.152 -24.282  1.00 73.99           C  
ATOM   3047  CB  PHE A 188       6.778  -7.233 -22.677  1.00 73.99           C  
ATOM   3048  HB2 PHE A 188       7.695  -7.761 -22.415  1.00 73.99           H  
ATOM   3049  HB3 PHE A 188       6.018  -7.464 -21.930  1.00 73.99           H  
ATOM   3050  O   PHE A 188       7.386  -9.542 -25.078  1.00 73.99           O  
ATOM   3051  CG  PHE A 188       7.076  -5.766 -22.699  1.00 73.99           C  
ATOM   3052  CD1 PHE A 188       8.008  -5.314 -23.646  1.00 73.99           C  
ATOM   3053  HD1 PHE A 188       8.652  -6.009 -24.165  1.00 73.99           H  
ATOM   3054  CD2 PHE A 188       6.283  -4.856 -21.985  1.00 73.99           C  
ATOM   3055  HD2 PHE A 188       5.614  -5.192 -21.207  1.00 73.99           H  
ATOM   3056  CE1 PHE A 188       7.948  -3.995 -24.087  1.00 73.99           C  
ATOM   3057  HE1 PHE A 188       8.544  -3.674 -24.929  1.00 73.99           H  
ATOM   3058  CE2 PHE A 188       6.310  -3.512 -22.366  1.00 73.99           C  
ATOM   3059  HE2 PHE A 188       5.741  -2.769 -21.827  1.00 73.99           H  
ATOM   3060  CZ  PHE A 188       7.030  -3.124 -23.499  1.00 73.99           C  
ATOM   3061  HZ  PHE A 188       6.889  -2.142 -23.927  1.00 73.99           H  
ATOM   3062  N   LYS A 189       5.735  -9.991 -23.626  1.00 75.88           N  
ATOM   3063  H   LYS A 189       5.031  -9.599 -23.017  1.00 75.88           H  
ATOM   3064  CA  LYS A 189       5.877 -11.448 -23.720  1.00 75.88           C  
ATOM   3065  HA  LYS A 189       6.897 -11.723 -23.454  1.00 75.88           H  
ATOM   3066  C   LYS A 189       5.685 -11.960 -25.150  1.00 75.88           C  
ATOM   3067  CB  LYS A 189       4.918 -12.113 -22.726  1.00 75.88           C  
ATOM   3068  HB2 LYS A 189       3.909 -11.724 -22.858  1.00 75.88           H  
ATOM   3069  HB3 LYS A 189       4.911 -13.188 -22.904  1.00 75.88           H  
ATOM   3070  O   LYS A 189       6.375 -12.892 -25.555  1.00 75.88           O  
ATOM   3071  CG  LYS A 189       5.405 -11.850 -21.296  1.00 75.88           C  
ATOM   3072  HG2 LYS A 189       5.395 -10.781 -21.087  1.00 75.88           H  
ATOM   3073  HG3 LYS A 189       6.432 -12.204 -21.208  1.00 75.88           H  
ATOM   3074  CD  LYS A 189       4.550 -12.568 -20.251  1.00 75.88           C  
ATOM   3075  HD2 LYS A 189       3.525 -12.199 -20.287  1.00 75.88           H  
ATOM   3076  HD3 LYS A 189       4.573 -13.642 -20.433  1.00 75.88           H  
ATOM   3077  CE  LYS A 189       5.190 -12.252 -18.899  1.00 75.88           C  
ATOM   3078  HE2 LYS A 189       6.246 -12.515 -18.950  1.00 75.88           H  
ATOM   3079  HE3 LYS A 189       5.136 -11.179 -18.711  1.00 75.88           H  
ATOM   3080  NZ  LYS A 189       4.596 -13.001 -17.779  1.00 75.88           N  
ATOM   3081  HZ1 LYS A 189       4.669 -13.996 -17.935  1.00 75.88           H  
ATOM   3082  HZ2 LYS A 189       3.666 -12.709 -17.515  1.00 75.88           H  
ATOM   3083  HZ3 LYS A 189       5.248 -12.928 -17.010  1.00 75.88           H  
ATOM   3084  N   GLY A 190       4.823 -11.308 -25.933  1.00 77.35           N  
ATOM   3085  H   GLY A 190       4.274 -10.568 -25.520  1.00 77.35           H  
ATOM   3086  CA  GLY A 190       4.587 -11.628 -27.343  1.00 77.35           C  
ATOM   3087  HA2 GLY A 190       3.793 -10.979 -27.712  1.00 77.35           H  
ATOM   3088  HA3 GLY A 190       4.255 -12.662 -27.428  1.00 77.35           H  
ATOM   3089  C   GLY A 190       5.802 -11.439 -28.260  1.00 77.35           C  
ATOM   3090  O   GLY A 190       5.869 -12.081 -29.303  1.00 77.35           O  
ATOM   3091  N   SER A 191       6.786 -10.621 -27.872  1.00 74.89           N  
ATOM   3092  H   SER A 191       6.680 -10.118 -27.003  1.00 74.89           H  
ATOM   3093  CA  SER A 191       8.004 -10.400 -28.669  1.00 74.89           C  
ATOM   3094  HA  SER A 191       7.713 -10.245 -29.708  1.00 74.89           H  
ATOM   3095  C   SER A 191       8.982 -11.584 -28.655  1.00 74.89           C  
ATOM   3096  CB  SER A 191       8.719  -9.132 -28.195  1.00 74.89           C  
ATOM   3097  HB2 SER A 191       8.008  -8.308 -28.133  1.00 74.89           H  
ATOM   3098  HB3 SER A 191       9.496  -8.869 -28.912  1.00 74.89           H  
ATOM   3099  O   SER A 191       9.885 -11.642 -29.481  1.00 74.89           O  
ATOM   3100  OG  SER A 191       9.311  -9.351 -26.931  1.00 74.89           O  
ATOM   3101  HG  SER A 191       8.622  -9.318 -26.263  1.00 74.89           H  
ATOM   3102  N   GLY A 192       8.841 -12.523 -27.711  1.00 74.51           N  
ATOM   3103  H   GLY A 192       8.052 -12.451 -27.085  1.00 74.51           H  
ATOM   3104  CA  GLY A 192       9.747 -13.670 -27.556  1.00 74.51           C  
ATOM   3105  HA2 GLY A 192       9.236 -14.440 -26.978  1.00 74.51           H  
ATOM   3106  HA3 GLY A 192       9.975 -14.072 -28.542  1.00 74.51           H  
ATOM   3107  C   GLY A 192      11.080 -13.361 -26.858  1.00 74.51           C  
ATOM   3108  O   GLY A 192      11.810 -14.289 -26.506  1.00 74.51           O  
ATOM   3109  N   HIS A 193      11.370 -12.087 -26.583  1.00 77.21           N  
ATOM   3110  H   HIS A 193      10.755 -11.373 -26.947  1.00 77.21           H  
ATOM   3111  CA  HIS A 193      12.570 -11.639 -25.866  1.00 77.21           C  
ATOM   3112  HA  HIS A 193      13.406 -12.286 -26.132  1.00 77.21           H  
ATOM   3113  C   HIS A 193      12.434 -11.703 -24.340  1.00 77.21           C  
ATOM   3114  CB  HIS A 193      12.914 -10.218 -26.323  1.00 77.21           C  
ATOM   3115  HB2 HIS A 193      13.718  -9.823 -25.701  1.00 77.21           H  
ATOM   3116  HB3 HIS A 193      12.047  -9.569 -26.198  1.00 77.21           H  
ATOM   3117  O   HIS A 193      13.376 -11.381 -23.628  1.00 77.21           O  
ATOM   3118  CG  HIS A 193      13.373 -10.173 -27.753  1.00 77.21           C  
ATOM   3119  CD2 HIS A 193      12.595 -10.009 -28.866  1.00 77.21           C  
ATOM   3120  HD2 HIS A 193      11.525  -9.866 -28.879  1.00 77.21           H  
ATOM   3121  ND1 HIS A 193      14.670 -10.321 -28.178  1.00 77.21           N  
ATOM   3122  HD1 HIS A 193      15.459 -10.554 -27.592  1.00 77.21           H  
ATOM   3123  CE1 HIS A 193      14.678 -10.227 -29.517  1.00 77.21           C  
ATOM   3124  HE1 HIS A 193      15.559 -10.321 -30.135  1.00 77.21           H  
ATOM   3125  NE2 HIS A 193      13.434 -10.043 -29.985  1.00 77.21           N  
ATOM   3126  N   PHE A 194      11.277 -12.114 -23.821  1.00 82.80           N  
ATOM   3127  H   PHE A 194      10.547 -12.406 -24.454  1.00 82.80           H  
ATOM   3128  CA  PHE A 194      10.969 -12.090 -22.394  1.00 82.80           C  
ATOM   3129  HA  PHE A 194      11.859 -11.843 -21.816  1.00 82.80           H  
ATOM   3130  C   PHE A 194      10.465 -13.451 -21.956  1.00 82.80           C  
ATOM   3131  CB  PHE A 194       9.911 -11.024 -22.119  1.00 82.80           C  
ATOM   3132  HB2 PHE A 194       9.004 -11.266 -22.673  1.00 82.80           H  
ATOM   3133  HB3 PHE A 194       9.655 -11.039 -21.059  1.00 82.80           H  
ATOM   3134  O   PHE A 194       9.478 -13.955 -22.499  1.00 82.80           O  
ATOM   3135  CG  PHE A 194      10.356  -9.639 -22.502  1.00 82.80           C  
ATOM   3136  CD1 PHE A 194      11.006  -8.817 -21.575  1.00 82.80           C  
ATOM   3137  HD1 PHE A 194      11.214  -9.178 -20.579  1.00 82.80           H  
ATOM   3138  CD2 PHE A 194      10.150  -9.190 -23.813  1.00 82.80           C  
ATOM   3139  HD2 PHE A 194       9.717  -9.866 -24.536  1.00 82.80           H  
ATOM   3140  CE1 PHE A 194      11.375  -7.520 -21.951  1.00 82.80           C  
ATOM   3141  HE1 PHE A 194      11.849  -6.882 -21.220  1.00 82.80           H  
ATOM   3142  CE2 PHE A 194      10.533  -7.899 -24.197  1.00 82.80           C  
ATOM   3143  HE2 PHE A 194      10.379  -7.559 -25.211  1.00 82.80           H  
ATOM   3144  CZ  PHE A 194      11.124  -7.051 -23.253  1.00 82.80           C  
ATOM   3145  HZ  PHE A 194      11.382  -6.044 -23.545  1.00 82.80           H  
ATOM   3146  N   LYS A 195      11.126 -14.044 -20.964  1.00 85.65           N  
ATOM   3147  H   LYS A 195      11.925 -13.575 -20.563  1.00 85.65           H  
ATOM   3148  CA  LYS A 195      10.719 -15.333 -20.410  1.00 85.65           C  
ATOM   3149  HA  LYS A 195       9.751 -15.619 -20.823  1.00 85.65           H  
ATOM   3150  C   LYS A 195      10.545 -15.237 -18.908  1.00 85.65           C  
ATOM   3151  CB  LYS A 195      11.725 -16.425 -20.780  1.00 85.65           C  
ATOM   3152  HB2 LYS A 195      12.722 -16.120 -20.462  1.00 85.65           H  
ATOM   3153  HB3 LYS A 195      11.452 -17.331 -20.240  1.00 85.65           H  
ATOM   3154  O   LYS A 195      11.450 -14.815 -18.197  1.00 85.65           O  
ATOM   3155  CG  LYS A 195      11.743 -16.732 -22.285  1.00 85.65           C  
ATOM   3156  HG2 LYS A 195      12.220 -15.906 -22.814  1.00 85.65           H  
ATOM   3157  HG3 LYS A 195      10.726 -16.853 -22.658  1.00 85.65           H  
ATOM   3158  CD  LYS A 195      12.520 -18.035 -22.511  1.00 85.65           C  
ATOM   3159  HD2 LYS A 195      11.910 -18.876 -22.181  1.00 85.65           H  
ATOM   3160  HD3 LYS A 195      13.407 -18.030 -21.878  1.00 85.65           H  
ATOM   3161  CE  LYS A 195      12.922 -18.247 -23.976  1.00 85.65           C  
ATOM   3162  HE2 LYS A 195      12.105 -18.745 -24.499  1.00 85.65           H  
ATOM   3163  HE3 LYS A 195      13.070 -17.276 -24.449  1.00 85.65           H  
ATOM   3164  NZ  LYS A 195      14.179 -19.038 -24.034  1.00 85.65           N  
ATOM   3165  HZ1 LYS A 195      14.442 -19.303 -24.973  1.00 85.65           H  
ATOM   3166  HZ2 LYS A 195      14.938 -18.504 -23.635  1.00 85.65           H  
ATOM   3167  HZ3 LYS A 195      14.122 -19.852 -23.439  1.00 85.65           H  
ATOM   3168  N   ASP A 196       9.391 -15.689 -18.434  1.00 89.03           N  
ATOM   3169  H   ASP A 196       8.681 -16.008 -19.078  1.00 89.03           H  
ATOM   3170  CA  ASP A 196       9.167 -15.858 -17.004  1.00 89.03           C  
ATOM   3171  HA  ASP A 196       9.416 -14.929 -16.492  1.00 89.03           H  
ATOM   3172  C   ASP A 196      10.061 -16.980 -16.478  1.00 89.03           C  
ATOM   3173  CB  ASP A 196       7.704 -16.199 -16.702  1.00 89.03           C  
ATOM   3174  HB2 ASP A 196       7.436 -17.113 -17.231  1.00 89.03           H  
ATOM   3175  HB3 ASP A 196       7.607 -16.392 -15.633  1.00 89.03           H  
ATOM   3176  O   ASP A 196      10.105 -18.079 -17.042  1.00 89.03           O  
ATOM   3177  CG  ASP A 196       6.715 -15.099 -17.073  1.00 89.03           C  
ATOM   3178  OD1 ASP A 196       7.049 -13.898 -17.027  1.00 89.03           O  
ATOM   3179  OD2 ASP A 196       5.555 -15.435 -17.406  1.00 89.03           O  
ATOM   3180  N   CYS A 197      10.729 -16.727 -15.364  1.00 89.90           N  
ATOM   3181  H   CYS A 197      10.694 -15.796 -14.973  1.00 89.90           H  
ATOM   3182  CA  CYS A 197      11.496 -17.726 -14.647  1.00 89.90           C  
ATOM   3183  HA  CYS A 197      11.116 -18.713 -14.911  1.00 89.90           H  
ATOM   3184  C   CYS A 197      11.307 -17.575 -13.143  1.00 89.90           C  
ATOM   3185  CB  CYS A 197      12.962 -17.671 -15.096  1.00 89.90           C  
ATOM   3186  HB2 CYS A 197      13.511 -18.532 -14.715  1.00 89.90           H  
ATOM   3187  HB3 CYS A 197      12.975 -17.708 -16.185  1.00 89.90           H  
ATOM   3188  O   CYS A 197      10.810 -16.570 -12.627  1.00 89.90           O  
ATOM   3189  SG  CYS A 197      13.782 -16.147 -14.566  1.00 89.90           S  
ATOM   3190  HG  CYS A 197      14.770 -16.173 -15.465  1.00 89.90           H  
ATOM   3191  N   LYS A 198      11.682 -18.629 -12.432  1.00 90.08           N  
ATOM   3192  H   LYS A 198      12.066 -19.418 -12.934  1.00 90.08           H  
ATOM   3193  CA  LYS A 198      11.737 -18.649 -10.982  1.00 90.08           C  
ATOM   3194  HA  LYS A 198      11.197 -17.787 -10.589  1.00 90.08           H  
ATOM   3195  C   LYS A 198      13.189 -18.532 -10.545  1.00 90.08           C  
ATOM   3196  CB  LYS A 198      11.043 -19.922 -10.491  1.00 90.08           C  
ATOM   3197  HB2 LYS A 198       9.970 -19.827 -10.662  1.00 90.08           H  
ATOM   3198  HB3 LYS A 198      11.410 -20.774 -11.064  1.00 90.08           H  
ATOM   3199  O   LYS A 198      14.023 -19.298 -11.017  1.00 90.08           O  
ATOM   3200  CG  LYS A 198      11.309 -20.172  -9.008  1.00 90.08           C  
ATOM   3201  HG2 LYS A 198      10.961 -19.321  -8.422  1.00 90.08           H  
ATOM   3202  HG3 LYS A 198      12.381 -20.290  -8.852  1.00 90.08           H  
ATOM   3203  CD  LYS A 198      10.656 -21.474  -8.550  1.00 90.08           C  
ATOM   3204  HD2 LYS A 198       9.580 -21.448  -8.727  1.00 90.08           H  
ATOM   3205  HD3 LYS A 198      11.087 -22.295  -9.123  1.00 90.08           H  
ATOM   3206  CE  LYS A 198      10.973 -21.661  -7.065  1.00 90.08           C  
ATOM   3207  HE2 LYS A 198      10.502 -20.862  -6.493  1.00 90.08           H  
ATOM   3208  HE3 LYS A 198      12.050 -21.558  -6.938  1.00 90.08           H  
ATOM   3209  NZ  LYS A 198      10.532 -22.993  -6.590  1.00 90.08           N  
ATOM   3210  HZ1 LYS A 198       9.537 -23.112  -6.717  1.00 90.08           H  
ATOM   3211  HZ2 LYS A 198      11.013 -23.710  -7.114  1.00 90.08           H  
ATOM   3212  HZ3 LYS A 198      10.769 -23.117  -5.616  1.00 90.08           H  
ATOM   3213  N   ILE A 199      13.471 -17.666  -9.579  1.00 87.54           N  
ATOM   3214  H   ILE A 199      12.742 -17.048  -9.252  1.00 87.54           H  
ATOM   3215  CA  ILE A 199      14.753 -17.711  -8.869  1.00 87.54           C  
ATOM   3216  HA  ILE A 199      15.543 -17.924  -9.589  1.00 87.54           H  
ATOM   3217  C   ILE A 199      14.695 -18.865  -7.872  1.00 87.54           C  
ATOM   3218  CB  ILE A 199      15.105 -16.372  -8.192  1.00 87.54           C  
ATOM   3219  HB  ILE A 199      14.405 -16.199  -7.374  1.00 87.54           H  
ATOM   3220  O   ILE A 199      13.755 -18.969  -7.067  1.00 87.54           O  
ATOM   3221  CG1 ILE A 199      14.980 -15.205  -9.196  1.00 87.54           C  
ATOM   3222 HG12 ILE A 199      13.948 -15.138  -9.542  1.00 87.54           H  
ATOM   3223 HG13 ILE A 199      15.619 -15.388 -10.060  1.00 87.54           H  
ATOM   3224  CG2 ILE A 199      16.529 -16.438  -7.609  1.00 87.54           C  
ATOM   3225 HG21 ILE A 199      16.643 -17.289  -6.937  1.00 87.54           H  
ATOM   3226 HG22 ILE A 199      16.741 -15.541  -7.026  1.00 87.54           H  
ATOM   3227 HG23 ILE A 199      17.262 -16.520  -8.411  1.00 87.54           H  
ATOM   3228  CD1 ILE A 199      15.339 -13.843  -8.599  1.00 87.54           C  
ATOM   3229 HD11 ILE A 199      14.988 -13.052  -9.262  1.00 87.54           H  
ATOM   3230 HD12 ILE A 199      14.867 -13.731  -7.623  1.00 87.54           H  
ATOM   3231 HD13 ILE A 199      16.420 -13.750  -8.491  1.00 87.54           H  
ATOM   3232  N   GLU A 200      15.676 -19.760  -7.940  1.00 79.73           N  
ATOM   3233  H   GLU A 200      16.411 -19.652  -8.625  1.00 79.73           H  
ATOM   3234  CA  GLU A 200      15.769 -20.855  -6.989  1.00 79.73           C  
ATOM   3235  HA  GLU A 200      14.809 -21.372  -7.005  1.00 79.73           H  
ATOM   3236  C   GLU A 200      15.989 -20.337  -5.561  1.00 79.73           C  
ATOM   3237  CB  GLU A 200      16.827 -21.867  -7.435  1.00 79.73           C  
ATOM   3238  HB2 GLU A 200      17.822 -21.454  -7.271  1.00 79.73           H  
ATOM   3239  HB3 GLU A 200      16.686 -22.043  -8.501  1.00 79.73           H  
ATOM   3240  O   GLU A 200      16.416 -19.207  -5.310  1.00 79.73           O  
ATOM   3241  CG  GLU A 200      16.680 -23.208  -6.686  1.00 79.73           C  
ATOM   3242  HG2 GLU A 200      15.641 -23.533  -6.739  1.00 79.73           H  
ATOM   3243  HG3 GLU A 200      16.939 -23.070  -5.636  1.00 79.73           H  
ATOM   3244  CD  GLU A 200      17.580 -24.303  -7.253  1.00 79.73           C  
ATOM   3245  OE1 GLU A 200      17.666 -25.391  -6.649  1.00 79.73           O  
ATOM   3246  OE2 GLU A 200      18.180 -24.072  -8.315  1.00 79.73           O  
ATOM   3247  N   LYS A 201      15.635 -21.167  -4.582  1.00 73.33           N  
ATOM   3248  H   LYS A 201      15.450 -22.128  -4.832  1.00 73.33           H  
ATOM   3249  CA  LYS A 201      15.924 -20.864  -3.189  1.00 73.33           C  
ATOM   3250  HA  LYS A 201      15.510 -19.885  -2.946  1.00 73.33           H  
ATOM   3251  C   LYS A 201      17.440 -20.801  -3.002  1.00 73.33           C  
ATOM   3252  CB  LYS A 201      15.265 -21.923  -2.305  1.00 73.33           C  
ATOM   3253  HB2 LYS A 201      15.644 -22.911  -2.565  1.00 73.33           H  
ATOM   3254  HB3 LYS A 201      14.188 -21.899  -2.473  1.00 73.33           H  
ATOM   3255  O   LYS A 201      18.137 -21.756  -3.327  1.00 73.33           O  
ATOM   3256  CG  LYS A 201      15.553 -21.643  -0.831  1.00 73.33           C  
ATOM   3257  HG2 LYS A 201      15.333 -20.598  -0.610  1.00 73.33           H  
ATOM   3258  HG3 LYS A 201      16.609 -21.826  -0.629  1.00 73.33           H  
ATOM   3259  CD  LYS A 201      14.724 -22.556   0.069  1.00 73.33           C  
ATOM   3260  HD2 LYS A 201      13.665 -22.431  -0.153  1.00 73.33           H  
ATOM   3261  HD3 LYS A 201      15.023 -23.592  -0.094  1.00 73.33           H  
ATOM   3262  CE  LYS A 201      14.999 -22.145   1.512  1.00 73.33           C  
ATOM   3263  HE2 LYS A 201      14.660 -21.118   1.650  1.00 73.33           H  
ATOM   3264  HE3 LYS A 201      16.076 -22.146   1.681  1.00 73.33           H  
ATOM   3265  NZ  LYS A 201      14.323 -23.035   2.483  1.00 73.33           N  
ATOM   3266  HZ1 LYS A 201      14.765 -23.942   2.520  1.00 73.33           H  
ATOM   3267  HZ2 LYS A 201      13.338 -23.117   2.274  1.00 73.33           H  
ATOM   3268  HZ3 LYS A 201      14.393 -22.602   3.393  1.00 73.33           H  
ATOM   3269  N   SER A 202      17.926 -19.701  -2.432  1.00 70.16           N  
ATOM   3270  H   SER A 202      17.309 -18.932  -2.214  1.00 70.16           H  
ATOM   3271  CA  SER A 202      19.328 -19.613  -2.045  1.00 70.16           C  
ATOM   3272  HA  SER A 202      19.928 -19.795  -2.937  1.00 70.16           H  
ATOM   3273  C   SER A 202      19.635 -20.674  -0.976  1.00 70.16           C  
ATOM   3274  CB  SER A 202      19.673 -18.213  -1.539  1.00 70.16           C  
ATOM   3275  HB2 SER A 202      19.652 -17.506  -2.369  1.00 70.16           H  
ATOM   3276  HB3 SER A 202      18.956 -17.903  -0.779  1.00 70.16           H  
ATOM   3277  O   SER A 202      18.895 -20.767   0.011  1.00 70.16           O  
ATOM   3278  OG  SER A 202      20.963 -18.265  -0.975  1.00 70.16           O  
ATOM   3279  HG  SER A 202      21.352 -17.388  -0.947  1.00 70.16           H  
ATOM   3280  N   PRO A 203      20.718 -21.458  -1.124  1.00 65.03           N  
ATOM   3281  CA  PRO A 203      21.102 -22.445  -0.120  1.00 65.03           C  
ATOM   3282  HA  PRO A 203      20.263 -23.106   0.093  1.00 65.03           H  
ATOM   3283  C   PRO A 203      21.536 -21.787   1.198  1.00 65.03           C  
ATOM   3284  CB  PRO A 203      22.230 -23.253  -0.770  1.00 65.03           C  
ATOM   3285  HB2 PRO A 203      21.800 -24.089  -1.322  1.00 65.03           H  
ATOM   3286  HB3 PRO A 203      22.953 -23.617  -0.040  1.00 65.03           H  
ATOM   3287  O   PRO A 203      21.470 -22.425   2.244  1.00 65.03           O  
ATOM   3288  CG  PRO A 203      22.858 -22.271  -1.755  1.00 65.03           C  
ATOM   3289  HG2 PRO A 203      23.566 -21.643  -1.214  1.00 65.03           H  
ATOM   3290  HG3 PRO A 203      23.350 -22.780  -2.584  1.00 65.03           H  
ATOM   3291  CD  PRO A 203      21.672 -21.434  -2.224  1.00 65.03           C  
ATOM   3292  HD2 PRO A 203      21.220 -21.893  -3.103  1.00 65.03           H  
ATOM   3293  HD3 PRO A 203      22.000 -20.421  -2.455  1.00 65.03           H  
ATOM   3294  N   THR A 204      21.944 -20.513   1.167  1.00 68.75           N  
ATOM   3295  H   THR A 204      21.944 -20.014   0.289  1.00 68.75           H  
ATOM   3296  CA  THR A 204      22.360 -19.757   2.356  1.00 68.75           C  
ATOM   3297  HA  THR A 204      22.757 -20.449   3.099  1.00 68.75           H  
ATOM   3298  C   THR A 204      21.201 -19.025   3.030  1.00 68.75           C  
ATOM   3299  CB  THR A 204      23.478 -18.761   2.014  1.00 68.75           C  
ATOM   3300  HB  THR A 204      23.691 -18.143   2.887  1.00 68.75           H  
ATOM   3301  O   THR A 204      21.269 -18.781   4.231  1.00 68.75           O  
ATOM   3302  CG2 THR A 204      24.760 -19.479   1.592  1.00 68.75           C  
ATOM   3303 HG21 THR A 204      24.565 -20.155   0.759  1.00 68.75           H  
ATOM   3304 HG22 THR A 204      25.515 -18.746   1.306  1.00 68.75           H  
ATOM   3305 HG23 THR A 204      25.139 -20.060   2.433  1.00 68.75           H  
ATOM   3306  OG1 THR A 204      23.091 -17.931   0.945  1.00 68.75           O  
ATOM   3307  HG1 THR A 204      23.700 -17.189   0.903  1.00 68.75           H  
ATOM   3308  N   ARG A 205      20.108 -18.721   2.309  1.00 69.81           N  
ATOM   3309  H   ARG A 205      20.121 -18.960   1.328  1.00 69.81           H  
ATOM   3310  CA  ARG A 205      18.902 -18.082   2.870  1.00 69.81           C  
ATOM   3311  HA  ARG A 205      19.156 -17.722   3.867  1.00 69.81           H  
ATOM   3312  C   ARG A 205      17.789 -19.111   3.071  1.00 69.81           C  
ATOM   3313  CB  ARG A 205      18.503 -16.830   2.054  1.00 69.81           C  
ATOM   3314  HB2 ARG A 205      18.020 -17.120   1.120  1.00 69.81           H  
ATOM   3315  HB3 ARG A 205      19.408 -16.271   1.815  1.00 69.81           H  
ATOM   3316  O   ARG A 205      16.808 -19.151   2.327  1.00 69.81           O  
ATOM   3317  CG  ARG A 205      17.567 -15.907   2.863  1.00 69.81           C  
ATOM   3318  HG2 ARG A 205      18.007 -15.765   3.850  1.00 69.81           H  
ATOM   3319  HG3 ARG A 205      16.599 -16.389   3.005  1.00 69.81           H  
ATOM   3320  CD  ARG A 205      17.353 -14.501   2.269  1.00 69.81           C  
ATOM   3321  HD2 ARG A 205      16.975 -13.865   3.070  1.00 69.81           H  
ATOM   3322  HD3 ARG A 205      18.314 -14.084   1.965  1.00 69.81           H  
ATOM   3323  NE  ARG A 205      16.371 -14.442   1.165  1.00 69.81           N  
ATOM   3324  HE  ARG A 205      15.412 -14.240   1.407  1.00 69.81           H  
ATOM   3325  NH1 ARG A 205      17.819 -14.411  -0.603  1.00 69.81           N  
ATOM   3326 HH11 ARG A 205      17.930 -14.500  -1.603  1.00 69.81           H  
ATOM   3327 HH12 ARG A 205      18.614 -14.264   0.003  1.00 69.81           H  
ATOM   3328  NH2 ARG A 205      15.655 -14.429  -1.003  1.00 69.81           N  
ATOM   3329 HH21 ARG A 205      15.918 -14.171  -1.944  1.00 69.81           H  
ATOM   3330 HH22 ARG A 205      14.727 -14.261  -0.642  1.00 69.81           H  
ATOM   3331  CZ  ARG A 205      16.614 -14.432  -0.131  1.00 69.81           C  
ATOM   3332  N   ALA A 206      17.946 -19.952   4.097  1.00 61.39           N  
ATOM   3333  H   ALA A 206      18.791 -19.868   4.644  1.00 61.39           H  
ATOM   3334  CA  ALA A 206      16.982 -21.003   4.453  1.00 61.39           C  
ATOM   3335  HA  ALA A 206      16.942 -21.718   3.631  1.00 61.39           H  
ATOM   3336  C   ALA A 206      15.555 -20.464   4.690  1.00 61.39           C  
ATOM   3337  CB  ALA A 206      17.499 -21.729   5.700  1.00 61.39           C  
ATOM   3338  HB1 ALA A 206      18.488 -22.145   5.507  1.00 61.39           H  
ATOM   3339  HB2 ALA A 206      16.820 -22.539   5.966  1.00 61.39           H  
ATOM   3340  HB3 ALA A 206      17.561 -21.036   6.538  1.00 61.39           H  
ATOM   3341  O   ALA A 206      14.570 -21.150   4.408  1.00 61.39           O  
ATOM   3342  N   GLU A 207      15.471 -19.221   5.134  1.00 59.63           N  
ATOM   3343  H   GLU A 207      16.330 -18.779   5.428  1.00 59.63           H  
ATOM   3344  CA  GLU A 207      14.266 -18.454   5.441  1.00 59.63           C  
ATOM   3345  HA  GLU A 207      13.601 -19.008   6.103  1.00 59.63           H  
ATOM   3346  C   GLU A 207      13.460 -18.055   4.187  1.00 59.63           C  
ATOM   3347  CB  GLU A 207      14.794 -17.243   6.212  1.00 59.63           C  
ATOM   3348  HB2 GLU A 207      15.589 -16.766   5.638  1.00 59.63           H  
ATOM   3349  HB3 GLU A 207      13.992 -16.510   6.309  1.00 59.63           H  
ATOM   3350  O   GLU A 207      12.225 -18.116   4.170  1.00 59.63           O  
ATOM   3351  CG  GLU A 207      15.347 -17.676   7.588  1.00 59.63           C  
ATOM   3352  HG2 GLU A 207      14.636 -18.336   8.085  1.00 59.63           H  
ATOM   3353  HG3 GLU A 207      16.248 -18.265   7.421  1.00 59.63           H  
ATOM   3354  CD  GLU A 207      15.721 -16.512   8.516  1.00 59.63           C  
ATOM   3355  OE1 GLU A 207      16.092 -16.820   9.672  1.00 59.63           O  
ATOM   3356  OE2 GLU A 207      15.793 -15.360   8.032  1.00 59.63           O  
ATOM   3357  N   SER A 208      14.146 -17.813   3.057  1.00 59.65           N  
ATOM   3358  H   SER A 208      15.153 -17.869   3.105  1.00 59.65           H  
ATOM   3359  CA  SER A 208      13.518 -17.522   1.758  1.00 59.65           C  
ATOM   3360  HA  SER A 208      12.777 -16.740   1.918  1.00 59.65           H  
ATOM   3361  C   SER A 208      12.796 -18.746   1.217  1.00 59.65           C  
ATOM   3362  CB  SER A 208      14.517 -16.962   0.747  1.00 59.65           C  
ATOM   3363  HB2 SER A 208      15.505 -17.391   0.917  1.00 59.65           H  
ATOM   3364  HB3 SER A 208      14.536 -15.888   0.928  1.00 59.65           H  
ATOM   3365  O   SER A 208      13.308 -19.542   0.427  1.00 59.65           O  
ATOM   3366  OG  SER A 208      14.139 -17.189  -0.606  1.00 59.65           O  
ATOM   3367  HG  SER A 208      13.926 -18.124  -0.640  1.00 59.65           H  
ATOM   3368  N   THR A 209      11.554 -18.890   1.636  1.00 56.60           N  
ATOM   3369  H   THR A 209      11.273 -18.267   2.380  1.00 56.60           H  
ATOM   3370  CA  THR A 209      10.688 -20.009   1.276  1.00 56.60           C  
ATOM   3371  HA  THR A 209      11.297 -20.840   0.921  1.00 56.60           H  
ATOM   3372  C   THR A 209       9.745 -19.667   0.130  1.00 56.60           C  
ATOM   3373  CB  THR A 209       9.919 -20.488   2.508  1.00 56.60           C  
ATOM   3374  HB  THR A 209       9.073 -21.095   2.187  1.00 56.60           H  
ATOM   3375  O   THR A 209       9.171 -20.573  -0.476  1.00 56.60           O  
ATOM   3376  CG2 THR A 209      10.794 -21.342   3.422  1.00 56.60           C  
ATOM   3377 HG21 THR A 209      11.111 -22.241   2.894  1.00 56.60           H  
ATOM   3378 HG22 THR A 209      11.673 -20.781   3.737  1.00 56.60           H  
ATOM   3379 HG23 THR A 209      10.232 -21.635   4.309  1.00 56.60           H  
ATOM   3380  OG1 THR A 209       9.441 -19.405   3.278  1.00 56.60           O  
ATOM   3381  HG1 THR A 209      10.190 -18.991   3.714  1.00 56.60           H  
ATOM   3382  N   ARG A 210       9.590 -18.380  -0.201  1.00 63.30           N  
ATOM   3383  H   ARG A 210      10.131 -17.686   0.295  1.00 63.30           H  
ATOM   3384  CA  ARG A 210       8.685 -17.945  -1.261  1.00 63.30           C  
ATOM   3385  HA  ARG A 210       7.795 -18.570  -1.192  1.00 63.30           H  
ATOM   3386  C   ARG A 210       9.303 -18.171  -2.638  1.00 63.30           C  
ATOM   3387  CB  ARG A 210       8.250 -16.491  -1.030  1.00 63.30           C  
ATOM   3388  HB2 ARG A 210       9.059 -15.816  -1.308  1.00 63.30           H  
ATOM   3389  HB3 ARG A 210       8.034 -16.349   0.029  1.00 63.30           H  
ATOM   3390  O   ARG A 210      10.471 -17.887  -2.891  1.00 63.30           O  
ATOM   3391  CG  ARG A 210       6.983 -16.151  -1.830  1.00 63.30           C  
ATOM   3392  HG2 ARG A 210       7.176 -16.258  -2.897  1.00 63.30           H  
ATOM   3393  HG3 ARG A 210       6.181 -16.830  -1.540  1.00 63.30           H  
ATOM   3394  CD  ARG A 210       6.545 -14.712  -1.553  1.00 63.30           C  
ATOM   3395  HD2 ARG A 210       6.433 -14.580  -0.476  1.00 63.30           H  
ATOM   3396  HD3 ARG A 210       7.323 -14.033  -1.902  1.00 63.30           H  
ATOM   3397  NE  ARG A 210       5.270 -14.386  -2.220  1.00 63.30           N  
ATOM   3398  HE  ARG A 210       4.888 -15.067  -2.861  1.00 63.30           H  
ATOM   3399  NH1 ARG A 210       5.048 -12.297  -1.295  1.00 63.30           N  
ATOM   3400 HH11 ARG A 210       6.025 -12.299  -1.039  1.00 63.30           H  
ATOM   3401 HH12 ARG A 210       4.491 -11.518  -0.974  1.00 63.30           H  
ATOM   3402  NH2 ARG A 210       3.396 -13.131  -2.545  1.00 63.30           N  
ATOM   3403 HH21 ARG A 210       2.898 -12.271  -2.364  1.00 63.30           H  
ATOM   3404 HH22 ARG A 210       2.978 -13.869  -3.093  1.00 63.30           H  
ATOM   3405  CZ  ARG A 210       4.581 -13.275  -2.021  1.00 63.30           C  
ATOM   3406  N   VAL A 211       8.477 -18.671  -3.549  1.00 72.78           N  
ATOM   3407  H   VAL A 211       7.528 -18.866  -3.265  1.00 72.78           H  
ATOM   3408  CA  VAL A 211       8.800 -18.736  -4.973  1.00 72.78           C  
ATOM   3409  HA  VAL A 211       9.804 -19.144  -5.091  1.00 72.78           H  
ATOM   3410  C   VAL A 211       8.786 -17.323  -5.548  1.00 72.78           C  
ATOM   3411  CB  VAL A 211       7.798 -19.647  -5.700  1.00 72.78           C  
ATOM   3412  HB  VAL A 211       6.782 -19.305  -5.507  1.00 72.78           H  
ATOM   3413  O   VAL A 211       7.772 -16.634  -5.452  1.00 72.78           O  
ATOM   3414  CG1 VAL A 211       8.026 -19.612  -7.209  1.00 72.78           C  
ATOM   3415 HG11 VAL A 211       9.094 -19.661  -7.423  1.00 72.78           H  
ATOM   3416 HG12 VAL A 211       7.661 -18.665  -7.607  1.00 72.78           H  
ATOM   3417 HG13 VAL A 211       7.489 -20.418  -7.709  1.00 72.78           H  
ATOM   3418  CG2 VAL A 211       7.922 -21.085  -5.175  1.00 72.78           C  
ATOM   3419 HG21 VAL A 211       7.510 -21.139  -4.167  1.00 72.78           H  
ATOM   3420 HG22 VAL A 211       7.352 -21.768  -5.805  1.00 72.78           H  
ATOM   3421 HG23 VAL A 211       8.968 -21.386  -5.127  1.00 72.78           H  
ATOM   3422  N   LYS A 212       9.902 -16.914  -6.152  1.00 81.61           N  
ATOM   3423  H   LYS A 212      10.700 -17.532  -6.172  1.00 81.61           H  
ATOM   3424  CA  LYS A 212      10.097 -15.578  -6.723  1.00 81.61           C  
ATOM   3425  HA  LYS A 212       9.316 -14.894  -6.390  1.00 81.61           H  
ATOM   3426  C   LYS A 212      10.029 -15.689  -8.239  1.00 81.61           C  
ATOM   3427  CB  LYS A 212      11.451 -15.028  -6.248  1.00 81.61           C  
ATOM   3428  HB2 LYS A 212      12.232 -15.722  -6.560  1.00 81.61           H  
ATOM   3429  HB3 LYS A 212      11.649 -14.071  -6.730  1.00 81.61           H  
ATOM   3430  O   LYS A 212      10.945 -16.240  -8.845  1.00 81.61           O  
ATOM   3431  CG  LYS A 212      11.500 -14.832  -4.719  1.00 81.61           C  
ATOM   3432  HG2 LYS A 212      10.876 -15.567  -4.210  1.00 81.61           H  
ATOM   3433  HG3 LYS A 212      11.096 -13.847  -4.485  1.00 81.61           H  
ATOM   3434  CD  LYS A 212      12.913 -14.942  -4.132  1.00 81.61           C  
ATOM   3435  HD2 LYS A 212      12.848 -14.703  -3.071  1.00 81.61           H  
ATOM   3436  HD3 LYS A 212      13.560 -14.212  -4.618  1.00 81.61           H  
ATOM   3437  CE  LYS A 212      13.511 -16.353  -4.252  1.00 81.61           C  
ATOM   3438  HE2 LYS A 212      12.808 -17.075  -3.837  1.00 81.61           H  
ATOM   3439  HE3 LYS A 212      13.664 -16.577  -5.308  1.00 81.61           H  
ATOM   3440  NZ  LYS A 212      14.812 -16.453  -3.549  1.00 81.61           N  
ATOM   3441  HZ1 LYS A 212      14.719 -16.389  -2.545  1.00 81.61           H  
ATOM   3442  HZ2 LYS A 212      15.333 -17.273  -3.824  1.00 81.61           H  
ATOM   3443  HZ3 LYS A 212      15.398 -15.681  -3.832  1.00 81.61           H  
ATOM   3444  N   TRP A 213       8.920 -15.239  -8.816  1.00 83.14           N  
ATOM   3445  H   TRP A 213       8.250 -14.742  -8.247  1.00 83.14           H  
ATOM   3446  CA  TRP A 213       8.752 -15.154 -10.265  1.00 83.14           C  
ATOM   3447  HA  TRP A 213       9.340 -15.932 -10.750  1.00 83.14           H  
ATOM   3448  C   TRP A 213       9.264 -13.806 -10.751  1.00 83.14           C  
ATOM   3449  CB  TRP A 213       7.287 -15.361 -10.654  1.00 83.14           C  
ATOM   3450  HB2 TRP A 213       6.658 -14.686 -10.074  1.00 83.14           H  
ATOM   3451  HB3 TRP A 213       7.171 -15.092 -11.704  1.00 83.14           H  
ATOM   3452  O   TRP A 213       8.924 -12.778 -10.172  1.00 83.14           O  
ATOM   3453  CG  TRP A 213       6.802 -16.766 -10.492  1.00 83.14           C  
ATOM   3454  CD1 TRP A 213       6.080 -17.245  -9.456  1.00 83.14           C  
ATOM   3455  HD1 TRP A 213       5.760 -16.652  -8.611  1.00 83.14           H  
ATOM   3456  CD2 TRP A 213       7.000 -17.889 -11.402  1.00 83.14           C  
ATOM   3457  CE2 TRP A 213       6.359 -19.035 -10.844  1.00 83.14           C  
ATOM   3458  CE3 TRP A 213       7.651 -18.053 -12.643  1.00 83.14           C  
ATOM   3459  HE3 TRP A 213       8.148 -17.206 -13.092  1.00 83.14           H  
ATOM   3460  NE1 TRP A 213       5.806 -18.583  -9.664  1.00 83.14           N  
ATOM   3461  HE1 TRP A 213       5.233 -19.136  -9.043  1.00 83.14           H  
ATOM   3462  CH2 TRP A 213       7.021 -20.412 -12.720  1.00 83.14           C  
ATOM   3463  HH2 TRP A 213       7.035 -21.363 -13.233  1.00 83.14           H  
ATOM   3464  CZ2 TRP A 213       6.363 -20.284 -11.484  1.00 83.14           C  
ATOM   3465  HZ2 TRP A 213       5.858 -21.129 -11.040  1.00 83.14           H  
ATOM   3466  CZ3 TRP A 213       7.661 -19.299 -13.296  1.00 83.14           C  
ATOM   3467  HZ3 TRP A 213       8.167 -19.394 -14.246  1.00 83.14           H  
ATOM   3468  N   VAL A 214      10.074 -13.837 -11.799  1.00 89.29           N  
ATOM   3469  H   VAL A 214      10.296 -14.730 -12.216  1.00 89.29           H  
ATOM   3470  CA  VAL A 214      10.662 -12.666 -12.454  1.00 89.29           C  
ATOM   3471  HA  VAL A 214      10.050 -11.786 -12.254  1.00 89.29           H  
ATOM   3472  C   VAL A 214      10.667 -12.891 -13.959  1.00 89.29           C  
ATOM   3473  CB  VAL A 214      12.092 -12.387 -11.952  1.00 89.29           C  
ATOM   3474  HB  VAL A 214      12.505 -11.554 -12.521  1.00 89.29           H  
ATOM   3475  O   VAL A 214      10.487 -14.019 -14.422  1.00 89.29           O  
ATOM   3476  CG1 VAL A 214      12.093 -11.977 -10.484  1.00 89.29           C  
ATOM   3477 HG11 VAL A 214      13.106 -11.692 -10.200  1.00 89.29           H  
ATOM   3478 HG12 VAL A 214      11.765 -12.800  -9.849  1.00 89.29           H  
ATOM   3479 HG13 VAL A 214      11.426 -11.125 -10.349  1.00 89.29           H  
ATOM   3480  CG2 VAL A 214      13.032 -13.586 -12.112  1.00 89.29           C  
ATOM   3481 HG21 VAL A 214      13.125 -13.829 -13.171  1.00 89.29           H  
ATOM   3482 HG22 VAL A 214      14.022 -13.340 -11.729  1.00 89.29           H  
ATOM   3483 HG23 VAL A 214      12.651 -14.456 -11.577  1.00 89.29           H  
ATOM   3484  N   THR A 215      10.882 -11.827 -14.726  1.00 88.40           N  
ATOM   3485  H   THR A 215      11.060 -10.926 -14.305  1.00 88.40           H  
ATOM   3486  CA  THR A 215      11.051 -11.934 -16.175  1.00 88.40           C  
ATOM   3487  HA  THR A 215      10.736 -12.918 -16.522  1.00 88.40           H  
ATOM   3488  C   THR A 215      12.521 -11.753 -16.522  1.00 88.40           C  
ATOM   3489  CB  THR A 215      10.182 -10.904 -16.893  1.00 88.40           C  
ATOM   3490  HB  THR A 215      10.511  -9.903 -16.614  1.00 88.40           H  
ATOM   3491  O   THR A 215      13.124 -10.753 -16.151  1.00 88.40           O  
ATOM   3492  CG2 THR A 215      10.244 -11.058 -18.408  1.00 88.40           C  
ATOM   3493 HG21 THR A 215      11.239 -10.797 -18.768  1.00 88.40           H  
ATOM   3494 HG22 THR A 215      10.015 -12.088 -18.683  1.00 88.40           H  
ATOM   3495 HG23 THR A 215       9.513 -10.388 -18.861  1.00 88.40           H  
ATOM   3496  OG1 THR A 215       8.830 -11.035 -16.521  1.00 88.40           O  
ATOM   3497  HG1 THR A 215       8.787 -10.887 -15.573  1.00 88.40           H  
ATOM   3498  N   ASP A 216      13.099 -12.705 -17.243  1.00 84.68           N  
ATOM   3499  H   ASP A 216      12.552 -13.508 -17.521  1.00 84.68           H  
ATOM   3500  CA  ASP A 216      14.434 -12.576 -17.819  1.00 84.68           C  
ATOM   3501  HA  ASP A 216      15.009 -11.847 -17.248  1.00 84.68           H  
ATOM   3502  C   ASP A 216      14.342 -12.082 -19.265  1.00 84.68           C  
ATOM   3503  CB  ASP A 216      15.167 -13.912 -17.708  1.00 84.68           C  
ATOM   3504  HB2 ASP A 216      14.598 -14.669 -18.247  1.00 84.68           H  
ATOM   3505  HB3 ASP A 216      15.215 -14.207 -16.659  1.00 84.68           H  
ATOM   3506  O   ASP A 216      13.507 -12.553 -20.049  1.00 84.68           O  
ATOM   3507  CG  ASP A 216      16.591 -13.856 -18.263  1.00 84.68           C  
ATOM   3508  OD1 ASP A 216      17.312 -12.860 -18.035  1.00 84.68           O  
ATOM   3509  OD2 ASP A 216      16.984 -14.864 -18.888  1.00 84.68           O  
ATOM   3510  N   VAL A 217      15.208 -11.132 -19.612  1.00 82.26           N  
ATOM   3511  H   VAL A 217      15.877 -10.830 -18.919  1.00 82.26           H  
ATOM   3512  CA  VAL A 217      15.331 -10.615 -20.972  1.00 82.26           C  
ATOM   3513  HA  VAL A 217      14.370 -10.728 -21.473  1.00 82.26           H  
ATOM   3514  C   VAL A 217      16.381 -11.413 -21.733  1.00 82.26           C  
ATOM   3515  CB  VAL A 217      15.680  -9.125 -21.012  1.00 82.26           C  
ATOM   3516  HB  VAL A 217      16.681  -8.985 -20.603  1.00 82.26           H  
ATOM   3517  O   VAL A 217      17.563 -11.437 -21.396  1.00 82.26           O  
ATOM   3518  CG1 VAL A 217      15.710  -8.615 -22.455  1.00 82.26           C  
ATOM   3519 HG11 VAL A 217      16.263  -9.282 -23.116  1.00 82.26           H  
ATOM   3520 HG12 VAL A 217      16.256  -7.673 -22.449  1.00 82.26           H  
ATOM   3521 HG13 VAL A 217      14.698  -8.481 -22.839  1.00 82.26           H  
ATOM   3522  CG2 VAL A 217      14.701  -8.265 -20.204  1.00 82.26           C  
ATOM   3523 HG21 VAL A 217      14.775  -8.521 -19.147  1.00 82.26           H  
ATOM   3524 HG22 VAL A 217      14.950  -7.211 -20.323  1.00 82.26           H  
ATOM   3525 HG23 VAL A 217      13.682  -8.444 -20.547  1.00 82.26           H  
ATOM   3526  N   ILE A 218      15.953 -11.996 -22.844  1.00 72.85           N  
ATOM   3527  H   ILE A 218      14.979 -11.874 -23.078  1.00 72.85           H  
ATOM   3528  CA  ILE A 218      16.785 -12.759 -23.762  1.00 72.85           C  
ATOM   3529  HA  ILE A 218      17.750 -12.953 -23.294  1.00 72.85           H  
ATOM   3530  C   ILE A 218      17.024 -11.906 -25.004  1.00 72.85           C  
ATOM   3531  CB  ILE A 218      16.137 -14.122 -24.054  1.00 72.85           C  
ATOM   3532  HB  ILE A 218      15.181 -13.965 -24.553  1.00 72.85           H  
ATOM   3533  O   ILE A 218      16.187 -11.814 -25.902  1.00 72.85           O  
ATOM   3534  CG1 ILE A 218      15.886 -14.841 -22.708  1.00 72.85           C  
ATOM   3535 HG12 ILE A 218      15.180 -14.271 -22.106  1.00 72.85           H  
ATOM   3536 HG13 ILE A 218      16.820 -14.920 -22.151  1.00 72.85           H  
ATOM   3537  CG2 ILE A 218      17.054 -14.949 -24.979  1.00 72.85           C  
ATOM   3538 HG21 ILE A 218      16.565 -15.879 -25.268  1.00 72.85           H  
ATOM   3539 HG22 ILE A 218      17.994 -15.172 -24.476  1.00 72.85           H  
ATOM   3540 HG23 ILE A 218      17.262 -14.398 -25.897  1.00 72.85           H  
ATOM   3541  CD1 ILE A 218      15.295 -16.227 -22.869  1.00 72.85           C  
ATOM   3542 HD11 ILE A 218      14.420 -16.141 -23.514  1.00 72.85           H  
ATOM   3543 HD12 ILE A 218      16.028 -16.907 -23.302  1.00 72.85           H  
ATOM   3544 HD13 ILE A 218      15.021 -16.591 -21.879  1.00 72.85           H  
ATOM   3545  N   LEU A 219      18.185 -11.255 -25.046  1.00 61.07           N  
ATOM   3546  H   LEU A 219      18.784 -11.310 -24.235  1.00 61.07           H  
ATOM   3547  CA  LEU A 219      18.529 -10.320 -26.117  1.00 61.07           C  
ATOM   3548  HA  LEU A 219      17.685  -9.652 -26.292  1.00 61.07           H  
ATOM   3549  C   LEU A 219      18.813 -11.015 -27.447  1.00 61.07           C  
ATOM   3550  CB  LEU A 219      19.743  -9.495 -25.692  1.00 61.07           C  
ATOM   3551  HB2 LEU A 219      20.086  -8.902 -26.540  1.00 61.07           H  
ATOM   3552  HB3 LEU A 219      20.549 -10.173 -25.409  1.00 61.07           H  
ATOM   3553  O   LEU A 219      18.268 -10.607 -28.470  1.00 61.07           O  
ATOM   3554  CG  LEU A 219      19.436  -8.553 -24.526  1.00 61.07           C  
ATOM   3555  HG  LEU A 219      18.994  -9.102 -23.694  1.00 61.07           H  
ATOM   3556  CD1 LEU A 219      20.747  -7.963 -24.068  1.00 61.07           C  
ATOM   3557 HD11 LEU A 219      21.242  -7.455 -24.896  1.00 61.07           H  
ATOM   3558 HD12 LEU A 219      21.392  -8.752 -23.681  1.00 61.07           H  
ATOM   3559 HD13 LEU A 219      20.536  -7.250 -23.271  1.00 61.07           H  
ATOM   3560  CD2 LEU A 219      18.520  -7.398 -24.919  1.00 61.07           C  
ATOM   3561 HD21 LEU A 219      17.521  -7.767 -25.152  1.00 61.07           H  
ATOM   3562 HD22 LEU A 219      18.438  -6.714 -24.074  1.00 61.07           H  
ATOM   3563 HD23 LEU A 219      18.925  -6.862 -25.777  1.00 61.07           H  
ATOM   3564  N   ASN A 220      19.659 -12.051 -27.443  1.00 56.36           N  
ATOM   3565  H   ASN A 220      20.084 -12.334 -26.572  1.00 56.36           H  
ATOM   3566  CA  ASN A 220      20.038 -12.749 -28.665  1.00 56.36           C  
ATOM   3567  HA  ASN A 220      19.283 -12.534 -29.421  1.00 56.36           H  
ATOM   3568  C   ASN A 220      20.092 -14.271 -28.459  1.00 56.36           C  
ATOM   3569  CB  ASN A 220      21.347 -12.159 -29.207  1.00 56.36           C  
ATOM   3570  HB2 ASN A 220      21.344 -11.080 -29.046  1.00 56.36           H  
ATOM   3571  HB3 ASN A 220      22.214 -12.572 -28.692  1.00 56.36           H  
ATOM   3572  O   ASN A 220      21.116 -14.799 -28.028  1.00 56.36           O  
ATOM   3573  CG  ASN A 220      21.445 -12.396 -30.700  1.00 56.36           C  
ATOM   3574  ND2 ASN A 220      22.149 -11.550 -31.401  1.00 56.36           N  
ATOM   3575 HD21 ASN A 220      22.146 -11.668 -32.404  1.00 56.36           H  
ATOM   3576 HD22 ASN A 220      22.757 -10.899 -30.925  1.00 56.36           H  
ATOM   3577  OD1 ASN A 220      20.857 -13.304 -31.268  1.00 56.36           O  
ATOM   3578  N   PRO A 221      19.003 -15.002 -28.755  1.00 53.10           N  
ATOM   3579  CA  PRO A 221      18.946 -16.442 -28.514  1.00 53.10           C  
ATOM   3580  HA  PRO A 221      19.203 -16.648 -27.475  1.00 53.10           H  
ATOM   3581  C   PRO A 221      19.913 -17.246 -29.399  1.00 53.10           C  
ATOM   3582  CB  PRO A 221      17.481 -16.822 -28.754  1.00 53.10           C  
ATOM   3583  HB2 PRO A 221      16.935 -16.750 -27.813  1.00 53.10           H  
ATOM   3584  HB3 PRO A 221      17.377 -17.824 -29.172  1.00 53.10           H  
ATOM   3585  O   PRO A 221      20.290 -18.352 -29.025  1.00 53.10           O  
ATOM   3586  CG  PRO A 221      16.967 -15.749 -29.713  1.00 53.10           C  
ATOM   3587  HG2 PRO A 221      17.233 -16.020 -30.735  1.00 53.10           H  
ATOM   3588  HG3 PRO A 221      15.891 -15.601 -29.623  1.00 53.10           H  
ATOM   3589  CD  PRO A 221      17.747 -14.508 -29.300  1.00 53.10           C  
ATOM   3590  HD2 PRO A 221      17.901 -13.874 -30.173  1.00 53.10           H  
ATOM   3591  HD3 PRO A 221      17.202 -13.966 -28.528  1.00 53.10           H  
ATOM   3592  N   SER A 222      20.318 -16.714 -30.560  1.00 50.36           N  
ATOM   3593  H   SER A 222      19.965 -15.805 -30.822  1.00 50.36           H  
ATOM   3594  CA  SER A 222      21.216 -17.399 -31.505  1.00 50.36           C  
ATOM   3595  HA  SER A 222      21.104 -18.477 -31.384  1.00 50.36           H  
ATOM   3596  C   SER A 222      22.698 -17.090 -31.295  1.00 50.36           C  
ATOM   3597  CB  SER A 222      20.840 -17.046 -32.946  1.00 50.36           C  
ATOM   3598  HB2 SER A 222      20.935 -15.970 -33.094  1.00 50.36           H  
ATOM   3599  HB3 SER A 222      21.512 -17.558 -33.634  1.00 50.36           H  
ATOM   3600  O   SER A 222      23.545 -17.820 -31.806  1.00 50.36           O  
ATOM   3601  OG  SER A 222      19.509 -17.440 -33.218  1.00 50.36           O  
ATOM   3602  HG  SER A 222      19.446 -18.393 -33.115  1.00 50.36           H  
ATOM   3603  N   GLN A 223      23.043 -16.027 -30.565  1.00 45.82           N  
ATOM   3604  H   GLN A 223      22.322 -15.500 -30.094  1.00 45.82           H  
ATOM   3605  CA  GLN A 223      24.436 -15.731 -30.244  1.00 45.82           C  
ATOM   3606  HA  GLN A 223      25.080 -16.086 -31.049  1.00 45.82           H  
ATOM   3607  C   GLN A 223      24.845 -16.512 -28.998  1.00 45.82           C  
ATOM   3608  CB  GLN A 223      24.676 -14.219 -30.121  1.00 45.82           C  
ATOM   3609  HB2 GLN A 223      23.896 -13.775 -29.503  1.00 45.82           H  
ATOM   3610  HB3 GLN A 223      25.637 -14.054 -29.632  1.00 45.82           H  
ATOM   3611  O   GLN A 223      24.887 -15.983 -27.890  1.00 45.82           O  
ATOM   3612  CG  GLN A 223      24.726 -13.543 -31.499  1.00 45.82           C  
ATOM   3613  HG2 GLN A 223      23.789 -13.717 -32.028  1.00 45.82           H  
ATOM   3614  HG3 GLN A 223      25.528 -13.997 -32.081  1.00 45.82           H  
ATOM   3615  CD  GLN A 223      24.981 -12.039 -31.423  1.00 45.82           C  
ATOM   3616  NE2 GLN A 223      25.267 -11.396 -32.535  1.00 45.82           N  
ATOM   3617 HE21 GLN A 223      25.387 -11.896 -33.404  1.00 45.82           H  
ATOM   3618 HE22 GLN A 223      25.455 -10.409 -32.434  1.00 45.82           H  
ATOM   3619  OE1 GLN A 223      24.860 -11.384 -30.401  1.00 45.82           O  
ATOM   3620  N   ALA A 224      25.225 -17.778 -29.193  1.00 45.06           N  
ATOM   3621  H   ALA A 224      25.110 -18.169 -30.117  1.00 45.06           H  
ATOM   3622  CA  ALA A 224      26.267 -18.326 -28.335  1.00 45.06           C  
ATOM   3623  HA  ALA A 224      25.883 -18.375 -27.317  1.00 45.06           H  
ATOM   3624  C   ALA A 224      27.471 -17.362 -28.401  1.00 45.06           C  
ATOM   3625  CB  ALA A 224      26.641 -19.737 -28.805  1.00 45.06           C  
ATOM   3626  HB1 ALA A 224      25.766 -20.385 -28.759  1.00 45.06           H  
ATOM   3627  HB2 ALA A 224      27.420 -20.144 -28.159  1.00 45.06           H  
ATOM   3628  HB3 ALA A 224      27.013 -19.703 -29.829  1.00 45.06           H  
ATOM   3629  O   ALA A 224      27.733 -16.813 -29.478  1.00 45.06           O  
ATOM   3630  N   PRO A 225      28.197 -17.109 -27.299  1.00 44.17           N  
ATOM   3631  CA  PRO A 225      29.402 -16.290 -27.359  1.00 44.17           C  
ATOM   3632  HA  PRO A 225      29.135 -15.274 -27.648  1.00 44.17           H  
ATOM   3633  C   PRO A 225      30.352 -16.883 -28.409  1.00 44.17           C  
ATOM   3634  CB  PRO A 225      29.972 -16.274 -25.936  1.00 44.17           C  
ATOM   3635  HB2 PRO A 225      29.722 -15.324 -25.465  1.00 44.17           H  
ATOM   3636  HB3 PRO A 225      31.052 -16.421 -25.923  1.00 44.17           H  
ATOM   3637  O   PRO A 225      30.883 -17.972 -28.224  1.00 44.17           O  
ATOM   3638  CG  PRO A 225      29.250 -17.405 -25.201  1.00 44.17           C  
ATOM   3639  HG2 PRO A 225      29.841 -18.317 -25.276  1.00 44.17           H  
ATOM   3640  HG3 PRO A 225      29.065 -17.154 -24.156  1.00 44.17           H  
ATOM   3641  CD  PRO A 225      27.950 -17.617 -25.964  1.00 44.17           C  
ATOM   3642  HD2 PRO A 225      27.147 -17.043 -25.502  1.00 44.17           H  
ATOM   3643  HD3 PRO A 225      27.699 -18.678 -25.977  1.00 44.17           H  
ATOM   3644  N   ALA A 226      30.501 -16.197 -29.546  1.00 41.59           N  
ATOM   3645  H   ALA A 226      29.931 -15.371 -29.654  1.00 41.59           H  
ATOM   3646  CA  ALA A 226      30.988 -16.824 -30.774  1.00 41.59           C  
ATOM   3647  HA  ALA A 226      30.368 -17.694 -30.989  1.00 41.59           H  
ATOM   3648  C   ALA A 226      32.443 -17.310 -30.696  1.00 41.59           C  
ATOM   3649  CB  ALA A 226      30.821 -15.810 -31.916  1.00 41.59           C  
ATOM   3650  HB1 ALA A 226      29.770 -15.541 -32.016  1.00 41.59           H  
ATOM   3651  HB2 ALA A 226      31.407 -14.912 -31.722  1.00 41.59           H  
ATOM   3652  HB3 ALA A 226      31.156 -16.259 -32.851  1.00 41.59           H  
ATOM   3653  O   ALA A 226      32.749 -18.423 -31.112  1.00 41.59           O  
ATOM   3654  N   GLY A 227      33.348 -16.431 -30.248  1.00 44.18           N  
ATOM   3655  H   GLY A 227      33.003 -15.545 -29.909  1.00 44.18           H  
ATOM   3656  CA  GLY A 227      34.784 -16.559 -30.519  1.00 44.18           C  
ATOM   3657  HA2 GLY A 227      34.934 -17.197 -31.389  1.00 44.18           H  
ATOM   3658  HA3 GLY A 227      35.175 -15.572 -30.767  1.00 44.18           H  
ATOM   3659  C   GLY A 227      35.646 -17.118 -29.390  1.00 44.18           C  
ATOM   3660  O   GLY A 227      36.810 -17.425 -29.637  1.00 44.18           O  
ATOM   3661  N   SER A 228      35.141 -17.232 -28.156  1.00 50.43           N  
ATOM   3662  H   SER A 228      34.148 -17.112 -28.019  1.00 50.43           H  
ATOM   3663  CA  SER A 228      35.956 -17.839 -27.098  1.00 50.43           C  
ATOM   3664  HA  SER A 228      36.959 -17.414 -27.139  1.00 50.43           H  
ATOM   3665  C   SER A 228      36.050 -19.338 -27.353  1.00 50.43           C  
ATOM   3666  CB  SER A 228      35.411 -17.572 -25.696  1.00 50.43           C  
ATOM   3667  HB2 SER A 228      35.326 -16.499 -25.526  1.00 50.43           H  
ATOM   3668  HB3 SER A 228      34.433 -18.040 -25.588  1.00 50.43           H  
ATOM   3669  O   SER A 228      35.031 -20.024 -27.384  1.00 50.43           O  
ATOM   3670  OG  SER A 228      36.321 -18.132 -24.771  1.00 50.43           O  
ATOM   3671  HG  SER A 228      35.870 -18.374 -23.959  1.00 50.43           H  
ATOM   3672  N   THR A 229      37.272 -19.856 -27.478  1.00 52.47           N  
ATOM   3673  H   THR A 229      38.069 -19.238 -27.430  1.00 52.47           H  
ATOM   3674  CA  THR A 229      37.550 -21.302 -27.535  1.00 52.47           C  
ATOM   3675  HA  THR A 229      37.039 -21.730 -28.397  1.00 52.47           H  
ATOM   3676  C   THR A 229      37.035 -22.043 -26.294  1.00 52.47           C  
ATOM   3677  CB  THR A 229      39.060 -21.543 -27.679  1.00 52.47           C  
ATOM   3678  HB  THR A 229      39.273 -22.603 -27.543  1.00 52.47           H  
ATOM   3679  O   THR A 229      36.844 -23.256 -26.335  1.00 52.47           O  
ATOM   3680  CG2 THR A 229      39.585 -21.105 -29.047  1.00 52.47           C  
ATOM   3681 HG21 THR A 229      39.055 -21.647 -29.830  1.00 52.47           H  
ATOM   3682 HG22 THR A 229      39.431 -20.035 -29.189  1.00 52.47           H  
ATOM   3683 HG23 THR A 229      40.649 -21.329 -29.122  1.00 52.47           H  
ATOM   3684  OG1 THR A 229      39.764 -20.791 -26.715  1.00 52.47           O  
ATOM   3685  HG1 THR A 229      40.671 -21.106 -26.697  1.00 52.47           H  
ATOM   3686  N   SER A 230      36.766 -21.308 -25.209  1.00 54.19           N  
ATOM   3687  H   SER A 230      37.021 -20.332 -25.252  1.00 54.19           H  
ATOM   3688  CA  SER A 230      36.118 -21.765 -23.981  1.00 54.19           C  
ATOM   3689  HA  SER A 230      35.610 -22.711 -24.166  1.00 54.19           H  
ATOM   3690  C   SER A 230      35.092 -20.714 -23.512  1.00 54.19           C  
ATOM   3691  CB  SER A 230      37.189 -22.026 -22.915  1.00 54.19           C  
ATOM   3692  HB2 SER A 230      37.829 -22.844 -23.246  1.00 54.19           H  
ATOM   3693  HB3 SER A 230      36.705 -22.318 -21.983  1.00 54.19           H  
ATOM   3694  O   SER A 230      35.464 -19.779 -22.790  1.00 54.19           O  
ATOM   3695  OG  SER A 230      37.987 -20.878 -22.692  1.00 54.19           O  
ATOM   3696  HG  SER A 230      37.382 -20.154 -22.509  1.00 54.19           H  
ATOM   3697  N   PRO A 231      33.821 -20.770 -23.947  1.00 53.35           N  
ATOM   3698  CA  PRO A 231      32.807 -19.818 -23.497  1.00 53.35           C  
ATOM   3699  HA  PRO A 231      33.112 -18.811 -23.780  1.00 53.35           H  
ATOM   3700  C   PRO A 231      32.636 -19.889 -21.969  1.00 53.35           C  
ATOM   3701  CB  PRO A 231      31.538 -20.191 -24.267  1.00 53.35           C  
ATOM   3702  HB2 PRO A 231      30.631 -20.010 -23.691  1.00 53.35           H  
ATOM   3703  HB3 PRO A 231      31.531 -19.635 -25.205  1.00 53.35           H  
ATOM   3704  O   PRO A 231      32.787 -20.974 -21.395  1.00 53.35           O  
ATOM   3705  CG  PRO A 231      31.723 -21.668 -24.598  1.00 53.35           C  
ATOM   3706  HG2 PRO A 231      31.425 -22.275 -23.743  1.00 53.35           H  
ATOM   3707  HG3 PRO A 231      31.167 -21.958 -25.490  1.00 53.35           H  
ATOM   3708  CD  PRO A 231      33.230 -21.783 -24.808  1.00 53.35           C  
ATOM   3709  HD2 PRO A 231      33.478 -21.566 -25.847  1.00 53.35           H  
ATOM   3710  HD3 PRO A 231      33.557 -22.789 -24.544  1.00 53.35           H  
ATOM   3711  N   PRO A 232      32.358 -18.763 -21.282  1.00 59.48           N  
ATOM   3712  CA  PRO A 232      32.123 -18.797 -19.846  1.00 59.48           C  
ATOM   3713  HA  PRO A 232      33.031 -19.156 -19.361  1.00 59.48           H  
ATOM   3714  C   PRO A 232      30.948 -19.740 -19.535  1.00 59.48           C  
ATOM   3715  CB  PRO A 232      31.857 -17.353 -19.410  1.00 59.48           C  
ATOM   3716  HB2 PRO A 232      32.792 -16.894 -19.089  1.00 59.48           H  
ATOM   3717  HB3 PRO A 232      31.112 -17.288 -18.617  1.00 59.48           H  
ATOM   3718  O   PRO A 232      29.989 -19.803 -20.305  1.00 59.48           O  
ATOM   3719  CG  PRO A 232      31.376 -16.678 -20.693  1.00 59.48           C  
ATOM   3720  HG2 PRO A 232      30.303 -16.836 -20.804  1.00 59.48           H  
ATOM   3721  HG3 PRO A 232      31.605 -15.612 -20.701  1.00 59.48           H  
ATOM   3722  CD  PRO A 232      32.116 -17.427 -21.803  1.00 59.48           C  
ATOM   3723  HD2 PRO A 232      33.070 -16.941 -22.005  1.00 59.48           H  
ATOM   3724  HD3 PRO A 232      31.505 -17.454 -22.705  1.00 59.48           H  
ATOM   3725  N   PRO A 233      30.991 -20.468 -18.407  1.00 64.06           N  
ATOM   3726  CA  PRO A 233      29.977 -21.466 -18.062  1.00 64.06           C  
ATOM   3727  HA  PRO A 233      29.801 -22.109 -18.924  1.00 64.06           H  
ATOM   3728  C   PRO A 233      28.616 -20.863 -17.661  1.00 64.06           C  
ATOM   3729  CB  PRO A 233      30.616 -22.299 -16.943  1.00 64.06           C  
ATOM   3730  HB2 PRO A 233      29.884 -22.693 -16.239  1.00 64.06           H  
ATOM   3731  HB3 PRO A 233      31.184 -23.116 -17.387  1.00 64.06           H  
ATOM   3732  O   PRO A 233      27.734 -21.591 -17.215  1.00 64.06           O  
ATOM   3733  CG  PRO A 233      31.579 -21.323 -16.270  1.00 64.06           C  
ATOM   3734  HG2 PRO A 233      32.404 -21.840 -15.779  1.00 64.06           H  
ATOM   3735  HG3 PRO A 233      31.033 -20.708 -15.554  1.00 64.06           H  
ATOM   3736  CD  PRO A 233      32.065 -20.457 -17.427  1.00 64.06           C  
ATOM   3737  HD2 PRO A 233      32.276 -19.446 -17.079  1.00 64.06           H  
ATOM   3738  HD3 PRO A 233      32.958 -20.902 -17.866  1.00 64.06           H  
ATOM   3739  N   TYR A 234      28.439 -19.547 -17.788  1.00 66.65           N  
ATOM   3740  H   TYR A 234      29.141 -19.019 -18.286  1.00 66.65           H  
ATOM   3741  CA  TYR A 234      27.213 -18.821 -17.472  1.00 66.65           C  
ATOM   3742  HA  TYR A 234      26.367 -19.508 -17.506  1.00 66.65           H  
ATOM   3743  C   TYR A 234      26.964 -17.717 -18.501  1.00 66.65           C  
ATOM   3744  CB  TYR A 234      27.297 -18.237 -16.057  1.00 66.65           C  
ATOM   3745  HB2 TYR A 234      26.343 -17.773 -15.810  1.00 66.65           H  
ATOM   3746  HB3 TYR A 234      27.451 -19.058 -15.357  1.00 66.65           H  
ATOM   3747  O   TYR A 234      27.884 -17.250 -19.173  1.00 66.65           O  
ATOM   3748  CG  TYR A 234      28.397 -17.208 -15.880  1.00 66.65           C  
ATOM   3749  CD1 TYR A 234      29.684 -17.628 -15.515  1.00 66.65           C  
ATOM   3750  HD1 TYR A 234      29.877 -18.674 -15.330  1.00 66.65           H  
ATOM   3751  CD2 TYR A 234      28.157 -15.850 -16.165  1.00 66.65           C  
ATOM   3752  HD2 TYR A 234      27.177 -15.529 -16.486  1.00 66.65           H  
ATOM   3753  CE1 TYR A 234      30.726 -16.693 -15.455  1.00 66.65           C  
ATOM   3754  HE1 TYR A 234      31.733 -17.047 -15.289  1.00 66.65           H  
ATOM   3755  CE2 TYR A 234      29.198 -14.907 -16.084  1.00 66.65           C  
ATOM   3756  HE2 TYR A 234      29.001 -13.879 -16.350  1.00 66.65           H  
ATOM   3757  OH  TYR A 234      31.494 -14.411 -15.657  1.00 66.65           O  
ATOM   3758  HH  TYR A 234      31.235 -13.617 -16.130  1.00 66.65           H  
ATOM   3759  CZ  TYR A 234      30.490 -15.325 -15.707  1.00 66.65           C  
ATOM   3760  N   GLN A 235      25.709 -17.285 -18.592  1.00 75.14           N  
ATOM   3761  H   GLN A 235      25.022 -17.690 -17.973  1.00 75.14           H  
ATOM   3762  CA  GLN A 235      25.290 -16.154 -19.421  1.00 75.14           C  
ATOM   3763  HA  GLN A 235      26.072 -15.905 -20.139  1.00 75.14           H  
ATOM   3764  C   GLN A 235      25.052 -14.919 -18.549  1.00 75.14           C  
ATOM   3765  CB  GLN A 235      24.022 -16.532 -20.198  1.00 75.14           C  
ATOM   3766  HB2 GLN A 235      23.678 -15.662 -20.758  1.00 75.14           H  
ATOM   3767  HB3 GLN A 235      23.243 -16.813 -19.489  1.00 75.14           H  
ATOM   3768  O   GLN A 235      24.747 -15.047 -17.363  1.00 75.14           O  
ATOM   3769  CG  GLN A 235      24.258 -17.690 -21.182  1.00 75.14           C  
ATOM   3770  HG2 GLN A 235      24.994 -17.388 -21.927  1.00 75.14           H  
ATOM   3771  HG3 GLN A 235      24.648 -18.556 -20.647  1.00 75.14           H  
ATOM   3772  CD  GLN A 235      22.982 -18.122 -21.897  1.00 75.14           C  
ATOM   3773  NE2 GLN A 235      23.041 -19.169 -22.691  1.00 75.14           N  
ATOM   3774 HE21 GLN A 235      22.158 -19.465 -23.081  1.00 75.14           H  
ATOM   3775 HE22 GLN A 235      23.899 -19.691 -22.801  1.00 75.14           H  
ATOM   3776  OE1 GLN A 235      21.914 -17.545 -21.757  1.00 75.14           O  
ATOM   3777  N   ASP A 236      25.143 -13.721 -19.115  1.00 79.00           N  
ATOM   3778  H   ASP A 236      25.408 -13.631 -20.086  1.00 79.00           H  
ATOM   3779  CA  ASP A 236      24.658 -12.528 -18.421  1.00 79.00           C  
ATOM   3780  HA  ASP A 236      24.997 -12.561 -17.385  1.00 79.00           H  
ATOM   3781  C   ASP A 236      23.122 -12.541 -18.406  1.00 79.00           C  
ATOM   3782  CB  ASP A 236      25.244 -11.254 -19.040  1.00 79.00           C  
ATOM   3783  HB2 ASP A 236      25.015 -11.233 -20.105  1.00 79.00           H  
ATOM   3784  HB3 ASP A 236      24.770 -10.390 -18.574  1.00 79.00           H  
ATOM   3785  O   ASP A 236      22.476 -12.820 -19.419  1.00 79.00           O  
ATOM   3786  CG  ASP A 236      26.761 -11.144 -18.826  1.00 79.00           C  
ATOM   3787  OD1 ASP A 236      27.253 -11.571 -17.751  1.00 79.00           O  
ATOM   3788  OD2 ASP A 236      27.428 -10.628 -19.746  1.00 79.00           O  
ATOM   3789  N   GLY A 237      22.535 -12.295 -17.237  1.00 81.28           N  
ATOM   3790  H   GLY A 237      23.123 -12.022 -16.463  1.00 81.28           H  
ATOM   3791  CA  GLY A 237      21.088 -12.256 -17.036  1.00 81.28           C  
ATOM   3792  HA2 GLY A 237      20.812 -12.871 -16.180  1.00 81.28           H  
ATOM   3793  HA3 GLY A 237      20.569 -12.650 -17.910  1.00 81.28           H  
ATOM   3794  C   GLY A 237      20.607 -10.837 -16.780  1.00 81.28           C  
ATOM   3795  O   GLY A 237      21.232 -10.086 -16.027  1.00 81.28           O  
ATOM   3796  N   ILE A 238      19.467 -10.486 -17.370  1.00 86.08           N  
ATOM   3797  H   ILE A 238      18.961 -11.179 -17.902  1.00 86.08           H  
ATOM   3798  CA  ILE A 238      18.807  -9.200 -17.142  1.00 86.08           C  
ATOM   3799  HA  ILE A 238      19.353  -8.624 -16.395  1.00 86.08           H  
ATOM   3800  C   ILE A 238      17.424  -9.507 -16.595  1.00 86.08           C  
ATOM   3801  CB  ILE A 238      18.734  -8.350 -18.421  1.00 86.08           C  
ATOM   3802  HB  ILE A 238      18.120  -8.902 -19.132  1.00 86.08           H  
ATOM   3803  O   ILE A 238      16.490  -9.794 -17.342  1.00 86.08           O  
ATOM   3804  CG1 ILE A 238      20.109  -8.143 -19.079  1.00 86.08           C  
ATOM   3805 HG12 ILE A 238      20.561  -9.114 -19.282  1.00 86.08           H  
ATOM   3806 HG13 ILE A 238      20.770  -7.583 -18.417  1.00 86.08           H  
ATOM   3807  CG2 ILE A 238      18.064  -6.992 -18.122  1.00 86.08           C  
ATOM   3808 HG21 ILE A 238      17.076  -7.142 -17.687  1.00 86.08           H  
ATOM   3809 HG22 ILE A 238      17.923  -6.421 -19.040  1.00 86.08           H  
ATOM   3810 HG23 ILE A 238      18.676  -6.413 -17.431  1.00 86.08           H  
ATOM   3811  CD1 ILE A 238      19.975  -7.415 -20.417  1.00 86.08           C  
ATOM   3812 HD11 ILE A 238      19.061  -7.713 -20.930  1.00 86.08           H  
ATOM   3813 HD12 ILE A 238      20.812  -7.714 -21.049  1.00 86.08           H  
ATOM   3814 HD13 ILE A 238      19.979  -6.336 -20.267  1.00 86.08           H  
ATOM   3815  N   LEU A 239      17.299  -9.435 -15.273  1.00 91.00           N  
ATOM   3816  H   LEU A 239      18.099  -9.159 -14.721  1.00 91.00           H  
ATOM   3817  CA  LEU A 239      16.020  -9.622 -14.608  1.00 91.00           C  
ATOM   3818  HA  LEU A 239      15.422 -10.332 -15.180  1.00 91.00           H  
ATOM   3819  C   LEU A 239      15.262  -8.301 -14.583  1.00 91.00           C  
ATOM   3820  CB  LEU A 239      16.223 -10.194 -13.199  1.00 91.00           C  
ATOM   3821  HB2 LEU A 239      16.802  -9.483 -12.608  1.00 91.00           H  
ATOM   3822  HB3 LEU A 239      15.242 -10.301 -12.736  1.00 91.00           H  
ATOM   3823  O   LEU A 239      15.782  -7.294 -14.096  1.00 91.00           O  
ATOM   3824  CG  LEU A 239      16.933 -11.556 -13.164  1.00 91.00           C  
ATOM   3825  HG  LEU A 239      17.961 -11.438 -13.505  1.00 91.00           H  
ATOM   3826  CD1 LEU A 239      16.958 -12.059 -11.719  1.00 91.00           C  
ATOM   3827 HD11 LEU A 239      17.497 -13.006 -11.663  1.00 91.00           H  
ATOM   3828 HD12 LEU A 239      15.940 -12.202 -11.357  1.00 91.00           H  
ATOM   3829 HD13 LEU A 239      17.455 -11.332 -11.076  1.00 91.00           H  
ATOM   3830  CD2 LEU A 239      16.247 -12.604 -14.041  1.00 91.00           C  
ATOM   3831 HD21 LEU A 239      15.176 -12.627 -13.841  1.00 91.00           H  
ATOM   3832 HD22 LEU A 239      16.409 -12.370 -15.093  1.00 91.00           H  
ATOM   3833 HD23 LEU A 239      16.673 -13.588 -13.845  1.00 91.00           H  
ATOM   3834  N   ILE A 240      14.027  -8.326 -15.068  1.00 91.37           N  
ATOM   3835  H   ILE A 240      13.681  -9.194 -15.452  1.00 91.37           H  
ATOM   3836  CA  ILE A 240      13.101  -7.202 -15.023  1.00 91.37           C  
ATOM   3837  HA  ILE A 240      13.567  -6.427 -14.415  1.00 91.37           H  
ATOM   3838  C   ILE A 240      11.801  -7.599 -14.315  1.00 91.37           C  
ATOM   3839  CB  ILE A 240      12.835  -6.593 -16.423  1.00 91.37           C  
ATOM   3840  HB  ILE A 240      12.188  -5.730 -16.265  1.00 91.37           H  
ATOM   3841  O   ILE A 240      11.413  -8.772 -14.289  1.00 91.37           O  
ATOM   3842  CG1 ILE A 240      12.072  -7.557 -17.350  1.00 91.37           C  
ATOM   3843 HG12 ILE A 240      11.278  -8.041 -16.781  1.00 91.37           H  
ATOM   3844 HG13 ILE A 240      12.743  -8.322 -17.741  1.00 91.37           H  
ATOM   3845  CG2 ILE A 240      14.115  -6.070 -17.106  1.00 91.37           C  
ATOM   3846 HG21 ILE A 240      14.016  -6.059 -18.191  1.00 91.37           H  
ATOM   3847 HG22 ILE A 240      14.979  -6.686 -16.854  1.00 91.37           H  
ATOM   3848 HG23 ILE A 240      14.287  -5.040 -16.792  1.00 91.37           H  
ATOM   3849  CD1 ILE A 240      11.365  -6.833 -18.496  1.00 91.37           C  
ATOM   3850 HD11 ILE A 240      10.673  -6.097 -18.087  1.00 91.37           H  
ATOM   3851 HD12 ILE A 240      12.083  -6.331 -19.143  1.00 91.37           H  
ATOM   3852 HD13 ILE A 240      10.782  -7.553 -19.070  1.00 91.37           H  
ATOM   3853  N   ASP A 241      11.098  -6.605 -13.787  1.00 91.97           N  
ATOM   3854  H   ASP A 241      11.505  -5.680 -13.774  1.00 91.97           H  
ATOM   3855  CA  ASP A 241       9.687  -6.728 -13.425  1.00 91.97           C  
ATOM   3856  HA  ASP A 241       9.244  -7.518 -14.032  1.00 91.97           H  
ATOM   3857  C   ASP A 241       8.937  -5.435 -13.733  1.00 91.97           C  
ATOM   3858  CB  ASP A 241       9.522  -7.132 -11.956  1.00 91.97           C  
ATOM   3859  HB2 ASP A 241       9.889  -6.329 -11.316  1.00 91.97           H  
ATOM   3860  HB3 ASP A 241      10.109  -8.036 -11.793  1.00 91.97           H  
ATOM   3861  O   ASP A 241       9.485  -4.336 -13.612  1.00 91.97           O  
ATOM   3862  CG  ASP A 241       8.068  -7.467 -11.616  1.00 91.97           C  
ATOM   3863  OD1 ASP A 241       7.515  -8.330 -12.331  1.00 91.97           O  
ATOM   3864  OD2 ASP A 241       7.498  -6.849 -10.690  1.00 91.97           O  
ATOM   3865  N   ILE A 242       7.674  -5.580 -14.128  1.00 90.70           N  
ATOM   3866  H   ILE A 242       7.282  -6.509 -14.075  1.00 90.70           H  
ATOM   3867  CA  ILE A 242       6.734  -4.467 -14.247  1.00 90.70           C  
ATOM   3868  HA  ILE A 242       7.282  -3.528 -14.170  1.00 90.70           H  
ATOM   3869  C   ILE A 242       5.762  -4.612 -13.075  1.00 90.70           C  
ATOM   3870  CB  ILE A 242       6.011  -4.450 -15.612  1.00 90.70           C  
ATOM   3871  HB  ILE A 242       5.469  -5.387 -15.739  1.00 90.70           H  
ATOM   3872  O   ILE A 242       4.986  -5.570 -13.059  1.00 90.70           O  
ATOM   3873  CG1 ILE A 242       7.039  -4.314 -16.759  1.00 90.70           C  
ATOM   3874 HG12 ILE A 242       7.596  -3.388 -16.620  1.00 90.70           H  
ATOM   3875 HG13 ILE A 242       7.741  -5.147 -16.713  1.00 90.70           H  
ATOM   3876  CG2 ILE A 242       5.000  -3.285 -15.640  1.00 90.70           C  
ATOM   3877 HG21 ILE A 242       5.527  -2.337 -15.527  1.00 90.70           H  
ATOM   3878 HG22 ILE A 242       4.268  -3.388 -14.839  1.00 90.70           H  
ATOM   3879 HG23 ILE A 242       4.448  -3.282 -16.580  1.00 90.70           H  
ATOM   3880  CD1 ILE A 242       6.451  -4.297 -18.175  1.00 90.70           C  
ATOM   3881 HD11 ILE A 242       7.265  -4.269 -18.899  1.00 90.70           H  
ATOM   3882 HD12 ILE A 242       5.855  -5.193 -18.351  1.00 90.70           H  
ATOM   3883 HD13 ILE A 242       5.836  -3.409 -18.326  1.00 90.70           H  
ATOM   3884  N   PRO A 243       5.763  -3.684 -12.103  1.00 93.11           N  
ATOM   3885  CA  PRO A 243       5.038  -3.866 -10.857  1.00 93.11           C  
ATOM   3886  HA  PRO A 243       5.317  -4.824 -10.420  1.00 93.11           H  
ATOM   3887  C   PRO A 243       3.527  -3.850 -11.103  1.00 93.11           C  
ATOM   3888  CB  PRO A 243       5.536  -2.747  -9.935  1.00 93.11           C  
ATOM   3889  HB2 PRO A 243       6.395  -3.106  -9.369  1.00 93.11           H  
ATOM   3890  HB3 PRO A 243       4.767  -2.379  -9.256  1.00 93.11           H  
ATOM   3891  O   PRO A 243       2.886  -2.798 -11.155  1.00 93.11           O  
ATOM   3892  CG  PRO A 243       5.998  -1.657 -10.893  1.00 93.11           C  
ATOM   3893  HG2 PRO A 243       5.135  -1.065 -11.198  1.00 93.11           H  
ATOM   3894  HG3 PRO A 243       6.772  -1.028 -10.454  1.00 93.11           H  
ATOM   3895  CD  PRO A 243       6.510  -2.438 -12.094  1.00 93.11           C  
ATOM   3896  HD2 PRO A 243       6.321  -1.867 -13.003  1.00 93.11           H  
ATOM   3897  HD3 PRO A 243       7.574  -2.648 -11.983  1.00 93.11           H  
ATOM   3898  N   THR A 244       2.924  -5.038 -11.179  1.00 89.30           N  
ATOM   3899  H   THR A 244       3.520  -5.851 -11.258  1.00 89.30           H  
ATOM   3900  CA  THR A 244       1.483  -5.202 -11.439  1.00 89.30           C  
ATOM   3901  HA  THR A 244       1.246  -4.669 -12.360  1.00 89.30           H  
ATOM   3902  C   THR A 244       0.608  -4.595 -10.348  1.00 89.30           C  
ATOM   3903  CB  THR A 244       1.087  -6.670 -11.639  1.00 89.30           C  
ATOM   3904  HB  THR A 244       0.028  -6.712 -11.893  1.00 89.30           H  
ATOM   3905  O   THR A 244      -0.582  -4.384 -10.561  1.00 89.30           O  
ATOM   3906  CG2 THR A 244       1.867  -7.340 -12.766  1.00 89.30           C  
ATOM   3907 HG21 THR A 244       2.926  -7.405 -12.515  1.00 89.30           H  
ATOM   3908 HG22 THR A 244       1.751  -6.758 -13.681  1.00 89.30           H  
ATOM   3909 HG23 THR A 244       1.480  -8.345 -12.931  1.00 89.30           H  
ATOM   3910  OG1 THR A 244       1.290  -7.405 -10.451  1.00 89.30           O  
ATOM   3911  HG1 THR A 244       0.544  -7.227  -9.874  1.00 89.30           H  
ATOM   3912  N   THR A 245       1.187  -4.274  -9.189  1.00 90.45           N  
ATOM   3913  H   THR A 245       2.173  -4.474  -9.101  1.00 90.45           H  
ATOM   3914  CA  THR A 245       0.522  -3.522  -8.118  1.00 90.45           C  
ATOM   3915  HA  THR A 245      -0.369  -4.072  -7.817  1.00 90.45           H  
ATOM   3916  C   THR A 245       0.055  -2.130  -8.574  1.00 90.45           C  
ATOM   3917  CB  THR A 245       1.452  -3.437  -6.899  1.00 90.45           C  
ATOM   3918  HB  THR A 245       1.959  -4.395  -6.781  1.00 90.45           H  
ATOM   3919  O   THR A 245      -0.923  -1.616  -8.038  1.00 90.45           O  
ATOM   3920  CG2 THR A 245       2.507  -2.343  -7.007  1.00 90.45           C  
ATOM   3921 HG21 THR A 245       2.043  -1.358  -6.974  1.00 90.45           H  
ATOM   3922 HG22 THR A 245       3.208  -2.429  -6.177  1.00 90.45           H  
ATOM   3923 HG23 THR A 245       3.054  -2.451  -7.944  1.00 90.45           H  
ATOM   3924  OG1 THR A 245       0.708  -3.204  -5.736  1.00 90.45           O  
ATOM   3925  HG1 THR A 245       1.320  -2.939  -5.046  1.00 90.45           H  
ATOM   3926  N   ILE A 246       0.669  -1.546  -9.617  1.00 90.80           N  
ATOM   3927  H   ILE A 246       1.461  -2.011 -10.038  1.00 90.80           H  
ATOM   3928  CA  ILE A 246       0.217  -0.288 -10.239  1.00 90.80           C  
ATOM   3929  HA  ILE A 246       0.192   0.488  -9.474  1.00 90.80           H  
ATOM   3930  C   ILE A 246      -1.217  -0.410 -10.775  1.00 90.80           C  
ATOM   3931  CB  ILE A 246       1.212   0.155 -11.343  1.00 90.80           C  
ATOM   3932  HB  ILE A 246       1.409  -0.699 -11.991  1.00 90.80           H  
ATOM   3933  O   ILE A 246      -1.939   0.581 -10.813  1.00 90.80           O  
ATOM   3934  CG1 ILE A 246       2.539   0.588 -10.676  1.00 90.80           C  
ATOM   3935 HG12 ILE A 246       2.944  -0.248 -10.107  1.00 90.80           H  
ATOM   3936 HG13 ILE A 246       2.345   1.402  -9.978  1.00 90.80           H  
ATOM   3937  CG2 ILE A 246       0.659   1.286 -12.237  1.00 90.80           C  
ATOM   3938 HG21 ILE A 246       1.377   1.550 -13.014  1.00 90.80           H  
ATOM   3939 HG22 ILE A 246      -0.242   0.962 -12.759  1.00 90.80           H  
ATOM   3940 HG23 ILE A 246       0.433   2.172 -11.644  1.00 90.80           H  
ATOM   3941  CD1 ILE A 246       3.621   1.046 -11.660  1.00 90.80           C  
ATOM   3942 HD11 ILE A 246       3.359   2.008 -12.101  1.00 90.80           H  
ATOM   3943 HD12 ILE A 246       3.745   0.303 -12.447  1.00 90.80           H  
ATOM   3944 HD13 ILE A 246       4.561   1.169 -11.121  1.00 90.80           H  
ATOM   3945  N   THR A 247      -1.686  -1.616 -11.101  1.00 91.44           N  
ATOM   3946  H   THR A 247      -1.066  -2.413 -11.063  1.00 91.44           H  
ATOM   3947  CA  THR A 247      -3.087  -1.853 -11.493  1.00 91.44           C  
ATOM   3948  HA  THR A 247      -3.292  -1.305 -12.412  1.00 91.44           H  
ATOM   3949  C   THR A 247      -4.065  -1.362 -10.425  1.00 91.44           C  
ATOM   3950  CB  THR A 247      -3.344  -3.342 -11.759  1.00 91.44           C  
ATOM   3951  HB  THR A 247      -3.340  -3.885 -10.814  1.00 91.44           H  
ATOM   3952  O   THR A 247      -5.100  -0.796 -10.762  1.00 91.44           O  
ATOM   3953  CG2 THR A 247      -4.672  -3.594 -12.466  1.00 91.44           C  
ATOM   3954 HG21 THR A 247      -5.505  -3.300 -11.828  1.00 91.44           H  
ATOM   3955 HG22 THR A 247      -4.710  -3.032 -13.399  1.00 91.44           H  
ATOM   3956 HG23 THR A 247      -4.764  -4.654 -12.700  1.00 91.44           H  
ATOM   3957  OG1 THR A 247      -2.313  -3.855 -12.569  1.00 91.44           O  
ATOM   3958  HG1 THR A 247      -1.674  -4.240 -11.966  1.00 91.44           H  
ATOM   3959  N   ALA A 248      -3.713  -1.472  -9.139  1.00 91.18           N  
ATOM   3960  H   ALA A 248      -2.805  -1.847  -8.903  1.00 91.18           H  
ATOM   3961  CA  ALA A 248      -4.542  -0.951  -8.056  1.00 91.18           C  
ATOM   3962  HA  ALA A 248      -5.546  -1.363  -8.162  1.00 91.18           H  
ATOM   3963  C   ALA A 248      -4.674   0.585  -8.113  1.00 91.18           C  
ATOM   3964  CB  ALA A 248      -3.965  -1.442  -6.722  1.00 91.18           C  
ATOM   3965  HB1 ALA A 248      -2.989  -0.991  -6.542  1.00 91.18           H  
ATOM   3966  HB2 ALA A 248      -3.865  -2.527  -6.738  1.00 91.18           H  
ATOM   3967  HB3 ALA A 248      -4.641  -1.169  -5.912  1.00 91.18           H  
ATOM   3968  O   ALA A 248      -5.746   1.104  -7.813  1.00 91.18           O  
ATOM   3969  N   LEU A 249      -3.633   1.311  -8.555  1.00 91.68           N  
ATOM   3970  H   LEU A 249      -2.809   0.820  -8.870  1.00 91.68           H  
ATOM   3971  CA  LEU A 249      -3.708   2.761  -8.803  1.00 91.68           C  
ATOM   3972  HA  LEU A 249      -4.062   3.260  -7.901  1.00 91.68           H  
ATOM   3973  C   LEU A 249      -4.722   3.073  -9.905  1.00 91.68           C  
ATOM   3974  CB  LEU A 249      -2.331   3.346  -9.212  1.00 91.68           C  
ATOM   3975  HB2 LEU A 249      -2.468   4.409  -9.407  1.00 91.68           H  
ATOM   3976  HB3 LEU A 249      -2.010   2.905 -10.156  1.00 91.68           H  
ATOM   3977  O   LEU A 249      -5.564   3.954  -9.749  1.00 91.68           O  
ATOM   3978  CG  LEU A 249      -1.193   3.196  -8.190  1.00 91.68           C  
ATOM   3979  HG  LEU A 249      -1.065   2.146  -7.927  1.00 91.68           H  
ATOM   3980  CD1 LEU A 249       0.131   3.722  -8.740  1.00 91.68           C  
ATOM   3981 HD11 LEU A 249       0.432   3.129  -9.604  1.00 91.68           H  
ATOM   3982 HD12 LEU A 249       0.025   4.763  -9.045  1.00 91.68           H  
ATOM   3983 HD13 LEU A 249       0.907   3.650  -7.978  1.00 91.68           H  
ATOM   3984  CD2 LEU A 249      -1.533   3.994  -6.948  1.00 91.68           C  
ATOM   3985 HD21 LEU A 249      -2.420   3.535  -6.511  1.00 91.68           H  
ATOM   3986 HD22 LEU A 249      -1.765   5.029  -7.200  1.00 91.68           H  
ATOM   3987 HD23 LEU A 249      -0.712   3.979  -6.231  1.00 91.68           H  
ATOM   3988  N   ILE A 250      -4.658   2.325 -11.008  1.00 90.04           N  
ATOM   3989  H   ILE A 250      -3.955   1.602 -11.041  1.00 90.04           H  
ATOM   3990  CA  ILE A 250      -5.540   2.505 -12.169  1.00 90.04           C  
ATOM   3991  HA  ILE A 250      -5.474   3.540 -12.504  1.00 90.04           H  
ATOM   3992  C   ILE A 250      -6.992   2.245 -11.769  1.00 90.04           C  
ATOM   3993  CB  ILE A 250      -5.103   1.581 -13.329  1.00 90.04           C  
ATOM   3994  HB  ILE A 250      -5.172   0.547 -12.992  1.00 90.04           H  
ATOM   3995  O   ILE A 250      -7.861   3.072 -12.042  1.00 90.04           O  
ATOM   3996  CG1 ILE A 250      -3.637   1.867 -13.724  1.00 90.04           C  
ATOM   3997 HG12 ILE A 250      -3.550   2.882 -14.112  1.00 90.04           H  
ATOM   3998 HG13 ILE A 250      -2.999   1.791 -12.844  1.00 90.04           H  
ATOM   3999  CG2 ILE A 250      -6.023   1.739 -14.554  1.00 90.04           C  
ATOM   4000 HG21 ILE A 250      -5.901   2.733 -14.985  1.00 90.04           H  
ATOM   4001 HG22 ILE A 250      -5.775   0.993 -15.308  1.00 90.04           H  
ATOM   4002 HG23 ILE A 250      -7.069   1.588 -14.286  1.00 90.04           H  
ATOM   4003  CD1 ILE A 250      -3.073   0.885 -14.753  1.00 90.04           C  
ATOM   4004 HD11 ILE A 250      -3.326  -0.139 -14.478  1.00 90.04           H  
ATOM   4005 HD12 ILE A 250      -1.988   0.984 -14.768  1.00 90.04           H  
ATOM   4006 HD13 ILE A 250      -3.466   1.108 -15.745  1.00 90.04           H  
ATOM   4007  N   MET A 251      -7.250   1.132 -11.079  1.00 89.67           N  
ATOM   4008  H   MET A 251      -6.491   0.494 -10.888  1.00 89.67           H  
ATOM   4009  CA  MET A 251      -8.590   0.778 -10.613  1.00 89.67           C  
ATOM   4010  HA  MET A 251      -9.268   0.744 -11.466  1.00 89.67           H  
ATOM   4011  C   MET A 251      -9.146   1.816  -9.630  1.00 89.67           C  
ATOM   4012  CB  MET A 251      -8.566  -0.602  -9.957  1.00 89.67           C  
ATOM   4013  HB2 MET A 251      -7.840  -0.617  -9.144  1.00 89.67           H  
ATOM   4014  HB3 MET A 251      -9.565  -0.773  -9.555  1.00 89.67           H  
ATOM   4015  O   MET A 251     -10.303   2.212  -9.748  1.00 89.67           O  
ATOM   4016  CG  MET A 251      -8.290  -1.755 -10.922  1.00 89.67           C  
ATOM   4017  HG2 MET A 251      -9.102  -1.793 -11.648  1.00 89.67           H  
ATOM   4018  HG3 MET A 251      -7.359  -1.583 -11.462  1.00 89.67           H  
ATOM   4019  SD  MET A 251      -8.192  -3.355 -10.075  1.00 89.67           S  
ATOM   4020  CE  MET A 251      -8.522  -4.467 -11.467  1.00 89.67           C  
ATOM   4021  HE1 MET A 251      -7.766  -4.333 -12.240  1.00 89.67           H  
ATOM   4022  HE2 MET A 251      -9.506  -4.253 -11.884  1.00 89.67           H  
ATOM   4023  HE3 MET A 251      -8.504  -5.500 -11.117  1.00 89.67           H  
ATOM   4024  N   ASN A 252      -8.311   2.328  -8.720  1.00 88.69           N  
ATOM   4025  H   ASN A 252      -7.376   1.952  -8.646  1.00 88.69           H  
ATOM   4026  CA  ASN A 252      -8.713   3.376  -7.789  1.00 88.69           C  
ATOM   4027  HA  ASN A 252      -9.599   3.035  -7.254  1.00 88.69           H  
ATOM   4028  C   ASN A 252      -9.111   4.675  -8.500  1.00 88.69           C  
ATOM   4029  CB  ASN A 252      -7.577   3.597  -6.784  1.00 88.69           C  
ATOM   4030  HB2 ASN A 252      -7.264   2.639  -6.369  1.00 88.69           H  
ATOM   4031  HB3 ASN A 252      -6.718   4.046  -7.282  1.00 88.69           H  
ATOM   4032  O   ASN A 252     -10.163   5.235  -8.206  1.00 88.69           O  
ATOM   4033  CG  ASN A 252      -8.025   4.469  -5.632  1.00 88.69           C  
ATOM   4034  ND2 ASN A 252      -7.473   5.648  -5.482  1.00 88.69           N  
ATOM   4035 HD21 ASN A 252      -7.816   6.252  -4.748  1.00 88.69           H  
ATOM   4036 HD22 ASN A 252      -6.741   5.951  -6.107  1.00 88.69           H  
ATOM   4037  OD1 ASN A 252      -8.896   4.086  -4.864  1.00 88.69           O  
ATOM   4038  N   LEU A 253      -8.311   5.123  -9.472  1.00 88.37           N  
ATOM   4039  H   LEU A 253      -7.462   4.614  -9.673  1.00 88.37           H  
ATOM   4040  CA  LEU A 253      -8.616   6.325 -10.251  1.00 88.37           C  
ATOM   4041  HA  LEU A 253      -8.861   7.136  -9.566  1.00 88.37           H  
ATOM   4042  C   LEU A 253      -9.841   6.148 -11.153  1.00 88.37           C  
ATOM   4043  CB  LEU A 253      -7.399   6.715 -11.101  1.00 88.37           C  
ATOM   4044  HB2 LEU A 253      -7.124   5.864 -11.724  1.00 88.37           H  
ATOM   4045  HB3 LEU A 253      -7.695   7.536 -11.754  1.00 88.37           H  
ATOM   4046  O   LEU A 253     -10.591   7.102 -11.346  1.00 88.37           O  
ATOM   4047  CG  LEU A 253      -6.175   7.166 -10.292  1.00 88.37           C  
ATOM   4048  HG  LEU A 253      -5.913   6.410  -9.552  1.00 88.37           H  
ATOM   4049  CD1 LEU A 253      -4.988   7.362 -11.233  1.00 88.37           C  
ATOM   4050 HD11 LEU A 253      -5.194   8.170 -11.935  1.00 88.37           H  
ATOM   4051 HD12 LEU A 253      -4.105   7.608 -10.644  1.00 88.37           H  
ATOM   4052 HD13 LEU A 253      -4.804   6.436 -11.778  1.00 88.37           H  
ATOM   4053  CD2 LEU A 253      -6.419   8.481  -9.557  1.00 88.37           C  
ATOM   4054 HD21 LEU A 253      -5.532   8.712  -8.966  1.00 88.37           H  
ATOM   4055 HD22 LEU A 253      -7.255   8.384  -8.865  1.00 88.37           H  
ATOM   4056 HD23 LEU A 253      -6.618   9.286 -10.264  1.00 88.37           H  
ATOM   4057  N   ARG A 254     -10.056   4.938 -11.684  1.00 88.11           N  
ATOM   4058  H   ARG A 254      -9.359   4.225 -11.528  1.00 88.11           H  
ATOM   4059  CA  ARG A 254     -11.251   4.584 -12.461  1.00 88.11           C  
ATOM   4060  HA  ARG A 254     -11.402   5.328 -13.243  1.00 88.11           H  
ATOM   4061  C   ARG A 254     -12.518   4.617 -11.606  1.00 88.11           C  
ATOM   4062  CB  ARG A 254     -11.027   3.208 -13.110  1.00 88.11           C  
ATOM   4063  HB2 ARG A 254     -10.146   3.266 -13.750  1.00 88.11           H  
ATOM   4064  HB3 ARG A 254     -10.844   2.459 -12.339  1.00 88.11           H  
ATOM   4065  O   ARG A 254     -13.567   5.019 -12.090  1.00 88.11           O  
ATOM   4066  CG  ARG A 254     -12.232   2.769 -13.951  1.00 88.11           C  
ATOM   4067  HG2 ARG A 254     -13.080   2.587 -13.291  1.00 88.11           H  
ATOM   4068  HG3 ARG A 254     -12.500   3.580 -14.629  1.00 88.11           H  
ATOM   4069  CD  ARG A 254     -11.989   1.490 -14.757  1.00 88.11           C  
ATOM   4070  HD2 ARG A 254     -11.653   0.718 -14.065  1.00 88.11           H  
ATOM   4071  HD3 ARG A 254     -12.940   1.171 -15.185  1.00 88.11           H  
ATOM   4072  NE  ARG A 254     -11.018   1.666 -15.859  1.00 88.11           N  
ATOM   4073  HE  ARG A 254     -11.020   2.560 -16.330  1.00 88.11           H  
ATOM   4074  NH1 ARG A 254     -10.219  -0.485 -15.858  1.00 88.11           N  
ATOM   4075 HH11 ARG A 254     -10.920  -0.766 -15.186  1.00 88.11           H  
ATOM   4076 HH12 ARG A 254      -9.570  -1.169 -16.219  1.00 88.11           H  
ATOM   4077  NH2 ARG A 254      -9.421   0.971 -17.344  1.00 88.11           N  
ATOM   4078 HH21 ARG A 254      -8.888   0.228 -17.774  1.00 88.11           H  
ATOM   4079 HH22 ARG A 254      -9.515   1.824 -17.877  1.00 88.11           H  
ATOM   4080  CZ  ARG A 254     -10.224   0.723 -16.347  1.00 88.11           C  
ATOM   4081  N   ALA A 255     -12.432   4.211 -10.343  1.00 86.16           N  
ATOM   4082  H   ALA A 255     -11.559   3.824 -10.015  1.00 86.16           H  
ATOM   4083  CA  ALA A 255     -13.567   4.255  -9.426  1.00 86.16           C  
ATOM   4084  HA  ALA A 255     -14.445   3.855  -9.934  1.00 86.16           H  
ATOM   4085  C   ALA A 255     -13.925   5.676  -8.965  1.00 86.16           C  
ATOM   4086  CB  ALA A 255     -13.237   3.341  -8.255  1.00 86.16           C  
ATOM   4087  HB1 ALA A 255     -14.088   3.296  -7.575  1.00 86.16           H  
ATOM   4088  HB2 ALA A 255     -13.045   2.349  -8.663  1.00 86.16           H  
ATOM   4089  HB3 ALA A 255     -12.359   3.703  -7.721  1.00 86.16           H  
ATOM   4090  O   ALA A 255     -15.077   5.932  -8.619  1.00 86.16           O  
ATOM   4091  N   ASP A 256     -12.958   6.595  -8.976  1.00 79.65           N  
ATOM   4092  H   ASP A 256     -12.014   6.294  -9.173  1.00 79.65           H  
ATOM   4093  CA  ASP A 256     -13.181   8.011  -8.671  1.00 79.65           C  
ATOM   4094  HA  ASP A 256     -13.990   8.092  -7.944  1.00 79.65           H  
ATOM   4095  C   ASP A 256     -13.623   8.827  -9.909  1.00 79.65           C  
ATOM   4096  CB  ASP A 256     -11.912   8.599  -8.023  1.00 79.65           C  
ATOM   4097  HB2 ASP A 256     -11.055   8.382  -8.661  1.00 79.65           H  
ATOM   4098  HB3 ASP A 256     -12.019   9.683  -7.978  1.00 79.65           H  
ATOM   4099  O   ASP A 256     -14.093   9.961  -9.766  1.00 79.65           O  
ATOM   4100  CG  ASP A 256     -11.618   8.109  -6.590  1.00 79.65           C  
ATOM   4101  OD1 ASP A 256     -12.528   7.608  -5.882  1.00 79.65           O  
ATOM   4102  OD2 ASP A 256     -10.467   8.297  -6.137  1.00 79.65           O  
ATOM   4103  N   SER A 257     -13.493   8.289 -11.131  1.00 79.91           N  
ATOM   4104  H   SER A 257     -13.155   7.341 -11.215  1.00 79.91           H  
ATOM   4105  CA  SER A 257     -13.910   8.975 -12.357  1.00 79.91           C  
ATOM   4106  HA  SER A 257     -13.772  10.043 -12.185  1.00 79.91           H  
ATOM   4107  C   SER A 257     -15.398   8.763 -12.661  1.00 79.91           C  
ATOM   4108  CB  SER A 257     -12.999   8.633 -13.550  1.00 79.91           C  
ATOM   4109  HB2 SER A 257     -11.962   8.806 -13.264  1.00 79.91           H  
ATOM   4110  HB3 SER A 257     -13.240   9.302 -14.375  1.00 79.91           H  
ATOM   4111  O   SER A 257     -15.944   7.673 -12.534  1.00 79.91           O  
ATOM   4112  OG  SER A 257     -13.128   7.304 -14.004  1.00 79.91           O  
ATOM   4113  HG  SER A 257     -13.371   7.307 -14.933  1.00 79.91           H  
ATOM   4114  N   ALA A 258     -16.081   9.819 -13.121  1.00 62.68           N  
ATOM   4115  H   ALA A 258     -15.619  10.717 -13.142  1.00 62.68           H  
ATOM   4116  CA  ALA A 258     -17.507   9.746 -13.478  1.00 62.68           C  
ATOM   4117  HA  ALA A 258     -18.057   9.337 -12.631  1.00 62.68           H  
ATOM   4118  C   ALA A 258     -17.784   8.829 -14.688  1.00 62.68           C  
ATOM   4119  CB  ALA A 258     -18.002  11.172 -13.751  1.00 62.68           C  
ATOM   4120  HB1 ALA A 258     -17.479  11.594 -14.608  1.00 62.68           H  
ATOM   4121  HB2 ALA A 258     -17.835  11.796 -12.873  1.00 62.68           H  
ATOM   4122  HB3 ALA A 258     -19.071  11.145 -13.964  1.00 62.68           H  
ATOM   4123  O   ALA A 258     -18.876   8.289 -14.835  1.00 62.68           O  
ATOM   4124  N   SER A 259     -16.787   8.669 -15.557  1.00 63.31           N  
ATOM   4125  H   SER A 259     -15.915   9.126 -15.335  1.00 63.31           H  
ATOM   4126  CA  SER A 259     -16.759   7.719 -16.668  1.00 63.31           C  
ATOM   4127  HA  SER A 259     -17.599   7.029 -16.591  1.00 63.31           H  
ATOM   4128  C   SER A 259     -15.457   6.933 -16.550  1.00 63.31           C  
ATOM   4129  CB  SER A 259     -16.852   8.463 -18.009  1.00 63.31           C  
ATOM   4130  HB2 SER A 259     -16.748   7.750 -18.827  1.00 63.31           H  
ATOM   4131  HB3 SER A 259     -17.826   8.946 -18.086  1.00 63.31           H  
ATOM   4132  O   SER A 259     -14.390   7.558 -16.507  1.00 63.31           O  
ATOM   4133  OG  SER A 259     -15.835   9.445 -18.102  1.00 63.31           O  
ATOM   4134  HG  SER A 259     -15.028   9.022 -17.799  1.00 63.31           H  
ATOM   4135  N   GLY A 260     -15.522   5.601 -16.486  1.00 57.73           N  
ATOM   4136  H   GLY A 260     -16.431   5.160 -16.489  1.00 57.73           H  
ATOM   4137  CA  GLY A 260     -14.362   4.746 -16.194  1.00 57.73           C  
ATOM   4138  HA2 GLY A 260     -14.034   4.963 -15.178  1.00 57.73           H  
ATOM   4139  HA3 GLY A 260     -14.674   3.702 -16.241  1.00 57.73           H  
ATOM   4140  C   GLY A 260     -13.158   4.916 -17.140  1.00 57.73           C  
ATOM   4141  O   GLY A 260     -12.025   4.632 -16.757  1.00 57.73           O  
ATOM   4142  N   ASP A 261     -13.381   5.467 -18.333  1.00 64.13           N  
ATOM   4143  H   ASP A 261     -14.339   5.527 -18.649  1.00 64.13           H  
ATOM   4144  CA  ASP A 261     -12.333   5.723 -19.333  1.00 64.13           C  
ATOM   4145  HA  ASP A 261     -11.588   4.930 -19.281  1.00 64.13           H  
ATOM   4146  C   ASP A 261     -11.588   7.052 -19.130  1.00 64.13           C  
ATOM   4147  CB  ASP A 261     -12.966   5.681 -20.730  1.00 64.13           C  
ATOM   4148  HB2 ASP A 261     -12.212   5.953 -21.469  1.00 64.13           H  
ATOM   4149  HB3 ASP A 261     -13.768   6.418 -20.780  1.00 64.13           H  
ATOM   4150  O   ASP A 261     -10.573   7.317 -19.774  1.00 64.13           O  
ATOM   4151  CG  ASP A 261     -13.510   4.301 -21.100  1.00 64.13           C  
ATOM   4152  OD1 ASP A 261     -13.108   3.316 -20.444  1.00 64.13           O  
ATOM   4153  OD2 ASP A 261     -14.362   4.272 -22.013  1.00 64.13           O  
ATOM   4154  N   ASN A 262     -12.068   7.918 -18.235  1.00 76.13           N  
ATOM   4155  H   ASN A 262     -12.852   7.618 -17.673  1.00 76.13           H  
ATOM   4156  CA  ASN A 262     -11.563   9.284 -18.081  1.00 76.13           C  
ATOM   4157  HA  ASN A 262     -10.877   9.475 -18.906  1.00 76.13           H  
ATOM   4158  C   ASN A 262     -10.713   9.431 -16.813  1.00 76.13           C  
ATOM   4159  CB  ASN A 262     -12.736  10.260 -18.246  1.00 76.13           C  
ATOM   4160  HB2 ASN A 262     -13.189  10.487 -17.280  1.00 76.13           H  
ATOM   4161  HB3 ASN A 262     -13.481   9.781 -18.882  1.00 76.13           H  
ATOM   4162  O   ASN A 262     -10.981  10.256 -15.936  1.00 76.13           O  
ATOM   4163  CG  ASN A 262     -12.383  11.543 -18.970  1.00 76.13           C  
ATOM   4164  ND2 ASN A 262     -13.379  12.353 -19.240  1.00 76.13           N  
ATOM   4165 HD21 ASN A 262     -14.320  12.069 -19.011  1.00 76.13           H  
ATOM   4166 HD22 ASN A 262     -13.157  13.151 -19.818  1.00 76.13           H  
ATOM   4167  OD1 ASN A 262     -11.261  11.826 -19.355  1.00 76.13           O  
ATOM   4168  N   ILE A 263      -9.691   8.579 -16.717  1.00 83.22           N  
ATOM   4169  H   ILE A 263      -9.574   7.914 -17.468  1.00 83.22           H  
ATOM   4170  CA  ILE A 263      -8.707   8.587 -15.632  1.00 83.22           C  
ATOM   4171  HA  ILE A 263      -9.243   8.512 -14.686  1.00 83.22           H  
ATOM   4172  C   ILE A 263      -7.946   9.918 -15.633  1.00 83.22           C  
ATOM   4173  CB  ILE A 263      -7.769   7.360 -15.753  1.00 83.22           C  
ATOM   4174  HB  ILE A 263      -7.421   7.287 -16.783  1.00 83.22           H  
ATOM   4175  O   ILE A 263      -7.448  10.374 -16.668  1.00 83.22           O  
ATOM   4176  CG1 ILE A 263      -8.589   6.090 -15.418  1.00 83.22           C  
ATOM   4177 HG12 ILE A 263      -9.415   6.003 -16.124  1.00 83.22           H  
ATOM   4178 HG13 ILE A 263      -9.014   6.188 -14.420  1.00 83.22           H  
ATOM   4179  CG2 ILE A 263      -6.522   7.486 -14.853  1.00 83.22           C  
ATOM   4180 HG21 ILE A 263      -6.818   7.577 -13.808  1.00 83.22           H  
ATOM   4181 HG22 ILE A 263      -5.881   6.612 -14.968  1.00 83.22           H  
ATOM   4182 HG23 ILE A 263      -5.921   8.349 -15.140  1.00 83.22           H  
ATOM   4183  CD1 ILE A 263      -7.804   4.777 -15.472  1.00 83.22           C  
ATOM   4184 HD11 ILE A 263      -7.086   4.734 -14.653  1.00 83.22           H  
ATOM   4185 HD12 ILE A 263      -7.289   4.688 -16.429  1.00 83.22           H  
ATOM   4186 HD13 ILE A 263      -8.495   3.940 -15.368  1.00 83.22           H  
ATOM   4187  N   ASN A 264      -7.806  10.532 -14.455  1.00 83.75           N  
ATOM   4188  H   ASN A 264      -8.224  10.116 -13.635  1.00 83.75           H  
ATOM   4189  CA  ASN A 264      -6.987  11.728 -14.305  1.00 83.75           C  
ATOM   4190  HA  ASN A 264      -7.234  12.407 -15.122  1.00 83.75           H  
ATOM   4191  C   ASN A 264      -5.499  11.367 -14.432  1.00 83.75           C  
ATOM   4192  CB  ASN A 264      -7.326  12.458 -12.996  1.00 83.75           C  
ATOM   4193  HB2 ASN A 264      -8.403  12.621 -12.946  1.00 83.75           H  
ATOM   4194  HB3 ASN A 264      -7.023  11.850 -12.144  1.00 83.75           H  
ATOM   4195  O   ASN A 264      -4.872  10.883 -13.488  1.00 83.75           O  
ATOM   4196  CG  ASN A 264      -6.624  13.805 -12.920  1.00 83.75           C  
ATOM   4197  ND2 ASN A 264      -7.146  14.743 -12.170  1.00 83.75           N  
ATOM   4198 HD21 ASN A 264      -6.593  15.584 -12.091  1.00 83.75           H  
ATOM   4199 HD22 ASN A 264      -7.922  14.535 -11.557  1.00 83.75           H  
ATOM   4200  OD1 ASN A 264      -5.608  14.047 -13.549  1.00 83.75           O  
ATOM   4201  N   ARG A 265      -4.941  11.626 -15.618  1.00 87.22           N  
ATOM   4202  H   ARG A 265      -5.561  11.932 -16.354  1.00 87.22           H  
ATOM   4203  CA  ARG A 265      -3.545  11.316 -15.949  1.00 87.22           C  
ATOM   4204  HA  ARG A 265      -3.376  10.253 -15.777  1.00 87.22           H  
ATOM   4205  C   ARG A 265      -2.551  12.044 -15.049  1.00 87.22           C  
ATOM   4206  CB  ARG A 265      -3.252  11.635 -17.422  1.00 87.22           C  
ATOM   4207  HB2 ARG A 265      -2.219  11.356 -17.631  1.00 87.22           H  
ATOM   4208  HB3 ARG A 265      -3.356  12.707 -17.589  1.00 87.22           H  
ATOM   4209  O   ARG A 265      -1.527  11.463 -14.729  1.00 87.22           O  
ATOM   4210  CG  ARG A 265      -4.173  10.880 -18.390  1.00 87.22           C  
ATOM   4211  HG2 ARG A 265      -4.158   9.815 -18.156  1.00 87.22           H  
ATOM   4212  HG3 ARG A 265      -5.194  11.245 -18.281  1.00 87.22           H  
ATOM   4213  CD  ARG A 265      -3.720  11.098 -19.837  1.00 87.22           C  
ATOM   4214  HD2 ARG A 265      -2.722  10.676 -19.961  1.00 87.22           H  
ATOM   4215  HD3 ARG A 265      -3.677  12.170 -20.029  1.00 87.22           H  
ATOM   4216  NE  ARG A 265      -4.646  10.461 -20.790  1.00 87.22           N  
ATOM   4217  HE  ARG A 265      -5.356   9.858 -20.398  1.00 87.22           H  
ATOM   4218  NH1 ARG A 265      -3.775  11.363 -22.715  1.00 87.22           N  
ATOM   4219 HH11 ARG A 265      -3.062  11.823 -22.167  1.00 87.22           H  
ATOM   4220 HH12 ARG A 265      -3.764  11.419 -23.723  1.00 87.22           H  
ATOM   4221  NH2 ARG A 265      -5.507   9.958 -22.836  1.00 87.22           N  
ATOM   4222 HH21 ARG A 265      -6.183   9.345 -22.404  1.00 87.22           H  
ATOM   4223 HH22 ARG A 265      -5.475  10.014 -23.844  1.00 87.22           H  
ATOM   4224  CZ  ARG A 265      -4.639  10.598 -22.104  1.00 87.22           C  
ATOM   4225  N   GLU A 266      -2.844  13.273 -14.627  1.00 86.84           N  
ATOM   4226  H   GLU A 266      -3.760  13.653 -14.818  1.00 86.84           H  
ATOM   4227  CA  GLU A 266      -1.960  14.044 -13.742  1.00 86.84           C  
ATOM   4228  HA  GLU A 266      -0.958  14.078 -14.169  1.00 86.84           H  
ATOM   4229  C   GLU A 266      -1.845  13.364 -12.373  1.00 86.84           C  
ATOM   4230  CB  GLU A 266      -2.493  15.482 -13.646  1.00 86.84           C  
ATOM   4231  HB2 GLU A 266      -2.642  15.849 -14.662  1.00 86.84           H  
ATOM   4232  HB3 GLU A 266      -3.457  15.472 -13.138  1.00 86.84           H  
ATOM   4233  O   GLU A 266      -0.738  13.105 -11.909  1.00 86.84           O  
ATOM   4234  CG  GLU A 266      -1.557  16.458 -12.916  1.00 86.84           C  
ATOM   4235  HG2 GLU A 266      -0.570  16.398 -13.376  1.00 86.84           H  
ATOM   4236  HG3 GLU A 266      -1.471  16.152 -11.874  1.00 86.84           H  
ATOM   4237  CD  GLU A 266      -2.063  17.916 -12.985  1.00 86.84           C  
ATOM   4238  OE1 GLU A 266      -1.265  18.837 -12.700  1.00 86.84           O  
ATOM   4239  OE2 GLU A 266      -3.239  18.129 -13.377  1.00 86.84           O  
ATOM   4240  N   ILE A 267      -2.976  12.936 -11.799  1.00 87.08           N  
ATOM   4241  H   ILE A 267      -3.852  13.148 -12.256  1.00 87.08           H  
ATOM   4242  CA  ILE A 267      -2.981  12.187 -10.534  1.00 87.08           C  
ATOM   4243  HA  ILE A 267      -2.406  12.755  -9.803  1.00 87.08           H  
ATOM   4244  C   ILE A 267      -2.274  10.837 -10.700  1.00 87.08           C  
ATOM   4245  CB  ILE A 267      -4.412  12.009  -9.977  1.00 87.08           C  
ATOM   4246  HB  ILE A 267      -5.005  11.453 -10.703  1.00 87.08           H  
ATOM   4247  O   ILE A 267      -1.501  10.447  -9.831  1.00 87.08           O  
ATOM   4248  CG1 ILE A 267      -5.073  13.383  -9.726  1.00 87.08           C  
ATOM   4249 HG12 ILE A 267      -5.042  13.973 -10.641  1.00 87.08           H  
ATOM   4250 HG13 ILE A 267      -4.499  13.925  -8.974  1.00 87.08           H  
ATOM   4251  CG2 ILE A 267      -4.375  11.218  -8.656  1.00 87.08           C  
ATOM   4252 HG21 ILE A 267      -5.382  11.038  -8.280  1.00 87.08           H  
ATOM   4253 HG22 ILE A 267      -3.900  10.246  -8.791  1.00 87.08           H  
ATOM   4254 HG23 ILE A 267      -3.806  11.769  -7.907  1.00 87.08           H  
ATOM   4255  CD1 ILE A 267      -6.536  13.305  -9.263  1.00 87.08           C  
ATOM   4256 HD11 ILE A 267      -7.111  12.658  -9.927  1.00 87.08           H  
ATOM   4257 HD12 ILE A 267      -6.594  12.922  -8.245  1.00 87.08           H  
ATOM   4258 HD13 ILE A 267      -6.969  14.305  -9.273  1.00 87.08           H  
ATOM   4259  N   PHE A 268      -2.476  10.133 -11.821  1.00 90.85           N  
ATOM   4260  H   PHE A 268      -3.138  10.477 -12.503  1.00 90.85           H  
ATOM   4261  CA  PHE A 268      -1.732   8.899 -12.090  1.00 90.85           C  
ATOM   4262  HA  PHE A 268      -1.926   8.197 -11.279  1.00 90.85           H  
ATOM   4263  C   PHE A 268      -0.216   9.141 -12.106  1.00 90.85           C  
ATOM   4264  CB  PHE A 268      -2.196   8.259 -13.404  1.00 90.85           C  
ATOM   4265  HB2 PHE A 268      -2.033   8.959 -14.223  1.00 90.85           H  
ATOM   4266  HB3 PHE A 268      -3.266   8.058 -13.354  1.00 90.85           H  
ATOM   4267  O   PHE A 268       0.522   8.390 -11.472  1.00 90.85           O  
ATOM   4268  CG  PHE A 268      -1.469   6.964 -13.713  1.00 90.85           C  
ATOM   4269  CD1 PHE A 268      -0.407   6.949 -14.639  1.00 90.85           C  
ATOM   4270  HD1 PHE A 268      -0.103   7.856 -15.141  1.00 90.85           H  
ATOM   4271  CD2 PHE A 268      -1.816   5.781 -13.032  1.00 90.85           C  
ATOM   4272  HD2 PHE A 268      -2.608   5.791 -12.298  1.00 90.85           H  
ATOM   4273  CE1 PHE A 268       0.279   5.752 -14.902  1.00 90.85           C  
ATOM   4274  HE1 PHE A 268       1.107   5.740 -15.596  1.00 90.85           H  
ATOM   4275  CE2 PHE A 268      -1.117   4.588 -13.284  1.00 90.85           C  
ATOM   4276  HE2 PHE A 268      -1.370   3.687 -12.745  1.00 90.85           H  
ATOM   4277  CZ  PHE A 268      -0.071   4.574 -14.221  1.00 90.85           C  
ATOM   4278  HZ  PHE A 268       0.492   3.669 -14.395  1.00 90.85           H  
ATOM   4279  N   GLN A 269       0.256  10.207 -12.766  1.00 89.58           N  
ATOM   4280  H   GLN A 269      -0.392  10.815 -13.245  1.00 89.58           H  
ATOM   4281  CA  GLN A 269       1.681  10.549 -12.765  1.00 89.58           C  
ATOM   4282  HA  GLN A 269       2.240   9.675 -13.098  1.00 89.58           H  
ATOM   4283  C   GLN A 269       2.194  10.880 -11.360  1.00 89.58           C  
ATOM   4284  CB  GLN A 269       1.985  11.739 -13.695  1.00 89.58           C  
ATOM   4285  HB2 GLN A 269       1.378  12.592 -13.391  1.00 89.58           H  
ATOM   4286  HB3 GLN A 269       3.028  12.022 -13.552  1.00 89.58           H  
ATOM   4287  O   GLN A 269       3.288  10.445 -10.999  1.00 89.58           O  
ATOM   4288  CG  GLN A 269       1.775  11.511 -15.197  1.00 89.58           C  
ATOM   4289  HG2 GLN A 269       0.715  11.362 -15.402  1.00 89.58           H  
ATOM   4290  HG3 GLN A 269       2.083  12.411 -15.729  1.00 89.58           H  
ATOM   4291  CD  GLN A 269       2.522  10.331 -15.790  1.00 89.58           C  
ATOM   4292  NE2 GLN A 269       2.199   9.986 -17.007  1.00 89.58           N  
ATOM   4293 HE21 GLN A 269       2.549   9.091 -17.318  1.00 89.58           H  
ATOM   4294 HE22 GLN A 269       1.610  10.565 -17.588  1.00 89.58           H  
ATOM   4295  OE1 GLN A 269       3.383   9.707 -15.197  1.00 89.58           O  
ATOM   4296  N   GLU A 270       1.427  11.616 -10.555  1.00 88.49           N  
ATOM   4297  H   GLU A 270       0.559  11.988 -10.913  1.00 88.49           H  
ATOM   4298  CA  GLU A 270       1.793  11.924  -9.168  1.00 88.49           C  
ATOM   4299  HA  GLU A 270       2.776  12.395  -9.154  1.00 88.49           H  
ATOM   4300  C   GLU A 270       1.884  10.662  -8.299  1.00 88.49           C  
ATOM   4301  CB  GLU A 270       0.782  12.898  -8.548  1.00 88.49           C  
ATOM   4302  HB2 GLU A 270       0.974  12.932  -7.475  1.00 88.49           H  
ATOM   4303  HB3 GLU A 270      -0.231  12.526  -8.703  1.00 88.49           H  
ATOM   4304  O   GLU A 270       2.861  10.489  -7.562  1.00 88.49           O  
ATOM   4305  CG  GLU A 270       0.896  14.326  -9.100  1.00 88.49           C  
ATOM   4306  HG2 GLU A 270       1.918  14.672  -8.943  1.00 88.49           H  
ATOM   4307  HG3 GLU A 270       0.710  14.320 -10.174  1.00 88.49           H  
ATOM   4308  CD  GLU A 270      -0.070  15.306  -8.411  1.00 88.49           C  
ATOM   4309  OE1 GLU A 270      -0.216  16.432  -8.929  1.00 88.49           O  
ATOM   4310  OE2 GLU A 270      -0.585  14.984  -7.312  1.00 88.49           O  
ATOM   4311  N   GLU A 271       0.911   9.753  -8.412  1.00 91.45           N  
ATOM   4312  H   GLU A 271       0.118   9.976  -8.996  1.00 91.45           H  
ATOM   4313  CA  GLU A 271       0.906   8.471  -7.700  1.00 91.45           C  
ATOM   4314  HA  GLU A 271       1.015   8.651  -6.631  1.00 91.45           H  
ATOM   4315  C   GLU A 271       2.084   7.595  -8.139  1.00 91.45           C  
ATOM   4316  CB  GLU A 271      -0.412   7.713  -7.938  1.00 91.45           C  
ATOM   4317  HB2 GLU A 271      -0.636   7.711  -9.004  1.00 91.45           H  
ATOM   4318  HB3 GLU A 271      -0.266   6.676  -7.635  1.00 91.45           H  
ATOM   4319  O   GLU A 271       2.820   7.083  -7.299  1.00 91.45           O  
ATOM   4320  CG  GLU A 271      -1.630   8.260  -7.177  1.00 91.45           C  
ATOM   4321  HG2 GLU A 271      -1.762   9.315  -7.420  1.00 91.45           H  
ATOM   4322  HG3 GLU A 271      -2.515   7.729  -7.526  1.00 91.45           H  
ATOM   4323  CD  GLU A 271      -1.519   8.084  -5.654  1.00 91.45           C  
ATOM   4324  OE1 GLU A 271      -1.516   9.103  -4.935  1.00 91.45           O  
ATOM   4325  OE2 GLU A 271      -1.413   6.942  -5.147  1.00 91.45           O  
ATOM   4326  N   VAL A 272       2.333   7.464  -9.444  1.00 92.95           N  
ATOM   4327  H   VAL A 272       1.698   7.897 -10.099  1.00 92.95           H  
ATOM   4328  CA  VAL A 272       3.458   6.673  -9.962  1.00 92.95           C  
ATOM   4329  HA  VAL A 272       3.407   5.677  -9.521  1.00 92.95           H  
ATOM   4330  C   VAL A 272       4.807   7.266  -9.540  1.00 92.95           C  
ATOM   4331  CB  VAL A 272       3.346   6.516 -11.488  1.00 92.95           C  
ATOM   4332  HB  VAL A 272       3.185   7.490 -11.951  1.00 92.95           H  
ATOM   4333  O   VAL A 272       5.706   6.518  -9.156  1.00 92.95           O  
ATOM   4334  CG1 VAL A 272       4.596   5.882 -12.096  1.00 92.95           C  
ATOM   4335 HG11 VAL A 272       4.448   5.713 -13.163  1.00 92.95           H  
ATOM   4336 HG12 VAL A 272       4.757   4.922 -11.604  1.00 92.95           H  
ATOM   4337 HG13 VAL A 272       5.478   6.506 -11.957  1.00 92.95           H  
ATOM   4338  CG2 VAL A 272       2.187   5.579 -11.842  1.00 92.95           C  
ATOM   4339 HG21 VAL A 272       2.344   4.594 -11.403  1.00 92.95           H  
ATOM   4340 HG22 VAL A 272       2.131   5.480 -12.926  1.00 92.95           H  
ATOM   4341 HG23 VAL A 272       1.240   5.980 -11.482  1.00 92.95           H  
ATOM   4342  N   SER A 273       4.956   8.595  -9.537  1.00 90.29           N  
ATOM   4343  H   SER A 273       4.179   9.172  -9.827  1.00 90.29           H  
ATOM   4344  CA  SER A 273       6.172   9.250  -9.031  1.00 90.29           C  
ATOM   4345  HA  SER A 273       7.045   8.837  -9.536  1.00 90.29           H  
ATOM   4346  C   SER A 273       6.346   9.009  -7.534  1.00 90.29           C  
ATOM   4347  CB  SER A 273       6.130  10.764  -9.264  1.00 90.29           C  
ATOM   4348  HB2 SER A 273       6.923  11.237  -8.685  1.00 90.29           H  
ATOM   4349  HB3 SER A 273       5.172  11.163  -8.930  1.00 90.29           H  
ATOM   4350  O   SER A 273       7.454   8.743  -7.071  1.00 90.29           O  
ATOM   4351  OG  SER A 273       6.326  11.082 -10.625  1.00 90.29           O  
ATOM   4352  HG  SER A 273       7.178  10.732 -10.897  1.00 90.29           H  
ATOM   4353  N   SER A 274       5.253   9.059  -6.771  1.00 91.21           N  
ATOM   4354  H   SER A 274       4.371   9.290  -7.204  1.00 91.21           H  
ATOM   4355  CA  SER A 274       5.269   8.778  -5.333  1.00 91.21           C  
ATOM   4356  HA  SER A 274       6.028   9.403  -4.863  1.00 91.21           H  
ATOM   4357  C   SER A 274       5.630   7.318  -5.049  1.00 91.21           C  
ATOM   4358  CB  SER A 274       3.917   9.129  -4.705  1.00 91.21           C  
ATOM   4359  HB2 SER A 274       3.954   8.916  -3.637  1.00 91.21           H  
ATOM   4360  HB3 SER A 274       3.125   8.531  -5.156  1.00 91.21           H  
ATOM   4361  O   SER A 274       6.408   7.050  -4.133  1.00 91.21           O  
ATOM   4362  OG  SER A 274       3.642  10.503  -4.895  1.00 91.21           O  
ATOM   4363  HG  SER A 274       3.296  10.604  -5.785  1.00 91.21           H  
ATOM   4364  N   PHE A 275       5.135   6.381  -5.865  1.00 94.33           N  
ATOM   4365  H   PHE A 275       4.470   6.670  -6.568  1.00 94.33           H  
ATOM   4366  CA  PHE A 275       5.480   4.961  -5.803  1.00 94.33           C  
ATOM   4367  HA  PHE A 275       5.263   4.595  -4.800  1.00 94.33           H  
ATOM   4368  C   PHE A 275       6.976   4.752  -6.066  1.00 94.33           C  
ATOM   4369  CB  PHE A 275       4.617   4.180  -6.810  1.00 94.33           C  
ATOM   4370  HB2 PHE A 275       4.782   4.572  -7.814  1.00 94.33           H  
ATOM   4371  HB3 PHE A 275       3.565   4.342  -6.576  1.00 94.33           H  
ATOM   4372  O   PHE A 275       7.663   4.125  -5.260  1.00 94.33           O  
ATOM   4373  CG  PHE A 275       4.880   2.687  -6.842  1.00 94.33           C  
ATOM   4374  CD1 PHE A 275       5.947   2.168  -7.599  1.00 94.33           C  
ATOM   4375  HD1 PHE A 275       6.575   2.839  -8.165  1.00 94.33           H  
ATOM   4376  CD2 PHE A 275       4.059   1.811  -6.111  1.00 94.33           C  
ATOM   4377  HD2 PHE A 275       3.242   2.201  -5.522  1.00 94.33           H  
ATOM   4378  CE1 PHE A 275       6.207   0.786  -7.614  1.00 94.33           C  
ATOM   4379  HE1 PHE A 275       7.032   0.398  -8.193  1.00 94.33           H  
ATOM   4380  CE2 PHE A 275       4.314   0.429  -6.132  1.00 94.33           C  
ATOM   4381  HE2 PHE A 275       3.693  -0.237  -5.552  1.00 94.33           H  
ATOM   4382  CZ  PHE A 275       5.390  -0.085  -6.876  1.00 94.33           C  
ATOM   4383  HZ  PHE A 275       5.585  -1.147  -6.885  1.00 94.33           H  
ATOM   4384  N   ALA A 276       7.500   5.327  -7.154  1.00 93.65           N  
ATOM   4385  H   ALA A 276       6.884   5.828  -7.779  1.00 93.65           H  
ATOM   4386  CA  ALA A 276       8.911   5.230  -7.521  1.00 93.65           C  
ATOM   4387  HA  ALA A 276       9.176   4.178  -7.625  1.00 93.65           H  
ATOM   4388  C   ALA A 276       9.823   5.837  -6.442  1.00 93.65           C  
ATOM   4389  CB  ALA A 276       9.108   5.919  -8.876  1.00 93.65           C  
ATOM   4390  HB1 ALA A 276       8.881   6.983  -8.801  1.00 93.65           H  
ATOM   4391  HB2 ALA A 276      10.140   5.804  -9.205  1.00 93.65           H  
ATOM   4392  HB3 ALA A 276       8.448   5.476  -9.623  1.00 93.65           H  
ATOM   4393  O   ALA A 276      10.796   5.208  -6.023  1.00 93.65           O  
ATOM   4394  N   TYR A 277       9.475   7.023  -5.931  1.00 90.94           N  
ATOM   4395  H   TYR A 277       8.687   7.506  -6.338  1.00 90.94           H  
ATOM   4396  CA  TYR A 277      10.226   7.686  -4.867  1.00 90.94           C  
ATOM   4397  HA  TYR A 277      11.261   7.797  -5.191  1.00 90.94           H  
ATOM   4398  C   TYR A 277      10.231   6.870  -3.573  1.00 90.94           C  
ATOM   4399  CB  TYR A 277       9.644   9.082  -4.614  1.00 90.94           C  
ATOM   4400  HB2 TYR A 277       9.655   9.643  -5.548  1.00 90.94           H  
ATOM   4401  HB3 TYR A 277       8.604   8.989  -4.299  1.00 90.94           H  
ATOM   4402  O   TYR A 277      11.279   6.722  -2.943  1.00 90.94           O  
ATOM   4403  CG  TYR A 277      10.419   9.862  -3.569  1.00 90.94           C  
ATOM   4404  CD1 TYR A 277      10.010   9.854  -2.220  1.00 90.94           C  
ATOM   4405  HD1 TYR A 277       9.128   9.302  -1.931  1.00 90.94           H  
ATOM   4406  CD2 TYR A 277      11.580  10.561  -3.948  1.00 90.94           C  
ATOM   4407  HD2 TYR A 277      11.894  10.554  -4.981  1.00 90.94           H  
ATOM   4408  CE1 TYR A 277      10.762  10.547  -1.251  1.00 90.94           C  
ATOM   4409  HE1 TYR A 277      10.464  10.537  -0.213  1.00 90.94           H  
ATOM   4410  CE2 TYR A 277      12.332  11.260  -2.985  1.00 90.94           C  
ATOM   4411  HE2 TYR A 277      13.221  11.794  -3.286  1.00 90.94           H  
ATOM   4412  OH  TYR A 277      12.644  11.931  -0.704  1.00 90.94           O  
ATOM   4413  HH  TYR A 277      13.397  12.365  -1.111  1.00 90.94           H  
ATOM   4414  CZ  TYR A 277      11.922  11.252  -1.634  1.00 90.94           C  
ATOM   4415  N   ARG A 278       9.081   6.310  -3.175  1.00 92.61           N  
ATOM   4416  H   ARG A 278       8.250   6.462  -3.729  1.00 92.61           H  
ATOM   4417  CA  ARG A 278       8.988   5.478  -1.972  1.00 92.61           C  
ATOM   4418  HA  ARG A 278       9.452   6.025  -1.152  1.00 92.61           H  
ATOM   4419  C   ARG A 278       9.788   4.185  -2.120  1.00 92.61           C  
ATOM   4420  CB  ARG A 278       7.514   5.217  -1.635  1.00 92.61           C  
ATOM   4421  HB2 ARG A 278       7.000   6.173  -1.528  1.00 92.61           H  
ATOM   4422  HB3 ARG A 278       7.045   4.678  -2.459  1.00 92.61           H  
ATOM   4423  O   ARG A 278      10.523   3.834  -1.203  1.00 92.61           O  
ATOM   4424  CG  ARG A 278       7.327   4.414  -0.340  1.00 92.61           C  
ATOM   4425  HG2 ARG A 278       7.758   3.420  -0.457  1.00 92.61           H  
ATOM   4426  HG3 ARG A 278       6.258   4.295  -0.160  1.00 92.61           H  
ATOM   4427  CD  ARG A 278       7.948   5.101   0.883  1.00 92.61           C  
ATOM   4428  HD2 ARG A 278       7.621   6.141   0.907  1.00 92.61           H  
ATOM   4429  HD3 ARG A 278       9.035   5.066   0.801  1.00 92.61           H  
ATOM   4430  NE  ARG A 278       7.547   4.413   2.113  1.00 92.61           N  
ATOM   4431  HE  ARG A 278       7.363   3.424   2.022  1.00 92.61           H  
ATOM   4432  NH1 ARG A 278       7.676   6.129   3.618  1.00 92.61           N  
ATOM   4433 HH11 ARG A 278       7.261   6.544   4.439  1.00 92.61           H  
ATOM   4434 HH12 ARG A 278       8.270   6.633   2.975  1.00 92.61           H  
ATOM   4435  NH2 ARG A 278       6.751   4.187   4.213  1.00 92.61           N  
ATOM   4436 HH21 ARG A 278       6.467   4.545   5.114  1.00 92.61           H  
ATOM   4437 HH22 ARG A 278       6.398   3.296   3.896  1.00 92.61           H  
ATOM   4438  CZ  ARG A 278       7.341   4.909   3.313  1.00 92.61           C  
ATOM   4439  N   LEU A 279       9.726   3.537  -3.282  1.00 95.36           N  
ATOM   4440  H   LEU A 279       9.084   3.872  -3.986  1.00 95.36           H  
ATOM   4441  CA  LEU A 279      10.532   2.354  -3.580  1.00 95.36           C  
ATOM   4442  HA  LEU A 279      10.323   1.603  -2.819  1.00 95.36           H  
ATOM   4443  C   LEU A 279      12.039   2.661  -3.527  1.00 95.36           C  
ATOM   4444  CB  LEU A 279      10.097   1.817  -4.953  1.00 95.36           C  
ATOM   4445  HB2 LEU A 279       9.034   1.579  -4.914  1.00 95.36           H  
ATOM   4446  HB3 LEU A 279      10.236   2.601  -5.697  1.00 95.36           H  
ATOM   4447  O   LEU A 279      12.797   1.924  -2.901  1.00 95.36           O  
ATOM   4448  CG  LEU A 279      10.866   0.570  -5.413  1.00 95.36           C  
ATOM   4449  HG  LEU A 279      11.928   0.804  -5.497  1.00 95.36           H  
ATOM   4450  CD1 LEU A 279      10.691  -0.609  -4.456  1.00 95.36           C  
ATOM   4451 HD11 LEU A 279       9.633  -0.839  -4.324  1.00 95.36           H  
ATOM   4452 HD12 LEU A 279      11.134  -0.370  -3.489  1.00 95.36           H  
ATOM   4453 HD13 LEU A 279      11.211  -1.479  -4.857  1.00 95.36           H  
ATOM   4454  CD2 LEU A 279      10.361   0.162  -6.795  1.00 95.36           C  
ATOM   4455 HD21 LEU A 279       9.314  -0.137  -6.741  1.00 95.36           H  
ATOM   4456 HD22 LEU A 279      10.965  -0.666  -7.166  1.00 95.36           H  
ATOM   4457 HD23 LEU A 279      10.461   0.999  -7.486  1.00 95.36           H  
ATOM   4458  N   ALA A 280      12.476   3.773  -4.126  1.00 93.17           N  
ATOM   4459  H   ALA A 280      11.820   4.324  -4.660  1.00 93.17           H  
ATOM   4460  CA  ALA A 280      13.870   4.215  -4.076  1.00 93.17           C  
ATOM   4461  HA  ALA A 280      14.509   3.410  -4.439  1.00 93.17           H  
ATOM   4462  C   ALA A 280      14.322   4.555  -2.645  1.00 93.17           C  
ATOM   4463  CB  ALA A 280      14.028   5.419  -5.010  1.00 93.17           C  
ATOM   4464  HB1 ALA A 280      13.740   5.139  -6.023  1.00 93.17           H  
ATOM   4465  HB2 ALA A 280      15.069   5.743  -5.017  1.00 93.17           H  
ATOM   4466  HB3 ALA A 280      13.396   6.242  -4.676  1.00 93.17           H  
ATOM   4467  O   ALA A 280      15.431   4.206  -2.237  1.00 93.17           O  
ATOM   4468  N   TRP A 281      13.452   5.199  -1.862  1.00 91.51           N  
ATOM   4469  H   TRP A 281      12.573   5.496  -2.261  1.00 91.51           H  
ATOM   4470  CA  TRP A 281      13.698   5.466  -0.447  1.00 91.51           C  
ATOM   4471  HA  TRP A 281      14.618   6.042  -0.349  1.00 91.51           H  
ATOM   4472  C   TRP A 281      13.898   4.169   0.339  1.00 91.51           C  
ATOM   4473  CB  TRP A 281      12.542   6.289   0.131  1.00 91.51           C  
ATOM   4474  HB2 TRP A 281      11.603   5.759  -0.026  1.00 91.51           H  
ATOM   4475  HB3 TRP A 281      12.479   7.234  -0.409  1.00 91.51           H  
ATOM   4476  O   TRP A 281      14.846   4.068   1.115  1.00 91.51           O  
ATOM   4477  CG  TRP A 281      12.667   6.577   1.591  1.00 91.51           C  
ATOM   4478  CD1 TRP A 281      13.377   7.595   2.125  1.00 91.51           C  
ATOM   4479  HD1 TRP A 281      13.933   8.320   1.549  1.00 91.51           H  
ATOM   4480  CD2 TRP A 281      12.093   5.847   2.721  1.00 91.51           C  
ATOM   4481  CE2 TRP A 281      12.490   6.509   3.923  1.00 91.51           C  
ATOM   4482  CE3 TRP A 281      11.269   4.710   2.862  1.00 91.51           C  
ATOM   4483  HE3 TRP A 281      10.968   4.146   1.991  1.00 91.51           H  
ATOM   4484  NE1 TRP A 281      13.288   7.550   3.502  1.00 91.51           N  
ATOM   4485  HE1 TRP A 281      13.754   8.202   4.116  1.00 91.51           H  
ATOM   4486  CH2 TRP A 281      11.193   5.001   5.289  1.00 91.51           C  
ATOM   4487  HH2 TRP A 281      10.807   4.694   6.250  1.00 91.51           H  
ATOM   4488  CZ2 TRP A 281      12.062   6.098   5.192  1.00 91.51           C  
ATOM   4489  HZ2 TRP A 281      12.369   6.634   6.078  1.00 91.51           H  
ATOM   4490  CZ3 TRP A 281      10.817   4.301   4.130  1.00 91.51           C  
ATOM   4491  HZ3 TRP A 281      10.167   3.442   4.212  1.00 91.51           H  
ATOM   4492  N   GLN A 282      13.061   3.165   0.087  1.00 94.10           N  
ATOM   4493  H   GLN A 282      12.291   3.331  -0.545  1.00 94.10           H  
ATOM   4494  CA  GLN A 282      13.116   1.869   0.748  1.00 94.10           C  
ATOM   4495  HA  GLN A 282      13.109   2.042   1.824  1.00 94.10           H  
ATOM   4496  C   GLN A 282      14.397   1.093   0.404  1.00 94.10           C  
ATOM   4497  CB  GLN A 282      11.843   1.115   0.345  1.00 94.10           C  
ATOM   4498  HB2 GLN A 282      10.984   1.783   0.408  1.00 94.10           H  
ATOM   4499  HB3 GLN A 282      11.927   0.773  -0.687  1.00 94.10           H  
ATOM   4500  O   GLN A 282      15.076   0.596   1.304  1.00 94.10           O  
ATOM   4501  CG  GLN A 282      11.562  -0.082   1.236  1.00 94.10           C  
ATOM   4502  HG2 GLN A 282      10.676  -0.579   0.841  1.00 94.10           H  
ATOM   4503  HG3 GLN A 282      12.420  -0.755   1.208  1.00 94.10           H  
ATOM   4504  CD  GLN A 282      11.250   0.266   2.673  1.00 94.10           C  
ATOM   4505  NE2 GLN A 282      11.256  -0.703   3.544  1.00 94.10           N  
ATOM   4506 HE21 GLN A 282      10.931  -0.435   4.462  1.00 94.10           H  
ATOM   4507 HE22 GLN A 282      11.384  -1.660   3.247  1.00 94.10           H  
ATOM   4508  OE1 GLN A 282      11.005   1.391   3.062  1.00 94.10           O  
ATOM   4509  N   LEU A 283      14.780   1.074  -0.878  1.00 95.27           N  
ATOM   4510  H   LEU A 283      14.157   1.483  -1.560  1.00 95.27           H  
ATOM   4511  CA  LEU A 283      16.040   0.492  -1.349  1.00 95.27           C  
ATOM   4512  HA  LEU A 283      16.060  -0.568  -1.097  1.00 95.27           H  
ATOM   4513  C   LEU A 283      17.247   1.127  -0.656  1.00 95.27           C  
ATOM   4514  CB  LEU A 283      16.149   0.674  -2.874  1.00 95.27           C  
ATOM   4515  HB2 LEU A 283      17.184   0.519  -3.177  1.00 95.27           H  
ATOM   4516  HB3 LEU A 283      15.886   1.701  -3.124  1.00 95.27           H  
ATOM   4517  O   LEU A 283      18.081   0.409  -0.112  1.00 95.27           O  
ATOM   4518  CG  LEU A 283      15.260  -0.288  -3.677  1.00 95.27           C  
ATOM   4519  HG  LEU A 283      14.254  -0.309  -3.258  1.00 95.27           H  
ATOM   4520  CD1 LEU A 283      15.170   0.179  -5.131  1.00 95.27           C  
ATOM   4521 HD11 LEU A 283      14.538  -0.506  -5.697  1.00 95.27           H  
ATOM   4522 HD12 LEU A 283      14.722   1.171  -5.169  1.00 95.27           H  
ATOM   4523 HD13 LEU A 283      16.163   0.212  -5.579  1.00 95.27           H  
ATOM   4524  CD2 LEU A 283      15.834  -1.704  -3.653  1.00 95.27           C  
ATOM   4525 HD21 LEU A 283      15.215  -2.358  -4.268  1.00 95.27           H  
ATOM   4526 HD22 LEU A 283      16.855  -1.703  -4.034  1.00 95.27           H  
ATOM   4527 HD23 LEU A 283      15.854  -2.098  -2.637  1.00 95.27           H  
ATOM   4528  N   LYS A 284      17.295   2.464  -0.602  1.00 92.37           N  
ATOM   4529  H   LYS A 284      16.574   2.981  -1.084  1.00 92.37           H  
ATOM   4530  CA  LYS A 284      18.370   3.201   0.072  1.00 92.37           C  
ATOM   4531  HA  LYS A 284      19.328   2.844  -0.307  1.00 92.37           H  
ATOM   4532  C   LYS A 284      18.390   2.951   1.578  1.00 92.37           C  
ATOM   4533  CB  LYS A 284      18.224   4.689  -0.259  1.00 92.37           C  
ATOM   4534  HB2 LYS A 284      18.180   4.800  -1.342  1.00 92.37           H  
ATOM   4535  HB3 LYS A 284      17.299   5.075   0.170  1.00 92.37           H  
ATOM   4536  O   LYS A 284      19.448   2.776   2.175  1.00 92.37           O  
ATOM   4537  CG  LYS A 284      19.419   5.487   0.272  1.00 92.37           C  
ATOM   4538  HG2 LYS A 284      19.448   5.436   1.361  1.00 92.37           H  
ATOM   4539  HG3 LYS A 284      20.337   5.059  -0.129  1.00 92.37           H  
ATOM   4540  CD  LYS A 284      19.319   6.951  -0.153  1.00 92.37           C  
ATOM   4541  HD2 LYS A 284      18.436   7.403   0.300  1.00 92.37           H  
ATOM   4542  HD3 LYS A 284      19.241   7.000  -1.239  1.00 92.37           H  
ATOM   4543  CE  LYS A 284      20.587   7.668   0.310  1.00 92.37           C  
ATOM   4544  HE2 LYS A 284      20.645   7.611   1.397  1.00 92.37           H  
ATOM   4545  HE3 LYS A 284      21.444   7.127  -0.092  1.00 92.37           H  
ATOM   4546  NZ  LYS A 284      20.609   9.076  -0.150  1.00 92.37           N  
ATOM   4547  HZ1 LYS A 284      19.817   9.582   0.221  1.00 92.37           H  
ATOM   4548  HZ2 LYS A 284      20.573   9.097  -1.159  1.00 92.37           H  
ATOM   4549  HZ3 LYS A 284      21.466   9.520   0.145  1.00 92.37           H  
ATOM   4550  N   ARG A 285      17.214   2.917   2.213  1.00 90.73           N  
ATOM   4551  H   ARG A 285      16.381   3.084   1.667  1.00 90.73           H  
ATOM   4552  CA  ARG A 285      17.075   2.654   3.652  1.00 90.73           C  
ATOM   4553  HA  ARG A 285      17.666   3.386   4.202  1.00 90.73           H  
ATOM   4554  C   ARG A 285      17.626   1.281   4.036  1.00 90.73           C  
ATOM   4555  CB  ARG A 285      15.596   2.786   4.046  1.00 90.73           C  
ATOM   4556  HB2 ARG A 285      15.203   3.721   3.647  1.00 90.73           H  
ATOM   4557  HB3 ARG A 285      15.028   1.962   3.614  1.00 90.73           H  
ATOM   4558  O   ARG A 285      18.091   1.117   5.157  1.00 90.73           O  
ATOM   4559  CG  ARG A 285      15.404   2.810   5.569  1.00 90.73           C  
ATOM   4560  HG2 ARG A 285      15.825   1.919   6.036  1.00 90.73           H  
ATOM   4561  HG3 ARG A 285      15.917   3.684   5.970  1.00 90.73           H  
ATOM   4562  CD  ARG A 285      13.923   2.904   5.935  1.00 90.73           C  
ATOM   4563  HD2 ARG A 285      13.849   3.216   6.977  1.00 90.73           H  
ATOM   4564  HD3 ARG A 285      13.446   3.654   5.305  1.00 90.73           H  
ATOM   4565  NE  ARG A 285      13.239   1.613   5.776  1.00 90.73           N  
ATOM   4566  HE  ARG A 285      13.727   0.871   5.295  1.00 90.73           H  
ATOM   4567  NH1 ARG A 285      11.265   2.159   6.846  1.00 90.73           N  
ATOM   4568 HH11 ARG A 285      11.701   2.995   7.208  1.00 90.73           H  
ATOM   4569 HH12 ARG A 285      10.506   1.776   7.392  1.00 90.73           H  
ATOM   4570  NH2 ARG A 285      11.647   0.089   6.240  1.00 90.73           N  
ATOM   4571 HH21 ARG A 285      10.749  -0.090   6.667  1.00 90.73           H  
ATOM   4572 HH22 ARG A 285      12.322  -0.650   6.100  1.00 90.73           H  
ATOM   4573  CZ  ARG A 285      12.050   1.313   6.258  1.00 90.73           C  
ATOM   4574  N   GLN A 286      17.545   0.304   3.137  1.00 92.43           N  
ATOM   4575  H   GLN A 286      17.091   0.503   2.257  1.00 92.43           H  
ATOM   4576  CA  GLN A 286      18.010  -1.068   3.359  1.00 92.43           C  
ATOM   4577  HA  GLN A 286      18.209  -1.210   4.421  1.00 92.43           H  
ATOM   4578  C   GLN A 286      19.350  -1.376   2.668  1.00 92.43           C  
ATOM   4579  CB  GLN A 286      16.889  -2.046   2.971  1.00 92.43           C  
ATOM   4580  HB2 GLN A 286      17.225  -3.069   3.139  1.00 92.43           H  
ATOM   4581  HB3 GLN A 286      16.675  -1.927   1.909  1.00 92.43           H  
ATOM   4582  O   GLN A 286      19.793  -2.519   2.702  1.00 92.43           O  
ATOM   4583  CG  GLN A 286      15.592  -1.817   3.775  1.00 92.43           C  
ATOM   4584  HG2 GLN A 286      14.820  -2.513   3.445  1.00 92.43           H  
ATOM   4585  HG3 GLN A 286      15.208  -0.813   3.595  1.00 92.43           H  
ATOM   4586  CD  GLN A 286      15.757  -2.044   5.269  1.00 92.43           C  
ATOM   4587  NE2 GLN A 286      15.848  -1.008   6.073  1.00 92.43           N  
ATOM   4588 HE21 GLN A 286      16.178  -0.125   5.710  1.00 92.43           H  
ATOM   4589 HE22 GLN A 286      16.007  -1.251   7.040  1.00 92.43           H  
ATOM   4590  OE1 GLN A 286      15.785  -3.157   5.755  1.00 92.43           O  
ATOM   4591  N   GLN A 287      20.018  -0.365   2.095  1.00 93.95           N  
ATOM   4592  H   GLN A 287      19.588   0.549   2.077  1.00 93.95           H  
ATOM   4593  CA  GLN A 287      21.324  -0.482   1.429  1.00 93.95           C  
ATOM   4594  HA  GLN A 287      21.539   0.495   0.996  1.00 93.95           H  
ATOM   4595  C   GLN A 287      21.323  -1.473   0.247  1.00 93.95           C  
ATOM   4596  CB  GLN A 287      22.439  -0.755   2.452  1.00 93.95           C  
ATOM   4597  HB2 GLN A 287      23.399  -0.743   1.936  1.00 93.95           H  
ATOM   4598  HB3 GLN A 287      22.298  -1.746   2.883  1.00 93.95           H  
ATOM   4599  O   GLN A 287      22.279  -2.224   0.029  1.00 93.95           O  
ATOM   4600  CG  GLN A 287      22.484   0.285   3.581  1.00 93.95           C  
ATOM   4601  HG2 GLN A 287      21.521   0.327   4.091  1.00 93.95           H  
ATOM   4602  HG3 GLN A 287      22.690   1.268   3.156  1.00 93.95           H  
ATOM   4603  CD  GLN A 287      23.542  -0.033   4.630  1.00 93.95           C  
ATOM   4604  NE2 GLN A 287      23.650   0.773   5.663  1.00 93.95           N  
ATOM   4605 HE21 GLN A 287      23.016   1.553   5.768  1.00 93.95           H  
ATOM   4606 HE22 GLN A 287      24.338   0.502   6.350  1.00 93.95           H  
ATOM   4607  OE1 GLN A 287      24.289  -0.994   4.571  1.00 93.95           O  
ATOM   4608  N   LEU A 288      20.220  -1.509  -0.506  1.00 96.26           N  
ATOM   4609  H   LEU A 288      19.508  -0.825  -0.294  1.00 96.26           H  
ATOM   4610  CA  LEU A 288      20.007  -2.407  -1.646  1.00 96.26           C  
ATOM   4611  HA  LEU A 288      20.870  -3.069  -1.723  1.00 96.26           H  
ATOM   4612  C   LEU A 288      19.953  -1.677  -2.998  1.00 96.26           C  
ATOM   4613  CB  LEU A 288      18.762  -3.278  -1.389  1.00 96.26           C  
ATOM   4614  HB2 LEU A 288      18.502  -3.810  -2.304  1.00 96.26           H  
ATOM   4615  HB3 LEU A 288      17.930  -2.619  -1.141  1.00 96.26           H  
ATOM   4616  O   LEU A 288      19.767  -2.313  -4.036  1.00 96.26           O  
ATOM   4617  CG  LEU A 288      18.938  -4.316  -0.262  1.00 96.26           C  
ATOM   4618  HG  LEU A 288      19.253  -3.811   0.651  1.00 96.26           H  
ATOM   4619  CD1 LEU A 288      17.603  -4.997   0.022  1.00 96.26           C  
ATOM   4620 HD11 LEU A 288      17.702  -5.666   0.876  1.00 96.26           H  
ATOM   4621 HD12 LEU A 288      16.865  -4.232   0.265  1.00 96.26           H  
ATOM   4622 HD13 LEU A 288      17.264  -5.561  -0.847  1.00 96.26           H  
ATOM   4623  CD2 LEU A 288      19.965  -5.403  -0.595  1.00 96.26           C  
ATOM   4624 HD21 LEU A 288      20.962  -4.965  -0.643  1.00 96.26           H  
ATOM   4625 HD22 LEU A 288      19.960  -6.162   0.187  1.00 96.26           H  
ATOM   4626 HD23 LEU A 288      19.724  -5.873  -1.549  1.00 96.26           H  
ATOM   4627  N   GLU A 289      20.169  -0.361  -3.022  1.00 92.49           N  
ATOM   4628  H   GLU A 289      20.375   0.101  -2.148  1.00 92.49           H  
ATOM   4629  CA  GLU A 289      20.132   0.479  -4.227  1.00 92.49           C  
ATOM   4630  HA  GLU A 289      19.163   0.339  -4.705  1.00 92.49           H  
ATOM   4631  C   GLU A 289      21.179   0.104  -5.290  1.00 92.49           C  
ATOM   4632  CB  GLU A 289      20.250   1.970  -3.845  1.00 92.49           C  
ATOM   4633  HB2 GLU A 289      19.444   2.234  -3.160  1.00 92.49           H  
ATOM   4634  HB3 GLU A 289      20.084   2.545  -4.756  1.00 92.49           H  
ATOM   4635  O   GLU A 289      21.010   0.419  -6.464  1.00 92.49           O  
ATOM   4636  CG  GLU A 289      21.603   2.426  -3.252  1.00 92.49           C  
ATOM   4637  HG2 GLU A 289      22.424   1.855  -3.686  1.00 92.49           H  
ATOM   4638  HG3 GLU A 289      21.748   3.465  -3.547  1.00 92.49           H  
ATOM   4639  CD  GLU A 289      21.673   2.350  -1.719  1.00 92.49           C  
ATOM   4640  OE1 GLU A 289      22.264   3.274  -1.116  1.00 92.49           O  
ATOM   4641  OE2 GLU A 289      21.099   1.398  -1.149  1.00 92.49           O  
ATOM   4642  N   ASN A 290      22.247  -0.606  -4.913  1.00 92.81           N  
ATOM   4643  H   ASN A 290      22.349  -0.814  -3.930  1.00 92.81           H  
ATOM   4644  CA  ASN A 290      23.267  -1.065  -5.861  1.00 92.81           C  
ATOM   4645  HA  ASN A 290      23.441  -0.272  -6.589  1.00 92.81           H  
ATOM   4646  C   ASN A 290      22.829  -2.294  -6.675  1.00 92.81           C  
ATOM   4647  CB  ASN A 290      24.576  -1.317  -5.099  1.00 92.81           C  
ATOM   4648  HB2 ASN A 290      24.384  -1.966  -4.245  1.00 92.81           H  
ATOM   4649  HB3 ASN A 290      25.286  -1.822  -5.754  1.00 92.81           H  
ATOM   4650  O   ASN A 290      23.377  -2.528  -7.755  1.00 92.81           O  
ATOM   4651  CG  ASN A 290      25.228  -0.025  -4.636  1.00 92.81           C  
ATOM   4652  ND2 ASN A 290      25.939  -0.054  -3.535  1.00 92.81           N  
ATOM   4653 HD21 ASN A 290      26.013  -0.899  -2.988  1.00 92.81           H  
ATOM   4654 HD22 ASN A 290      26.315   0.833  -3.230  1.00 92.81           H  
ATOM   4655  OD1 ASN A 290      25.129   1.016  -5.262  1.00 92.81           O  
ATOM   4656  N   TYR A 291      21.837  -3.041  -6.180  1.00 94.32           N  
ATOM   4657  H   TYR A 291      21.413  -2.743  -5.313  1.00 94.32           H  
ATOM   4658  CA  TYR A 291      21.357  -4.306  -6.751  1.00 94.32           C  
ATOM   4659  HA  TYR A 291      22.076  -4.661  -7.490  1.00 94.32           H  
ATOM   4660  C   TYR A 291      20.008  -4.165  -7.462  1.00 94.32           C  
ATOM   4661  CB  TYR A 291      21.273  -5.363  -5.640  1.00 94.32           C  
ATOM   4662  HB2 TYR A 291      20.438  -5.120  -4.983  1.00 94.32           H  
ATOM   4663  HB3 TYR A 291      21.064  -6.335  -6.089  1.00 94.32           H  
ATOM   4664  O   TYR A 291      19.552  -5.103  -8.114  1.00 94.32           O  
ATOM   4665  CG  TYR A 291      22.540  -5.470  -4.818  1.00 94.32           C  
ATOM   4666  CD1 TYR A 291      23.688  -6.069  -5.367  1.00 94.32           C  
ATOM   4667  HD1 TYR A 291      23.658  -6.489  -6.362  1.00 94.32           H  
ATOM   4668  CD2 TYR A 291      22.588  -4.905  -3.530  1.00 94.32           C  
ATOM   4669  HD2 TYR A 291      21.699  -4.452  -3.116  1.00 94.32           H  
ATOM   4670  CE1 TYR A 291      24.885  -6.100  -4.630  1.00 94.32           C  
ATOM   4671  HE1 TYR A 291      25.771  -6.561  -5.041  1.00 94.32           H  
ATOM   4672  CE2 TYR A 291      23.786  -4.917  -2.793  1.00 94.32           C  
ATOM   4673  HE2 TYR A 291      23.819  -4.467  -1.811  1.00 94.32           H  
ATOM   4674  OH  TYR A 291      26.108  -5.517  -2.657  1.00 94.32           O  
ATOM   4675  HH  TYR A 291      26.023  -5.105  -1.794  1.00 94.32           H  
ATOM   4676  CZ  TYR A 291      24.941  -5.510  -3.351  1.00 94.32           C  
ATOM   4677  N   VAL A 292      19.364  -3.000  -7.364  1.00 95.92           N  
ATOM   4678  H   VAL A 292      19.782  -2.261  -6.816  1.00 95.92           H  
ATOM   4679  CA  VAL A 292      18.066  -2.725  -7.987  1.00 95.92           C  
ATOM   4680  HA  VAL A 292      17.871  -3.481  -8.748  1.00 95.92           H  
ATOM   4681  C   VAL A 292      18.096  -1.361  -8.658  1.00 95.92           C  
ATOM   4682  CB  VAL A 292      16.922  -2.783  -6.964  1.00 95.92           C  
ATOM   4683  HB  VAL A 292      17.060  -1.977  -6.244  1.00 95.92           H  
ATOM   4684  O   VAL A 292      18.456  -0.367  -8.036  1.00 95.92           O  
ATOM   4685  CG1 VAL A 292      15.554  -2.607  -7.630  1.00 95.92           C  
ATOM   4686 HG11 VAL A 292      15.482  -1.631  -8.109  1.00 95.92           H  
ATOM   4687 HG12 VAL A 292      14.777  -2.668  -6.868  1.00 95.92           H  
ATOM   4688 HG13 VAL A 292      15.394  -3.389  -8.372  1.00 95.92           H  
ATOM   4689  CG2 VAL A 292      16.900  -4.113  -6.205  1.00 95.92           C  
ATOM   4690 HG21 VAL A 292      16.886  -4.951  -6.902  1.00 95.92           H  
ATOM   4691 HG22 VAL A 292      17.784  -4.187  -5.572  1.00 95.92           H  
ATOM   4692 HG23 VAL A 292      16.020  -4.164  -5.564  1.00 95.92           H  
ATOM   4693  N   ALA A 293      17.676  -1.302  -9.917  1.00 92.19           N  
ATOM   4694  H   ALA A 293      17.323  -2.149 -10.340  1.00 92.19           H  
ATOM   4695  CA  ALA A 293      17.501  -0.058 -10.654  1.00 92.19           C  
ATOM   4696  HA  ALA A 293      17.860   0.781 -10.057  1.00 92.19           H  
ATOM   4697  C   ALA A 293      16.014   0.166 -10.938  1.00 92.19           C  
ATOM   4698  CB  ALA A 293      18.346  -0.112 -11.929  1.00 92.19           C  
ATOM   4699  HB1 ALA A 293      19.402  -0.183 -11.668  1.00 92.19           H  
ATOM   4700  HB2 ALA A 293      18.179   0.790 -12.519  1.00 92.19           H  
ATOM   4701  HB3 ALA A 293      18.059  -0.985 -12.515  1.00 92.19           H  
ATOM   4702  O   ALA A 293      15.355  -0.678 -11.542  1.00 92.19           O  
ATOM   4703  N   VAL A 294      15.488   1.314 -10.518  1.00 92.32           N  
ATOM   4704  H   VAL A 294      16.088   1.982 -10.056  1.00 92.32           H  
ATOM   4705  CA  VAL A 294      14.129   1.744 -10.860  1.00 92.32           C  
ATOM   4706  HA  VAL A 294      13.508   0.870 -11.059  1.00 92.32           H  
ATOM   4707  C   VAL A 294      14.206   2.574 -12.136  1.00 92.32           C  
ATOM   4708  CB  VAL A 294      13.479   2.525  -9.705  1.00 92.32           C  
ATOM   4709  HB  VAL A 294      14.055   3.426  -9.499  1.00 92.32           H  
ATOM   4710  O   VAL A 294      14.918   3.575 -12.176  1.00 92.32           O  
ATOM   4711  CG1 VAL A 294      12.046   2.921 -10.065  1.00 92.32           C  
ATOM   4712 HG11 VAL A 294      11.568   3.401  -9.212  1.00 92.32           H  
ATOM   4713 HG12 VAL A 294      11.482   2.033 -10.350  1.00 92.32           H  
ATOM   4714 HG13 VAL A 294      12.047   3.628 -10.894  1.00 92.32           H  
ATOM   4715  CG2 VAL A 294      13.423   1.678  -8.423  1.00 92.32           C  
ATOM   4716 HG21 VAL A 294      12.925   2.239  -7.632  1.00 92.32           H  
ATOM   4717 HG22 VAL A 294      14.431   1.436  -8.084  1.00 92.32           H  
ATOM   4718 HG23 VAL A 294      12.877   0.754  -8.610  1.00 92.32           H  
ATOM   4719  N   VAL A 295      13.502   2.146 -13.180  1.00 87.58           N  
ATOM   4720  H   VAL A 295      12.926   1.324 -13.072  1.00 87.58           H  
ATOM   4721  CA  VAL A 295      13.530   2.776 -14.502  1.00 87.58           C  
ATOM   4722  HA  VAL A 295      14.147   3.674 -14.466  1.00 87.58           H  
ATOM   4723  C   VAL A 295      12.115   3.188 -14.874  1.00 87.58           C  
ATOM   4724  CB  VAL A 295      14.144   1.838 -15.558  1.00 87.58           C  
ATOM   4725  HB  VAL A 295      13.507   0.960 -15.662  1.00 87.58           H  
ATOM   4726  O   VAL A 295      11.239   2.350 -15.076  1.00 87.58           O  
ATOM   4727  CG1 VAL A 295      14.243   2.529 -16.924  1.00 87.58           C  
ATOM   4728 HG11 VAL A 295      14.854   3.429 -16.846  1.00 87.58           H  
ATOM   4729 HG12 VAL A 295      14.692   1.851 -17.650  1.00 87.58           H  
ATOM   4730 HG13 VAL A 295      13.247   2.796 -17.277  1.00 87.58           H  
ATOM   4731  CG2 VAL A 295      15.549   1.366 -15.152  1.00 87.58           C  
ATOM   4732 HG21 VAL A 295      15.493   0.758 -14.250  1.00 87.58           H  
ATOM   4733 HG22 VAL A 295      16.191   2.228 -14.968  1.00 87.58           H  
ATOM   4734 HG23 VAL A 295      15.981   0.758 -15.947  1.00 87.58           H  
ATOM   4735  N   GLU A 296      11.888   4.492 -14.974  1.00 84.29           N  
ATOM   4736  H   GLU A 296      12.630   5.143 -14.760  1.00 84.29           H  
ATOM   4737  CA  GLU A 296      10.629   5.036 -15.481  1.00 84.29           C  
ATOM   4738  HA  GLU A 296       9.798   4.492 -15.033  1.00 84.29           H  
ATOM   4739  C   GLU A 296      10.558   4.858 -16.996  1.00 84.29           C  
ATOM   4740  CB  GLU A 296      10.488   6.515 -15.105  1.00 84.29           C  
ATOM   4741  HB2 GLU A 296       9.580   6.896 -15.572  1.00 84.29           H  
ATOM   4742  HB3 GLU A 296      11.343   7.074 -15.485  1.00 84.29           H  
ATOM   4743  O   GLU A 296      11.560   5.040 -17.685  1.00 84.29           O  
ATOM   4744  CG  GLU A 296      10.388   6.695 -13.583  1.00 84.29           C  
ATOM   4745  HG2 GLU A 296      11.307   6.335 -13.120  1.00 84.29           H  
ATOM   4746  HG3 GLU A 296       9.565   6.083 -13.213  1.00 84.29           H  
ATOM   4747  CD  GLU A 296      10.148   8.152 -13.159  1.00 84.29           C  
ATOM   4748  OE1 GLU A 296      10.489   8.472 -11.998  1.00 84.29           O  
ATOM   4749  OE2 GLU A 296       9.554   8.918 -13.950  1.00 84.29           O  
ATOM   4750  N   MET A 297       9.394   4.499 -17.528  1.00 82.29           N  
ATOM   4751  H   MET A 297       8.615   4.346 -16.904  1.00 82.29           H  
ATOM   4752  CA  MET A 297       9.179   4.262 -18.954  1.00 82.29           C  
ATOM   4753  HA  MET A 297      10.123   4.398 -19.483  1.00 82.29           H  
ATOM   4754  C   MET A 297       8.192   5.273 -19.505  1.00 82.29           C  
ATOM   4755  CB  MET A 297       8.712   2.831 -19.222  1.00 82.29           C  
ATOM   4756  HB2 MET A 297       8.698   2.656 -20.298  1.00 82.29           H  
ATOM   4757  HB3 MET A 297       7.703   2.697 -18.834  1.00 82.29           H  
ATOM   4758  O   MET A 297       7.050   5.333 -19.045  1.00 82.29           O  
ATOM   4759  CG  MET A 297       9.644   1.820 -18.560  1.00 82.29           C  
ATOM   4760  HG2 MET A 297      10.664   2.002 -18.899  1.00 82.29           H  
ATOM   4761  HG3 MET A 297       9.618   1.953 -17.478  1.00 82.29           H  
ATOM   4762  SD  MET A 297       9.237   0.113 -18.907  1.00 82.29           S  
ATOM   4763  CE  MET A 297       7.551  -0.025 -18.250  1.00 82.29           C  
ATOM   4764  HE1 MET A 297       7.528   0.345 -17.226  1.00 82.29           H  
ATOM   4765  HE2 MET A 297       7.242  -1.071 -18.261  1.00 82.29           H  
ATOM   4766  HE3 MET A 297       6.869   0.556 -18.871  1.00 82.29           H  
ATOM   4767  N   GLU A 298       8.626   6.051 -20.495  1.00 70.80           N  
ATOM   4768  H   GLU A 298       9.571   5.969 -20.843  1.00 70.80           H  
ATOM   4769  CA  GLU A 298       7.802   7.115 -21.055  1.00 70.80           C  
ATOM   4770  HA  GLU A 298       7.384   7.692 -20.231  1.00 70.80           H  
ATOM   4771  C   GLU A 298       6.650   6.520 -21.867  1.00 70.80           C  
ATOM   4772  CB  GLU A 298       8.661   8.050 -21.923  1.00 70.80           C  
ATOM   4773  HB2 GLU A 298       8.697   7.664 -22.942  1.00 70.80           H  
ATOM   4774  HB3 GLU A 298       9.687   8.066 -21.555  1.00 70.80           H  
ATOM   4775  O   GLU A 298       5.507   6.909 -21.672  1.00 70.80           O  
ATOM   4776  CG  GLU A 298       8.110   9.485 -21.953  1.00 70.80           C  
ATOM   4777  HG2 GLU A 298       7.058   9.450 -22.235  1.00 70.80           H  
ATOM   4778  HG3 GLU A 298       8.641  10.038 -22.728  1.00 70.80           H  
ATOM   4779  CD  GLU A 298       8.274  10.228 -20.615  1.00 70.80           C  
ATOM   4780  OE1 GLU A 298       7.478  11.163 -20.379  1.00 70.80           O  
ATOM   4781  OE2 GLU A 298       9.149   9.828 -19.817  1.00 70.80           O  
ATOM   4782  N   ASN A 299       6.928   5.542 -22.732  1.00 64.99           N  
ATOM   4783  H   ASN A 299       7.885   5.228 -22.810  1.00 64.99           H  
ATOM   4784  CA  ASN A 299       5.926   4.832 -23.528  1.00 64.99           C  
ATOM   4785  HA  ASN A 299       4.979   4.854 -22.988  1.00 64.99           H  
ATOM   4786  C   ASN A 299       6.294   3.342 -23.699  1.00 64.99           C  
ATOM   4787  CB  ASN A 299       5.732   5.595 -24.855  1.00 64.99           C  
ATOM   4788  HB2 ASN A 299       4.907   5.153 -25.415  1.00 64.99           H  
ATOM   4789  HB3 ASN A 299       5.466   6.628 -24.634  1.00 64.99           H  
ATOM   4790  O   ASN A 299       7.363   2.903 -23.280  1.00 64.99           O  
ATOM   4791  CG  ASN A 299       6.960   5.568 -25.744  1.00 64.99           C  
ATOM   4792  ND2 ASN A 299       7.498   6.698 -26.134  1.00 64.99           N  
ATOM   4793 HD21 ASN A 299       7.177   7.580 -25.760  1.00 64.99           H  
ATOM   4794 HD22 ASN A 299       8.367   6.616 -26.643  1.00 64.99           H  
ATOM   4795  OD1 ASN A 299       7.430   4.513 -26.118  1.00 64.99           O  
ATOM   4796  N   SER A 300       5.396   2.546 -24.289  1.00 60.00           N  
ATOM   4797  H   SER A 300       4.536   2.942 -24.640  1.00 60.00           H  
ATOM   4798  CA  SER A 300       5.600   1.102 -24.488  1.00 60.00           C  
ATOM   4799  HA  SER A 300       5.948   0.667 -23.551  1.00 60.00           H  
ATOM   4800  C   SER A 300       6.645   0.757 -25.558  1.00 60.00           C  
ATOM   4801  CB  SER A 300       4.267   0.441 -24.852  1.00 60.00           C  
ATOM   4802  HB2 SER A 300       4.430  -0.618 -25.054  1.00 60.00           H  
ATOM   4803  HB3 SER A 300       3.577   0.540 -24.014  1.00 60.00           H  
ATOM   4804  O   SER A 300       7.339  -0.247 -25.417  1.00 60.00           O  
ATOM   4805  OG  SER A 300       3.699   1.067 -25.989  1.00 60.00           O  
ATOM   4806  HG  SER A 300       2.944   0.550 -26.280  1.00 60.00           H  
ATOM   4807  N   LEU A 301       6.783   1.572 -26.611  1.00 56.61           N  
ATOM   4808  H   LEU A 301       6.230   2.418 -26.627  1.00 56.61           H  
ATOM   4809  CA  LEU A 301       7.780   1.383 -27.679  1.00 56.61           C  
ATOM   4810  HA  LEU A 301       7.689   0.375 -28.084  1.00 56.61           H  
ATOM   4811  C   LEU A 301       9.214   1.512 -27.142  1.00 56.61           C  
ATOM   4812  CB  LEU A 301       7.511   2.408 -28.799  1.00 56.61           C  
ATOM   4813  HB2 LEU A 301       7.317   3.382 -28.349  1.00 56.61           H  
ATOM   4814  HB3 LEU A 301       8.409   2.517 -29.408  1.00 56.61           H  
ATOM   4815  O   LEU A 301      10.112   0.801 -27.587  1.00 56.61           O  
ATOM   4816  CG  LEU A 301       6.335   2.016 -29.712  1.00 56.61           C  
ATOM   4817  HG  LEU A 301       5.580   1.482 -29.134  1.00 56.61           H  
ATOM   4818  CD1 LEU A 301       5.672   3.255 -30.316  1.00 56.61           C  
ATOM   4819 HD11 LEU A 301       5.277   3.883 -29.517  1.00 56.61           H  
ATOM   4820 HD12 LEU A 301       6.404   3.823 -30.891  1.00 56.61           H  
ATOM   4821 HD13 LEU A 301       4.852   2.954 -30.967  1.00 56.61           H  
ATOM   4822  CD2 LEU A 301       6.815   1.123 -30.857  1.00 56.61           C  
ATOM   4823 HD21 LEU A 301       5.966   0.821 -31.470  1.00 56.61           H  
ATOM   4824 HD22 LEU A 301       7.535   1.659 -31.476  1.00 56.61           H  
ATOM   4825 HD23 LEU A 301       7.291   0.230 -30.451  1.00 56.61           H  
ATOM   4826  N   ASP A 302       9.385   2.346 -26.121  1.00 63.29           N  
ATOM   4827  H   ASP A 302       8.596   2.925 -25.869  1.00 63.29           H  
ATOM   4828  CA  ASP A 302      10.648   2.661 -25.456  1.00 63.29           C  
ATOM   4829  HA  ASP A 302      11.376   2.956 -26.211  1.00 63.29           H  
ATOM   4830  C   ASP A 302      11.240   1.478 -24.664  1.00 63.29           C  
ATOM   4831  CB  ASP A 302      10.357   3.866 -24.544  1.00 63.29           C  
ATOM   4832  HB2 ASP A 302       9.656   4.533 -25.046  1.00 63.29           H  
ATOM   4833  HB3 ASP A 302       9.882   3.511 -23.629  1.00 63.29           H  
ATOM   4834  O   ASP A 302      12.387   1.528 -24.240  1.00 63.29           O  
ATOM   4835  CG  ASP A 302      11.549   4.740 -24.171  1.00 63.29           C  
ATOM   4836  OD1 ASP A 302      12.661   4.524 -24.684  1.00 63.29           O  
ATOM   4837  OD2 ASP A 302      11.317   5.624 -23.310  1.00 63.29           O  
ATOM   4838  N   LEU A 303      10.510   0.376 -24.441  1.00 62.79           N  
ATOM   4839  H   LEU A 303       9.566   0.338 -24.798  1.00 62.79           H  
ATOM   4840  CA  LEU A 303      11.045  -0.729 -23.633  1.00 62.79           C  
ATOM   4841  HA  LEU A 303      11.441  -0.300 -22.713  1.00 62.79           H  
ATOM   4842  C   LEU A 303      12.210  -1.456 -24.289  1.00 62.79           C  
ATOM   4843  CB  LEU A 303       9.968  -1.765 -23.311  1.00 62.79           C  
ATOM   4844  HB2 LEU A 303      10.338  -2.756 -23.577  1.00 62.79           H  
ATOM   4845  HB3 LEU A 303       9.103  -1.569 -23.943  1.00 62.79           H  
ATOM   4846  O   LEU A 303      13.162  -1.801 -23.598  1.00 62.79           O  
ATOM   4847  CG  LEU A 303       9.591  -1.788 -21.822  1.00 62.79           C  
ATOM   4848  HG  LEU A 303      10.351  -1.251 -21.253  1.00 62.79           H  
ATOM   4849  CD1 LEU A 303       8.267  -1.052 -21.586  1.00 62.79           C  
ATOM   4850 HD11 LEU A 303       8.495  -0.002 -21.405  1.00 62.79           H  
ATOM   4851 HD12 LEU A 303       7.724  -1.478 -20.742  1.00 62.79           H  
ATOM   4852 HD13 LEU A 303       7.623  -0.988 -22.463  1.00 62.79           H  
ATOM   4853  CD2 LEU A 303       9.620  -3.198 -21.225  1.00 62.79           C  
ATOM   4854 HD21 LEU A 303       9.349  -3.144 -20.171  1.00 62.79           H  
ATOM   4855 HD22 LEU A 303      10.624  -3.613 -21.319  1.00 62.79           H  
ATOM   4856 HD23 LEU A 303       8.905  -3.860 -21.714  1.00 62.79           H  
ATOM   4857  N   THR A 304      12.134  -1.726 -25.593  1.00 62.65           N  
ATOM   4858  H   THR A 304      11.352  -1.358 -26.116  1.00 62.65           H  
ATOM   4859  CA  THR A 304      13.215  -2.447 -26.286  1.00 62.65           C  
ATOM   4860  HA  THR A 304      13.425  -3.372 -25.748  1.00 62.65           H  
ATOM   4861  C   THR A 304      14.485  -1.607 -26.284  1.00 62.65           C  
ATOM   4862  CB  THR A 304      12.838  -2.802 -27.730  1.00 62.65           C  
ATOM   4863  HB  THR A 304      12.751  -1.892 -28.323  1.00 62.65           H  
ATOM   4864  O   THR A 304      15.576  -2.134 -26.063  1.00 62.65           O  
ATOM   4865  CG2 THR A 304      13.866  -3.731 -28.379  1.00 62.65           C  
ATOM   4866 HG21 THR A 304      13.978  -4.634 -27.778  1.00 62.65           H  
ATOM   4867 HG22 THR A 304      13.524  -4.005 -29.377  1.00 62.65           H  
ATOM   4868 HG23 THR A 304      14.828  -3.226 -28.460  1.00 62.65           H  
ATOM   4869  OG1 THR A 304      11.604  -3.483 -27.757  1.00 62.65           O  
ATOM   4870  HG1 THR A 304      10.919  -2.826 -27.904  1.00 62.65           H  
ATOM   4871  N   ASP A 305      14.333  -0.296 -26.472  1.00 68.24           N  
ATOM   4872  H   ASP A 305      13.408   0.084 -26.612  1.00 68.24           H  
ATOM   4873  CA  ASP A 305      15.439   0.652 -26.440  1.00 68.24           C  
ATOM   4874  HA  ASP A 305      16.264   0.248 -27.028  1.00 68.24           H  
ATOM   4875  C   ASP A 305      15.975   0.816 -25.014  1.00 68.24           C  
ATOM   4876  CB  ASP A 305      15.006   1.968 -27.099  1.00 68.24           C  
ATOM   4877  HB2 ASP A 305      14.113   2.344 -26.600  1.00 68.24           H  
ATOM   4878  HB3 ASP A 305      15.804   2.700 -26.974  1.00 68.24           H  
ATOM   4879  O   ASP A 305      17.170   0.632 -24.808  1.00 68.24           O  
ATOM   4880  CG  ASP A 305      14.735   1.802 -28.605  1.00 68.24           C  
ATOM   4881  OD1 ASP A 305      15.352   0.899 -29.239  1.00 68.24           O  
ATOM   4882  OD2 ASP A 305      13.909   2.569 -29.139  1.00 68.24           O  
ATOM   4883  N   LYS A 306      15.114   0.970 -23.998  1.00 70.98           N  
ATOM   4884  H   LYS A 306      14.152   1.179 -24.221  1.00 70.98           H  
ATOM   4885  CA  LYS A 306      15.533   0.970 -22.585  1.00 70.98           C  
ATOM   4886  HA  LYS A 306      16.248   1.780 -22.439  1.00 70.98           H  
ATOM   4887  C   LYS A 306      16.240  -0.301 -22.180  1.00 70.98           C  
ATOM   4888  CB  LYS A 306      14.341   1.157 -21.644  1.00 70.98           C  
ATOM   4889  HB2 LYS A 306      14.606   0.824 -20.641  1.00 70.98           H  
ATOM   4890  HB3 LYS A 306      13.496   0.565 -21.995  1.00 70.98           H  
ATOM   4891  O   LYS A 306      17.208  -0.241 -21.439  1.00 70.98           O  
ATOM   4892  CG  LYS A 306      13.979   2.633 -21.570  1.00 70.98           C  
ATOM   4893  HG2 LYS A 306      13.814   3.003 -22.582  1.00 70.98           H  
ATOM   4894  HG3 LYS A 306      14.802   3.192 -21.125  1.00 70.98           H  
ATOM   4895  CD  LYS A 306      12.715   2.827 -20.736  1.00 70.98           C  
ATOM   4896  HD2 LYS A 306      11.947   2.144 -21.099  1.00 70.98           H  
ATOM   4897  HD3 LYS A 306      12.900   2.645 -19.677  1.00 70.98           H  
ATOM   4898  CE  LYS A 306      12.248   4.249 -21.003  1.00 70.98           C  
ATOM   4899  HE2 LYS A 306      12.591   4.516 -22.002  1.00 70.98           H  
ATOM   4900  HE3 LYS A 306      11.159   4.276 -21.045  1.00 70.98           H  
ATOM   4901  NZ  LYS A 306      12.766   5.248 -20.059  1.00 70.98           N  
ATOM   4902  HZ1 LYS A 306      12.470   6.164 -20.365  1.00 70.98           H  
ATOM   4903  HZ2 LYS A 306      12.424   5.094 -19.121  1.00 70.98           H  
ATOM   4904  HZ3 LYS A 306      13.775   5.233 -20.065  1.00 70.98           H  
ATOM   4905  N   ILE A 307      15.779  -1.456 -22.634  1.00 70.17           N  
ATOM   4906  H   ILE A 307      14.942  -1.440 -23.199  1.00 70.17           H  
ATOM   4907  CA  ILE A 307      16.427  -2.734 -22.352  1.00 70.17           C  
ATOM   4908  HA  ILE A 307      16.592  -2.827 -21.278  1.00 70.17           H  
ATOM   4909  C   ILE A 307      17.797  -2.803 -23.018  1.00 70.17           C  
ATOM   4910  CB  ILE A 307      15.492  -3.861 -22.797  1.00 70.17           C  
ATOM   4911  HB  ILE A 307      15.025  -3.581 -23.741  1.00 70.17           H  
ATOM   4912  O   ILE A 307      18.749  -3.287 -22.403  1.00 70.17           O  
ATOM   4913  CG1 ILE A 307      14.416  -4.013 -21.708  1.00 70.17           C  
ATOM   4914 HG12 ILE A 307      14.852  -4.455 -20.812  1.00 70.17           H  
ATOM   4915 HG13 ILE A 307      14.011  -3.038 -21.437  1.00 70.17           H  
ATOM   4916  CG2 ILE A 307      16.228  -5.178 -23.033  1.00 70.17           C  
ATOM   4917 HG21 ILE A 307      16.964  -5.058 -23.828  1.00 70.17           H  
ATOM   4918 HG22 ILE A 307      15.516  -5.921 -23.393  1.00 70.17           H  
ATOM   4919 HG23 ILE A 307      16.719  -5.506 -22.117  1.00 70.17           H  
ATOM   4920  CD1 ILE A 307      13.261  -4.874 -22.178  1.00 70.17           C  
ATOM   4921 HD11 ILE A 307      12.858  -4.466 -23.105  1.00 70.17           H  
ATOM   4922 HD12 ILE A 307      13.594  -5.900 -22.329  1.00 70.17           H  
ATOM   4923 HD13 ILE A 307      12.489  -4.847 -21.408  1.00 70.17           H  
ATOM   4924  N   ARG A 308      17.917  -2.297 -24.250  1.00 69.16           N  
ATOM   4925  H   ARG A 308      17.096  -1.907 -24.691  1.00 69.16           H  
ATOM   4926  CA  ARG A 308      19.199  -2.196 -24.948  1.00 69.16           C  
ATOM   4927  HA  ARG A 308      19.672  -3.178 -24.943  1.00 69.16           H  
ATOM   4928  C   ARG A 308      20.147  -1.248 -24.212  1.00 69.16           C  
ATOM   4929  CB  ARG A 308      18.949  -1.760 -26.399  1.00 69.16           C  
ATOM   4930  HB2 ARG A 308      18.668  -0.707 -26.426  1.00 69.16           H  
ATOM   4931  HB3 ARG A 308      18.127  -2.349 -26.806  1.00 69.16           H  
ATOM   4932  O   ARG A 308      21.303  -1.608 -24.005  1.00 69.16           O  
ATOM   4933  CG  ARG A 308      20.191  -1.979 -27.274  1.00 69.16           C  
ATOM   4934  HG2 ARG A 308      20.424  -3.043 -27.311  1.00 69.16           H  
ATOM   4935  HG3 ARG A 308      21.039  -1.454 -26.835  1.00 69.16           H  
ATOM   4936  CD  ARG A 308      19.991  -1.450 -28.700  1.00 69.16           C  
ATOM   4937  HD2 ARG A 308      20.910  -1.617 -29.262  1.00 69.16           H  
ATOM   4938  HD3 ARG A 308      19.836  -0.373 -28.636  1.00 69.16           H
[truncated: 423,964 more chars]
