# Supplementary material for: Eukaryotic CD-NTase, STING, and viperin proteins evolved via domain shuffling, horizontal transfer, and ancient inheritance from prokaryotes
Source: PLoS Biol. 2023 Dec 8;21(12):e3002436. doi: 10.1371/journal.pbio.3002436 (PMC10732462; doi:10.1371/journal.pbio.3002436)
Supplement: S6 File — This .pdb structure was predicted as a dimer and is used in Fig 3C. (PDB) [file pbio.3002436.s013.pdb]

ATOM      1  N   LEU A   1       6.133  56.781 -17.155  1.00 18.46           N  
ATOM      2  H   LEU A   1       5.745  56.590 -16.242  1.00 18.46           H  
ATOM      3  H2  LEU A   1       5.437  57.249 -17.717  1.00 18.46           H  
ATOM      4  H3  LEU A   1       6.372  55.907 -17.601  1.00 18.46           H  
ATOM      5  CA  LEU A   1       7.345  57.627 -17.046  1.00 18.46           C  
ATOM      6  HA  LEU A   1       7.711  57.839 -18.051  1.00 18.46           H  
ATOM      7  C   LEU A   1       8.511  56.924 -16.356  1.00 18.46           C  
ATOM      8  CB  LEU A   1       7.081  58.977 -16.348  1.00 18.46           C  
ATOM      9  HB2 LEU A   1       6.413  58.813 -15.502  1.00 18.46           H  
ATOM     10  HB3 LEU A   1       8.021  59.358 -15.948  1.00 18.46           H  
ATOM     11  O   LEU A   1       9.603  57.040 -16.880  1.00 18.46           O  
ATOM     12  CG  LEU A   1       6.495  60.067 -17.263  1.00 18.46           C  
ATOM     13  HG  LEU A   1       5.593  59.679 -17.737  1.00 18.46           H  
ATOM     14  CD1 LEU A   1       6.123  61.290 -16.427  1.00 18.46           C  
ATOM     15 HD11 LEU A   1       5.392  61.023 -15.664  1.00 18.46           H  
ATOM     16 HD12 LEU A   1       7.008  61.705 -15.945  1.00 18.46           H  
ATOM     17 HD13 LEU A   1       5.685  62.056 -17.068  1.00 18.46           H  
ATOM     18  CD2 LEU A   1       7.481  60.504 -18.349  1.00 18.46           C  
ATOM     19 HD21 LEU A   1       7.040  61.304 -18.944  1.00 18.46           H  
ATOM     20 HD22 LEU A   1       8.400  60.878 -17.897  1.00 18.46           H  
ATOM     21 HD23 LEU A   1       7.723  59.679 -19.019  1.00 18.46           H  
ATOM     22  N   GLY A   2       8.306  56.318 -15.175  1.00 19.12           N  
ATOM     23  H   GLY A   2       7.366  56.225 -14.817  1.00 19.12           H  
ATOM     24  CA  GLY A   2       9.361  56.052 -14.178  1.00 19.12           C  
ATOM     25  HA2 GLY A   2       8.904  55.583 -13.306  1.00 19.12           H  
ATOM     26  HA3 GLY A   2       9.761  57.012 -13.850  1.00 19.12           H  
ATOM     27  C   GLY A   2      10.562  55.180 -14.581  1.00 19.12           C  
ATOM     28  O   GLY A   2      10.573  54.550 -15.630  1.00 19.12           O  
ATOM     29  N   THR A   3      11.561  55.172 -13.690  1.00 20.64           N  
ATOM     30  H   THR A   3      11.380  55.588 -12.788  1.00 20.64           H  
ATOM     31  CA  THR A   3      13.006  55.093 -13.986  1.00 20.64           C  
ATOM     32  HA  THR A   3      13.192  55.368 -15.024  1.00 20.64           H  
ATOM     33  C   THR A   3      13.728  53.767 -13.731  1.00 20.64           C  
ATOM     34  CB  THR A   3      13.728  56.090 -13.052  1.00 20.64           C  
ATOM     35  HB  THR A   3      14.806  55.933 -13.100  1.00 20.64           H  
ATOM     36  O   THR A   3      14.830  53.609 -14.242  1.00 20.64           O  
ATOM     37  CG2 THR A   3      13.444  57.553 -13.382  1.00 20.64           C  
ATOM     38 HG21 THR A   3      14.024  58.197 -12.721  1.00 20.64           H  
ATOM     39 HG22 THR A   3      12.384  57.776 -13.263  1.00 20.64           H  
ATOM     40 HG23 THR A   3      13.740  57.755 -14.412  1.00 20.64           H  
ATOM     41  OG1 THR A   3      13.280  55.898 -11.721  1.00 20.64           O  
ATOM     42  HG1 THR A   3      13.930  56.300 -11.139  1.00 20.64           H  
ATOM     43  N   ALA A   4      13.221  52.918 -12.832  1.00 20.79           N  
ATOM     44  H   ALA A   4      12.274  53.086 -12.525  1.00 20.79           H  
ATOM     45  CA  ALA A   4      14.082  52.151 -11.916  1.00 20.79           C  
ATOM     46  HA  ALA A   4      14.772  52.867 -11.469  1.00 20.79           H  
ATOM     47  C   ALA A   4      14.988  51.059 -12.548  1.00 20.79           C  
ATOM     48  CB  ALA A   4      13.210  51.615 -10.774  1.00 20.79           C  
ATOM     49  HB1 ALA A   4      12.654  52.432 -10.314  1.00 20.79           H  
ATOM     50  HB2 ALA A   4      13.834  51.149 -10.011  1.00 20.79           H  
ATOM     51  HB3 ALA A   4      12.512  50.873 -11.162  1.00 20.79           H  
ATOM     52  O   ALA A   4      14.833  50.681 -13.703  1.00 20.79           O  
ATOM     53  N   SER A   5      15.935  50.565 -11.737  1.00 20.85           N  
ATOM     54  H   SER A   5      15.801  50.713 -10.747  1.00 20.85           H  
ATOM     55  CA  SER A   5      17.361  50.413 -12.071  1.00 20.85           C  
ATOM     56  HA  SER A   5      17.592  51.118 -12.869  1.00 20.85           H  
ATOM     57  C   SER A   5      17.882  49.046 -12.564  1.00 20.85           C  
ATOM     58  CB  SER A   5      18.169  50.845 -10.831  1.00 20.85           C  
ATOM     59  HB2 SER A   5      19.229  50.671 -11.011  1.00 20.85           H  
ATOM     60  HB3 SER A   5      18.023  51.911 -10.661  1.00 20.85           H  
ATOM     61  O   SER A   5      18.273  48.921 -13.718  1.00 20.85           O  
ATOM     62  OG  SER A   5      17.725  50.130  -9.678  1.00 20.85           O  
ATOM     63  HG  SER A   5      18.479  49.942  -9.115  1.00 20.85           H  
ATOM     64  N   ASP A   6      18.093  48.088 -11.654  1.00 19.45           N  
ATOM     65  H   ASP A   6      17.672  48.288 -10.757  1.00 19.45           H  
ATOM     66  CA  ASP A   6      19.446  47.499 -11.568  1.00 19.45           C  
ATOM     67  HA  ASP A   6      20.151  48.196 -12.022  1.00 19.45           H  
ATOM     68  C   ASP A   6      19.715  46.156 -12.267  1.00 19.45           C  
ATOM     69  CB  ASP A   6      19.862  47.337 -10.092  1.00 19.45           C  
ATOM     70  HB2 ASP A   6      19.039  46.880  -9.541  1.00 19.45           H  
ATOM     71  HB3 ASP A   6      20.723  46.671 -10.041  1.00 19.45           H  
ATOM     72  O   ASP A   6      20.642  46.043 -13.065  1.00 19.45           O  
ATOM     73  CG  ASP A   6      20.290  48.622  -9.403  1.00 19.45           C  
ATOM     74  OD1 ASP A   6      21.079  49.376 -10.001  1.00 19.45           O  
ATOM     75  OD2 ASP A   6      19.774  48.867  -8.293  1.00 19.45           O  
ATOM     76  N   THR A   7      19.159  45.067 -11.726  1.00 20.01           N  
ATOM     77  H   THR A   7      18.296  45.187 -11.214  1.00 20.01           H  
ATOM     78  CA  THR A   7      20.064  43.998 -11.252  1.00 20.01           C  
ATOM     79  HA  THR A   7      21.022  44.489 -11.076  1.00 20.01           H  
ATOM     80  C   THR A   7      20.426  42.887 -12.245  1.00 20.01           C  
ATOM     81  CB  THR A   7      19.648  43.403  -9.886  1.00 20.01           C  
ATOM     82  HB  THR A   7      19.909  42.345  -9.854  1.00 20.01           H  
ATOM     83  O   THR A   7      19.890  42.731 -13.336  1.00 20.01           O  
ATOM     84  CG2 THR A   7      20.349  44.061  -8.696  1.00 20.01           C  
ATOM     85 HG21 THR A   7      19.978  45.073  -8.535  1.00 20.01           H  
ATOM     86 HG22 THR A   7      21.426  44.094  -8.860  1.00 20.01           H  
ATOM     87 HG23 THR A   7      20.149  43.478  -7.797  1.00 20.01           H  
ATOM     88  OG1 THR A   7      18.269  43.485  -9.654  1.00 20.01           O  
ATOM     89  HG1 THR A   7      18.090  44.311  -9.198  1.00 20.01           H  
ATOM     90  N   LYS A   8      21.417  42.107 -11.789  1.00 19.41           N  
ATOM     91  H   LYS A   8      21.698  42.313 -10.841  1.00 19.41           H  
ATOM     92  CA  LYS A   8      22.254  41.128 -12.485  1.00 19.41           C  
ATOM     93  HA  LYS A   8      22.943  41.677 -13.127  1.00 19.41           H  
ATOM     94  C   LYS A   8      21.492  40.141 -13.374  1.00 19.41           C  
ATOM     95  CB  LYS A   8      23.068  40.360 -11.424  1.00 19.41           C  
ATOM     96  HB2 LYS A   8      23.595  39.541 -11.913  1.00 19.41           H  
ATOM     97  HB3 LYS A   8      22.387  39.933 -10.688  1.00 19.41           H  
ATOM     98  O   LYS A   8      20.710  39.323 -12.895  1.00 19.41           O  
ATOM     99  CG  LYS A   8      24.104  41.252 -10.717  1.00 19.41           C  
ATOM    100  HG2 LYS A   8      24.813  41.620 -11.459  1.00 19.41           H  
ATOM    101  HG3 LYS A   8      23.607  42.106 -10.257  1.00 19.41           H  
ATOM    102  CD  LYS A   8      24.865  40.485  -9.627  1.00 19.41           C  
ATOM    103  HD2 LYS A   8      25.324  39.598 -10.066  1.00 19.41           H  
ATOM    104  HD3 LYS A   8      24.163  40.178  -8.852  1.00 19.41           H  
ATOM    105  CE  LYS A   8      25.953  41.386  -9.028  1.00 19.41           C  
ATOM    106  HE2 LYS A   8      25.483  42.295  -8.653  1.00 19.41           H  
ATOM    107  HE3 LYS A   8      26.639  41.676  -9.823  1.00 19.41           H  
ATOM    108  NZ  LYS A   8      26.696  40.710  -7.934  1.00 19.41           N  
ATOM    109  HZ1 LYS A   8      27.146  39.872  -8.274  1.00 19.41           H  
ATOM    110  HZ2 LYS A   8      26.070  40.460  -7.181  1.00 19.41           H  
ATOM    111  HZ3 LYS A   8      27.407  41.323  -7.562  1.00 19.41           H  
ATOM    112  N   MET A   9      21.872  40.136 -14.651  1.00 20.11           N  
ATOM    113  H   MET A   9      22.477  40.884 -14.959  1.00 20.11           H  
ATOM    114  CA  MET A   9      21.549  39.095 -15.626  1.00 20.11           C  
ATOM    115  HA  MET A   9      20.469  38.965 -15.694  1.00 20.11           H  
ATOM    116  C   MET A   9      22.190  37.775 -15.189  1.00 20.11           C  
ATOM    117  CB  MET A   9      22.107  39.492 -17.005  1.00 20.11           C  
ATOM    118  HB2 MET A   9      21.955  38.657 -17.689  1.00 20.11           H  
ATOM    119  HB3 MET A   9      23.180  39.667 -16.917  1.00 20.11           H  
ATOM    120  O   MET A   9      23.352  37.518 -15.503  1.00 20.11           O  
ATOM    121  CG  MET A   9      21.458  40.730 -17.625  1.00 20.11           C  
ATOM    122  HG2 MET A   9      20.379  40.581 -17.653  1.00 20.11           H  
ATOM    123  HG3 MET A   9      21.665  41.601 -17.004  1.00 20.11           H  
ATOM    124  SD  MET A   9      22.028  41.066 -19.317  1.00 20.11           S  
ATOM    125  CE  MET A   9      23.792  41.401 -19.047  1.00 20.11           C  
ATOM    126  HE1 MET A   9      24.297  40.497 -18.706  1.00 20.11           H  
ATOM    127  HE2 MET A   9      24.242  41.725 -19.985  1.00 20.11           H  
ATOM    128  HE3 MET A   9      23.906  42.191 -18.305  1.00 20.11           H  
ATOM    129  N   SER A  10      21.499  36.950 -14.403  1.00 19.45           N  
ATOM    130  H   SER A  10      20.565  37.196 -14.107  1.00 19.45           H  
ATOM    131  CA  SER A  10      22.070  35.648 -14.060  1.00 19.45           C  
ATOM    132  HA  SER A  10      23.087  35.831 -13.713  1.00 19.45           H  
ATOM    133  C   SER A  10      22.173  34.812 -15.343  1.00 19.45           C  
ATOM    134  CB  SER A  10      21.353  34.977 -12.880  1.00 19.45           C  
ATOM    135  HB2 SER A  10      22.106  34.570 -12.205  1.00 19.45           H  
ATOM    136  HB3 SER A  10      20.776  35.722 -12.333  1.00 19.45           H  
ATOM    137  O   SER A  10      21.219  34.700 -16.116  1.00 19.45           O  
ATOM    138  OG  SER A  10      20.507  33.920 -13.273  1.00 19.45           O  
ATOM    139  HG  SER A  10      19.951  33.663 -12.534  1.00 19.45           H  
ATOM    140  N   HIS A  11      23.377  34.302 -15.612  1.00 22.12           N  
ATOM    141  H   HIS A  11      24.138  34.513 -14.982  1.00 22.12           H  
ATOM    142  CA  HIS A  11      23.683  33.487 -16.781  1.00 22.12           C  
ATOM    143  HA  HIS A  11      23.275  33.960 -17.674  1.00 22.12           H  
ATOM    144  C   HIS A  11      23.009  32.126 -16.620  1.00 22.12           C  
ATOM    145  CB  HIS A  11      25.208  33.349 -16.941  1.00 22.12           C  
ATOM    146  HB2 HIS A  11      25.411  32.530 -17.631  1.00 22.12           H  
ATOM    147  HB3 HIS A  11      25.657  33.088 -15.983  1.00 22.12           H  
ATOM    148  O   HIS A  11      23.622  31.183 -16.127  1.00 22.12           O  
ATOM    149  CG  HIS A  11      25.884  34.572 -17.502  1.00 22.12           C  
ATOM    150  CD2 HIS A  11      26.932  35.260 -16.953  1.00 22.12           C  
ATOM    151  HD2 HIS A  11      27.414  35.040 -16.011  1.00 22.12           H  
ATOM    152  ND1 HIS A  11      25.614  35.153 -18.721  1.00 22.12           N  
ATOM    153  HD1 HIS A  11      24.912  34.857 -19.384  1.00 22.12           H  
ATOM    154  CE1 HIS A  11      26.471  36.172 -18.895  1.00 22.12           C  
ATOM    155  HE1 HIS A  11      26.505  36.815 -19.762  1.00 22.12           H  
ATOM    156  NE2 HIS A  11      27.294  36.277 -17.842  1.00 22.12           N  
ATOM    157  N   GLY A  12      21.726  32.038 -16.971  1.00 19.83           N  
ATOM    158  H   GLY A  12      21.239  32.888 -17.219  1.00 19.83           H  
ATOM    159  CA  GLY A  12      20.995  30.778 -16.949  1.00 19.83           C  
ATOM    160  HA2 GLY A  12      20.897  30.428 -15.922  1.00 19.83           H  
ATOM    161  HA3 GLY A  12      20.002  30.914 -17.378  1.00 19.83           H  
ATOM    162  C   GLY A  12      21.752  29.748 -17.780  1.00 19.83           C  
ATOM    163  O   GLY A  12      21.907  29.927 -18.987  1.00 19.83           O  
ATOM    164  N   THR A  13      22.277  28.716 -17.117  1.00 21.26           N  
ATOM    165  H   THR A  13      22.240  28.720 -16.108  1.00 21.26           H  
ATOM    166  CA  THR A  13      23.151  27.706 -17.713  1.00 21.26           C  
ATOM    167  HA  THR A  13      23.957  28.222 -18.234  1.00 21.26           H  
ATOM    168  C   THR A  13      22.340  26.915 -18.724  1.00 21.26           C  
ATOM    169  CB  THR A  13      23.774  26.779 -16.646  1.00 21.26           C  
ATOM    170  HB  THR A  13      23.189  25.865 -16.541  1.00 21.26           H  
ATOM    171  O   THR A  13      21.617  25.981 -18.377  1.00 21.26           O  
ATOM    172  CG2 THR A  13      25.212  26.407 -17.004  1.00 21.26           C  
ATOM    173 HG21 THR A  13      25.830  27.304 -17.045  1.00 21.26           H  
ATOM    174 HG22 THR A  13      25.614  25.722 -16.258  1.00 21.26           H  
ATOM    175 HG23 THR A  13      25.229  25.913 -17.976  1.00 21.26           H  
ATOM    176  OG1 THR A  13      23.816  27.403 -15.381  1.00 21.26           O  
ATOM    177  HG1 THR A  13      24.355  26.854 -14.806  1.00 21.26           H  
ATOM    178  N   GLN A  14      22.393  27.346 -19.980  1.00 20.59           N  
ATOM    179  H   GLN A  14      22.867  28.219 -20.164  1.00 20.59           H  
ATOM    180  CA  GLN A  14      21.700  26.701 -21.078  1.00 20.59           C  
ATOM    181  HA  GLN A  14      20.678  26.487 -20.764  1.00 20.59           H  
ATOM    182  C   GLN A  14      22.430  25.379 -21.318  1.00 20.59           C  
ATOM    183  CB  GLN A  14      21.660  27.667 -22.279  1.00 20.59           C  
ATOM    184  HB2 GLN A  14      21.739  28.691 -21.913  1.00 20.59           H  
ATOM    185  HB3 GLN A  14      22.505  27.491 -22.945  1.00 20.59           H  
ATOM    186  O   GLN A  14      23.425  25.327 -22.038  1.00 20.59           O  
ATOM    187  CG  GLN A  14      20.347  27.570 -23.066  1.00 20.59           C  
ATOM    188  HG2 GLN A  14      20.244  26.564 -23.474  1.00 20.59           H  
ATOM    189  HG3 GLN A  14      19.511  27.757 -22.392  1.00 20.59           H  
ATOM    190  CD  GLN A  14      20.269  28.577 -24.214  1.00 20.59           C  
ATOM    191  NE2 GLN A  14      19.173  28.618 -24.938  1.00 20.59           N  
ATOM    192 HE21 GLN A  14      19.179  29.290 -25.693  1.00 20.59           H  
ATOM    193 HE22 GLN A  14      18.405  27.986 -24.763  1.00 20.59           H  
ATOM    194  OE1 GLN A  14      21.174  29.345 -24.490  1.00 20.59           O  
ATOM    195  N   LEU A  15      22.014  24.333 -20.597  1.00 21.08           N  
ATOM    196  H   LEU A  15      21.300  24.495 -19.902  1.00 21.08           H  
ATOM    197  CA  LEU A  15      22.563  22.991 -20.731  1.00 21.08           C  
ATOM    198  HA  LEU A  15      23.646  23.030 -20.614  1.00 21.08           H  
ATOM    199  C   LEU A  15      22.264  22.540 -22.155  1.00 21.08           C  
ATOM    200  CB  LEU A  15      21.975  22.057 -19.653  1.00 21.08           C  
ATOM    201  HB2 LEU A  15      20.948  22.358 -19.449  1.00 21.08           H  
ATOM    202  HB3 LEU A  15      21.942  21.036 -20.036  1.00 21.08           H  
ATOM    203  O   LEU A  15      21.165  22.090 -22.471  1.00 21.08           O  
ATOM    204  CG  LEU A  15      22.797  22.064 -18.350  1.00 21.08           C  
ATOM    205  HG  LEU A  15      23.140  23.077 -18.140  1.00 21.08           H  
ATOM    206  CD1 LEU A  15      21.941  21.601 -17.173  1.00 21.08           C  
ATOM    207 HD11 LEU A  15      22.535  21.606 -16.259  1.00 21.08           H  
ATOM    208 HD12 LEU A  15      21.097  22.279 -17.045  1.00 21.08           H  
ATOM    209 HD13 LEU A  15      21.568  20.593 -17.356  1.00 21.08           H  
ATOM    210  CD2 LEU A  15      24.009  21.132 -18.451  1.00 21.08           C  
ATOM    211 HD21 LEU A  15      23.682  20.107 -18.630  1.00 21.08           H  
ATOM    212 HD22 LEU A  15      24.657  21.447 -19.268  1.00 21.08           H  
ATOM    213 HD23 LEU A  15      24.578  21.167 -17.522  1.00 21.08           H  
ATOM    214  N   SER A  16      23.245  22.761 -23.026  1.00 23.19           N  
ATOM    215  H   SER A  16      24.032  23.307 -22.709  1.00 23.19           H  
ATOM    216  CA  SER A  16      23.237  22.295 -24.398  1.00 23.19           C  
ATOM    217  HA  SER A  16      22.363  22.683 -24.921  1.00 23.19           H  
ATOM    218  C   SER A  16      23.165  20.780 -24.322  1.00 23.19           C  
ATOM    219  CB  SER A  16      24.503  22.772 -25.114  1.00 23.19           C  
ATOM    220  HB2 SER A  16      24.555  23.860 -25.071  1.00 23.19           H  
ATOM    221  HB3 SER A  16      25.381  22.358 -24.617  1.00 23.19           H  
ATOM    222  O   SER A  16      24.149  20.121 -23.978  1.00 23.19           O  
ATOM    223  OG  SER A  16      24.491  22.362 -26.465  1.00 23.19           O  
ATOM    224  HG  SER A  16      25.401  22.309 -26.765  1.00 23.19           H  
ATOM    225  N   LEU A  17      21.974  20.232 -24.563  1.00 20.68           N  
ATOM    226  H   LEU A  17      21.185  20.847 -24.701  1.00 20.68           H  
ATOM    227  CA  LEU A  17      21.796  18.812 -24.816  1.00 20.68           C  
ATOM    228  HA  LEU A  17      22.267  18.229 -24.025  1.00 20.68           H  
ATOM    229  C   LEU A  17      22.541  18.535 -26.118  1.00 20.68           C  
ATOM    230  CB  LEU A  17      20.295  18.470 -24.889  1.00 20.68           C  
ATOM    231  HB2 LEU A  17      19.794  19.231 -25.487  1.00 20.68           H  
ATOM    232  HB3 LEU A  17      20.172  17.519 -25.408  1.00 20.68           H  
ATOM    233  O   LEU A  17      21.988  18.654 -27.210  1.00 20.68           O  
ATOM    234  CG  LEU A  17      19.614  18.364 -23.512  1.00 20.68           C  
ATOM    235  HG  LEU A  17      19.926  19.198 -22.883  1.00 20.68           H  
ATOM    236  CD1 LEU A  17      18.095  18.428 -23.672  1.00 20.68           C  
ATOM    237 HD11 LEU A  17      17.617  18.355 -22.695  1.00 20.68           H  
ATOM    238 HD12 LEU A  17      17.813  19.376 -24.130  1.00 20.68           H  
ATOM    239 HD13 LEU A  17      17.751  17.607 -24.302  1.00 20.68           H  
ATOM    240  CD2 LEU A  17      19.960  17.047 -22.810  1.00 20.68           C  
ATOM    241 HD21 LEU A  17      19.649  16.201 -23.423  1.00 20.68           H  
ATOM    242 HD22 LEU A  17      19.447  16.997 -21.850  1.00 20.68           H  
ATOM    243 HD23 LEU A  17      21.033  16.986 -22.631  1.00 20.68           H  
ATOM    244  N   HIS A  18      23.843  18.273 -26.002  1.00 22.85           N  
ATOM    245  H   HIS A  18      24.269  18.366 -25.091  1.00 22.85           H  
ATOM    246  CA  HIS A  18      24.651  17.858 -27.131  1.00 22.85           C  
ATOM    247  HA  HIS A  18      24.670  18.671 -27.857  1.00 22.85           H  
ATOM    248  C   HIS A  18      23.971  16.664 -27.781  1.00 22.85           C  
ATOM    249  CB  HIS A  18      26.084  17.517 -26.690  1.00 22.85           C  
ATOM    250  HB2 HIS A  18      26.082  17.135 -25.669  1.00 22.85           H  
ATOM    251  HB3 HIS A  18      26.476  16.729 -27.333  1.00 22.85           H  
ATOM    252  O   HIS A  18      23.458  15.802 -27.071  1.00 22.85           O  
ATOM    253  CG  HIS A  18      27.019  18.690 -26.805  1.00 22.85           C  
ATOM    254  CD2 HIS A  18      27.867  19.172 -25.845  1.00 22.85           C  
ATOM    255  HD2 HIS A  18      27.977  18.787 -24.842  1.00 22.85           H  
ATOM    256  ND1 HIS A  18      27.205  19.460 -27.932  1.00 22.85           N  
ATOM    257  HD1 HIS A  18      26.743  19.340 -28.823  1.00 22.85           H  
ATOM    258  CE1 HIS A  18      28.138  20.383 -27.658  1.00 22.85           C  
ATOM    259  HE1 HIS A  18      28.505  21.125 -28.352  1.00 22.85           H  
ATOM    260  NE2 HIS A  18      28.569  20.250 -26.397  1.00 22.85           N  
ATOM    261  N   ASN A  19      23.972  16.637 -29.118  1.00 22.58           N  
ATOM    262  H   ASN A  19      24.330  17.441 -29.613  1.00 22.58           H  
ATOM    263  CA  ASN A  19      23.469  15.522 -29.909  1.00 22.58           C  
ATOM    264  HA  ASN A  19      22.392  15.429 -29.769  1.00 22.58           H  
ATOM    265  C   ASN A  19      24.120  14.237 -29.403  1.00 22.58           C  
ATOM    266  CB  ASN A  19      23.787  15.750 -31.403  1.00 22.58           C  
ATOM    267  HB2 ASN A  19      23.857  14.783 -31.900  1.00 22.58           H  
ATOM    268  HB3 ASN A  19      24.752  16.245 -31.511  1.00 22.58           H  
ATOM    269  O   ASN A  19      25.248  13.913 -29.784  1.00 22.58           O  
ATOM    270  CG  ASN A  19      22.718  16.523 -32.151  1.00 22.58           C  
ATOM    271  ND2 ASN A  19      23.051  17.096 -33.283  1.00 22.58           N  
ATOM    272 HD21 ASN A  19      23.981  17.002 -33.663  1.00 22.58           H  
ATOM    273 HD22 ASN A  19      22.298  17.569 -33.763  1.00 22.58           H  
ATOM    274  OD1 ASN A  19      21.571  16.601 -31.759  1.00 22.58           O  
ATOM    275  N   ILE A  20      23.419  13.527 -28.521  1.00 23.09           N  
ATOM    276  H   ILE A  20      22.574  13.928 -28.138  1.00 23.09           H  
ATOM    277  CA  ILE A  20      23.811  12.199 -28.099  1.00 23.09           C  
ATOM    278  HA  ILE A  20      24.874  12.197 -27.858  1.00 23.09           H  
ATOM    279  C   ILE A  20      23.580  11.371 -29.351  1.00 23.09           C  
ATOM    280  CB  ILE A  20      23.035  11.703 -26.855  1.00 23.09           C  
ATOM    281  HB  ILE A  20      21.982  11.590 -27.112  1.00 23.09           H  
ATOM    282  O   ILE A  20      22.460  10.987 -29.675  1.00 23.09           O  
ATOM    283  CG1 ILE A  20      23.151  12.716 -25.689  1.00 23.09           C  
ATOM    284 HG12 ILE A  20      24.203  12.897 -25.466  1.00 23.09           H  
ATOM    285 HG13 ILE A  20      22.700  13.658 -26.001  1.00 23.09           H  
ATOM    286  CG2 ILE A  20      23.595  10.330 -26.439  1.00 23.09           C  
ATOM    287 HG21 ILE A  20      22.971   9.886 -25.664  1.00 23.09           H  
ATOM    288 HG22 ILE A  20      24.614  10.430 -26.066  1.00 23.09           H  
ATOM    289 HG23 ILE A  20      23.595   9.641 -27.284  1.00 23.09           H  
ATOM    290  CD1 ILE A  20      22.433  12.303 -24.399  1.00 23.09           C  
ATOM    291 HD11 ILE A  20      21.394  12.055 -24.616  1.00 23.09           H  
ATOM    292 HD12 ILE A  20      22.928  11.445 -23.945  1.00 23.09           H  
ATOM    293 HD13 ILE A  20      22.459  13.133 -23.693  1.00 23.09           H  
ATOM    294  N   SER A  21      24.644  11.194 -30.130  1.00 24.28           N  
ATOM    295  H   SER A  21      25.488  11.694 -29.890  1.00 24.28           H  
ATOM    296  CA  SER A  21      24.693  10.162 -31.147  1.00 24.28           C  
ATOM    297  HA  SER A  21      23.809  10.231 -31.781  1.00 24.28           H  
ATOM    298  C   SER A  21      24.656   8.856 -30.370  1.00 24.28           C  
ATOM    299  CB  SER A  21      25.944  10.319 -32.016  1.00 24.28           C  
ATOM    300  HB2 SER A  21      26.836  10.242 -31.395  1.00 24.28           H  
ATOM    301  HB3 SER A  21      25.930  11.304 -32.483  1.00 24.28           H  
ATOM    302  O   SER A  21      25.692   8.331 -29.963  1.00 24.28           O  
ATOM    303  OG  SER A  21      25.993   9.329 -33.028  1.00 24.28           O  
ATOM    304  HG  SER A  21      25.140   9.287 -33.467  1.00 24.28           H  
ATOM    305  N   ILE A  22      23.436   8.401 -30.078  1.00 24.21           N  
ATOM    306  H   ILE A  22      22.646   8.993 -30.291  1.00 24.21           H  
ATOM    307  CA  ILE A  22      23.160   7.081 -29.535  1.00 24.21           C  
ATOM    308  HA  ILE A  22      23.782   6.898 -28.659  1.00 24.21           H  
ATOM    309  C   ILE A  22      23.579   6.132 -30.660  1.00 24.21           C  
ATOM    310  CB  ILE A  22      21.670   6.941 -29.119  1.00 24.21           C  
ATOM    311  HB  ILE A  22      21.051   7.035 -30.011  1.00 24.21           H  
ATOM    312  O   ILE A  22      22.807   5.824 -31.566  1.00 24.21           O  
ATOM    313  CG1 ILE A  22      21.234   8.034 -28.111  1.00 24.21           C  
ATOM    314 HG12 ILE A  22      21.439   9.018 -28.533  1.00 24.21           H  
ATOM    315 HG13 ILE A  22      21.814   7.930 -27.194  1.00 24.21           H  
ATOM    316  CG2 ILE A  22      21.428   5.558 -28.498  1.00 24.21           C  
ATOM    317 HG21 ILE A  22      21.911   5.500 -27.522  1.00 24.21           H  
ATOM    318 HG22 ILE A  22      20.361   5.377 -28.369  1.00 24.21           H  
ATOM    319 HG23 ILE A  22      21.817   4.767 -29.139  1.00 24.21           H  
ATOM    320  CD1 ILE A  22      19.741   8.015 -27.755  1.00 24.21           C  
ATOM    321 HD11 ILE A  22      19.499   7.124 -27.175  1.00 24.21           H  
ATOM    322 HD12 ILE A  22      19.505   8.892 -27.154  1.00 24.21           H  
ATOM    323 HD13 ILE A  22      19.141   8.035 -28.665  1.00 24.21           H  
ATOM    324  N   LYS A  23      24.868   5.773 -30.693  1.00 23.80           N  
ATOM    325  H   LYS A  23      25.465   6.180 -29.988  1.00 23.80           H  
ATOM    326  CA  LYS A  23      25.368   4.660 -31.511  1.00 23.80           C  
ATOM    327  HA  LYS A  23      25.079   4.818 -32.550  1.00 23.80           H  
ATOM    328  C   LYS A  23      24.662   3.379 -31.063  1.00 23.80           C  
ATOM    329  CB  LYS A  23      26.899   4.567 -31.386  1.00 23.80           C  
ATOM    330  HB2 LYS A  23      27.202   4.756 -30.356  1.00 23.80           H  
ATOM    331  HB3 LYS A  23      27.222   3.560 -31.652  1.00 23.80           H  
ATOM    332  O   LYS A  23      23.874   3.423 -30.127  1.00 23.80           O  
ATOM    333  CG  LYS A  23      27.594   5.552 -32.336  1.00 23.80           C  
ATOM    334  HG2 LYS A  23      27.226   5.386 -33.348  1.00 23.80           H  
ATOM    335  HG3 LYS A  23      27.364   6.575 -32.039  1.00 23.80           H  
ATOM    336  CD  LYS A  23      29.112   5.334 -32.316  1.00 23.80           C  
ATOM    337  HD2 LYS A  23      29.497   5.601 -31.332  1.00 23.80           H  
ATOM    338  HD3 LYS A  23      29.324   4.283 -32.511  1.00 23.80           H  
ATOM    339  CE  LYS A  23      29.776   6.194 -33.395  1.00 23.80           C  
ATOM    340  HE2 LYS A  23      29.557   7.241 -33.187  1.00 23.80           H  
ATOM    341  HE3 LYS A  23      29.327   5.946 -34.357  1.00 23.80           H  
ATOM    342  NZ  LYS A  23      31.242   5.965 -33.440  1.00 23.80           N  
ATOM    343  HZ1 LYS A  23      31.435   4.992 -33.632  1.00 23.80           H  
ATOM    344  HZ2 LYS A  23      31.665   6.525 -34.165  1.00 23.80           H  
ATOM    345  HZ3 LYS A  23      31.661   6.206 -32.553  1.00 23.80           H  
ATOM    346  N   SER A  24      24.956   2.238 -31.693  1.00 26.66           N  
ATOM    347  H   SER A  24      25.614   2.241 -32.459  1.00 26.66           H  
ATOM    348  CA  SER A  24      24.593   0.936 -31.120  1.00 26.66           C  
ATOM    349  HA  SER A  24      23.508   0.851 -31.068  1.00 26.66           H  
ATOM    350  C   SER A  24      25.158   0.875 -29.698  1.00 26.66           C  
ATOM    351  CB  SER A  24      25.124  -0.218 -31.984  1.00 26.66           C  
ATOM    352  HB2 SER A  24      24.713  -0.141 -32.990  1.00 26.66           H  
ATOM    353  HB3 SER A  24      24.803  -1.165 -31.550  1.00 26.66           H  
ATOM    354  O   SER A  24      26.353   0.635 -29.498  1.00 26.66           O  
ATOM    355  OG  SER A  24      26.537  -0.189 -32.044  1.00 26.66           O  
ATOM    356  HG  SER A  24      26.837  -0.207 -31.133  1.00 26.66           H  
ATOM    357  N   GLU A  25      24.342   1.249 -28.717  1.00 30.24           N  
ATOM    358  H   GLU A  25      23.413   1.573 -28.945  1.00 30.24           H  
ATOM    359  CA  GLU A  25      24.745   1.295 -27.331  1.00 30.24           C  
ATOM    360  HA  GLU A  25      25.721   1.773 -27.241  1.00 30.24           H  
ATOM    361  C   GLU A  25      24.886  -0.159 -26.946  1.00 30.24           C  
ATOM    362  CB  GLU A  25      23.742   2.066 -26.450  1.00 30.24           C  
ATOM    363  HB2 GLU A  25      22.723   1.859 -26.778  1.00 30.24           H  
ATOM    364  HB3 GLU A  25      23.856   1.724 -25.422  1.00 30.24           H  
ATOM    365  O   GLU A  25      23.900  -0.857 -26.750  1.00 30.24           O  
ATOM    366  CG  GLU A  25      24.015   3.580 -26.475  1.00 30.24           C  
ATOM    367  HG2 GLU A  25      23.867   3.952 -27.489  1.00 30.24           H  
ATOM    368  HG3 GLU A  25      25.062   3.742 -26.218  1.00 30.24           H  
ATOM    369  CD  GLU A  25      23.137   4.393 -25.505  1.00 30.24           C  
ATOM    370  OE1 GLU A  25      23.535   5.548 -25.217  1.00 30.24           O  
ATOM    371  OE2 GLU A  25      22.083   3.887 -25.065  1.00 30.24           O  
ATOM    372  N   THR A  26      26.135  -0.629 -26.902  1.00 28.37           N  
ATOM    373  H   THR A  26      26.881  -0.068 -27.288  1.00 28.37           H  
ATOM    374  CA  THR A  26      26.479  -1.854 -26.185  1.00 28.37           C  
ATOM    375  HA  THR A  26      26.202  -2.728 -26.774  1.00 28.37           H  
ATOM    376  C   THR A  26      25.685  -1.848 -24.895  1.00 28.37           C  
ATOM    377  CB  THR A  26      27.973  -1.901 -25.807  1.00 28.37           C  
ATOM    378  HB  THR A  26      28.085  -2.437 -24.865  1.00 28.37           H  
ATOM    379  O   THR A  26      25.756  -0.839 -24.180  1.00 28.37           O  
ATOM    380  CG2 THR A  26      28.800  -2.634 -26.852  1.00 28.37           C  
ATOM    381 HG21 THR A  26      28.700  -2.138 -27.818  1.00 28.37           H  
ATOM    382 HG22 THR A  26      29.847  -2.643 -26.551  1.00 28.37           H  
ATOM    383 HG23 THR A  26      28.450  -3.662 -26.939  1.00 28.37           H  
ATOM    384  OG1 THR A  26      28.488  -0.587 -25.646  1.00 28.37           O  
ATOM    385  HG1 THR A  26      27.759  -0.127 -25.224  1.00 28.37           H  
ATOM    386  N   VAL A  27      24.973  -2.946 -24.625  1.00 30.32           N  
ATOM    387  H   VAL A  27      24.854  -3.633 -25.355  1.00 30.32           H  
ATOM    388  CA  VAL A  27      24.398  -3.272 -23.320  1.00 30.32           C  
ATOM    389  HA  VAL A  27      23.658  -2.518 -23.050  1.00 30.32           H  
ATOM    390  C   VAL A  27      25.539  -3.240 -22.313  1.00 30.32           C  
ATOM    391  CB  VAL A  27      23.712  -4.656 -23.335  1.00 30.32           C  
ATOM    392  HB  VAL A  27      24.450  -5.432 -23.539  1.00 30.32           H  
ATOM    393  O   VAL A  27      26.175  -4.240 -22.011  1.00 30.32           O  
ATOM    394  CG1 VAL A  27      23.048  -4.942 -21.981  1.00 30.32           C  
ATOM    395 HG11 VAL A  27      22.300  -4.182 -21.758  1.00 30.32           H  
ATOM    396 HG12 VAL A  27      22.567  -5.920 -22.017  1.00 30.32           H  
ATOM    397 HG13 VAL A  27      23.790  -4.969 -21.183  1.00 30.32           H  
ATOM    398  CG2 VAL A  27      22.630  -4.742 -24.416  1.00 30.32           C  
ATOM    399 HG21 VAL A  27      22.111  -5.698 -24.349  1.00 30.32           H  
ATOM    400 HG22 VAL A  27      21.905  -3.937 -24.296  1.00 30.32           H  
ATOM    401 HG23 VAL A  27      23.072  -4.675 -25.410  1.00 30.32           H  
ATOM    402  N   ARG A  28      25.904  -2.046 -21.864  1.00 29.11           N  
ATOM    403  H   ARG A  28      25.421  -1.244 -22.243  1.00 29.11           H  
ATOM    404  CA  ARG A  28      26.790  -1.888 -20.734  1.00 29.11           C  
ATOM    405  HA  ARG A  28      27.530  -2.688 -20.720  1.00 29.11           H  
ATOM    406  C   ARG A  28      25.883  -2.082 -19.547  1.00 29.11           C  
ATOM    407  CB  ARG A  28      27.497  -0.526 -20.738  1.00 29.11           C  
ATOM    408  HB2 ARG A  28      27.994  -0.408 -19.775  1.00 29.11           H  
ATOM    409  HB3 ARG A  28      26.765   0.273 -20.853  1.00 29.11           H  
ATOM    410  O   ARG A  28      24.893  -1.356 -19.431  1.00 29.11           O  
ATOM    411  CG  ARG A  28      28.548  -0.438 -21.854  1.00 29.11           C  
ATOM    412  HG2 ARG A  28      28.045  -0.359 -22.817  1.00 29.11           H  
ATOM    413  HG3 ARG A  28      29.164  -1.337 -21.847  1.00 29.11           H  
ATOM    414  CD  ARG A  28      29.445   0.784 -21.633  1.00 29.11           C  
ATOM    415  HD2 ARG A  28      29.968   0.647 -20.686  1.00 29.11           H  
ATOM    416  HD3 ARG A  28      28.815   1.671 -21.569  1.00 29.11           H  
ATOM    417  NE  ARG A  28      30.412   0.952 -22.735  1.00 29.11           N  
ATOM    418  HE  ARG A  28      30.154   0.522 -23.612  1.00 29.11           H  
ATOM    419  NH1 ARG A  28      32.039   2.087 -21.572  1.00 29.11           N  
ATOM    420 HH11 ARG A  28      32.983   2.446 -21.540  1.00 29.11           H  
ATOM    421 HH12 ARG A  28      31.562   1.841 -20.717  1.00 29.11           H  
ATOM    422  NH2 ARG A  28      32.315   1.676 -23.749  1.00 29.11           N  
ATOM    423 HH21 ARG A  28      32.004   1.226 -24.598  1.00 29.11           H  
ATOM    424 HH22 ARG A  28      33.239   2.081 -23.704  1.00 29.11           H  
ATOM    425  CZ  ARG A  28      31.578   1.573 -22.680  1.00 29.11           C  
ATOM    426  N   PHE A  29      26.258  -2.984 -18.652  1.00 27.79           N  
ATOM    427  H   PHE A  29      27.015  -3.618 -18.866  1.00 27.79           H  
ATOM    428  CA  PHE A  29      25.772  -2.992 -17.279  1.00 27.79           C  
ATOM    429  HA  PHE A  29      24.682  -2.991 -17.272  1.00 27.79           H  
ATOM    430  C   PHE A  29      26.256  -1.714 -16.593  1.00 27.79           C  
ATOM    431  CB  PHE A  29      26.261  -4.253 -16.564  1.00 27.79           C  
ATOM    432  HB2 PHE A  29      26.155  -4.118 -15.487  1.00 27.79           H  
ATOM    433  HB3 PHE A  29      27.324  -4.381 -16.769  1.00 27.79           H  
ATOM    434  O   PHE A  29      27.128  -1.708 -15.729  1.00 27.79           O  
ATOM    435  CG  PHE A  29      25.478  -5.483 -16.958  1.00 27.79           C  
ATOM    436  CD1 PHE A  29      24.473  -5.972 -16.103  1.00 27.79           C  
ATOM    437  HD1 PHE A  29      24.357  -5.558 -15.112  1.00 27.79           H  
ATOM    438  CD2 PHE A  29      25.657  -6.055 -18.227  1.00 27.79           C  
ATOM    439  HD2 PHE A  29      26.433  -5.700 -18.890  1.00 27.79           H  
ATOM    440  CE1 PHE A  29      23.585  -6.961 -16.553  1.00 27.79           C  
ATOM    441  HE1 PHE A  29      22.780  -7.296 -15.916  1.00 27.79           H  
ATOM    442  CE2 PHE A  29      24.763  -7.026 -18.674  1.00 27.79           C  
ATOM    443  HE2 PHE A  29      24.844  -7.382 -19.690  1.00 27.79           H  
ATOM    444  CZ  PHE A  29      23.701  -7.441 -17.865  1.00 27.79           C  
ATOM    445  HZ  PHE A  29      22.941  -8.081 -18.288  1.00 27.79           H  
ATOM    446  N   ARG A  30      25.745  -0.561 -17.031  1.00 31.72           N  
ATOM    447  H   ARG A  30      25.040  -0.617 -17.752  1.00 31.72           H  
ATOM    448  CA  ARG A  30      25.858   0.648 -16.241  1.00 31.72           C  
ATOM    449  HA  ARG A  30      26.882   0.736 -15.879  1.00 31.72           H  
ATOM    450  C   ARG A  30      24.983   0.428 -15.022  1.00 31.72           C  
ATOM    451  CB  ARG A  30      25.485   1.902 -17.040  1.00 31.72           C  
ATOM    452  HB2 ARG A  30      24.653   1.693 -17.713  1.00 31.72           H  
ATOM    453  HB3 ARG A  30      25.174   2.675 -16.337  1.00 31.72           H  
ATOM    454  O   ARG A  30      23.852  -0.046 -15.130  1.00 31.72           O  
ATOM    455  CG  ARG A  30      26.704   2.409 -17.821  1.00 31.72           C  
ATOM    456  HG2 ARG A  30      26.958   1.698 -18.607  1.00 31.72           H  
ATOM    457  HG3 ARG A  30      27.549   2.500 -17.137  1.00 31.72           H  
ATOM    458  CD  ARG A  30      26.421   3.783 -18.432  1.00 31.72           C  
ATOM    459  HD2 ARG A  30      26.007   4.424 -17.654  1.00 31.72           H  
ATOM    460  HD3 ARG A  30      25.680   3.669 -19.223  1.00 31.72           H  
ATOM    461  NE  ARG A  30      27.651   4.398 -18.970  1.00 31.72           N  
ATOM    462  HE  ARG A  30      28.467   3.804 -19.007  1.00 31.72           H  
ATOM    463  NH1 ARG A  30      26.785   6.492 -19.320  1.00 31.72           N  
ATOM    464 HH11 ARG A  30      25.882   6.142 -19.034  1.00 31.72           H  
ATOM    465 HH12 ARG A  30      26.870   7.436 -19.671  1.00 31.72           H  
ATOM    466  NH2 ARG A  30      28.927   6.099 -19.798  1.00 31.72           N  
ATOM    467 HH21 ARG A  30      29.006   7.063 -20.089  1.00 31.72           H  
ATOM    468 HH22 ARG A  30      29.733   5.490 -19.815  1.00 31.72           H  
ATOM    469  CZ  ARG A  30      27.782   5.654 -19.359  1.00 31.72           C  
ATOM    470  N   SER A  31      25.539   0.784 -13.873  1.00 30.88           N  
ATOM    471  H   SER A  31      26.476   1.163 -13.878  1.00 30.88           H  
ATOM    472  CA  SER A  31      24.779   0.946 -12.645  1.00 30.88           C  
ATOM    473  HA  SER A  31      24.452  -0.032 -12.292  1.00 30.88           H  
ATOM    474  C   SER A  31      23.546   1.808 -12.905  1.00 30.88           C  
ATOM    475  CB  SER A  31      25.668   1.600 -11.580  1.00 30.88           C  
ATOM    476  HB2 SER A  31      26.373   0.856 -11.208  1.00 30.88           H  
ATOM    477  HB3 SER A  31      25.047   1.933 -10.748  1.00 30.88           H  
ATOM    478  O   SER A  31      23.578   2.680 -13.782  1.00 30.88           O  
ATOM    479  OG  SER A  31      26.402   2.700 -12.102  1.00 30.88           O  
ATOM    480  HG  SER A  31      26.653   3.260 -11.363  1.00 30.88           H  
ATOM    481  N   SER A  32      22.481   1.569 -12.130  1.00 37.82           N  
ATOM    482  H   SER A  32      22.474   0.751 -11.538  1.00 37.82           H  
ATOM    483  CA  SER A  32      21.271   2.391 -12.127  1.00 37.82           C  
ATOM    484  HA  SER A  32      20.606   2.047 -12.920  1.00 37.82           H  
ATOM    485  C   SER A  32      21.630   3.866 -12.292  1.00 37.82           C  
ATOM    486  CB  SER A  32      20.528   2.280 -10.795  1.00 37.82           C  
ATOM    487  HB2 SER A  32      21.229   2.388  -9.967  1.00 37.82           H  
ATOM    488  HB3 SER A  32      19.796   3.086 -10.734  1.00 37.82           H  
ATOM    489  O   SER A  32      22.248   4.450 -11.396  1.00 37.82           O  
ATOM    490  OG  SER A  32      19.840   1.061 -10.680  1.00 37.82           O  
ATOM    491  HG  SER A  32      19.165   1.177 -10.007  1.00 37.82           H  
ATOM    492  N   PRO A  33      21.283   4.503 -13.417  1.00 35.68           N  
ATOM    493  CA  PRO A  33      21.485   5.931 -13.525  1.00 35.68           C  
ATOM    494  HA  PRO A  33      22.529   6.176 -13.329  1.00 35.68           H  
ATOM    495  C   PRO A  33      20.593   6.604 -12.468  1.00 35.68           C  
ATOM    496  CB  PRO A  33      21.162   6.244 -14.984  1.00 35.68           C  
ATOM    497  HB2 PRO A  33      22.074   6.135 -15.572  1.00 35.68           H  
ATOM    498  HB3 PRO A  33      20.781   7.258 -15.106  1.00 35.68           H  
ATOM    499  O   PRO A  33      19.386   6.386 -12.456  1.00 35.68           O  
ATOM    500  CG  PRO A  33      20.181   5.138 -15.403  1.00 35.68           C  
ATOM    501  HG2 PRO A  33      20.213   4.945 -16.475  1.00 35.68           H  
ATOM    502  HG3 PRO A  33      19.167   5.372 -15.080  1.00 35.68           H  
ATOM    503  CD  PRO A  33      20.651   3.938 -14.599  1.00 35.68           C  
ATOM    504  HD2 PRO A  33      21.381   3.364 -15.169  1.00 35.68           H  
ATOM    505  HD3 PRO A  33      19.792   3.317 -14.346  1.00 35.68           H  
ATOM    506  N   HIS A  34      21.198   7.366 -11.548  1.00 34.10           N  
ATOM    507  H   HIS A  34      22.208   7.354 -11.544  1.00 34.10           H  
ATOM    508  CA  HIS A  34      20.533   7.901 -10.346  1.00 34.10           C  
ATOM    509  HA  HIS A  34      20.337   7.074  -9.663  1.00 34.10           H  
ATOM    510  C   HIS A  34      19.178   8.575 -10.618  1.00 34.10           C  
ATOM    511  CB  HIS A  34      21.459   8.919  -9.648  1.00 34.10           C  
ATOM    512  HB2 HIS A  34      20.856   9.683  -9.159  1.00 34.10           H  
ATOM    513  HB3 HIS A  34      22.088   9.423 -10.383  1.00 34.10           H  
ATOM    514  O   HIS A  34      18.121   8.046 -10.292  1.00 34.10           O  
ATOM    515  CG  HIS A  34      22.312   8.354  -8.556  1.00 34.10           C  
ATOM    516  CD2 HIS A  34      23.677   8.361  -8.503  1.00 34.10           C  
ATOM    517  HD2 HIS A  34      24.346   8.727  -9.268  1.00 34.10           H  
ATOM    518  ND1 HIS A  34      21.858   7.859  -7.354  1.00 34.10           N  
ATOM    519  HD1 HIS A  34      20.904   7.640  -7.103  1.00 34.10           H  
ATOM    520  CE1 HIS A  34      22.928   7.548  -6.604  1.00 34.10           C  
ATOM    521  HE1 HIS A  34      22.892   7.066  -5.639  1.00 34.10           H  
ATOM    522  NE2 HIS A  34      24.058   7.859  -7.260  1.00 34.10           N  
ATOM    523  N   PHE A  35      19.226   9.790 -11.165  1.00 32.99           N  
ATOM    524  H   PHE A  35      20.136  10.153 -11.408  1.00 32.99           H  
ATOM    525  CA  PHE A  35      18.072  10.634 -11.449  1.00 32.99           C  
ATOM    526  HA  PHE A  35      17.165  10.207 -11.019  1.00 32.99           H  
ATOM    527  C   PHE A  35      17.894  10.674 -12.959  1.00 32.99           C  
ATOM    528  CB  PHE A  35      18.276  12.050 -10.874  1.00 32.99           C  
ATOM    529  HB2 PHE A  35      19.304  12.370 -11.049  1.00 32.99           H  
ATOM    530  HB3 PHE A  35      17.635  12.745 -11.417  1.00 32.99           H  
ATOM    531  O   PHE A  35      18.130  11.707 -13.586  1.00 32.99           O  
ATOM    532  CG  PHE A  35      17.929  12.233  -9.416  1.00 32.99           C  
ATOM    533  CD1 PHE A  35      16.600  12.522  -9.053  1.00 32.99           C  
ATOM    534  HD1 PHE A  35      15.825  12.551  -9.805  1.00 32.99           H  
ATOM    535  CD2 PHE A  35      18.931  12.181  -8.431  1.00 32.99           C  
ATOM    536  HD2 PHE A  35      19.953  11.965  -8.704  1.00 32.99           H  
ATOM    537  CE1 PHE A  35      16.272  12.755  -7.707  1.00 32.99           C  
ATOM    538  HE1 PHE A  35      15.245  12.943  -7.428  1.00 32.99           H  
ATOM    539  CE2 PHE A  35      18.602  12.415  -7.084  1.00 32.99           C  
ATOM    540  HE2 PHE A  35      19.367  12.360  -6.324  1.00 32.99           H  
ATOM    541  CZ  PHE A  35      17.273  12.704  -6.723  1.00 32.99           C  
ATOM    542  HZ  PHE A  35      17.018  12.863  -5.686  1.00 32.99           H  
ATOM    543  N   VAL A  36      17.535   9.558 -13.591  1.00 39.61           N  
ATOM    544  H   VAL A  36      17.349   8.716 -13.065  1.00 39.61           H  
ATOM    545  CA  VAL A  36      16.964   9.729 -14.928  1.00 39.61           C  
ATOM    546  HA  VAL A  36      17.532  10.495 -15.455  1.00 39.61           H  
ATOM    547  C   VAL A  36      15.549  10.229 -14.736  1.00 39.61           C  
ATOM    548  CB  VAL A  36      17.009   8.504 -15.828  1.00 39.61           C  
ATOM    549  HB  VAL A  36      16.272   7.784 -15.472  1.00 39.61           H  
ATOM    550  O   VAL A  36      14.757   9.624 -14.014  1.00 39.61           O  
ATOM    551  CG1 VAL A  36      16.722   8.930 -17.274  1.00 39.61           C  
ATOM    552 HG11 VAL A  36      17.385   9.744 -17.568  1.00 39.61           H  
ATOM    553 HG12 VAL A  36      15.689   9.263 -17.372  1.00 39.61           H  
ATOM    554 HG13 VAL A  36      16.903   8.100 -17.957  1.00 39.61           H  
ATOM    555  CG2 VAL A  36      18.379   7.858 -15.819  1.00 39.61           C  
ATOM    556 HG21 VAL A  36      18.574   7.492 -14.811  1.00 39.61           H  
ATOM    557 HG22 VAL A  36      18.392   7.021 -16.517  1.00 39.61           H  
ATOM    558 HG23 VAL A  36      19.137   8.586 -16.105  1.00 39.61           H  
ATOM    559  N   TYR A  37      15.252  11.365 -15.357  1.00 35.90           N  
ATOM    560  H   TYR A  37      15.968  11.828 -15.898  1.00 35.90           H  
ATOM    561  CA  TYR A  37      13.906  11.905 -15.373  1.00 35.90           C  
ATOM    562  HA  TYR A  37      13.631  12.177 -14.354  1.00 35.90           H  
ATOM    563  C   TYR A  37      12.936  10.827 -15.862  1.00 35.90           C  
ATOM    564  CB  TYR A  37      13.853  13.167 -16.238  1.00 35.90           C  
ATOM    565  HB2 TYR A  37      14.395  13.001 -17.170  1.00 35.90           H  
ATOM    566  HB3 TYR A  37      12.814  13.365 -16.502  1.00 35.90           H  
ATOM    567  O   TYR A  37      13.127  10.231 -16.928  1.00 35.90           O  
ATOM    568  CG  TYR A  37      14.403  14.391 -15.531  1.00 35.90           C  
ATOM    569  CD1 TYR A  37      13.528  15.216 -14.798  1.00 35.90           C  
ATOM    570  HD1 TYR A  37      12.474  14.985 -14.763  1.00 35.90           H  
ATOM    571  CD2 TYR A  37      15.778  14.697 -15.584  1.00 35.90           C  
ATOM    572  HD2 TYR A  37      16.452  14.062 -16.139  1.00 35.90           H  
ATOM    573  CE1 TYR A  37      14.021  16.351 -14.127  1.00 35.90           C  
ATOM    574  HE1 TYR A  37      13.354  16.990 -13.569  1.00 35.90           H  
ATOM    575  CE2 TYR A  37      16.276  15.831 -14.912  1.00 35.90           C  
ATOM    576  HE2 TYR A  37      17.331  16.057 -14.954  1.00 35.90           H  
ATOM    577  OH  TYR A  37      15.868  17.763 -13.544  1.00 35.90           O  
ATOM    578  HH  TYR A  37      16.821  17.828 -13.641  1.00 35.90           H  
ATOM    579  CZ  TYR A  37      15.395  16.661 -14.185  1.00 35.90           C  
ATOM    580  N   ARG A  38      11.909  10.596 -15.040  1.00 43.67           N  
ATOM    581  H   ARG A  38      11.898  11.123 -14.178  1.00 43.67           H  
ATOM    582  CA  ARG A  38      10.867   9.573 -15.193  1.00 43.67           C  
ATOM    583  HA  ARG A  38      11.295   8.595 -14.975  1.00 43.67           H  
ATOM    584  C   ARG A  38      10.300   9.516 -16.612  1.00 43.67           C  
ATOM    585  CB  ARG A  38       9.749   9.906 -14.182  1.00 43.67           C  
ATOM    586  HB2 ARG A  38       8.976  10.499 -14.671  1.00 43.67           H  
ATOM    587  HB3 ARG A  38      10.157  10.508 -13.370  1.00 43.67           H  
ATOM    588  O   ARG A  38       9.999   8.440 -17.107  1.00 43.67           O  
ATOM    589  CG  ARG A  38       9.118   8.664 -13.546  1.00 43.67           C  
ATOM    590  HG2 ARG A  38       8.745   7.993 -14.320  1.00 43.67           H  
ATOM    591  HG3 ARG A  38       9.882   8.148 -12.965  1.00 43.67           H  
ATOM    592  CD  ARG A  38       7.958   9.079 -12.627  1.00 43.67           C  
ATOM    593  HD2 ARG A  38       8.221  10.003 -12.113  1.00 43.67           H  
ATOM    594  HD3 ARG A  38       7.074   9.260 -13.239  1.00 43.67           H  
ATOM    595  NE  ARG A  38       7.677   8.047 -11.613  1.00 43.67           N  
ATOM    596  HE  ARG A  38       8.315   7.265 -11.578  1.00 43.67           H  
ATOM    597  NH1 ARG A  38       5.806   8.968 -10.653  1.00 43.67           N  
ATOM    598 HH11 ARG A  38       4.989   8.708 -10.119  1.00 43.67           H  
ATOM    599 HH12 ARG A  38       5.638   9.447 -11.526  1.00 43.67           H  
ATOM    600  NH2 ARG A  38       6.856   7.269  -9.650  1.00 43.67           N  
ATOM    601 HH21 ARG A  38       7.571   6.556  -9.626  1.00 43.67           H  
ATOM    602 HH22 ARG A  38       6.415   7.438  -8.757  1.00 43.67           H  
ATOM    603  CZ  ARG A  38       6.776   8.100 -10.649  1.00 43.67           C  
ATOM    604  N   ASP A  39      10.207  10.672 -17.257  1.00 44.66           N  
ATOM    605  H   ASP A  39      10.341  11.495 -16.688  1.00 44.66           H  
ATOM    606  CA  ASP A  39       9.459  10.875 -18.494  1.00 44.66           C  
ATOM    607  HA  ASP A  39       8.504  10.357 -18.408  1.00 44.66           H  
ATOM    608  C   ASP A  39      10.178  10.331 -19.744  1.00 44.66           C  
ATOM    609  CB  ASP A  39       9.168  12.382 -18.657  1.00 44.66           C  
ATOM    610  HB2 ASP A  39       8.401  12.508 -19.421  1.00 44.66           H  
ATOM    611  HB3 ASP A  39      10.076  12.863 -19.021  1.00 44.66           H  
ATOM    612  O   ASP A  39       9.518   9.960 -20.710  1.00 44.66           O  
ATOM    613  CG  ASP A  39       8.722  13.120 -17.379  1.00 44.66           C  
ATOM    614  OD1 ASP A  39       8.234  12.467 -16.429  1.00 44.66           O  
ATOM    615  OD2 ASP A  39       8.966  14.345 -17.322  1.00 44.66           O  
ATOM    616  N   GLN A  40      11.519  10.270 -19.758  1.00 48.08           N  
ATOM    617  H   GLN A  40      12.016  10.536 -18.920  1.00 48.08           H  
ATOM    618  CA  GLN A  40      12.278   9.839 -20.950  1.00 48.08           C  
ATOM    619  HA  GLN A  40      11.631   9.910 -21.824  1.00 48.08           H  
ATOM    620  C   GLN A  40      12.726   8.373 -20.920  1.00 48.08           C  
ATOM    621  CB  GLN A  40      13.480  10.761 -21.205  1.00 48.08           C  
ATOM    622  HB2 GLN A  40      14.098  10.293 -21.971  1.00 48.08           H  
ATOM    623  HB3 GLN A  40      14.079  10.868 -20.300  1.00 48.08           H  
ATOM    624  O   GLN A  40      13.006   7.791 -21.967  1.00 48.08           O  
ATOM    625  CG  GLN A  40      13.047  12.143 -21.720  1.00 48.08           C  
ATOM    626  HG2 GLN A  40      12.162  12.027 -22.347  1.00 48.08           H  
ATOM    627  HG3 GLN A  40      12.782  12.784 -20.880  1.00 48.08           H  
ATOM    628  CD  GLN A  40      14.125  12.825 -22.560  1.00 48.08           C  
ATOM    629  NE2 GLN A  40      13.746  13.698 -23.468  1.00 48.08           N  
ATOM    630 HE21 GLN A  40      14.486  14.093 -24.030  1.00 48.08           H  
ATOM    631 HE22 GLN A  40      12.765  13.881 -23.624  1.00 48.08           H  
ATOM    632  OE1 GLN A  40      15.316  12.598 -22.434  1.00 48.08           O  
ATOM    633  N   LEU A  41      12.783   7.752 -19.742  1.00 54.08           N  
ATOM    634  H   LEU A  41      12.500   8.265 -18.919  1.00 54.08           H  
ATOM    635  CA  LEU A  41      13.164   6.344 -19.600  1.00 54.08           C  
ATOM    636  HA  LEU A  41      14.145   6.220 -20.059  1.00 54.08           H  
ATOM    637  C   LEU A  41      12.239   5.340 -20.311  1.00 54.08           C  
ATOM    638  CB  LEU A  41      13.246   5.981 -18.109  1.00 54.08           C  
ATOM    639  HB2 LEU A  41      12.537   6.592 -17.552  1.00 54.08           H  
ATOM    640  HB3 LEU A  41      12.949   4.942 -17.968  1.00 54.08           H  
ATOM    641  O   LEU A  41      12.779   4.409 -20.903  1.00 54.08           O  
ATOM    642  CG  LEU A  41      14.638   6.153 -17.506  1.00 54.08           C  
ATOM    643  HG  LEU A  41      14.993   7.147 -17.776  1.00 54.08           H  
ATOM    644  CD1 LEU A  41      14.514   6.036 -15.990  1.00 54.08           C  
ATOM    645 HD11 LEU A  41      15.485   5.851 -15.530  1.00 54.08           H  
ATOM    646 HD12 LEU A  41      13.872   5.194 -15.730  1.00 54.08           H  
ATOM    647 HD13 LEU A  41      14.073   6.946 -15.584  1.00 54.08           H  
ATOM    648  CD2 LEU A  41      15.644   5.097 -17.969  1.00 54.08           C  
ATOM    649 HD21 LEU A  41      16.619   5.312 -17.530  1.00 54.08           H  
ATOM    650 HD22 LEU A  41      15.320   4.115 -17.624  1.00 54.08           H  
ATOM    651 HD23 LEU A  41      15.752   5.121 -19.053  1.00 54.08           H  
ATOM    652  N   PRO A  42      10.897   5.459 -20.272  1.00 51.57           N  
ATOM    653  CA  PRO A  42      10.009   4.368 -20.684  1.00 51.57           C  
ATOM    654  HA  PRO A  42      10.203   3.501 -20.052  1.00 51.57           H  
ATOM    655  C   PRO A  42      10.175   3.951 -22.149  1.00 51.57           C  
ATOM    656  CB  PRO A  42       8.587   4.873 -20.416  1.00 51.57           C  
ATOM    657  HB2 PRO A  42       7.926   4.064 -20.104  1.00 51.57           H  
ATOM    658  HB3 PRO A  42       8.187   5.364 -21.302  1.00 51.57           H  
ATOM    659  O   PRO A  42       9.979   2.779 -22.477  1.00 51.57           O  
ATOM    660  CG  PRO A  42       8.767   5.909 -19.311  1.00 51.57           C  
ATOM    661  HG2 PRO A  42       7.976   6.659 -19.320  1.00 51.57           H  
ATOM    662  HG3 PRO A  42       8.816   5.410 -18.343  1.00 51.57           H  
ATOM    663  CD  PRO A  42      10.123   6.513 -19.639  1.00 51.57           C  
ATOM    664  HD2 PRO A  42       9.998   7.346 -20.332  1.00 51.57           H  
ATOM    665  HD3 PRO A  42      10.598   6.844 -18.716  1.00 51.57           H  
ATOM    666  N   HIS A  43      10.563   4.901 -23.006  1.00 51.58           N  
ATOM    667  H   HIS A  43      10.674   5.836 -22.641  1.00 51.58           H  
ATOM    668  CA  HIS A  43      10.741   4.719 -24.452  1.00 51.58           C  
ATOM    669  HA  HIS A  43      10.248   3.797 -24.761  1.00 51.58           H  
ATOM    670  C   HIS A  43      12.207   4.599 -24.878  1.00 51.58           C  
ATOM    671  CB  HIS A  43      10.068   5.887 -25.180  1.00 51.58           C  
ATOM    672  HB2 HIS A  43      10.596   6.811 -24.944  1.00 51.58           H  
ATOM    673  HB3 HIS A  43      10.134   5.724 -26.256  1.00 51.58           H  
ATOM    674  O   HIS A  43      12.509   4.415 -26.054  1.00 51.58           O  
ATOM    675  CG  HIS A  43       8.618   6.038 -24.813  1.00 51.58           C  
ATOM    676  CD2 HIS A  43       8.057   7.075 -24.117  1.00 51.58           C  
ATOM    677  HD2 HIS A  43       8.573   7.949 -23.746  1.00 51.58           H  
ATOM    678  ND1 HIS A  43       7.616   5.127 -25.063  1.00 51.58           N  
ATOM    679  HD1 HIS A  43       7.694   4.249 -25.555  1.00 51.58           H  
ATOM    680  CE1 HIS A  43       6.476   5.605 -24.539  1.00 51.58           C  
ATOM    681  HE1 HIS A  43       5.519   5.105 -24.582  1.00 51.58           H  
ATOM    682  NE2 HIS A  43       6.701   6.791 -23.948  1.00 51.58           N  
ATOM    683  N   SER A  44      13.135   4.726 -23.934  1.00 55.41           N  
ATOM    684  H   SER A  44      12.833   4.806 -22.974  1.00 55.41           H  
ATOM    685  CA  SER A  44      14.544   4.482 -24.197  1.00 55.41           C  
ATOM    686  HA  SER A  44      14.838   4.998 -25.111  1.00 55.41           H  
ATOM    687  C   SER A  44      14.771   2.979 -24.378  1.00 55.41           C  
ATOM    688  CB  SER A  44      15.348   5.050 -23.030  1.00 55.41           C  
ATOM    689  HB2 SER A  44      14.956   4.650 -22.095  1.00 55.41           H  
ATOM    690  HB3 SER A  44      15.263   6.136 -23.013  1.00 55.41           H  
ATOM    691  O   SER A  44      14.251   2.187 -23.597  1.00 55.41           O  
ATOM    692  OG  SER A  44      16.696   4.669 -23.135  1.00 55.41           O  
ATOM    693  HG  SER A  44      17.210   5.411 -23.463  1.00 55.41           H  
ATOM    694  N   ASN A  45      15.587   2.567 -25.352  1.00 56.09           N  
ATOM    695  H   ASN A  45      15.941   3.248 -26.009  1.00 56.09           H  
ATOM    696  CA  ASN A  45      16.009   1.165 -25.503  1.00 56.09           C  
ATOM    697  HA  ASN A  45      15.153   0.521 -25.301  1.00 56.09           H  
ATOM    698  C   ASN A  45      17.087   0.747 -24.485  1.00 56.09           C  
ATOM    699  CB  ASN A  45      16.450   0.909 -26.955  1.00 56.09           C  
ATOM    700  HB2 ASN A  45      16.953  -0.057 -27.014  1.00 56.09           H  
ATOM    701  HB3 ASN A  45      17.160   1.675 -27.269  1.00 56.09           H  
ATOM    702  O   ASN A  45      17.556  -0.386 -24.513  1.00 56.09           O  
ATOM    703  CG  ASN A  45      15.286   0.853 -27.927  1.00 56.09           C  
ATOM    704  ND2 ASN A  45      15.551   0.982 -29.204  1.00 56.09           N  
ATOM    705 HD21 ASN A  45      16.506   1.032 -29.528  1.00 56.09           H  
ATOM    706 HD22 ASN A  45      14.757   0.891 -29.823  1.00 56.09           H  
ATOM    707  OD1 ASN A  45      14.135   0.685 -27.569  1.00 56.09           O  
ATOM    708  N   VAL A  46      17.481   1.642 -23.574  1.00 61.26           N  
ATOM    709  H   VAL A  46      17.080   2.569 -23.602  1.00 61.26           H  
ATOM    710  CA  VAL A  46      18.514   1.371 -22.569  1.00 61.26           C  
ATOM    711  HA  VAL A  46      19.396   0.984 -23.079  1.00 61.26           H  
ATOM    712  C   VAL A  46      18.026   0.313 -21.584  1.00 61.26           C  
ATOM    713  CB  VAL A  46      18.917   2.663 -21.836  1.00 61.26           C  
ATOM    714  HB  VAL A  46      18.028   3.123 -21.406  1.00 61.26           H  
ATOM    715  O   VAL A  46      16.970   0.481 -20.972  1.00 61.26           O  
ATOM    716  CG1 VAL A  46      19.922   2.415 -20.704  1.00 61.26           C  
ATOM    717 HG11 VAL A  46      20.217   3.363 -20.255  1.00 61.26           H  
ATOM    718 HG12 VAL A  46      20.807   1.913 -21.094  1.00 61.26           H  
ATOM    719 HG13 VAL A  46      19.479   1.790 -19.928  1.00 61.26           H  
ATOM    720  CG2 VAL A  46      19.584   3.654 -22.799  1.00 61.26           C  
ATOM    721 HG21 VAL A  46      19.721   4.619 -22.312  1.00 61.26           H  
ATOM    722 HG22 VAL A  46      20.560   3.273 -23.099  1.00 61.26           H  
ATOM    723 HG23 VAL A  46      19.002   3.790 -23.711  1.00 61.26           H  
ATOM    724  N   VAL A  47      18.829  -0.731 -21.400  1.00 61.74           N  
ATOM    725  H   VAL A  47      19.668  -0.782 -21.959  1.00 61.74           H  
ATOM    726  CA  VAL A  47      18.668  -1.774 -20.380  1.00 61.74           C  
ATOM    727  HA  VAL A  47      17.682  -1.695 -19.922  1.00 61.74           H  
ATOM    728  C   VAL A  47      19.725  -1.556 -19.299  1.00 61.74           C  
ATOM    729  CB  VAL A  47      18.798  -3.173 -21.016  1.00 61.74           C  
ATOM    730  HB  VAL A  47      19.770  -3.259 -21.500  1.00 61.74           H  
ATOM    731  O   VAL A  47      20.869  -1.236 -19.617  1.00 61.74           O  
ATOM    732  CG1 VAL A  47      18.676  -4.280 -19.967  1.00 61.74           C  
ATOM    733 HG11 VAL A  47      18.652  -5.252 -20.461  1.00 61.74           H  
ATOM    734 HG12 VAL A  47      17.757  -4.154 -19.396  1.00 61.74           H  
ATOM    735 HG13 VAL A  47      19.534  -4.263 -19.295  1.00 61.74           H  
ATOM    736  CG2 VAL A  47      17.708  -3.409 -22.070  1.00 61.74           C  
ATOM    737 HG21 VAL A  47      17.832  -4.398 -22.512  1.00 61.74           H  
ATOM    738 HG22 VAL A  47      16.724  -3.343 -21.607  1.00 61.74           H  
ATOM    739 HG23 VAL A  47      17.787  -2.674 -22.871  1.00 61.74           H  
ATOM    740  N   PHE A  48      19.361  -1.702 -18.026  1.00 66.22           N  
ATOM    741  H   PHE A  48      18.416  -1.985 -17.812  1.00 66.22           H  
ATOM    742  CA  PHE A  48      20.303  -1.555 -16.910  1.00 66.22           C  
ATOM    743  HA  PHE A  48      21.288  -1.883 -17.243  1.00 66.22           H  
ATOM    744  C   PHE A  48      19.923  -2.441 -15.720  1.00 66.22           C  
ATOM    745  CB  PHE A  48      20.424  -0.075 -16.499  1.00 66.22           C  
ATOM    746  HB2 PHE A  48      21.159   0.004 -15.698  1.00 66.22           H  
ATOM    747  HB3 PHE A  48      20.819   0.489 -17.344  1.00 66.22           H  
ATOM    748  O   PHE A  48      18.750  -2.774 -15.525  1.00 66.22           O  
ATOM    749  CG  PHE A  48      19.134   0.581 -16.039  1.00 66.22           C  
ATOM    750  CD1 PHE A  48      18.260   1.155 -16.981  1.00 66.22           C  
ATOM    751  HD1 PHE A  48      18.496   1.102 -18.033  1.00 66.22           H  
ATOM    752  CD2 PHE A  48      18.797   0.605 -14.673  1.00 66.22           C  
ATOM    753  HD2 PHE A  48      19.454   0.151 -13.946  1.00 66.22           H  
ATOM    754  CE1 PHE A  48      17.057   1.746 -16.562  1.00 66.22           C  
ATOM    755  HE1 PHE A  48      16.369   2.135 -17.298  1.00 66.22           H  
ATOM    756  CE2 PHE A  48      17.598   1.207 -14.252  1.00 66.22           C  
ATOM    757  HE2 PHE A  48      17.342   1.210 -13.203  1.00 66.22           H  
ATOM    758  CZ  PHE A  48      16.727   1.778 -15.196  1.00 66.22           C  
ATOM    759  HZ  PHE A  48      15.789   2.207 -14.874  1.00 66.22           H  
ATOM    760  N   GLU A  49      20.918  -2.813 -14.911  1.00 66.04           N  
ATOM    761  H   GLU A  49      21.849  -2.466 -15.090  1.00 66.04           H  
ATOM    762  CA  GLU A  49      20.685  -3.500 -13.638  1.00 66.04           C  
ATOM    763  HA  GLU A  49      19.908  -4.250 -13.792  1.00 66.04           H  
ATOM    764  C   GLU A  49      20.185  -2.495 -12.601  1.00 66.04           C  
ATOM    765  CB  GLU A  49      21.945  -4.238 -13.140  1.00 66.04           C  
ATOM    766  HB2 GLU A  49      22.741  -3.514 -12.963  1.00 66.04           H  
ATOM    767  HB3 GLU A  49      22.269  -4.931 -13.917  1.00 66.04           H  
ATOM    768  O   GLU A  49      20.796  -1.446 -12.379  1.00 66.04           O  
ATOM    769  CG  GLU A  49      21.677  -5.032 -11.841  1.00 66.04           C  
ATOM    770  HG2 GLU A  49      21.320  -4.347 -11.072  1.00 66.04           H  
ATOM    771  HG3 GLU A  49      20.884  -5.754 -12.035  1.00 66.04           H  
ATOM    772  CD  GLU A  49      22.893  -5.791 -11.271  1.00 66.04           C  
ATOM    773  OE1 GLU A  49      22.865  -6.182 -10.077  1.00 66.04           O  
ATOM    774  OE2 GLU A  49      23.853  -6.103 -12.000  1.00 66.04           O  
ATOM    775  N   VAL A  50      19.090  -2.840 -11.932  1.00 65.94           N  
ATOM    776  H   VAL A  50      18.672  -3.739 -12.124  1.00 65.94           H  
ATOM    777  CA  VAL A  50      18.570  -2.052 -10.823  1.00 65.94           C  
ATOM    778  HA  VAL A  50      18.786  -1.003 -11.025  1.00 65.94           H  
ATOM    779  C   VAL A  50      19.278  -2.481  -9.554  1.00 65.94           C  
ATOM    780  CB  VAL A  50      17.057  -2.165 -10.660  1.00 65.94           C  
ATOM    781  HB  VAL A  50      16.792  -3.184 -10.378  1.00 65.94           H  
ATOM    782  O   VAL A  50      18.976  -3.528  -8.983  1.00 65.94           O  
ATOM    783  CG1 VAL A  50      16.619  -1.197  -9.548  1.00 65.94           C  
ATOM    784 HG11 VAL A  50      17.086  -1.455  -8.598  1.00 65.94           H  
ATOM    785 HG12 VAL A  50      16.873  -0.170  -9.810  1.00 65.94           H  
ATOM    786 HG13 VAL A  50      15.541  -1.273  -9.402  1.00 65.94           H  
ATOM    787  CG2 VAL A  50      16.336  -1.831 -11.969  1.00 65.94           C  
ATOM    788 HG21 VAL A  50      15.323  -2.229 -11.916  1.00 65.94           H  
ATOM    789 HG22 VAL A  50      16.809  -2.323 -12.819  1.00 65.94           H  
ATOM    790 HG23 VAL A  50      16.320  -0.755 -12.142  1.00 65.94           H  
ATOM    791  N   THR A  51      20.206  -1.651  -9.096  1.00 65.33           N  
ATOM    792  H   THR A  51      20.492  -0.877  -9.678  1.00 65.33           H  
ATOM    793  CA  THR A  51      20.956  -1.926  -7.870  1.00 65.33           C  
ATOM    794  HA  THR A  51      20.857  -2.982  -7.619  1.00 65.33           H  
ATOM    795  C   THR A  51      20.427  -1.153  -6.672  1.00 65.33           C  
ATOM    796  CB  THR A  51      22.450  -1.663  -8.066  1.00 65.33           C  
ATOM    797  HB  THR A  51      22.966  -1.838  -7.121  1.00 65.33           H  
ATOM    798  O   THR A  51      20.577  -1.632  -5.558  1.00 65.33           O  
ATOM    799  CG2 THR A  51      23.053  -2.575  -9.133  1.00 65.33           C  
ATOM    800 HG21 THR A  51      22.850  -3.618  -8.888  1.00 65.33           H  
ATOM    801 HG22 THR A  51      22.625  -2.353 -10.110  1.00 65.33           H  
ATOM    802 HG23 THR A  51      24.132  -2.429  -9.179  1.00 65.33           H  
ATOM    803  OG1 THR A  51      22.659  -0.328  -8.464  1.00 65.33           O  
ATOM    804  HG1 THR A  51      23.582  -0.114  -8.310  1.00 65.33           H  
ATOM    805  N   GLU A  52      19.787   0.003  -6.842  1.00 63.37           N  
ATOM    806  H   GLU A  52      19.659   0.352  -7.781  1.00 63.37           H  
ATOM    807  CA  GLU A  52      19.297   0.837  -5.735  1.00 63.37           C  
ATOM    808  HA  GLU A  52      19.263   0.228  -4.832  1.00 63.37           H  
ATOM    809  C   GLU A  52      17.881   1.368  -5.986  1.00 63.37           C  
ATOM    810  CB  GLU A  52      20.251   2.012  -5.469  1.00 63.37           C  
ATOM    811  HB2 GLU A  52      19.804   2.656  -4.712  1.00 63.37           H  
ATOM    812  HB3 GLU A  52      20.387   2.588  -6.385  1.00 63.37           H  
ATOM    813  O   GLU A  52      17.500   1.543  -7.150  1.00 63.37           O  
ATOM    814  CG  GLU A  52      21.611   1.524  -4.953  1.00 63.37           C  
ATOM    815  HG2 GLU A  52      22.118   0.969  -5.742  1.00 63.37           H  
ATOM    816  HG3 GLU A  52      21.438   0.837  -4.125  1.00 63.37           H  
ATOM    817  CD  GLU A  52      22.535   2.649  -4.471  1.00 63.37           C  
ATOM    818  OE1 GLU A  52      23.577   2.268  -3.892  1.00 63.37           O  
ATOM    819  OE2 GLU A  52      22.212   3.842  -4.674  1.00 63.37           O  
ATOM    820  N   PRO A  53      17.110   1.649  -4.914  1.00 62.70           N  
ATOM    821  CA  PRO A  53      15.812   2.297  -5.035  1.00 62.70           C  
ATOM    822  HA  PRO A  53      15.166   1.639  -5.616  1.00 62.70           H  
ATOM    823  C   PRO A  53      15.907   3.671  -5.712  1.00 62.70           C  
ATOM    824  CB  PRO A  53      15.261   2.417  -3.608  1.00 62.70           C  
ATOM    825  HB2 PRO A  53      15.519   3.387  -3.184  1.00 62.70           H  
ATOM    826  HB3 PRO A  53      14.182   2.268  -3.578  1.00 62.70           H  
ATOM    827  O   PRO A  53      16.775   4.484  -5.393  1.00 62.70           O  
ATOM    828  CG  PRO A  53      16.001   1.327  -2.837  1.00 62.70           C  
ATOM    829  HG2 PRO A  53      15.504   0.368  -2.987  1.00 62.70           H  
ATOM    830  HG3 PRO A  53      16.079   1.556  -1.774  1.00 62.70           H  
ATOM    831  CD  PRO A  53      17.366   1.311  -3.516  1.00 62.70           C  
ATOM    832  HD2 PRO A  53      17.803   0.319  -3.401  1.00 62.70           H  
ATOM    833  HD3 PRO A  53      18.011   2.067  -3.069  1.00 62.70           H  
ATOM    834  N   GLN A  54      14.975   3.965  -6.616  1.00 60.39           N  
ATOM    835  H   GLN A  54      14.287   3.258  -6.834  1.00 60.39           H  
ATOM    836  CA  GLN A  54      14.839   5.286  -7.223  1.00 60.39           C  
ATOM    837  HA  GLN A  54      15.839   5.671  -7.423  1.00 60.39           H  
ATOM    838  C   GLN A  54      14.150   6.262  -6.264  1.00 60.39           C  
ATOM    839  CB  GLN A  54      14.099   5.203  -8.565  1.00 60.39           C  
ATOM    840  HB2 GLN A  54      13.992   6.216  -8.952  1.00 60.39           H  
ATOM    841  HB3 GLN A  54      13.105   4.780  -8.422  1.00 60.39           H  
ATOM    842  O   GLN A  54      13.087   5.970  -5.716  1.00 60.39           O  
ATOM    843  CG  GLN A  54      14.879   4.362  -9.587  1.00 60.39           C  
ATOM    844  HG2 GLN A  54      14.703   3.301  -9.407  1.00 60.39           H  
ATOM    845  HG3 GLN A  54      15.945   4.554  -9.465  1.00 60.39           H  
ATOM    846  CD  GLN A  54      14.495   4.696 -11.025  1.00 60.39           C  
ATOM    847  NE2 GLN A  54      15.452   4.790 -11.923  1.00 60.39           N  
ATOM    848 HE21 GLN A  54      16.423   4.726 -11.651  1.00 60.39           H  
ATOM    849 HE22 GLN A  54      15.157   5.067 -12.848  1.00 60.39           H  
ATOM    850  OE1 GLN A  54      13.344   4.896 -11.376  1.00 60.39           O  
ATOM    851  N   VAL A  55      14.748   7.440  -6.081  1.00 50.58           N  
ATOM    852  H   VAL A  55      15.610   7.615  -6.578  1.00 50.58           H  
ATOM    853  CA  VAL A  55      14.215   8.509  -5.224  1.00 50.58           C  
ATOM    854  HA  VAL A  55      13.794   8.053  -4.328  1.00 50.58           H  
ATOM    855  C   VAL A  55      13.099   9.251  -5.965  1.00 50.58           C  
ATOM    856  CB  VAL A  55      15.337   9.475  -4.791  1.00 50.58           C  
ATOM    857  HB  VAL A  55      15.737   9.981  -5.670  1.00 50.58           H  
ATOM    858  O   VAL A  55      13.312   9.729  -7.075  1.00 50.58           O  
ATOM    859  CG1 VAL A  55      14.813  10.535  -3.813  1.00 50.58           C  
ATOM    860 HG11 VAL A  55      15.631  11.185  -3.503  1.00 50.58           H  
ATOM    861 HG12 VAL A  55      14.054  11.150  -4.297  1.00 50.58           H  
ATOM    862 HG13 VAL A  55      14.385  10.054  -2.933  1.00 50.58           H  
ATOM    863  CG2 VAL A  55      16.491   8.733  -4.099  1.00 50.58           C  
ATOM    864 HG21 VAL A  55      16.119   8.180  -3.237  1.00 50.58           H  
ATOM    865 HG22 VAL A  55      16.963   8.032  -4.787  1.00 50.58           H  
ATOM    866 HG23 VAL A  55      17.249   9.444  -3.770  1.00 50.58           H  
ATOM    867  N   GLU A  56      11.911   9.361  -5.361  1.00 51.10           N  
ATOM    868  H   GLU A  56      11.780   8.870  -4.488  1.00 51.10           H  
ATOM    869  CA  GLU A  56      10.715   9.850  -6.064  1.00 51.10           C  
ATOM    870  HA  GLU A  56      10.750   9.463  -7.082  1.00 51.10           H  
ATOM    871  C   GLU A  56      10.598  11.380  -6.226  1.00 51.10           C  
ATOM    872  CB  GLU A  56       9.424   9.315  -5.426  1.00 51.10           C  
ATOM    873  HB2 GLU A  56       9.443   9.481  -4.349  1.00 51.10           H  
ATOM    874  HB3 GLU A  56       8.608   9.907  -5.839  1.00 51.10           H  
ATOM    875  O   GLU A  56      10.916  11.931  -7.279  1.00 51.10           O  
ATOM    876  CG  GLU A  56       9.071   7.856  -5.714  1.00 51.10           C  
ATOM    877  HG2 GLU A  56       9.557   7.208  -4.985  1.00 51.10           H  
ATOM    878  HG3 GLU A  56       9.418   7.591  -6.712  1.00 51.10           H  
ATOM    879  CD  GLU A  56       7.544   7.719  -5.644  1.00 51.10           C  
ATOM    880  OE1 GLU A  56       6.929   7.406  -6.692  1.00 51.10           O  
ATOM    881  OE2 GLU A  56       6.924   8.125  -4.634  1.00 51.10           O  
ATOM    882  N   ARG A  57       9.957  12.069  -5.266  1.00 51.49           N  
ATOM    883  H   ARG A  57       9.742  11.589  -4.404  1.00 51.49           H  
ATOM    884  CA  ARG A  57       9.262  13.334  -5.554  1.00 51.49           C  
ATOM    885  HA  ARG A  57       9.161  13.406  -6.637  1.00 51.49           H  
ATOM    886  C   ARG A  57      10.046  14.555  -5.074  1.00 51.49           C  
ATOM    887  CB  ARG A  57       7.828  13.330  -4.999  1.00 51.49           C  
ATOM    888  HB2 ARG A  57       7.807  12.844  -4.023  1.00 51.49           H  
ATOM    889  HB3 ARG A  57       7.501  14.362  -4.872  1.00 51.49           H  
ATOM    890  O   ARG A  57      10.189  14.741  -3.866  1.00 51.49           O  
ATOM    891  CG  ARG A  57       6.850  12.639  -5.962  1.00 51.49           C  
ATOM    892  HG2 ARG A  57       7.114  11.586  -6.065  1.00 51.49           H  
ATOM    893  HG3 ARG A  57       6.898  13.117  -6.940  1.00 51.49           H  
ATOM    894  CD  ARG A  57       5.427  12.753  -5.417  1.00 51.49           C  
ATOM    895  HD2 ARG A  57       5.402  12.282  -4.434  1.00 51.49           H  
ATOM    896  HD3 ARG A  57       5.175  13.808  -5.307  1.00 51.49           H  
ATOM    897  NE  ARG A  57       4.436  12.099  -6.293  1.00 51.49           N  
ATOM    898  HE  ARG A  57       4.778  11.608  -7.107  1.00 51.49           H  
ATOM    899  NH1 ARG A  57       2.652  12.457  -4.905  1.00 51.49           N  
ATOM    900 HH11 ARG A  57       1.764  12.059  -4.635  1.00 51.49           H  
ATOM    901 HH12 ARG A  57       3.258  12.836  -4.191  1.00 51.49           H  
ATOM    902  NH2 ARG A  57       2.344  11.252  -6.718  1.00 51.49           N  
ATOM    903 HH21 ARG A  57       1.470  11.027  -6.265  1.00 51.49           H  
ATOM    904 HH22 ARG A  57       2.635  10.753  -7.546  1.00 51.49           H  
ATOM    905  CZ  ARG A  57       3.162  11.945  -5.984  1.00 51.49           C  
ATOM    906  N   PRO A  58      10.491  15.441  -5.985  1.00 49.05           N  
ATOM    907  CA  PRO A  58      10.982  16.753  -5.588  1.00 49.05           C  
ATOM    908  HA  PRO A  58      11.765  16.635  -4.840  1.00 49.05           H  
ATOM    909  C   PRO A  58       9.848  17.602  -4.985  1.00 49.05           C  
ATOM    910  CB  PRO A  58      11.588  17.364  -6.856  1.00 49.05           C  
ATOM    911  HB2 PRO A  58      11.475  18.448  -6.885  1.00 49.05           H  
ATOM    912  HB3 PRO A  58      12.641  17.091  -6.917  1.00 49.05           H  
ATOM    913  O   PRO A  58       8.683  17.479  -5.363  1.00 49.05           O  
ATOM    914  CG  PRO A  58      10.826  16.685  -7.993  1.00 49.05           C  
ATOM    915  HG2 PRO A  58      11.424  16.624  -8.902  1.00 49.05           H  
ATOM    916  HG3 PRO A  58       9.898  17.225  -8.180  1.00 49.05           H  
ATOM    917  CD  PRO A  58      10.502  15.302  -7.438  1.00 49.05           C  
ATOM    918  HD2 PRO A  58       9.534  14.987  -7.828  1.00 49.05           H  
ATOM    919  HD3 PRO A  58      11.277  14.593  -7.728  1.00 49.05           H  
ATOM    920  N   GLU A  59      10.205  18.493  -4.057  1.00 53.49           N  
ATOM    921  H   GLU A  59      11.167  18.491  -3.751  1.00 53.49           H  
ATOM    922  CA  GLU A  59       9.285  19.435  -3.400  1.00 53.49           C  
ATOM    923  HA  GLU A  59       8.587  18.857  -2.794  1.00 53.49           H  
ATOM    924  C   GLU A  59       8.487  20.263  -4.434  1.00 53.49           C  
ATOM    925  CB  GLU A  59      10.111  20.352  -2.474  1.00 53.49           C  
ATOM    926  HB2 GLU A  59      10.894  19.761  -1.999  1.00 53.49           H  
ATOM    927  HB3 GLU A  59      10.597  21.099  -3.102  1.00 53.49           H  
ATOM    928  O   GLU A  59       9.037  20.716  -5.447  1.00 53.49           O  
ATOM    929  CG  GLU A  59       9.320  21.050  -1.346  1.00 53.49           C  
ATOM    930  HG2 GLU A  59       8.979  20.295  -0.637  1.00 53.49           H  
ATOM    931  HG3 GLU A  59       8.438  21.521  -1.781  1.00 53.49           H  
ATOM    932  CD  GLU A  59      10.140  22.138  -0.607  1.00 53.49           C  
ATOM    933  OE1 GLU A  59       9.712  22.605   0.482  1.00 53.49           O  
ATOM    934  OE2 GLU A  59      11.148  22.614  -1.185  1.00 53.49           O  
ATOM    935  N   SER A  60       7.192  20.501  -4.185  1.00 60.39           N  
ATOM    936  H   SER A  60       6.790  20.156  -3.324  1.00 60.39           H  
ATOM    937  CA  SER A  60       6.331  21.204  -5.146  1.00 60.39           C  
ATOM    938  HA  SER A  60       6.465  20.698  -6.102  1.00 60.39           H  
ATOM    939  C   SER A  60       6.753  22.672  -5.338  1.00 60.39           C  
ATOM    940  CB  SER A  60       4.842  21.073  -4.783  1.00 60.39           C  
ATOM    941  HB2 SER A  60       4.658  20.097  -4.332  1.00 60.39           H  
ATOM    942  HB3 SER A  60       4.255  21.137  -5.699  1.00 60.39           H  
ATOM    943  O   SER A  60       7.101  23.378  -4.388  1.00 60.39           O  
ATOM    944  OG  SER A  60       4.405  22.101  -3.912  1.00 60.39           O  
ATOM    945  HG  SER A  60       3.998  21.701  -3.140  1.00 60.39           H  
ATOM    946  N   ARG A  61       6.683  23.180  -6.579  1.00 63.98           N  
ATOM    947  H   ARG A  61       6.440  22.550  -7.330  1.00 63.98           H  
ATOM    948  CA  ARG A  61       6.980  24.598  -6.883  1.00 63.98           C  
ATOM    949  HA  ARG A  61       7.991  24.828  -6.545  1.00 63.98           H  
ATOM    950  C   ARG A  61       6.069  25.564  -6.117  1.00 63.98           C  
ATOM    951  CB  ARG A  61       6.869  24.875  -8.392  1.00 63.98           C  
ATOM    952  HB2 ARG A  61       6.888  25.955  -8.538  1.00 63.98           H  
ATOM    953  HB3 ARG A  61       5.913  24.504  -8.764  1.00 63.98           H  
ATOM    954  O   ARG A  61       6.525  26.623  -5.698  1.00 63.98           O  
ATOM    955  CG  ARG A  61       8.014  24.265  -9.214  1.00 63.98           C  
ATOM    956  HG2 ARG A  61       8.967  24.593  -8.797  1.00 63.98           H  
ATOM    957  HG3 ARG A  61       7.962  23.177  -9.172  1.00 63.98           H  
ATOM    958  CD  ARG A  61       7.914  24.734 -10.672  1.00 63.98           C  
ATOM    959  HD2 ARG A  61       7.880  25.824 -10.678  1.00 63.98           H  
ATOM    960  HD3 ARG A  61       6.987  24.356 -11.104  1.00 63.98           H  
ATOM    961  NE  ARG A  61       9.057  24.273 -11.486  1.00 63.98           N  
ATOM    962  HE  ARG A  61       9.547  23.451 -11.162  1.00 63.98           H  
ATOM    963  NH1 ARG A  61       8.883  25.827 -13.176  1.00 63.98           N  
ATOM    964 HH11 ARG A  61       8.061  26.218 -12.737  1.00 63.98           H  
ATOM    965 HH12 ARG A  61       9.205  26.193 -14.060  1.00 63.98           H  
ATOM    966  NH2 ARG A  61      10.499  24.295 -13.253  1.00 63.98           N  
ATOM    967 HH21 ARG A  61      10.793  24.678 -14.140  1.00 63.98           H  
ATOM    968 HH22 ARG A  61      10.959  23.467 -12.902  1.00 63.98           H  
ATOM    969  CZ  ARG A  61       9.472  24.800 -12.628  1.00 63.98           C  
ATOM    970  N   TRP A  62       4.807  25.190  -5.917  1.00 67.24           N  
ATOM    971  H   TRP A  62       4.521  24.278  -6.244  1.00 67.24           H  
ATOM    972  CA  TRP A  62       3.819  26.010  -5.213  1.00 67.24           C  
ATOM    973  HA  TRP A  62       3.808  27.005  -5.658  1.00 67.24           H  
ATOM    974  C   TRP A  62       4.169  26.214  -3.736  1.00 67.24           C  
ATOM    975  CB  TRP A  62       2.420  25.399  -5.386  1.00 67.24           C  
ATOM    976  HB2 TRP A  62       1.932  25.337  -4.413  1.00 67.24           H  
ATOM    977  HB3 TRP A  62       2.489  24.380  -5.768  1.00 67.24           H  
ATOM    978  O   TRP A  62       4.089  27.340  -3.253  1.00 67.24           O  
ATOM    979  CG  TRP A  62       1.528  26.205  -6.273  1.00 67.24           C  
ATOM    980  CD1 TRP A  62       1.102  25.875  -7.513  1.00 67.24           C  
ATOM    981  HD1 TRP A  62       1.345  24.959  -8.030  1.00 67.24           H  
ATOM    982  CD2 TRP A  62       0.927  27.502  -5.977  1.00 67.24           C  
ATOM    983  CE2 TRP A  62       0.139  27.904  -7.093  1.00 67.24           C  
ATOM    984  CE3 TRP A  62       0.965  28.369  -4.867  1.00 67.24           C  
ATOM    985  HE3 TRP A  62       1.538  28.082  -3.998  1.00 67.24           H  
ATOM    986  NE1 TRP A  62       0.284  26.878  -8.002  1.00 67.24           N  
ATOM    987  HE1 TRP A  62      -0.184  26.835  -8.896  1.00 67.24           H  
ATOM    988  CH2 TRP A  62      -0.523  29.950  -5.983  1.00 67.24           C  
ATOM    989  HH2 TRP A  62      -1.076  30.878  -5.969  1.00 67.24           H  
ATOM    990  CZ2 TRP A  62      -0.580  29.108  -7.108  1.00 67.24           C  
ATOM    991  HZ2 TRP A  62      -1.174  29.382  -7.967  1.00 67.24           H  
ATOM    992  CZ3 TRP A  62       0.248  29.580  -4.866  1.00 67.24           C  
ATOM    993  HZ3 TRP A  62       0.278  30.222  -3.998  1.00 67.24           H  
ATOM    994  N   ALA A  63       4.647  25.175  -3.044  1.00 65.82           N  
ATOM    995  H   ALA A  63       4.709  24.267  -3.481  1.00 65.82           H  
ATOM    996  CA  ALA A  63       5.078  25.299  -1.650  1.00 65.82           C  
ATOM    997  HA  ALA A  63       4.239  25.649  -1.048  1.00 65.82           H  
ATOM    998  C   ALA A  63       6.221  26.315  -1.488  1.00 65.82           C  
ATOM    999  CB  ALA A  63       5.490  23.913  -1.149  1.00 65.82           C  
ATOM   1000  HB1 ALA A  63       4.643  23.232  -1.236  1.00 65.82           H  
ATOM   1001  HB2 ALA A  63       6.329  23.528  -1.729  1.00 65.82           H  
ATOM   1002  HB3 ALA A  63       5.777  23.977  -0.100  1.00 65.82           H  
ATOM   1003  O   ALA A  63       6.241  27.096  -0.537  1.00 65.82           O  
ATOM   1004  N   LYS A  64       7.144  26.369  -2.460  1.00 70.69           N  
ATOM   1005  H   LYS A  64       7.083  25.690  -3.206  1.00 70.69           H  
ATOM   1006  CA  LYS A  64       8.203  27.389  -2.488  1.00 70.69           C  
ATOM   1007  HA  LYS A  64       8.685  27.414  -1.511  1.00 70.69           H  
ATOM   1008  C   LYS A  64       7.640  28.795  -2.694  1.00 70.69           C  
ATOM   1009  CB  LYS A  64       9.266  27.053  -3.543  1.00 70.69           C  
ATOM   1010  HB2 LYS A  64       9.970  27.883  -3.603  1.00 70.69           H  
ATOM   1011  HB3 LYS A  64       8.799  26.925  -4.520  1.00 70.69           H  
ATOM   1012  O   LYS A  64       8.073  29.711  -2.008  1.00 70.69           O  
ATOM   1013  CG  LYS A  64      10.038  25.784  -3.164  1.00 70.69           C  
ATOM   1014  HG2 LYS A  64      10.478  25.916  -2.175  1.00 70.69           H  
ATOM   1015  HG3 LYS A  64       9.350  24.939  -3.127  1.00 70.69           H  
ATOM   1016  CD  LYS A  64      11.151  25.471  -4.169  1.00 70.69           C  
ATOM   1017  HD2 LYS A  64      11.871  26.290  -4.186  1.00 70.69           H  
ATOM   1018  HD3 LYS A  64      10.718  25.334  -5.159  1.00 70.69           H  
ATOM   1019  CE  LYS A  64      11.830  24.178  -3.708  1.00 70.69           C  
ATOM   1020  HE2 LYS A  64      11.074  23.397  -3.618  1.00 70.69           H  
ATOM   1021  HE3 LYS A  64      12.220  24.321  -2.700  1.00 70.69           H  
ATOM   1022  NZ  LYS A  64      12.909  23.737  -4.620  1.00 70.69           N  
ATOM   1023  HZ1 LYS A  64      12.534  23.513  -5.530  1.00 70.69           H  
ATOM   1024  HZ2 LYS A  64      13.628  24.444  -4.691  1.00 70.69           H  
ATOM   1025  HZ3 LYS A  64      13.321  22.900  -4.233  1.00 70.69           H  
ATOM   1026  N   ILE A  65       6.667  28.970  -3.591  1.00 75.70           N  
ATOM   1027  H   ILE A  65       6.342  28.163  -4.105  1.00 75.70           H  
ATOM   1028  CA  ILE A  65       6.031  30.275  -3.844  1.00 75.70           C  
ATOM   1029  HA  ILE A  65       6.808  31.001  -4.085  1.00 75.70           H  
ATOM   1030  C   ILE A  65       5.331  30.800  -2.585  1.00 75.70           C  
ATOM   1031  CB  ILE A  65       5.070  30.197  -5.053  1.00 75.70           C  
ATOM   1032  HB  ILE A  65       4.389  29.359  -4.906  1.00 75.70           H  
ATOM   1033  O   ILE A  65       5.532  31.958  -2.226  1.00 75.70           O  
ATOM   1034  CG1 ILE A  65       5.880  29.962  -6.349  1.00 75.70           C  
ATOM   1035 HG12 ILE A  65       6.448  30.862  -6.588  1.00 75.70           H  
ATOM   1036 HG13 ILE A  65       6.597  29.156  -6.194  1.00 75.70           H  
ATOM   1037  CG2 ILE A  65       4.224  31.479  -5.185  1.00 75.70           C  
ATOM   1038 HG21 ILE A  65       4.869  32.353  -5.277  1.00 75.70           H  
ATOM   1039 HG22 ILE A  65       3.568  31.421  -6.053  1.00 75.70           H  
ATOM   1040 HG23 ILE A  65       3.578  31.605  -4.316  1.00 75.70           H  
ATOM   1041  CD1 ILE A  65       5.020  29.578  -7.559  1.00 75.70           C  
ATOM   1042 HD11 ILE A  65       5.672  29.316  -8.393  1.00 75.70           H  
ATOM   1043 HD12 ILE A  65       4.389  30.413  -7.865  1.00 75.70           H  
ATOM   1044 HD13 ILE A  65       4.396  28.719  -7.315  1.00 75.70           H  
ATOM   1045  N   VAL A  66       4.568  29.956  -1.880  1.00 75.43           N  
ATOM   1046  H   VAL A  66       4.424  29.020  -2.229  1.00 75.43           H  
ATOM   1047  CA  VAL A  66       3.873  30.368  -0.648  1.00 75.43           C  
ATOM   1048  HA  VAL A  66       3.244  31.228  -0.876  1.00 75.43           H  
ATOM   1049  C   VAL A  66       4.862  30.827   0.418  1.00 75.43           C  
ATOM   1050  CB  VAL A  66       2.956  29.259  -0.100  1.00 75.43           C  
ATOM   1051  HB  VAL A  66       3.535  28.346   0.042  1.00 75.43           H  
ATOM   1052  O   VAL A  66       4.636  31.869   1.020  1.00 75.43           O  
ATOM   1053  CG1 VAL A  66       2.320  29.657   1.237  1.00 75.43           C  
ATOM   1054 HG11 VAL A  66       1.576  28.919   1.540  1.00 75.43           H  
ATOM   1055 HG12 VAL A  66       3.070  29.715   2.026  1.00 75.43           H  
ATOM   1056 HG13 VAL A  66       1.828  30.626   1.152  1.00 75.43           H  
ATOM   1057  CG2 VAL A  66       1.821  28.980  -1.088  1.00 75.43           C  
ATOM   1058 HG21 VAL A  66       1.217  29.876  -1.232  1.00 75.43           H  
ATOM   1059 HG22 VAL A  66       2.233  28.659  -2.045  1.00 75.43           H  
ATOM   1060 HG23 VAL A  66       1.180  28.187  -0.702  1.00 75.43           H  
ATOM   1061  N   LYS A  67       6.002  30.141   0.585  1.00 74.18           N  
ATOM   1062  H   LYS A  67       6.127  29.284   0.064  1.00 74.18           H  
ATOM   1063  CA  LYS A  67       7.061  30.575   1.517  1.00 74.18           C  
ATOM   1064  HA  LYS A  67       6.646  30.605   2.525  1.00 74.18           H  
ATOM   1065  C   LYS A  67       7.539  32.011   1.233  1.00 74.18           C  
ATOM   1066  CB  LYS A  67       8.240  29.579   1.494  1.00 74.18           C  
ATOM   1067  HB2 LYS A  67       9.093  30.039   1.994  1.00 74.18           H  
ATOM   1068  HB3 LYS A  67       8.527  29.382   0.462  1.00 74.18           H  
ATOM   1069  O   LYS A  67       7.766  32.770   2.171  1.00 74.18           O  
ATOM   1070  CG  LYS A  67       7.938  28.247   2.210  1.00 74.18           C  
ATOM   1071  HG2 LYS A  67       7.813  28.442   3.275  1.00 74.18           H  
ATOM   1072  HG3 LYS A  67       7.004  27.832   1.830  1.00 74.18           H  
ATOM   1073  CD  LYS A  67       9.063  27.209   2.012  1.00 74.18           C  
ATOM   1074  HD2 LYS A  67       9.158  27.002   0.946  1.00 74.18           H  
ATOM   1075  HD3 LYS A  67      10.004  27.620   2.380  1.00 74.18           H  
ATOM   1076  CE  LYS A  67       8.745  25.898   2.757  1.00 74.18           C  
ATOM   1077  HE2 LYS A  67       8.766  26.100   3.828  1.00 74.18           H  
ATOM   1078  HE3 LYS A  67       7.727  25.600   2.504  1.00 74.18           H  
ATOM   1079  NZ  LYS A  67       9.674  24.771   2.435  1.00 74.18           N  
ATOM   1080  HZ1 LYS A  67       9.560  24.401   1.502  1.00 74.18           H  
ATOM   1081  HZ2 LYS A  67       9.470  23.965   3.009  1.00 74.18           H  
ATOM   1082  HZ3 LYS A  67      10.645  25.014   2.565  1.00 74.18           H  
ATOM   1083  N   TYR A  68       7.660  32.409  -0.037  1.00 76.79           N  
ATOM   1084  H   TYR A  68       7.447  31.748  -0.771  1.00 76.79           H  
ATOM   1085  CA  TYR A  68       8.034  33.783  -0.401  1.00 76.79           C  
ATOM   1086  HA  TYR A  68       8.853  34.101   0.244  1.00 76.79           H  
ATOM   1087  C   TYR A  68       6.899  34.794  -0.190  1.00 76.79           C  
ATOM   1088  CB  TYR A  68       8.524  33.844  -1.853  1.00 76.79           C  
ATOM   1089  HB2 TYR A  68       8.663  34.890  -2.126  1.00 76.79           H  
ATOM   1090  HB3 TYR A  68       7.754  33.440  -2.510  1.00 76.79           H  
ATOM   1091  O   TYR A  68       7.163  35.913   0.248  1.00 76.79           O  
ATOM   1092  CG  TYR A  68       9.838  33.130  -2.100  1.00 76.79           C  
ATOM   1093  CD1 TYR A  68      11.025  33.625  -1.524  1.00 76.79           C  
ATOM   1094  HD1 TYR A  68      10.993  34.510  -0.907  1.00 76.79           H  
ATOM   1095  CD2 TYR A  68       9.880  31.986  -2.917  1.00 76.79           C  
ATOM   1096  HD2 TYR A  68       8.970  31.618  -3.368  1.00 76.79           H  
ATOM   1097  CE1 TYR A  68      12.248  32.965  -1.749  1.00 76.79           C  
ATOM   1098  HE1 TYR A  68      13.154  33.347  -1.301  1.00 76.79           H  
ATOM   1099  CE2 TYR A  68      11.097  31.316  -3.137  1.00 76.79           C  
ATOM   1100  HE2 TYR A  68      11.134  30.430  -3.753  1.00 76.79           H  
ATOM   1101  OH  TYR A  68      13.458  31.157  -2.770  1.00 76.79           O  
ATOM   1102  HH  TYR A  68      14.183  31.594  -2.317  1.00 76.79           H  
ATOM   1103  CZ  TYR A  68      12.283  31.805  -2.552  1.00 76.79           C  
ATOM   1104  N   LEU A  69       5.649  34.419  -0.478  1.00 82.44           N  
ATOM   1105  H   LEU A  69       5.494  33.486  -0.830  1.00 82.44           H  
ATOM   1106  CA  LEU A  69       4.487  35.283  -0.237  1.00 82.44           C  
ATOM   1107  HA  LEU A  69       4.669  36.259  -0.686  1.00 82.44           H  
ATOM   1108  C   LEU A  69       4.278  35.537   1.261  1.00 82.44           C  
ATOM   1109  CB  LEU A  69       3.229  34.658  -0.864  1.00 82.44           C  
ATOM   1110  HB2 LEU A  69       3.112  33.645  -0.478  1.00 82.44           H  
ATOM   1111  HB3 LEU A  69       2.362  35.235  -0.541  1.00 82.44           H  
ATOM   1112  O   LEU A  69       4.055  36.677   1.659  1.00 82.44           O  
ATOM   1113  CG  LEU A  69       3.215  34.620  -2.401  1.00 82.44           C  
ATOM   1114  HG  LEU A  69       4.088  34.081  -2.769  1.00 82.44           H  
ATOM   1115  CD1 LEU A  69       1.958  33.888  -2.873  1.00 82.44           C  
ATOM   1116 HD11 LEU A  69       1.952  32.875  -2.470  1.00 82.44           H  
ATOM   1117 HD12 LEU A  69       1.067  34.414  -2.530  1.00 82.44           H  
ATOM   1118 HD13 LEU A  69       1.949  33.833  -3.962  1.00 82.44           H  
ATOM   1119  CD2 LEU A  69       3.211  36.023  -3.014  1.00 82.44           C  
ATOM   1120 HD21 LEU A  69       2.379  36.604  -2.614  1.00 82.44           H  
ATOM   1121 HD22 LEU A  69       4.148  36.533  -2.792  1.00 82.44           H  
ATOM   1122 HD23 LEU A  69       3.110  35.951  -4.097  1.00 82.44           H  
ATOM   1123  N   ASP A  70       4.414  34.496   2.080  1.00 78.28           N  
ATOM   1124  H   ASP A  70       4.524  33.581   1.667  1.00 78.28           H  
ATOM   1125  CA  ASP A  70       4.385  34.554   3.544  1.00 78.28           C  
ATOM   1126  HA  ASP A  70       3.409  34.899   3.885  1.00 78.28           H  
ATOM   1127  C   ASP A  70       5.437  35.540   4.075  1.00 78.28           C  
ATOM   1128  CB  ASP A  70       4.650  33.127   4.079  1.00 78.28           C  
ATOM   1129  HB2 ASP A  70       5.176  33.198   5.031  1.00 78.28           H  
ATOM   1130  HB3 ASP A  70       5.336  32.603   3.412  1.00 78.28           H  
ATOM   1131  O   ASP A  70       5.142  36.406   4.900  1.00 78.28           O  
ATOM   1132  CG  ASP A  70       3.397  32.264   4.287  1.00 78.28           C  
ATOM   1133  OD1 ASP A  70       2.317  32.649   3.790  1.00 78.28           O  
ATOM   1134  OD2 ASP A  70       3.507  31.233   5.003  1.00 78.28           O  
ATOM   1135  N   ALA A  71       6.662  35.461   3.548  1.00 77.41           N  
ATOM   1136  H   ALA A  71       6.855  34.716   2.894  1.00 77.41           H  
ATOM   1137  CA  ALA A  71       7.735  36.379   3.903  1.00 77.41           C  
ATOM   1138  HA  ALA A  71       7.840  36.361   4.988  1.00 77.41           H  
ATOM   1139  C   ALA A  71       7.446  37.833   3.497  1.00 77.41           C  
ATOM   1140  CB  ALA A  71       9.028  35.873   3.257  1.00 77.41           C  
ATOM   1141  HB1 ALA A  71       9.818  36.608   3.411  1.00 77.41           H  
ATOM   1142  HB2 ALA A  71       8.888  35.741   2.184  1.00 77.41           H  
ATOM   1143  HB3 ALA A  71       9.315  34.919   3.700  1.00 77.41           H  
ATOM   1144  O   ALA A  71       7.718  38.755   4.269  1.00 77.41           O  
ATOM   1145  N   ALA A  72       6.889  38.045   2.302  1.00 83.07           N  
ATOM   1146  H   ALA A  72       6.701  37.248   1.710  1.00 83.07           H  
ATOM   1147  CA  ALA A  72       6.530  39.372   1.815  1.00 83.07           C  
ATOM   1148  HA  ALA A  72       7.401  40.021   1.900  1.00 83.07           H  
ATOM   1149  C   ALA A  72       5.408  40.001   2.653  1.00 83.07           C  
ATOM   1150  CB  ALA A  72       6.148  39.268   0.334  1.00 83.07           C  
ATOM   1151  HB1 ALA A  72       5.915  40.260  -0.052  1.00 83.07           H  
ATOM   1152  HB2 ALA A  72       5.275  38.626   0.216  1.00 83.07           H  
ATOM   1153  HB3 ALA A  72       6.979  38.849  -0.233  1.00 83.07           H  
ATOM   1154  O   ALA A  72       5.527  41.161   3.046  1.00 83.07           O  
ATOM   1155  N   LEU A  73       4.360  39.235   2.982  1.00 84.50           N  
ATOM   1156  H   LEU A  73       4.319  38.289   2.631  1.00 84.50           H  
ATOM   1157  CA  LEU A  73       3.289  39.693   3.868  1.00 84.50           C  
ATOM   1158  HA  LEU A  73       2.804  40.558   3.417  1.00 84.50           H  
ATOM   1159  C   LEU A  73       3.856  40.120   5.219  1.00 84.50           C  
ATOM   1160  CB  LEU A  73       2.258  38.571   4.073  1.00 84.50           C  
ATOM   1161  HB2 LEU A  73       2.765  37.700   4.487  1.00 84.50           H  
ATOM   1162  HB3 LEU A  73       1.836  38.283   3.110  1.00 84.50           H  
ATOM   1163  O   LEU A  73       3.565  41.218   5.684  1.00 84.50           O  
ATOM   1164  CG  LEU A  73       1.120  38.990   5.031  1.00 84.50           C  
ATOM   1165  HG  LEU A  73       1.521  39.506   5.903  1.00 84.50           H  
ATOM   1166  CD1 LEU A  73       0.130  39.935   4.351  1.00 84.50           C  
ATOM   1167 HD11 LEU A  73       0.639  40.846   4.037  1.00 84.50           H  
ATOM   1168 HD12 LEU A  73      -0.316  39.445   3.485  1.00 84.50           H  
ATOM   1169 HD13 LEU A  73      -0.656  40.206   5.056  1.00 84.50           H  
ATOM   1170  CD2 LEU A  73       0.409  37.760   5.571  1.00 84.50           C  
ATOM   1171 HD21 LEU A  73      -0.553  38.024   6.011  1.00 84.50           H  
ATOM   1172 HD22 LEU A  73       0.275  37.042   4.761  1.00 84.50           H  
ATOM   1173 HD23 LEU A  73       1.032  37.290   6.332  1.00 84.50           H  
ATOM   1174  N   PHE A  74       4.679  39.267   5.828  1.00 79.63           N  
ATOM   1175  H   PHE A  74       4.850  38.369   5.399  1.00 79.63           H  
ATOM   1176  CA  PHE A  74       5.293  39.548   7.118  1.00 79.63           C  
ATOM   1177  HA  PHE A  74       4.513  39.621   7.876  1.00 79.63           H  
ATOM   1178  C   PHE A  74       6.041  40.892   7.119  1.00 79.63           C  
ATOM   1179  CB  PHE A  74       6.219  38.378   7.480  1.00 79.63           C  
ATOM   1180  HB2 PHE A  74       5.619  37.565   7.891  1.00 79.63           H  
ATOM   1181  HB3 PHE A  74       6.711  38.006   6.582  1.00 79.63           H  
ATOM   1182  O   PHE A  74       5.826  41.715   8.010  1.00 79.63           O  
ATOM   1183  CG  PHE A  74       7.278  38.780   8.476  1.00 79.63           C  
ATOM   1184  CD1 PHE A  74       8.623  38.879   8.083  1.00 79.63           C  
ATOM   1185  HD1 PHE A  74       8.918  38.577   7.089  1.00 79.63           H  
ATOM   1186  CD2 PHE A  74       6.886  39.259   9.729  1.00 79.63           C  
ATOM   1187  HD2 PHE A  74       5.840  39.242   9.999  1.00 79.63           H  
ATOM   1188  CE1 PHE A  74       9.577  39.428   8.952  1.00 79.63           C  
ATOM   1189  HE1 PHE A  74      10.608  39.510   8.643  1.00 79.63           H  
ATOM   1190  CE2 PHE A  74       7.833  39.859  10.572  1.00 79.63           C  
ATOM   1191  HE2 PHE A  74       7.546  40.305  11.513  1.00 79.63           H  
ATOM   1192  CZ  PHE A  74       9.179  39.923  10.198  1.00 79.63           C  
ATOM   1193  HZ  PHE A  74       9.907  40.366  10.860  1.00 79.63           H  
ATOM   1194  N   LEU A  75       6.874  41.143   6.105  1.00 82.87           N  
ATOM   1195  H   LEU A  75       7.002  40.431   5.400  1.00 82.87           H  
ATOM   1196  CA  LEU A  75       7.616  42.400   5.994  1.00 82.87           C  
ATOM   1197  HA  LEU A  75       8.170  42.562   6.919  1.00 82.87           H  
ATOM   1198  C   LEU A  75       6.681  43.607   5.843  1.00 82.87           C  
ATOM   1199  CB  LEU A  75       8.595  42.314   4.812  1.00 82.87           C  
ATOM   1200  HB2 LEU A  75       8.975  43.314   4.601  1.00 82.87           H  
ATOM   1201  HB3 LEU A  75       8.048  41.975   3.933  1.00 82.87           H  
ATOM   1202  O   LEU A  75       6.912  44.637   6.473  1.00 82.87           O  
ATOM   1203  CG  LEU A  75       9.795  41.381   5.053  1.00 82.87           C  
ATOM   1204  HG  LEU A  75       9.446  40.394   5.356  1.00 82.87           H  
ATOM   1205  CD1 LEU A  75      10.590  41.235   3.754  1.00 82.87           C  
ATOM   1206 HD11 LEU A  75       9.947  40.811   2.984  1.00 82.87           H  
ATOM   1207 HD12 LEU A  75      10.957  42.208   3.428  1.00 82.87           H  
ATOM   1208 HD13 LEU A  75      11.433  40.562   3.914  1.00 82.87           H  
ATOM   1209  CD2 LEU A  75      10.739  41.916   6.133  1.00 82.87           C  
ATOM   1210 HD21 LEU A  75      11.612  41.269   6.212  1.00 82.87           H  
ATOM   1211 HD22 LEU A  75      10.236  41.924   7.100  1.00 82.87           H  
ATOM   1212 HD23 LEU A  75      11.060  42.928   5.885  1.00 82.87           H  
ATOM   1213  N   VAL A  76       5.608  43.479   5.058  1.00 88.82           N  
ATOM   1214  H   VAL A  76       5.460  42.598   4.585  1.00 88.82           H  
ATOM   1215  CA  VAL A  76       4.610  44.547   4.888  1.00 88.82           C  
ATOM   1216  HA  VAL A  76       5.126  45.461   4.592  1.00 88.82           H  
ATOM   1217  C   VAL A  76       3.896  44.852   6.205  1.00 88.82           C  
ATOM   1218  CB  VAL A  76       3.599  44.186   3.783  1.00 88.82           C  
ATOM   1219  HB  VAL A  76       3.203  43.187   3.964  1.00 88.82           H  
ATOM   1220  O   VAL A  76       3.748  46.026   6.546  1.00 88.82           O  
ATOM   1221  CG1 VAL A  76       2.419  45.165   3.717  1.00 88.82           C  
ATOM   1222 HG11 VAL A  76       1.809  45.087   4.617  1.00 88.82           H  
ATOM   1223 HG12 VAL A  76       1.783  44.925   2.865  1.00 88.82           H  
ATOM   1224 HG13 VAL A  76       2.781  46.189   3.620  1.00 88.82           H  
ATOM   1225  CG2 VAL A  76       4.280  44.206   2.408  1.00 88.82           C  
ATOM   1226 HG21 VAL A  76       5.151  43.551   2.402  1.00 88.82           H  
ATOM   1227 HG22 VAL A  76       3.580  43.858   1.648  1.00 88.82           H  
ATOM   1228 HG23 VAL A  76       4.602  45.219   2.167  1.00 88.82           H  
ATOM   1229  N   LEU A  77       3.485  43.825   6.954  1.00 87.81           N  
ATOM   1230  H   LEU A  77       3.646  42.890   6.607  1.00 87.81           H  
ATOM   1231  CA  LEU A  77       2.822  43.979   8.252  1.00 87.81           C  
ATOM   1232  HA  LEU A  77       1.951  44.626   8.140  1.00 87.81           H  
ATOM   1233  C   LEU A  77       3.740  44.661   9.269  1.00 87.81           C  
ATOM   1234  CB  LEU A  77       2.371  42.604   8.778  1.00 87.81           C  
ATOM   1235  HB2 LEU A  77       2.028  42.726   9.805  1.00 87.81           H  
ATOM   1236  HB3 LEU A  77       3.237  41.941   8.800  1.00 87.81           H  
ATOM   1237  O   LEU A  77       3.336  45.642   9.889  1.00 87.81           O  
ATOM   1238  CG  LEU A  77       1.248  41.921   7.977  1.00 87.81           C  
ATOM   1239  HG  LEU A  77       1.536  41.819   6.931  1.00 87.81           H  
ATOM   1240  CD1 LEU A  77       0.993  40.530   8.557  1.00 87.81           C  
ATOM   1241 HD11 LEU A  77       1.904  39.935   8.503  1.00 87.81           H  
ATOM   1242 HD12 LEU A  77       0.210  40.028   7.989  1.00 87.81           H  
ATOM   1243 HD13 LEU A  77       0.683  40.620   9.598  1.00 87.81           H  
ATOM   1244  CD2 LEU A  77      -0.069  42.689   8.027  1.00 87.81           C  
ATOM   1245 HD21 LEU A  77       0.051  43.673   7.575  1.00 87.81           H  
ATOM   1246 HD22 LEU A  77      -0.833  42.145   7.471  1.00 87.81           H  
ATOM   1247 HD23 LEU A  77      -0.386  42.788   9.065  1.00 87.81           H  
ATOM   1248  N   LEU A  78       4.991  44.204   9.376  1.00 82.12           N  
ATOM   1249  H   LEU A  78       5.257  43.399   8.828  1.00 82.12           H  
ATOM   1250  CA  LEU A  78       5.963  44.765  10.313  1.00 82.12           C  
ATOM   1251  HA  LEU A  78       5.516  44.748  11.307  1.00 82.12           H  
ATOM   1252  C   LEU A  78       6.278  46.233   9.993  1.00 82.12           C  
ATOM   1253  CB  LEU A  78       7.207  43.856  10.331  1.00 82.12           C  
ATOM   1254  HB2 LEU A  78       6.857  42.840  10.510  1.00 82.12           H  
ATOM   1255  HB3 LEU A  78       7.697  43.869   9.358  1.00 82.12           H  
ATOM   1256  O   LEU A  78       6.237  47.073  10.888  1.00 82.12           O  
ATOM   1257  CG  LEU A  78       8.216  44.223  11.439  1.00 82.12           C  
ATOM   1258  HG  LEU A  78       7.677  44.593  12.311  1.00 82.12           H  
ATOM   1259  CD1 LEU A  78       9.005  42.988  11.865  1.00 82.12           C  
ATOM   1260 HD11 LEU A  78       9.715  43.257  12.647  1.00 82.12           H  
ATOM   1261 HD12 LEU A  78       8.318  42.249  12.277  1.00 82.12           H  
ATOM   1262 HD13 LEU A  78       9.540  42.584  11.005  1.00 82.12           H  
ATOM   1263  CD2 LEU A  78       9.248  45.266  10.994  1.00 82.12           C  
ATOM   1264 HD21 LEU A  78       9.773  44.923  10.102  1.00 82.12           H  
ATOM   1265 HD22 LEU A  78       8.764  46.219  10.784  1.00 82.12           H  
ATOM   1266 HD23 LEU A  78       9.967  45.435  11.795  1.00 82.12           H  
ATOM   1267  N   ILE A  79       6.552  46.567   8.726  1.00 85.05           N  
ATOM   1268  H   ILE A  79       6.557  45.837   8.028  1.00 85.05           H  
ATOM   1269  CA  ILE A  79       6.893  47.941   8.315  1.00 85.05           C  
ATOM   1270  HA  ILE A  79       7.683  48.315   8.966  1.00 85.05           H  
ATOM   1271  C   ILE A  79       5.693  48.875   8.486  1.00 85.05           C  
ATOM   1272  CB  ILE A  79       7.414  47.956   6.858  1.00 85.05           C  
ATOM   1273  HB  ILE A  79       6.692  47.435   6.230  1.00 85.05           H  
ATOM   1274  O   ILE A  79       5.845  50.000   8.966  1.00 85.05           O  
ATOM   1275  CG1 ILE A  79       8.774  47.224   6.777  1.00 85.05           C  
ATOM   1276 HG12 ILE A  79       9.540  47.830   7.261  1.00 85.05           H  
ATOM   1277 HG13 ILE A  79       8.720  46.281   7.319  1.00 85.05           H  
ATOM   1278  CG2 ILE A  79       7.565  49.396   6.321  1.00 85.05           C  
ATOM   1279 HG21 ILE A  79       7.972  49.390   5.310  1.00 85.05           H  
ATOM   1280 HG22 ILE A  79       6.597  49.893   6.271  1.00 85.05           H  
ATOM   1281 HG23 ILE A  79       8.225  49.972   6.970  1.00 85.05           H  
ATOM   1282  CD1 ILE A  79       9.221  46.901   5.345  1.00 85.05           C  
ATOM   1283 HD11 ILE A  79       8.432  46.362   4.820  1.00 85.05           H  
ATOM   1284 HD12 ILE A  79       9.467  47.813   4.801  1.00 85.05           H  
ATOM   1285 HD13 ILE A  79      10.110  46.272   5.384  1.00 85.05           H  
ATOM   1286  N   THR A  80       4.498  48.416   8.109  1.00 87.62           N  
ATOM   1287  H   THR A  80       4.430  47.473   7.754  1.00 87.62           H  
ATOM   1288  CA  THR A  80       3.274  49.217   8.212  1.00 87.62           C  
ATOM   1289  HA  THR A  80       3.455  50.196   7.768  1.00 87.62           H  
ATOM   1290  C   THR A  80       2.907  49.444   9.674  1.00 87.62           C  
ATOM   1291  CB  THR A  80       2.110  48.555   7.462  1.00 87.62           C  
ATOM   1292  HB  THR A  80       1.908  47.579   7.902  1.00 87.62           H  
ATOM   1293  O   THR A  80       2.675  50.586  10.060  1.00 87.62           O  
ATOM   1294  CG2 THR A  80       0.835  49.391   7.500  1.00 87.62           C  
ATOM   1295 HG21 THR A  80       0.456  49.428   8.521  1.00 87.62           H  
ATOM   1296 HG22 THR A  80       0.081  48.930   6.862  1.00 87.62           H  
ATOM   1297 HG23 THR A  80       1.038  50.404   7.151  1.00 87.62           H  
ATOM   1298  OG1 THR A  80       2.436  48.369   6.105  1.00 87.62           O  
ATOM   1299  HG1 THR A  80       2.922  47.542   6.071  1.00 87.62           H  
ATOM   1300  N   GLY A  81       2.936  48.395  10.502  1.00 84.68           N  
ATOM   1301  H   GLY A  81       3.155  47.478  10.139  1.00 84.68           H  
ATOM   1302  CA  GLY A  81       2.702  48.506  11.940  1.00 84.68           C  
ATOM   1303  HA2 GLY A  81       1.690  48.868  12.119  1.00 84.68           H  
ATOM   1304  HA3 GLY A  81       2.808  47.522  12.397  1.00 84.68           H  
ATOM   1305  C   GLY A  81       3.687  49.460  12.610  1.00 84.68           C  
ATOM   1306  O   GLY A  81       3.274  50.410  13.271  1.00 84.68           O  
ATOM   1307  N   PHE A  82       4.986  49.296  12.334  1.00 79.76           N  
ATOM   1308  H   PHE A  82       5.266  48.509  11.767  1.00 79.76           H  
ATOM   1309  CA  PHE A  82       6.029  50.177  12.863  1.00 79.76           C  
ATOM   1310  HA  PHE A  82       6.007  50.130  13.952  1.00 79.76           H  
ATOM   1311  C   PHE A  82       5.809  51.642  12.465  1.00 79.76           C  
ATOM   1312  CB  PHE A  82       7.404  49.699  12.374  1.00 79.76           C  
ATOM   1313  HB2 PHE A  82       7.442  49.760  11.287  1.00 79.76           H  
ATOM   1314  HB3 PHE A  82       7.545  48.653  12.645  1.00 79.76           H  
ATOM   1315  O   PHE A  82       5.898  52.531  13.305  1.00 79.76           O  
ATOM   1316  CG  PHE A  82       8.551  50.493  12.961  1.00 79.76           C  
ATOM   1317  CD1 PHE A  82       9.139  51.541  12.228  1.00 79.76           C  
ATOM   1318  HD1 PHE A  82       8.781  51.776  11.236  1.00 79.76           H  
ATOM   1319  CD2 PHE A  82       8.996  50.215  14.268  1.00 79.76           C  
ATOM   1320  HD2 PHE A  82       8.528  49.432  14.845  1.00 79.76           H  
ATOM   1321  CE1 PHE A  82      10.168  52.309  12.800  1.00 79.76           C  
ATOM   1322  HE1 PHE A  82      10.598  53.133  12.250  1.00 79.76           H  
ATOM   1323  CE2 PHE A  82      10.026  50.983  14.839  1.00 79.76           C  
ATOM   1324  HE2 PHE A  82      10.345  50.786  15.851  1.00 79.76           H  
ATOM   1325  CZ  PHE A  82      10.611  52.031  14.106  1.00 79.76           C  
ATOM   1326  HZ  PHE A  82      11.381  52.640  14.555  1.00 79.76           H  
ATOM   1327  N   THR A  83       5.489  51.901  11.193  1.00 85.00           N  
ATOM   1328  H   THR A  83       5.409  51.122  10.556  1.00 85.00           H  
ATOM   1329  CA  THR A  83       5.281  53.266  10.685  1.00 85.00           C  
ATOM   1330  HA  THR A  83       6.151  53.870  10.942  1.00 85.00           H  
ATOM   1331  C   THR A  83       4.062  53.929  11.328  1.00 85.00           C  
ATOM   1332  CB  THR A  83       5.123  53.271   9.156  1.00 85.00           C  
ATOM   1333  HB  THR A  83       4.216  52.732   8.882  1.00 85.00           H  
ATOM   1334  O   THR A  83       4.126  55.102  11.685  1.00 85.00           O  
ATOM   1335  CG2 THR A  83       5.058  54.684   8.575  1.00 85.00           C  
ATOM   1336 HG21 THR A  83       5.048  54.629   7.486  1.00 85.00           H  
ATOM   1337 HG22 THR A  83       5.928  55.254   8.899  1.00 85.00           H  
ATOM   1338 HG23 THR A  83       4.151  55.186   8.910  1.00 85.00           H  
ATOM   1339  OG1 THR A  83       6.223  52.642   8.537  1.00 85.00           O  
ATOM   1340  HG1 THR A  83       6.132  51.699   8.690  1.00 85.00           H  
ATOM   1341  N   LEU A  84       2.956  53.196  11.495  1.00 84.77           N  
ATOM   1342  H   LEU A  84       2.968  52.223  11.223  1.00 84.77           H  
ATOM   1343  CA  LEU A  84       1.733  53.733  12.096  1.00 84.77           C  
ATOM   1344  HA  LEU A  84       1.483  54.676  11.610  1.00 84.77           H  
ATOM   1345  C   LEU A  84       1.910  54.066  13.580  1.00 84.77           C  
ATOM   1346  CB  LEU A  84       0.577  52.740  11.901  1.00 84.77           C  
ATOM   1347  HB2 LEU A  84       0.902  51.765  12.264  1.00 84.77           H  
ATOM   1348  HB3 LEU A  84      -0.262  53.061  12.518  1.00 84.77           H  
ATOM   1349  O   LEU A  84       1.425  55.111  14.005  1.00 84.77           O  
ATOM   1350  CG  LEU A  84       0.080  52.587  10.452  1.00 84.77           C  
ATOM   1351  HG  LEU A  84       0.894  52.254   9.810  1.00 84.77           H  
ATOM   1352  CD1 LEU A  84      -1.023  51.530  10.419  1.00 84.77           C  
ATOM   1353 HD11 LEU A  84      -1.372  51.384   9.397  1.00 84.77           H  
ATOM   1354 HD12 LEU A  84      -1.855  51.836  11.054  1.00 84.77           H  
ATOM   1355 HD13 LEU A  84      -0.623  50.587  10.793  1.00 84.77           H  
ATOM   1356  CD2 LEU A  84      -0.462  53.886   9.852  1.00 84.77           C  
ATOM   1357 HD21 LEU A  84       0.346  54.609   9.744  1.00 84.77           H  
ATOM   1358 HD22 LEU A  84      -1.236  54.301  10.498  1.00 84.77           H  
ATOM   1359 HD23 LEU A  84      -0.879  53.686   8.865  1.00 84.77           H  
ATOM   1360  N   VAL A  85       2.628  53.225  14.335  1.00 78.11           N  
ATOM   1361  H   VAL A  85       2.961  52.365  13.924  1.00 78.11           H  
ATOM   1362  CA  VAL A  85       2.941  53.490  15.749  1.00 78.11           C  
ATOM   1363  HA  VAL A  85       2.029  53.789  16.266  1.00 78.11           H  
ATOM   1364  C   VAL A  85       3.919  54.657  15.864  1.00 78.11           C  
ATOM   1365  CB  VAL A  85       3.487  52.230  16.453  1.00 78.11           C  
ATOM   1366  HB  VAL A  85       4.366  51.870  15.918  1.00 78.11           H  
ATOM   1367  O   VAL A  85       3.639  55.629  16.551  1.00 78.11           O  
ATOM   1368  CG1 VAL A  85       3.877  52.504  17.909  1.00 78.11           C  
ATOM   1369 HG11 VAL A  85       3.034  52.941  18.445  1.00 78.11           H  
ATOM   1370 HG12 VAL A  85       4.720  53.193  17.963  1.00 78.11           H  
ATOM   1371 HG13 VAL A  85       4.152  51.574  18.405  1.00 78.11           H  
ATOM   1372  CG2 VAL A  85       2.435  51.118  16.472  1.00 78.11           C  
ATOM   1373 HG21 VAL A  85       2.138  50.863  15.454  1.00 78.11           H  
ATOM   1374 HG22 VAL A  85       2.845  50.226  16.947  1.00 78.11           H  
ATOM   1375 HG23 VAL A  85       1.557  51.443  17.030  1.00 78.11           H  
ATOM   1376  N   PHE A  86       5.031  54.632  15.128  1.00 79.14           N  
ATOM   1377  H   PHE A  86       5.209  53.830  14.540  1.00 79.14           H  
ATOM   1378  CA  PHE A  86       6.091  55.635  15.273  1.00 79.14           C  
ATOM   1379  HA  PHE A  86       6.382  55.677  16.323  1.00 79.14           H  
ATOM   1380  C   PHE A  86       5.667  57.059  14.875  1.00 79.14           C  
ATOM   1381  CB  PHE A  86       7.300  55.180  14.447  1.00 79.14           C  
ATOM   1382  HB2 PHE A  86       7.488  54.126  14.651  1.00 79.14           H  
ATOM   1383  HB3 PHE A  86       7.071  55.274  13.385  1.00 79.14           H  
ATOM   1384  O   PHE A  86       6.190  58.031  15.404  1.00 79.14           O  
ATOM   1385  CG  PHE A  86       8.569  55.939  14.763  1.00 79.14           C  
ATOM   1386  CD1 PHE A  86       8.905  57.109  14.056  1.00 79.14           C  
ATOM   1387  HD1 PHE A  86       8.246  57.480  13.285  1.00 79.14           H  
ATOM   1388  CD2 PHE A  86       9.400  55.487  15.803  1.00 79.14           C  
ATOM   1389  HD2 PHE A  86       9.127  54.607  16.366  1.00 79.14           H  
ATOM   1390  CE1 PHE A  86      10.069  57.824  14.390  1.00 79.14           C  
ATOM   1391  HE1 PHE A  86      10.304  58.741  13.871  1.00 79.14           H  
ATOM   1392  CE2 PHE A  86      10.568  56.196  16.132  1.00 79.14           C  
ATOM   1393  HE2 PHE A  86      11.189  55.853  16.946  1.00 79.14           H  
ATOM   1394  CZ  PHE A  86      10.901  57.366  15.428  1.00 79.14           C  
ATOM   1395  HZ  PHE A  86      11.780  57.930  15.702  1.00 79.14           H  
ATOM   1396  N   VAL A  87       4.735  57.207  13.928  1.00 74.91           N  
ATOM   1397  H   VAL A  87       4.351  56.375  13.502  1.00 74.91           H  
ATOM   1398  CA  VAL A  87       4.244  58.528  13.486  1.00 74.91           C  
ATOM   1399  HA  VAL A  87       5.089  59.214  13.425  1.00 74.91           H  
ATOM   1400  C   VAL A  87       3.270  59.157  14.491  1.00 74.91           C  
ATOM   1401  CB  VAL A  87       3.622  58.400  12.077  1.00 74.91           C  
ATOM   1402  HB  VAL A  87       2.932  57.556  12.071  1.00 74.91           H  
ATOM   1403  O   VAL A  87       3.005  60.357  14.407  1.00 74.91           O  
ATOM   1404  CG1 VAL A  87       2.852  59.633  11.577  1.00 74.91           C  
ATOM   1405 HG11 VAL A  87       1.944  59.765  12.166  1.00 74.91           H  
ATOM   1406 HG12 VAL A  87       2.564  59.499  10.535  1.00 74.91           H  
ATOM   1407 HG13 VAL A  87       3.474  60.522  11.674  1.00 74.91           H  
ATOM   1408  CG2 VAL A  87       4.728  58.145  11.040  1.00 74.91           C  
ATOM   1409 HG21 VAL A  87       5.345  57.299  11.342  1.00 74.91           H  
ATOM   1410 HG22 VAL A  87       4.283  57.918  10.072  1.00 74.91           H  
ATOM   1411 HG23 VAL A  87       5.367  59.024  10.955  1.00 74.91           H  
ATOM   1412  N   ARG A  88       2.698  58.364  15.401  1.00 70.19           N  
ATOM   1413  H   ARG A  88       3.028  57.413  15.485  1.00 70.19           H  
ATOM   1414  CA  ARG A  88       1.542  58.766  16.216  1.00 70.19           C  
ATOM   1415  HA  ARG A  88       1.351  59.829  16.071  1.00 70.19           H  
ATOM   1416  C   ARG A  88       1.754  58.633  17.716  1.00 70.19           C  
ATOM   1417  CB  ARG A  88       0.332  57.943  15.759  1.00 70.19           C  
ATOM   1418  HB2 ARG A  88       0.602  57.381  14.865  1.00 70.19           H  
ATOM   1419  HB3 ARG A  88       0.053  57.220  16.525  1.00 70.19           H  
ATOM   1420  O   ARG A  88       1.081  59.344  18.450  1.00 70.19           O  
ATOM   1421  CG  ARG A  88      -0.869  58.828  15.423  1.00 70.19           C  
ATOM   1422  HG2 ARG A  88      -0.554  59.685  14.828  1.00 70.19           H  
ATOM   1423  HG3 ARG A  88      -1.347  59.165  16.343  1.00 70.19           H  
ATOM   1424  CD  ARG A  88      -1.821  57.967  14.598  1.00 70.19           C  
ATOM   1425  HD2 ARG A  88      -1.322  57.652  13.682  1.00 70.19           H  
ATOM   1426  HD3 ARG A  88      -2.040  57.071  15.179  1.00 70.19           H  
ATOM   1427  NE  ARG A  88      -3.092  58.646  14.308  1.00 70.19           N  
ATOM   1428  HE  ARG A  88      -3.757  58.582  15.066  1.00 70.19           H  
ATOM   1429  NH1 ARG A  88      -2.772  59.159  12.099  1.00 70.19           N  
ATOM   1430 HH11 ARG A  88      -1.802  58.905  12.225  1.00 70.19           H  
ATOM   1431 HH12 ARG A  88      -3.124  59.490  11.212  1.00 70.19           H  
ATOM   1432  NH2 ARG A  88      -4.792  59.431  13.020  1.00 70.19           N  
ATOM   1433 HH21 ARG A  88      -5.453  59.121  13.718  1.00 70.19           H  
ATOM   1434 HH22 ARG A  88      -5.149  59.775  12.140  1.00 70.19           H  
ATOM   1435  CZ  ARG A  88      -3.541  59.084  13.149  1.00 70.19           C  
ATOM   1436  N   ALA A  89       2.657  57.756  18.133  1.00 64.23           N  
ATOM   1437  H   ALA A  89       3.140  57.175  17.463  1.00 64.23           H  
ATOM   1438  CA  ALA A  89       3.015  57.578  19.524  1.00 64.23           C  
ATOM   1439  HA  ALA A  89       2.105  57.504  20.119  1.00 64.23           H  
ATOM   1440  C   ALA A  89       3.831  58.782  20.013  1.00 64.23           C  
ATOM   1441  CB  ALA A  89       3.780  56.257  19.665  1.00 64.23           C  
ATOM   1442  HB1 ALA A  89       4.689  56.286  19.064  1.00 64.23           H  
ATOM   1443  HB2 ALA A  89       3.146  55.430  19.344  1.00 64.23           H  
ATOM   1444  HB3 ALA A  89       4.040  56.102  20.712  1.00 64.23           H  
ATOM   1445  O   ALA A  89       4.838  59.150  19.402  1.00 64.23           O  
ATOM   1446  N   ASP A  90       3.404  59.361  21.134  1.00 70.74           N  
ATOM   1447  H   ASP A  90       2.531  59.051  21.535  1.00 70.74           H  
ATOM   1448  CA  ASP A  90       4.216  60.302  21.918  1.00 70.74           C  
ATOM   1449  HA  ASP A  90       4.753  60.965  21.239  1.00 70.74           H  
ATOM   1450  C   ASP A  90       5.296  59.572  22.741  1.00 70.74           C  
ATOM   1451  CB  ASP A  90       3.299  61.149  22.823  1.00 70.74           C  
ATOM   1452  HB2 ASP A  90       2.487  60.528  23.203  1.00 70.74           H  
ATOM   1453  HB3 ASP A  90       3.875  61.487  23.684  1.00 70.74           H  
ATOM   1454  O   ASP A  90       6.203  60.198  23.299  1.00 70.74           O  
ATOM   1455  CG  ASP A  90       2.726  62.408  22.152  1.00 70.74           C  
ATOM   1456  OD1 ASP A  90       3.335  62.916  21.180  1.00 70.74           O  
ATOM   1457  OD2 ASP A  90       1.711  62.930  22.670  1.00 70.74           O  
ATOM   1458  N   ASP A  91       5.216  58.240  22.789  1.00 72.68           N  
ATOM   1459  H   ASP A  91       4.411  57.804  22.362  1.00 72.68           H  
ATOM   1460  CA  ASP A  91       6.141  57.380  23.508  1.00 72.68           C  
ATOM   1461  HA  ASP A  91       6.193  57.727  24.540  1.00 72.68           H  
ATOM   1462  C   ASP A  91       7.555  57.421  22.937  1.00 72.68           C  
ATOM   1463  CB  ASP A  91       5.640  55.930  23.520  1.00 72.68           C  
ATOM   1464  HB2 ASP A  91       5.371  55.629  22.507  1.00 72.68           H  
ATOM   1465  HB3 ASP A  91       6.455  55.282  23.843  1.00 72.68           H  
ATOM   1466  O   ASP A  91       7.815  57.597  21.739  1.00 72.68           O  
ATOM   1467  CG  ASP A  91       4.465  55.682  24.466  1.00 72.68           C  
ATOM   1468  OD1 ASP A  91       4.159  56.571  25.292  1.00 72.68           O  
ATOM   1469  OD2 ASP A  91       3.936  54.554  24.378  1.00 72.68           O  
ATOM   1470  N   SER A  92       8.519  57.175  23.820  1.00 77.51           N  
ATOM   1471  H   SER A  92       8.252  56.927  24.762  1.00 77.51           H  
ATOM   1472  CA  SER A  92       9.906  57.087  23.401  1.00 77.51           C  
ATOM   1473  HA  SER A  92      10.110  57.994  22.833  1.00 77.51           H  
ATOM   1474  C   SER A  92      10.134  55.862  22.498  1.00 77.51           C  
ATOM   1475  CB  SER A  92      10.827  57.080  24.618  1.00 77.51           C  
ATOM   1476  HB2 SER A  92      10.567  57.914  25.271  1.00 77.51           H  
ATOM   1477  HB3 SER A  92      11.857  57.206  24.284  1.00 77.51           H  
ATOM   1478  O   SER A  92       9.530  54.803  22.697  1.00 77.51           O  
ATOM   1479  OG  SER A  92      10.722  55.871  25.337  1.00 77.51           O  
ATOM   1480  HG  SER A  92       9.858  55.881  25.754  1.00 77.51           H  
ATOM   1481  N   PRO A  93      11.111  55.908  21.569  1.00 77.11           N  
ATOM   1482  CA  PRO A  93      11.456  54.744  20.750  1.00 77.11           C  
ATOM   1483  HA  PRO A  93      10.616  54.524  20.092  1.00 77.11           H  
ATOM   1484  C   PRO A  93      11.790  53.485  21.566  1.00 77.11           C  
ATOM   1485  CB  PRO A  93      12.660  55.192  19.916  1.00 77.11           C  
ATOM   1486  HB2 PRO A  93      13.587  54.987  20.453  1.00 77.11           H  
ATOM   1487  HB3 PRO A  93      12.671  54.708  18.939  1.00 77.11           H  
ATOM   1488  O   PRO A  93      11.621  52.371  21.077  1.00 77.11           O  
ATOM   1489  CG  PRO A  93      12.472  56.704  19.797  1.00 77.11           C  
ATOM   1490  HG2 PRO A  93      13.417  57.221  19.630  1.00 77.11           H  
ATOM   1491  HG3 PRO A  93      11.767  56.924  18.996  1.00 77.11           H  
ATOM   1492  CD  PRO A  93      11.845  57.087  21.134  1.00 77.11           C  
ATOM   1493  HD2 PRO A  93      12.622  57.325  21.860  1.00 77.11           H  
ATOM   1494  HD3 PRO A  93      11.180  57.940  20.993  1.00 77.11           H  
ATOM   1495  N   LYS A  94      12.276  53.651  22.806  1.00 80.40           N  
ATOM   1496  H   LYS A  94      12.233  54.584  23.190  1.00 80.40           H  
ATOM   1497  CA  LYS A  94      12.575  52.540  23.720  1.00 80.40           C  
ATOM   1498  HA  LYS A  94      13.134  51.770  23.188  1.00 80.40           H  
ATOM   1499  C   LYS A  94      11.308  51.857  24.227  1.00 80.40           C  
ATOM   1500  CB  LYS A  94      13.386  53.032  24.922  1.00 80.40           C  
ATOM   1501  HB2 LYS A  94      12.874  53.877  25.382  1.00 80.40           H  
ATOM   1502  HB3 LYS A  94      13.430  52.227  25.655  1.00 80.40           H  
ATOM   1503  O   LYS A  94      11.286  50.630  24.271  1.00 80.40           O  
ATOM   1504  CG  LYS A  94      14.818  53.429  24.549  1.00 80.40           C  
ATOM   1505  HG2 LYS A  94      14.801  54.267  23.852  1.00 80.40           H  
ATOM   1506  HG3 LYS A  94      15.322  52.582  24.084  1.00 80.40           H  
ATOM   1507  CD  LYS A  94      15.562  53.834  25.823  1.00 80.40           C  
ATOM   1508  HD2 LYS A  94      15.041  54.676  26.280  1.00 80.40           H  
ATOM   1509  HD3 LYS A  94      15.551  52.996  26.521  1.00 80.40           H  
ATOM   1510  CE  LYS A  94      17.005  54.226  25.508  1.00 80.40           C  
ATOM   1511  HE2 LYS A  94      16.992  55.042  24.786  1.00 80.40           H  
ATOM   1512  HE3 LYS A  94      17.504  53.372  25.051  1.00 80.40           H  
ATOM   1513  NZ  LYS A  94      17.704  54.640  26.747  1.00 80.40           N  
ATOM   1514  HZ1 LYS A  94      18.659  54.904  26.554  1.00 80.40           H  
ATOM   1515  HZ2 LYS A  94      17.693  53.883  27.416  1.00 80.40           H  
ATOM   1516  HZ3 LYS A  94      17.221  55.423  27.164  1.00 80.40           H  
ATOM   1517  N   GLU A  95      10.286  52.629  24.582  1.00 79.39           N  
ATOM   1518  H   GLU A  95      10.347  53.631  24.469  1.00 79.39           H  
ATOM   1519  CA  GLU A  95       9.000  52.098  25.040  1.00 79.39           C  
ATOM   1520  HA  GLU A  95       9.175  51.365  25.828  1.00 79.39           H  
ATOM   1521  C   GLU A  95       8.287  51.365  23.906  1.00 79.39           C  
ATOM   1522  CB  GLU A  95       8.136  53.230  25.613  1.00 79.39           C  
ATOM   1523  HB2 GLU A  95       7.099  52.901  25.681  1.00 79.39           H  
ATOM   1524  HB3 GLU A  95       8.186  54.074  24.926  1.00 79.39           H  
ATOM   1525  O   GLU A  95       7.917  50.206  24.078  1.00 79.39           O  
ATOM   1526  CG  GLU A  95       8.618  53.622  27.022  1.00 79.39           C  
ATOM   1527  HG2 GLU A  95       8.222  52.903  27.739  1.00 79.39           H  
ATOM   1528  HG3 GLU A  95       9.705  53.547  27.061  1.00 79.39           H  
ATOM   1529  CD  GLU A  95       8.242  55.051  27.431  1.00 79.39           C  
ATOM   1530  OE1 GLU A  95       8.143  55.299  28.656  1.00 79.39           O  
ATOM   1531  OE2 GLU A  95       8.303  55.926  26.534  1.00 79.39           O  
ATOM   1532  N   ILE A  96       8.244  51.964  22.709  1.00 74.39           N  
ATOM   1533  H   ILE A  96       8.509  52.937  22.663  1.00 74.39           H  
ATOM   1534  CA  ILE A  96       7.672  51.329  21.513  1.00 74.39           C  
ATOM   1535  HA  ILE A  96       6.613  51.142  21.694  1.00 74.39           H  
ATOM   1536  C   ILE A  96       8.343  49.974  21.259  1.00 74.39           C  
ATOM   1537  CB  ILE A  96       7.801  52.263  20.284  1.00 74.39           C  
ATOM   1538  HB  ILE A  96       8.853  52.522  20.161  1.00 74.39           H  
ATOM   1539  O   ILE A  96       7.682  48.939  21.189  1.00 74.39           O  
ATOM   1540  CG1 ILE A  96       7.005  53.571  20.496  1.00 74.39           C  
ATOM   1541 HG12 ILE A  96       5.937  53.354  20.515  1.00 74.39           H  
ATOM   1542 HG13 ILE A  96       7.266  54.009  21.459  1.00 74.39           H  
ATOM   1543  CG2 ILE A  96       7.332  51.540  19.004  1.00 74.39           C  
ATOM   1544 HG21 ILE A  96       6.310  51.188  19.141  1.00 74.39           H  
ATOM   1545 HG22 ILE A  96       7.364  52.212  18.147  1.00 74.39           H  
ATOM   1546 HG23 ILE A  96       7.976  50.689  18.781  1.00 74.39           H  
ATOM   1547  CD1 ILE A  96       7.281  54.642  19.432  1.00 74.39           C  
ATOM   1548 HD11 ILE A  96       8.355  54.791  19.319  1.00 74.39           H  
ATOM   1549 HD12 ILE A  96       6.835  55.584  19.754  1.00 74.39           H  
ATOM   1550 HD13 ILE A  96       6.843  54.361  18.474  1.00 74.39           H  
ATOM   1551  N   PHE A  97       9.676  49.949  21.155  1.00 78.60           N  
ATOM   1552  H   PHE A  97      10.187  50.815  21.253  1.00 78.60           H  
ATOM   1553  CA  PHE A  97      10.398  48.716  20.834  1.00 78.60           C  
ATOM   1554  HA  PHE A  97       9.937  48.284  19.945  1.00 78.60           H  
ATOM   1555  C   PHE A  97      10.296  47.670  21.950  1.00 78.60           C  
ATOM   1556  CB  PHE A  97      11.861  49.042  20.510  1.00 78.60           C  
ATOM   1557  HB2 PHE A  97      12.470  48.966  21.411  1.00 78.60           H  
ATOM   1558  HB3 PHE A  97      11.931  50.072  20.160  1.00 78.60           H  
ATOM   1559  O   PHE A  97      10.223  46.472  21.678  1.00 78.60           O  
ATOM   1560  CG  PHE A  97      12.435  48.172  19.415  1.00 78.60           C  
ATOM   1561  CD1 PHE A  97      13.070  46.953  19.714  1.00 78.60           C  
ATOM   1562  HD1 PHE A  97      13.142  46.625  20.740  1.00 78.60           H  
ATOM   1563  CD2 PHE A  97      12.315  48.591  18.077  1.00 78.60           C  
ATOM   1564  HD2 PHE A  97      11.813  49.519  17.847  1.00 78.60           H  
ATOM   1565  CE1 PHE A  97      13.593  46.163  18.673  1.00 78.60           C  
ATOM   1566  HE1 PHE A  97      14.078  45.224  18.895  1.00 78.60           H  
ATOM   1567  CE2 PHE A  97      12.835  47.801  17.039  1.00 78.60           C  
ATOM   1568  HE2 PHE A  97      12.731  48.124  16.013  1.00 78.60           H  
ATOM   1569  CZ  PHE A  97      13.477  46.587  17.337  1.00 78.60           C  
ATOM   1570  HZ  PHE A  97      13.870  45.974  16.540  1.00 78.60           H  
ATOM   1571  N   GLY A  98      10.285  48.109  23.209  1.00 80.34           N  
ATOM   1572  H   GLY A  98      10.319  49.103  23.385  1.00 80.34           H  
ATOM   1573  CA  GLY A  98      10.135  47.219  24.349  1.00 80.34           C  
ATOM   1574  HA2 GLY A  98      10.307  47.799  25.256  1.00 80.34           H  
ATOM   1575  HA3 GLY A  98      10.891  46.436  24.292  1.00 80.34           H  
ATOM   1576  C   GLY A  98       8.756  46.555  24.405  1.00 80.34           C  
ATOM   1577  O   GLY A  98       8.693  45.341  24.604  1.00 80.34           O  
ATOM   1578  N   ASN A  99       7.679  47.306  24.143  1.00 77.71           N  
ATOM   1579  H   ASN A  99       7.801  48.297  23.992  1.00 77.71           H  
ATOM   1580  CA  ASN A  99       6.307  46.781  24.077  1.00 77.71           C  
ATOM   1581  HA  ASN A  99       6.069  46.251  25.000  1.00 77.71           H  
ATOM   1582  C   ASN A  99       6.166  45.752  22.950  1.00 77.71           C  
ATOM   1583  CB  ASN A  99       5.332  47.967  23.924  1.00 77.71           C  
ATOM   1584  HB2 ASN A  99       5.632  48.785  24.579  1.00 77.71           H  
ATOM   1585  HB3 ASN A  99       5.347  48.342  22.901  1.00 77.71           H  
ATOM   1586  O   ASN A  99       5.751  44.613  23.162  1.00 77.71           O  
ATOM   1587  CG  ASN A  99       3.902  47.616  24.301  1.00 77.71           C  
ATOM   1588  ND2 ASN A  99       2.983  48.535  24.135  1.00 77.71           N  
ATOM   1589 HD21 ASN A  99       2.036  48.301  24.396  1.00 77.71           H  
ATOM   1590 HD22 ASN A  99       3.206  49.459  23.791  1.00 77.71           H  
ATOM   1591  OD1 ASN A  99       3.604  46.533  24.774  1.00 77.71           O  
ATOM   1592  N   LEU A 100       6.666  46.113  21.770  1.00 74.04           N  
ATOM   1593  H   LEU A 100       6.983  47.066  21.671  1.00 74.04           H  
ATOM   1594  CA  LEU A 100       6.710  45.247  20.599  1.00 74.04           C  
ATOM   1595  HA  LEU A 100       5.693  45.008  20.291  1.00 74.04           H  
ATOM   1596  C   LEU A 100       7.437  43.914  20.843  1.00 74.04           C  
ATOM   1597  CB  LEU A 100       7.426  46.031  19.498  1.00 74.04           C  
ATOM   1598  HB2 LEU A 100       8.128  46.745  19.928  1.00 74.04           H  
ATOM   1599  HB3 LEU A 100       8.014  45.326  18.911  1.00 74.04           H  
ATOM   1600  O   LEU A 100       6.938  42.854  20.459  1.00 74.04           O  
ATOM   1601  CG  LEU A 100       6.481  46.744  18.533  1.00 74.04           C  
ATOM   1602  HG  LEU A 100       5.843  45.975  18.095  1.00 74.04           H  
ATOM   1603  CD1 LEU A 100       5.499  47.785  19.035  1.00 74.04           C  
ATOM   1604 HD11 LEU A 100       6.011  48.653  19.451  1.00 74.04           H  
ATOM   1605 HD12 LEU A 100       4.859  48.113  18.217  1.00 74.04           H  
ATOM   1606 HD13 LEU A 100       4.865  47.350  19.808  1.00 74.04           H  
ATOM   1607  CD2 LEU A 100       7.361  47.462  17.518  1.00 74.04           C  
ATOM   1608 HD21 LEU A 100       7.735  48.382  17.966  1.00 74.04           H  
ATOM   1609 HD22 LEU A 100       8.245  46.879  17.261  1.00 74.04           H  
ATOM   1610 HD23 LEU A 100       6.774  47.738  16.642  1.00 74.04           H  
ATOM   1611  N   LEU A 101       8.625  43.948  21.458  1.00 80.79           N  
ATOM   1612  H   LEU A 101       8.995  44.847  21.733  1.00 80.79           H  
ATOM   1613  CA  LEU A 101       9.392  42.732  21.751  1.00 80.79           C  
ATOM   1614  HA  LEU A 101       9.423  42.110  20.856  1.00 80.79           H  
ATOM   1615  C   LEU A 101       8.728  41.880  22.833  1.00 80.79           C  
ATOM   1616  CB  LEU A 101      10.822  43.091  22.181  1.00 80.79           C  
ATOM   1617  HB2 LEU A 101      11.276  42.200  22.616  1.00 80.79           H  
ATOM   1618  HB3 LEU A 101      10.768  43.848  22.963  1.00 80.79           H  
ATOM   1619  O   LEU A 101       8.749  40.650  22.732  1.00 80.79           O  
ATOM   1620  CG  LEU A 101      11.745  43.595  21.058  1.00 80.79           C  
ATOM   1621  HG  LEU A 101      11.350  44.509  20.615  1.00 80.79           H  
ATOM   1622  CD1 LEU A 101      13.113  43.876  21.676  1.00 80.79           C  
ATOM   1623 HD11 LEU A 101      12.991  44.632  22.452  1.00 80.79           H  
ATOM   1624 HD12 LEU A 101      13.514  42.963  22.116  1.00 80.79           H  
ATOM   1625 HD13 LEU A 101      13.804  44.249  20.920  1.00 80.79           H  
ATOM   1626  CD2 LEU A 101      11.963  42.573  19.942  1.00 80.79           C  
ATOM   1627 HD21 LEU A 101      12.355  41.649  20.366  1.00 80.79           H  
ATOM   1628 HD22 LEU A 101      12.671  42.972  19.215  1.00 80.79           H  
ATOM   1629 HD23 LEU A 101      11.023  42.379  19.427  1.00 80.79           H  
ATOM   1630  N   PHE A 102       8.133  42.515  23.846  1.00 82.87           N  
ATOM   1631  H   PHE A 102       8.121  43.525  23.858  1.00 82.87           H  
ATOM   1632  CA  PHE A 102       7.413  41.808  24.895  1.00 82.87           C  
ATOM   1633  HA  PHE A 102       8.076  41.047  25.307  1.00 82.87           H  
ATOM   1634  C   PHE A 102       6.199  41.068  24.323  1.00 82.87           C  
ATOM   1635  CB  PHE A 102       7.044  42.768  26.033  1.00 82.87           C  
ATOM   1636  HB2 PHE A 102       7.953  43.203  26.448  1.00 82.87           H  
ATOM   1637  HB3 PHE A 102       6.441  43.584  25.635  1.00 82.87           H  
ATOM   1638  O   PHE A 102       6.151  39.841  24.432  1.00 82.87           O  
ATOM   1639  CG  PHE A 102       6.284  42.080  27.147  1.00 82.87           C  
ATOM   1640  CD1 PHE A 102       4.902  42.290  27.284  1.00 82.87           C  
ATOM   1641  HD1 PHE A 102       4.391  42.985  26.634  1.00 82.87           H  
ATOM   1642  CD2 PHE A 102       6.944  41.186  28.012  1.00 82.87           C  
ATOM   1643  HD2 PHE A 102       8.005  41.019  27.903  1.00 82.87           H  
ATOM   1644  CE1 PHE A 102       4.172  41.595  28.261  1.00 82.87           C  
ATOM   1645  HE1 PHE A 102       3.106  41.751  28.340  1.00 82.87           H  
ATOM   1646  CE2 PHE A 102       6.217  40.501  29.003  1.00 82.87           C  
ATOM   1647  HE2 PHE A 102       6.716  39.805  29.662  1.00 82.87           H  
ATOM   1648  CZ  PHE A 102       4.830  40.700  29.120  1.00 82.87           C  
ATOM   1649  HZ  PHE A 102       4.260  40.160  29.861  1.00 82.87           H  
ATOM   1650  N   ASN A 103       5.291  41.764  23.632  1.00 77.84           N  
ATOM   1651  H   ASN A 103       5.384  42.769  23.586  1.00 77.84           H  
ATOM   1652  CA  ASN A 103       4.064  41.172  23.083  1.00 77.84           C  
ATOM   1653  HA  ASN A 103       3.546  40.636  23.879  1.00 77.84           H  
ATOM   1654  C   ASN A 103       4.361  40.158  21.973  1.00 77.84           C  
ATOM   1655  CB  ASN A 103       3.135  42.293  22.584  1.00 77.84           C  
ATOM   1656  HB2 ASN A 103       3.653  42.908  21.848  1.00 77.84           H  
ATOM   1657  HB3 ASN A 103       2.253  41.861  22.111  1.00 77.84           H  
ATOM   1658  O   ASN A 103       3.803  39.056  21.962  1.00 77.84           O  
ATOM   1659  CG  ASN A 103       2.649  43.190  23.706  1.00 77.84           C  
ATOM   1660  ND2 ASN A 103       2.162  44.352  23.373  1.00 77.84           N  
ATOM   1661 HD21 ASN A 103       1.878  44.509  22.416  1.00 77.84           H  
ATOM   1662 HD22 ASN A 103       2.032  45.036  24.105  1.00 77.84           H  
ATOM   1663  OD1 ASN A 103       2.739  42.857  24.876  1.00 77.84           O  
ATOM   1664  N   GLY A 104       5.323  40.473  21.098  1.00 75.23           N  
ATOM   1665  H   GLY A 104       5.728  41.398  21.142  1.00 75.23           H  
ATOM   1666  CA  GLY A 104       5.789  39.559  20.057  1.00 75.23           C  
ATOM   1667  HA2 GLY A 104       4.957  39.309  19.399  1.00 75.23           H  
ATOM   1668  HA3 GLY A 104       6.561  40.061  19.474  1.00 75.23           H  
ATOM   1669  C   GLY A 104       6.376  38.261  20.622  1.00 75.23           C  
ATOM   1670  O   GLY A 104       6.197  37.201  20.027  1.00 75.23           O  
ATOM   1671  N   GLY A 105       7.042  38.312  21.782  1.00 80.87           N  
ATOM   1672  H   GLY A 105       7.168  39.214  22.219  1.00 80.87           H  
ATOM   1673  CA  GLY A 105       7.559  37.134  22.483  1.00 80.87           C  
ATOM   1674  HA2 GLY A 105       7.990  36.437  21.764  1.00 80.87           H  
ATOM   1675  HA3 GLY A 105       8.347  37.464  23.159  1.00 80.87           H  
ATOM   1676  C   GLY A 105       6.513  36.393  23.323  1.00 80.87           C  
ATOM   1677  O   GLY A 105       6.590  35.170  23.449  1.00 80.87           O  
ATOM   1678  N   PHE A 106       5.523  37.099  23.872  1.00 85.98           N  
ATOM   1679  H   PHE A 106       5.523  38.100  23.737  1.00 85.98           H  
ATOM   1680  CA  PHE A 106       4.637  36.570  24.912  1.00 85.98           C  
ATOM   1681  HA  PHE A 106       5.256  36.077  25.661  1.00 85.98           H  
ATOM   1682  C   PHE A 106       3.651  35.518  24.392  1.00 85.98           C  
ATOM   1683  CB  PHE A 106       3.917  37.740  25.595  1.00 85.98           C  
ATOM   1684  HB2 PHE A 106       4.651  38.487  25.896  1.00 85.98           H  
ATOM   1685  HB3 PHE A 106       3.231  38.212  24.892  1.00 85.98           H  
ATOM   1686  O   PHE A 106       3.555  34.422  24.944  1.00 85.98           O  
ATOM   1687  CG  PHE A 106       3.177  37.329  26.845  1.00 85.98           C  
ATOM   1688  CD1 PHE A 106       1.772  37.340  26.885  1.00 85.98           C  
ATOM   1689  HD1 PHE A 106       1.204  37.662  26.025  1.00 85.98           H  
ATOM   1690  CD2 PHE A 106       3.910  36.931  27.979  1.00 85.98           C  
ATOM   1691  HD2 PHE A 106       4.990  36.946  27.953  1.00 85.98           H  
ATOM   1692  CE1 PHE A 106       1.108  36.938  28.056  1.00 85.98           C  
ATOM   1693  HE1 PHE A 106       0.029  36.936  28.091  1.00 85.98           H  
ATOM   1694  CE2 PHE A 106       3.242  36.539  29.151  1.00 85.98           C  
ATOM   1695  HE2 PHE A 106       3.806  36.250  30.026  1.00 85.98           H  
ATOM   1696  CZ  PHE A 106       1.839  36.544  29.188  1.00 85.98           C  
ATOM   1697  HZ  PHE A 106       1.322  36.256  30.091  1.00 85.98           H  
ATOM   1698  N   THR A 107       2.979  35.786  23.273  1.00 82.74           N  
ATOM   1699  H   THR A 107       3.058  36.712  22.877  1.00 82.74           H  
ATOM   1700  CA  THR A 107       2.085  34.805  22.634  1.00 82.74           C  
ATOM   1701  HA  THR A 107       1.321  34.526  23.360  1.00 82.74           H  
ATOM   1702  C   THR A 107       2.803  33.499  22.259  1.00 82.74           C  
ATOM   1703  CB  THR A 107       1.350  35.428  21.440  1.00 82.74           C  
ATOM   1704  HB  THR A 107       2.059  35.867  20.737  1.00 82.74           H  
ATOM   1705  O   THR A 107       2.374  32.427  22.707  1.00 82.74           O  
ATOM   1706  CG2 THR A 107       0.459  34.425  20.704  1.00 82.74           C  
ATOM   1707 HG21 THR A 107      -0.165  34.957  19.986  1.00 82.74           H  
ATOM   1708 HG22 THR A 107      -0.184  33.900  21.411  1.00 82.74           H  
ATOM   1709 HG23 THR A 107       1.070  33.703  20.164  1.00 82.74           H  
ATOM   1710  OG1 THR A 107       0.508  36.438  21.928  1.00 82.74           O  
ATOM   1711  HG1 THR A 107       0.800  37.300  21.624  1.00 82.74           H  
ATOM   1712  N   PRO A 108       3.920  33.524  21.499  1.00 83.69           N  
ATOM   1713  CA  PRO A 108       4.621  32.295  21.153  1.00 83.69           C  
ATOM   1714  HA  PRO A 108       3.908  31.589  20.728  1.00 83.69           H  
ATOM   1715  C   PRO A 108       5.270  31.621  22.367  1.00 83.69           C  
ATOM   1716  CB  PRO A 108       5.627  32.672  20.065  1.00 83.69           C  
ATOM   1717  HB2 PRO A 108       6.544  32.085  20.122  1.00 83.69           H  
ATOM   1718  HB3 PRO A 108       5.162  32.537  19.088  1.00 83.69           H  
ATOM   1719  O   PRO A 108       5.407  30.398  22.333  1.00 83.69           O  
ATOM   1720  CG  PRO A 108       5.879  34.158  20.292  1.00 83.69           C  
ATOM   1721  HG2 PRO A 108       6.670  34.296  21.030  1.00 83.69           H  
ATOM   1722  HG3 PRO A 108       6.139  34.660  19.360  1.00 83.69           H  
ATOM   1723  CD  PRO A 108       4.556  34.667  20.856  1.00 83.69           C  
ATOM   1724  HD2 PRO A 108       4.748  35.486  21.549  1.00 83.69           H  
ATOM   1725  HD3 PRO A 108       3.931  35.026  20.038  1.00 83.69           H  
ATOM   1726  N   LEU A 109       5.602  32.348  23.446  1.00 88.11           N  
ATOM   1727  H   LEU A 109       5.498  33.353  23.411  1.00 88.11           H  
ATOM   1728  CA  LEU A 109       6.059  31.756  24.708  1.00 88.11           C  
ATOM   1729  HA  LEU A 109       6.963  31.182  24.508  1.00 88.11           H  
ATOM   1730  C   LEU A 109       5.011  30.790  25.265  1.00 88.11           C  
ATOM   1731  CB  LEU A 109       6.385  32.862  25.739  1.00 88.11           C  
ATOM   1732  HB2 LEU A 109       7.213  33.472  25.377  1.00 88.11           H  
ATOM   1733  HB3 LEU A 109       5.527  33.525  25.847  1.00 88.11           H  
ATOM   1734  O   LEU A 109       5.316  29.613  25.467  1.00 88.11           O  
ATOM   1735  CG  LEU A 109       6.733  32.363  27.150  1.00 88.11           C  
ATOM   1736  HG  LEU A 109       5.891  31.818  27.577  1.00 88.11           H  
ATOM   1737  CD1 LEU A 109       7.944  31.443  27.094  1.00 88.11           C  
ATOM   1738 HD11 LEU A 109       7.654  30.500  26.630  1.00 88.11           H  
ATOM   1739 HD12 LEU A 109       8.717  31.922  26.492  1.00 88.11           H  
ATOM   1740 HD13 LEU A 109       8.308  31.240  28.101  1.00 88.11           H  
ATOM   1741  CD2 LEU A 109       7.042  33.550  28.059  1.00 88.11           C  
ATOM   1742 HD21 LEU A 109       6.174  34.208  28.105  1.00 88.11           H  
ATOM   1743 HD22 LEU A 109       7.890  34.113  27.668  1.00 88.11           H  
ATOM   1744 HD23 LEU A 109       7.269  33.199  29.066  1.00 88.11           H  
ATOM   1745  N   ILE A 110       3.783  31.273  25.474  1.00 87.50           N  
ATOM   1746  H   ILE A 110       3.610  32.245  25.262  1.00 87.50           H  
ATOM   1747  CA  ILE A 110       2.695  30.474  26.050  1.00 87.50           C  
ATOM   1748  HA  ILE A 110       3.043  30.030  26.983  1.00 87.50           H  
ATOM   1749  C   ILE A 110       2.334  29.314  25.120  1.00 87.50           C  
ATOM   1750  CB  ILE A 110       1.471  31.367  26.359  1.00 87.50           C  
ATOM   1751  HB  ILE A 110       1.142  31.817  25.422  1.00 87.50           H  
ATOM   1752  O   ILE A 110       2.289  28.163  25.558  1.00 87.50           O  
ATOM   1753  CG1 ILE A 110       1.795  32.523  27.337  1.00 87.50           C  
ATOM   1754 HG12 ILE A 110       0.886  33.098  27.514  1.00 87.50           H  
ATOM   1755 HG13 ILE A 110       2.509  33.202  26.870  1.00 87.50           H  
ATOM   1756  CG2 ILE A 110       0.295  30.537  26.907  1.00 87.50           C  
ATOM   1757 HG21 ILE A 110      -0.086  29.862  26.140  1.00 87.50           H  
ATOM   1758 HG22 ILE A 110       0.609  29.950  27.770  1.00 87.50           H  
ATOM   1759 HG23 ILE A 110      -0.518  31.200  27.203  1.00 87.50           H  
ATOM   1760  CD1 ILE A 110       2.366  32.109  28.699  1.00 87.50           C  
ATOM   1761 HD11 ILE A 110       3.326  31.607  28.574  1.00 87.50           H  
ATOM   1762 HD12 ILE A 110       1.671  31.452  29.222  1.00 87.50           H  
ATOM   1763 HD13 ILE A 110       2.521  33.002  29.304  1.00 87.50           H  
ATOM   1764  N   MET A 111       2.150  29.591  23.825  1.00 84.24           N  
ATOM   1765  H   MET A 111       2.218  30.552  23.524  1.00 84.24           H  
ATOM   1766  CA  MET A 111       1.766  28.564  22.853  1.00 84.24           C  
ATOM   1767  HA  MET A 111       0.861  28.068  23.204  1.00 84.24           H  
ATOM   1768  C   MET A 111       2.837  27.479  22.695  1.00 84.24           C  
ATOM   1769  CB  MET A 111       1.475  29.203  21.491  1.00 84.24           C  
ATOM   1770  HB2 MET A 111       1.333  28.402  20.766  1.00 84.24           H  
ATOM   1771  HB3 MET A 111       2.326  29.805  21.172  1.00 84.24           H  
ATOM   1772  O   MET A 111       2.518  26.291  22.699  1.00 84.24           O  
ATOM   1773  CG  MET A 111       0.216  30.076  21.507  1.00 84.24           C  
ATOM   1774  HG2 MET A 111       0.393  30.946  22.138  1.00 84.24           H  
ATOM   1775  HG3 MET A 111      -0.608  29.510  21.942  1.00 84.24           H  
ATOM   1776  SD  MET A 111      -0.290  30.655  19.865  1.00 84.24           S  
ATOM   1777  CE  MET A 111      -0.919  29.112  19.148  1.00 84.24           C  
ATOM   1778  HE1 MET A 111      -0.108  28.391  19.036  1.00 84.24           H  
ATOM   1779  HE2 MET A 111      -1.692  28.697  19.794  1.00 84.24           H  
ATOM   1780  HE3 MET A 111      -1.346  29.321  18.167  1.00 84.24           H  
ATOM   1781  N   SER A 112       4.112  27.861  22.588  1.00 84.68           N  
ATOM   1782  H   SER A 112       4.335  28.845  22.624  1.00 84.68           H  
ATOM   1783  CA  SER A 112       5.198  26.896  22.383  1.00 84.68           C  
ATOM   1784  HA  SER A 112       4.887  26.180  21.623  1.00 84.68           H  
ATOM   1785  C   SER A 112       5.500  26.111  23.654  1.00 84.68           C  
ATOM   1786  CB  SER A 112       6.475  27.567  21.880  1.00 84.68           C  
ATOM   1787  HB2 SER A 112       6.890  28.209  22.658  1.00 84.68           H  
ATOM   1788  HB3 SER A 112       7.203  26.794  21.636  1.00 84.68           H  
ATOM   1789  O   SER A 112       5.729  24.907  23.574  1.00 84.68           O  
ATOM   1790  OG  SER A 112       6.202  28.344  20.732  1.00 84.68           O  
ATOM   1791  HG  SER A 112       5.884  29.184  21.071  1.00 84.68           H  
ATOM   1792  N   ALA A 113       5.443  26.747  24.832  1.00 89.82           N  
ATOM   1793  H   ALA A 113       5.207  27.729  24.858  1.00 89.82           H  
ATOM   1794  CA  ALA A 113       5.595  26.042  26.105  1.00 89.82           C  
ATOM   1795  HA  ALA A 113       6.541  25.500  26.098  1.00 89.82           H  
ATOM   1796  C   ALA A 113       4.474  25.013  26.304  1.00 89.82           C  
ATOM   1797  CB  ALA A 113       5.624  27.063  27.248  1.00 89.82           C  
ATOM   1798  HB1 ALA A 113       6.452  27.758  27.109  1.00 89.82           H  
ATOM   1799  HB2 ALA A 113       4.689  27.623  27.275  1.00 89.82           H  
ATOM   1800  HB3 ALA A 113       5.754  26.544  28.198  1.00 89.82           H  
ATOM   1801  O   ALA A 113       4.736  23.878  26.708  1.00 89.82           O  
ATOM   1802  N   TRP A 114       3.238  25.373  25.943  1.00 85.93           N  
ATOM   1803  H   TRP A 114       3.062  26.326  25.657  1.00 85.93           H  
ATOM   1804  CA  TRP A 114       2.118  24.440  25.953  1.00 85.93           C  
ATOM   1805  HA  TRP A 114       2.037  24.005  26.949  1.00 85.93           H  
ATOM   1806  C   TRP A 114       2.320  23.282  24.971  1.00 85.93           C  
ATOM   1807  CB  TRP A 114       0.822  25.184  25.648  1.00 85.93           C  
ATOM   1808  HB2 TRP A 114       0.720  26.021  26.339  1.00 85.93           H  
ATOM   1809  HB3 TRP A 114       0.848  25.583  24.634  1.00 85.93           H  
ATOM   1810  O   TRP A 114       2.135  22.122  25.341  1.00 85.93           O  
ATOM   1811  CG  TRP A 114      -0.369  24.305  25.807  1.00 85.93           C  
ATOM   1812  CD1 TRP A 114      -1.153  23.828  24.815  1.00 85.93           C  
ATOM   1813  HD1 TRP A 114      -1.027  24.031  23.762  1.00 85.93           H  
ATOM   1814  CD2 TRP A 114      -0.902  23.756  27.047  1.00 85.93           C  
ATOM   1815  CE2 TRP A 114      -2.051  22.978  26.728  1.00 85.93           C  
ATOM   1816  CE3 TRP A 114      -0.561  23.881  28.413  1.00 85.93           C  
ATOM   1817  HE3 TRP A 114       0.290  24.487  28.690  1.00 85.93           H  
ATOM   1818  NE1 TRP A 114      -2.149  23.043  25.357  1.00 85.93           N  
ATOM   1819  HE1 TRP A 114      -2.877  22.610  24.807  1.00 85.93           H  
ATOM   1820  CH2 TRP A 114      -2.480  22.517  29.063  1.00 85.93           C  
ATOM   1821  HH2 TRP A 114      -3.094  22.071  29.832  1.00 85.93           H  
ATOM   1822  CZ2 TRP A 114      -2.836  22.374  27.712  1.00 85.93           C  
ATOM   1823  HZ2 TRP A 114      -3.717  21.825  27.412  1.00 85.93           H  
ATOM   1824  CZ3 TRP A 114      -1.339  23.264  29.411  1.00 85.93           C  
ATOM   1825  HZ3 TRP A 114      -1.076  23.386  30.451  1.00 85.93           H  
ATOM   1826  N   ALA A 115       2.785  23.571  23.754  1.00 83.65           N  
ATOM   1827  H   ALA A 115       2.861  24.541  23.486  1.00 83.65           H  
ATOM   1828  CA  ALA A 115       3.069  22.555  22.746  1.00 83.65           C  
ATOM   1829  HA  ALA A 115       2.179  21.937  22.626  1.00 83.65           H  
ATOM   1830  C   ALA A 115       4.230  21.620  23.141  1.00 83.65           C  
ATOM   1831  CB  ALA A 115       3.335  23.261  21.415  1.00 83.65           C  
ATOM   1832  HB1 ALA A 115       2.507  23.930  21.178  1.00 83.65           H  
ATOM   1833  HB2 ALA A 115       3.407  22.519  20.619  1.00 83.65           H  
ATOM   1834  HB3 ALA A 115       4.259  23.837  21.467  1.00 83.65           H  
ATOM   1835  O   ALA A 115       4.230  20.449  22.770  1.00 83.65           O  
ATOM   1836  N   VAL A 116       5.206  22.078  23.933  1.00 88.42           N  
ATOM   1837  H   VAL A 116       5.216  23.063  24.159  1.00 88.42           H  
ATOM   1838  CA  VAL A 116       6.226  21.192  24.527  1.00 88.42           C  
ATOM   1839  HA  VAL A 116       6.661  20.579  23.738  1.00 88.42           H  
ATOM   1840  C   VAL A 116       5.598  20.225  25.537  1.00 88.42           C  
ATOM   1841  CB  VAL A 116       7.361  22.009  25.181  1.00 88.42           C  
ATOM   1842  HB  VAL A 116       6.935  22.766  25.839  1.00 88.42           H  
ATOM   1843  O   VAL A 116       5.982  19.054  25.582  1.00 88.42           O  
ATOM   1844  CG1 VAL A 116       8.331  21.148  26.002  1.00 88.42           C  
ATOM   1845 HG11 VAL A 116       8.719  20.333  25.392  1.00 88.42           H  
ATOM   1846 HG12 VAL A 116       7.822  20.738  26.875  1.00 88.42           H  
ATOM   1847 HG13 VAL A 116       9.158  21.761  26.359  1.00 88.42           H  
ATOM   1848  CG2 VAL A 116       8.211  22.704  24.115  1.00 88.42           C  
ATOM   1849 HG21 VAL A 116       7.585  23.337  23.486  1.00 88.42           H  
ATOM   1850 HG22 VAL A 116       8.947  23.345  24.599  1.00 88.42           H  
ATOM   1851 HG23 VAL A 116       8.715  21.966  23.491  1.00 88.42           H  
ATOM   1852  N   ALA A 117       4.635  20.698  26.333  1.00 88.47           N  
ATOM   1853  H   ALA A 117       4.367  21.668  26.243  1.00 88.47           H  
ATOM   1854  CA  ALA A 117       3.986  19.905  27.373  1.00 88.47           C  
ATOM   1855  HA  ALA A 117       4.750  19.334  27.901  1.00 88.47           H  
ATOM   1856  C   ALA A 117       2.968  18.890  26.818  1.00 88.47           C  
ATOM   1857  CB  ALA A 117       3.340  20.869  28.377  1.00 88.47           C  
ATOM   1858  HB1 ALA A 117       2.893  20.302  29.194  1.00 88.47           H  
ATOM   1859  HB2 ALA A 117       2.563  21.459  27.891  1.00 88.47           H  
ATOM   1860  HB3 ALA A 117       4.095  21.543  28.783  1.00 88.47           H  
ATOM   1861  O   ALA A 117       2.918  17.753  27.292  1.00 88.47           O  
ATOM   1862  N   THR A 118       2.170  19.280  25.821  1.00 84.32           N  
ATOM   1863  H   THR A 118       2.233  20.242  25.521  1.00 84.32           H  
ATOM   1864  CA  THR A 118       1.001  18.507  25.352  1.00 84.32           C  
ATOM   1865  HA  THR A 118       0.947  17.557  25.885  1.00 84.32           H  
ATOM   1866  C   THR A 118       1.018  18.165  23.864  1.00 84.32           C  
ATOM   1867  CB  THR A 118      -0.300  19.270  25.640  1.00 84.32           C  
ATOM   1868  HB  THR A 118      -1.141  18.647  25.336  1.00 84.32           H  
ATOM   1869  O   THR A 118       0.271  17.286  23.435  1.00 84.32           O  
ATOM   1870  CG2 THR A 118      -0.471  19.624  27.116  1.00 84.32           C  
ATOM   1871 HG21 THR A 118       0.243  20.391  27.416  1.00 84.32           H  
ATOM   1872 HG22 THR A 118      -0.327  18.733  27.728  1.00 84.32           H  
ATOM   1873 HG23 THR A 118      -1.482  19.998  27.276  1.00 84.32           H  
ATOM   1874  OG1 THR A 118      -0.322  20.457  24.888  1.00 84.32           O  
ATOM   1875  HG1 THR A 118      -0.166  21.208  25.467  1.00 84.32           H  
ATOM   1876  N   GLY A 119       1.857  18.842  23.081  1.00 80.37           N  
ATOM   1877  H   GLY A 119       2.487  19.511  23.502  1.00 80.37           H  
ATOM   1878  CA  GLY A 119       1.883  18.724  21.631  1.00 80.37           C  
ATOM   1879  HA2 GLY A 119       0.859  18.702  21.257  1.00 80.37           H  
ATOM   1880  HA3 GLY A 119       2.368  19.604  21.208  1.00 80.37           H  
ATOM   1881  C   GLY A 119       2.606  17.482  21.121  1.00 80.37           C  
ATOM   1882  O   GLY A 119       3.112  16.637  21.873  1.00 80.37           O  
ATOM   1883  N   ALA A 120       2.657  17.405  19.796  1.00 78.51           N  
ATOM   1884  H   ALA A 120       2.248  18.156  19.258  1.00 78.51           H  
ATOM   1885  CA  ALA A 120       3.253  16.307  19.053  1.00 78.51           C  
ATOM   1886  HA  ALA A 120       2.708  15.389  19.273  1.00 78.51           H  
ATOM   1887  C   ALA A 120       4.725  16.093  19.424  1.00 78.51           C  
ATOM   1888  CB  ALA A 120       3.088  16.619  17.570  1.00 78.51           C  
ATOM   1889  HB1 ALA A 120       3.643  15.896  16.972  1.00 78.51           H  
ATOM   1890  HB2 ALA A 120       3.451  17.629  17.379  1.00 78.51           H  
ATOM   1891  HB3 ALA A 120       2.035  16.571  17.292  1.00 78.51           H  
ATOM   1892  O   ALA A 120       5.534  17.029  19.466  1.00 78.51           O  
ATOM   1893  N   SER A 121       5.090  14.832  19.653  1.00 81.60           N  
ATOM   1894  H   SER A 121       4.433  14.108  19.400  1.00 81.60           H  
ATOM   1895  CA  SER A 121       6.450  14.444  20.038  1.00 81.60           C  
ATOM   1896  HA  SER A 121       6.707  14.974  20.955  1.00 81.60           H  
ATOM   1897  C   SER A 121       7.478  14.835  18.972  1.00 81.60           C  
ATOM   1898  CB  SER A 121       6.496  12.946  20.349  1.00 81.60           C  
ATOM   1899  HB2 SER A 121       5.665  12.690  21.005  1.00 81.60           H  
ATOM   1900  HB3 SER A 121       7.426  12.729  20.876  1.00 81.60           H  
ATOM   1901  O   SER A 121       8.548  15.355  19.300  1.00 81.60           O  
ATOM   1902  OG  SER A 121       6.442  12.135  19.194  1.00 81.60           O  
ATOM   1903  HG  SER A 121       5.747  12.427  18.600  1.00 81.60           H  
ATOM   1904  N   MET A 122       7.085  14.695  17.705  1.00 79.20           N  
ATOM   1905  H   MET A 122       6.209  14.215  17.558  1.00 79.20           H  
ATOM   1906  CA  MET A 122       7.809  15.104  16.505  1.00 79.20           C  
ATOM   1907  HA  MET A 122       8.672  14.455  16.356  1.00 79.20           H  
ATOM   1908  C   MET A 122       8.293  16.556  16.546  1.00 79.20           C  
ATOM   1909  CB  MET A 122       6.828  14.913  15.348  1.00 79.20           C  
ATOM   1910  HB2 MET A 122       5.902  15.445  15.564  1.00 79.20           H  
ATOM   1911  HB3 MET A 122       6.588  13.852  15.285  1.00 79.20           H  
ATOM   1912  O   MET A 122       9.397  16.860  16.092  1.00 79.20           O  
ATOM   1913  CG  MET A 122       7.357  15.418  14.005  1.00 79.20           C  
ATOM   1914  HG2 MET A 122       8.338  14.988  13.804  1.00 79.20           H  
ATOM   1915  HG3 MET A 122       7.445  16.504  14.034  1.00 79.20           H  
ATOM   1916  SD  MET A 122       6.238  14.986  12.668  1.00 79.20           S  
ATOM   1917  CE  MET A 122       6.662  13.229  12.535  1.00 79.20           C  
ATOM   1918  HE1 MET A 122       7.590  13.123  11.974  1.00 79.20           H  
ATOM   1919  HE2 MET A 122       6.776  12.765  13.514  1.00 79.20           H  
ATOM   1920  HE3 MET A 122       5.859  12.708  12.012  1.00 79.20           H  
ATOM   1921  N   PHE A 123       7.497  17.458  17.123  1.00 81.66           N  
ATOM   1922  H   PHE A 123       6.618  17.145  17.508  1.00 81.66           H  
ATOM   1923  CA  PHE A 123       7.763  18.896  17.111  1.00 81.66           C  
ATOM   1924  HA  PHE A 123       8.513  19.104  16.348  1.00 81.66           H  
ATOM   1925  C   PHE A 123       8.353  19.418  18.427  1.00 81.66           C  
ATOM   1926  CB  PHE A 123       6.494  19.636  16.678  1.00 81.66           C  
ATOM   1927  HB2 PHE A 123       6.655  20.710  16.773  1.00 81.66           H  
ATOM   1928  HB3 PHE A 123       5.674  19.370  17.346  1.00 81.66           H  
ATOM   1929  O   PHE A 123       8.743  20.583  18.501  1.00 81.66           O  
ATOM   1930  CG  PHE A 123       6.096  19.342  15.242  1.00 81.66           C  
ATOM   1931  CD1 PHE A 123       6.668  20.073  14.185  1.00 81.66           C  
ATOM   1932  HD1 PHE A 123       7.375  20.859  14.404  1.00 81.66           H  
ATOM   1933  CD2 PHE A 123       5.183  18.313  14.952  1.00 81.66           C  
ATOM   1934  HD2 PHE A 123       4.761  17.718  15.748  1.00 81.66           H  
ATOM   1935  CE1 PHE A 123       6.323  19.778  12.853  1.00 81.66           C  
ATOM   1936  HE1 PHE A 123       6.769  20.319  12.032  1.00 81.66           H  
ATOM   1937  CE2 PHE A 123       4.816  18.033  13.628  1.00 81.66           C  
ATOM   1938  HE2 PHE A 123       4.115  17.239  13.417  1.00 81.66           H  
ATOM   1939  CZ  PHE A 123       5.395  18.760  12.577  1.00 81.66           C  
ATOM   1940  HZ  PHE A 123       5.145  18.517  11.555  1.00 81.66           H  
ATOM   1941  N   ARG A 124       8.526  18.571  19.454  1.00 86.34           N  
ATOM   1942  H   ARG A 124       8.187  17.628  19.331  1.00 86.34           H  
ATOM   1943  CA  ARG A 124       8.994  18.997  20.790  1.00 86.34           C  
ATOM   1944  HA  ARG A 124       8.257  19.681  21.210  1.00 86.34           H  
ATOM   1945  C   ARG A 124      10.307  19.770  20.778  1.00 86.34           C  
ATOM   1946  CB  ARG A 124       9.133  17.790  21.725  1.00 86.34           C  
ATOM   1947  HB2 ARG A 124       9.611  16.963  21.201  1.00 86.34           H  
ATOM   1948  HB3 ARG A 124       9.758  18.069  22.573  1.00 86.34           H  
ATOM   1949  O   ARG A 124      10.402  20.794  21.445  1.00 86.34           O  
ATOM   1950  CG  ARG A 124       7.773  17.359  22.271  1.00 86.34           C  
ATOM   1951  HG2 ARG A 124       7.315  18.189  22.808  1.00 86.34           H  
ATOM   1952  HG3 ARG A 124       7.119  17.072  21.447  1.00 86.34           H  
ATOM   1953  CD  ARG A 124       7.954  16.181  23.227  1.00 86.34           C  
ATOM   1954  HD2 ARG A 124       8.418  15.353  22.693  1.00 86.34           H  
ATOM   1955  HD3 ARG A 124       8.608  16.499  24.039  1.00 86.34           H  
ATOM   1956  NE  ARG A 124       6.653  15.752  23.761  1.00 86.34           N  
ATOM   1957  HE  ARG A 124       5.839  15.994  23.215  1.00 86.34           H  
ATOM   1958  NH1 ARG A 124       7.376  14.924  25.783  1.00 86.34           N  
ATOM   1959 HH11 ARG A 124       7.149  14.552  26.694  1.00 86.34           H  
ATOM   1960 HH12 ARG A 124       8.323  15.176  25.538  1.00 86.34           H  
ATOM   1961  NH2 ARG A 124       5.196  14.936  25.286  1.00 86.34           N  
ATOM   1962 HH21 ARG A 124       4.975  14.641  26.226  1.00 86.34           H  
ATOM   1963 HH22 ARG A 124       4.441  15.231  24.682  1.00 86.34           H  
ATOM   1964  CZ  ARG A 124       6.420  15.206  24.939  1.00 86.34           C  
ATOM   1965  N   LYS A 125      11.315  19.324  20.017  1.00 84.82           N  
ATOM   1966  H   LYS A 125      11.152  18.483  19.481  1.00 84.82           H  
ATOM   1967  CA  LYS A 125      12.605  20.038  19.919  1.00 84.82           C  
ATOM   1968  HA  LYS A 125      13.010  20.189  20.920  1.00 84.82           H  
ATOM   1969  C   LYS A 125      12.423  21.438  19.331  1.00 84.82           C  
ATOM   1970  CB  LYS A 125      13.622  19.249  19.079  1.00 84.82           C  
ATOM   1971  HB2 LYS A 125      14.468  19.902  18.868  1.00 84.82           H  
ATOM   1972  HB3 LYS A 125      13.169  18.964  18.130  1.00 84.82           H  
ATOM   1973  O   LYS A 125      12.956  22.404  19.865  1.00 84.82           O  
ATOM   1974  CG  LYS A 125      14.153  17.998  19.793  1.00 84.82           C  
ATOM   1975  HG2 LYS A 125      13.335  17.297  19.960  1.00 84.82           H  
ATOM   1976  HG3 LYS A 125      14.578  18.284  20.756  1.00 84.82           H  
ATOM   1977  CD  LYS A 125      15.239  17.325  18.940  1.00 84.82           C  
ATOM   1978  HD2 LYS A 125      16.051  18.032  18.772  1.00 84.82           H  
ATOM   1979  HD3 LYS A 125      14.809  17.046  17.978  1.00 84.82           H  
ATOM   1980  CE  LYS A 125      15.786  16.074  19.638  1.00 84.82           C  
ATOM   1981  HE2 LYS A 125      14.956  15.397  19.838  1.00 84.82           H  
ATOM   1982  HE3 LYS A 125      16.215  16.368  20.596  1.00 84.82           H  
ATOM   1983  NZ  LYS A 125      16.810  15.387  18.808  1.00 84.82           N  
ATOM   1984  HZ1 LYS A 125      16.416  15.096  17.925  1.00 84.82           H  
ATOM   1985  HZ2 LYS A 125      17.593  15.998  18.622  1.00 84.82           H  
ATOM   1986  HZ3 LYS A 125      17.157  14.563  19.278  1.00 84.82           H  
ATOM   1987  N   LYS A 126      11.636  21.544  18.258  1.00 83.17           N  
ATOM   1988  H   LYS A 126      11.156  20.712  17.946  1.00 83.17           H  
ATOM   1989  CA  LYS A 126      11.318  22.814  17.597  1.00 83.17           C  
ATOM   1990  HA  LYS A 126      12.245  23.314  17.313  1.00 83.17           H  
ATOM   1991  C   LYS A 126      10.576  23.747  18.552  1.00 83.17           C  
ATOM   1992  CB  LYS A 126      10.496  22.507  16.338  1.00 83.17           C  
ATOM   1993  HB2 LYS A 126       9.516  22.131  16.634  1.00 83.17           H  
ATOM   1994  HB3 LYS A 126      10.999  21.724  15.771  1.00 83.17           H  
ATOM   1995  O   LYS A 126      10.964  24.901  18.692  1.00 83.17           O  
ATOM   1996  CG  LYS A 126      10.305  23.718  15.418  1.00 83.17           C  
ATOM   1997  HG2 LYS A 126       9.888  24.555  15.977  1.00 83.17           H  
ATOM   1998  HG3 LYS A 126      11.267  24.005  14.995  1.00 83.17           H  
ATOM   1999  CD  LYS A 126       9.339  23.314  14.297  1.00 83.17           C  
ATOM   2000  HD2 LYS A 126       9.711  22.408  13.817  1.00 83.17           H  
ATOM   2001  HD3 LYS A 126       8.363  23.100  14.732  1.00 83.17           H  
ATOM   2002  CE  LYS A 126       9.193  24.404  13.239  1.00 83.17           C  
ATOM   2003  HE2 LYS A 126      10.179  24.603  12.819  1.00 83.17           H  
ATOM   2004  HE3 LYS A 126       8.824  25.317  13.706  1.00 83.17           H  
ATOM   2005  NZ  LYS A 126       8.290  23.976  12.146  1.00 83.17           N  
ATOM   2006  HZ1 LYS A 126       8.655  23.155  11.686  1.00 83.17           H  
ATOM   2007  HZ2 LYS A 126       8.211  24.704  11.450  1.00 83.17           H  
ATOM   2008  HZ3 LYS A 126       7.366  23.755  12.489  1.00 83.17           H  
ATOM   2009  N   ASN A 127       9.568  23.233  19.252  1.00 86.10           N  
ATOM   2010  H   ASN A 127       9.277  22.286  19.054  1.00 86.10           H  
ATOM   2011  CA  ASN A 127       8.783  24.010  20.206  1.00 86.10           C  
ATOM   2012  HA  ASN A 127       8.491  24.944  19.726  1.00 86.10           H  
ATOM   2013  C   ASN A 127       9.604  24.430  21.433  1.00 86.10           C  
ATOM   2014  CB  ASN A 127       7.493  23.241  20.543  1.00 86.10           C  
ATOM   2015  HB2 ASN A 127       6.957  23.771  21.331  1.00 86.10           H  
ATOM   2016  HB3 ASN A 127       7.736  22.240  20.900  1.00 86.10           H  
ATOM   2017  O   ASN A 127       9.456  25.559  21.877  1.00 86.10           O  
ATOM   2018  CG  ASN A 127       6.552  23.155  19.349  1.00 86.10           C  
ATOM   2019  ND2 ASN A 127       5.731  22.135  19.296  1.00 86.10           N  
ATOM   2020 HD21 ASN A 127       5.650  21.462  20.044  1.00 86.10           H  
ATOM   2021 HD22 ASN A 127       5.103  22.062  18.508  1.00 86.10           H  
ATOM   2022  OD1 ASN A 127       6.579  24.001  18.457  1.00 86.10           O  
ATOM   2023  N   ALA A 128      10.548  23.616  21.913  1.00 89.73           N  
ATOM   2024  H   ALA A 128      10.604  22.670  21.565  1.00 89.73           H  
ATOM   2025  CA  ALA A 128      11.454  24.016  22.993  1.00 89.73           C  
ATOM   2026  HA  ALA A 128      10.858  24.359  23.839  1.00 89.73           H  
ATOM   2027  C   ALA A 128      12.370  25.185  22.588  1.00 89.73           C  
ATOM   2028  CB  ALA A 128      12.263  22.791  23.432  1.00 89.73           C  
ATOM   2029  HB1 ALA A 128      11.586  22.003  23.761  1.00 89.73           H  
ATOM   2030  HB2 ALA A 128      12.914  23.066  24.263  1.00 89.73           H  
ATOM   2031  HB3 ALA A 128      12.873  22.425  22.606  1.00 89.73           H  
ATOM   2032  O   ALA A 128      12.576  26.110  23.373  1.00 89.73           O  
ATOM   2033  N   ILE A 129      12.878  25.181  21.349  1.00 84.54           N  
ATOM   2034  H   ILE A 129      12.698  24.385  20.754  1.00 84.54           H  
ATOM   2035  CA  ILE A 129      13.666  26.303  20.823  1.00 84.54           C  
ATOM   2036  HA  ILE A 129      14.431  26.561  21.555  1.00 84.54           H  
ATOM   2037  C   ILE A 129      12.773  27.541  20.657  1.00 84.54           C  
ATOM   2038  CB  ILE A 129      14.381  25.923  19.510  1.00 84.54           C  
ATOM   2039  HB  ILE A 129      13.613  25.627  18.795  1.00 84.54           H  
ATOM   2040  O   ILE A 129      13.186  28.619  21.074  1.00 84.54           O  
ATOM   2041  CG1 ILE A 129      15.352  24.734  19.686  1.00 84.54           C  
ATOM   2042 HG12 ILE A 129      16.248  25.065  20.211  1.00 84.54           H  
ATOM   2043 HG13 ILE A 129      14.892  23.960  20.300  1.00 84.54           H  
ATOM   2044  CG2 ILE A 129      15.187  27.123  18.965  1.00 84.54           C  
ATOM   2045 HG21 ILE A 129      14.559  28.004  18.828  1.00 84.54           H  
ATOM   2046 HG22 ILE A 129      15.639  26.888  18.001  1.00 84.54           H  
ATOM   2047 HG23 ILE A 129      15.976  27.391  19.668  1.00 84.54           H  
ATOM   2048  CD1 ILE A 129      15.754  24.087  18.353  1.00 84.54           C  
ATOM   2049 HD11 ILE A 129      16.338  24.779  17.746  1.00 84.54           H  
ATOM   2050 HD12 ILE A 129      14.863  23.783  17.804  1.00 84.54           H  
ATOM   2051 HD13 ILE A 129      16.362  23.205  18.553  1.00 84.54           H  
ATOM   2052  N   LYS A 130      11.541  27.399  20.131  1.00 84.05           N  
ATOM   2053  H   LYS A 130      11.268  26.489  19.787  1.00 84.05           H  
ATOM   2054  CA  LYS A 130      10.564  28.506  20.073  1.00 84.05           C  
ATOM   2055  HA  LYS A 130      10.951  29.314  19.452  1.00 84.05           H  
ATOM   2056  C   LYS A 130      10.357  29.114  21.457  1.00 84.05           C  
ATOM   2057  CB  LYS A 130       9.195  28.070  19.523  1.00 84.05           C  
ATOM   2058  HB2 LYS A 130       8.507  28.898  19.694  1.00 84.05           H  
ATOM   2059  HB3 LYS A 130       8.837  27.218  20.100  1.00 84.05           H  
ATOM   2060  O   LYS A 130      10.516  30.317  21.611  1.00 84.05           O  
ATOM   2061  CG  LYS A 130       9.106  27.733  18.032  1.00 84.05           C  
ATOM   2062  HG2 LYS A 130       9.823  26.955  17.772  1.00 84.05           H  
ATOM   2063  HG3 LYS A 130       9.285  28.647  17.465  1.00 84.05           H  
ATOM   2064  CD  LYS A 130       7.689  27.285  17.671  1.00 84.05           C  
ATOM   2065  HD2 LYS A 130       7.354  26.568  18.421  1.00 84.05           H  
ATOM   2066  HD3 LYS A 130       7.024  28.147  17.721  1.00 84.05           H  
ATOM   2067  CE  LYS A 130       7.586  26.641  16.284  1.00 84.05           C  
ATOM   2068  HE2 LYS A 130       8.444  25.982  16.154  1.00 84.05           H  
ATOM   2069  HE3 LYS A 130       7.616  27.420  15.522  1.00 84.05           H  
ATOM   2070  NZ  LYS A 130       6.325  25.847  16.206  1.00 84.05           N  
ATOM   2071  HZ1 LYS A 130       6.180  25.331  15.349  1.00 84.05           H  
ATOM   2072  HZ2 LYS A 130       6.292  25.152  16.938  1.00 84.05           H  
ATOM   2073  HZ3 LYS A 130       5.510  26.421  16.367  1.00 84.05           H  
ATOM   2074  N   THR A 131      10.091  28.283  22.466  1.00 88.61           N  
ATOM   2075  H   THR A 131       9.936  27.307  22.258  1.00 88.61           H  
ATOM   2076  CA  THR A 131       9.927  28.715  23.858  1.00 88.61           C  
ATOM   2077  HA  THR A 131       9.064  29.379  23.921  1.00 88.61           H  
ATOM   2078  C   THR A 131      11.142  29.498  24.348  1.00 88.61           C  
ATOM   2079  CB  THR A 131       9.680  27.504  24.770  1.00 88.61           C  
ATOM   2080  HB  THR A 131      10.513  26.806  24.683  1.00 88.61           H  
ATOM   2081  O   THR A 131      10.975  30.595  24.869  1.00 88.61           O  
ATOM   2082  CG2 THR A 131       9.487  27.862  26.240  1.00 88.61           C  
ATOM   2083 HG21 THR A 131       9.259  26.960  26.808  1.00 88.61           H  
ATOM   2084 HG22 THR A 131       8.668  28.573  26.347  1.00 88.61           H  
ATOM   2085 HG23 THR A 131      10.399  28.301  26.644  1.00 88.61           H  
ATOM   2086  OG1 THR A 131       8.499  26.850  24.388  1.00 88.61           O  
ATOM   2087  HG1 THR A 131       7.769  27.298  24.822  1.00 88.61           H  
ATOM   2088  N   PHE A 132      12.363  28.992  24.156  1.00 90.42           N  
ATOM   2089  H   PHE A 132      12.458  28.093  23.704  1.00 90.42           H  
ATOM   2090  CA  PHE A 132      13.575  29.684  24.605  1.00 90.42           C  
ATOM   2091  HA  PHE A 132      13.477  29.899  25.669  1.00 90.42           H  
ATOM   2092  C   PHE A 132      13.786  31.033  23.898  1.00 90.42           C  
ATOM   2093  CB  PHE A 132      14.782  28.760  24.415  1.00 90.42           C  
ATOM   2094  HB2 PHE A 132      14.603  27.828  24.952  1.00 90.42           H  
ATOM   2095  HB3 PHE A 132      14.887  28.516  23.358  1.00 90.42           H  
ATOM   2096  O   PHE A 132      14.054  32.038  24.557  1.00 90.42           O  
ATOM   2097  CG  PHE A 132      16.075  29.369  24.918  1.00 90.42           C  
ATOM   2098  CD1 PHE A 132      16.947  30.020  24.024  1.00 90.42           C  
ATOM   2099  HD1 PHE A 132      16.702  30.076  22.974  1.00 90.42           H  
ATOM   2100  CD2 PHE A 132      16.386  29.325  26.290  1.00 90.42           C  
ATOM   2101  HD2 PHE A 132      15.712  28.843  26.983  1.00 90.42           H  
ATOM   2102  CE1 PHE A 132      18.128  30.616  24.500  1.00 90.42           C  
ATOM   2103  HE1 PHE A 132      18.790  31.124  23.814  1.00 90.42           H  
ATOM   2104  CE2 PHE A 132      17.568  29.921  26.766  1.00 90.42           C  
ATOM   2105  HE2 PHE A 132      17.801  29.894  27.820  1.00 90.42           H  
ATOM   2106  CZ  PHE A 132      18.439  30.566  25.870  1.00 90.42           C  
ATOM   2107  HZ  PHE A 132      19.342  31.032  26.236  1.00 90.42           H  
ATOM   2108  N   THR A 133      13.606  31.083  22.575  1.00 85.76           N  
ATOM   2109  H   THR A 133      13.413  30.228  22.073  1.00 85.76           H  
ATOM   2110  CA  THR A 133      13.686  32.331  21.800  1.00 85.76           C  
ATOM   2111  HA  THR A 133      14.662  32.786  21.965  1.00 85.76           H  
ATOM   2112  C   THR A 133      12.628  33.338  22.258  1.00 85.76           C  
ATOM   2113  CB  THR A 133      13.536  32.042  20.298  1.00 85.76           C  
ATOM   2114  HB  THR A 133      12.571  31.572  20.105  1.00 85.76           H  
ATOM   2115  O   THR A 133      12.928  34.519  22.418  1.00 85.76           O  
ATOM   2116  CG2 THR A 133      13.670  33.290  19.426  1.00 85.76           C  
ATOM   2117 HG21 THR A 133      14.612  33.796  19.637  1.00 85.76           H  
ATOM   2118 HG22 THR A 133      12.846  33.974  19.625  1.00 85.76           H  
ATOM   2119 HG23 THR A 133      13.632  33.013  18.372  1.00 85.76           H  
ATOM   2120  OG1 THR A 133      14.564  31.179  19.870  1.00 85.76           O  
ATOM   2121  HG1 THR A 133      14.806  31.454  18.982  1.00 85.76           H  
ATOM   2122  N   SER A 134      11.409  32.876  22.537  1.00 87.97           N  
ATOM   2123  H   SER A 134      11.192  31.910  22.336  1.00 87.97           H  
ATOM   2124  CA  SER A 134      10.327  33.708  23.064  1.00 87.97           C  
ATOM   2125  HA  SER A 134      10.186  34.566  22.407  1.00 87.97           H  
ATOM   2126  C   SER A 134      10.624  34.260  24.462  1.00 87.97           C  
ATOM   2127  CB  SER A 134       9.032  32.901  23.075  1.00 87.97           C  
ATOM   2128  HB2 SER A 134       9.180  31.958  23.602  1.00 87.97           H  
ATOM   2129  HB3 SER A 134       8.264  33.479  23.590  1.00 87.97           H  
ATOM   2130  O   SER A 134      10.377  35.439  24.699  1.00 87.97           O  
ATOM   2131  OG  SER A 134       8.599  32.652  21.755  1.00 87.97           O  
ATOM   2132  HG  SER A 134       8.207  33.466  21.431  1.00 87.97           H  
ATOM   2133  N   ILE A 135      11.228  33.469  25.362  1.00 90.68           N  
ATOM   2134  H   ILE A 135      11.394  32.503  25.117  1.00 90.68           H  
ATOM   2135  CA  ILE A 135      11.698  33.962  26.673  1.00 90.68           C  
ATOM   2136  HA  ILE A 135      10.847  34.374  27.215  1.00 90.68           H  
ATOM   2137  C   ILE A 135      12.699  35.103  26.479  1.00 90.68           C  
ATOM   2138  CB  ILE A 135      12.325  32.829  27.529  1.00 90.68           C  
ATOM   2139  HB  ILE A 135      13.069  32.306  26.929  1.00 90.68           H  
ATOM   2140  O   ILE A 135      12.570  36.145  27.121  1.00 90.68           O  
ATOM   2141  CG1 ILE A 135      11.247  31.818  27.965  1.00 90.68           C  
ATOM   2142 HG12 ILE A 135      10.546  32.300  28.646  1.00 90.68           H  
ATOM   2143 HG13 ILE A 135      10.697  31.503  27.078  1.00 90.68           H  
ATOM   2144  CG2 ILE A 135      13.031  33.387  28.783  1.00 90.68           C  
ATOM   2145 HG21 ILE A 135      13.865  34.031  28.504  1.00 90.68           H  
ATOM   2146 HG22 ILE A 135      13.446  32.579  29.385  1.00 90.68           H  
ATOM   2147 HG23 ILE A 135      12.326  33.960  29.386  1.00 90.68           H  
ATOM   2148  CD1 ILE A 135      11.776  30.532  28.610  1.00 90.68           C  
ATOM   2149 HD11 ILE A 135      10.950  29.833  28.742  1.00 90.68           H  
ATOM   2150 HD12 ILE A 135      12.527  30.074  27.965  1.00 90.68           H  
ATOM   2151 HD13 ILE A 135      12.209  30.740  29.589  1.00 90.68           H  
ATOM   2152  N   ALA A 136      13.679  34.930  25.586  1.00 89.33           N  
ATOM   2153  H   ALA A 136      13.733  34.053  25.087  1.00 89.33           H  
ATOM   2154  CA  ALA A 136      14.692  35.950  25.331  1.00 89.33           C  
ATOM   2155  HA  ALA A 136      15.208  36.163  26.267  1.00 89.33           H  
ATOM   2156  C   ALA A 136      14.068  37.270  24.847  1.00 89.33           C  
ATOM   2157  CB  ALA A 136      15.715  35.394  24.332  1.00 89.33           C  
ATOM   2158  HB1 ALA A 136      15.239  35.198  23.371  1.00 89.33           H  
ATOM   2159  HB2 ALA A 136      16.141  34.467  24.716  1.00 89.33           H  
ATOM   2160  HB3 ALA A 136      16.513  36.122  24.189  1.00 89.33           H  
ATOM   2161  O   ALA A 136      14.435  38.335  25.341  1.00 89.33           O  
ATOM   2162  N   LEU A 137      13.087  37.204  23.942  1.00 86.14           N  
ATOM   2163  H   LEU A 137      12.826  36.296  23.586  1.00 86.14           H  
ATOM   2164  CA  LEU A 137      12.363  38.381  23.453  1.00 86.14           C  
ATOM   2165  HA  LEU A 137      13.083  39.111  23.082  1.00 86.14           H  
ATOM   2166  C   LEU A 137      11.581  39.085  24.568  1.00 86.14           C  
ATOM   2167  CB  LEU A 137      11.434  37.958  22.306  1.00 86.14           C  
ATOM   2168  HB2 LEU A 137      10.838  37.107  22.637  1.00 86.14           H  
ATOM   2169  HB3 LEU A 137      10.746  38.774  22.082  1.00 86.14           H  
ATOM   2170  O   LEU A 137      11.712  40.299  24.722  1.00 86.14           O  
ATOM   2171  CG  LEU A 137      12.196  37.585  21.025  1.00 86.14           C  
ATOM   2172  HG  LEU A 137      13.032  36.924  21.257  1.00 86.14           H  
ATOM   2173  CD1 LEU A 137      11.256  36.859  20.077  1.00 86.14           C  
ATOM   2174 HD11 LEU A 137      10.912  35.931  20.535  1.00 86.14           H  
ATOM   2175 HD12 LEU A 137      10.401  37.505  19.876  1.00 86.14           H  
ATOM   2176 HD13 LEU A 137      11.779  36.627  19.149  1.00 86.14           H  
ATOM   2177  CD2 LEU A 137      12.728  38.817  20.293  1.00 86.14           C  
ATOM   2178 HD21 LEU A 137      13.272  38.510  19.400  1.00 86.14           H  
ATOM   2179 HD22 LEU A 137      13.406  39.378  20.937  1.00 86.14           H  
ATOM   2180 HD23 LEU A 137      11.893  39.455  20.002  1.00 86.14           H  
ATOM   2181  N   CYS A 138      10.851  38.331  25.399  1.00 87.43           N  
ATOM   2182  H   CYS A 138      10.755  37.345  25.206  1.00 87.43           H  
ATOM   2183  CA  CYS A 138      10.125  38.891  26.540  1.00 87.43           C  
ATOM   2184  HA  CYS A 138       9.430  39.649  26.180  1.00 87.43           H  
ATOM   2185  C   CYS A 138      11.056  39.584  27.542  1.00 87.43           C  
ATOM   2186  CB  CYS A 138       9.331  37.785  27.244  1.00 87.43           C  
ATOM   2187  HB2 CYS A 138       9.972  36.920  27.415  1.00 87.43           H  
ATOM   2188  HB3 CYS A 138       8.974  38.155  28.205  1.00 87.43           H  
ATOM   2189  O   CYS A 138      10.747  40.678  28.007  1.00 87.43           O  
ATOM   2190  SG  CYS A 138       7.893  37.297  26.257  1.00 87.43           S  
ATOM   2191  HG  CYS A 138       7.346  38.500  26.060  1.00 87.43           H  
ATOM   2192  N   VAL A 139      12.209  38.983  27.858  1.00 89.70           N  
ATOM   2193  H   VAL A 139      12.404  38.080  27.451  1.00 89.70           H  
ATOM   2194  CA  VAL A 139      13.187  39.578  28.783  1.00 89.70           C  
ATOM   2195  HA  VAL A 139      12.678  39.828  29.714  1.00 89.70           H  
ATOM   2196  C   VAL A 139      13.741  40.890  28.227  1.00 89.70           C  
ATOM   2197  CB  VAL A 139      14.316  38.580  29.110  1.00 89.70           C  
ATOM   2198  HB  VAL A 139      14.716  38.170  28.183  1.00 89.70           H  
ATOM   2199  O   VAL A 139      13.795  41.878  28.957  1.00 89.70           O  
ATOM   2200  CG1 VAL A 139      15.471  39.223  29.892  1.00 89.70           C  
ATOM   2201 HG11 VAL A 139      16.193  38.460  30.182  1.00 89.70           H  
ATOM   2202 HG12 VAL A 139      15.987  39.956  29.272  1.00 89.70           H  
ATOM   2203 HG13 VAL A 139      15.090  39.716  30.786  1.00 89.70           H  
ATOM   2204  CG2 VAL A 139      13.778  37.428  29.970  1.00 89.70           C  
ATOM   2205 HG21 VAL A 139      14.558  36.681  30.119  1.00 89.70           H  
ATOM   2206 HG22 VAL A 139      13.450  37.806  30.938  1.00 89.70           H  
ATOM   2207 HG23 VAL A 139      12.930  36.948  29.481  1.00 89.70           H  
ATOM   2208  N   VAL A 140      14.108  40.936  26.941  1.00 87.40           N  
ATOM   2209  H   VAL A 140      14.021  40.103  26.378  1.00 87.40           H  
ATOM   2210  CA  VAL A 140      14.581  42.179  26.307  1.00 87.40           C  
ATOM   2211  HA  VAL A 140      15.400  42.580  26.904  1.00 87.40           H  
ATOM   2212  C   VAL A 140      13.481  43.244  26.308  1.00 87.40           C  
ATOM   2213  CB  VAL A 140      15.114  41.919  24.885  1.00 87.40           C  
ATOM   2214  HB  VAL A 140      14.342  41.434  24.289  1.00 87.40           H  
ATOM   2215  O   VAL A 140      13.763  44.395  26.637  1.00 87.40           O  
ATOM   2216  CG1 VAL A 140      15.544  43.216  24.185  1.00 87.40           C  
ATOM   2217 HG11 VAL A 140      15.945  42.991  23.197  1.00 87.40           H  
ATOM   2218 HG12 VAL A 140      16.302  43.730  24.776  1.00 87.40           H  
ATOM   2219 HG13 VAL A 140      14.690  43.882  24.062  1.00 87.40           H  
ATOM   2220  CG2 VAL A 140      16.361  41.022  24.920  1.00 87.40           C  
ATOM   2221 HG21 VAL A 140      17.176  41.534  25.430  1.00 87.40           H  
ATOM   2222 HG22 VAL A 140      16.666  40.778  23.902  1.00 87.40           H  
ATOM   2223 HG23 VAL A 140      16.154  40.092  25.450  1.00 87.40           H  
ATOM   2224  N   GLY A 141      12.232  42.864  26.021  1.00 87.48           N  
ATOM   2225  H   GLY A 141      12.066  41.908  25.739  1.00 87.48           H  
ATOM   2226  CA  GLY A 141      11.080  43.766  26.086  1.00 87.48           C  
ATOM   2227  HA2 GLY A 141      11.209  44.570  25.362  1.00 87.48           H  
ATOM   2228  HA3 GLY A 141      10.178  43.212  25.827  1.00 87.48           H  
ATOM   2229  C   GLY A 141      10.884  44.389  27.474  1.00 87.48           C  
ATOM   2230  O   GLY A 141      10.829  45.612  27.599  1.00 87.48           O  
ATOM   2231  N   ILE A 142      10.891  43.566  28.532  1.00 86.15           N  
ATOM   2232  H   ILE A 142      10.942  42.573  28.351  1.00 86.15           H  
ATOM   2233  CA  ILE A 142      10.764  44.015  29.933  1.00 86.15           C  
ATOM   2234  HA  ILE A 142       9.824  44.557  30.038  1.00 86.15           H  
ATOM   2235  C   ILE A 142      11.884  44.991  30.316  1.00 86.15           C  
ATOM   2236  CB  ILE A 142      10.743  42.795  30.889  1.00 86.15           C  
ATOM   2237  HB  ILE A 142      11.576  42.144  30.625  1.00 86.15           H  
ATOM   2238  O   ILE A 142      11.628  45.996  30.984  1.00 86.15           O  
ATOM   2239  CG1 ILE A 142       9.425  42.005  30.722  1.00 86.15           C  
ATOM   2240 HG12 ILE A 142       9.210  41.878  29.662  1.00 86.15           H  
ATOM   2241 HG13 ILE A 142       8.601  42.573  31.152  1.00 86.15           H  
ATOM   2242  CG2 ILE A 142      10.908  43.199  32.371  1.00 86.15           C  
ATOM   2243 HG21 ILE A 142      10.104  43.874  32.666  1.00 86.15           H  
ATOM   2244 HG22 ILE A 142      10.885  42.319  33.014  1.00 86.15           H  
ATOM   2245 HG23 ILE A 142      11.868  43.688  32.536  1.00 86.15           H  
ATOM   2246  CD1 ILE A 142       9.458  40.607  31.358  1.00 86.15           C  
ATOM   2247 HD11 ILE A 142      10.309  40.045  30.974  1.00 86.15           H  
ATOM   2248 HD12 ILE A 142       9.520  40.675  32.444  1.00 86.15           H  
ATOM   2249 HD13 ILE A 142       8.542  40.075  31.103  1.00 86.15           H  
ATOM   2250  N   VAL A 143      13.124  44.706  29.903  1.00 86.92           N  
ATOM   2251  H   VAL A 143      13.265  43.862  29.367  1.00 86.92           H  
ATOM   2252  CA  VAL A 143      14.282  45.565  30.194  1.00 86.92           C  
ATOM   2253  HA  VAL A 143      14.294  45.781  31.262  1.00 86.92           H  
ATOM   2254  C   VAL A 143      14.166  46.914  29.482  1.00 86.92           C  
ATOM   2255  CB  VAL A 143      15.600  44.846  29.838  1.00 86.92           C  
ATOM   2256  HB  VAL A 143      15.533  44.451  28.824  1.00 86.92           H  
ATOM   2257  O   VAL A 143      14.433  47.942  30.102  1.00 86.92           O  
ATOM   2258  CG1 VAL A 143      16.826  45.769  29.914  1.00 86.92           C  
ATOM   2259 HG11 VAL A 143      16.766  46.537  29.143  1.00 86.92           H  
ATOM   2260 HG12 VAL A 143      16.874  46.246  30.893  1.00 86.92           H  
ATOM   2261 HG13 VAL A 143      17.736  45.192  29.747  1.00 86.92           H  
ATOM   2262  CG2 VAL A 143      15.862  43.684  30.807  1.00 86.92           C  
ATOM   2263 HG21 VAL A 143      16.736  43.121  30.481  1.00 86.92           H  
ATOM   2264 HG22 VAL A 143      16.029  44.067  31.814  1.00 86.92           H  
ATOM   2265 HG23 VAL A 143      15.007  43.009  30.833  1.00 86.92           H  
ATOM   2266  N   LEU A 144      13.754  46.935  28.210  1.00 86.57           N  
ATOM   2267  H   LEU A 144      13.517  46.060  27.765  1.00 86.57           H  
ATOM   2268  CA  LEU A 144      13.633  48.169  27.425  1.00 86.57           C  
ATOM   2269  HA  LEU A 144      14.559  48.738  27.517  1.00 86.57           H  
ATOM   2270  C   LEU A 144      12.526  49.098  27.927  1.00 86.57           C  
ATOM   2271  CB  LEU A 144      13.381  47.824  25.952  1.00 86.57           C  
ATOM   2272  HB2 LEU A 144      13.018  48.717  25.442  1.00 86.57           H  
ATOM   2273  HB3 LEU A 144      12.590  47.076  25.907  1.00 86.57           H  
ATOM   2274  O   LEU A 144      12.743  50.307  27.980  1.00 86.57           O  
ATOM   2275  CG  LEU A 144      14.609  47.305  25.190  1.00 86.57           C  
ATOM   2276  HG  LEU A 144      15.006  46.415  25.677  1.00 86.57           H  
ATOM   2277  CD1 LEU A 144      14.171  46.940  23.774  1.00 86.57           C  
ATOM   2278 HD11 LEU A 144      13.836  47.831  23.242  1.00 86.57           H  
ATOM   2279 HD12 LEU A 144      14.994  46.472  23.234  1.00 86.57           H  
ATOM   2280 HD13 LEU A 144      13.338  46.241  23.841  1.00 86.57           H  
ATOM   2281  CD2 LEU A 144      15.730  48.344  25.088  1.00 86.57           C  
ATOM   2282 HD21 LEU A 144      16.156  48.528  26.074  1.00 86.57           H  
ATOM   2283 HD22 LEU A 144      16.517  47.965  24.436  1.00 86.57           H  
ATOM   2284 HD23 LEU A 144      15.332  49.272  24.678  1.00 86.57           H  
ATOM   2285  N   LEU A 145      11.384  48.541  28.331  1.00 83.37           N  
ATOM   2286  H   LEU A 145      11.260  47.546  28.206  1.00 83.37           H  
ATOM   2287  CA  LEU A 145      10.279  49.312  28.908  1.00 83.37           C  
ATOM   2288  HA  LEU A 145      10.071  50.183  28.287  1.00 83.37           H  
ATOM   2289  C   LEU A 145      10.572  49.826  30.324  1.00 83.37           C  
ATOM   2290  CB  LEU A 145       9.042  48.414  28.967  1.00 83.37           C  
ATOM   2291  HB2 LEU A 145       8.314  48.915  29.605  1.00 83.37           H  
ATOM   2292  HB3 LEU A 145       9.332  47.466  29.420  1.00 83.37           H  
ATOM   2293  O   LEU A 145       9.806  50.614  30.869  1.00 83.37           O  
ATOM   2294  CG  LEU A 145       8.348  48.154  27.629  1.00 83.37           C  
ATOM   2295  HG  LEU A 145       9.103  47.999  26.858  1.00 83.37           H  
ATOM   2296  CD1 LEU A 145       7.477  46.908  27.721  1.00 83.37           C  
ATOM   2297 HD11 LEU A 145       7.022  46.704  26.752  1.00 83.37           H  
ATOM   2298 HD12 LEU A 145       8.076  46.044  28.011  1.00 83.37           H  
ATOM   2299 HD13 LEU A 145       6.670  47.084  28.432  1.00 83.37           H  
ATOM   2300  CD2 LEU A 145       7.460  49.335  27.255  1.00 83.37           C  
ATOM   2301 HD21 LEU A 145       8.029  50.264  27.263  1.00 83.37           H  
ATOM   2302 HD22 LEU A 145       6.638  49.435  27.964  1.00 83.37           H  
ATOM   2303 HD23 LEU A 145       7.039  49.183  26.261  1.00 83.37           H  
ATOM   2304  N   GLY A 146      11.620  49.320  30.983  1.00 78.69           N  
ATOM   2305  H   GLY A 146      12.247  48.696  30.495  1.00 78.69           H  
ATOM   2306  CA  GLY A 146      11.806  49.550  32.414  1.00 78.69           C  
ATOM   2307  HA2 GLY A 146      11.869  50.622  32.601  1.00 78.69           H  
ATOM   2308  HA3 GLY A 146      12.735  49.075  32.730  1.00 78.69           H  
ATOM   2309  C   GLY A 146      10.657  48.982  33.256  1.00 78.69           C  
ATOM   2310  O   GLY A 146      10.494  49.374  34.405  1.00 78.69           O  
ATOM   2311  N   LEU A 147       9.877  48.034  32.722  1.00 63.74           N  
ATOM   2312  H   LEU A 147      10.081  47.749  31.775  1.00 63.74           H  
ATOM   2313  CA  LEU A 147       8.691  47.462  33.371  1.00 63.74           C  
ATOM   2314  HA  LEU A 147       7.936  48.239  33.486  1.00 63.74           H  
ATOM   2315  C   LEU A 147       8.981  46.913  34.773  1.00 63.74           C  
ATOM   2316  CB  LEU A 147       8.160  46.318  32.488  1.00 63.74           C  
ATOM   2317  HB2 LEU A 147       8.995  45.843  31.974  1.00 63.74           H  
ATOM   2318  HB3 LEU A 147       7.735  45.562  33.148  1.00 63.74           H  
ATOM   2319  O   LEU A 147       8.116  46.938  35.643  1.00 63.74           O  
ATOM   2320  CG  LEU A 147       7.096  46.694  31.445  1.00 63.74           C  
ATOM   2321  HG  LEU A 147       7.540  47.395  30.737  1.00 63.74           H  
ATOM   2322  CD1 LEU A 147       6.684  45.442  30.665  1.00 63.74           C  
ATOM   2323 HD11 LEU A 147       6.279  44.675  31.325  1.00 63.74           H  
ATOM   2324 HD12 LEU A 147       7.539  45.037  30.123  1.00 63.74           H  
ATOM   2325 HD13 LEU A 147       5.902  45.692  29.948  1.00 63.74           H  
ATOM   2326  CD2 LEU A 147       5.871  47.385  32.031  1.00 63.74           C  
ATOM   2327 HD21 LEU A 147       6.112  48.409  32.317  1.00 63.74           H  
ATOM   2328 HD22 LEU A 147       5.075  47.437  31.289  1.00 63.74           H  
ATOM   2329 HD23 LEU A 147       5.514  46.842  32.906  1.00 63.74           H  
ATOM   2330  N   TYR A 148      10.212  46.456  35.012  1.00 58.50           N  
ATOM   2331  H   TYR A 148      10.871  46.479  34.246  1.00 58.50           H  
ATOM   2332  CA  TYR A 148      10.650  45.972  36.319  1.00 58.50           C  
ATOM   2333  HA  TYR A 148      10.018  45.131  36.603  1.00 58.50           H  
ATOM   2334  C   TYR A 148      10.521  47.028  37.433  1.00 58.50           C  
ATOM   2335  CB  TYR A 148      12.097  45.481  36.194  1.00 58.50           C  
ATOM   2336  HB2 TYR A 148      12.740  46.322  35.936  1.00 58.50           H  
ATOM   2337  HB3 TYR A 148      12.157  44.757  35.382  1.00 58.50           H  
ATOM   2338  O   TYR A 148      10.322  46.672  38.593  1.00 58.50           O  
ATOM   2339  CG  TYR A 148      12.613  44.822  37.458  1.00 58.50           C  
ATOM   2340  CD1 TYR A 148      13.412  45.549  38.363  1.00 58.50           C  
ATOM   2341  HD1 TYR A 148      13.671  46.575  38.148  1.00 58.50           H  
ATOM   2342  CD2 TYR A 148      12.242  43.497  37.752  1.00 58.50           C  
ATOM   2343  HD2 TYR A 148      11.611  42.948  37.068  1.00 58.50           H  
ATOM   2344  CE1 TYR A 148      13.839  44.951  39.564  1.00 58.50           C  
ATOM   2345  HE1 TYR A 148      14.438  45.515  40.264  1.00 58.50           H  
ATOM   2346  CE2 TYR A 148      12.670  42.894  38.949  1.00 58.50           C  
ATOM   2347  HE2 TYR A 148      12.382  41.881  39.191  1.00 58.50           H  
ATOM   2348  OH  TYR A 148      13.869  43.040  41.018  1.00 58.50           O  
ATOM   2349  HH  TYR A 148      14.367  43.654  41.563  1.00 58.50           H  
ATOM   2350  CZ  TYR A 148      13.465  43.621  39.858  1.00 58.50           C  
ATOM   2351  N   THR A 149      10.614  48.323  37.111  1.00 64.93           N  
ATOM   2352  H   THR A 149      10.714  48.593  36.143  1.00 64.93           H  
ATOM   2353  CA  THR A 149      10.453  49.404  38.098  1.00 64.93           C  
ATOM   2354  HA  THR A 149      10.740  49.029  39.081  1.00 64.93           H  
ATOM   2355  C   THR A 149       9.004  49.873  38.236  1.00 64.93           C  
ATOM   2356  CB  THR A 149      11.372  50.596  37.794  1.00 64.93           C  
ATOM   2357  HB  THR A 149      11.226  51.357  38.560  1.00 64.93           H  
ATOM   2358  O   THR A 149       8.640  50.413  39.280  1.00 64.93           O  
ATOM   2359  CG2 THR A 149      12.850  50.200  37.775  1.00 64.93           C  
ATOM   2360 HG21 THR A 149      13.465  51.092  37.656  1.00 64.93           H  
ATOM   2361 HG22 THR A 149      13.046  49.516  36.950  1.00 64.93           H  
ATOM   2362 HG23 THR A 149      13.108  49.714  38.716  1.00 64.93           H  
ATOM   2363  OG1 THR A 149      11.072  51.148  36.541  1.00 64.93           O  
ATOM   2364  HG1 THR A 149      11.677  51.870  36.355  1.00 64.93           H  
ATOM   2365  N   ARG A 150       8.156  49.623  37.232  1.00 67.96           N  
ATOM   2366  H   ARG A 150       8.526  49.143  36.424  1.00 67.96           H  
ATOM   2367  CA  ARG A 150       6.739  50.012  37.189  1.00 67.96           C  
ATOM   2368  HA  ARG A 150       6.507  50.668  38.028  1.00 67.96           H  
ATOM   2369  C   ARG A 150       5.834  48.793  37.331  1.00 67.96           C  
ATOM   2370  CB  ARG A 150       6.464  50.801  35.900  1.00 67.96           C  
ATOM   2371  HB2 ARG A 150       6.905  50.283  35.048  1.00 67.96           H  
ATOM   2372  HB3 ARG A 150       5.387  50.864  35.742  1.00 67.96           H  
ATOM   2373  O   ARG A 150       5.215  48.337  36.376  1.00 67.96           O  
ATOM   2374  CG  ARG A 150       7.004  52.233  35.988  1.00 67.96           C  
ATOM   2375  HG2 ARG A 150       6.438  52.765  36.753  1.00 67.96           H  
ATOM   2376  HG3 ARG A 150       8.056  52.227  36.269  1.00 67.96           H  
ATOM   2377  CD  ARG A 150       6.856  52.946  34.638  1.00 67.96           C  
ATOM   2378  HD2 ARG A 150       7.813  52.911  34.118  1.00 67.96           H  
ATOM   2379  HD3 ARG A 150       6.135  52.411  34.020  1.00 67.96           H  
ATOM   2380  NE  ARG A 150       6.412  54.344  34.790  1.00 67.96           N  
ATOM   2381  HE  ARG A 150       6.075  54.624  35.699  1.00 67.96           H  
ATOM   2382  NH1 ARG A 150       6.385  54.832  32.544  1.00 67.96           N  
ATOM   2383 HH11 ARG A 150       6.207  55.450  31.766  1.00 67.96           H  
ATOM   2384 HH12 ARG A 150       6.499  53.850  32.333  1.00 67.96           H  
ATOM   2385  NH2 ARG A 150       5.791  56.395  34.017  1.00 67.96           N  
ATOM   2386 HH21 ARG A 150       5.463  56.646  34.939  1.00 67.96           H  
ATOM   2387 HH22 ARG A 150       5.535  56.953  33.215  1.00 67.96           H  
ATOM   2388  CZ  ARG A 150       6.198  55.179  33.786  1.00 67.96           C  
ATOM   2389  N   SER A 151       5.748  48.277  38.561  1.00 65.35           N  
ATOM   2390  H   SER A 151       6.361  48.669  39.261  1.00 65.35           H  
ATOM   2391  CA  SER A 151       4.995  47.046  38.858  1.00 65.35           C  
ATOM   2392  HA  SER A 151       5.454  46.231  38.298  1.00 65.35           H  
ATOM   2393  C   SER A 151       3.513  47.096  38.462  1.00 65.35           C  
ATOM   2394  CB  SER A 151       5.091  46.680  40.344  1.00 65.35           C  
ATOM   2395  HB2 SER A 151       4.793  45.638  40.461  1.00 65.35           H  
ATOM   2396  HB3 SER A 151       6.123  46.780  40.683  1.00 65.35           H  
ATOM   2397  O   SER A 151       2.887  46.045  38.323  1.00 65.35           O  
ATOM   2398  OG  SER A 151       4.236  47.482  41.145  1.00 65.35           O  
ATOM   2399  HG  SER A 151       4.562  48.385  41.140  1.00 65.35           H  
ATOM   2400  N   GLN A 152       2.905  48.287  38.361  1.00 66.62           N  
ATOM   2401  H   GLN A 152       3.461  49.130  38.386  1.00 66.62           H  
ATOM   2402  CA  GLN A 152       1.502  48.410  37.966  1.00 66.62           C  
ATOM   2403  HA  GLN A 152       0.965  47.612  38.478  1.00 66.62           H  
ATOM   2404  C   GLN A 152       1.305  48.076  36.493  1.00 66.62           C  
ATOM   2405  CB  GLN A 152       0.845  49.711  38.447  1.00 66.62           C  
ATOM   2406  HB2 GLN A 152       1.494  50.563  38.246  1.00 66.62           H  
ATOM   2407  HB3 GLN A 152      -0.090  49.850  37.904  1.00 66.62           H  
ATOM   2408  O   GLN A 152       0.623  47.090  36.210  1.00 66.62           O  
ATOM   2409  CG  GLN A 152       0.524  49.613  39.950  1.00 66.62           C  
ATOM   2410  HG2 GLN A 152      -0.022  48.691  40.147  1.00 66.62           H  
ATOM   2411  HG3 GLN A 152       1.452  49.594  40.522  1.00 66.62           H  
ATOM   2412  CD  GLN A 152      -0.334  50.766  40.452  1.00 66.62           C  
ATOM   2413  NE2 GLN A 152      -1.553  50.530  40.884  1.00 66.62           N  
ATOM   2414 HE21 GLN A 152      -2.084  51.373  41.045  1.00 66.62           H  
ATOM   2415 HE22 GLN A 152      -2.032  49.680  40.621  1.00 66.62           H  
ATOM   2416  OE1 GLN A 152       0.097  51.898  40.514  1.00 66.62           O  
ATOM   2417  N   ASP A 153       2.040  48.770  35.637  1.00 70.98           N  
ATOM   2418  H   ASP A 153       2.356  49.682  35.935  1.00 70.98           H  
ATOM   2419  CA  ASP A 153       2.064  48.614  34.184  1.00 70.98           C  
ATOM   2420  HA  ASP A 153       1.075  48.840  33.785  1.00 70.98           H  
ATOM   2421  C   ASP A 153       2.450  47.182  33.767  1.00 70.98           C  
ATOM   2422  CB  ASP A 153       3.077  49.628  33.595  1.00 70.98           C  
ATOM   2423  HB2 ASP A 153       4.081  49.266  33.813  1.00 70.98           H  
ATOM   2424  HB3 ASP A 153       2.962  49.635  32.511  1.00 70.98           H  
ATOM   2425  O   ASP A 153       1.915  46.629  32.810  1.00 70.98           O  
ATOM   2426  CG  ASP A 153       2.991  51.082  34.110  1.00 70.98           C  
ATOM   2427  OD1 ASP A 153       2.166  51.373  35.002  1.00 70.98           O  
ATOM   2428  OD2 ASP A 153       3.900  51.868  33.757  1.00 70.98           O  
ATOM   2429  N   THR A 154       3.338  46.518  34.524  1.00 75.07           N  
ATOM   2430  H   THR A 154       3.772  47.014  35.290  1.00 75.07           H  
ATOM   2431  CA  THR A 154       3.745  45.132  34.220  1.00 75.07           C  
ATOM   2432  HA  THR A 154       4.072  45.097  33.181  1.00 75.07           H  
ATOM   2433  C   THR A 154       2.597  44.140  34.343  1.00 75.07           C  
ATOM   2434  CB  THR A 154       4.860  44.603  35.145  1.00 75.07           C  
ATOM   2435  HB  THR A 154       4.429  43.882  35.840  1.00 75.07           H  
ATOM   2436  O   THR A 154       2.464  43.230  33.528  1.00 75.07           O  
ATOM   2437  CG2 THR A 154       5.948  43.866  34.376  1.00 75.07           C  
ATOM   2438 HG21 THR A 154       6.879  43.854  34.944  1.00 75.07           H  
ATOM   2439 HG22 THR A 154       6.096  44.336  33.404  1.00 75.07           H  
ATOM   2440 HG23 THR A 154       5.621  42.841  34.201  1.00 75.07           H  
ATOM   2441  OG1 THR A 154       5.459  45.570  35.966  1.00 75.07           O  
ATOM   2442  HG1 THR A 154       5.801  46.293  35.435  1.00 75.07           H  
ATOM   2443  N   VAL A 155       1.800  44.271  35.404  1.00 78.30           N  
ATOM   2444  H   VAL A 155       1.902  45.102  35.969  1.00 78.30           H  
ATOM   2445  CA  VAL A 155       0.699  43.342  35.688  1.00 78.30           C  
ATOM   2446  HA  VAL A 155       1.050  42.317  35.570  1.00 78.30           H  
ATOM   2447  C   VAL A 155      -0.434  43.543  34.689  1.00 78.30           C  
ATOM   2448  CB  VAL A 155       0.209  43.534  37.129  1.00 78.30           C  
ATOM   2449  HB  VAL A 155       0.010  44.596  37.274  1.00 78.30           H  
ATOM   2450  O   VAL A 155      -1.056  42.566  34.280  1.00 78.30           O  
ATOM   2451  CG1 VAL A 155      -1.060  42.735  37.444  1.00 78.30           C  
ATOM   2452 HG11 VAL A 155      -0.883  41.689  37.194  1.00 78.30           H  
ATOM   2453 HG12 VAL A 155      -1.318  42.826  38.499  1.00 78.30           H  
ATOM   2454 HG13 VAL A 155      -1.899  43.102  36.853  1.00 78.30           H  
ATOM   2455  CG2 VAL A 155       1.275  43.097  38.143  1.00 78.30           C  
ATOM   2456 HG21 VAL A 155       1.462  42.028  38.043  1.00 78.30           H  
ATOM   2457 HG22 VAL A 155       0.937  43.313  39.156  1.00 78.30           H  
ATOM   2458 HG23 VAL A 155       2.208  43.629  37.962  1.00 78.30           H  
ATOM   2459  N   GLU A 156      -0.664  44.785  34.273  1.00 74.94           N  
ATOM   2460  H   GLU A 156      -0.103  45.545  34.631  1.00 74.94           H  
ATOM   2461  CA  GLU A 156      -1.645  45.127  33.249  1.00 74.94           C  
ATOM   2462  HA  GLU A 156      -2.609  44.694  33.514  1.00 74.94           H  
ATOM   2463  C   GLU A 156      -1.251  44.564  31.878  1.00 74.94           C  
ATOM   2464  CB  GLU A 156      -1.796  46.645  33.246  1.00 74.94           C  
ATOM   2465  HB2 GLU A 156      -2.031  46.955  34.264  1.00 74.94           H  
ATOM   2466  HB3 GLU A 156      -0.855  47.106  32.946  1.00 74.94           H  
ATOM   2467  O   GLU A 156      -2.039  43.827  31.287  1.00 74.94           O  
ATOM   2468  CG  GLU A 156      -2.919  47.104  32.315  1.00 74.94           C  
ATOM   2469  HG2 GLU A 156      -2.639  46.890  31.284  1.00 74.94           H  
ATOM   2470  HG3 GLU A 156      -3.819  46.536  32.552  1.00 74.94           H  
ATOM   2471  CD  GLU A 156      -3.209  48.601  32.471  1.00 74.94           C  
ATOM   2472  OE1 GLU A 156      -4.230  49.024  31.896  1.00 74.94           O  
ATOM   2473  OE2 GLU A 156      -2.452  49.272  33.210  1.00 74.94           O  
ATOM   2474  N   ALA A 157      -0.004  44.773  31.436  1.00 74.50           N  
ATOM   2475  H   ALA A 157       0.579  45.431  31.932  1.00 74.50           H  
ATOM   2476  CA  ALA A 157       0.500  44.226  30.172  1.00 74.50           C  
ATOM   2477  HA  ALA A 157      -0.115  44.608  29.358  1.00 74.50           H  
ATOM   2478  C   ALA A 157       0.430  42.686  30.127  1.00 74.50           C  
ATOM   2479  CB  ALA A 157       1.938  44.721  29.973  1.00 74.50           C  
ATOM   2480  HB1 ALA A 157       2.577  44.368  30.782  1.00 74.50           H  
ATOM   2481  HB2 ALA A 157       1.949  45.811  29.959  1.00 74.50           H  
ATOM   2482  HB3 ALA A 157       2.321  44.356  29.020  1.00 74.50           H  
ATOM   2483  O   ALA A 157      -0.011  42.095  29.140  1.00 74.50           O  
ATOM   2484  N   VAL A 158       0.813  42.013  31.221  1.00 82.16           N  
ATOM   2485  H   VAL A 158       1.175  42.547  31.999  1.00 82.16           H  
ATOM   2486  CA  VAL A 158       0.682  40.550  31.342  1.00 82.16           C  
ATOM   2487  HA  VAL A 158       1.156  40.084  30.478  1.00 82.16           H  
ATOM   2488  C   VAL A 158      -0.788  40.127  31.319  1.00 82.16           C  
ATOM   2489  CB  VAL A 158       1.377  40.037  32.619  1.00 82.16           C  
ATOM   2490  HB  VAL A 158       1.044  40.631  33.470  1.00 82.16           H  
ATOM   2491  O   VAL A 158      -1.133  39.150  30.656  1.00 82.16           O  
ATOM   2492  CG1 VAL A 158       1.075  38.559  32.915  1.00 82.16           C  
ATOM   2493 HG11 VAL A 158       1.300  37.951  32.039  1.00 82.16           H  
ATOM   2494 HG12 VAL A 158       0.024  38.437  33.177  1.00 82.16           H  
ATOM   2495 HG13 VAL A 158       1.675  38.220  33.760  1.00 82.16           H  
ATOM   2496  CG2 VAL A 158       2.901  40.155  32.498  1.00 82.16           C  
ATOM   2497 HG21 VAL A 158       3.270  39.442  31.761  1.00 82.16           H  
ATOM   2498 HG22 VAL A 158       3.180  41.162  32.186  1.00 82.16           H  
ATOM   2499 HG23 VAL A 158       3.363  39.952  33.464  1.00 82.16           H  
ATOM   2500  N   GLY A 159      -1.661  40.844  32.030  1.00 81.90           N  
ATOM   2501  H   GLY A 159      -1.333  41.662  32.523  1.00 81.90           H  
ATOM   2502  CA  GLY A 159      -3.095  40.571  32.052  1.00 81.90           C  
ATOM   2503  HA2 GLY A 159      -3.578  41.310  32.692  1.00 81.90           H  
ATOM   2504  HA3 GLY A 159      -3.271  39.573  32.454  1.00 81.90           H  
ATOM   2505  C   GLY A 159      -3.724  40.665  30.663  1.00 81.90           C  
ATOM   2506  O   GLY A 159      -4.429  39.743  30.243  1.00 81.90           O  
ATOM   2507  N   GLN A 160      -3.411  41.734  29.931  1.00 77.62           N  
ATOM   2508  H   GLN A 160      -2.839  42.456  30.345  1.00 77.62           H  
ATOM   2509  CA  GLN A 160      -3.898  41.957  28.576  1.00 77.62           C  
ATOM   2510  HA  GLN A 160      -4.987  41.923  28.593  1.00 77.62           H  
ATOM   2511  C   GLN A 160      -3.418  40.850  27.629  1.00 77.62           C  
ATOM   2512  CB  GLN A 160      -3.474  43.360  28.123  1.00 77.62           C  
ATOM   2513  HB2 GLN A 160      -3.840  44.091  28.845  1.00 77.62           H  
ATOM   2514  HB3 GLN A 160      -2.388  43.427  28.075  1.00 77.62           H  
ATOM   2515  O   GLN A 160      -4.243  40.201  26.984  1.00 77.62           O  
ATOM   2516  CG  GLN A 160      -4.069  43.675  26.747  1.00 77.62           C  
ATOM   2517  HG2 GLN A 160      -3.665  42.968  26.023  1.00 77.62           H  
ATOM   2518  HG3 GLN A 160      -5.153  43.557  26.775  1.00 77.62           H  
ATOM   2519  CD  GLN A 160      -3.758  45.078  26.249  1.00 77.62           C  
ATOM   2520  NE2 GLN A 160      -3.899  45.294  24.964  1.00 77.62           N  
ATOM   2521 HE21 GLN A 160      -3.563  46.182  24.620  1.00 77.62           H  
ATOM   2522 HE22 GLN A 160      -4.031  44.493  24.363  1.00 77.62           H  
ATOM   2523  OE1 GLN A 160      -3.386  45.977  26.982  1.00 77.62           O  
ATOM   2524  N   GLY A 161      -2.117  40.537  27.631  1.00 81.41           N  
ATOM   2525  H   GLY A 161      -1.481  41.121  28.156  1.00 81.41           H  
ATOM   2526  CA  GLY A 161      -1.568  39.467  26.798  1.00 81.41           C  
ATOM   2527  HA2 GLY A 161      -1.746  39.704  25.750  1.00 81.41           H  
ATOM   2528  HA3 GLY A 161      -0.492  39.413  26.965  1.00 81.41           H  
ATOM   2529  C   GLY A 161      -2.181  38.094  27.103  1.00 81.41           C  
ATOM   2530  O   GLY A 161      -2.508  37.338  26.189  1.00 81.41           O  
ATOM   2531  N   LEU A 162      -2.394  37.754  28.382  1.00 86.72           N  
ATOM   2532  H   LEU A 162      -2.128  38.410  29.103  1.00 86.72           H  
ATOM   2533  CA  LEU A 162      -3.021  36.480  28.761  1.00 86.72           C  
ATOM   2534  HA  LEU A 162      -2.475  35.662  28.290  1.00 86.72           H  
ATOM   2535  C   LEU A 162      -4.458  36.386  28.249  1.00 86.72           C  
ATOM   2536  CB  LEU A 162      -3.012  36.306  30.289  1.00 86.72           C  
ATOM   2537  HB2 LEU A 162      -3.707  35.508  30.552  1.00 86.72           H  
ATOM   2538  HB3 LEU A 162      -3.381  37.227  30.739  1.00 86.72           H  
ATOM   2539  O   LEU A 162      -4.872  35.327  27.766  1.00 86.72           O  
ATOM   2540  CG  LEU A 162      -1.645  35.968  30.902  1.00 86.72           C  
ATOM   2541  HG  LEU A 162      -0.905  36.715  30.613  1.00 86.72           H  
ATOM   2542  CD1 LEU A 162      -1.777  35.959  32.425  1.00 86.72           C  
ATOM   2543 HD11 LEU A 162      -2.503  35.208  32.738  1.00 86.72           H  
ATOM   2544 HD12 LEU A 162      -0.808  35.751  32.879  1.00 86.72           H  
ATOM   2545 HD13 LEU A 162      -2.108  36.944  32.754  1.00 86.72           H  
ATOM   2546  CD2 LEU A 162      -1.120  34.597  30.478  1.00 86.72           C  
ATOM   2547 HD21 LEU A 162      -0.158  34.411  30.956  1.00 86.72           H  
ATOM   2548 HD22 LEU A 162      -0.977  34.562  29.398  1.00 86.72           H  
ATOM   2549 HD23 LEU A 162      -1.829  33.830  30.790  1.00 86.72           H  
ATOM   2550  N   PHE A 163      -5.210  37.486  28.331  1.00 79.46           N  
ATOM   2551  H   PHE A 163      -4.807  38.338  28.695  1.00 79.46           H  
ATOM   2552  CA  PHE A 163      -6.564  37.511  27.808  1.00 79.46           C  
ATOM   2553  HA  PHE A 163      -7.108  36.665  28.230  1.00 79.46           H  
ATOM   2554  C   PHE A 163      -6.577  37.347  26.288  1.00 79.46           C  
ATOM   2555  CB  PHE A 163      -7.291  38.790  28.220  1.00 79.46           C  
ATOM   2556  HB2 PHE A 163      -6.838  39.653  27.733  1.00 79.46           H  
ATOM   2557  HB3 PHE A 163      -7.206  38.929  29.298  1.00 79.46           H  
ATOM   2558  O   PHE A 163      -7.346  36.532  25.779  1.00 79.46           O  
ATOM   2559  CG  PHE A 163      -8.752  38.699  27.836  1.00 79.46           C  
ATOM   2560  CD1 PHE A 163      -9.147  38.877  26.498  1.00 79.46           C  
ATOM   2561  HD1 PHE A 163      -8.418  39.143  25.747  1.00 79.46           H  
ATOM   2562  CD2 PHE A 163      -9.713  38.342  28.795  1.00 79.46           C  
ATOM   2563  HD2 PHE A 163      -9.407  38.162  29.816  1.00 79.46           H  
ATOM   2564  CE1 PHE A 163     -10.496  38.771  26.129  1.00 79.46           C  
ATOM   2565  HE1 PHE A 163     -10.787  38.943  25.103  1.00 79.46           H  
ATOM   2566  CE2 PHE A 163     -11.066  38.223  28.431  1.00 79.46           C  
ATOM   2567  HE2 PHE A 163     -11.802  37.965  29.178  1.00 79.46           H  
ATOM   2568  CZ  PHE A 163     -11.458  38.430  27.095  1.00 79.46           C  
ATOM   2569  HZ  PHE A 163     -12.498  38.346  26.815  1.00 79.46           H  
ATOM   2570  N   GLU A 164      -5.739  38.087  25.562  1.00 77.46           N  
ATOM   2571  H   GLU A 164      -5.149  38.758  26.033  1.00 77.46           H  
ATOM   2572  CA  GLU A 164      -5.673  38.038  24.097  1.00 77.46           C  
ATOM   2573  HA  GLU A 164      -6.644  38.303  23.678  1.00 77.46           H  
ATOM   2574  C   GLU A 164      -5.325  36.636  23.587  1.00 77.46           C  
ATOM   2575  CB  GLU A 164      -4.639  39.049  23.595  1.00 77.46           C  
ATOM   2576  HB2 GLU A 164      -4.430  38.842  22.546  1.00 77.46           H  
ATOM   2577  HB3 GLU A 164      -3.719  38.929  24.167  1.00 77.46           H  
ATOM   2578  O   GLU A 164      -5.989  36.123  22.683  1.00 77.46           O  
ATOM   2579  CG  GLU A 164      -5.150  40.494  23.713  1.00 77.46           C  
ATOM   2580  HG2 GLU A 164      -6.004  40.611  23.046  1.00 77.46           H  
ATOM   2581  HG3 GLU A 164      -5.501  40.678  24.729  1.00 77.46           H  
ATOM   2582  CD  GLU A 164      -4.076  41.529  23.354  1.00 77.46           C  
ATOM   2583  OE1 GLU A 164      -4.358  42.735  23.570  1.00 77.46           O  
ATOM   2584  OE2 GLU A 164      -3.017  41.109  22.845  1.00 77.46           O  
ATOM   2585  N   ILE A 165      -4.358  35.963  24.222  1.00 82.11           N  
ATOM   2586  H   ILE A 165      -3.828  36.456  24.927  1.00 82.11           H  
ATOM   2587  CA  ILE A 165      -4.014  34.566  23.916  1.00 82.11           C  
ATOM   2588  HA  ILE A 165      -3.778  34.492  22.855  1.00 82.11           H  
ATOM   2589  C   ILE A 165      -5.210  33.651  24.192  1.00 82.11           C  
ATOM   2590  CB  ILE A 165      -2.781  34.115  24.728  1.00 82.11           C  
ATOM   2591  HB  ILE A 165      -2.994  34.269  25.786  1.00 82.11           H  
ATOM   2592  O   ILE A 165      -5.515  32.773  23.380  1.00 82.11           O  
ATOM   2593  CG1 ILE A 165      -1.536  34.940  24.339  1.00 82.11           C  
ATOM   2594 HG12 ILE A 165      -1.788  35.995  24.234  1.00 82.11           H  
ATOM   2595 HG13 ILE A 165      -1.168  34.610  23.368  1.00 82.11           H  
ATOM   2596  CG2 ILE A 165      -2.478  32.619  24.494  1.00 82.11           C  
ATOM   2597 HG21 ILE A 165      -2.274  32.444  23.437  1.00 82.11           H  
ATOM   2598 HG22 ILE A 165      -3.319  31.997  24.799  1.00 82.11           H  
ATOM   2599 HG23 ILE A 165      -1.612  32.313  25.081  1.00 82.11           H  
ATOM   2600  CD1 ILE A 165      -0.408  34.833  25.370  1.00 82.11           C  
ATOM   2601 HD11 ILE A 165       0.029  33.835  25.349  1.00 82.11           H  
ATOM   2602 HD12 ILE A 165      -0.788  35.049  26.369  1.00 82.11           H  
ATOM   2603 HD13 ILE A 165       0.368  35.559  25.127  1.00 82.11           H  
ATOM   2604  N   GLY A 166      -5.911  33.865  25.310  1.00 77.98           N  
ATOM   2605  H   GLY A 166      -5.612  34.607  25.926  1.00 77.98           H  
ATOM   2606  CA  GLY A 166      -7.161  33.179  25.608  1.00 77.98           C  
ATOM   2607  HA2 GLY A 166      -6.959  32.118  25.755  1.00 77.98           H  
ATOM   2608  HA3 GLY A 166      -7.586  33.595  26.521  1.00 77.98           H  
ATOM   2609  C   GLY A 166      -8.170  33.356  24.469  1.00 77.98           C  
ATOM   2610  O   GLY A 166      -8.586  32.382  23.844  1.00 77.98           O  
ATOM   2611  N   ALA A 167      -8.530  34.593  24.137  1.00 72.10           N  
ATOM   2612  H   ALA A 167      -8.104  35.362  24.634  1.00 72.10           H  
ATOM   2613  CA  ALA A 167      -9.483  34.907  23.075  1.00 72.10           C  
ATOM   2614  HA  ALA A 167     -10.455  34.496  23.348  1.00 72.10           H  
ATOM   2615  C   ALA A 167      -9.085  34.292  21.720  1.00 72.10           C  
ATOM   2616  CB  ALA A 167      -9.613  36.431  22.987  1.00 72.10           C  
ATOM   2617  HB1 ALA A 167      -8.655  36.876  22.720  1.00 72.10           H  
ATOM   2618  HB2 ALA A 167      -9.929  36.831  23.951  1.00 72.10           H  
ATOM   2619  HB3 ALA A 167     -10.352  36.697  22.231  1.00 72.10           H  
ATOM   2620  O   ALA A 167      -9.925  33.691  21.045  1.00 72.10           O  
ATOM   2621  N   LEU A 168      -7.800  34.346  21.353  1.00 73.66           N  
ATOM   2622  H   LEU A 168      -7.162  34.879  21.926  1.00 73.66           H  
ATOM   2623  CA  LEU A 168      -7.276  33.706  20.146  1.00 73.66           C  
ATOM   2624  HA  LEU A 168      -7.790  34.134  19.286  1.00 73.66           H  
ATOM   2625  C   LEU A 168      -7.529  32.192  20.153  1.00 73.66           C  
ATOM   2626  CB  LEU A 168      -5.770  34.009  20.043  1.00 73.66           C  
ATOM   2627  HB2 LEU A 168      -5.627  35.090  20.022  1.00 73.66           H  
ATOM   2628  HB3 LEU A 168      -5.275  33.631  20.938  1.00 73.66           H  
ATOM   2629  O   LEU A 168      -7.935  31.623  19.133  1.00 73.66           O  
ATOM   2630  CG  LEU A 168      -5.084  33.388  18.811  1.00 73.66           C  
ATOM   2631  HG  LEU A 168      -5.276  32.315  18.779  1.00 73.66           H  
ATOM   2632  CD1 LEU A 168      -5.579  34.018  17.509  1.00 73.66           C  
ATOM   2633 HD11 LEU A 168      -5.066  33.562  16.662  1.00 73.66           H  
ATOM   2634 HD12 LEU A 168      -6.652  33.866  17.393  1.00 73.66           H  
ATOM   2635 HD13 LEU A 168      -5.358  35.085  17.529  1.00 73.66           H  
ATOM   2636  CD2 LEU A 168      -3.572  33.585  18.896  1.00 73.66           C  
ATOM   2637 HD21 LEU A 168      -3.188  33.108  19.797  1.00 73.66           H  
ATOM   2638 HD22 LEU A 168      -3.335  34.648  18.936  1.00 73.66           H  
ATOM   2639 HD23 LEU A 168      -3.086  33.140  18.028  1.00 73.66           H  
ATOM   2640  N   PHE A 169      -7.316  31.541  21.297  1.00 72.63           N  
ATOM   2641  H   PHE A 169      -6.977  32.070  22.088  1.00 72.63           H  
ATOM   2642  CA  PHE A 169      -7.565  30.114  21.475  1.00 72.63           C  
ATOM   2643  HA  PHE A 169      -7.057  29.583  20.669  1.00 72.63           H  
ATOM   2644  C   PHE A 169      -9.060  29.783  21.383  1.00 72.63           C  
ATOM   2645  CB  PHE A 169      -6.964  29.650  22.809  1.00 72.63           C  
ATOM   2646  HB2 PHE A 169      -7.740  29.618  23.574  1.00 72.63           H  
ATOM   2647  HB3 PHE A 169      -6.214  30.365  23.149  1.00 72.63           H  
ATOM   2648  O   PHE A 169      -9.434  28.808  20.726  1.00 72.63           O  
ATOM   2649  CG  PHE A 169      -6.291  28.302  22.716  1.00 72.63           C  
ATOM   2650  CD1 PHE A 169      -7.049  27.125  22.830  1.00 72.63           C  
ATOM   2651  HD1 PHE A 169      -8.114  27.178  22.997  1.00 72.63           H  
ATOM   2652  CD2 PHE A 169      -4.903  28.225  22.494  1.00 72.63           C  
ATOM   2653  HD2 PHE A 169      -4.320  29.130  22.411  1.00 72.63           H  
ATOM   2654  CE1 PHE A 169      -6.414  25.878  22.731  1.00 72.63           C  
ATOM   2655  HE1 PHE A 169      -7.007  24.979  22.812  1.00 72.63           H  
ATOM   2656  CE2 PHE A 169      -4.269  26.973  22.407  1.00 72.63           C  
ATOM   2657  HE2 PHE A 169      -3.200  26.915  22.268  1.00 72.63           H  
ATOM   2658  CZ  PHE A 169      -5.025  25.795  22.532  1.00 72.63           C  
ATOM   2659  HZ  PHE A 169      -4.541  24.830  22.492  1.00 72.63           H  
ATOM   2660  N   PHE A 170      -9.927  30.620  21.962  1.00 68.31           N  
ATOM   2661  H   PHE A 170      -9.556  31.390  22.501  1.00 68.31           H  
ATOM   2662  CA  PHE A 170     -11.380  30.474  21.846  1.00 68.31           C  
ATOM   2663  HA  PHE A 170     -11.675  29.535  22.315  1.00 68.31           H  
ATOM   2664  C   PHE A 170     -11.831  30.469  20.388  1.00 68.31           C  
ATOM   2665  CB  PHE A 170     -12.102  31.630  22.544  1.00 68.31           C  
ATOM   2666  HB2 PHE A 170     -11.705  31.773  23.549  1.00 68.31           H  
ATOM   2667  HB3 PHE A 170     -11.900  32.564  22.021  1.00 68.31           H  
ATOM   2668  O   PHE A 170     -12.522  29.552  19.935  1.00 68.31           O  
ATOM   2669  CG  PHE A 170     -13.601  31.436  22.618  1.00 68.31           C  
ATOM   2670  CD1 PHE A 170     -14.447  32.296  21.896  1.00 68.31           C  
ATOM   2671  HD1 PHE A 170     -14.031  33.104  21.313  1.00 68.31           H  
ATOM   2672  CD2 PHE A 170     -14.151  30.379  23.367  1.00 68.31           C  
ATOM   2673  HD2 PHE A 170     -13.503  29.696  23.897  1.00 68.31           H  
ATOM   2674  CE1 PHE A 170     -15.838  32.109  21.934  1.00 68.31           C  
ATOM   2675  HE1 PHE A 170     -16.486  32.776  21.385  1.00 68.31           H  
ATOM   2676  CE2 PHE A 170     -15.544  30.197  23.413  1.00 68.31           C  
ATOM   2677  HE2 PHE A 170     -15.963  29.388  23.993  1.00 68.31           H  
ATOM   2678  CZ  PHE A 170     -16.387  31.064  22.697  1.00 68.31           C  
ATOM   2679  HZ  PHE A 170     -17.458  30.926  22.732  1.00 68.31           H  
ATOM   2680  N   ILE A 171     -11.396  31.488  19.645  1.00 65.05           N  
ATOM   2681  H   ILE A 171     -10.837  32.198  20.096  1.00 65.05           H  
ATOM   2682  CA  ILE A 171     -11.766  31.678  18.247  1.00 65.05           C  
ATOM   2683  HA  ILE A 171     -12.852  31.656  18.157  1.00 65.05           H  
ATOM   2684  C   ILE A 171     -11.210  30.525  17.428  1.00 65.05           C  
ATOM   2685  CB  ILE A 171     -11.253  33.037  17.732  1.00 65.05           C  
ATOM   2686  HB  ILE A 171     -10.178  33.080  17.906  1.00 65.05           H  
ATOM   2687  O   ILE A 171     -11.953  29.899  16.688  1.00 65.05           O  
ATOM   2688  CG1 ILE A 171     -11.932  34.188  18.504  1.00 65.05           C  
ATOM   2689 HG12 ILE A 171     -12.024  33.945  19.562  1.00 65.05           H  
ATOM   2690 HG13 ILE A 171     -12.940  34.349  18.119  1.00 65.05           H  
ATOM   2691  CG2 ILE A 171     -11.509  33.202  16.221  1.00 65.05           C  
ATOM   2692 HG21 ILE A 171     -12.572  33.093  16.005  1.00 65.05           H  
ATOM   2693 HG22 ILE A 171     -10.946  32.462  15.652  1.00 65.05           H  
ATOM   2694 HG23 ILE A 171     -11.181  34.187  15.888  1.00 65.05           H  
ATOM   2695  CD1 ILE A 171     -11.121  35.480  18.410  1.00 65.05           C  
ATOM   2696 HD11 ILE A 171     -10.077  35.272  18.643  1.00 65.05           H  
ATOM   2697 HD12 ILE A 171     -11.194  35.912  17.412  1.00 65.05           H  
ATOM   2698 HD13 ILE A 171     -11.487  36.193  19.148  1.00 65.05           H  
ATOM   2699  N   SER A 172      -9.925  30.208  17.579  1.00 65.83           N  
ATOM   2700  H   SER A 172      -9.376  30.751  18.230  1.00 65.83           H  
ATOM   2701  CA  SER A 172      -9.229  29.287  16.678  1.00 65.83           C  
ATOM   2702  HA  SER A 172      -9.544  29.501  15.656  1.00 65.83           H  
ATOM   2703  C   SER A 172      -9.532  27.815  16.951  1.00 65.83           C  
ATOM   2704  CB  SER A 172      -7.720  29.518  16.752  1.00 65.83           C  
ATOM   2705  HB2 SER A 172      -7.355  29.291  17.754  1.00 65.83           H  
ATOM   2706  HB3 SER A 172      -7.221  28.863  16.037  1.00 65.83           H  
ATOM   2707  O   SER A 172      -9.664  27.038  16.003  1.00 65.83           O  
ATOM   2708  OG  SER A 172      -7.424  30.860  16.434  1.00 65.83           O  
ATOM   2709  HG  SER A 172      -7.490  31.367  17.246  1.00 65.83           H  
ATOM   2710  N   LYS A 173      -9.626  27.418  18.227  1.00 62.51           N  
ATOM   2711  H   LYS A 173      -9.531  28.114  18.952  1.00 62.51           H  
ATOM   2712  CA  LYS A 173      -9.761  26.011  18.636  1.00 62.51           C  
ATOM   2713  HA  LYS A 173      -9.511  25.362  17.797  1.00 62.51           H  
ATOM   2714  C   LYS A 173     -11.187  25.647  19.019  1.00 62.51           C  
ATOM   2715  CB  LYS A 173      -8.781  25.676  19.774  1.00 62.51           C  
ATOM   2716  HB2 LYS A 173      -9.038  24.692  20.167  1.00 62.51           H  
ATOM   2717  HB3 LYS A 173      -8.909  26.381  20.596  1.00 62.51           H  
ATOM   2718  O   LYS A 173     -11.686  24.640  18.526  1.00 62.51           O  
ATOM   2719  CG  LYS A 173      -7.304  25.680  19.326  1.00 62.51           C  
ATOM   2720  HG2 LYS A 173      -6.743  26.364  19.963  1.00 62.51           H  
ATOM   2721  HG3 LYS A 173      -7.215  26.030  18.298  1.00 62.51           H  
ATOM   2722  CD  LYS A 173      -6.691  24.273  19.431  1.00 62.51           C  
ATOM   2723  HD2 LYS A 173      -7.212  23.600  18.751  1.00 62.51           H  
ATOM   2724  HD3 LYS A 173      -6.832  23.911  20.450  1.00 62.51           H  
ATOM   2725  CE  LYS A 173      -5.189  24.256  19.116  1.00 62.51           C  
ATOM   2726  HE2 LYS A 173      -4.706  25.031  19.712  1.00 62.51           H  
ATOM   2727  HE3 LYS A 173      -5.035  24.486  18.062  1.00 62.51           H  
ATOM   2728  NZ  LYS A 173      -4.580  22.940  19.454  1.00 62.51           N  
ATOM   2729  HZ1 LYS A 173      -3.580  22.925  19.314  1.00 62.51           H  
ATOM   2730  HZ2 LYS A 173      -4.980  22.192  18.906  1.00 62.51           H  
ATOM   2731  HZ3 LYS A 173      -4.746  22.704  20.421  1.00 62.51           H  
ATOM   2732  N   PHE A 174     -11.852  26.456  19.845  1.00 58.36           N  
ATOM   2733  H   PHE A 174     -11.399  27.297  20.173  1.00 58.36           H  
ATOM   2734  CA  PHE A 174     -13.196  26.136  20.339  1.00 58.36           C  
ATOM   2735  HA  PHE A 174     -13.219  25.084  20.621  1.00 58.36           H  
ATOM   2736  C   PHE A 174     -14.259  26.314  19.261  1.00 58.36           C  
ATOM   2737  CB  PHE A 174     -13.532  26.973  21.581  1.00 58.36           C  
ATOM   2738  HB2 PHE A 174     -12.768  27.736  21.734  1.00 58.36           H  
ATOM   2739  HB3 PHE A 174     -14.477  27.496  21.438  1.00 58.36           H  
ATOM   2740  O   PHE A 174     -15.031  25.394  19.001  1.00 58.36           O  
ATOM   2741  CG  PHE A 174     -13.642  26.145  22.835  1.00 58.36           C  
ATOM   2742  CD1 PHE A 174     -14.775  25.337  23.044  1.00 58.36           C  
ATOM   2743  HD1 PHE A 174     -15.557  25.299  22.300  1.00 58.36           H  
ATOM   2744  CD2 PHE A 174     -12.619  26.191  23.797  1.00 58.36           C  
ATOM   2745  HD2 PHE A 174     -11.754  26.821  23.650  1.00 58.36           H  
ATOM   2746  CE1 PHE A 174     -14.888  24.577  24.220  1.00 58.36           C  
ATOM   2747  HE1 PHE A 174     -15.759  23.958  24.382  1.00 58.36           H  
ATOM   2748  CE2 PHE A 174     -12.749  25.450  24.981  1.00 58.36           C  
ATOM   2749  HE2 PHE A 174     -11.997  25.538  25.751  1.00 58.36           H  
ATOM   2750  CZ  PHE A 174     -13.876  24.638  25.191  1.00 58.36           C  
ATOM   2751  HZ  PHE A 174     -13.982  24.079  26.109  1.00 58.36           H  
ATOM   2752  N   PHE A 175     -14.267  27.469  18.592  1.00 54.58           N  
ATOM   2753  H   PHE A 175     -13.640  28.207  18.879  1.00 54.58           H  
ATOM   2754  CA  PHE A 175     -15.282  27.751  17.578  1.00 54.58           C  
ATOM   2755  HA  PHE A 175     -16.263  27.581  18.023  1.00 54.58           H  
ATOM   2756  C   PHE A 175     -15.165  26.817  16.367  1.00 54.58           C  
ATOM   2757  CB  PHE A 175     -15.190  29.222  17.163  1.00 54.58           C  
ATOM   2758  HB2 PHE A 175     -14.880  29.824  18.017  1.00 54.58           H  
ATOM   2759  HB3 PHE A 175     -14.434  29.339  16.386  1.00 54.58           H  
ATOM   2760  O   PHE A 175     -16.166  26.418  15.778  1.00 54.58           O  
ATOM   2761  CG  PHE A 175     -16.509  29.763  16.662  1.00 54.58           C  
ATOM   2762  CD1 PHE A 175     -16.854  29.663  15.301  1.00 54.58           C  
ATOM   2763  HD1 PHE A 175     -16.173  29.197  14.605  1.00 54.58           H  
ATOM   2764  CD2 PHE A 175     -17.413  30.335  17.575  1.00 54.58           C  
ATOM   2765  HD2 PHE A 175     -17.154  30.404  18.622  1.00 54.58           H  
ATOM   2766  CE1 PHE A 175     -18.096  30.148  14.854  1.00 54.58           C  
ATOM   2767  HE1 PHE A 175     -18.365  30.065  13.811  1.00 54.58           H  
ATOM   2768  CE2 PHE A 175     -18.655  30.816  17.129  1.00 54.58           C  
ATOM   2769  HE2 PHE A 175     -19.347  31.256  17.832  1.00 54.58           H  
ATOM   2770  CZ  PHE A 175     -18.996  30.724  15.769  1.00 54.58           C  
ATOM   2771  HZ  PHE A 175     -19.951  31.094  15.426  1.00 54.58           H  
ATOM   2772  N   PHE A 176     -13.939  26.427  16.012  1.00 52.72           N  
ATOM   2773  H   PHE A 176     -13.158  26.815  16.522  1.00 52.72           H  
ATOM   2774  CA  PHE A 176     -13.678  25.597  14.835  1.00 52.72           C  
ATOM   2775  HA  PHE A 176     -14.580  25.577  14.224  1.00 52.72           H  
ATOM   2776  C   PHE A 176     -13.391  24.129  15.130  1.00 52.72           C  
ATOM   2777  CB  PHE A 176     -12.585  26.246  13.986  1.00 52.72           C  
ATOM   2778  HB2 PHE A 176     -11.677  26.380  14.573  1.00 52.72           H  
ATOM   2779  HB3 PHE A 176     -12.371  25.589  13.143  1.00 52.72           H  
ATOM   2780  O   PHE A 176     -13.058  23.402  14.189  1.00 52.72           O  
ATOM   2781  CG  PHE A 176     -13.051  27.547  13.403  1.00 52.72           C  
ATOM   2782  CD1 PHE A 176     -14.003  27.540  12.375  1.00 52.72           C  
ATOM   2783  HD1 PHE A 176     -14.330  26.609  11.934  1.00 52.72           H  
ATOM   2784  CD2 PHE A 176     -12.668  28.748  14.000  1.00 52.72           C  
ATOM   2785  HD2 PHE A 176     -11.900  28.726  14.759  1.00 52.72           H  
ATOM   2786  CE1 PHE A 176     -14.604  28.740  11.987  1.00 52.72           C  
ATOM   2787  HE1 PHE A 176     -15.379  28.711  11.235  1.00 52.72           H  
ATOM   2788  CE2 PHE A 176     -13.326  29.942  13.667  1.00 52.72           C  
ATOM   2789  HE2 PHE A 176     -13.081  30.856  14.187  1.00 52.72           H  
ATOM   2790  CZ  PHE A 176     -14.290  29.939  12.647  1.00 52.72           C  
ATOM   2791  HZ  PHE A 176     -14.812  30.852  12.401  1.00 52.72           H  
ATOM   2792  N   MET A 177     -13.484  23.703  16.397  1.00 47.53           N  
ATOM   2793  H   MET A 177     -13.776  24.365  17.102  1.00 47.53           H  
ATOM   2794  CA  MET A 177     -13.161  22.342  16.860  1.00 47.53           C  
ATOM   2795  HA  MET A 177     -12.964  22.394  17.931  1.00 47.53           H  
ATOM   2796  C   MET A 177     -11.867  21.812  16.215  1.00 47.53           C  
ATOM   2797  CB  MET A 177     -14.380  21.424  16.656  1.00 47.53           C  
ATOM   2798  HB2 MET A 177     -14.701  21.487  15.617  1.00 47.53           H  
ATOM   2799  HB3 MET A 177     -14.111  20.389  16.866  1.00 47.53           H  
ATOM   2800  O   MET A 177     -11.778  20.658  15.795  1.00 47.53           O  
ATOM   2801  CG  MET A 177     -15.551  21.814  17.568  1.00 47.53           C  
ATOM   2802  HG2 MET A 177     -16.480  21.498  17.092  1.00 47.53           H  
ATOM   2803  HG3 MET A 177     -15.596  22.899  17.667  1.00 47.53           H  
ATOM   2804  SD  MET A 177     -15.485  21.083  19.228  1.00 47.53           S  
ATOM   2805  CE  MET A 177     -16.559  19.647  18.965  1.00 47.53           C  
ATOM   2806  HE1 MET A 177     -17.557  19.985  18.684  1.00 47.53           H  
ATOM   2807  HE2 MET A 177     -16.623  19.069  19.886  1.00 47.53           H  
ATOM   2808  HE3 MET A 177     -16.149  19.022  18.171  1.00 47.53           H  
ATOM   2809  N   ALA A 178     -10.886  22.701  16.033  1.00 55.58           N  
ATOM   2810  H   ALA A 178     -10.977  23.598  16.488  1.00 55.58           H  
ATOM   2811  CA  ALA A 178      -9.696  22.419  15.250  1.00 55.58           C  
ATOM   2812  HA  ALA A 178      -9.989  21.864  14.359  1.00 55.58           H  
ATOM   2813  C   ALA A 178      -8.757  21.536  16.072  1.00 55.58           C  
ATOM   2814  CB  ALA A 178      -9.042  23.747  14.835  1.00 55.58           C  
ATOM   2815  HB1 ALA A 178      -8.193  23.555  14.179  1.00 55.58           H  
ATOM   2816  HB2 ALA A 178      -8.670  24.257  15.723  1.00 55.58           H  
ATOM   2817  HB3 ALA A 178      -9.769  24.404  14.357  1.00 55.58           H  
ATOM   2818  O   ALA A 178      -8.300  21.955  17.134  1.00 55.58           O  
ATOM   2819  N   GLU A 179      -8.463  20.328  15.589  1.00 57.79           N  
ATOM   2820  H   GLU A 179      -8.886  20.001  14.733  1.00 57.79           H  
ATOM   2821  CA  GLU A 179      -7.345  19.564  16.139  1.00 57.79           C  
ATOM   2822  HA  GLU A 179      -7.511  19.454  17.210  1.00 57.79           H  
ATOM   2823  C   GLU A 179      -6.045  20.354  15.956  1.00 57.79           C  
ATOM   2824  CB  GLU A 179      -7.290  18.159  15.521  1.00 57.79           C  
ATOM   2825  HB2 GLU A 179      -8.280  17.715  15.622  1.00 57.79           H  
ATOM   2826  HB3 GLU A 179      -7.040  18.224  14.462  1.00 57.79           H  
ATOM   2827  O   GLU A 179      -5.922  21.168  15.037  1.00 57.79           O  
ATOM   2828  CG  GLU A 179      -6.275  17.262  16.248  1.00 57.79           C  
ATOM   2829  HG2 GLU A 179      -6.356  17.446  17.319  1.00 57.79           H  
ATOM   2830  HG3 GLU A 179      -5.266  17.531  15.935  1.00 57.79           H  
ATOM   2831  CD  GLU A 179      -6.499  15.769  15.994  1.00 57.79           C  
ATOM   2832  OE1 GLU A 179      -6.146  14.966  16.885  1.00 57.79           O  
ATOM   2833  OE2 GLU A 179      -7.101  15.381  14.973  1.00 57.79           O  
ATOM   2834  N   ASP A 180      -5.097  20.149  16.870  1.00 68.27           N  
ATOM   2835  H   ASP A 180      -5.209  19.402  17.540  1.00 68.27           H  
ATOM   2836  CA  ASP A 180      -3.778  20.737  16.718  1.00 68.27           C  
ATOM   2837  HA  ASP A 180      -3.884  21.821  16.682  1.00 68.27           H  
ATOM   2838  C   ASP A 180      -3.142  20.267  15.411  1.00 68.27           C  
ATOM   2839  CB  ASP A 180      -2.891  20.369  17.904  1.00 68.27           C  
ATOM   2840  HB2 ASP A 180      -3.452  20.458  18.835  1.00 68.27           H  
ATOM   2841  HB3 ASP A 180      -2.532  19.344  17.808  1.00 68.27           H  
ATOM   2842  O   ASP A 180      -3.022  19.064  15.169  1.00 68.27           O  
ATOM   2843  CG  ASP A 180      -1.716  21.324  17.913  1.00 68.27           C  
ATOM   2844  OD1 ASP A 180      -0.828  21.144  17.053  1.00 68.27           O  
ATOM   2845  OD2 ASP A 180      -1.839  22.303  18.683  1.00 68.27           O  
ATOM   2846  N   SER A 181      -2.741  21.212  14.568  1.00 71.77           N  
ATOM   2847  H   SER A 181      -2.918  22.185  14.776  1.00 71.77           H  
ATOM   2848  CA  SER A 181      -2.195  20.878  13.263  1.00 71.77           C  
ATOM   2849  HA  SER A 181      -2.923  20.264  12.734  1.00 71.77           H  
ATOM   2850  C   SER A 181      -0.900  20.067  13.376  1.00 71.77           C  
ATOM   2851  CB  SER A 181      -1.962  22.144  12.441  1.00 71.77           C  
ATOM   2852  HB2 SER A 181      -1.778  21.842  11.409  1.00 71.77           H  
ATOM   2853  HB3 SER A 181      -1.091  22.670  12.832  1.00 71.77           H  
ATOM   2854  O   SER A 181      -0.666  19.217  12.527  1.00 71.77           O  
ATOM   2855  OG  SER A 181      -3.077  23.018  12.470  1.00 71.77           O  
ATOM   2856  HG  SER A 181      -3.073  23.553  11.672  1.00 71.77           H  
ATOM   2857  N   GLU A 182      -0.081  20.257  14.420  1.00 77.50           N  
ATOM   2858  H   GLU A 182      -0.373  20.853  15.182  1.00 77.50           H  
ATOM   2859  CA  GLU A 182       1.131  19.450  14.632  1.00 77.50           C  
ATOM   2860  HA  GLU A 182       1.676  19.375  13.691  1.00 77.50           H  
ATOM   2861  C   GLU A 182       0.782  18.008  15.043  1.00 77.50           C  
ATOM   2862  CB  GLU A 182       2.073  20.108  15.666  1.00 77.50           C  
ATOM   2863  HB2 GLU A 182       1.541  20.266  16.604  1.00 77.50           H  
ATOM   2864  HB3 GLU A 182       2.886  19.410  15.866  1.00 77.50           H  
ATOM   2865  O   GLU A 182       1.425  17.068  14.574  1.00 77.50           O  
ATOM   2866  CG  GLU A 182       2.696  21.439  15.188  1.00 77.50           C  
ATOM   2867  HG2 GLU A 182       1.902  22.176  15.063  1.00 77.50           H  
ATOM   2868  HG3 GLU A 182       3.144  21.272  14.209  1.00 77.50           H  
ATOM   2869  CD  GLU A 182       3.779  22.023  16.130  1.00 77.50           C  
ATOM   2870  OE1 GLU A 182       4.499  22.971  15.705  1.00 77.50           O  
ATOM   2871  OE2 GLU A 182       3.940  21.532  17.272  1.00 77.50           O  
ATOM   2872  N   LEU A 183      -0.268  17.805  15.852  1.00 77.76           N  
ATOM   2873  H   LEU A 183      -0.787  18.614  16.161  1.00 77.76           H  
ATOM   2874  CA  LEU A 183      -0.773  16.458  16.175  1.00 77.76           C  
ATOM   2875  HA  LEU A 183       0.063  15.825  16.473  1.00 77.76           H  
ATOM   2876  C   LEU A 183      -1.397  15.776  14.957  1.00 77.76           C  
ATOM   2877  CB  LEU A 183      -1.814  16.508  17.308  1.00 77.76           C  
ATOM   2878  HB2 LEU A 183      -2.317  15.542  17.355  1.00 77.76           H  
ATOM   2879  HB3 LEU A 183      -2.574  17.247  17.055  1.00 77.76           H  
ATOM   2880  O   LEU A 183      -1.227  14.570  14.776  1.00 77.76           O  
ATOM   2881  CG  LEU A 183      -1.240  16.806  18.702  1.00 77.76           C  
ATOM   2882  HG  LEU A 183      -0.648  17.721  18.675  1.00 77.76           H  
ATOM   2883  CD1 LEU A 183      -2.381  16.979  19.708  1.00 77.76           C  
ATOM   2884 HD11 LEU A 183      -3.021  17.810  19.413  1.00 77.76           H  
ATOM   2885 HD12 LEU A 183      -2.979  16.069  19.761  1.00 77.76           H  
ATOM   2886 HD13 LEU A 183      -1.957  17.195  20.689  1.00 77.76           H  
ATOM   2887  CD2 LEU A 183      -0.378  15.654  19.224  1.00 77.76           C  
ATOM   2888 HD21 LEU A 183      -0.969  14.740  19.291  1.00 77.76           H  
ATOM   2889 HD22 LEU A 183       0.011  15.901  20.212  1.00 77.76           H  
ATOM   2890 HD23 LEU A 183       0.464  15.468  18.558  1.00 77.76           H  
ATOM   2891  N   MET A 184      -2.101  16.539  14.121  1.00 78.61           N  
ATOM   2892  H   MET A 184      -2.255  17.507  14.365  1.00 78.61           H  
ATOM   2893  CA  MET A 184      -2.659  16.024  12.875  1.00 78.61           C  
ATOM   2894  HA  MET A 184      -3.242  15.132  13.108  1.00 78.61           H  
ATOM   2895  C   MET A 184      -1.543  15.607  11.914  1.00 78.61           C  
ATOM   2896  CB  MET A 184      -3.594  17.066  12.249  1.00 78.61           C  
ATOM   2897  HB2 MET A 184      -3.011  17.915  11.894  1.00 78.61           H  
ATOM   2898  HB3 MET A 184      -4.298  17.420  13.002  1.00 78.61           H  
ATOM   2899  O   MET A 184      -1.609  14.516  11.359  1.00 78.61           O  
ATOM   2900  CG  MET A 184      -4.390  16.481  11.077  1.00 78.61           C  
ATOM   2901  HG2 MET A 184      -3.699  16.085  10.332  1.00 78.61           H  
ATOM   2902  HG3 MET A 184      -4.952  17.290  10.609  1.00 78.61           H  
ATOM   2903  SD  MET A 184      -5.564  15.174  11.538  1.00 78.61           S  
ATOM   2904  CE  MET A 184      -6.261  14.811   9.902  1.00 78.61           C  
ATOM   2905  HE1 MET A 184      -7.079  14.097   9.998  1.00 78.61           H  
ATOM   2906  HE2 MET A 184      -6.636  15.724   9.438  1.00 78.61           H  
ATOM   2907  HE3 MET A 184      -5.493  14.381   9.259  1.00 78.61           H  
ATOM   2908  N   VAL A 185      -0.487  16.417  11.772  1.00 79.88           N  
ATOM   2909  H   VAL A 185      -0.502  17.314  12.236  1.00 79.88           H  
ATOM   2910  CA  VAL A 185       0.703  16.063  10.982  1.00 79.88           C  
ATOM   2911  HA  VAL A 185       0.391  15.831   9.964  1.00 79.88           H  
ATOM   2912  C   VAL A 185       1.365  14.797  11.526  1.00 79.88           C  
ATOM   2913  CB  VAL A 185       1.701  17.237  10.916  1.00 79.88           C  
ATOM   2914  HB  VAL A 185       1.835  17.658  11.912  1.00 79.88           H  
ATOM   2915  O   VAL A 185       1.582  13.867  10.761  1.00 79.88           O  
ATOM   2916  CG1 VAL A 185       3.077  16.821  10.385  1.00 79.88           C  
ATOM   2917 HG11 VAL A 185       3.666  17.696  10.109  1.00 79.88           H  
ATOM   2918 HG12 VAL A 185       2.971  16.184   9.508  1.00 79.88           H  
ATOM   2919 HG13 VAL A 185       3.624  16.260  11.143  1.00 79.88           H  
ATOM   2920  CG2 VAL A 185       1.173  18.339   9.989  1.00 79.88           C  
ATOM   2921 HG21 VAL A 185       0.177  18.650  10.305  1.00 79.88           H  
ATOM   2922 HG22 VAL A 185       1.835  19.204  10.024  1.00 79.88           H  
ATOM   2923 HG23 VAL A 185       1.111  17.970   8.965  1.00 79.88           H  
ATOM   2924  N   GLU A 186       1.616  14.699  12.836  1.00 80.55           N  
ATOM   2925  H   GLU A 186       1.430  15.495  13.429  1.00 80.55           H  
ATOM   2926  CA  GLU A 186       2.233  13.503  13.431  1.00 80.55           C  
ATOM   2927  HA  GLU A 186       3.188  13.325  12.938  1.00 80.55           H  
ATOM   2928  C   GLU A 186       1.373  12.243  13.221  1.00 80.55           C  
ATOM   2929  CB  GLU A 186       2.499  13.761  14.926  1.00 80.55           C  
ATOM   2930  HB2 GLU A 186       1.554  13.956  15.434  1.00 80.55           H  
ATOM   2931  HB3 GLU A 186       3.124  14.650  15.012  1.00 80.55           H  
ATOM   2932  O   GLU A 186       1.898  11.174  12.892  1.00 80.55           O  
ATOM   2933  CG  GLU A 186       3.217  12.596  15.627  1.00 80.55           C  
ATOM   2934  HG2 GLU A 186       4.136  12.373  15.084  1.00 80.55           H  
ATOM   2935  HG3 GLU A 186       2.585  11.708  15.601  1.00 80.55           H  
ATOM   2936  CD  GLU A 186       3.551  12.920  17.092  1.00 80.55           C  
ATOM   2937  OE1 GLU A 186       4.752  13.053  17.433  1.00 80.55           O  
ATOM   2938  OE2 GLU A 186       2.627  13.040  17.924  1.00 80.55           O  
ATOM   2939  N   ARG A 187       0.044  12.363  13.357  1.00 79.92           N  
ATOM   2940  H   ARG A 187      -0.325  13.262  13.632  1.00 79.92           H  
ATOM   2941  CA  ARG A 187      -0.890  11.270  13.052  1.00 79.92           C  
ATOM   2942  HA  ARG A 187      -0.588  10.388  13.617  1.00 79.92           H  
ATOM   2943  C   ARG A 187      -0.807  10.879  11.581  1.00 79.92           C  
ATOM   2944  CB  ARG A 187      -2.327  11.657  13.439  1.00 79.92           C  
ATOM   2945  HB2 ARG A 187      -2.360  11.877  14.507  1.00 79.92           H  
ATOM   2946  HB3 ARG A 187      -2.622  12.553  12.894  1.00 79.92           H  
ATOM   2947  O   ARG A 187      -0.657   9.696  11.291  1.00 79.92           O  
ATOM   2948  CG  ARG A 187      -3.316  10.520  13.110  1.00 79.92           C  
ATOM   2949  HG2 ARG A 187      -3.241  10.268  12.052  1.00 79.92           H  
ATOM   2950  HG3 ARG A 187      -3.065   9.632  13.690  1.00 79.92           H  
ATOM   2951  CD  ARG A 187      -4.776  10.900  13.359  1.00 79.92           C  
ATOM   2952  HD2 ARG A 187      -5.408  10.079  13.023  1.00 79.92           H  
ATOM   2953  HD3 ARG A 187      -5.003  11.774  12.749  1.00 79.92           H  
ATOM   2954  NE  ARG A 187      -5.030  11.171  14.786  1.00 79.92           N  
ATOM   2955  HE  ARG A 187      -4.413  10.713  15.442  1.00 79.92           H  
ATOM   2956  NH1 ARG A 187      -6.701  12.720  14.509  1.00 79.92           N  
ATOM   2957 HH11 ARG A 187      -7.026  13.625  14.819  1.00 79.92           H  
ATOM   2958 HH12 ARG A 187      -6.672  12.578  13.509  1.00 79.92           H  
ATOM   2959  NH2 ARG A 187      -5.833  12.355  16.524  1.00 79.92           N  
ATOM   2960 HH21 ARG A 187      -6.230  13.260  16.731  1.00 79.92           H  
ATOM   2961 HH22 ARG A 187      -5.006  12.114  17.053  1.00 79.92           H  
ATOM   2962  CZ  ARG A 187      -5.867  12.069  15.262  1.00 79.92           C  
ATOM   2963  N   LEU A 188      -0.900  11.847  10.674  1.00 81.18           N  
ATOM   2964  H   LEU A 188      -1.002  12.800  10.995  1.00 81.18           H  
ATOM   2965  CA  LEU A 188      -0.889  11.599   9.237  1.00 81.18           C  
ATOM   2966  HA  LEU A 188      -1.648  10.854   9.000  1.00 81.18           H  
ATOM   2967  C   LEU A 188       0.445  11.025   8.766  1.00 81.18           C  
ATOM   2968  CB  LEU A 188      -1.198  12.894   8.482  1.00 81.18           C  
ATOM   2969  HB2 LEU A 188      -0.563  13.689   8.871  1.00 81.18           H  
ATOM   2970  HB3 LEU A 188      -0.943  12.736   7.434  1.00 81.18           H  
ATOM   2971  O   LEU A 188       0.439  10.123   7.941  1.00 81.18           O  
ATOM   2972  CG  LEU A 188      -2.668  13.331   8.535  1.00 81.18           C  
ATOM   2973  HG  LEU A 188      -3.022  13.359   9.566  1.00 81.18           H  
ATOM   2974  CD1 LEU A 188      -2.768  14.728   7.938  1.00 81.18           C  
ATOM   2975 HD11 LEU A 188      -2.425  14.725   6.903  1.00 81.18           H  
ATOM   2976 HD12 LEU A 188      -3.812  15.041   7.962  1.00 81.18           H  
ATOM   2977 HD13 LEU A 188      -2.167  15.424   8.523  1.00 81.18           H  
ATOM   2978  CD2 LEU A 188      -3.574  12.396   7.733  1.00 81.18           C  
ATOM   2979 HD21 LEU A 188      -3.600  11.406   8.189  1.00 81.18           H  
ATOM   2980 HD22 LEU A 188      -4.591  12.788   7.726  1.00 81.18           H  
ATOM   2981 HD23 LEU A 188      -3.218  12.317   6.706  1.00 81.18           H  
ATOM   2982  N   GLU A 189       1.578  11.470   9.307  1.00 80.35           N  
ATOM   2983  H   GLU A 189       1.540  12.259   9.937  1.00 80.35           H  
ATOM   2984  CA  GLU A 189       2.887  10.891   8.993  1.00 80.35           C  
ATOM   2985  HA  GLU A 189       3.026  10.887   7.912  1.00 80.35           H  
ATOM   2986  C   GLU A 189       2.991   9.434   9.456  1.00 80.35           C  
ATOM   2987  CB  GLU A 189       4.018  11.717   9.622  1.00 80.35           C  
ATOM   2988  HB2 GLU A 189       4.918  11.103   9.586  1.00 80.35           H  
ATOM   2989  HB3 GLU A 189       3.793  11.939  10.665  1.00 80.35           H  
ATOM   2990  O   GLU A 189       3.495   8.579   8.721  1.00 80.35           O  
ATOM   2991  CG  GLU A 189       4.277  13.018   8.843  1.00 80.35           C  
ATOM   2992  HG2 GLU A 189       3.446  13.704   9.004  1.00 80.35           H  
ATOM   2993  HG3 GLU A 189       4.312  12.777   7.781  1.00 80.35           H  
ATOM   2994  CD  GLU A 189       5.598  13.709   9.211  1.00 80.35           C  
ATOM   2995  OE1 GLU A 189       5.754  14.901   8.861  1.00 80.35           O  
ATOM   2996  OE2 GLU A 189       6.488  13.022   9.756  1.00 80.35           O  
ATOM   2997  N   LYS A 190       2.466   9.117  10.647  1.00 79.38           N  
ATOM   2998  H   LYS A 190       2.081   9.861  11.210  1.00 79.38           H  
ATOM   2999  CA  LYS A 190       2.391   7.734  11.128  1.00 79.38           C  
ATOM   3000  HA  LYS A 190       3.385   7.293  11.055  1.00 79.38           H  
ATOM   3001  C   LYS A 190       1.479   6.885  10.241  1.00 79.38           C  
ATOM   3002  CB  LYS A 190       1.949   7.727  12.596  1.00 79.38           C  
ATOM   3003  HB2 LYS A 190       0.970   8.197  12.687  1.00 79.38           H  
ATOM   3004  HB3 LYS A 190       2.665   8.299  13.185  1.00 79.38           H  
ATOM   3005  O   LYS A 190       1.879   5.800   9.829  1.00 79.38           O  
ATOM   3006  CG  LYS A 190       1.877   6.293  13.128  1.00 79.38           C  
ATOM   3007  HG2 LYS A 190       1.139   5.732  12.554  1.00 79.38           H  
ATOM   3008  HG3 LYS A 190       2.849   5.813  13.014  1.00 79.38           H  
ATOM   3009  CD  LYS A 190       1.464   6.261  14.597  1.00 79.38           C  
ATOM   3010  HD2 LYS A 190       0.537   6.819  14.726  1.00 79.38           H  
ATOM   3011  HD3 LYS A 190       2.253   6.700  15.208  1.00 79.38           H  
ATOM   3012  CE  LYS A 190       1.245   4.792  14.955  1.00 79.38           C  
ATOM   3013  HE2 LYS A 190       2.149   4.229  14.723  1.00 79.38           H  
ATOM   3014  HE3 LYS A 190       0.464   4.400  14.304  1.00 79.38           H  
ATOM   3015  NZ  LYS A 190       0.860   4.614  16.369  1.00 79.38           N  
ATOM   3016  HZ1 LYS A 190       0.713   3.629  16.535  1.00 79.38           H  
ATOM   3017  HZ2 LYS A 190       0.000   5.114  16.546  1.00 79.38           H  
ATOM   3018  HZ3 LYS A 190       1.594   4.957  16.972  1.00 79.38           H  
ATOM   3019  N   GLU A 191       0.284   7.377   9.927  1.00 76.24           N  
ATOM   3020  H   GLU A 191       0.020   8.277  10.302  1.00 76.24           H  
ATOM   3021  CA  GLU A 191      -0.657   6.689   9.039  1.00 76.24           C  
ATOM   3022  HA  GLU A 191      -0.856   5.690   9.426  1.00 76.24           H  
ATOM   3023  C   GLU A 191      -0.088   6.512   7.631  1.00 76.24           C  
ATOM   3024  CB  GLU A 191      -1.985   7.456   8.955  1.00 76.24           C  
ATOM   3025  HB2 GLU A 191      -2.547   7.054   8.112  1.00 76.24           H  
ATOM   3026  HB3 GLU A 191      -1.795   8.513   8.771  1.00 76.24           H  
ATOM   3027  O   GLU A 191      -0.297   5.468   7.021  1.00 76.24           O  
ATOM   3028  CG  GLU A 191      -2.835   7.286  10.221  1.00 76.24           C  
ATOM   3029  HG2 GLU A 191      -2.299   7.691  11.080  1.00 76.24           H  
ATOM   3030  HG3 GLU A 191      -2.980   6.220  10.399  1.00 76.24           H  
ATOM   3031  CD  GLU A 191      -4.216   7.951  10.107  1.00 76.24           C  
ATOM   3032  OE1 GLU A 191      -4.749   8.337  11.173  1.00 76.24           O  
ATOM   3033  OE2 GLU A 191      -4.769   7.993   8.979  1.00 76.24           O  
ATOM   3034  N   LEU A 192       0.663   7.491   7.124  1.00 76.17           N  
ATOM   3035  H   LEU A 192       0.732   8.353   7.645  1.00 76.17           H  
ATOM   3036  CA  LEU A 192       1.317   7.437   5.821  1.00 76.17           C  
ATOM   3037  HA  LEU A 192       0.581   7.167   5.064  1.00 76.17           H  
ATOM   3038  C   LEU A 192       2.393   6.360   5.803  1.00 76.17           C  
ATOM   3039  CB  LEU A 192       1.887   8.828   5.501  1.00 76.17           C  
ATOM   3040  HB2 LEU A 192       2.562   9.121   6.305  1.00 76.17           H  
ATOM   3041  HB3 LEU A 192       1.064   9.542   5.479  1.00 76.17           H  
ATOM   3042  O   LEU A 192       2.475   5.599   4.845  1.00 76.17           O  
ATOM   3043  CG  LEU A 192       2.653   8.930   4.173  1.00 76.17           C  
ATOM   3044  HG  LEU A 192       3.486   8.227   4.158  1.00 76.17           H  
ATOM   3045  CD1 LEU A 192       1.739   8.663   2.988  1.00 76.17           C  
ATOM   3046 HD11 LEU A 192       2.279   8.795   2.051  1.00 76.17           H  
ATOM   3047 HD12 LEU A 192       0.921   9.383   3.031  1.00 76.17           H  
ATOM   3048 HD13 LEU A 192       1.348   7.646   3.030  1.00 76.17           H  
ATOM   3049  CD2 LEU A 192       3.207  10.346   4.037  1.00 76.17           C  
ATOM   3050 HD21 LEU A 192       3.745  10.465   3.096  1.00 76.17           H  
ATOM   3051 HD22 LEU A 192       2.391  11.068   4.056  1.00 76.17           H  
ATOM   3052 HD23 LEU A 192       3.887  10.562   4.861  1.00 76.17           H  
ATOM   3053  N   LYS A 193       3.191   6.258   6.870  1.00 72.53           N  
ATOM   3054  H   LYS A 193       3.082   6.938   7.609  1.00 72.53           H  
ATOM   3055  CA  LYS A 193       4.181   5.190   7.018  1.00 72.53           C  
ATOM   3056  HA  LYS A 193       4.812   5.178   6.130  1.00 72.53           H  
ATOM   3057  C   LYS A 193       3.520   3.812   7.091  1.00 72.53           C  
ATOM   3058  CB  LYS A 193       5.051   5.483   8.247  1.00 72.53           C  
ATOM   3059  HB2 LYS A 193       4.439   5.437   9.148  1.00 72.53           H  
ATOM   3060  HB3 LYS A 193       5.461   6.488   8.157  1.00 72.53           H  
ATOM   3061  O   LYS A 193       4.007   2.890   6.449  1.00 72.53           O  
ATOM   3062  CG  LYS A 193       6.205   4.479   8.358  1.00 72.53           C  
ATOM   3063  HG2 LYS A 193       6.802   4.518   7.447  1.00 72.53           H  
ATOM   3064  HG3 LYS A 193       5.805   3.471   8.474  1.00 72.53           H  
ATOM   3065  CD  LYS A 193       7.097   4.790   9.562  1.00 72.53           C  
ATOM   3066  HD2 LYS A 193       6.497   4.755  10.471  1.00 72.53           H  
ATOM   3067  HD3 LYS A 193       7.524   5.786   9.446  1.00 72.53           H  
ATOM   3068  CE  LYS A 193       8.210   3.740   9.626  1.00 72.53           C  
ATOM   3069  HE2 LYS A 193       7.751   2.755   9.706  1.00 72.53           H  
ATOM   3070  HE3 LYS A 193       8.763   3.766   8.687  1.00 72.53           H  
ATOM   3071  NZ  LYS A 193       9.130   3.971  10.766  1.00 72.53           N  
ATOM   3072  HZ1 LYS A 193       9.567   4.878  10.687  1.00 72.53           H  
ATOM   3073  HZ2 LYS A 193       9.855   3.268  10.771  1.00 72.53           H  
ATOM   3074  HZ3 LYS A 193       8.626   3.917  11.640  1.00 72.53           H  
ATOM   3075  N   GLU A 194       2.423   3.682   7.838  1.00 70.15           N  
ATOM   3076  H   GLU A 194       2.103   4.485   8.361  1.00 70.15           H  
ATOM   3077  CA  GLU A 194       1.649   2.436   7.930  1.00 70.15           C  
ATOM   3078  HA  GLU A 194       2.320   1.617   8.191  1.00 70.15           H  
ATOM   3079  C   GLU A 194       1.030   2.063   6.571  1.00 70.15           C  
ATOM   3080  CB  GLU A 194       0.571   2.545   9.036  1.00 70.15           C  
ATOM   3081  HB2 GLU A 194      -0.112   1.702   8.934  1.00 70.15           H  
ATOM   3082  HB3 GLU A 194       0.001   3.464   8.898  1.00 70.15           H  
ATOM   3083  O   GLU A 194       1.181   0.933   6.122  1.00 70.15           O  
ATOM   3084  CG  GLU A 194       1.159   2.515  10.464  1.00 70.15           C  
ATOM   3085  HG2 GLU A 194       1.891   3.315  10.567  1.00 70.15           H  
ATOM   3086  HG3 GLU A 194       1.696   1.574  10.587  1.00 70.15           H  
ATOM   3087  CD  GLU A 194       0.127   2.635  11.615  1.00 70.15           C  
ATOM   3088  OE1 GLU A 194       0.544   2.847  12.782  1.00 70.15           O  
ATOM   3089  OE2 GLU A 194      -1.099   2.460  11.424  1.00 70.15           O  
ATOM   3090  N   ALA A 195       0.410   3.016   5.872  1.00 69.78           N  
ATOM   3091  H   ALA A 195       0.307   3.928   6.293  1.00 69.78           H  
ATOM   3092  CA  ALA A 195      -0.192   2.803   4.556  1.00 69.78           C  
ATOM   3093  HA  ALA A 195      -0.907   1.983   4.616  1.00 69.78           H  
ATOM   3094  C   ALA A 195       0.842   2.433   3.489  1.00 69.78           C  
ATOM   3095  CB  ALA A 195      -0.926   4.080   4.150  1.00 69.78           C  
ATOM   3096  HB1 ALA A 195      -1.749   4.268   4.839  1.00 69.78           H  
ATOM   3097  HB2 ALA A 195      -0.240   4.927   4.164  1.00 69.78           H  
ATOM   3098  HB3 ALA A 195      -1.305   3.954   3.136  1.00 69.78           H  
ATOM   3099  O   ALA A 195       0.642   1.481   2.745  1.00 69.78           O  
ATOM   3100  N   ARG A 196       1.978   3.145   3.452  1.00 63.61           N  
ATOM   3101  H   ARG A 196       2.076   3.914   4.099  1.00 63.61           H  
ATOM   3102  CA  ARG A 196       3.103   2.831   2.557  1.00 63.61           C  
ATOM   3103  HA  ARG A 196       2.746   2.782   1.528  1.00 63.61           H  
ATOM   3104  C   ARG A 196       3.713   1.463   2.828  1.00 63.61           C  
ATOM   3105  CB  ARG A 196       4.214   3.887   2.680  1.00 63.61           C  
ATOM   3106  HB2 ARG A 196       5.126   3.495   2.229  1.00 63.61           H  
ATOM   3107  HB3 ARG A 196       4.420   4.082   3.733  1.00 63.61           H  
ATOM   3108  O   ARG A 196       4.437   0.984   1.972  1.00 63.61           O  
ATOM   3109  CG  ARG A 196       3.872   5.191   1.959  1.00 63.61           C  
ATOM   3110  HG2 ARG A 196       2.986   5.640   2.408  1.00 63.61           H  
ATOM   3111  HG3 ARG A 196       3.671   4.971   0.910  1.00 63.61           H  
ATOM   3112  CD  ARG A 196       5.024   6.194   2.049  1.00 63.61           C  
ATOM   3113  HD2 ARG A 196       5.182   6.442   3.099  1.00 63.61           H  
ATOM   3114  HD3 ARG A 196       5.927   5.735   1.646  1.00 63.61           H  
ATOM   3115  NE  ARG A 196       4.708   7.412   1.279  1.00 63.61           N  
ATOM   3116  HE  ARG A 196       3.970   7.322   0.595  1.00 63.61           H  
ATOM   3117  NH1 ARG A 196       6.223   8.856   2.232  1.00 63.61           N  
ATOM   3118 HH11 ARG A 196       6.628   8.092   2.753  1.00 63.61           H  
ATOM   3119 HH12 ARG A 196       6.550   9.807   2.320  1.00 63.61           H  
ATOM   3120  NH2 ARG A 196       4.738   9.618   0.750  1.00 63.61           N  
ATOM   3121 HH21 ARG A 196       3.956   9.469   0.128  1.00 63.61           H  
ATOM   3122 HH22 ARG A 196       4.896  10.579   1.016  1.00 63.61           H  
ATOM   3123  CZ  ARG A 196       5.232   8.617   1.422  1.00 63.61           C  
ATOM   3124  N   ALA A 197       3.478   0.885   4.006  1.00 61.82           N  
ATOM   3125  H   ALA A 197       2.879   1.365   4.664  1.00 61.82           H  
ATOM   3126  CA  ALA A 197       3.993  -0.414   4.409  1.00 61.82           C  
ATOM   3127  HA  ALA A 197       4.804  -0.685   3.733  1.00 61.82           H  
ATOM   3128  C   ALA A 197       2.949  -1.541   4.329  1.00 61.82           C  
ATOM   3129  CB  ALA A 197       4.605  -0.287   5.809  1.00 61.82           C  
ATOM   3130  HB1 ALA A 197       5.362   0.497   5.811  1.00 61.82           H  
ATOM   3131  HB2 ALA A 197       5.067  -1.232   6.096  1.00 61.82           H  
ATOM   3132  HB3 ALA A 197       3.825  -0.039   6.529  1.00 61.82           H  
ATOM   3133  O   ALA A 197       3.287  -2.668   4.688  1.00 61.82           O  
ATOM   3134  N   SER A 198       1.713  -1.250   3.900  1.00 70.12           N  
ATOM   3135  H   SER A 198       1.517  -0.312   3.580  1.00 70.12           H  
ATOM   3136  CA  SER A 198       0.591  -2.192   3.923  1.00 70.12           C  
ATOM   3137  HA  SER A 198       0.734  -2.877   4.758  1.00 70.12           H  
ATOM   3138  C   SER A 198       0.496  -2.984   2.611  1.00 70.12           C  
ATOM   3139  CB  SER A 198      -0.715  -1.459   4.229  1.00 70.12           C  
ATOM   3140  HB2 SER A 198      -0.643  -1.003   5.216  1.00 70.12           H  
ATOM   3141  HB3 SER A 198      -0.875  -0.674   3.490  1.00 70.12           H  
ATOM   3142  O   SER A 198       0.017  -2.470   1.596  1.00 70.12           O  
ATOM   3143  OG  SER A 198      -1.816  -2.346   4.204  1.00 70.12           O  
ATOM   3144  HG  SER A 198      -1.592  -3.168   4.648  1.00 70.12           H  
ATOM   3145  N   PRO A 199       0.952  -4.250   2.579  1.00 81.94           N  
ATOM   3146  CA  PRO A 199       0.841  -5.096   1.396  1.00 81.94           C  
ATOM   3147  HA  PRO A 199       1.235  -4.560   0.532  1.00 81.94           H  
ATOM   3148  C   PRO A 199      -0.589  -5.549   1.070  1.00 81.94           C  
ATOM   3149  CB  PRO A 199       1.728  -6.306   1.704  1.00 81.94           C  
ATOM   3150  HB2 PRO A 199       1.388  -7.216   1.209  1.00 81.94           H  
ATOM   3151  HB3 PRO A 199       2.754  -6.080   1.413  1.00 81.94           H  
ATOM   3152  O   PRO A 199      -0.822  -5.970  -0.067  1.00 81.94           O  
ATOM   3153  CG  PRO A 199       1.633  -6.414   3.225  1.00 81.94           C  
ATOM   3154  HG2 PRO A 199       0.666  -6.822   3.518  1.00 81.94           H  
ATOM   3155  HG3 PRO A 199       2.446  -6.991   3.666  1.00 81.94           H  
ATOM   3156  CD  PRO A 199       1.722  -4.948   3.599  1.00 81.94           C  
ATOM   3157  HD2 PRO A 199       1.367  -4.788   4.617  1.00 81.94           H  
ATOM   3158  HD3 PRO A 199       2.767  -4.647   3.519  1.00 81.94           H  
ATOM   3159  N   GLY A 200      -1.530  -5.503   2.023  1.00 85.08           N  
ATOM   3160  H   GLY A 200      -1.277  -5.134   2.929  1.00 85.08           H  
ATOM   3161  CA  GLY A 200      -2.870  -6.092   1.915  1.00 85.08           C  
ATOM   3162  HA2 GLY A 200      -3.468  -5.738   2.755  1.00 85.08           H  
ATOM   3163  HA3 GLY A 200      -2.807  -7.178   1.988  1.00 85.08           H  
ATOM   3164  C   GLY A 200      -3.603  -5.723   0.625  1.00 85.08           C  
ATOM   3165  O   GLY A 200      -4.042  -6.601  -0.124  1.00 85.08           O  
ATOM   3166  N   MET A 201      -3.645  -4.429   0.302  1.00 82.00           N  
ATOM   3167  H   MET A 201      -3.246  -3.765   0.950  1.00 82.00           H  
ATOM   3168  CA  MET A 201      -4.300  -3.929  -0.910  1.00 82.00           C  
ATOM   3169  HA  MET A 201      -5.324  -4.303  -0.921  1.00 82.00           H  
ATOM   3170  C   MET A 201      -3.627  -4.424  -2.200  1.00 82.00           C  
ATOM   3171  CB  MET A 201      -4.364  -2.395  -0.853  1.00 82.00           C  
ATOM   3172  HB2 MET A 201      -5.049  -2.110  -0.055  1.00 82.00           H  
ATOM   3173  HB3 MET A 201      -3.381  -1.980  -0.630  1.00 82.00           H  
ATOM   3174  O   MET A 201      -4.314  -4.871  -3.123  1.00 82.00           O  
ATOM   3175  CG  MET A 201      -4.860  -1.802  -2.177  1.00 82.00           C  
ATOM   3176  HG2 MET A 201      -5.576  -2.485  -2.634  1.00 82.00           H  
ATOM   3177  HG3 MET A 201      -4.012  -1.700  -2.853  1.00 82.00           H  
ATOM   3178  SD  MET A 201      -5.677  -0.205  -2.028  1.00 82.00           S  
ATOM   3179  CE  MET A 201      -5.966   0.175  -3.766  1.00 82.00           C  
ATOM   3180  HE1 MET A 201      -6.474   1.136  -3.845  1.00 82.00           H  
ATOM   3181  HE2 MET A 201      -5.012   0.224  -4.291  1.00 82.00           H  
ATOM   3182  HE3 MET A 201      -6.587  -0.606  -4.204  1.00 82.00           H  
ATOM   3183  N   GLY A 202      -2.293  -4.381  -2.271  1.00 84.63           N  
ATOM   3184  H   GLY A 202      -1.781  -4.046  -1.468  1.00 84.63           H  
ATOM   3185  CA  GLY A 202      -1.549  -4.838  -3.449  1.00 84.63           C  
ATOM   3186  HA2 GLY A 202      -1.911  -4.311  -4.332  1.00 84.63           H  
ATOM   3187  HA3 GLY A 202      -0.491  -4.612  -3.315  1.00 84.63           H  
ATOM   3188  C   GLY A 202      -1.697  -6.339  -3.694  1.00 84.63           C  
ATOM   3189  O   GLY A 202      -1.872  -6.776  -4.834  1.00 84.63           O  
ATOM   3190  N   MET A 203      -1.715  -7.136  -2.624  1.00 90.55           N  
ATOM   3191  H   MET A 203      -1.582  -6.721  -1.712  1.00 90.55           H  
ATOM   3192  CA  MET A 203      -1.995  -8.569  -2.711  1.00 90.55           C  
ATOM   3193  HA  MET A 203      -1.313  -9.026  -3.428  1.00 90.55           H  
ATOM   3194  C   MET A 203      -3.423  -8.843  -3.190  1.00 90.55           C  
ATOM   3195  CB  MET A 203      -1.791  -9.230  -1.349  1.00 90.55           C  
ATOM   3196  HB2 MET A 203      -2.136 -10.262  -1.406  1.00 90.55           H  
ATOM   3197  HB3 MET A 203      -2.395  -8.701  -0.612  1.00 90.55           H  
ATOM   3198  O   MET A 203      -3.610  -9.691  -4.060  1.00 90.55           O  
ATOM   3199  CG  MET A 203      -0.331  -9.240  -0.896  1.00 90.55           C  
ATOM   3200  HG2 MET A 203       0.277  -9.650  -1.704  1.00 90.55           H  
ATOM   3201  HG3 MET A 203       0.007  -8.223  -0.701  1.00 90.55           H  
ATOM   3202  SD  MET A 203      -0.058 -10.252   0.580  1.00 90.55           S  
ATOM   3203  CE  MET A 203      -1.042  -9.348   1.806  1.00 90.55           C  
ATOM   3204  HE1 MET A 203      -2.043  -9.147   1.422  1.00 90.55           H  
ATOM   3205  HE2 MET A 203      -1.163  -9.966   2.696  1.00 90.55           H  
ATOM   3206  HE3 MET A 203      -0.552  -8.410   2.068  1.00 90.55           H  
ATOM   3207  N   ALA A 204      -4.421  -8.121  -2.671  1.00 91.55           N  
ATOM   3208  H   ALA A 204      -4.218  -7.456  -1.938  1.00 91.55           H  
ATOM   3209  CA  ALA A 204      -5.817  -8.290  -3.077  1.00 91.55           C  
ATOM   3210  HA  ALA A 204      -6.125  -9.324  -2.926  1.00 91.55           H  
ATOM   3211  C   ALA A 204      -6.008  -7.978  -4.555  1.00 91.55           C  
ATOM   3212  CB  ALA A 204      -6.700  -7.395  -2.212  1.00 91.55           C  
ATOM   3213  HB1 ALA A 204      -7.738  -7.471  -2.536  1.00 91.55           H  
ATOM   3214  HB2 ALA A 204      -6.634  -7.729  -1.177  1.00 91.55           H  
ATOM   3215  HB3 ALA A 204      -6.372  -6.358  -2.277  1.00 91.55           H  
ATOM   3216  O   ALA A 204      -6.611  -8.762  -5.282  1.00 91.55           O  
ATOM   3217  N   MET A 205      -5.428  -6.872  -5.015  1.00 90.21           N  
ATOM   3218  H   MET A 205      -4.955  -6.274  -4.353  1.00 90.21           H  
ATOM   3219  CA  MET A 205      -5.444  -6.483  -6.418  1.00 90.21           C  
ATOM   3220  HA  MET A 205      -6.477  -6.382  -6.748  1.00 90.21           H  
ATOM   3221  C   MET A 205      -4.775  -7.535  -7.310  1.00 90.21           C  
ATOM   3222  CB  MET A 205      -4.758  -5.123  -6.512  1.00 90.21           C  
ATOM   3223  HB2 MET A 205      -5.342  -4.401  -5.941  1.00 90.21           H  
ATOM   3224  HB3 MET A 205      -3.759  -5.174  -6.080  1.00 90.21           H  
ATOM   3225  O   MET A 205      -5.371  -7.976  -8.292  1.00 90.21           O  
ATOM   3226  CG  MET A 205      -4.642  -4.640  -7.948  1.00 90.21           C  
ATOM   3227  HG2 MET A 205      -5.606  -4.743  -8.448  1.00 90.21           H  
ATOM   3228  HG3 MET A 205      -3.901  -5.246  -8.470  1.00 90.21           H  
ATOM   3229  SD  MET A 205      -4.137  -2.918  -8.010  1.00 90.21           S  
ATOM   3230  CE  MET A 205      -3.516  -2.886  -9.698  1.00 90.21           C  
ATOM   3231  HE1 MET A 205      -2.645  -3.535  -9.781  1.00 90.21           H  
ATOM   3232  HE2 MET A 205      -3.234  -1.865  -9.956  1.00 90.21           H  
ATOM   3233  HE3 MET A 205      -4.300  -3.237 -10.369  1.00 90.21           H  
ATOM   3234  N   SER A 206      -3.572  -7.983  -6.948  1.00 90.19           N  
ATOM   3235  H   SER A 206      -3.120  -7.571  -6.144  1.00 90.19           H  
ATOM   3236  CA  SER A 206      -2.876  -9.033  -7.688  1.00 90.19           C  
ATOM   3237  HA  SER A 206      -2.690  -8.688  -8.705  1.00 90.19           H  
ATOM   3238  C   SER A 206      -3.705 -10.314  -7.766  1.00 90.19           C  
ATOM   3239  CB  SER A 206      -1.534  -9.323  -7.027  1.00 90.19           C  
ATOM   3240  HB2 SER A 206      -1.673  -9.479  -5.958  1.00 90.19           H  
ATOM   3241  HB3 SER A 206      -0.864  -8.478  -7.185  1.00 90.19           H  
ATOM   3242  O   SER A 206      -3.929 -10.836  -8.855  1.00 90.19           O  
ATOM   3243  OG  SER A 206      -0.987 -10.490  -7.601  1.00 90.19           O  
ATOM   3244  HG  SER A 206      -0.156 -10.672  -7.156  1.00 90.19           H  
ATOM   3245  N   TYR A 207      -4.201 -10.806  -6.632  1.00 92.88           N  
ATOM   3246  H   TYR A 207      -4.010 -10.317  -5.769  1.00 92.88           H  
ATOM   3247  CA  TYR A 207      -5.008 -12.019  -6.567  1.00 92.88           C  
ATOM   3248  HA  TYR A 207      -4.439 -12.853  -6.977  1.00 92.88           H  
ATOM   3249  C   TYR A 207      -6.300 -11.891  -7.379  1.00 92.88           C  
ATOM   3250  CB  TYR A 207      -5.307 -12.296  -5.096  1.00 92.88           C  
ATOM   3251  HB2 TYR A 207      -5.822 -11.439  -4.660  1.00 92.88           H  
ATOM   3252  HB3 TYR A 207      -4.357 -12.411  -4.575  1.00 92.88           H  
ATOM   3253  O   TYR A 207      -6.664 -12.793  -8.135  1.00 92.88           O  
ATOM   3254  CG  TYR A 207      -6.131 -13.540  -4.875  1.00 92.88           C  
ATOM   3255  CD1 TYR A 207      -7.486 -13.424  -4.515  1.00 92.88           C  
ATOM   3256  HD1 TYR A 207      -7.936 -12.452  -4.379  1.00 92.88           H  
ATOM   3257  CD2 TYR A 207      -5.548 -14.809  -5.059  1.00 92.88           C  
ATOM   3258  HD2 TYR A 207      -4.510 -14.894  -5.344  1.00 92.88           H  
ATOM   3259  CE1 TYR A 207      -8.252 -14.586  -4.334  1.00 92.88           C  
ATOM   3260  HE1 TYR A 207      -9.294 -14.518  -4.057  1.00 92.88           H  
ATOM   3261  CE2 TYR A 207      -6.319 -15.972  -4.874  1.00 92.88           C  
ATOM   3262  HE2 TYR A 207      -5.895 -16.956  -5.011  1.00 92.88           H  
ATOM   3263  OH  TYR A 207      -8.423 -16.961  -4.307  1.00 92.88           O  
ATOM   3264  HH  TYR A 207      -7.912 -17.772  -4.362  1.00 92.88           H  
ATOM   3265  CZ  TYR A 207      -7.673 -15.857  -4.508  1.00 92.88           C  
ATOM   3266  N   PHE A 208      -6.961 -10.740  -7.286  1.00 94.32           N  
ATOM   3267  H   PHE A 208      -6.620 -10.031  -6.652  1.00 94.32           H  
ATOM   3268  CA  PHE A 208      -8.193 -10.468  -8.001  1.00 94.32           C  
ATOM   3269  HA  PHE A 208      -8.920 -11.228  -7.712  1.00 94.32           H  
ATOM   3270  C   PHE A 208      -8.007 -10.544  -9.520  1.00 94.32           C  
ATOM   3271  CB  PHE A 208      -8.738  -9.112  -7.562  1.00 94.32           C  
ATOM   3272  HB2 PHE A 208      -7.999  -8.336  -7.766  1.00 94.32           H  
ATOM   3273  HB3 PHE A 208      -8.915  -9.127  -6.487  1.00 94.32           H  
ATOM   3274  O   PHE A 208      -8.657 -11.355 -10.179  1.00 94.32           O  
ATOM   3275  CG  PHE A 208     -10.032  -8.762  -8.248  1.00 94.32           C  
ATOM   3276  CD1 PHE A 208     -10.049  -7.807  -9.279  1.00 94.32           C  
ATOM   3277  HD1 PHE A 208      -9.137  -7.317  -9.587  1.00 94.32           H  
ATOM   3278  CD2 PHE A 208     -11.217  -9.408  -7.857  1.00 94.32           C  
ATOM   3279  HD2 PHE A 208     -11.205 -10.138  -7.061  1.00 94.32           H  
ATOM   3280  CE1 PHE A 208     -11.259  -7.473  -9.904  1.00 94.32           C  
ATOM   3281  HE1 PHE A 208     -11.287  -6.720 -10.677  1.00 94.32           H  
ATOM   3282  CE2 PHE A 208     -12.424  -9.081  -8.486  1.00 94.32           C  
ATOM   3283  HE2 PHE A 208     -13.341  -9.552  -8.163  1.00 94.32           H  
ATOM   3284  CZ  PHE A 208     -12.441  -8.115  -9.505  1.00 94.32           C  
ATOM   3285  HZ  PHE A 208     -13.375  -7.839  -9.971  1.00 94.32           H  
ATOM   3286  N   TYR A 209      -7.083  -9.762 -10.080  1.00 89.50           N  
ATOM   3287  H   TYR A 209      -6.560  -9.127  -9.494  1.00 89.50           H  
ATOM   3288  CA  TYR A 209      -6.902  -9.693 -11.533  1.00 89.50           C  
ATOM   3289  HA  TYR A 209      -7.884  -9.684 -12.005  1.00 89.50           H  
ATOM   3290  C   TYR A 209      -6.160 -10.907 -12.103  1.00 89.50           C  
ATOM   3291  CB  TYR A 209      -6.202  -8.380 -11.904  1.00 89.50           C  
ATOM   3292  HB2 TYR A 209      -5.938  -8.412 -12.961  1.00 89.50           H  
ATOM   3293  HB3 TYR A 209      -5.275  -8.294 -11.337  1.00 89.50           H  
ATOM   3294  O   TYR A 209      -6.452 -11.340 -13.217  1.00 89.50           O  
ATOM   3295  CG  TYR A 209      -7.068  -7.155 -11.676  1.00 89.50           C  
ATOM   3296  CD1 TYR A 209      -8.185  -6.927 -12.502  1.00 89.50           C  
ATOM   3297  HD1 TYR A 209      -8.406  -7.601 -13.317  1.00 89.50           H  
ATOM   3298  CD2 TYR A 209      -6.773  -6.251 -10.638  1.00 89.50           C  
ATOM   3299  HD2 TYR A 209      -5.894  -6.403 -10.030  1.00 89.50           H  
ATOM   3300  CE1 TYR A 209      -9.008  -5.805 -12.286  1.00 89.50           C  
ATOM   3301  HE1 TYR A 209      -9.863  -5.608 -12.916  1.00 89.50           H  
ATOM   3302  CE2 TYR A 209      -7.613  -5.147 -10.397  1.00 89.50           C  
ATOM   3303  HE2 TYR A 209      -7.401  -4.456  -9.594  1.00 89.50           H  
ATOM   3304  OH  TYR A 209      -9.538  -3.856 -11.006  1.00 89.50           O  
ATOM   3305  HH  TYR A 209      -9.345  -3.367 -10.202  1.00 89.50           H  
ATOM   3306  CZ  TYR A 209      -8.730  -4.921 -11.226  1.00 89.50           C  
ATOM   3307  N   ASN A 210      -5.235 -11.510 -11.347  1.00 86.87           N  
ATOM   3308  H   ASN A 210      -5.012 -11.121 -10.442  1.00 86.87           H  
ATOM   3309  CA  ASN A 210      -4.478 -12.666 -11.830  1.00 86.87           C  
ATOM   3310  HA  ASN A 210      -4.343 -12.551 -12.906  1.00 86.87           H  
ATOM   3311  C   ASN A 210      -5.206 -13.999 -11.647  1.00 86.87           C  
ATOM   3312  CB  ASN A 210      -3.083 -12.707 -11.186  1.00 86.87           C  
ATOM   3313  HB2 ASN A 210      -3.157 -12.723 -10.099  1.00 86.87           H  
ATOM   3314  HB3 ASN A 210      -2.582 -13.629 -11.480  1.00 86.87           H  
ATOM   3315  O   ASN A 210      -4.908 -14.928 -12.402  1.00 86.87           O  
ATOM   3316  CG  ASN A 210      -2.213 -11.563 -11.662  1.00 86.87           C  
ATOM   3317  ND2 ASN A 210      -1.578 -10.818 -10.790  1.00 86.87           N  
ATOM   3318 HD21 ASN A 210      -1.783 -10.907  -9.805  1.00 86.87           H  
ATOM   3319 HD22 ASN A 210      -1.055 -10.034 -11.152  1.00 86.87           H  
ATOM   3320  OD1 ASN A 210      -2.059 -11.387 -12.859  1.00 86.87           O  
ATOM   3321  N   PHE A 211      -6.120 -14.108 -10.675  1.00 90.80           N  
ATOM   3322  H   PHE A 211      -6.285 -13.316 -10.070  1.00 90.80           H  
ATOM   3323  CA  PHE A 211      -6.805 -15.361 -10.357  1.00 90.80           C  
ATOM   3324  HA  PHE A 211      -6.608 -16.040 -11.186  1.00 90.80           H  
ATOM   3325  C   PHE A 211      -8.327 -15.290 -10.366  1.00 90.80           C  
ATOM   3326  CB  PHE A 211      -6.229 -15.985  -9.067  1.00 90.80           C  
ATOM   3327  HB2 PHE A 211      -6.269 -15.254  -8.259  1.00 90.80           H  
ATOM   3328  HB3 PHE A 211      -5.179 -16.225  -9.230  1.00 90.80           H  
ATOM   3329  O   PHE A 211      -8.963 -16.059 -11.094  1.00 90.80           O  
ATOM   3330  CG  PHE A 211      -6.958 -17.234  -8.598  1.00 90.80           C  
ATOM   3331  CD1 PHE A 211      -8.042 -17.120  -7.709  1.00 90.80           C  
ATOM   3332  HD1 PHE A 211      -8.321 -16.156  -7.310  1.00 90.80           H  
ATOM   3333  CD2 PHE A 211      -6.568 -18.512  -9.037  1.00 90.80           C  
ATOM   3334  HD2 PHE A 211      -5.657 -18.645  -9.602  1.00 90.80           H  
ATOM   3335  CE1 PHE A 211      -8.766 -18.262  -7.327  1.00 90.80           C  
ATOM   3336  HE1 PHE A 211      -9.583 -18.174  -6.626  1.00 90.80           H  
ATOM   3337  CE2 PHE A 211      -7.325 -19.647  -8.707  1.00 90.80           C  
ATOM   3338  HE2 PHE A 211      -7.031 -20.625  -9.057  1.00 90.80           H  
ATOM   3339  CZ  PHE A 211      -8.432 -19.519  -7.855  1.00 90.80           C  
ATOM   3340  HZ  PHE A 211      -8.997 -20.395  -7.574  1.00 90.80           H  
ATOM   3341  N   VAL A 212      -8.918 -14.368  -9.610  1.00 94.60           N  
ATOM   3342  H   VAL A 212      -8.336 -13.741  -9.073  1.00 94.60           H  
ATOM   3343  CA  VAL A 212     -10.375 -14.334  -9.415  1.00 94.60           C  
ATOM   3344  HA  VAL A 212     -10.705 -15.331  -9.125  1.00 94.60           H  
ATOM   3345  C   VAL A 212     -11.105 -13.981 -10.710  1.00 94.60           C  
ATOM   3346  CB  VAL A 212     -10.758 -13.368  -8.284  1.00 94.60           C  
ATOM   3347  HB  VAL A 212     -10.461 -12.356  -8.558  1.00 94.60           H  
ATOM   3348  O   VAL A 212     -11.992 -14.723 -11.126  1.00 94.60           O  
ATOM   3349  CG1 VAL A 212     -12.264 -13.348  -8.029  1.00 94.60           C  
ATOM   3350 HG11 VAL A 212     -12.608 -14.349  -7.767  1.00 94.60           H  
ATOM   3351 HG12 VAL A 212     -12.489 -12.663  -7.212  1.00 94.60           H  
ATOM   3352 HG13 VAL A 212     -12.791 -13.003  -8.918  1.00 94.60           H  
ATOM   3353  CG2 VAL A 212     -10.076 -13.762  -6.969  1.00 94.60           C  
ATOM   3354 HG21 VAL A 212     -10.396 -13.094  -6.169  1.00 94.60           H  
ATOM   3355 HG22 VAL A 212     -10.338 -14.785  -6.700  1.00 94.60           H  
ATOM   3356 HG23 VAL A 212      -8.992 -13.684  -7.060  1.00 94.60           H  
ATOM   3357  N   VAL A 213     -10.711 -12.896 -11.382  1.00 92.43           N  
ATOM   3358  H   VAL A 213      -9.968 -12.337 -10.988  1.00 92.43           H  
ATOM   3359  CA  VAL A 213     -11.340 -12.439 -12.631  1.00 92.43           C  
ATOM   3360  HA  VAL A 213     -12.408 -12.334 -12.443  1.00 92.43           H  
ATOM   3361  C   VAL A 213     -11.215 -13.488 -13.743  1.00 92.43           C  
ATOM   3362  CB  VAL A 213     -10.824 -11.046 -13.064  1.00 92.43           C  
ATOM   3363  HB  VAL A 213      -9.735 -11.011 -13.046  1.00 92.43           H  
ATOM   3364  O   VAL A 213     -12.249 -13.852 -14.304  1.00 92.43           O  
ATOM   3365  CG1 VAL A 213     -11.294 -10.663 -14.473  1.00 92.43           C  
ATOM   3366 HG11 VAL A 213     -10.994  -9.638 -14.691  1.00 92.43           H  
ATOM   3367 HG12 VAL A 213     -10.836 -11.313 -15.218  1.00 92.43           H  
ATOM   3368 HG13 VAL A 213     -12.379 -10.738 -14.534  1.00 92.43           H  
ATOM   3369  CG2 VAL A 213     -11.307  -9.970 -12.094  1.00 92.43           C  
ATOM   3370 HG21 VAL A 213     -10.981 -10.200 -11.080  1.00 92.43           H  
ATOM   3371 HG22 VAL A 213     -10.885  -9.005 -12.374  1.00 92.43           H  
ATOM   3372 HG23 VAL A 213     -12.394  -9.896 -12.115  1.00 92.43           H  
ATOM   3373  N   PRO A 214     -10.024 -14.047 -14.052  1.00 89.34           N  
ATOM   3374  CA  PRO A 214      -9.908 -15.062 -15.098  1.00 89.34           C  
ATOM   3375  HA  PRO A 214     -10.262 -14.635 -16.037  1.00 89.34           H  
ATOM   3376  C   PRO A 214     -10.706 -16.340 -14.812  1.00 89.34           C  
ATOM   3377  CB  PRO A 214      -8.413 -15.358 -15.216  1.00 89.34           C  
ATOM   3378  HB2 PRO A 214      -8.142 -15.527 -16.258  1.00 89.34           H  
ATOM   3379  HB3 PRO A 214      -8.138 -16.209 -14.593  1.00 89.34           H  
ATOM   3380  O   PRO A 214     -11.226 -16.963 -15.737  1.00 89.34           O  
ATOM   3381  CG  PRO A 214      -7.736 -14.101 -14.685  1.00 89.34           C  
ATOM   3382  HG2 PRO A 214      -7.696 -13.342 -15.467  1.00 89.34           H  
ATOM   3383  HG3 PRO A 214      -6.740 -14.305 -14.293  1.00 89.34           H  
ATOM   3384  CD  PRO A 214      -8.696 -13.656 -13.594  1.00 89.34           C  
ATOM   3385  HD2 PRO A 214      -8.455 -14.171 -12.664  1.00 89.34           H  
ATOM   3386  HD3 PRO A 214      -8.592 -12.580 -13.456  1.00 89.34           H  
ATOM   3387  N   THR A 215     -10.831 -16.726 -13.540  1.00 92.52           N  
ATOM   3388  H   THR A 215     -10.366 -16.195 -12.818  1.00 92.52           H  
ATOM   3389  CA  THR A 215     -11.639 -17.885 -13.138  1.00 92.52           C  
ATOM   3390  HA  THR A 215     -11.406 -18.723 -13.796  1.00 92.52           H  
ATOM   3391  C   THR A 215     -13.129 -17.584 -13.291  1.00 92.52           C  
ATOM   3392  CB  THR A 215     -11.304 -18.317 -11.703  1.00 92.52           C  
ATOM   3393  HB  THR A 215     -11.556 -17.517 -11.007  1.00 92.52           H  
ATOM   3394  O   THR A 215     -13.834 -18.302 -13.998  1.00 92.52           O  
ATOM   3395  CG2 THR A 215     -12.043 -19.588 -11.290  1.00 92.52           C  
ATOM   3396 HG21 THR A 215     -13.121 -19.423 -11.295  1.00 92.52           H  
ATOM   3397 HG22 THR A 215     -11.742 -19.861 -10.279  1.00 92.52           H  
ATOM   3398 HG23 THR A 215     -11.797 -20.402 -11.972  1.00 92.52           H  
ATOM   3399  OG1 THR A 215      -9.923 -18.583 -11.612  1.00 92.52           O  
ATOM   3400  HG1 THR A 215      -9.505 -17.772 -11.311  1.00 92.52           H  
ATOM   3401  N   ALA A 216     -13.610 -16.486 -12.700  1.00 93.22           N  
ATOM   3402  H   ALA A 216     -12.976 -15.898 -12.177  1.00 93.22           H  
ATOM   3403  CA  ALA A 216     -15.022 -16.103 -12.714  1.00 93.22           C  
ATOM   3404  HA  ALA A 216     -15.613 -16.936 -12.335  1.00 93.22           H  
ATOM   3405  C   ALA A 216     -15.541 -15.770 -14.122  1.00 93.22           C  
ATOM   3406  CB  ALA A 216     -15.200 -14.914 -11.771  1.00 93.22           C  
ATOM   3407  HB1 ALA A 216     -16.262 -14.691 -11.669  1.00 93.22           H  
ATOM   3408  HB2 ALA A 216     -14.794 -15.152 -10.788  1.00 93.22           H  
ATOM   3409  HB3 ALA A 216     -14.686 -14.045 -12.180  1.00 93.22           H  
ATOM   3410  O   ALA A 216     -16.694 -16.058 -14.443  1.00 93.22           O  
ATOM   3411  N   ALA A 217     -14.680 -15.244 -14.999  1.00 91.51           N  
ATOM   3412  H   ALA A 217     -13.763 -14.975 -14.672  1.00 91.51           H  
ATOM   3413  CA  ALA A 217     -15.017 -14.985 -16.395  1.00 91.51           C  
ATOM   3414  HA  ALA A 217     -15.880 -14.320 -16.421  1.00 91.51           H  
ATOM   3415  C   ALA A 217     -15.391 -16.256 -17.177  1.00 91.51           C  
ATOM   3416  CB  ALA A 217     -13.831 -14.279 -17.055  1.00 91.51           C  
ATOM   3417  HB1 ALA A 217     -14.099 -14.030 -18.082  1.00 91.51           H  
ATOM   3418  HB2 ALA A 217     -12.959 -14.932 -17.053  1.00 91.51           H  
ATOM   3419  HB3 ALA A 217     -13.597 -13.362 -16.513  1.00 91.51           H  
ATOM   3420  O   ALA A 217     -16.116 -16.162 -18.167  1.00 91.51           O  
ATOM   3421  N   ASN A 218     -14.919 -17.428 -16.739  1.00 92.64           N  
ATOM   3422  H   ASN A 218     -14.342 -17.432 -15.910  1.00 92.64           H  
ATOM   3423  CA  ASN A 218     -15.247 -18.724 -17.332  1.00 92.64           C  
ATOM   3424  HA  ASN A 218     -15.595 -18.570 -18.354  1.00 92.64           H  
ATOM   3425  C   ASN A 218     -16.403 -19.445 -16.617  1.00 92.64           C  
ATOM   3426  CB  ASN A 218     -13.966 -19.566 -17.408  1.00 92.64           C  
ATOM   3427  HB2 ASN A 218     -14.227 -20.577 -17.722  1.00 92.64           H  
ATOM   3428  HB3 ASN A 218     -13.481 -19.614 -16.433  1.00 92.64           H  
ATOM   3429  O   ASN A 218     -16.869 -20.470 -17.107  1.00 92.64           O  
ATOM   3430  CG  ASN A 218     -13.015 -19.020 -18.452  1.00 92.64           C  
ATOM   3431  ND2 ASN A 218     -11.837 -18.564 -18.099  1.00 92.64           N  
ATOM   3432 HD21 ASN A 218     -11.624 -18.383 -17.128  1.00 92.64           H  
ATOM   3433 HD22 ASN A 218     -11.266 -18.177 -18.836  1.00 92.64           H  
ATOM   3434  OD1 ASN A 218     -13.343 -18.961 -19.622  1.00 92.64           O  
ATOM   3435  N   LEU A 219     -16.905 -18.900 -15.505  1.00 93.45           N  
ATOM   3436  H   LEU A 219     -16.523 -18.024 -15.180  1.00 93.45           H  
ATOM   3437  CA  LEU A 219     -18.111 -19.392 -14.844  1.00 93.45           C  
ATOM   3438  HA  LEU A 219     -18.167 -20.474 -14.966  1.00 93.45           H  
ATOM   3439  C   LEU A 219     -19.361 -18.809 -15.507  1.00 93.45           C  
ATOM   3440  CB  LEU A 219     -18.066 -19.085 -13.335  1.00 93.45           C  
ATOM   3441  HB2 LEU A 219     -18.997 -19.432 -12.886  1.00 93.45           H  
ATOM   3442  HB3 LEU A 219     -18.016 -18.004 -13.202  1.00 93.45           H  
ATOM   3443  O   LEU A 219     -19.387 -17.645 -15.930  1.00 93.45           O  
ATOM   3444  CG  LEU A 219     -16.888 -19.715 -12.572  1.00 93.45           C  
ATOM   3445  HG  LEU A 219     -15.952 -19.304 -12.950  1.00 93.45           H  
ATOM   3446  CD1 LEU A 219     -16.986 -19.368 -11.086  1.00 93.45           C  
ATOM   3447 HD11 LEU A 219     -16.123 -19.773 -10.557  1.00 93.45           H  
ATOM   3448 HD12 LEU A 219     -17.008 -18.286 -10.955  1.00 93.45           H  
ATOM   3449 HD13 LEU A 219     -17.897 -19.793 -10.664  1.00 93.45           H  
ATOM   3450  CD2 LEU A 219     -16.839 -21.236 -12.712  1.00 93.45           C  
ATOM   3451 HD21 LEU A 219     -16.591 -21.502 -13.740  1.00 93.45           H  
ATOM   3452 HD22 LEU A 219     -17.803 -21.666 -12.441  1.00 93.45           H  
ATOM   3453 HD23 LEU A 219     -16.063 -21.641 -12.062  1.00 93.45           H  
ATOM   3454  N   ASN A 220     -20.411 -19.614 -15.589  1.00 93.17           N  
ATOM   3455  H   ASN A 220     -20.322 -20.564 -15.258  1.00 93.17           H  
ATOM   3456  CA  ASN A 220     -21.735 -19.159 -15.989  1.00 93.17           C  
ATOM   3457  HA  ASN A 220     -21.621 -18.461 -16.818  1.00 93.17           H  
ATOM   3458  C   ASN A 220     -22.397 -18.364 -14.859  1.00 93.17           C  
ATOM   3459  CB  ASN A 220     -22.553 -20.353 -16.499  1.00 93.17           C  
ATOM   3460  HB2 ASN A 220     -22.508 -21.174 -15.782  1.00 93.17           H  
ATOM   3461  HB3 ASN A 220     -23.598 -20.058 -16.590  1.00 93.17           H  
ATOM   3462  O   ASN A 220     -22.207 -18.669 -13.682  1.00 93.17           O  
ATOM   3463  CG  ASN A 220     -22.083 -20.827 -17.866  1.00 93.17           C  
ATOM   3464  ND2 ASN A 220     -22.356 -22.046 -18.244  1.00 93.17           N  
ATOM   3465 HD21 ASN A 220     -22.859 -22.664 -17.624  1.00 93.17           H  
ATOM   3466 HD22 ASN A 220     -22.072 -22.323 -19.173  1.00 93.17           H  
ATOM   3467  OD1 ASN A 220     -21.440 -20.125 -18.631  1.00 93.17           O  
ATOM   3468  N   SER A 221     -23.105 -17.291 -15.207  1.00 90.04           N  
ATOM   3469  H   SER A 221     -23.255 -17.104 -16.189  1.00 90.04           H  
ATOM   3470  CA  SER A 221     -24.021 -16.628 -14.272  1.00 90.04           C  
ATOM   3471  HA  SER A 221     -23.540 -16.530 -13.299  1.00 90.04           H  
ATOM   3472  C   SER A 221     -25.274 -17.474 -14.046  1.00 90.04           C  
ATOM   3473  CB  SER A 221     -24.377 -15.223 -14.767  1.00 90.04           C  
ATOM   3474  HB2 SER A 221     -23.499 -14.580 -14.692  1.00 90.04           H  
ATOM   3475  HB3 SER A 221     -25.166 -14.793 -14.150  1.00 90.04           H  
ATOM   3476  O   SER A 221     -25.484 -18.479 -14.722  1.00 90.04           O  
ATOM   3477  OG  SER A 221     -24.784 -15.259 -16.106  1.00 90.04           O  
ATOM   3478  HG  SER A 221     -25.704 -14.986 -16.121  1.00 90.04           H  
ATOM   3479  N   ASP A 222     -26.099 -17.080 -13.079  1.00 84.37           N  
ATOM   3480  H   ASP A 222     -25.898 -16.237 -12.560  1.00 84.37           H  
ATOM   3481  CA  ASP A 222     -27.285 -17.851 -12.684  1.00 84.37           C  
ATOM   3482  HA  ASP A 222     -26.977 -18.872 -12.462  1.00 84.37           H  
ATOM   3483  C   ASP A 222     -28.325 -17.943 -13.824  1.00 84.37           C  
ATOM   3484  CB  ASP A 222     -27.865 -17.240 -11.391  1.00 84.37           C  
ATOM   3485  HB2 ASP A 222     -28.745 -17.812 -11.097  1.00 84.37           H  
ATOM   3486  HB3 ASP A 222     -28.176 -16.215 -11.590  1.00 84.37           H  
ATOM   3487  O   ASP A 222     -29.057 -18.923 -13.923  1.00 84.37           O  
ATOM   3488  CG  ASP A 222     -26.864 -17.249 -10.219  1.00 84.37           C  
ATOM   3489  OD1 ASP A 222     -25.924 -18.077 -10.201  1.00 84.37           O  
ATOM   3490  OD2 ASP A 222     -26.913 -16.363  -9.333  1.00 84.37           O  
ATOM   3491  N   ASP A 223     -28.333 -16.964 -14.732  1.00 86.39           N  
ATOM   3492  H   ASP A 223     -27.695 -16.191 -14.608  1.00 86.39           H  
ATOM   3493  CA  ASP A 223     -29.146 -16.898 -15.951  1.00 86.39           C  
ATOM   3494  HA  ASP A 223     -30.093 -17.402 -15.762  1.00 86.39           H  
ATOM   3495  C   ASP A 223     -28.508 -17.596 -17.172  1.00 86.39           C  
ATOM   3496  CB  ASP A 223     -29.454 -15.415 -16.246  1.00 86.39           C  
ATOM   3497  HB2 ASP A 223     -30.011 -15.003 -15.405  1.00 86.39           H  
ATOM   3498  HB3 ASP A 223     -30.102 -15.364 -17.121  1.00 86.39           H  
ATOM   3499  O   ASP A 223     -29.191 -17.894 -18.154  1.00 86.39           O  
ATOM   3500  CG  ASP A 223     -28.212 -14.538 -16.481  1.00 86.39           C  
ATOM   3501  OD1 ASP A 223     -27.240 -14.649 -15.693  1.00 86.39           O  
ATOM   3502  OD2 ASP A 223     -28.234 -13.724 -17.427  1.00 86.39           O  
ATOM   3503  N   GLU A 224     -27.212 -17.914 -17.126  1.00 87.35           N  
ATOM   3504  H   GLU A 224     -26.716 -17.750 -16.262  1.00 87.35           H  
ATOM   3505  CA  GLU A 224     -26.496 -18.584 -18.215  1.00 87.35           C  
ATOM   3506  HA  GLU A 224     -26.973 -18.334 -19.162  1.00 87.35           H  
ATOM   3507  C   GLU A 224     -26.539 -20.108 -18.039  1.00 87.35           C  
ATOM   3508  CB  GLU A 224     -25.036 -18.106 -18.287  1.00 87.35           C  
ATOM   3509  HB2 GLU A 224     -24.463 -18.834 -18.863  1.00 87.35           H  
ATOM   3510  HB3 GLU A 224     -24.630 -18.083 -17.276  1.00 87.35           H  
ATOM   3511  O   GLU A 224     -26.004 -20.654 -17.075  1.00 87.35           O  
ATOM   3512  CG  GLU A 224     -24.832 -16.733 -18.948  1.00 87.35           C  
ATOM   3513  HG2 GLU A 224     -25.148 -16.812 -19.988  1.00 87.35           H  
ATOM   3514  HG3 GLU A 224     -25.471 -15.993 -18.466  1.00 87.35           H  
ATOM   3515  CD  GLU A 224     -23.355 -16.268 -18.907  1.00 87.35           C  
ATOM   3516  OE1 GLU A 224     -22.992 -15.305 -19.615  1.00 87.35           O  
ATOM   3517  OE2 GLU A 224     -22.495 -16.915 -18.250  1.00 87.35           O  
ATOM   3518  N   ASN A 225     -27.115 -20.826 -19.010  1.00 86.08           N  
ATOM   3519  H   ASN A 225     -27.585 -20.325 -19.750  1.00 86.08           H  
ATOM   3520  CA  ASN A 225     -27.117 -22.298 -19.040  1.00 86.08           C  
ATOM   3521  HA  ASN A 225     -27.826 -22.605 -19.809  1.00 86.08           H  
ATOM   3522  C   ASN A 225     -27.618 -22.940 -17.722  1.00 86.08           C  
ATOM   3523  CB  ASN A 225     -25.717 -22.775 -19.474  1.00 86.08           C  
ATOM   3524  HB2 ASN A 225     -25.366 -22.177 -20.315  1.00 86.08           H  
ATOM   3525  HB3 ASN A 225     -25.029 -22.635 -18.640  1.00 86.08           H  
ATOM   3526  O   ASN A 225     -27.056 -23.928 -17.247  1.00 86.08           O  
ATOM   3527  CG  ASN A 225     -25.692 -24.227 -19.910  1.00 86.08           C  
ATOM   3528  ND2 ASN A 225     -24.739 -24.997 -19.439  1.00 86.08           N  
ATOM   3529 HD21 ASN A 225     -24.211 -24.685 -18.637  1.00 86.08           H  
ATOM   3530 HD22 ASN A 225     -24.799 -25.975 -19.684  1.00 86.08           H  
ATOM   3531  OD1 ASN A 225     -26.495 -24.670 -20.715  1.00 86.08           O  
ATOM   3532  N   GLY A 226     -28.631 -22.331 -17.092  1.00 85.52           N  
ATOM   3533  H   GLY A 226     -28.990 -21.472 -17.484  1.00 85.52           H  
ATOM   3534  CA  GLY A 226     -29.190 -22.776 -15.810  1.00 85.52           C  
ATOM   3535  HA2 GLY A 226     -29.510 -23.814 -15.895  1.00 85.52           H  
ATOM   3536  HA3 GLY A 226     -30.060 -22.163 -15.576  1.00 85.52           H  
ATOM   3537  C   GLY A 226     -28.225 -22.672 -14.622  1.00 85.52           C  
ATOM   3538  O   GLY A 226     -28.363 -23.433 -13.667  1.00 85.52           O  
ATOM   3539  N   GLY A 227     -27.206 -21.809 -14.694  1.00 88.12           N  
ATOM   3540  H   GLY A 227     -27.122 -21.208 -15.501  1.00 88.12           H  
ATOM   3541  CA  GLY A 227     -26.196 -21.673 -13.644  1.00 88.12           C  
ATOM   3542  HA2 GLY A 227     -26.692 -21.589 -12.677  1.00 88.12           H  
ATOM   3543  HA3 GLY A 227     -25.630 -20.758 -13.821  1.00 88.12           H  
ATOM   3544  C   GLY A 227     -25.200 -22.834 -13.582  1.00 88.12           C  
ATOM   3545  O   GLY A 227     -24.511 -22.996 -12.569  1.00 88.12           O  
ATOM   3546  N   VAL A 228     -25.098 -23.643 -14.645  1.00 93.62           N  
ATOM   3547  H   VAL A 228     -25.718 -23.467 -15.423  1.00 93.62           H  
ATOM   3548  CA  VAL A 228     -24.218 -24.821 -14.721  1.00 93.62           C  
ATOM   3549  HA  VAL A 228     -23.847 -25.044 -13.721  1.00 93.62           H  
ATOM   3550  C   VAL A 228     -23.023 -24.555 -15.628  1.00 93.62           C  
ATOM   3551  CB  VAL A 228     -24.983 -26.068 -15.205  1.00 93.62           C  
ATOM   3552  HB  VAL A 228     -25.368 -25.895 -16.210  1.00 93.62           H  
ATOM   3553  O   VAL A 228     -23.200 -24.190 -16.792  1.00 93.62           O  
ATOM   3554  CG1 VAL A 228     -24.066 -27.298 -15.244  1.00 93.62           C  
ATOM   3555 HG11 VAL A 228     -24.650 -28.178 -15.516  1.00 93.62           H  
ATOM   3556 HG12 VAL A 228     -23.283 -27.172 -15.991  1.00 93.62           H  
ATOM   3557 HG13 VAL A 228     -23.617 -27.454 -14.263  1.00 93.62           H  
ATOM   3558  CG2 VAL A 228     -26.161 -26.388 -14.277  1.00 93.62           C  
ATOM   3559 HG21 VAL A 228     -26.905 -25.594 -14.337  1.00 93.62           H  
ATOM   3560 HG22 VAL A 228     -25.817 -26.473 -13.246  1.00 93.62           H  
ATOM   3561 HG23 VAL A 228     -26.639 -27.318 -14.585  1.00 93.62           H  
ATOM   3562  N   THR A 229     -21.808 -24.792 -15.129  1.00 95.00           N  
ATOM   3563  H   THR A 229     -21.752 -25.125 -14.177  1.00 95.00           H  
ATOM   3564  CA  THR A 229     -20.552 -24.608 -15.880  1.00 95.00           C  
ATOM   3565  HA  THR A 229     -20.770 -24.132 -16.836  1.00 95.00           H  
ATOM   3566  C   THR A 229     -19.874 -25.945 -16.166  1.00 95.00           C  
ATOM   3567  CB  THR A 229     -19.583 -23.679 -15.131  1.00 95.00           C  
ATOM   3568  HB  THR A 229     -19.336 -24.108 -14.159  1.00 95.00           H  
ATOM   3569  O   THR A 229     -19.678 -26.749 -15.258  1.00 95.00           O  
ATOM   3570  CG2 THR A 229     -18.289 -23.415 -15.898  1.00 95.00           C  
ATOM   3571 HG21 THR A 229     -17.705 -22.652 -15.382  1.00 95.00           H  
ATOM   3572 HG22 THR A 229     -17.689 -24.324 -15.942  1.00 95.00           H  
ATOM   3573 HG23 THR A 229     -18.510 -23.068 -16.907  1.00 95.00           H  
ATOM   3574  OG1 THR A 229     -20.179 -22.423 -14.929  1.00 95.00           O  
ATOM   3575  HG1 THR A 229     -20.859 -22.557 -14.265  1.00 95.00           H  
ATOM   3576  N   ASP A 230     -19.449 -26.166 -17.411  1.00 94.20           N  
ATOM   3577  H   ASP A 230     -19.658 -25.487 -18.129  1.00 94.20           H  
ATOM   3578  CA  ASP A 230     -18.604 -27.310 -17.769  1.00 94.20           C  
ATOM   3579  HA  ASP A 230     -19.070 -28.228 -17.411  1.00 94.20           H  
ATOM   3580  C   ASP A 230     -17.212 -27.177 -17.125  1.00 94.20           C  
ATOM   3581  CB  ASP A 230     -18.428 -27.410 -19.296  1.00 94.20           C  
ATOM   3582  HB2 ASP A 230     -17.588 -28.075 -19.495  1.00 94.20           H  
ATOM   3583  HB3 ASP A 230     -18.160 -26.427 -19.684  1.00 94.20           H  
ATOM   3584  O   ASP A 230     -16.525 -26.165 -17.294  1.00 94.20           O  
ATOM   3585  CG  ASP A 230     -19.620 -27.950 -20.094  1.00 94.20           C  
ATOM   3586  OD1 ASP A 230     -20.584 -28.463 -19.488  1.00 94.20           O  
ATOM   3587  OD2 ASP A 230     -19.497 -27.894 -21.347  1.00 94.20           O  
ATOM   3588  N   ILE A 231     -16.761 -28.227 -16.444  1.00 94.22           N  
ATOM   3589  H   ILE A 231     -17.383 -29.016 -16.336  1.00 94.22           H  
ATOM   3590  CA  ILE A 231     -15.428 -28.346 -15.850  1.00 94.22           C  
ATOM   3591  HA  ILE A 231     -14.844 -27.463 -16.109  1.00 94.22           H  
ATOM   3592  C   ILE A 231     -14.694 -29.542 -16.447  1.00 94.22           C  
ATOM   3593  CB  ILE A 231     -15.522 -28.417 -14.304  1.00 94.22           C  
ATOM   3594  HB  ILE A 231     -16.271 -29.160 -14.030  1.00 94.22           H  
ATOM   3595  O   ILE A 231     -15.224 -30.648 -16.497  1.00 94.22           O  
ATOM   3596  CG1 ILE A 231     -15.988 -27.038 -13.784  1.00 94.22           C  
ATOM   3597 HG12 ILE A 231     -15.502 -26.252 -14.362  1.00 94.22           H  
ATOM   3598 HG13 ILE A 231     -17.061 -26.948 -13.950  1.00 94.22           H  
ATOM   3599  CG2 ILE A 231     -14.188 -28.856 -13.661  1.00 94.22           C  
ATOM   3600 HG21 ILE A 231     -13.916 -29.855 -14.002  1.00 94.22           H  
ATOM   3601 HG22 ILE A 231     -13.397 -28.150 -13.913  1.00 94.22           H  
ATOM   3602 HG23 ILE A 231     -14.288 -28.929 -12.578  1.00 94.22           H  
ATOM   3603  CD1 ILE A 231     -15.683 -26.744 -12.312  1.00 94.22           C  
ATOM   3604 HD11 ILE A 231     -16.109 -25.772 -12.065  1.00 94.22           H  
ATOM   3605 HD12 ILE A 231     -16.103 -27.515 -11.666  1.00 94.22           H  
ATOM   3606 HD13 ILE A 231     -14.607 -26.674 -12.150  1.00 94.22           H  
ATOM   3607  N   ASP A 232     -13.433 -29.345 -16.822  1.00 93.20           N  
ATOM   3608  H   ASP A 232     -13.056 -28.411 -16.743  1.00 93.20           H  
ATOM   3609  CA  ASP A 232     -12.499 -30.440 -17.066  1.00 93.20           C  
ATOM   3610  HA  ASP A 232     -13.033 -31.306 -17.460  1.00 93.20           H  
ATOM   3611  C   ASP A 232     -11.853 -30.827 -15.726  1.00 93.20           C  
ATOM   3612  CB  ASP A 232     -11.445 -30.028 -18.104  1.00 93.20           C  
ATOM   3613  HB2 ASP A 232     -10.706 -30.826 -18.180  1.00 93.20           H  
ATOM   3614  HB3 ASP A 232     -10.929 -29.137 -17.746  1.00 93.20           H  
ATOM   3615  O   ASP A 232     -10.911 -30.176 -15.263  1.00 93.20           O  
ATOM   3616  CG  ASP A 232     -11.983 -29.755 -19.515  1.00 93.20           C  
ATOM   3617  OD1 ASP A 232     -12.937 -30.441 -19.955  1.00 93.20           O  
ATOM   3618  OD2 ASP A 232     -11.355 -28.898 -20.186  1.00 93.20           O  
ATOM   3619  N   ALA A 233     -12.383 -31.861 -15.073  1.00 93.39           N  
ATOM   3620  H   ALA A 233     -13.133 -32.371 -15.518  1.00 93.39           H  
ATOM   3621  CA  ALA A 233     -11.871 -32.387 -13.811  1.00 93.39           C  
ATOM   3622  HA  ALA A 233     -11.550 -31.559 -13.179  1.00 93.39           H  
ATOM   3623  C   ALA A 233     -10.666 -33.301 -14.060  1.00 93.39           C  
ATOM   3624  CB  ALA A 233     -12.995 -33.131 -13.086  1.00 93.39           C  
ATOM   3625  HB1 ALA A 233     -12.620 -33.519 -12.139  1.00 93.39           H  
ATOM   3626  HB2 ALA A 233     -13.332 -33.968 -13.697  1.00 93.39           H  
ATOM   3627  HB3 ALA A 233     -13.830 -32.457 -12.896  1.00 93.39           H  
ATOM   3628  O   ALA A 233     -10.725 -34.186 -14.913  1.00 93.39           O  
ATOM   3629  N   GLU A 234      -9.582 -33.112 -13.312  1.00 88.40           N  
ATOM   3630  H   GLU A 234      -9.618 -32.437 -12.562  1.00 88.40           H  
ATOM   3631  CA  GLU A 234      -8.354 -33.894 -13.445  1.00 88.40           C  
ATOM   3632  HA  GLU A 234      -8.252 -34.221 -14.480  1.00 88.40           H  
ATOM   3633  C   GLU A 234      -8.415 -35.140 -12.558  1.00 88.40           C  
ATOM   3634  CB  GLU A 234      -7.142 -33.008 -13.129  1.00 88.40           C  
ATOM   3635  HB2 GLU A 234      -7.132 -32.751 -12.070  1.00 88.40           H  
ATOM   3636  HB3 GLU A 234      -7.227 -32.083 -13.699  1.00 88.40           H  
ATOM   3637  O   GLU A 234      -8.064 -35.103 -11.383  1.00 88.40           O  
ATOM   3638  CG  GLU A 234      -5.832 -33.713 -13.513  1.00 88.40           C  
ATOM   3639  HG2 GLU A 234      -5.682 -34.560 -12.844  1.00 88.40           H  
ATOM   3640  HG3 GLU A 234      -5.921 -34.078 -14.536  1.00 88.40           H  
ATOM   3641  CD  GLU A 234      -4.608 -32.797 -13.426  1.00 88.40           C  
ATOM   3642  OE1 GLU A 234      -3.571 -33.098 -14.064  1.00 88.40           O  
ATOM   3643  OE2 GLU A 234      -4.681 -31.770 -12.727  1.00 88.40           O  
ATOM   3644  N   ILE A 235      -8.866 -36.258 -13.126  1.00 84.63           N  
ATOM   3645  H   ILE A 235      -9.073 -36.226 -14.114  1.00 84.63           H  
ATOM   3646  CA  ILE A 235      -9.019 -37.533 -12.406  1.00 84.63           C  
ATOM   3647  HA  ILE A 235      -9.566 -37.353 -11.481  1.00 84.63           H  
ATOM   3648  C   ILE A 235      -7.651 -38.115 -12.024  1.00 84.63           C  
ATOM   3649  CB  ILE A 235      -9.809 -38.535 -13.278  1.00 84.63           C  
ATOM   3650  HB  ILE A 235      -9.204 -38.759 -14.156  1.00 84.63           H  
ATOM   3651  O   ILE A 235      -7.492 -38.730 -10.971  1.00 84.63           O  
ATOM   3652  CG1 ILE A 235     -11.156 -37.985 -13.797  1.00 84.63           C  
ATOM   3653 HG12 ILE A 235     -11.548 -38.700 -14.521  1.00 84.63           H  
ATOM   3654 HG13 ILE A 235     -10.998 -37.049 -14.332  1.00 84.63           H  
ATOM   3655  CG2 ILE A 235     -10.046 -39.859 -12.527  1.00 84.63           C  
ATOM   3656 HG21 ILE A 235     -10.500 -39.668 -11.554  1.00 84.63           H  
ATOM   3657 HG22 ILE A 235      -9.099 -40.376 -12.372  1.00 84.63           H  
ATOM   3658 HG23 ILE A 235     -10.695 -40.509 -13.113  1.00 84.63           H  
ATOM   3659  CD1 ILE A 235     -12.232 -37.771 -12.728  1.00 84.63           C  
ATOM   3660 HD11 ILE A 235     -13.091 -37.277 -13.182  1.00 84.63           H  
ATOM   3661 HD12 ILE A 235     -12.558 -38.723 -12.311  1.00 84.63           H  
ATOM   3662 HD13 ILE A 235     -11.847 -37.133 -11.931  1.00 84.63           H  
ATOM   3663  N   LYS A 236      -6.655 -37.925 -12.895  1.00 77.09           N  
ATOM   3664  H   LYS A 236      -6.874 -37.383 -13.718  1.00 77.09           H  
ATOM   3665  CA  LYS A 236      -5.238 -38.237 -12.671  1.00 77.09           C  
ATOM   3666  HA  LYS A 236      -5.029 -38.196 -11.602  1.00 77.09           H  
ATOM   3667  C   LYS A 236      -4.397 -37.181 -13.366  1.00 77.09           C  
ATOM   3668  CB  LYS A 236      -4.876 -39.621 -13.229  1.00 77.09           C  
ATOM   3669  HB2 LYS A 236      -5.180 -39.684 -14.274  1.00 77.09           H  
ATOM   3670  HB3 LYS A 236      -3.794 -39.747 -13.187  1.00 77.09           H  
ATOM   3671  O   LYS A 236      -4.869 -36.538 -14.293  1.00 77.09           O  
ATOM   3672  CG  LYS A 236      -5.522 -40.764 -12.446  1.00 77.09           C  
ATOM   3673  HG2 LYS A 236      -5.213 -40.719 -11.401  1.00 77.09           H  
ATOM   3674  HG3 LYS A 236      -6.607 -40.685 -12.510  1.00 77.09           H  
ATOM   3675  CD  LYS A 236      -5.099 -42.097 -13.057  1.00 77.09           C  
ATOM   3676  HD2 LYS A 236      -4.018 -42.216 -12.981  1.00 77.09           H  
ATOM   3677  HD3 LYS A 236      -5.386 -42.100 -14.108  1.00 77.09           H  
ATOM   3678  CE  LYS A 236      -5.808 -43.236 -12.330  1.00 77.09           C  
ATOM   3679  HE2 LYS A 236      -6.865 -42.980 -12.253  1.00 77.09           H  
ATOM   3680  HE3 LYS A 236      -5.406 -43.326 -11.321  1.00 77.09           H  
ATOM   3681  NZ  LYS A 236      -5.652 -44.495 -13.091  1.00 77.09           N  
ATOM   3682  HZ1 LYS A 236      -4.676 -44.743 -13.173  1.00 77.09           H  
ATOM   3683  HZ2 LYS A 236      -6.167 -45.245 -12.654  1.00 77.09           H  
ATOM   3684  HZ3 LYS A 236      -6.017 -44.352 -14.021  1.00 77.09           H  
ATOM   3685  N   ARG A 237      -3.132 -37.036 -12.970  1.00 70.03           N  
ATOM   3686  H   ARG A 237      -2.812 -37.617 -12.209  1.00 70.03           H  
ATOM   3687  CA  ARG A 237      -2.222 -36.036 -13.544  1.00 70.03           C  
ATOM   3688  HA  ARG A 237      -2.612 -35.053 -13.279  1.00 70.03           H  
ATOM   3689  C   ARG A 237      -2.177 -36.121 -15.081  1.00 70.03           C  
ATOM   3690  CB  ARG A 237      -0.844 -36.195 -12.895  1.00 70.03           C  
ATOM   3691  HB2 ARG A 237      -0.974 -36.230 -11.813  1.00 70.03           H  
ATOM   3692  HB3 ARG A 237      -0.387 -37.130 -13.219  1.00 70.03           H  
ATOM   3693  O   ARG A 237      -1.611 -37.065 -15.625  1.00 70.03           O  
ATOM   3694  CG  ARG A 237       0.078 -35.020 -13.235  1.00 70.03           C  
ATOM   3695  HG2 ARG A 237      -0.415 -34.083 -12.975  1.00 70.03           H  
ATOM   3696  HG3 ARG A 237       0.303 -35.025 -14.301  1.00 70.03           H  
ATOM   3697  CD  ARG A 237       1.374 -35.153 -12.433  1.00 70.03           C  
ATOM   3698  HD2 ARG A 237       1.844 -36.104 -12.682  1.00 70.03           H  
ATOM   3699  HD3 ARG A 237       1.121 -35.149 -11.372  1.00 70.03           H  
ATOM   3700  NE  ARG A 237       2.308 -34.052 -12.726  1.00 70.03           N  
ATOM   3701  HE  ARG A 237       2.077 -33.467 -13.517  1.00 70.03           H  
ATOM   3702  NH1 ARG A 237       3.784 -34.476 -11.023  1.00 70.03           N  
ATOM   3703 HH11 ARG A 237       4.637 -34.269 -10.524  1.00 70.03           H  
ATOM   3704 HH12 ARG A 237       3.189 -35.235 -10.724  1.00 70.03           H  
ATOM   3705  NH2 ARG A 237       4.190 -32.802 -12.449  1.00 70.03           N  
ATOM   3706 HH21 ARG A 237       3.960 -32.279 -13.281  1.00 70.03           H  
ATOM   3707 HH22 ARG A 237       5.062 -32.627 -11.971  1.00 70.03           H  
ATOM   3708  CZ  ARG A 237       3.418 -33.781 -12.066  1.00 70.03           C  
ATOM   3709  N   GLY A 238      -2.746 -35.129 -15.764  1.00 72.19           N  
ATOM   3710  H   GLY A 238      -3.195 -34.407 -15.219  1.00 72.19           H  
ATOM   3711  CA  GLY A 238      -2.868 -35.058 -17.225  1.00 72.19           C  
ATOM   3712  HA2 GLY A 238      -1.984 -35.509 -17.676  1.00 72.19           H  
ATOM   3713  HA3 GLY A 238      -2.899 -34.007 -17.514  1.00 72.19           H  
ATOM   3714  C   GLY A 238      -4.097 -35.746 -17.844  1.00 72.19           C  
ATOM   3715  O   GLY A 238      -4.313 -35.592 -19.044  1.00 72.19           O  
ATOM   3716  N   GLU A 239      -4.908 -36.462 -17.065  1.00 83.71           N  
ATOM   3717  H   GLU A 239      -4.738 -36.457 -16.070  1.00 83.71           H  
ATOM   3718  CA  GLU A 239      -6.118 -37.165 -17.504  1.00 83.71           C  
ATOM   3719  HA  GLU A 239      -6.138 -37.192 -18.594  1.00 83.71           H  
ATOM   3720  C   GLU A 239      -7.372 -36.436 -17.009  1.00 83.71           C  
ATOM   3721  CB  GLU A 239      -6.096 -38.621 -17.011  1.00 83.71           C  
ATOM   3722  HB2 GLU A 239      -5.128 -39.062 -17.250  1.00 83.71           H  
ATOM   3723  HB3 GLU A 239      -6.230 -38.627 -15.930  1.00 83.71           H  
ATOM   3724  O   GLU A 239      -7.623 -36.329 -15.806  1.00 83.71           O  
ATOM   3725  CG  GLU A 239      -7.202 -39.468 -17.664  1.00 83.71           C  
ATOM   3726  HG2 GLU A 239      -8.160 -38.969 -17.519  1.00 83.71           H  
ATOM   3727  HG3 GLU A 239      -7.013 -39.520 -18.736  1.00 83.71           H  
ATOM   3728  CD  GLU A 239      -7.302 -40.896 -17.095  1.00 83.71           C  
ATOM   3729  OE1 GLU A 239      -8.363 -41.522 -17.318  1.00 83.71           O  
ATOM   3730  OE2 GLU A 239      -6.350 -41.366 -16.423  1.00 83.71           O  
ATOM   3731  N   PHE A 240      -8.176 -35.954 -17.955  1.00 89.93           N  
ATOM   3732  H   PHE A 240      -7.964 -36.150 -18.923  1.00 89.93           H  
ATOM   3733  CA  PHE A 240      -9.327 -35.102 -17.680  1.00 89.93           C  
ATOM   3734  HA  PHE A 240      -9.359 -34.902 -16.609  1.00 89.93           H  
ATOM   3735  C   PHE A 240     -10.641 -35.767 -18.073  1.00 89.93           C  
ATOM   3736  CB  PHE A 240      -9.165 -33.755 -18.389  1.00 89.93           C  
ATOM   3737  HB2 PHE A 240      -9.029 -33.921 -19.457  1.00 89.93           H  
ATOM   3738  HB3 PHE A 240     -10.083 -33.181 -18.260  1.00 89.93           H  
ATOM   3739  O   PHE A 240     -10.731 -36.430 -19.106  1.00 89.93           O  
ATOM   3740  CG  PHE A 240      -8.009 -32.942 -17.855  1.00 89.93           C  
ATOM   3741  CD1 PHE A 240      -8.233 -32.033 -16.811  1.00 89.93           C  
ATOM   3742  HD1 PHE A 240      -9.225 -31.905 -16.403  1.00 89.93           H  
ATOM   3743  CD2 PHE A 240      -6.710 -33.117 -18.370  1.00 89.93           C  
ATOM   3744  HD2 PHE A 240      -6.532 -33.834 -19.157  1.00 89.93           H  
ATOM   3745  CE1 PHE A 240      -7.167 -31.296 -16.287  1.00 89.93           C  
ATOM   3746  HE1 PHE A 240      -7.385 -30.598 -15.492  1.00 89.93           H  
ATOM   3747  CE2 PHE A 240      -5.633 -32.402 -17.820  1.00 89.93           C  
ATOM   3748  HE2 PHE A 240      -4.631 -32.579 -18.182  1.00 89.93           H  
ATOM   3749  CZ  PHE A 240      -5.859 -31.500 -16.767  1.00 89.93           C  
ATOM   3750  HZ  PHE A 240      -5.025 -30.992 -16.308  1.00 89.93           H  
ATOM   3751  N   GLN A 241     -11.682 -35.528 -17.282  1.00 94.37           N  
ATOM   3752  H   GLN A 241     -11.531 -34.971 -16.453  1.00 94.37           H  
ATOM   3753  CA  GLN A 241     -13.059 -35.884 -17.610  1.00 94.37           C  
ATOM   3754  HA  GLN A 241     -13.116 -36.187 -18.656  1.00 94.37           H  
ATOM   3755  C   GLN A 241     -13.966 -34.671 -17.443  1.00 94.37           C  
ATOM   3756  CB  GLN A 241     -13.536 -37.054 -16.743  1.00 94.37           C  
ATOM   3757  HB2 GLN A 241     -14.613 -37.168 -16.868  1.00 94.37           H  
ATOM   3758  HB3 GLN A 241     -13.324 -36.835 -15.696  1.00 94.37           H  
ATOM   3759  O   GLN A 241     -13.750 -33.838 -16.566  1.00 94.37           O  
ATOM   3760  CG  GLN A 241     -12.853 -38.370 -17.141  1.00 94.37           C  
ATOM   3761  HG2 GLN A 241     -11.777 -38.281 -16.989  1.00 94.37           H  
ATOM   3762  HG3 GLN A 241     -13.028 -38.566 -18.199  1.00 94.37           H  
ATOM   3763  CD  GLN A 241     -13.352 -39.568 -16.343  1.00 94.37           C  
ATOM   3764  NE2 GLN A 241     -12.714 -40.709 -16.478  1.00 94.37           N  
ATOM   3765 HE21 GLN A 241     -12.999 -41.483 -15.894  1.00 94.37           H  
ATOM   3766 HE22 GLN A 241     -11.866 -40.755 -17.024  1.00 94.37           H  
ATOM   3767  OE1 GLN A 241     -14.323 -39.516 -15.598  1.00 94.37           O  
ATOM   3768  N   LYS A 242     -15.001 -34.584 -18.279  1.00 95.57           N  
ATOM   3769  H   LYS A 242     -15.156 -35.329 -18.942  1.00 95.57           H  
ATOM   3770  CA  LYS A 242     -15.987 -33.506 -18.192  1.00 95.57           C  
ATOM   3771  HA  LYS A 242     -15.464 -32.565 -18.024  1.00 95.57           H  
ATOM   3772  C   LYS A 242     -16.922 -33.728 -17.014  1.00 95.57           C  
ATOM   3773  CB  LYS A 242     -16.790 -33.384 -19.483  1.00 95.57           C  
ATOM   3774  HB2 LYS A 242     -17.609 -32.685 -19.314  1.00 95.57           H  
ATOM   3775  HB3 LYS A 242     -17.212 -34.353 -19.748  1.00 95.57           H  
ATOM   3776  O   LYS A 242     -17.465 -34.821 -16.862  1.00 95.57           O  
ATOM   3777  CG  LYS A 242     -15.922 -32.852 -20.624  1.00 95.57           C  
ATOM   3778  HG2 LYS A 242     -15.496 -31.889 -20.342  1.00 95.57           H  
ATOM   3779  HG3 LYS A 242     -15.116 -33.554 -20.839  1.00 95.57           H  
ATOM   3780  CD  LYS A 242     -16.798 -32.682 -21.862  1.00 95.57           C  
ATOM   3781  HD2 LYS A 242     -17.601 -31.980 -21.637  1.00 95.57           H  
ATOM   3782  HD3 LYS A 242     -17.228 -33.647 -22.129  1.00 95.57           H  
ATOM   3783  CE  LYS A 242     -15.955 -32.147 -23.014  1.00 95.57           C  
ATOM   3784  HE2 LYS A 242     -15.107 -32.815 -23.167  1.00 95.57           H  
ATOM   3785  HE3 LYS A 242     -15.561 -31.172 -22.726  1.00 95.57           H  
ATOM   3786  NZ  LYS A 242     -16.781 -32.054 -24.239  1.00 95.57           N  
ATOM   3787  HZ1 LYS A 242     -17.123 -32.971 -24.488  1.00 95.57           H  
ATOM   3788  HZ2 LYS A 242     -17.582 -31.464 -24.061  1.00 95.57           H  
ATOM   3789  HZ3 LYS A 242     -16.238 -31.686 -25.006  1.00 95.57           H  
ATOM   3790  N   TYR A 243     -17.098 -32.681 -16.226  1.00 96.02           N  
ATOM   3791  H   TYR A 243     -16.574 -31.845 -16.443  1.00 96.02           H  
ATOM   3792  CA  TYR A 243     -18.011 -32.577 -15.100  1.00 96.02           C  
ATOM   3793  HA  TYR A 243     -18.676 -33.440 -15.106  1.00 96.02           H  
ATOM   3794  C   TYR A 243     -18.863 -31.315 -15.250  1.00 96.02           C  
ATOM   3795  CB  TYR A 243     -17.226 -32.558 -13.775  1.00 96.02           C  
ATOM   3796  HB2 TYR A 243     -16.332 -31.945 -13.889  1.00 96.02           H  
ATOM   3797  HB3 TYR A 243     -17.843 -32.081 -13.014  1.00 96.02           H  
ATOM   3798  O   TYR A 243     -18.481 -30.380 -15.951  1.00 96.02           O  
ATOM   3799  CG  TYR A 243     -16.829 -33.931 -13.264  1.00 96.02           C  
ATOM   3800  CD1 TYR A 243     -17.335 -34.401 -12.039  1.00 96.02           C  
ATOM   3801  HD1 TYR A 243     -17.985 -33.768 -11.453  1.00 96.02           H  
ATOM   3802  CD2 TYR A 243     -15.959 -34.747 -14.008  1.00 96.02           C  
ATOM   3803  HD2 TYR A 243     -15.524 -34.376 -14.925  1.00 96.02           H  
ATOM   3804  CE1 TYR A 243     -16.985 -35.678 -11.566  1.00 96.02           C  
ATOM   3805  HE1 TYR A 243     -17.384 -36.026 -10.624  1.00 96.02           H  
ATOM   3806  CE2 TYR A 243     -15.631 -36.035 -13.562  1.00 96.02           C  
ATOM   3807  HE2 TYR A 243     -14.975 -36.665 -14.144  1.00 96.02           H  
ATOM   3808  OH  TYR A 243     -15.756 -37.717 -11.878  1.00 96.02           O  
ATOM   3809  HH  TYR A 243     -16.015 -37.809 -10.958  1.00 96.02           H  
ATOM   3810  CZ  TYR A 243     -16.128 -36.495 -12.331  1.00 96.02           C  
ATOM   3811  N   GLN A 244     -20.003 -31.278 -14.574  1.00 96.31           N  
ATOM   3812  H   GLN A 244     -20.303 -32.121 -14.106  1.00 96.31           H  
ATOM   3813  CA  GLN A 244     -20.868 -30.106 -14.480  1.00 96.31           C  
ATOM   3814  HA  GLN A 244     -20.549 -29.340 -15.186  1.00 96.31           H  
ATOM   3815  C   GLN A 244     -20.791 -29.508 -13.076  1.00 96.31           C  
ATOM   3816  CB  GLN A 244     -22.298 -30.517 -14.838  1.00 96.31           C  
ATOM   3817  HB2 GLN A 244     -22.574 -31.412 -14.281  1.00 96.31           H  
ATOM   3818  HB3 GLN A 244     -22.980 -29.716 -14.553  1.00 96.31           H  
ATOM   3819  O   GLN A 244     -21.146 -30.171 -12.100  1.00 96.31           O  
ATOM   3820  CG  GLN A 244     -22.440 -30.782 -16.343  1.00 96.31           C  
ATOM   3821  HG2 GLN A 244     -21.794 -31.610 -16.635  1.00 96.31           H  
ATOM   3822  HG3 GLN A 244     -22.127 -29.893 -16.892  1.00 96.31           H  
ATOM   3823  CD  GLN A 244     -23.868 -31.123 -16.750  1.00 96.31           C  
ATOM   3824  NE2 GLN A 244     -24.154 -31.144 -18.032  1.00 96.31           N  
ATOM   3825 HE21 GLN A 244     -23.465 -30.841 -18.705  1.00 96.31           H  
ATOM   3826 HE22 GLN A 244     -25.123 -31.323 -18.255  1.00 96.31           H  
ATOM   3827  OE1 GLN A 244     -24.750 -31.370 -15.947  1.00 96.31           O  
ATOM   3828  N   LEU A 245     -20.337 -28.258 -12.978  1.00 95.10           N  
ATOM   3829  H   LEU A 245     -20.071 -27.777 -13.825  1.00 95.10           H  
ATOM   3830  CA  LEU A 245     -20.332 -27.486 -11.740  1.00 95.10           C  
ATOM   3831  HA  LEU A 245     -20.118 -28.168 -10.917  1.00 95.10           H  
ATOM   3832  C   LEU A 245     -21.699 -26.844 -11.522  1.00 95.10           C  
ATOM   3833  CB  LEU A 245     -19.223 -26.423 -11.781  1.00 95.10           C  
ATOM   3834  HB2 LEU A 245     -18.271 -26.934 -11.924  1.00 95.10           H  
ATOM   3835  HB3 LEU A 245     -19.401 -25.775 -12.639  1.00 95.10           H  
ATOM   3836  O   LEU A 245     -22.127 -26.030 -12.342  1.00 95.10           O  
ATOM   3837  CG  LEU A 245     -19.150 -25.555 -10.506  1.00 95.10           C  
ATOM   3838  HG  LEU A 245     -20.151 -25.211 -10.246  1.00 95.10           H  
ATOM   3839  CD1 LEU A 245     -18.576 -26.331  -9.321  1.00 95.10           C  
ATOM   3840 HD11 LEU A 245     -19.181 -27.220  -9.142  1.00 95.10           H  
ATOM   3841 HD12 LEU A 245     -18.602 -25.704  -8.430  1.00 95.10           H  
ATOM   3842 HD13 LEU A 245     -17.551 -26.639  -9.529  1.00 95.10           H  
ATOM   3843  CD2 LEU A 245     -18.291 -24.306 -10.709  1.00 95.10           C  
ATOM   3844 HD21 LEU A 245     -17.235 -24.568 -10.774  1.00 95.10           H  
ATOM   3845 HD22 LEU A 245     -18.428 -23.638  -9.859  1.00 95.10           H  
ATOM   3846 HD23 LEU A 245     -18.604 -23.790 -11.616  1.00 95.10           H  
ATOM   3847  N   SER A 246     -22.340 -27.156 -10.397  1.00 91.44           N  
ATOM   3848  H   SER A 246     -21.939 -27.854  -9.787  1.00 91.44           H  
ATOM   3849  CA  SER A 246     -23.575 -26.496  -9.970  1.00 91.44           C  
ATOM   3850  HA  SER A 246     -23.618 -25.517 -10.447  1.00 91.44           H  
ATOM   3851  C   SER A 246     -23.629 -26.345  -8.443  1.00 91.44           C  
ATOM   3852  CB  SER A 246     -24.791 -27.276 -10.464  1.00 91.44           C  
ATOM   3853  HB2 SER A 246     -24.839 -28.246  -9.968  1.00 91.44           H  
ATOM   3854  HB3 SER A 246     -24.710 -27.426 -11.540  1.00 91.44           H  
ATOM   3855  O   SER A 246     -23.395 -27.330  -7.736  1.00 91.44           O  
ATOM   3856  OG  SER A 246     -25.951 -26.526 -10.174  1.00 91.44           O  
ATOM   3857  HG  SER A 246     -26.694 -26.870 -10.675  1.00 91.44           H  
ATOM   3858  N   PRO A 247     -23.918 -25.141  -7.909  1.00 89.89           N  
ATOM   3859  CA  PRO A 247     -24.017 -23.862  -8.613  1.00 89.89           C  
ATOM   3860  HA  PRO A 247     -24.686 -23.946  -9.470  1.00 89.89           H  
ATOM   3861  C   PRO A 247     -22.637 -23.366  -9.086  1.00 89.89           C  
ATOM   3862  CB  PRO A 247     -24.650 -22.910  -7.594  1.00 89.89           C  
ATOM   3863  HB2 PRO A 247     -25.733 -23.036  -7.609  1.00 89.89           H  
ATOM   3864  HB3 PRO A 247     -24.395 -21.867  -7.778  1.00 89.89           H  
ATOM   3865  O   PRO A 247     -21.600 -23.707  -8.512  1.00 89.89           O  
ATOM   3866  CG  PRO A 247     -24.104 -23.416  -6.261  1.00 89.89           C  
ATOM   3867  HG2 PRO A 247     -24.761 -23.160  -5.430  1.00 89.89           H  
ATOM   3868  HG3 PRO A 247     -23.102 -23.020  -6.097  1.00 89.89           H  
ATOM   3869  CD  PRO A 247     -24.033 -24.928  -6.479  1.00 89.89           C  
ATOM   3870  HD2 PRO A 247     -23.144 -25.332  -5.995  1.00 89.89           H  
ATOM   3871  HD3 PRO A 247     -24.936 -25.409  -6.105  1.00 89.89           H  
ATOM   3872  N   SER A 248     -22.617 -22.523 -10.120  1.00 92.90           N  
ATOM   3873  H   SER A 248     -23.491 -22.320 -10.582  1.00 92.90           H  
ATOM   3874  CA  SER A 248     -21.390 -21.954 -10.705  1.00 92.90           C  
ATOM   3875  HA  SER A 248     -20.633 -22.738 -10.735  1.00 92.90           H  
ATOM   3876  C   SER A 248     -20.801 -20.806  -9.874  1.00 92.90           C  
ATOM   3877  CB  SER A 248     -21.642 -21.521 -12.149  1.00 92.90           C  
ATOM   3878  HB2 SER A 248     -22.479 -20.825 -12.193  1.00 92.90           H  
ATOM   3879  HB3 SER A 248     -20.751 -21.033 -12.545  1.00 92.90           H  
ATOM   3880  O   SER A 248     -20.747 -19.657 -10.312  1.00 92.90           O  
ATOM   3881  OG  SER A 248     -21.922 -22.668 -12.923  1.00 92.90           O  
ATOM   3882  HG  SER A 248     -22.833 -22.909 -12.737  1.00 92.90           H  
ATOM   3883  N   LYS A 249     -20.363 -21.112  -8.650  1.00 92.47           N  
ATOM   3884  H   LYS A 249     -20.450 -22.075  -8.356  1.00 92.47           H  
ATOM   3885  CA  LYS A 249     -19.841 -20.134  -7.684  1.00 92.47           C  
ATOM   3886  HA  LYS A 249     -19.800 -19.152  -8.155  1.00 92.47           H  
ATOM   3887  C   LYS A 249     -18.425 -20.490  -7.248  1.00 92.47           C  
ATOM   3888  CB  LYS A 249     -20.771 -20.044  -6.463  1.00 92.47           C  
ATOM   3889  HB2 LYS A 249     -20.747 -21.002  -5.943  1.00 92.47           H  
ATOM   3890  HB3 LYS A 249     -20.390 -19.287  -5.777  1.00 92.47           H  
ATOM   3891  O   LYS A 249     -18.132 -21.659  -7.019  1.00 92.47           O  
ATOM   3892  CG  LYS A 249     -22.238 -19.722  -6.792  1.00 92.47           C  
ATOM   3893  HG2 LYS A 249     -22.820 -19.840  -5.878  1.00 92.47           H  
ATOM   3894  HG3 LYS A 249     -22.623 -20.458  -7.498  1.00 92.47           H  
ATOM   3895  CD  LYS A 249     -22.482 -18.318  -7.366  1.00 92.47           C  
ATOM   3896  HD2 LYS A 249     -21.962 -17.569  -6.769  1.00 92.47           H  
ATOM   3897  HD3 LYS A 249     -22.118 -18.288  -8.393  1.00 92.47           H  
ATOM   3898  CE  LYS A 249     -23.996 -18.048  -7.333  1.00 92.47           C  
ATOM   3899  HE2 LYS A 249     -24.523 -18.966  -7.593  1.00 92.47           H  
ATOM   3900  HE3 LYS A 249     -24.283 -17.783  -6.315  1.00 92.47           H  
ATOM   3901  NZ  LYS A 249     -24.427 -16.996  -8.278  1.00 92.47           N  
ATOM   3902  HZ1 LYS A 249     -24.464 -17.365  -9.218  1.00 92.47           H  
ATOM   3903  HZ2 LYS A 249     -25.407 -16.769  -8.192  1.00 92.47           H  
ATOM   3904  HZ3 LYS A 249     -23.871 -16.154  -8.224  1.00 92.47           H  
ATOM   3905  N   LEU A 250     -17.576 -19.476  -7.093  1.00 95.09           N  
ATOM   3906  H   LEU A 250     -17.926 -18.549  -7.286  1.00 95.09           H  
ATOM   3907  CA  LEU A 250     -16.236 -19.591  -6.522  1.00 95.09           C  
ATOM   3908  HA  LEU A 250     -15.929 -20.637  -6.542  1.00 95.09           H  
ATOM   3909  C   LEU A 250     -16.247 -19.120  -5.063  1.00 95.09           C  
ATOM   3910  CB  LEU A 250     -15.251 -18.783  -7.386  1.00 95.09           C  
ATOM   3911  HB2 LEU A 250     -15.621 -17.760  -7.453  1.00 95.09           H  
ATOM   3912  HB3 LEU A 250     -15.240 -19.204  -8.392  1.00 95.09           H  
ATOM   3913  O   LEU A 250     -16.512 -17.948  -4.788  1.00 95.09           O  
ATOM   3914  CG  LEU A 250     -13.809 -18.743  -6.844  1.00 95.09           C  
ATOM   3915  HG  LEU A 250     -13.809 -18.326  -5.837  1.00 95.09           H  
ATOM   3916  CD1 LEU A 250     -13.165 -20.129  -6.808  1.00 95.09           C  
ATOM   3917 HD11 LEU A 250     -13.173 -20.574  -7.803  1.00 95.09           H  
ATOM   3918 HD12 LEU A 250     -12.136 -20.048  -6.456  1.00 95.09           H  
ATOM   3919 HD13 LEU A 250     -13.701 -20.777  -6.114  1.00 95.09           H  
ATOM   3920  CD2 LEU A 250     -12.960 -17.834  -7.734  1.00 95.09           C  
ATOM   3921 HD21 LEU A 250     -12.970 -18.199  -8.761  1.00 95.09           H  
ATOM   3922 HD22 LEU A 250     -13.356 -16.819  -7.704  1.00 95.09           H  
ATOM   3923 HD23 LEU A 250     -11.932 -17.820  -7.371  1.00 95.09           H  
ATOM   3924  N   LEU A 251     -15.923 -20.028  -4.147  1.00 94.51           N  
ATOM   3925  H   LEU A 251     -15.745 -20.974  -4.453  1.00 94.51           H  
ATOM   3926  CA  LEU A 251     -15.768 -19.751  -2.722  1.00 94.51           C  
ATOM   3927  HA  LEU A 251     -16.370 -18.882  -2.454  1.00 94.51           H  
ATOM   3928  C   LEU A 251     -14.311 -19.422  -2.400  1.00 94.51           C  
ATOM   3929  CB  LEU A 251     -16.253 -20.954  -1.894  1.00 94.51           C  
ATOM   3930  HB2 LEU A 251     -16.168 -20.699  -0.838  1.00 94.51           H  
ATOM   3931  HB3 LEU A 251     -15.593 -21.800  -2.085  1.00 94.51           H  
ATOM   3932  O   LEU A 251     -13.406 -20.194  -2.701  1.00 94.51           O  
ATOM   3933  CG  LEU A 251     -17.695 -21.401  -2.185  1.00 94.51           C  
ATOM   3934  HG  LEU A 251     -17.765 -21.783  -3.204  1.00 94.51           H  
ATOM   3935  CD1 LEU A 251     -18.095 -22.526  -1.231  1.00 94.51           C  
ATOM   3936 HD11 LEU A 251     -18.066 -22.166  -0.202  1.00 94.51           H  
ATOM   3937 HD12 LEU A 251     -17.404 -23.361  -1.340  1.00 94.51           H  
ATOM   3938 HD13 LEU A 251     -19.105 -22.866  -1.462  1.00 94.51           H  
ATOM   3939  CD2 LEU A 251     -18.670 -20.238  -2.032  1.00 94.51           C  
ATOM   3940 HD21 LEU A 251     -18.521 -19.528  -2.845  1.00 94.51           H  
ATOM   3941 HD22 LEU A 251     -18.539 -19.753  -1.065  1.00 94.51           H  
ATOM   3942 HD23 LEU A 251     -19.691 -20.613  -2.108  1.00 94.51           H  
ATOM   3943  N   LEU A 252     -14.077 -18.282  -1.767  1.00 96.45           N  
ATOM   3944  H   LEU A 252     -14.857 -17.670  -1.574  1.00 96.45           H  
ATOM   3945  CA  LEU A 252     -12.756 -17.856  -1.327  1.00 96.45           C  
ATOM   3946  HA  LEU A 252     -11.987 -18.513  -1.732  1.00 96.45           H  
ATOM   3947  C   LEU A 252     -12.698 -17.957   0.193  1.00 96.45           C  
ATOM   3948  CB  LEU A 252     -12.487 -16.432  -1.837  1.00 96.45           C  
ATOM   3949  HB2 LEU A 252     -11.484 -16.147  -1.519  1.00 96.45           H  
ATOM   3950  HB3 LEU A 252     -13.194 -15.745  -1.371  1.00 96.45           H  
ATOM   3951  O   LEU A 252     -13.267 -17.113   0.885  1.00 96.45           O  
ATOM   3952  CG  LEU A 252     -12.600 -16.272  -3.363  1.00 96.45           C  
ATOM   3953  HG  LEU A 252     -13.629 -16.437  -3.685  1.00 96.45           H  
ATOM   3954  CD1 LEU A 252     -12.214 -14.841  -3.724  1.00 96.45           C  
ATOM   3955 HD11 LEU A 252     -11.232 -14.627  -3.303  1.00 96.45           H  
ATOM   3956 HD12 LEU A 252     -12.196 -14.717  -4.807  1.00 96.45           H  
ATOM   3957 HD13 LEU A 252     -12.942 -14.151  -3.297  1.00 96.45           H  
ATOM   3958  CD2 LEU A 252     -11.691 -17.247  -4.106  1.00 96.45           C  
ATOM   3959 HD21 LEU A 252     -12.123 -18.248  -4.085  1.00 96.45           H  
ATOM   3960 HD22 LEU A 252     -11.558 -16.941  -5.144  1.00 96.45           H  
ATOM   3961 HD23 LEU A 252     -10.725 -17.287  -3.604  1.00 96.45           H  
ATOM   3962  N   PHE A 253     -12.034 -18.987   0.713  1.00 93.40           N  
ATOM   3963  H   PHE A 253     -11.557 -19.621   0.087  1.00 93.40           H  
ATOM   3964  CA  PHE A 253     -11.874 -19.172   2.155  1.00 93.40           C  
ATOM   3965  HA  PHE A 253     -12.760 -18.793   2.664  1.00 93.40           H  
ATOM   3966  C   PHE A 253     -10.667 -18.375   2.651  1.00 93.40           C  
ATOM   3967  CB  PHE A 253     -11.752 -20.659   2.493  1.00 93.40           C  
ATOM   3968  HB2 PHE A 253     -10.906 -21.075   1.946  1.00 93.40           H  
ATOM   3969  HB3 PHE A 253     -11.535 -20.756   3.557  1.00 93.40           H  
ATOM   3970  O   PHE A 253      -9.524 -18.707   2.340  1.00 93.40           O  
ATOM   3971  CG  PHE A 253     -12.992 -21.476   2.191  1.00 93.40           C  
ATOM   3972  CD1 PHE A 253     -14.177 -21.266   2.920  1.00 93.40           C  
ATOM   3973  HD1 PHE A 253     -14.210 -20.512   3.692  1.00 93.40           H  
ATOM   3974  CD2 PHE A 253     -12.949 -22.483   1.211  1.00 93.40           C  
ATOM   3975  HD2 PHE A 253     -12.036 -22.656   0.661  1.00 93.40           H  
ATOM   3976  CE1 PHE A 253     -15.313 -22.055   2.665  1.00 93.40           C  
ATOM   3977  HE1 PHE A 253     -16.218 -21.906   3.235  1.00 93.40           H  
ATOM   3978  CE2 PHE A 253     -14.081 -23.280   0.964  1.00 93.40           C  
ATOM   3979  HE2 PHE A 253     -14.036 -24.073   0.232  1.00 93.40           H  
ATOM   3980  CZ  PHE A 253     -15.264 -23.064   1.690  1.00 93.40           C  
ATOM   3981  HZ  PHE A 253     -16.126 -23.691   1.519  1.00 93.40           H  
ATOM   3982  N   ILE A 254     -10.920 -17.316   3.418  1.00 91.99           N  
ATOM   3983  H   ILE A 254     -11.882 -17.124   3.655  1.00 91.99           H  
ATOM   3984  CA  ILE A 254      -9.901 -16.373   3.888  1.00 91.99           C  
ATOM   3985  HA  ILE A 254      -8.971 -16.569   3.353  1.00 91.99           H  
ATOM   3986  C   ILE A 254      -9.692 -16.582   5.392  1.00 91.99           C  
ATOM   3987  CB  ILE A 254     -10.294 -14.912   3.569  1.00 91.99           C  
ATOM   3988  HB  ILE A 254     -11.166 -14.642   4.164  1.00 91.99           H  
ATOM   3989  O   ILE A 254     -10.595 -16.259   6.170  1.00 91.99           O  
ATOM   3990  CG1 ILE A 254     -10.666 -14.751   2.077  1.00 91.99           C  
ATOM   3991 HG12 ILE A 254      -9.824 -15.060   1.457  1.00 91.99           H  
ATOM   3992 HG13 ILE A 254     -11.509 -15.402   1.843  1.00 91.99           H  
ATOM   3993  CG2 ILE A 254      -9.127 -13.980   3.953  1.00 91.99           C  
ATOM   3994 HG21 ILE A 254      -8.850 -14.120   4.998  1.00 91.99           H  
ATOM   3995 HG22 ILE A 254      -8.257 -14.176   3.326  1.00 91.99           H  
ATOM   3996 HG23 ILE A 254      -9.423 -12.936   3.848  1.00 91.99           H  
ATOM   3997  CD1 ILE A 254     -11.089 -13.337   1.675  1.00 91.99           C  
ATOM   3998 HD11 ILE A 254     -11.930 -13.018   2.289  1.00 91.99           H  
ATOM   3999 HD12 ILE A 254     -11.391 -13.349   0.628  1.00 91.99           H  
ATOM   4000 HD13 ILE A 254     -10.262 -12.635   1.784  1.00 91.99           H  
ATOM   4001  N   PRO A 255      -8.541 -17.115   5.837  1.00 90.99           N  
ATOM   4002  CA  PRO A 255      -8.258 -17.227   7.262  1.00 90.99           C  
ATOM   4003  HA  PRO A 255      -9.059 -17.758   7.775  1.00 90.99           H  
ATOM   4004  C   PRO A 255      -8.116 -15.840   7.881  1.00 90.99           C  
ATOM   4005  CB  PRO A 255      -6.964 -18.031   7.370  1.00 90.99           C  
ATOM   4006  HB2 PRO A 255      -6.368 -17.737   8.235  1.00 90.99           H  
ATOM   4007  HB3 PRO A 255      -7.199 -19.093   7.429  1.00 90.99           H  
ATOM   4008  O   PRO A 255      -7.482 -14.963   7.303  1.00 90.99           O  
ATOM   4009  CG  PRO A 255      -6.249 -17.725   6.057  1.00 90.99           C  
ATOM   4010  HG2 PRO A 255      -5.700 -16.791   6.167  1.00 90.99           H  
ATOM   4011  HG3 PRO A 255      -5.578 -18.535   5.769  1.00 90.99           H  
ATOM   4012  CD  PRO A 255      -7.390 -17.546   5.054  1.00 90.99           C  
ATOM   4013  HD2 PRO A 255      -7.110 -16.801   4.309  1.00 90.99           H  
ATOM   4014  HD3 PRO A 255      -7.616 -18.497   4.572  1.00 90.99           H  
ATOM   4015  N   ARG A 256      -8.676 -15.647   9.077  1.00 83.83           N  
ATOM   4016  H   ARG A 256      -9.270 -16.385   9.429  1.00 83.83           H  
ATOM   4017  CA  ARG A 256      -8.607 -14.366   9.803  1.00 83.83           C  
ATOM   4018  HA  ARG A 256      -8.893 -13.562   9.126  1.00 83.83           H  
ATOM   4019  C   ARG A 256      -7.207 -14.000  10.280  1.00 83.83           C  
ATOM   4020  CB  ARG A 256      -9.568 -14.399  10.995  1.00 83.83           C  
ATOM   4021  HB2 ARG A 256      -9.480 -15.355  11.511  1.00 83.83           H  
ATOM   4022  HB3 ARG A 256      -9.307 -13.605  11.694  1.00 83.83           H  
ATOM   4023  O   ARG A 256      -6.935 -12.819  10.455  1.00 83.83           O  
ATOM   4024  CG  ARG A 256     -11.005 -14.165  10.522  1.00 83.83           C  
ATOM   4025  HG2 ARG A 256     -11.073 -13.166  10.089  1.00 83.83           H  
ATOM   4026  HG3 ARG A 256     -11.277 -14.889   9.754  1.00 83.83           H  
ATOM   4027  CD  ARG A 256     -11.987 -14.257  11.687  1.00 83.83           C  
ATOM   4028  HD2 ARG A 256     -12.946 -13.868  11.344  1.00 83.83           H  
ATOM   4029  HD3 ARG A 256     -11.619 -13.646  12.511  1.00 83.83           H  
ATOM   4030  NE  ARG A 256     -12.150 -15.648  12.125  1.00 83.83           N  
ATOM   4031  HE  ARG A 256     -11.581 -16.340  11.658  1.00 83.83           H  
ATOM   4032  NH1 ARG A 256     -14.134 -15.424  13.285  1.00 83.83           N  
ATOM   4033 HH11 ARG A 256     -14.943 -15.904  13.651  1.00 83.83           H  
ATOM   4034 HH12 ARG A 256     -14.006 -14.424  13.348  1.00 83.83           H  
ATOM   4035  NH2 ARG A 256     -13.345 -17.416  12.780  1.00 83.83           N  
ATOM   4036 HH21 ARG A 256     -14.293 -17.714  12.597  1.00 83.83           H  
ATOM   4037 HH22 ARG A 256     -12.958 -17.883  13.587  1.00 83.83           H  
ATOM   4038  CZ  ARG A 256     -13.191 -16.141  12.752  1.00 83.83           C  
ATOM   4039  N   ASN A 257      -6.349 -14.991  10.507  1.00 86.64           N  
ATOM   4040  H   ASN A 257      -6.653 -15.932  10.302  1.00 86.64           H  
ATOM   4041  CA  ASN A 257      -4.952 -14.816  10.886  1.00 86.64           C  
ATOM   4042  HA  ASN A 257      -4.584 -13.891  10.441  1.00 86.64           H  
ATOM   4043  C   ASN A 257      -4.104 -15.974  10.358  1.00 86.64           C  
ATOM   4044  CB  ASN A 257      -4.824 -14.723  12.416  1.00 86.64           C  
ATOM   4045  HB2 ASN A 257      -4.728 -15.725  12.834  1.00 86.64           H  
ATOM   4046  HB3 ASN A 257      -5.720 -14.268  12.838  1.00 86.64           H  
ATOM   4047  O   ASN A 257      -4.635 -17.022   9.978  1.00 86.64           O  
ATOM   4048  CG  ASN A 257      -3.610 -13.936  12.876  1.00 86.64           C  
ATOM   4049  ND2 ASN A 257      -3.437 -13.795  14.167  1.00 86.64           N  
ATOM   4050 HD21 ASN A 257      -4.027 -14.303  14.811  1.00 86.64           H  
ATOM   4051 HD22 ASN A 257      -2.575 -13.355  14.455  1.00 86.64           H  
ATOM   4052  OD1 ASN A 257      -2.807 -13.445  12.099  1.00 86.64           O  
ATOM   4053  N   LEU A 258      -2.788 -15.800  10.399  1.00 87.14           N  
ATOM   4054  H   LEU A 258      -2.432 -14.945  10.803  1.00 87.14           H  
ATOM   4055  CA  LEU A 258      -1.824 -16.840  10.074  1.00 87.14           C  
ATOM   4056  HA  LEU A 258      -2.345 -17.747   9.765  1.00 87.14           H  
ATOM   4057  C   LEU A 258      -0.994 -17.176  11.313  1.00 87.14           C  
ATOM   4058  CB  LEU A 258      -0.937 -16.392   8.903  1.00 87.14           C  
ATOM   4059  HB2 LEU A 258      -0.249 -17.203   8.662  1.00 87.14           H  
ATOM   4060  HB3 LEU A 258      -0.336 -15.544   9.232  1.00 87.14           H  
ATOM   4061  O   LEU A 258      -0.297 -16.319  11.849  1.00 87.14           O  
ATOM   4062  CG  LEU A 258      -1.696 -15.993   7.628  1.00 87.14           C  
ATOM   4063  HG  LEU A 258      -2.392 -15.188   7.866  1.00 87.14           H  
ATOM   4064  CD1 LEU A 258      -0.701 -15.462   6.602  1.00 87.14           C  
ATOM   4065 HD11 LEU A 258      -0.148 -14.624   7.025  1.00 87.14           H  
ATOM   4066 HD12 LEU A 258      -1.240 -15.108   5.723  1.00 87.14           H  
ATOM   4067 HD13 LEU A 258      -0.005 -16.254   6.323  1.00 87.14           H  
ATOM   4068  CD2 LEU A 258      -2.491 -17.138   7.004  1.00 87.14           C  
ATOM   4069 HD21 LEU A 258      -1.842 -17.999   6.841  1.00 87.14           H  
ATOM   4070 HD22 LEU A 258      -3.302 -17.417   7.677  1.00 87.14           H  
ATOM   4071 HD23 LEU A 258      -2.932 -16.817   6.060  1.00 87.14           H  
ATOM   4072  N   GLU A 259      -1.046 -18.432  11.730  1.00 80.20           N  
ATOM   4073  H   GLU A 259      -1.718 -19.036  11.279  1.00 80.20           H  
ATOM   4074  CA  GLU A 259      -0.022 -19.091  12.537  1.00 80.20           C  
ATOM   4075  HA  GLU A 259       0.691 -18.355  12.908  1.00 80.20           H  
ATOM   4076  C   GLU A 259       0.722 -20.066  11.613  1.00 80.20           C  
ATOM   4077  CB  GLU A 259      -0.636 -19.800  13.756  1.00 80.20           C  
ATOM   4078  HB2 GLU A 259       0.178 -20.285  14.295  1.00 80.20           H  
ATOM   4079  HB3 GLU A 259      -1.330 -20.571  13.422  1.00 80.20           H  
ATOM   4080  O   GLU A 259       0.268 -21.185  11.364  1.00 80.20           O  
ATOM   4081  CG  GLU A 259      -1.357 -18.836  14.715  1.00 80.20           C  
ATOM   4082  HG2 GLU A 259      -0.658 -18.051  15.001  1.00 80.20           H  
ATOM   4083  HG3 GLU A 259      -2.188 -18.367  14.188  1.00 80.20           H  
ATOM   4084  CD  GLU A 259      -1.894 -19.514  15.989  1.00 80.20           C  
ATOM   4085  OE1 GLU A 259      -2.619 -18.815  16.740  1.00 80.20           O  
ATOM   4086  OE2 GLU A 259      -1.548 -20.691  16.246  1.00 80.20           O  
ATOM   4087  N   GLY A 260       1.827 -19.608  11.020  1.00 75.36           N  
ATOM   4088  H   GLY A 260       2.119 -18.665  11.233  1.00 75.36           H  
ATOM   4089  CA  GLY A 260       2.531 -20.321   9.948  1.00 75.36           C  
ATOM   4090  HA2 GLY A 260       3.605 -20.185  10.072  1.00 75.36           H  
ATOM   4091  HA3 GLY A 260       2.336 -21.390  10.025  1.00 75.36           H  
ATOM   4092  C   GLY A 260       2.126 -19.872   8.537  1.00 75.36           C  
ATOM   4093  O   GLY A 260       1.032 -19.361   8.313  1.00 75.36           O  
ATOM   4094  N   SER A 261       3.001 -20.087   7.551  1.00 60.95           N  
ATOM   4095  H   SER A 261       3.925 -20.435   7.765  1.00 60.95           H  
ATOM   4096  CA  SER A 261       2.726 -19.770   6.138  1.00 60.95           C  
ATOM   4097  HA  SER A 261       1.958 -18.998   6.104  1.00 60.95           H  
ATOM   4098  C   SER A 261       2.163 -20.943   5.335  1.00 60.95           C  
ATOM   4099  CB  SER A 261       3.957 -19.172   5.446  1.00 60.95           C  
ATOM   4100  HB2 SER A 261       3.821 -19.181   4.364  1.00 60.95           H  
ATOM   4101  HB3 SER A 261       4.045 -18.126   5.741  1.00 60.95           H  
ATOM   4102  O   SER A 261       1.939 -20.821   4.128  1.00 60.95           O  
ATOM   4103  OG  SER A 261       5.170 -19.829   5.747  1.00 60.95           O  
ATOM   4104  HG  SER A 261       5.827 -19.273   5.322  1.00 60.95           H  
ATOM   4105  N   ASP A 262       1.895 -22.086   5.968  1.00 73.41           N  
ATOM   4106  H   ASP A 262       2.046 -22.130   6.966  1.00 73.41           H  
ATOM   4107  CA  ASP A 262       1.780 -23.346   5.233  1.00 73.41           C  
ATOM   4108  HA  ASP A 262       2.315 -23.154   4.303  1.00 73.41           H  
ATOM   4109  C   ASP A 262       0.359 -23.723   4.773  1.00 73.41           C  
ATOM   4110  CB  ASP A 262       2.562 -24.466   5.931  1.00 73.41           C  
ATOM   4111  HB2 ASP A 262       1.912 -24.997   6.626  1.00 73.41           H  
ATOM   4112  HB3 ASP A 262       3.383 -24.029   6.500  1.00 73.41           H  
ATOM   4113  O   ASP A 262      -0.028 -24.891   4.718  1.00 73.41           O  
ATOM   4114  CG  ASP A 262       3.169 -25.440   4.916  1.00 73.41           C  
ATOM   4115  OD1 ASP A 262       2.981 -25.228   3.687  1.00 73.41           O  
ATOM   4116  OD2 ASP A 262       3.835 -26.396   5.367  1.00 73.41           O  
ATOM   4117  N   MET A 263      -0.427 -22.724   4.349  1.00 85.15           N  
ATOM   4118  H   MET A 263      -0.062 -21.786   4.426  1.00 85.15           H  
ATOM   4119  CA  MET A 263      -1.684 -22.965   3.613  1.00 85.15           C  
ATOM   4120  HA  MET A 263      -2.386 -23.504   4.250  1.00 85.15           H  
ATOM   4121  C   MET A 263      -1.444 -23.799   2.345  1.00 85.15           C  
ATOM   4122  CB  MET A 263      -2.307 -21.639   3.171  1.00 85.15           C  
ATOM   4123  HB2 MET A 263      -1.577 -21.093   2.573  1.00 85.15           H  
ATOM   4124  HB3 MET A 263      -3.167 -21.854   2.537  1.00 85.15           H  
ATOM   4125  O   MET A 263      -2.313 -24.524   1.865  1.00 85.15           O  
ATOM   4126  CG  MET A 263      -2.794 -20.763   4.326  1.00 85.15           C  
ATOM   4127  HG2 MET A 263      -1.966 -20.525   4.994  1.00 85.15           H  
ATOM   4128  HG3 MET A 263      -3.547 -21.314   4.890  1.00 85.15           H  
ATOM   4129  SD  MET A 263      -3.536 -19.224   3.729  1.00 85.15           S  
ATOM   4130  CE  MET A 263      -2.033 -18.319   3.280  1.00 85.15           C  
ATOM   4131  HE1 MET A 263      -1.593 -17.876   4.174  1.00 85.15           H  
ATOM   4132  HE2 MET A 263      -1.303 -18.984   2.818  1.00 85.15           H  
ATOM   4133  HE3 MET A 263      -2.275 -17.536   2.561  1.00 85.15           H  
ATOM   4134  N   LYS A 264      -0.235 -23.694   1.798  1.00 78.91           N  
ATOM   4135  H   LYS A 264       0.439 -23.127   2.293  1.00 78.91           H  
ATOM   4136  CA  LYS A 264       0.210 -24.432   0.628  1.00 78.91           C  
ATOM   4137  HA  LYS A 264      -0.548 -24.367  -0.153  1.00 78.91           H  
ATOM   4138  C   LYS A 264       0.398 -25.928   0.920  1.00 78.91           C  
ATOM   4139  CB  LYS A 264       1.493 -23.764   0.151  1.00 78.91           C  
ATOM   4140  HB2 LYS A 264       1.977 -24.459  -0.536  1.00 78.91           H  
ATOM   4141  HB3 LYS A 264       2.160 -23.599   0.997  1.00 78.91           H  
ATOM   4142  O   LYS A 264      -0.064 -26.739   0.115  1.00 78.91           O  
ATOM   4143  CG  LYS A 264       1.261 -22.457  -0.616  1.00 78.91           C  
ATOM   4144  HG2 LYS A 264       0.800 -22.678  -1.579  1.00 78.91           H  
ATOM   4145  HG3 LYS A 264       0.596 -21.810  -0.044  1.00 78.91           H  
ATOM   4146  CD  LYS A 264       2.594 -21.728  -0.822  1.00 78.91           C  
ATOM   4147  HD2 LYS A 264       3.349 -22.406  -1.220  1.00 78.91           H  
ATOM   4148  HD3 LYS A 264       2.937 -21.387   0.155  1.00 78.91           H  
ATOM   4149  CE  LYS A 264       2.421 -20.514  -1.739  1.00 78.91           C  
ATOM   4150  HE2 LYS A 264       1.573 -19.937  -1.372  1.00 78.91           H  
ATOM   4151  HE3 LYS A 264       2.184 -20.841  -2.751  1.00 78.91           H  
ATOM   4152  NZ  LYS A 264       3.624 -19.646  -1.715  1.00 78.91           N  
ATOM   4153  HZ1 LYS A 264       3.401 -18.717  -2.040  1.00 78.91           H  
ATOM   4154  HZ2 LYS A 264       4.412 -20.012  -2.230  1.00 78.91           H  
ATOM   4155  HZ3 LYS A 264       3.900 -19.462  -0.760  1.00 78.91           H  
ATOM   4156  N   ALA A 265       1.015 -26.321   2.039  1.00 82.13           N  
ATOM   4157  H   ALA A 265       1.473 -25.661   2.652  1.00 82.13           H  
ATOM   4158  CA  ALA A 265       1.040 -27.729   2.433  1.00 82.13           C  
ATOM   4159  HA  ALA A 265       1.373 -28.313   1.576  1.00 82.13           H  
ATOM   4160  C   ALA A 265      -0.342 -28.234   2.819  1.00 82.13           C  
ATOM   4161  CB  ALA A 265       2.000 -28.018   3.579  1.00 82.13           C  
ATOM   4162  HB1 ALA A 265       1.664 -27.503   4.479  1.00 82.13           H  
ATOM   4163  HB2 ALA A 265       2.006 -29.087   3.793  1.00 82.13           H  
ATOM   4164  HB3 ALA A 265       3.012 -27.718   3.306  1.00 82.13           H  
ATOM   4165  O   ALA A 265      -0.644 -29.363   2.452  1.00 82.13           O  
ATOM   4166  N   PHE A 266      -1.187 -27.414   3.453  1.00 88.01           N  
ATOM   4167  H   PHE A 266      -0.839 -26.536   3.812  1.00 88.01           H  
ATOM   4168  CA  PHE A 266      -2.578 -27.788   3.722  1.00 88.01           C  
ATOM   4169  HA  PHE A 266      -2.587 -28.661   4.375  1.00 88.01           H  
ATOM   4170  C   PHE A 266      -3.308 -28.188   2.429  1.00 88.01           C  
ATOM   4171  CB  PHE A 266      -3.296 -26.642   4.446  1.00 88.01           C  
ATOM   4172  HB2 PHE A 266      -2.843 -26.507   5.428  1.00 88.01           H  
ATOM   4173  HB3 PHE A 266      -3.160 -25.713   3.892  1.00 88.01           H  
ATOM   4174  O   PHE A 266      -3.827 -29.297   2.331  1.00 88.01           O  
ATOM   4175  CG  PHE A 266      -4.780 -26.887   4.616  1.00 88.01           C  
ATOM   4176  CD1 PHE A 266      -5.704 -26.316   3.719  1.00 88.01           C  
ATOM   4177  HD1 PHE A 266      -5.362 -25.678   2.917  1.00 88.01           H  
ATOM   4178  CD2 PHE A 266      -5.233 -27.730   5.645  1.00 88.01           C  
ATOM   4179  HD2 PHE A 266      -4.531 -28.181   6.331  1.00 88.01           H  
ATOM   4180  CE1 PHE A 266      -7.077 -26.583   3.859  1.00 88.01           C  
ATOM   4181  HE1 PHE A 266      -7.788 -26.152   3.170  1.00 88.01           H  
ATOM   4182  CE2 PHE A 266      -6.605 -27.994   5.785  1.00 88.01           C  
ATOM   4183  HE2 PHE A 266      -6.947 -28.633   6.586  1.00 88.01           H  
ATOM   4184  CZ  PHE A 266      -7.527 -27.418   4.896  1.00 88.01           C  
ATOM   4185  HZ  PHE A 266      -8.583 -27.615   5.009  1.00 88.01           H  
ATOM   4186  N   LEU A 267      -3.257 -27.343   1.389  1.00 87.99           N  
ATOM   4187  H   LEU A 267      -2.841 -26.435   1.535  1.00 87.99           H  
ATOM   4188  CA  LEU A 267      -3.841 -27.656   0.077  1.00 87.99           C  
ATOM   4189  HA  LEU A 267      -4.907 -27.846   0.202  1.00 87.99           H  
ATOM   4190  C   LEU A 267      -3.236 -28.922  -0.553  1.00 87.99           C  
ATOM   4191  CB  LEU A 267      -3.657 -26.457  -0.867  1.00 87.99           C  
ATOM   4192  HB2 LEU A 267      -3.825 -26.795  -1.890  1.00 87.99           H  
ATOM   4193  HB3 LEU A 267      -2.626 -26.111  -0.797  1.00 87.99           H  
ATOM   4194  O   LEU A 267      -3.950 -29.742  -1.129  1.00 87.99           O  
ATOM   4195  CG  LEU A 267      -4.607 -25.277  -0.598  1.00 87.99           C  
ATOM   4196  HG  LEU A 267      -4.501 -24.934   0.432  1.00 87.99           H  
ATOM   4197  CD1 LEU A 267      -4.234 -24.127  -1.533  1.00 87.99           C  
ATOM   4198 HD11 LEU A 267      -4.866 -23.264  -1.325  1.00 87.99           H  
ATOM   4199 HD12 LEU A 267      -4.375 -24.420  -2.573  1.00 87.99           H  
ATOM   4200 HD13 LEU A 267      -3.195 -23.842  -1.365  1.00 87.99           H  
ATOM   4201  CD2 LEU A 267      -6.068 -25.656  -0.846  1.00 87.99           C  
ATOM   4202 HD21 LEU A 267      -6.445 -26.230   0.001  1.00 87.99           H  
ATOM   4203 HD22 LEU A 267      -6.676 -24.759  -0.955  1.00 87.99           H  
ATOM   4204 HD23 LEU A 267      -6.164 -26.249  -1.756  1.00 87.99           H  
ATOM   4205  N   ARG A 268      -1.915 -29.107  -0.437  1.00 82.83           N  
ATOM   4206  H   ARG A 268      -1.381 -28.398   0.045  1.00 82.83           H  
ATOM   4207  CA  ARG A 268      -1.236 -30.310  -0.941  1.00 82.83           C  
ATOM   4208  HA  ARG A 268      -1.525 -30.454  -1.982  1.00 82.83           H  
ATOM   4209  C   ARG A 268      -1.679 -31.568  -0.193  1.00 82.83           C  
ATOM   4210  CB  ARG A 268       0.282 -30.104  -0.853  1.00 82.83           C  
ATOM   4211  HB2 ARG A 268       0.541 -29.166  -1.345  1.00 82.83           H  
ATOM   4212  HB3 ARG A 268       0.572 -30.037   0.195  1.00 82.83           H  
ATOM   4213  O   ARG A 268      -1.840 -32.617  -0.813  1.00 82.83           O  
ATOM   4214  CG  ARG A 268       1.054 -31.247  -1.530  1.00 82.83           C  
ATOM   4215  HG2 ARG A 268       0.771 -31.286  -2.582  1.00 82.83           H  
ATOM   4216  HG3 ARG A 268       0.802 -32.202  -1.069  1.00 82.83           H  
ATOM   4217  CD  ARG A 268       2.569 -31.046  -1.437  1.00 82.83           C  
ATOM   4218  HD2 ARG A 268       3.037 -31.795  -2.076  1.00 82.83           H  
ATOM   4219  HD3 ARG A 268       2.825 -30.059  -1.821  1.00 82.83           H  
ATOM   4220  NE  ARG A 268       3.051 -31.186  -0.047  1.00 82.83           N  
ATOM   4221  HE  ARG A 268       2.420 -30.882   0.681  1.00 82.83           H  
ATOM   4222  NH1 ARG A 268       5.104 -32.114  -0.500  1.00 82.83           N  
ATOM   4223 HH11 ARG A 268       6.002 -32.442  -0.176  1.00 82.83           H  
ATOM   4224 HH12 ARG A 268       4.926 -31.995  -1.487  1.00 82.83           H  
ATOM   4225  NH2 ARG A 268       4.495 -31.753   1.617  1.00 82.83           N  
ATOM   4226 HH21 ARG A 268       5.389 -32.104   1.930  1.00 82.83           H  
ATOM   4227 HH22 ARG A 268       3.845 -31.394   2.302  1.00 82.83           H  
ATOM   4228  CZ  ARG A 268       4.209 -31.686   0.348  1.00 82.83           C  
ATOM   4229  N   GLU A 269      -1.852 -31.480   1.120  1.00 88.17           N  
ATOM   4230  H   GLU A 269      -1.708 -30.585   1.564  1.00 88.17           H  
ATOM   4231  CA  GLU A 269      -2.255 -32.587   1.980  1.00 88.17           C  
ATOM   4232  HA  GLU A 269      -1.581 -33.428   1.820  1.00 88.17           H  
ATOM   4233  C   GLU A 269      -3.666 -33.063   1.635  1.00 88.17           C  
ATOM   4234  CB  GLU A 269      -2.138 -32.155   3.448  1.00 88.17           C  
ATOM   4235  HB2 GLU A 269      -1.117 -31.819   3.631  1.00 88.17           H  
ATOM   4236  HB3 GLU A 269      -2.824 -31.330   3.644  1.00 88.17           H  
ATOM   4237  O   GLU A 269      -3.843 -34.249   1.353  1.00 88.17           O  
ATOM   4238  CG  GLU A 269      -2.455 -33.311   4.402  1.00 88.17           C  
ATOM   4239  HG2 GLU A 269      -1.749 -34.121   4.222  1.00 88.17           H  
ATOM   4240  HG3 GLU A 269      -3.455 -33.689   4.188  1.00 88.17           H  
ATOM   4241  CD  GLU A 269      -2.401 -32.912   5.881  1.00 88.17           C  
ATOM   4242  OE1 GLU A 269      -2.883 -33.747   6.683  1.00 88.17           O  
ATOM   4243  OE2 GLU A 269      -1.870 -31.833   6.205  1.00 88.17           O  
ATOM   4244  N   ILE A 270      -4.641 -32.150   1.564  1.00 90.61           N  
ATOM   4245  H   ILE A 270      -4.434 -31.196   1.823  1.00 90.61           H  
ATOM   4246  CA  ILE A 270      -6.034 -32.503   1.244  1.00 90.61           C  
ATOM   4247  HA  ILE A 270      -6.335 -33.305   1.918  1.00 90.61           H  
ATOM   4248  C   ILE A 270      -6.171 -33.067  -0.179  1.00 90.61           C  
ATOM   4249  CB  ILE A 270      -6.998 -31.320   1.496  1.00 90.61           C  
ATOM   4250  HB  ILE A 270      -8.009 -31.674   1.295  1.00 90.61           H  
ATOM   4251  O   ILE A 270      -6.942 -34.001  -0.402  1.00 90.61           O  
ATOM   4252  CG1 ILE A 270      -6.729 -30.123   0.562  1.00 90.61           C  
ATOM   4253 HG12 ILE A 270      -6.769 -30.451  -0.477  1.00 90.61           H  
ATOM   4254 HG13 ILE A 270      -5.727 -29.742   0.759  1.00 90.61           H  
ATOM   4255  CG2 ILE A 270      -6.944 -30.902   2.977  1.00 90.61           C  
ATOM   4256 HG21 ILE A 270      -7.743 -30.194   3.196  1.00 90.61           H  
ATOM   4257 HG22 ILE A 270      -7.088 -31.775   3.614  1.00 90.61           H  
ATOM   4258 HG23 ILE A 270      -5.989 -30.437   3.221  1.00 90.61           H  
ATOM   4259  CD1 ILE A 270      -7.725 -28.969   0.701  1.00 90.61           C  
ATOM   4260 HD11 ILE A 270      -8.744 -29.351   0.645  1.00 90.61           H  
ATOM   4261 HD12 ILE A 270      -7.571 -28.263  -0.115  1.00 90.61           H  
ATOM   4262 HD13 ILE A 270      -7.578 -28.453   1.649  1.00 90.61           H  
ATOM   4263  N   ALA A 271      -5.369 -32.578  -1.131  1.00 86.26           N  
ATOM   4264  H   ALA A 271      -4.803 -31.769  -0.917  1.00 86.26           H  
ATOM   4265  CA  ALA A 271      -5.316 -33.129  -2.483  1.00 86.26           C  
ATOM   4266  HA  ALA A 271      -6.331 -33.224  -2.867  1.00 86.26           H  
ATOM   4267  C   ALA A 271      -4.684 -34.532  -2.500  1.00 86.26           C  
ATOM   4268  CB  ALA A 271      -4.553 -32.146  -3.378  1.00 86.26           C  
ATOM   4269  HB1 ALA A 271      -5.052 -31.177  -3.367  1.00 86.26           H  
ATOM   4270  HB2 ALA A 271      -3.530 -32.024  -3.022  1.00 86.26           H  
ATOM   4271  HB3 ALA A 271      -4.538 -32.521  -4.402  1.00 86.26           H  
ATOM   4272  O   ALA A 271      -5.205 -35.443  -3.134  1.00 86.26           O  
ATOM   4273  N   THR A 272      -3.595 -34.744  -1.752  1.00 86.24           N  
ATOM   4274  H   THR A 272      -3.232 -33.967  -1.217  1.00 86.24           H  
ATOM   4275  CA  THR A 272      -2.918 -36.054  -1.660  1.00 86.24           C  
ATOM   4276  HA  THR A 272      -2.717 -36.416  -2.668  1.00 86.24           H  
ATOM   4277  C   THR A 272      -3.796 -37.100  -0.970  1.00 86.24           C  
ATOM   4278  CB  THR A 272      -1.583 -35.932  -0.909  1.00 86.24           C  
ATOM   4279  HB  THR A 272      -1.771 -35.620   0.118  1.00 86.24           H  
ATOM   4280  O   THR A 272      -3.765 -38.276  -1.330  1.00 86.24           O  
ATOM   4281  CG2 THR A 272      -0.783 -37.236  -0.892  1.00 86.24           C  
ATOM   4282 HG21 THR A 272      -1.296 -37.986  -0.289  1.00 86.24           H  
ATOM   4283 HG22 THR A 272      -0.663 -37.610  -1.908  1.00 86.24           H  
ATOM   4284 HG23 THR A 272       0.198 -37.053  -0.454  1.00 86.24           H  
ATOM   4285  OG1 THR A 272      -0.756 -34.970  -1.527  1.00 86.24           O  
ATOM   4286  HG1 THR A 272      -1.165 -34.118  -1.363  1.00 86.24           H  
ATOM   4287  N   LYS A 273      -4.609 -36.677   0.005  1.00 90.80           N  
ATOM   4288  H   LYS A 273      -4.543 -35.709   0.285  1.00 90.80           H  
ATOM   4289  CA  LYS A 273      -5.602 -37.515   0.688  1.00 90.80           C  
ATOM   4290  HA  LYS A 273      -5.182 -38.508   0.844  1.00 90.80           H  
ATOM   4291  C   LYS A 273      -6.877 -37.744  -0.135  1.00 90.80           C  
ATOM   4292  CB  LYS A 273      -5.921 -36.899   2.061  1.00 90.80           C  
ATOM   4293  HB2 LYS A 273      -6.170 -35.846   1.934  1.00 90.80           H  
ATOM   4294  HB3 LYS A 273      -6.788 -37.404   2.488  1.00 90.80           H  
ATOM   4295  O   LYS A 273      -7.770 -38.433   0.345  1.00 90.80           O  
ATOM   4296  CG  LYS A 273      -4.762 -37.042   3.059  1.00 90.80           C  
ATOM   4297  HG2 LYS A 273      -3.857 -36.586   2.658  1.00 90.80           H  
ATOM   4298  HG3 LYS A 273      -4.575 -38.101   3.237  1.00 90.80           H  
ATOM   4299  CD  LYS A 273      -5.130 -36.359   4.382  1.00 90.80           C  
ATOM   4300  HD2 LYS A 273      -6.091 -36.738   4.729  1.00 90.80           H  
ATOM   4301  HD3 LYS A 273      -5.224 -35.287   4.211  1.00 90.80           H  
ATOM   4302  CE  LYS A 273      -4.064 -36.627   5.448  1.00 90.80           C  
ATOM   4303  HE2 LYS A 273      -3.095 -36.302   5.069  1.00 90.80           H  
ATOM   4304  HE3 LYS A 273      -4.024 -37.700   5.634  1.00 90.80           H  
ATOM   4305  NZ  LYS A 273      -4.367 -35.901   6.702  1.00 90.80           N  
ATOM   4306  HZ1 LYS A 273      -3.773 -36.189   7.466  1.00 90.80           H  
ATOM   4307  HZ2 LYS A 273      -5.343 -35.942   6.959  1.00 90.80           H  
ATOM   4308  HZ3 LYS A 273      -4.115 -34.929   6.594  1.00 90.80           H  
ATOM   4309  N   ASN A 274      -6.964 -37.205  -1.356  1.00 88.30           N  
ATOM   4310  H   ASN A 274      -6.175 -36.679  -1.705  1.00 88.30           H  
ATOM   4311  CA  ASN A 274      -8.150 -37.252  -2.219  1.00 88.30           C  
ATOM   4312  HA  ASN A 274      -7.955 -36.582  -3.057  1.00 88.30           H  
ATOM   4313  C   ASN A 274      -9.422 -36.707  -1.541  1.00 88.30           C  
ATOM   4314  CB  ASN A 274      -8.347 -38.664  -2.805  1.00 88.30           C  
ATOM   4315  HB2 ASN A 274      -8.652 -39.343  -2.009  1.00 88.30           H  
ATOM   4316  HB3 ASN A 274      -9.153 -38.633  -3.538  1.00 88.30           H  
ATOM   4317  O   ASN A 274     -10.522 -37.171  -1.828  1.00 88.30           O  
ATOM   4318  CG  ASN A 274      -7.121 -39.205  -3.506  1.00 88.30           C  
ATOM   4319  ND2 ASN A 274      -6.579 -40.302  -3.033  1.00 88.30           N  
ATOM   4320 HD21 ASN A 274      -5.695 -40.561  -3.448  1.00 88.30           H  
ATOM   4321 HD22 ASN A 274      -6.934 -40.695  -2.173  1.00 88.30           H  
ATOM   4322  OD1 ASN A 274      -6.630 -38.667  -4.481  1.00 88.30           O  
ATOM   4323  N   GLN A 275      -9.278 -35.741  -0.629  1.00 93.29           N  
ATOM   4324  H   GLN A 275      -8.353 -35.377  -0.450  1.00 93.29           H  
ATOM   4325  CA  GLN A 275     -10.413 -35.061   0.012  1.00 93.29           C  
ATOM   4326  HA  GLN A 275     -11.197 -35.784   0.238  1.00 93.29           H  
ATOM   4327  C   GLN A 275     -11.027 -34.001  -0.905  1.00 93.29           C  
ATOM   4328  CB  GLN A 275      -9.952 -34.404   1.317  1.00 93.29           C  
ATOM   4329  HB2 GLN A 275      -9.135 -33.712   1.110  1.00 93.29           H  
ATOM   4330  HB3 GLN A 275     -10.784 -33.839   1.735  1.00 93.29           H  
ATOM   4331  O   GLN A 275     -12.174 -33.609  -0.735  1.00 93.29           O  
ATOM   4332  CG  GLN A 275      -9.501 -35.432   2.357  1.00 93.29           C  
ATOM   4333  HG2 GLN A 275     -10.330 -36.102   2.583  1.00 93.29           H  
ATOM   4334  HG3 GLN A 275      -8.679 -36.026   1.957  1.00 93.29           H  
ATOM   4335  CD  GLN A 275      -9.028 -34.757   3.636  1.00 93.29           C  
ATOM   4336  NE2 GLN A 275      -9.845 -34.703   4.663  1.00 93.29           N  
ATOM   4337 HE21 GLN A 275     -10.807 -34.995   4.563  1.00 93.29           H  
ATOM   4338 HE22 GLN A 275      -9.538 -34.177   5.469  1.00 93.29           H  
ATOM   4339  OE1 GLN A 275      -7.902 -34.294   3.742  1.00 93.29           O  
ATOM   4340  N   VAL A 276     -10.255 -33.549  -1.889  1.00 93.84           N  
ATOM   4341  H   VAL A 276      -9.331 -33.946  -1.982  1.00 93.84           H  
ATOM   4342  CA  VAL A 276     -10.684 -32.626  -2.932  1.00 93.84           C  
ATOM   4343  HA  VAL A 276     -11.773 -32.586  -2.956  1.00 93.84           H  
ATOM   4344  C   VAL A 276     -10.215 -33.142  -4.274  1.00 93.84           C  
ATOM   4345  CB  VAL A 276     -10.177 -31.195  -2.691  1.00 93.84           C  
ATOM   4346  HB  VAL A 276     -10.534 -30.559  -3.501  1.00 93.84           H  
ATOM   4347  O   VAL A 276      -9.214 -33.856  -4.373  1.00 93.84           O  
ATOM   4348  CG1 VAL A 276     -10.753 -30.657  -1.384  1.00 93.84           C  
ATOM   4349 HG11 VAL A 276     -10.375 -31.229  -0.537  1.00 93.84           H  
ATOM   4350 HG12 VAL A 276     -10.463 -29.614  -1.258  1.00 93.84           H  
ATOM   4351 HG13 VAL A 276     -11.841 -30.727  -1.404  1.00 93.84           H  
ATOM   4352  CG2 VAL A 276      -8.647 -31.088  -2.638  1.00 93.84           C  
ATOM   4353 HG21 VAL A 276      -8.358 -30.052  -2.466  1.00 93.84           H  
ATOM   4354 HG22 VAL A 276      -8.258 -31.709  -1.831  1.00 93.84           H  
ATOM   4355 HG23 VAL A 276      -8.212 -31.415  -3.583  1.00 93.84           H  
ATOM   4356  N   LEU A 277     -10.913 -32.723  -5.316  1.00 92.20           N  
ATOM   4357  H   LEU A 277     -11.719 -32.136  -5.153  1.00 92.20           H  
ATOM   4358  CA  LEU A 277     -10.490 -32.927  -6.688  1.00 92.20           C  
ATOM   4359  HA  LEU A 277      -9.523 -33.429  -6.695  1.00 92.20           H  
ATOM   4360  C   LEU A 277     -10.291 -31.553  -7.333  1.00 92.20           C  
ATOM   4361  CB  LEU A 277     -11.509 -33.868  -7.345  1.00 92.20           C  
ATOM   4362  HB2 LEU A 277     -11.582 -34.768  -6.735  1.00 92.20           H  
ATOM   4363  HB3 LEU A 277     -12.488 -33.392  -7.285  1.00 92.20           H  
ATOM   4364  O   LEU A 277     -10.912 -30.565  -6.935  1.00 92.20           O  
ATOM   4365  CG  LEU A 277     -11.202 -34.297  -8.788  1.00 92.20           C  
ATOM   4366  HG  LEU A 277     -11.030 -33.423  -9.417  1.00 92.20           H  
ATOM   4367  CD1 LEU A 277      -9.971 -35.198  -8.808  1.00 92.20           C  
ATOM   4368 HD11 LEU A 277      -9.070 -34.618  -8.607  1.00 92.20           H  
ATOM   4369 HD12 LEU A 277     -10.063 -35.989  -8.064  1.00 92.20           H  
ATOM   4370 HD13 LEU A 277      -9.867 -35.658  -9.791  1.00 92.20           H  
ATOM   4371  CD2 LEU A 277     -12.349 -35.119  -9.386  1.00 92.20           C  
ATOM   4372 HD21 LEU A 277     -12.146 -35.313 -10.439  1.00 92.20           H  
ATOM   4373 HD22 LEU A 277     -13.301 -34.598  -9.296  1.00 92.20           H  
ATOM   4374 HD23 LEU A 277     -12.435 -36.066  -8.853  1.00 92.20           H  
ATOM   4375  N   GLN A 278      -9.362 -31.476  -8.281  1.00 91.79           N  
ATOM   4376  H   GLN A 278      -8.914 -32.325  -8.593  1.00 91.79           H  
ATOM   4377  CA  GLN A 278      -9.068 -30.242  -9.000  1.00 91.79           C  
ATOM   4378  HA  GLN A 278      -9.621 -29.427  -8.531  1.00 91.79           H  
ATOM   4379  C   GLN A 278      -9.566 -30.322 -10.436  1.00 91.79           C  
ATOM   4380  CB  GLN A 278      -7.585 -29.864  -8.883  1.00 91.79           C  
ATOM   4381  HB2 GLN A 278      -7.314 -29.885  -7.827  1.00 91.79           H  
ATOM   4382  HB3 GLN A 278      -7.463 -28.840  -9.235  1.00 91.79           H  
ATOM   4383  O   GLN A 278      -9.659 -31.393 -11.035  1.00 91.79           O  
ATOM   4384  CG  GLN A 278      -6.617 -30.766  -9.666  1.00 91.79           C  
ATOM   4385  HG2 GLN A 278      -6.838 -30.696 -10.731  1.00 91.79           H  
ATOM   4386  HG3 GLN A 278      -6.738 -31.804  -9.356  1.00 91.79           H  
ATOM   4387  CD  GLN A 278      -5.160 -30.360  -9.444  1.00 91.79           C  
ATOM   4388  NE2 GLN A 278      -4.273 -30.604 -10.370  1.00 91.79           N  
ATOM   4389 HE21 GLN A 278      -4.536 -31.050 -11.238  1.00 91.79           H  
ATOM   4390 HE22 GLN A 278      -3.316 -30.345 -10.174  1.00 91.79           H  
ATOM   4391  OE1 GLN A 278      -4.759 -29.794  -8.442  1.00 91.79           O  
ATOM   4392  N   GLY A 279      -9.867 -29.169 -11.009  1.00 90.93           N  
ATOM   4393  H   GLY A 279      -9.836 -28.327 -10.453  1.00 90.93           H  
ATOM   4394  CA  GLY A 279     -10.257 -29.058 -12.402  1.00 90.93           C  
ATOM   4395  HA2 GLY A 279      -9.627 -29.698 -13.020  1.00 90.93           H  
ATOM   4396  HA3 GLY A 279     -11.295 -29.370 -12.519  1.00 90.93           H  
ATOM   4397  C   GLY A 279     -10.120 -27.632 -12.887  1.00 90.93           C  
ATOM   4398  O   GLY A 279      -9.668 -26.750 -12.159  1.00 90.93           O  
ATOM   4399  N   LYS A 280     -10.517 -27.403 -14.130  1.00 89.74           N  
ATOM   4400  H   LYS A 280     -10.851 -28.184 -14.676  1.00 89.74           H  
ATOM   4401  CA  LYS A 280     -10.585 -26.062 -14.706  1.00 89.74           C  
ATOM   4402  HA  LYS A 280     -10.488 -25.332 -13.902  1.00 89.74           H  
ATOM   4403  C   LYS A 280     -11.943 -25.856 -15.378  1.00 89.74           C  
ATOM   4404  CB  LYS A 280      -9.397 -25.825 -15.649  1.00 89.74           C  
ATOM   4405  HB2 LYS A 280      -8.474 -25.881 -15.072  1.00 89.74           H  
ATOM   4406  HB3 LYS A 280      -9.480 -24.819 -16.061  1.00 89.74           H  
ATOM   4407  O   LYS A 280     -12.398 -26.764 -16.078  1.00 89.74           O  
ATOM   4408  CG  LYS A 280      -9.336 -26.842 -16.797  1.00 89.74           C  
ATOM   4409  HG2 LYS A 280     -10.271 -26.809 -17.357  1.00 89.74           H  
ATOM   4410  HG3 LYS A 280      -9.191 -27.847 -16.401  1.00 89.74           H  
ATOM   4411  CD  LYS A 280      -8.206 -26.521 -17.769  1.00 89.74           C  
ATOM   4412  HD2 LYS A 280      -7.241 -26.642 -17.277  1.00 89.74           H  
ATOM   4413  HD3 LYS A 280      -8.325 -25.493 -18.110  1.00 89.74           H  
ATOM   4414  CE  LYS A 280      -8.338 -27.483 -18.951  1.00 89.74           C  
ATOM   4415  HE2 LYS A 280      -7.968 -28.467 -18.663  1.00 89.74           H  
ATOM   4416  HE3 LYS A 280      -9.396 -27.598 -19.184  1.00 89.74           H  
ATOM   4417  NZ  LYS A 280      -7.637 -26.957 -20.141  1.00 89.74           N  
ATOM   4418  HZ1 LYS A 280      -6.642 -26.881 -19.982  1.00 89.74           H  
ATOM   4419  HZ2 LYS A 280      -8.001 -26.040 -20.357  1.00 89.74           H  
ATOM   4420  HZ3 LYS A 280      -7.837 -27.553 -20.931  1.00 89.74           H  
ATOM   4421  N   PRO A 281     -12.594 -24.695 -15.201  1.00 90.65           N  
ATOM   4422  CA  PRO A 281     -13.722 -24.318 -16.039  1.00 90.65           C  
ATOM   4423  HA  PRO A 281     -14.552 -25.004 -15.868  1.00 90.65           H  
ATOM   4424  C   PRO A 281     -13.315 -24.356 -17.510  1.00 90.65           C  
ATOM   4425  CB  PRO A 281     -14.122 -22.909 -15.597  1.00 90.65           C  
ATOM   4426  HB2 PRO A 281     -13.606 -22.169 -16.209  1.00 90.65           H  
ATOM   4427  HB3 PRO A 281     -15.201 -22.759 -15.643  1.00 90.65           H  
ATOM   4428  O   PRO A 281     -12.203 -23.950 -17.868  1.00 90.65           O  
ATOM   4429  CG  PRO A 281     -13.591 -22.817 -14.168  1.00 90.65           C  
ATOM   4430  HG2 PRO A 281     -13.394 -21.786 -13.873  1.00 90.65           H  
ATOM   4431  HG3 PRO A 281     -14.297 -23.286 -13.483  1.00 90.65           H  
ATOM   4432  CD  PRO A 281     -12.310 -23.645 -14.235  1.00 90.65           C  
ATOM   4433  HD2 PRO A 281     -11.485 -23.030 -14.594  1.00 90.65           H  
ATOM   4434  HD3 PRO A 281     -12.083 -24.052 -13.249  1.00 90.65           H  
ATOM   4435  N   LYS A 282     -14.206 -24.846 -18.366  1.00 87.02           N  
ATOM   4436  H   LYS A 282     -15.088 -25.183 -18.009  1.00 87.02           H  
ATOM   4437  CA  LYS A 282     -13.987 -24.818 -19.807  1.00 87.02           C  
ATOM   4438  HA  LYS A 282     -13.048 -25.329 -20.022  1.00 87.02           H  
ATOM   4439  C   LYS A 282     -13.882 -23.366 -20.269  1.00 87.02           C  
ATOM   4440  CB  LYS A 282     -15.130 -25.566 -20.484  1.00 87.02           C  
ATOM   4441  HB2 LYS A 282     -16.064 -25.043 -20.278  1.00 87.02           H  
ATOM   4442  HB3 LYS A 282     -15.194 -26.566 -20.055  1.00 87.02           H  
ATOM   4443  O   LYS A 282     -14.782 -22.564 -20.033  1.00 87.02           O  
ATOM   4444  CG  LYS A 282     -14.922 -25.683 -21.997  1.00 87.02           C  
ATOM   4445  HG2 LYS A 282     -14.010 -26.241 -22.208  1.00 87.02           H  
ATOM   4446  HG3 LYS A 282     -14.862 -24.693 -22.448  1.00 87.02           H  
ATOM   4447  CD  LYS A 282     -16.131 -26.423 -22.559  1.00 87.02           C  
ATOM   4448  HD2 LYS A 282     -17.029 -25.876 -22.272  1.00 87.02           H  
ATOM   4449  HD3 LYS A 282     -16.184 -27.418 -22.118  1.00 87.02           H  
ATOM   4450  CE  LYS A 282     -16.073 -26.535 -24.078  1.00 87.02           C  
ATOM   4451  HE2 LYS A 282     -15.832 -25.556 -24.491  1.00 87.02           H  
ATOM   4452  HE3 LYS A 282     -15.284 -27.234 -24.352  1.00 87.02           H  
ATOM   4453  NZ  LYS A 282     -17.400 -26.986 -24.556  1.00 87.02           N  
ATOM   4454  HZ1 LYS A 282     -18.085 -26.276 -24.337  1.00 87.02           H  
ATOM   4455  HZ2 LYS A 282     -17.416 -27.151 -25.552  1.00 87.02           H  
ATOM   4456  HZ3 LYS A 282     -17.710 -27.793 -24.034  1.00 87.02           H  
ATOM   4457  N   GLU A 283     -12.782 -23.041 -20.937  1.00 86.09           N  
ATOM   4458  H   GLU A 283     -12.052 -23.732 -21.037  1.00 86.09           H  
ATOM   4459  CA  GLU A 283     -12.511 -21.673 -21.373  1.00 86.09           C  
ATOM   4460  HA  GLU A 283     -12.545 -21.029 -20.494  1.00 86.09           H  
ATOM   4461  C   GLU A 283     -13.583 -21.187 -22.360  1.00 86.09           C  
ATOM   4462  CB  GLU A 283     -11.100 -21.563 -21.969  1.00 86.09           C  
ATOM   4463  HB2 GLU A 283     -10.990 -20.583 -22.433  1.00 86.09           H  
ATOM   4464  HB3 GLU A 283     -10.976 -22.330 -22.734  1.00 86.09           H  
ATOM   4465  O   GLU A 283     -13.823 -21.802 -23.405  1.00 86.09           O  
ATOM   4466  CG  GLU A 283     -10.012 -21.723 -20.892  1.00 86.09           C  
ATOM   4467  HG2 GLU A 283     -10.075 -20.881 -20.203  1.00 86.09           H  
ATOM   4468  HG3 GLU A 283     -10.203 -22.636 -20.328  1.00 86.09           H  
ATOM   4469  CD  GLU A 283      -8.589 -21.800 -21.467  1.00 86.09           C  
ATOM   4470  OE1 GLU A 283      -7.700 -22.280 -20.726  1.00 86.09           O  
ATOM   4471  OE2 GLU A 283      -8.384 -21.410 -22.638  1.00 86.09           O  
ATOM   4472  N   LYS A 284     -14.228 -20.066 -22.028  1.00 85.44           N  
ATOM   4473  H   LYS A 284     -13.990 -19.636 -21.146  1.00 85.44           H  
ATOM   4474  CA  LYS A 284     -15.137 -19.350 -22.922  1.00 85.44           C  
ATOM   4475  HA  LYS A 284     -15.777 -20.096 -23.393  1.00 85.44           H  
ATOM   4476  C   LYS A 284     -14.327 -18.634 -24.015  1.00 85.44           C  
ATOM   4477  CB  LYS A 284     -16.025 -18.367 -22.134  1.00 85.44           C  
ATOM   4478  HB2 LYS A 284     -16.564 -17.740 -22.844  1.00 85.44           H  
ATOM   4479  HB3 LYS A 284     -15.396 -17.720 -21.523  1.00 85.44           H  
ATOM   4480  O   LYS A 284     -13.192 -18.209 -23.770  1.00 85.44           O  
ATOM   4481  CG  LYS A 284     -17.057 -19.066 -21.228  1.00 85.44           C  
ATOM   4482  HG2 LYS A 284     -17.650 -19.754 -21.830  1.00 85.44           H  
ATOM   4483  HG3 LYS A 284     -16.537 -19.634 -20.457  1.00 85.44           H  
ATOM   4484  CD  LYS A 284     -17.998 -18.045 -20.560  1.00 85.44           C  
ATOM   4485  HD2 LYS A 284     -17.410 -17.369 -19.940  1.00 85.44           H  
ATOM   4486  HD3 LYS A 284     -18.504 -17.464 -21.331  1.00 85.44           H  
ATOM   4487  CE  LYS A 284     -19.051 -18.748 -19.691  1.00 85.44           C  
ATOM   4488  HE2 LYS A 284     -19.628 -19.425 -20.322  1.00 85.44           H  
ATOM   4489  HE3 LYS A 284     -18.550 -19.361 -18.942  1.00 85.44           H  
ATOM   4490  NZ  LYS A 284     -19.993 -17.812 -19.017  1.00 85.44           N  
ATOM   4491  HZ1 LYS A 284     -20.788 -18.326 -18.665  1.00 85.44           H  
ATOM   4492  HZ2 LYS A 284     -19.588 -17.353 -18.213  1.00 85.44           H  
ATOM   4493  HZ3 LYS A 284     -20.435 -17.133 -19.619  1.00 85.44           H  
ATOM   4494  N   PRO A 285     -14.895 -18.440 -25.219  1.00 79.40           N  
ATOM   4495  CA  PRO A 285     -14.249 -17.665 -26.275  1.00 79.40           C  
ATOM   4496  HA  PRO A 285     -13.391 -18.231 -26.640  1.00 79.40           H  
ATOM   4497  C   PRO A 285     -13.789 -16.288 -25.775  1.00 79.40           C  
ATOM   4498  CB  PRO A 285     -15.290 -17.552 -27.393  1.00 79.40           C  
ATOM   4499  HB2 PRO A 285     -14.824 -17.543 -28.379  1.00 79.40           H  
ATOM   4500  HB3 PRO A 285     -15.899 -16.658 -27.254  1.00 79.40           H  
ATOM   4501  O   PRO A 285     -14.558 -15.549 -25.165  1.00 79.40           O  
ATOM   4502  CG  PRO A 285     -16.164 -18.788 -27.190  1.00 79.40           C  
ATOM   4503  HG2 PRO A 285     -15.687 -19.653 -27.649  1.00 79.40           H  
ATOM   4504  HG3 PRO A 285     -17.168 -18.645 -27.589  1.00 79.40           H  
ATOM   4505  CD  PRO A 285     -16.177 -18.956 -25.674  1.00 79.40           C  
ATOM   4506  HD2 PRO A 285     -16.303 -20.010 -25.426  1.00 79.40           H  
ATOM   4507  HD3 PRO A 285     -16.983 -18.363 -25.242  1.00 79.40           H  
ATOM   4508  N   GLY A 286     -12.517 -15.954 -26.005  1.00 73.33           N  
ATOM   4509  H   GLY A 286     -11.928 -16.613 -26.494  1.00 73.33           H  
ATOM   4510  CA  GLY A 286     -11.919 -14.688 -25.558  1.00 73.33           C  
ATOM   4511  HA2 GLY A 286     -12.603 -13.872 -25.790  1.00 73.33           H  
ATOM   4512  HA3 GLY A 286     -10.996 -14.519 -26.112  1.00 73.33           H  
ATOM   4513  C   GLY A 286     -11.585 -14.604 -24.061  1.00 73.33           C  
ATOM   4514  O   GLY A 286     -11.114 -13.562 -23.618  1.00 73.33           O  
ATOM   4515  N   LYS A 287     -11.800 -15.671 -23.278  1.00 72.36           N  
ATOM   4516  H   LYS A 287     -12.252 -16.477 -23.687  1.00 72.36           H  
ATOM   4517  CA  LYS A 287     -11.488 -15.748 -21.835  1.00 72.36           C  
ATOM   4518  HA  LYS A 287     -11.078 -14.793 -21.506  1.00 72.36           H  
ATOM   4519  C   LYS A 287     -10.386 -16.768 -21.511  1.00 72.36           C  
ATOM   4520  CB  LYS A 287     -12.774 -16.024 -21.033  1.00 72.36           C  
ATOM   4521  HB2 LYS A 287     -12.536 -16.034 -19.970  1.00 72.36           H  
ATOM   4522  HB3 LYS A 287     -13.136 -17.017 -21.300  1.00 72.36           H  
ATOM   4523  O   LYS A 287     -10.273 -17.230 -20.374  1.00 72.36           O  
ATOM   4524  CG  LYS A 287     -13.920 -15.024 -21.253  1.00 72.36           C  
ATOM   4525  HG2 LYS A 287     -14.739 -15.303 -20.591  1.00 72.36           H  
ATOM   4526  HG3 LYS A 287     -14.280 -15.098 -22.279  1.00 72.36           H  
ATOM   4527  CD  LYS A 287     -13.516 -13.572 -20.961  1.00 72.36           C  
ATOM   4528  HD2 LYS A 287     -12.805 -13.235 -21.715  1.00 72.36           H  
ATOM   4529  HD3 LYS A 287     -13.038 -13.514 -19.983  1.00 72.36           H  
ATOM   4530  CE  LYS A 287     -14.751 -12.667 -21.002  1.00 72.36           C  
ATOM   4531  HE2 LYS A 287     -15.220 -12.770 -21.980  1.00 72.36           H  
ATOM   4532  HE3 LYS A 287     -15.463 -13.013 -20.253  1.00 72.36           H  
ATOM   4533  NZ  LYS A 287     -14.390 -11.247 -20.756  1.00 72.36           N  
ATOM   4534  HZ1 LYS A 287     -13.721 -10.931 -21.443  1.00 72.36           H  
ATOM   4535  HZ2 LYS A 287     -13.980 -11.136 -19.839  1.00 72.36           H  
ATOM   4536  HZ3 LYS A 287     -15.207 -10.656 -20.813  1.00 72.36           H  
ATOM   4537  N   ALA A 288      -9.584 -17.120 -22.516  1.00 62.86           N  
ATOM   4538  H   ALA A 288      -9.719 -16.667 -23.409  1.00 62.86           H  
ATOM   4539  CA  ALA A 288      -8.470 -18.047 -22.376  1.00 62.86           C  
ATOM   4540  HA  ALA A 288      -8.847 -18.975 -21.948  1.00 62.86           H  
ATOM   4541  C   ALA A 288      -7.400 -17.483 -21.435  1.00 62.86           C  
ATOM   4542  CB  ALA A 288      -7.894 -18.359 -23.761  1.00 62.86           C  
ATOM   4543  HB1 ALA A 288      -7.509 -17.449 -24.223  1.00 62.86           H  
ATOM   4544  HB2 ALA A 288      -7.086 -19.083 -23.658  1.00 62.86           H  
ATOM   4545  HB3 ALA A 288      -8.669 -18.797 -24.389  1.00 62.86           H  
ATOM   4546  O   ALA A 288      -7.055 -16.301 -21.499  1.00 62.86           O  
ATOM   4547  N   THR A 289      -6.845 -18.338 -20.579  1.00 63.20           N  
ATOM   4548  H   THR A 289      -7.113 -19.311 -20.612  1.00 63.20           H  
ATOM   4549  CA  THR A 289      -5.735 -17.973 -19.699  1.00 63.20           C  
ATOM   4550  HA  THR A 289      -5.629 -16.888 -19.703  1.00 63.20           H  
ATOM   4551  C   THR A 289      -4.426 -18.543 -20.229  1.00 63.20           C  
ATOM   4552  CB  THR A 289      -5.985 -18.379 -18.240  1.00 63.20           C  
ATOM   4553  HB  THR A 289      -5.098 -18.145 -17.651  1.00 63.20           H  
ATOM   4554  O   THR A 289      -4.366 -19.610 -20.830  1.00 63.20           O  
ATOM   4555  CG2 THR A 289      -7.167 -17.619 -17.652  1.00 63.20           C  
ATOM   4556 HG21 THR A 289      -8.094 -17.915 -18.144  1.00 63.20           H  
ATOM   4557 HG22 THR A 289      -7.240 -17.821 -16.584  1.00 63.20           H  
ATOM   4558 HG23 THR A 289      -7.012 -16.553 -17.815  1.00 63.20           H  
ATOM   4559  OG1 THR A 289      -6.267 -19.744 -18.113  1.00 63.20           O  
ATOM   4560  HG1 THR A 289      -7.037 -19.833 -17.548  1.00 63.20           H  
ATOM   4561  N   HIS A 290      -3.332 -17.817 -20.005  1.00 56.63           N  
ATOM   4562  H   HIS A 290      -3.447 -16.870 -19.675  1.00 56.63           H  
ATOM   4563  CA  HIS A 290      -1.992 -18.251 -20.416  1.00 56.63           C  
ATOM   4564  HA  HIS A 290      -1.965 -18.332 -21.502  1.00 56.63           H  
ATOM   4565  C   HIS A 290      -1.562 -19.598 -19.827  1.00 56.63           C  
ATOM   4566  CB  HIS A 290      -1.007 -17.180 -19.968  1.00 56.63           C  
ATOM   4567  HB2 HIS A 290      -1.402 -16.236 -20.345  1.00 56.63           H  
ATOM   4568  HB3 HIS A 290      -0.047 -17.361 -20.451  1.00 56.63           H  
ATOM   4569  O   HIS A 290      -0.856 -20.370 -20.473  1.00 56.63           O  
ATOM   4570  CG  HIS A 290      -0.797 -17.114 -18.461  1.00 56.63           C  
ATOM   4571  CD2 HIS A 290       0.352 -17.442 -17.789  1.00 56.63           C  
ATOM   4572  HD2 HIS A 290       1.285 -17.742 -18.242  1.00 56.63           H  
ATOM   4573  ND1 HIS A 290      -1.748 -16.831 -17.500  1.00 56.63           N  
ATOM   4574  HD1 HIS A 290      -2.711 -16.573 -17.663  1.00 56.63           H  
ATOM   4575  CE1 HIS A 290      -1.186 -16.982 -16.289  1.00 56.63           C  
ATOM   4576  HE1 HIS A 290      -1.696 -16.859 -15.345  1.00 56.63           H  
ATOM   4577  NE2 HIS A 290       0.093 -17.355 -16.416  1.00 56.63           N  
ATOM   4578  N   ARG A 291      -1.975 -19.862 -18.587  1.00 58.04           N  
ATOM   4579  H   ARG A 291      -2.582 -19.186 -18.145  1.00 58.04           H  
ATOM   4580  CA  ARG A 291      -1.721 -21.091 -17.858  1.00 58.04           C  
ATOM   4581  HA  ARG A 291      -1.314 -21.814 -18.564  1.00 58.04           H  
ATOM   4582  C   ARG A 291      -3.062 -21.577 -17.324  1.00 58.04           C  
ATOM   4583  CB  ARG A 291      -0.690 -20.840 -16.745  1.00 58.04           C  
ATOM   4584  HB2 ARG A 291       0.203 -20.401 -17.189  1.00 58.04           H  
ATOM   4585  HB3 ARG A 291      -1.099 -20.132 -16.024  1.00 58.04           H  
ATOM   4586  O   ARG A 291      -3.770 -20.771 -16.720  1.00 58.04           O  
ATOM   4587  CG  ARG A 291      -0.299 -22.137 -16.020  1.00 58.04           C  
ATOM   4588  HG2 ARG A 291      -1.184 -22.546 -15.532  1.00 58.04           H  
ATOM   4589  HG3 ARG A 291       0.070 -22.869 -16.739  1.00 58.04           H  
ATOM   4590  CD  ARG A 291       0.771 -21.912 -14.943  1.00 58.04           C  
ATOM   4591  HD2 ARG A 291       0.517 -21.019 -14.373  1.00 58.04           H  
ATOM   4592  HD3 ARG A 291       0.749 -22.769 -14.270  1.00 58.04           H  
ATOM   4593  NE  ARG A 291       2.134 -21.784 -15.506  1.00 58.04           N  
ATOM   4594  HE  ARG A 291       2.213 -21.686 -16.508  1.00 58.04           H  
ATOM   4595  NH1 ARG A 291       3.284 -21.782 -13.517  1.00 58.04           N  
ATOM   4596 HH11 ARG A 291       4.163 -21.665 -13.034  1.00 58.04           H  
ATOM   4597 HH12 ARG A 291       2.407 -21.709 -13.021  1.00 58.04           H  
ATOM   4598  NH2 ARG A 291       4.421 -21.675 -15.426  1.00 58.04           N  
ATOM   4599 HH21 ARG A 291       5.282 -21.579 -14.907  1.00 58.04           H  
ATOM   4600 HH22 ARG A 291       4.487 -21.652 -16.434  1.00 58.04           H  
ATOM   4601  CZ  ARG A 291       3.268 -21.749 -14.821  1.00 58.04           C  
ATOM   4602  N   PRO A 292      -3.390 -22.869 -17.501  1.00 57.93           N  
ATOM   4603  CA  PRO A 292      -4.615 -23.427 -16.957  1.00 57.93           C  
ATOM   4604  HA  PRO A 292      -5.467 -22.948 -17.439  1.00 57.93           H  
ATOM   4605  C   PRO A 292      -4.684 -23.179 -15.451  1.00 57.93           C  
ATOM   4606  CB  PRO A 292      -4.606 -24.915 -17.315  1.00 57.93           C  
ATOM   4607  HB2 PRO A 292      -4.983 -25.537 -16.503  1.00 57.93           H  
ATOM   4608  HB3 PRO A 292      -5.202 -25.068 -18.215  1.00 57.93           H  
ATOM   4609  O   PRO A 292      -3.752 -23.487 -14.701  1.00 57.93           O  
ATOM   4610  CG  PRO A 292      -3.140 -25.217 -17.623  1.00 57.93           C  
ATOM   4611  HG2 PRO A 292      -3.033 -26.029 -18.342  1.00 57.93           H  
ATOM   4612  HG3 PRO A 292      -2.615 -25.451 -16.696  1.00 57.93           H  
ATOM   4613  CD  PRO A 292      -2.616 -23.898 -18.173  1.00 57.93           C  
ATOM   4614  HD2 PRO A 292      -2.802 -23.842 -19.246  1.00 57.93           H  
ATOM   4615  HD3 PRO A 292      -1.548 -23.822 -17.970  1.00 57.93           H  
ATOM   4616  N   MET A 293      -5.806 -22.610 -15.035  1.00 72.48           N  
ATOM   4617  H   MET A 293      -6.508 -22.376 -15.723  1.00 72.48           H  
ATOM   4618  CA  MET A 293      -6.096 -22.269 -13.651  1.00 72.48           C  
ATOM   4619  HA  MET A 293      -5.170 -22.111 -13.099  1.00 72.48           H  
ATOM   4620  C   MET A 293      -6.833 -23.439 -13.022  1.00 72.48           C  
ATOM   4621  CB  MET A 293      -6.905 -20.968 -13.615  1.00 72.48           C  
ATOM   4622  HB2 MET A 293      -7.767 -21.052 -14.277  1.00 72.48           H  
ATOM   4623  HB3 MET A 293      -7.264 -20.780 -12.603  1.00 72.48           H  
ATOM   4624  O   MET A 293      -8.045 -23.569 -13.167  1.00 72.48           O  
ATOM   4625  CG  MET A 293      -6.025 -19.805 -14.073  1.00 72.48           C  
ATOM   4626  HG2 MET A 293      -5.487 -20.079 -14.980  1.00 72.48           H  
ATOM   4627  HG3 MET A 293      -6.669 -18.963 -14.328  1.00 72.48           H  
ATOM   4628  SD  MET A 293      -4.835 -19.283 -12.825  1.00 72.48           S  
ATOM   4629  CE  MET A 293      -5.936 -18.093 -12.076  1.00 72.48           C  
ATOM   4630  HE1 MET A 293      -6.800 -18.591 -11.635  1.00 72.48           H  
ATOM   4631  HE2 MET A 293      -6.274 -17.381 -12.829  1.00 72.48           H  
ATOM   4632  HE3 MET A 293      -5.353 -17.558 -11.326  1.00 72.48           H  
ATOM   4633  N   PHE A 294      -6.072 -24.328 -12.387  1.00 83.47           N  
ATOM   4634  H   PHE A 294      -5.074 -24.179 -12.358  1.00 83.47           H  
ATOM   4635  CA  PHE A 294      -6.642 -25.426 -11.620  1.00 83.47           C  
ATOM   4636  HA  PHE A 294      -7.451 -25.873 -12.198  1.00 83.47           H  
ATOM   4637  C   PHE A 294      -7.209 -24.896 -10.312  1.00 83.47           C  
ATOM   4638  CB  PHE A 294      -5.600 -26.508 -11.353  1.00 83.47           C  
ATOM   4639  HB2 PHE A 294      -4.736 -26.069 -10.855  1.00 83.47           H  
ATOM   4640  HB3 PHE A 294      -6.028 -27.245 -10.674  1.00 83.47           H  
ATOM   4641  O   PHE A 294      -6.490 -24.247  -9.550  1.00 83.47           O  
ATOM   4642  CG  PHE A 294      -5.155 -27.214 -12.608  1.00 83.47           C  
ATOM   4643  CD1 PHE A 294      -5.845 -28.355 -13.041  1.00 83.47           C  
ATOM   4644  HD1 PHE A 294      -6.680 -28.740 -12.474  1.00 83.47           H  
ATOM   4645  CD2 PHE A 294      -4.033 -26.755 -13.323  1.00 83.47           C  
ATOM   4646  HD2 PHE A 294      -3.507 -25.871 -12.994  1.00 83.47           H  
ATOM   4647  CE1 PHE A 294      -5.374 -29.062 -14.154  1.00 83.47           C  
ATOM   4648  HE1 PHE A 294      -5.805 -30.028 -14.369  1.00 83.47           H  
ATOM   4649  CE2 PHE A 294      -3.589 -27.447 -14.461  1.00 83.47           C  
ATOM   4650  HE2 PHE A 294      -2.712 -27.106 -14.991  1.00 83.47           H  
ATOM   4651  CZ  PHE A 294      -4.259 -28.608 -14.875  1.00 83.47           C  
ATOM   4652  HZ  PHE A 294      -3.879 -29.188 -15.704  1.00 83.47           H  
ATOM   4653  N   VAL A 295      -8.476 -25.203 -10.071  1.00 91.86           N  
ATOM   4654  H   VAL A 295      -8.973 -25.747 -10.762  1.00 91.86           H  
ATOM   4655  CA  VAL A 295      -9.231 -24.817  -8.883  1.00 91.86           C  
ATOM   4656  HA  VAL A 295      -8.560 -24.351  -8.162  1.00 91.86           H  
ATOM   4657  C   VAL A 295      -9.804 -26.084  -8.256  1.00 91.86           C  
ATOM   4658  CB  VAL A 295     -10.332 -23.803  -9.242  1.00 91.86           C  
ATOM   4659  HB  VAL A 295     -11.108 -24.317  -9.809  1.00 91.86           H  
ATOM   4660  O   VAL A 295     -10.135 -27.039  -8.967  1.00 91.86           O  
ATOM   4661  CG1 VAL A 295     -10.939 -23.185  -7.982  1.00 91.86           C  
ATOM   4662 HG11 VAL A 295     -10.159 -22.740  -7.363  1.00 91.86           H  
ATOM   4663 HG12 VAL A 295     -11.462 -23.945  -7.401  1.00 91.86           H  
ATOM   4664 HG13 VAL A 295     -11.653 -22.407  -8.252  1.00 91.86           H  
ATOM   4665  CG2 VAL A 295      -9.821 -22.647 -10.113  1.00 91.86           C  
ATOM   4666 HG21 VAL A 295      -8.975 -22.161  -9.628  1.00 91.86           H  
ATOM   4667 HG22 VAL A 295      -9.518 -23.018 -11.092  1.00 91.86           H  
ATOM   4668 HG23 VAL A 295     -10.616 -21.917 -10.266  1.00 91.86           H  
ATOM   4669  N   TYR A 296      -9.884 -26.116  -6.930  1.00 93.70           N  
ATOM   4670  H   TYR A 296      -9.692 -25.277  -6.401  1.00 93.70           H  
ATOM   4671  CA  TYR A 296     -10.402 -27.265  -6.196  1.00 93.70           C  
ATOM   4672  HA  TYR A 296     -10.139 -28.179  -6.727  1.00 93.70           H  
ATOM   4673  C   TYR A 296     -11.920 -27.209  -6.091  1.00 93.70           C  
ATOM   4674  CB  TYR A 296      -9.761 -27.328  -4.809  1.00 93.70           C  
ATOM   4675  HB2 TYR A 296      -9.989 -26.408  -4.270  1.00 93.70           H  
ATOM   4676  HB3 TYR A 296     -10.202 -28.156  -4.254  1.00 93.70           H  
ATOM   4677  O   TYR A 296     -12.516 -26.137  -6.146  1.00 93.70           O  
ATOM   4678  CG  TYR A 296      -8.265 -27.538  -4.849  1.00 93.70           C  
ATOM   4679  CD1 TYR A 296      -7.745 -28.792  -5.226  1.00 93.70           C  
ATOM   4680  HD1 TYR A 296      -8.417 -29.599  -5.477  1.00 93.70           H  
ATOM   4681  CD2 TYR A 296      -7.397 -26.478  -4.529  1.00 93.70           C  
ATOM   4682  HD2 TYR A 296      -7.801 -25.517  -4.250  1.00 93.70           H  
ATOM   4683  CE1 TYR A 296      -6.352 -28.991  -5.273  1.00 93.70           C  
ATOM   4684  HE1 TYR A 296      -5.941 -29.946  -5.564  1.00 93.70           H  
ATOM   4685  CE2 TYR A 296      -6.005 -26.677  -4.565  1.00 93.70           C  
ATOM   4686  HE2 TYR A 296      -5.347 -25.859  -4.310  1.00 93.70           H  
ATOM   4687  OH  TYR A 296      -4.135 -28.122  -4.935  1.00 93.70           O  
ATOM   4688  HH  TYR A 296      -3.701 -27.364  -4.537  1.00 93.70           H  
ATOM   4689  CZ  TYR A 296      -5.482 -27.936  -4.931  1.00 93.70           C  
ATOM   4690  N   PHE A 297     -12.553 -28.358  -5.900  1.00 92.96           N  
ATOM   4691  H   PHE A 297     -12.033 -29.222  -5.955  1.00 92.96           H  
ATOM   4692  CA  PHE A 297     -13.958 -28.438  -5.524  1.00 92.96           C  
ATOM   4693  HA  PHE A 297     -14.258 -27.466  -5.131  1.00 92.96           H  
ATOM   4694  C   PHE A 297     -14.161 -29.438  -4.389  1.00 92.96           C  
ATOM   4695  CB  PHE A 297     -14.837 -28.718  -6.746  1.00 92.96           C  
ATOM   4696  HB2 PHE A 297     -14.911 -27.799  -7.327  1.00 92.96           H  
ATOM   4697  HB3 PHE A 297     -15.845 -28.964  -6.413  1.00 92.96           H  
ATOM   4698  O   PHE A 297     -13.488 -30.468  -4.320  1.00 92.96           O  
ATOM   4699  CG  PHE A 297     -14.331 -29.814  -7.656  1.00 92.96           C  
ATOM   4700  CD1 PHE A 297     -13.504 -29.486  -8.748  1.00 92.96           C  
ATOM   4701  HD1 PHE A 297     -13.203 -28.461  -8.907  1.00 92.96           H  
ATOM   4702  CD2 PHE A 297     -14.691 -31.151  -7.423  1.00 92.96           C  
ATOM   4703  HD2 PHE A 297     -15.298 -31.410  -6.569  1.00 92.96           H  
ATOM   4704  CE1 PHE A 297     -13.064 -30.486  -9.626  1.00 92.96           C  
ATOM   4705  HE1 PHE A 297     -12.436 -30.233 -10.468  1.00 92.96           H  
ATOM   4706  CE2 PHE A 297     -14.272 -32.141  -8.323  1.00 92.96           C  
ATOM   4707  HE2 PHE A 297     -14.536 -33.175  -8.153  1.00 92.96           H  
ATOM   4708  CZ  PHE A 297     -13.462 -31.811  -9.421  1.00 92.96           C  
ATOM   4709  HZ  PHE A 297     -13.143 -32.570 -10.120  1.00 92.96           H  
ATOM   4710  N   LEU A 298     -15.085 -29.097  -3.489  1.00 91.14           N  
ATOM   4711  H   LEU A 298     -15.557 -28.213  -3.615  1.00 91.14           H  
ATOM   4712  CA  LEU A 298     -15.336 -29.836  -2.250  1.00 91.14           C  
ATOM   4713  HA  LEU A 298     -14.387 -30.094  -1.779  1.00 91.14           H  
ATOM   4714  C   LEU A 298     -16.072 -31.156  -2.484  1.00 91.14           C  
ATOM   4715  CB  LEU A 298     -16.161 -28.951  -1.298  1.00 91.14           C  
ATOM   4716  HB2 LEU A 298     -17.054 -28.616  -1.825  1.00 91.14           H  
ATOM   4717  HB3 LEU A 298     -16.484 -29.556  -0.451  1.00 91.14           H  
ATOM   4718  O   LEU A 298     -15.811 -32.131  -1.793  1.00 91.14           O  
ATOM   4719  CG  LEU A 298     -15.411 -27.725  -0.751  1.00 91.14           C  
ATOM   4720  HG  LEU A 298     -14.979 -27.163  -1.579  1.00 91.14           H  
ATOM   4721  CD1 LEU A 298     -16.395 -26.808  -0.029  1.00 91.14           C  
ATOM   4722 HD11 LEU A 298     -17.149 -26.451  -0.731  1.00 91.14           H  
ATOM   4723 HD12 LEU A 298     -16.876 -27.347   0.787  1.00 91.14           H  
ATOM   4724 HD13 LEU A 298     -15.861 -25.951   0.381  1.00 91.14           H  
ATOM   4725  CD2 LEU A 298     -14.298 -28.115   0.223  1.00 91.14           C  
ATOM   4726 HD21 LEU A 298     -13.821 -27.217   0.616  1.00 91.14           H  
ATOM   4727 HD22 LEU A 298     -14.705 -28.693   1.053  1.00 91.14           H  
ATOM   4728 HD23 LEU A 298     -13.540 -28.710  -0.285  1.00 91.14           H  
ATOM   4729  N   LYS A 299     -17.007 -31.194  -3.440  1.00 92.18           N  
ATOM   4730  H   LYS A 299     -17.157 -30.361  -3.992  1.00 92.18           H  
ATOM   4731  CA  LYS A 299     -17.849 -32.374  -3.681  1.00 92.18           C  
ATOM   4732  HA  LYS A 299     -17.401 -33.232  -3.181  1.00 92.18           H  
ATOM   4733  C   LYS A 299     -17.926 -32.713  -5.154  1.00 92.18           C  
ATOM   4734  CB  LYS A 299     -19.258 -32.176  -3.107  1.00 92.18           C  
ATOM   4735  HB2 LYS A 299     -19.854 -33.062  -3.326  1.00 92.18           H  
ATOM   4736  HB3 LYS A 299     -19.723 -31.318  -3.593  1.00 92.18           H  
ATOM   4737  O   LYS A 299     -17.965 -31.822  -6.005  1.00 92.18           O  
ATOM   4738  CG  LYS A 299     -19.252 -31.948  -1.593  1.00 92.18           C  
ATOM   4739  HG2 LYS A 299     -18.713 -32.763  -1.111  1.00 92.18           H  
ATOM   4740  HG3 LYS A 299     -18.745 -31.009  -1.368  1.00 92.18           H  
ATOM   4741  CD  LYS A 299     -20.676 -31.886  -1.034  1.00 92.18           C  
ATOM   4742  HD2 LYS A 299     -21.184 -32.833  -1.218  1.00 92.18           H  
ATOM   4743  HD3 LYS A 299     -21.222 -31.071  -1.507  1.00 92.18           H  
ATOM   4744  CE  LYS A 299     -20.552 -31.638   0.470  1.00 92.18           C  
ATOM   4745  HE2 LYS A 299     -19.940 -32.419   0.920  1.00 92.18           H  
ATOM   4746  HE3 LYS A 299     -20.015 -30.702   0.619  1.00 92.18           H  
ATOM   4747  NZ  LYS A 299     -21.866 -31.559   1.143  1.00 92.18           N  
ATOM   4748  HZ1 LYS A 299     -21.702 -31.133   2.045  1.00 92.18           H  
ATOM   4749  HZ2 LYS A 299     -22.496 -30.952   0.638  1.00 92.18           H  
ATOM   4750  HZ3 LYS A 299     -22.263 -32.478   1.277  1.00 92.18           H  
ATOM   4751  N   TRP A 300     -18.006 -34.006  -5.445  1.00 92.30           N  
ATOM   4752  H   TRP A 300     -17.936 -34.682  -4.697  1.00 92.30           H  
ATOM   4753  CA  TRP A 300     -18.209 -34.522  -6.790  1.00 92.30           C  
ATOM   4754  HA  TRP A 300     -18.857 -33.829  -7.326  1.00 92.30           H  
ATOM   4755  C   TRP A 300     -18.907 -35.877  -6.786  1.00 92.30           C  
ATOM   4756  CB  TRP A 300     -16.868 -34.601  -7.522  1.00 92.30           C  
ATOM   4757  HB2 TRP A 300     -16.447 -33.596  -7.503  1.00 92.30           H  
ATOM   4758  HB3 TRP A 300     -17.049 -34.855  -8.566  1.00 92.30           H  
ATOM   4759  O   TRP A 300     -18.831 -36.634  -5.822  1.00 92.30           O  
ATOM   4760  CG  TRP A 300     -15.869 -35.568  -6.953  1.00 92.30           C  
ATOM   4761  CD1 TRP A 300     -15.694 -36.844  -7.365  1.00 92.30           C  
ATOM   4762  HD1 TRP A 300     -16.253 -37.311  -8.162  1.00 92.30           H  
ATOM   4763  CD2 TRP A 300     -14.962 -35.390  -5.818  1.00 92.30           C  
ATOM   4764  CE2 TRP A 300     -14.273 -36.621  -5.596  1.00 92.30           C  
ATOM   4765  CE3 TRP A 300     -14.680 -34.330  -4.929  1.00 92.30           C  
ATOM   4766  HE3 TRP A 300     -15.172 -33.376  -5.049  1.00 92.30           H  
ATOM   4767  NE1 TRP A 300     -14.743 -37.464  -6.578  1.00 92.30           N  
ATOM   4768  HE1 TRP A 300     -14.482 -38.436  -6.661  1.00 92.30           H  
ATOM   4769  CH2 TRP A 300     -13.124 -35.728  -3.667  1.00 92.30           C  
ATOM   4770  HH2 TRP A 300     -12.456 -35.849  -2.827  1.00 92.30           H  
ATOM   4771  CZ2 TRP A 300     -13.357 -36.796  -4.548  1.00 92.30           C  
ATOM   4772  HZ2 TRP A 300     -12.857 -37.741  -4.396  1.00 92.30           H  
ATOM   4773  CZ3 TRP A 300     -13.790 -34.505  -3.854  1.00 92.30           C  
ATOM   4774  HZ3 TRP A 300     -13.642 -33.705  -3.144  1.00 92.30           H  
ATOM   4775  N   ASN A 301     -19.560 -36.191  -7.898  1.00 93.03           N  
ATOM   4776  H   ASN A 301     -19.619 -35.491  -8.624  1.00 93.03           H  
ATOM   4777  CA  ASN A 301     -20.147 -37.491  -8.173  1.00 93.03           C  
ATOM   4778  HA  ASN A 301     -19.886 -38.186  -7.375  1.00 93.03           H  
ATOM   4779  C   ASN A 301     -19.558 -38.029  -9.483  1.00 93.03           C  
ATOM   4780  CB  ASN A 301     -21.675 -37.346  -8.182  1.00 93.03           C  
ATOM   4781  HB2 ASN A 301     -21.975 -36.682  -8.992  1.00 93.03           H  
ATOM   4782  HB3 ASN A 301     -21.995 -36.905  -7.238  1.00 93.03           H  
ATOM   4783  O   ASN A 301     -19.689 -37.420 -10.545  1.00 93.03           O  
ATOM   4784  CG  ASN A 301     -22.369 -38.681  -8.368  1.00 93.03           C  
ATOM   4785  ND2 ASN A 301     -23.411 -38.965  -7.628  1.00 93.03           N  
ATOM   4786 HD21 ASN A 301     -23.758 -38.312  -6.940  1.00 93.03           H  
ATOM   4787 HD22 ASN A 301     -23.826 -39.875  -7.768  1.00 93.03           H  
ATOM   4788  OD1 ASN A 301     -21.976 -39.496  -9.183  1.00 93.03           O  
ATOM   4789  N   THR A 302     -18.869 -39.166  -9.402  1.00 90.05           N  
ATOM   4790  H   THR A 302     -18.851 -39.671  -8.528  1.00 90.05           H  
ATOM   4791  CA  THR A 302     -18.177 -39.792 -10.537  1.00 90.05           C  
ATOM   4792  HA  THR A 302     -17.626 -39.022 -11.078  1.00 90.05           H  
ATOM   4793  C   THR A 302     -19.113 -40.430 -11.557  1.00 90.05           C  
ATOM   4794  CB  THR A 302     -17.192 -40.862 -10.045  1.00 90.05           C  
ATOM   4795  HB  THR A 302     -16.878 -41.486 -10.882  1.00 90.05           H  
ATOM   4796  O   THR A 302     -18.739 -40.489 -12.731  1.00 90.05           O  
ATOM   4797  CG2 THR A 302     -15.953 -40.257  -9.386  1.00 90.05           C  
ATOM   4798 HG21 THR A 302     -16.244 -39.641  -8.535  1.00 90.05           H  
ATOM   4799 HG22 THR A 302     -15.397 -39.659 -10.107  1.00 90.05           H  
ATOM   4800 HG23 THR A 302     -15.305 -41.059  -9.031  1.00 90.05           H  
ATOM   4801  OG1 THR A 302     -17.825 -41.656  -9.071  1.00 90.05           O  
ATOM   4802  HG1 THR A 302     -17.395 -42.512  -9.020  1.00 90.05           H  
ATOM   4803  N   GLU A 303     -20.294 -40.883 -11.134  1.00 94.31           N  
ATOM   4804  H   GLU A 303     -20.535 -40.764 -10.160  1.00 94.31           H  
ATOM   4805  CA  GLU A 303     -21.320 -41.483 -11.993  1.00 94.31           C  
ATOM   4806  HA  GLU A 303     -20.850 -42.096 -12.762  1.00 94.31           H  
ATOM   4807  C   GLU A 303     -22.130 -40.400 -12.704  1.00 94.31           C  
ATOM   4808  CB  GLU A 303     -22.256 -42.382 -11.168  1.00 94.31           C  
ATOM   4809  HB2 GLU A 303     -23.063 -42.720 -11.818  1.00 94.31           H  
ATOM   4810  HB3 GLU A 303     -22.688 -41.801 -10.353  1.00 94.31           H  
ATOM   4811  O   GLU A 303     -22.210 -40.394 -13.930  1.00 94.31           O  
ATOM   4812  CG  GLU A 303     -21.544 -43.616 -10.595  1.00 94.31           C  
ATOM   4813  HG2 GLU A 303     -20.738 -43.288  -9.939  1.00 94.31           H  
ATOM   4814  HG3 GLU A 303     -21.099 -44.170 -11.421  1.00 94.31           H  
ATOM   4815  CD  GLU A 303     -22.483 -44.542  -9.805  1.00 94.31           C  
ATOM   4816  OE1 GLU A 303     -22.015 -45.652  -9.467  1.00 94.31           O  
ATOM   4817  OE2 GLU A 303     -23.638 -44.141  -9.539  1.00 94.31           O  
ATOM   4818  N   ALA A 304     -22.650 -39.432 -11.946  1.00 94.88           N  
ATOM   4819  H   ALA A 304     -22.540 -39.510 -10.945  1.00 94.88           H  
ATOM   4820  CA  ALA A 304     -23.428 -38.316 -12.475  1.00 94.88           C  
ATOM   4821  HA  ALA A 304     -24.142 -38.710 -13.198  1.00 94.88           H  
ATOM   4822  C   ALA A 304     -22.571 -37.274 -13.215  1.00 94.88           C  
ATOM   4823  CB  ALA A 304     -24.216 -37.679 -11.324  1.00 94.88           C  
ATOM   4824  HB1 ALA A 304     -24.800 -38.439 -10.805  1.00 94.88           H  
ATOM   4825  HB2 ALA A 304     -23.533 -37.197 -10.625  1.00 94.88           H  
ATOM   4826  HB3 ALA A 304     -24.895 -36.926 -11.725  1.00 94.88           H  
ATOM   4827  O   ALA A 304     -23.121 -36.422 -13.906  1.00 94.88           O  
ATOM   4828  N   LYS A 305     -21.237 -37.325 -13.073  1.00 95.80           N  
ATOM   4829  H   LYS A 305     -20.874 -38.039 -12.457  1.00 95.80           H  
ATOM   4830  CA  LYS A 305     -20.298 -36.328 -13.618  1.00 95.80           C  
ATOM   4831  HA  LYS A 305     -19.318 -36.509 -13.177  1.00 95.80           H  
ATOM   4832  C   LYS A 305     -20.647 -34.906 -13.177  1.00 95.80           C  
ATOM   4833  CB  LYS A 305     -20.181 -36.460 -15.152  1.00 95.80           C  
ATOM   4834  HB2 LYS A 305     -19.473 -35.714 -15.513  1.00 95.80           H  
ATOM   4835  HB3 LYS A 305     -21.145 -36.234 -15.607  1.00 95.80           H  
ATOM   4836  O   LYS A 305     -20.634 -33.972 -13.972  1.00 95.80           O  
ATOM   4837  CG  LYS A 305     -19.722 -37.832 -15.654  1.00 95.80           C  
ATOM   4838  HG2 LYS A 305     -20.424 -38.598 -15.325  1.00 95.80           H  
ATOM   4839  HG3 LYS A 305     -19.721 -37.816 -16.744  1.00 95.80           H  
ATOM   4840  CD  LYS A 305     -18.314 -38.173 -15.161  1.00 95.80           C  
ATOM   4841  HD2 LYS A 305     -17.605 -37.415 -15.492  1.00 95.80           H  
ATOM   4842  HD3 LYS A 305     -18.319 -38.210 -14.072  1.00 95.80           H  
ATOM   4843  CE  LYS A 305     -17.922 -39.540 -15.712  1.00 95.80           C  
ATOM   4844  HE2 LYS A 305     -17.609 -39.436 -16.751  1.00 95.80           H  
ATOM   4845  HE3 LYS A 305     -18.802 -40.181 -15.673  1.00 95.80           H  
ATOM   4846  NZ  LYS A 305     -16.857 -40.135 -14.884  1.00 95.80           N  
ATOM   4847  HZ1 LYS A 305     -17.197 -40.197 -13.936  1.00 95.80           H  
ATOM   4848  HZ2 LYS A 305     -16.010 -39.584 -14.914  1.00 95.80           H  
ATOM   4849  HZ3 LYS A 305     -16.630 -41.066 -15.202  1.00 95.80           H  
ATOM   4850  N   THR A 306     -20.938 -34.729 -11.893  1.00 95.38           N  
ATOM   4851  H   THR A 306     -20.916 -35.533 -11.281  1.00 95.38           H  
ATOM   4852  CA  THR A 306     -21.251 -33.421 -11.300  1.00 95.38           C  
ATOM   4853  HA  THR A 306     -21.187 -32.649 -12.066  1.00 95.38           H  
ATOM   4854  C   THR A 306     -20.244 -33.054 -10.219  1.00 95.38           C  
ATOM   4855  CB  THR A 306     -22.681 -33.364 -10.748  1.00 95.38           C  
ATOM   4856  HB  THR A 306     -22.845 -32.383 -10.301  1.00 95.38           H  
ATOM   4857  O   THR A 306     -19.648 -33.929  -9.588  1.00 95.38           O  
ATOM   4858  CG2 THR A 306     -23.735 -33.584 -11.830  1.00 95.38           C  
ATOM   4859 HG21 THR A 306     -23.570 -32.889 -12.654  1.00 95.38           H  
ATOM   4860 HG22 THR A 306     -24.729 -33.404 -11.421  1.00 95.38           H  
ATOM   4861 HG23 THR A 306     -23.685 -34.604 -12.211  1.00 95.38           H  
ATOM   4862  OG1 THR A 306     -22.883 -34.355  -9.767  1.00 95.38           O  
ATOM   4863  HG1 THR A 306     -23.798 -34.274  -9.486  1.00 95.38           H  
ATOM   4864  N   CYS A 307     -20.017 -31.760 -10.012  1.00 94.40           N  
ATOM   4865  H   CYS A 307     -20.500 -31.082 -10.585  1.00 94.40           H  
ATOM   4866  CA  CYS A 307     -19.221 -31.228  -8.912  1.00 94.40           C  
ATOM   4867  HA  CYS A 307     -19.251 -31.948  -8.094  1.00 94.40           H  
ATOM   4868  C   CYS A 307     -19.840 -29.945  -8.347  1.00 94.40           C  
ATOM   4869  CB  CYS A 307     -17.751 -31.063  -9.335  1.00 94.40           C  
ATOM   4870  HB2 CYS A 307     -17.176 -30.702  -8.482  1.00 94.40           H  
ATOM   4871  HB3 CYS A 307     -17.350 -32.033  -9.627  1.00 94.40           H  
ATOM   4872  O   CYS A 307     -20.686 -29.309  -8.974  1.00 94.40           O  
ATOM   4873  SG  CYS A 307     -17.564 -29.895 -10.712  1.00 94.40           S  
ATOM   4874  HG  CYS A 307     -16.228 -29.910 -10.738  1.00 94.40           H  
ATOM   4875  N   SER A 308     -19.446 -29.576  -7.131  1.00 92.91           N  
ATOM   4876  H   SER A 308     -18.757 -30.142  -6.657  1.00 92.91           H  
ATOM   4877  CA  SER A 308     -19.956 -28.387  -6.441  1.00 92.91           C  
ATOM   4878  HA  SER A 308     -20.138 -27.597  -7.169  1.00 92.91           H  
ATOM   4879  C   SER A 308     -18.950 -27.871  -5.418  1.00 92.91           C  
ATOM   4880  CB  SER A 308     -21.295 -28.696  -5.760  1.00 92.91           C  
ATOM   4881  HB2 SER A 308     -21.985 -29.129  -6.485  1.00 92.91           H  
ATOM   4882  HB3 SER A 308     -21.731 -27.774  -5.377  1.00 92.91           H  
ATOM   4883  O   SER A 308     -18.077 -28.617  -4.964  1.00 92.91           O  
ATOM   4884  OG  SER A 308     -21.105 -29.601  -4.693  1.00 92.91           O  
ATOM   4885  HG  SER A 308     -20.172 -29.823  -4.657  1.00 92.91           H  
ATOM   4886  N   GLY A 309     -19.104 -26.609  -5.019  1.00 91.56           N  
ATOM   4887  H   GLY A 309     -19.862 -26.065  -5.405  1.00 91.56           H  
ATOM   4888  CA  GLY A 309     -18.227 -25.985  -4.030  1.00 91.56           C  
ATOM   4889  HA2 GLY A 309     -18.152 -26.617  -3.145  1.00 91.56           H  
ATOM   4890  HA3 GLY A 309     -18.638 -25.019  -3.736  1.00 91.56           H  
ATOM   4891  C   GLY A 309     -16.829 -25.761  -4.589  1.00 91.56           C  
ATOM   4892  O   GLY A 309     -15.855 -26.176  -3.967  1.00 91.56           O  
ATOM   4893  N   LEU A 310     -16.745 -25.161  -5.781  1.00 94.49           N  
ATOM   4894  H   LEU A 310     -17.594 -24.815  -6.206  1.00 94.49           H  
ATOM   4895  CA  LEU A 310     -15.484 -24.686  -6.337  1.00 94.49           C  
ATOM   4896  HA  LEU A 310     -14.810 -25.535  -6.452  1.00 94.49           H  
ATOM   4897  C   LEU A 310     -14.884 -23.673  -5.359  1.00 94.49           C  
ATOM   4898  CB  LEU A 310     -15.742 -24.039  -7.707  1.00 94.49           C  
ATOM   4899  HB2 LEU A 310     -16.266 -23.097  -7.543  1.00 94.49           H  
ATOM   4900  HB3 LEU A 310     -16.394 -24.680  -8.301  1.00 94.49           H  
ATOM   4901  O   LEU A 310     -15.566 -22.722  -4.972  1.00 94.49           O  
ATOM   4902  CG  LEU A 310     -14.462 -23.746  -8.502  1.00 94.49           C  
ATOM   4903  HG  LEU A 310     -13.704 -23.340  -7.832  1.00 94.49           H  
ATOM   4904  CD1 LEU A 310     -13.948 -25.025  -9.167  1.00 94.49           C  
ATOM   4905 HD11 LEU A 310     -13.172 -24.788  -9.895  1.00 94.49           H  
ATOM   4906 HD12 LEU A 310     -14.761 -25.529  -9.690  1.00 94.49           H  
ATOM   4907 HD13 LEU A 310     -13.536 -25.698  -8.415  1.00 94.49           H  
ATOM   4908  CD2 LEU A 310     -14.730 -22.711  -9.595  1.00 94.49           C  
ATOM   4909 HD21 LEU A 310     -15.114 -21.796  -9.144  1.00 94.49           H  
ATOM   4910 HD22 LEU A 310     -13.803 -22.482 -10.121  1.00 94.49           H  
ATOM   4911 HD23 LEU A 310     -15.465 -23.100 -10.300  1.00 94.49           H  
ATOM   4912  N   PHE A 311     -13.638 -23.869  -4.947  1.00 95.52           N  
ATOM   4913  H   PHE A 311     -13.107 -24.652  -5.299  1.00 95.52           H  
ATOM   4914  CA  PHE A 311     -13.027 -23.030  -3.932  1.00 95.52           C  
ATOM   4915  HA  PHE A 311     -13.505 -22.053  -4.000  1.00 95.52           H  
ATOM   4916  C   PHE A 311     -11.536 -22.796  -4.151  1.00 95.52           C  
ATOM   4917  CB  PHE A 311     -13.302 -23.598  -2.532  1.00 95.52           C  
ATOM   4918  HB2 PHE A 311     -13.201 -22.783  -1.815  1.00 95.52           H  
ATOM   4919  HB3 PHE A 311     -14.334 -23.946  -2.471  1.00 95.52           H  
ATOM   4920  O   PHE A 311     -10.838 -23.576  -4.801  1.00 95.52           O  
ATOM   4921  CG  PHE A 311     -12.369 -24.716  -2.111  1.00 95.52           C  
ATOM   4922  CD1 PHE A 311     -12.639 -26.045  -2.480  1.00 95.52           C  
ATOM   4923  HD1 PHE A 311     -13.511 -26.269  -3.077  1.00 95.52           H  
ATOM   4924  CD2 PHE A 311     -11.209 -24.418  -1.372  1.00 95.52           C  
ATOM   4925  HD2 PHE A 311     -10.974 -23.394  -1.124  1.00 95.52           H  
ATOM   4926  CE1 PHE A 311     -11.774 -27.078  -2.080  1.00 95.52           C  
ATOM   4927  HE1 PHE A 311     -11.992 -28.098  -2.358  1.00 95.52           H  
ATOM   4928  CE2 PHE A 311     -10.337 -25.446  -0.980  1.00 95.52           C  
ATOM   4929  HE2 PHE A 311      -9.447 -25.214  -0.415  1.00 95.52           H  
ATOM   4930  CZ  PHE A 311     -10.623 -26.775  -1.330  1.00 95.52           C  
ATOM   4931  HZ  PHE A 311      -9.940 -27.555  -1.026  1.00 95.52           H  
ATOM   4932  N   ASP A 312     -11.055 -21.721  -3.539  1.00 94.78           N  
ATOM   4933  H   ASP A 312     -11.703 -21.130  -3.037  1.00 94.78           H  
ATOM   4934  CA  ASP A 312      -9.639 -21.442  -3.363  1.00 94.78           C  
ATOM   4935  HA  ASP A 312      -9.083 -22.376  -3.454  1.00 94.78           H  
ATOM   4936  C   ASP A 312      -9.373 -20.880  -1.961  1.00 94.78           C  
ATOM   4937  CB  ASP A 312      -9.156 -20.498  -4.472  1.00 94.78           C  
ATOM   4938  HB2 ASP A 312      -9.634 -19.526  -4.351  1.00 94.78           H
[truncated: 618,040 more chars]
