# Supplementary material for: Eukaryotic CD-NTase, STING, and viperin proteins evolved via domain shuffling, horizontal transfer, and ancient inheritance from prokaryotes
Source: PLoS Biol. 2023 Dec 8;21(12):e3002436. doi: 10.1371/journal.pbio.3002436 (PMC10732462; doi:10.1371/journal.pbio.3002436)
Supplement: S7 File — This .pdb structure was predicted as a dimer and is used in Fig 3C. (PDB) [file pbio.3002436.s014.pdb]

MODEL     1                                                                     
ATOM      1  N   MET A   1       8.953  14.844  18.297  1.00 51.97           N  
ATOM      2  CA  MET A   1       7.938  14.891  17.234  1.00 51.97           C  
ATOM      3  C   MET A   1       7.969  13.609  16.406  1.00 51.97           C  
ATOM      4  CB  MET A   1       8.148  16.109  16.344  1.00 51.97           C  
ATOM      5  O   MET A   1       6.918  13.062  16.062  1.00 51.97           O  
ATOM      6  CG  MET A   1       7.367  17.328  16.781  1.00 51.97           C  
ATOM      7  SD  MET A   1       6.344  18.031  15.422  1.00 51.97           S  
ATOM      8  CE  MET A   1       7.516  19.234  14.727  1.00 51.97           C  
ATOM      9  N   GLU A   2       9.234  13.047  16.250  1.00 56.56           N  
ATOM     10  CA  GLU A   2       9.383  11.852  15.422  1.00 56.56           C  
ATOM     11  C   GLU A   2       8.812  10.617  16.125  1.00 56.56           C  
ATOM     12  CB  GLU A   2      10.852  11.625  15.070  1.00 56.56           C  
ATOM     13  O   GLU A   2       8.172   9.781  15.484  1.00 56.56           O  
ATOM     14  CG  GLU A   2      11.219  12.047  13.648  1.00 56.56           C  
ATOM     15  CD  GLU A   2      12.688  11.852  13.320  1.00 56.56           C  
ATOM     16  OE1 GLU A   2      13.094  12.094  12.164  1.00 56.56           O  
ATOM     17  OE2 GLU A   2      13.445  11.445  14.234  1.00 56.56           O  
ATOM     18  N   LYS A   3       9.008  10.562  17.422  1.00 60.38           N  
ATOM     19  CA  LYS A   3       8.500   9.406  18.156  1.00 60.38           C  
ATOM     20  C   LYS A   3       6.973   9.391  18.156  1.00 60.38           C  
ATOM     21  CB  LYS A   3       9.023   9.422  19.594  1.00 60.38           C  
ATOM     22  O   LYS A   3       6.363   8.328  18.000  1.00 60.38           O  
ATOM     23  CG  LYS A   3      10.375   8.727  19.766  1.00 60.38           C  
ATOM     24  CD  LYS A   3      10.797   8.688  21.219  1.00 60.38           C  
ATOM     25  CE  LYS A   3      12.156   8.031  21.391  1.00 60.38           C  
ATOM     26  NZ  LYS A   3      12.602   8.031  22.812  1.00 60.38           N  
ATOM     27  N   ILE A   4       6.352  10.516  18.375  1.00 58.34           N  
ATOM     28  CA  ILE A   4       4.898  10.617  18.391  1.00 58.34           C  
ATOM     29  C   ILE A   4       4.336  10.273  17.016  1.00 58.34           C  
ATOM     30  CB  ILE A   4       4.438  12.031  18.828  1.00 58.34           C  
ATOM     31  O   ILE A   4       3.326   9.570  16.906  1.00 58.34           O  
ATOM     32  CG1 ILE A   4       4.617  12.211  20.328  1.00 58.34           C  
ATOM     33  CG2 ILE A   4       2.979  12.266  18.406  1.00 58.34           C  
ATOM     34  CD1 ILE A   4       4.500  13.656  20.797  1.00 58.34           C  
ATOM     35  N   TYR A   5       5.059  10.773  16.062  1.00 58.31           N  
ATOM     36  CA  TYR A   5       4.609  10.500  14.703  1.00 58.31           C  
ATOM     37  C   TYR A   5       4.660   9.008  14.398  1.00 58.31           C  
ATOM     38  CB  TYR A   5       5.469  11.266  13.688  1.00 58.31           C  
ATOM     39  O   TYR A   5       3.723   8.453  13.812  1.00 58.31           O  
ATOM     40  CG  TYR A   5       5.078  11.023  12.250  1.00 58.31           C  
ATOM     41  CD1 TYR A   5       5.820  10.156  11.445  1.00 58.31           C  
ATOM     42  CD2 TYR A   5       3.973  11.656  11.695  1.00 58.31           C  
ATOM     43  CE1 TYR A   5       5.465   9.930  10.125  1.00 58.31           C  
ATOM     44  CE2 TYR A   5       3.609  11.430  10.367  1.00 58.31           C  
ATOM     45  OH  TYR A   5       4.008  10.352   8.281  1.00 58.31           O  
ATOM     46  CZ  TYR A   5       4.359  10.570   9.594  1.00 58.31           C  
ATOM     47  N   THR A   6       5.750   8.453  14.828  1.00 61.19           N  
ATOM     48  CA  THR A   6       5.887   7.020  14.602  1.00 61.19           C  
ATOM     49  C   THR A   6       4.809   6.250  15.367  1.00 61.19           C  
ATOM     50  CB  THR A   6       7.277   6.516  15.031  1.00 61.19           C  
ATOM     51  O   THR A   6       4.266   5.266  14.859  1.00 61.19           O  
ATOM     52  CG2 THR A   6       7.965   5.770  13.891  1.00 61.19           C  
ATOM     53  OG1 THR A   6       8.086   7.637  15.414  1.00 61.19           O  
ATOM     54  N   TRP A   7       4.598   6.777  16.578  1.00 61.94           N  
ATOM     55  CA  TRP A   7       3.557   6.137  17.359  1.00 61.94           C  
ATOM     56  C   TRP A   7       2.191   6.305  16.703  1.00 61.94           C  
ATOM     57  CB  TRP A   7       3.527   6.715  18.781  1.00 61.94           C  
ATOM     58  O   TRP A   7       1.406   5.355  16.641  1.00 61.94           O  
ATOM     59  CG  TRP A   7       2.518   6.070  19.688  1.00 61.94           C  
ATOM     60  CD1 TRP A   7       2.672   4.918  20.406  1.00 61.94           C  
ATOM     61  CD2 TRP A   7       1.194   6.543  19.953  1.00 61.94           C  
ATOM     62  CE2 TRP A   7       0.602   5.625  20.859  1.00 61.94           C  
ATOM     63  CE3 TRP A   7       0.452   7.652  19.531  1.00 61.94           C  
ATOM     64  NE1 TRP A   7       1.523   4.645  21.109  1.00 61.94           N  
ATOM     65  CH2 TRP A   7      -1.405   6.879  20.906  1.00 61.94           C  
ATOM     66  CZ2 TRP A   7      -0.701   5.785  21.328  1.00 61.94           C  
ATOM     67  CZ3 TRP A   7      -0.844   7.809  20.016  1.00 61.94           C  
ATOM     68  N   LEU A   8       1.874   7.426  16.172  1.00 61.41           N  
ATOM     69  CA  LEU A   8       0.602   7.707  15.516  1.00 61.41           C  
ATOM     70  C   LEU A   8       0.453   6.879  14.250  1.00 61.41           C  
ATOM     71  CB  LEU A   8       0.488   9.195  15.188  1.00 61.41           C  
ATOM     72  O   LEU A   8      -0.639   6.398  13.938  1.00 61.41           O  
ATOM     73  CG  LEU A   8       0.158  10.125  16.359  1.00 61.41           C  
ATOM     74  CD1 LEU A   8       0.422  11.578  15.969  1.00 61.41           C  
ATOM     75  CD2 LEU A   8      -1.291   9.938  16.797  1.00 61.41           C  
ATOM     76  N   LYS A   9       1.547   6.676  13.641  1.00 61.84           N  
ATOM     77  CA  LYS A   9       1.568   5.875  12.422  1.00 61.84           C  
ATOM     78  C   LYS A   9       1.197   4.422  12.711  1.00 61.84           C  
ATOM     79  CB  LYS A   9       2.945   5.941  11.758  1.00 61.84           C  
ATOM     80  O   LYS A   9       0.472   3.795  11.938  1.00 61.84           O  
ATOM     81  CG  LYS A   9       2.994   5.320  10.375  1.00 61.84           C  
ATOM     82  CD  LYS A   9       4.379   5.453   9.750  1.00 61.84           C  
ATOM     83  CE  LYS A   9       4.465   4.723   8.414  1.00 61.84           C  
ATOM     84  NZ  LYS A   9       5.816   4.863   7.793  1.00 61.84           N  
ATOM     85  N   THR A  10       1.674   4.012  13.820  1.00 60.81           N  
ATOM     86  CA  THR A  10       1.462   2.613  14.188  1.00 60.81           C  
ATOM     87  C   THR A  10       0.057   2.406  14.742  1.00 60.81           C  
ATOM     88  CB  THR A  10       2.502   2.139  15.219  1.00 60.81           C  
ATOM     89  O   THR A  10      -0.498   1.309  14.648  1.00 60.81           O  
ATOM     90  CG2 THR A  10       2.512   0.617  15.328  1.00 60.81           C  
ATOM     91  OG1 THR A  10       3.803   2.584  14.812  1.00 60.81           O  
ATOM     92  N   ASN A  11      -0.370   3.424  15.312  1.00 58.03           N  
ATOM     93  CA  ASN A  11      -1.695   3.338  15.922  1.00 58.03           C  
ATOM     94  C   ASN A  11      -2.715   4.184  15.156  1.00 58.03           C  
ATOM     95  CB  ASN A  11      -1.645   3.762  17.391  1.00 58.03           C  
ATOM     96  O   ASN A  11      -3.334   5.082  15.734  1.00 58.03           O  
ATOM     97  CG  ASN A  11      -0.919   2.758  18.266  1.00 58.03           C  
ATOM     98  ND2 ASN A  11       0.029   3.238  19.062  1.00 58.03           N  
ATOM     99  OD1 ASN A  11      -1.208   1.559  18.219  1.00 58.03           O  
ATOM    100  N   SER A  12      -2.770   3.863  13.859  1.00 65.38           N  
ATOM    101  CA  SER A  12      -3.648   4.637  12.984  1.00 65.38           C  
ATOM    102  C   SER A  12      -5.078   4.648  13.508  1.00 65.38           C  
ATOM    103  CB  SER A  12      -3.623   4.074  11.562  1.00 65.38           C  
ATOM    104  O   SER A  12      -5.809   5.625  13.328  1.00 65.38           O  
ATOM    105  OG  SER A  12      -4.246   2.803  11.516  1.00 65.38           O  
ATOM    106  N   TYR A  13      -5.453   3.562  14.258  1.00 63.22           N  
ATOM    107  CA  TYR A  13      -6.797   3.484  14.820  1.00 63.22           C  
ATOM    108  C   TYR A  13      -7.027   4.602  15.836  1.00 63.22           C  
ATOM    109  CB  TYR A  13      -7.023   2.123  15.484  1.00 63.22           C  
ATOM    110  O   TYR A  13      -8.109   5.191  15.883  1.00 63.22           O  
ATOM    111  CG  TYR A  13      -8.312   2.033  16.266  1.00 63.22           C  
ATOM    112  CD1 TYR A  13      -8.328   2.186  17.641  1.00 63.22           C  
ATOM    113  CD2 TYR A  13      -9.523   1.797  15.617  1.00 63.22           C  
ATOM    114  CE1 TYR A  13      -9.516   2.102  18.375  1.00 63.22           C  
ATOM    115  CE2 TYR A  13     -10.711   1.711  16.328  1.00 63.22           C  
ATOM    116  OH  TYR A  13     -11.875   1.782  18.406  1.00 63.22           O  
ATOM    117  CZ  TYR A  13     -10.703   1.865  17.703  1.00 63.22           C  
ATOM    118  N   ILE A  14      -6.051   4.906  16.547  1.00 64.38           N  
ATOM    119  CA  ILE A  14      -6.152   5.980  17.531  1.00 64.38           C  
ATOM    120  C   ILE A  14      -6.332   7.316  16.812  1.00 64.38           C  
ATOM    121  CB  ILE A  14      -4.910   6.027  18.453  1.00 64.38           C  
ATOM    122  O   ILE A  14      -7.129   8.156  17.234  1.00 64.38           O  
ATOM    123  CG1 ILE A  14      -4.820   4.750  19.297  1.00 64.38           C  
ATOM    124  CG2 ILE A  14      -4.949   7.270  19.344  1.00 64.38           C  
ATOM    125  CD1 ILE A  14      -3.549   4.645  20.125  1.00 64.38           C  
ATOM    126  N   VAL A  15      -5.559   7.438  15.750  1.00 70.00           N  
ATOM    127  CA  VAL A  15      -5.660   8.672  14.992  1.00 70.00           C  
ATOM    128  C   VAL A  15      -7.082   8.844  14.469  1.00 70.00           C  
ATOM    129  CB  VAL A  15      -4.652   8.703  13.820  1.00 70.00           C  
ATOM    130  O   VAL A  15      -7.645   9.945  14.523  1.00 70.00           O  
ATOM    131  CG1 VAL A  15      -4.887   9.930  12.930  1.00 70.00           C  
ATOM    132  CG2 VAL A  15      -3.219   8.695  14.352  1.00 70.00           C  
ATOM    133  N   HIS A  16      -7.645   7.727  14.094  1.00 70.25           N  
ATOM    134  CA  HIS A  16      -9.016   7.773  13.602  1.00 70.25           C  
ATOM    135  C   HIS A  16      -9.984   8.188  14.703  1.00 70.25           C  
ATOM    136  CB  HIS A  16      -9.422   6.414  13.023  1.00 70.25           C  
ATOM    137  O   HIS A  16     -10.828   9.062  14.500  1.00 70.25           O  
ATOM    138  CG  HIS A  16     -10.797   6.398  12.438  1.00 70.25           C  
ATOM    139  CD2 HIS A  16     -11.289   5.773  11.344  1.00 70.25           C  
ATOM    140  ND1 HIS A  16     -11.852   7.094  12.992  1.00 70.25           N  
ATOM    141  CE1 HIS A  16     -12.938   6.895  12.266  1.00 70.25           C  
ATOM    142  NE2 HIS A  16     -12.625   6.098  11.258  1.00 70.25           N  
ATOM    143  N   HIS A  17      -9.820   7.578  15.805  1.00 67.12           N  
ATOM    144  CA  HIS A  17     -10.727   7.871  16.906  1.00 67.12           C  
ATOM    145  C   HIS A  17     -10.555   9.305  17.391  1.00 67.12           C  
ATOM    146  CB  HIS A  17     -10.500   6.895  18.062  1.00 67.12           C  
ATOM    147  O   HIS A  17     -11.539   9.992  17.672  1.00 67.12           O  
ATOM    148  CG  HIS A  17     -11.227   5.598  17.906  1.00 67.12           C  
ATOM    149  CD2 HIS A  17     -10.773   4.340  17.719  1.00 67.12           C  
ATOM    150  ND1 HIS A  17     -12.602   5.508  17.922  1.00 67.12           N  
ATOM    151  CE1 HIS A  17     -12.961   4.246  17.766  1.00 67.12           C  
ATOM    152  NE2 HIS A  17     -11.867   3.516  17.625  1.00 67.12           N  
ATOM    153  N   VAL A  18      -9.328   9.734  17.484  1.00 69.00           N  
ATOM    154  CA  VAL A  18      -9.062  11.109  17.922  1.00 69.00           C  
ATOM    155  C   VAL A  18      -9.648  12.086  16.906  1.00 69.00           C  
ATOM    156  CB  VAL A  18      -7.547  11.359  18.094  1.00 69.00           C  
ATOM    157  O   VAL A  18     -10.273  13.078  17.281  1.00 69.00           O  
ATOM    158  CG1 VAL A  18      -7.258  12.852  18.219  1.00 69.00           C  
ATOM    159  CG2 VAL A  18      -7.020  10.609  19.312  1.00 69.00           C  
ATOM    160  N   SER A  19      -9.398  11.711  15.695  1.00 73.75           N  
ATOM    161  CA  SER A  19      -9.914  12.578  14.641  1.00 73.75           C  
ATOM    162  C   SER A  19     -11.438  12.648  14.680  1.00 73.75           C  
ATOM    163  CB  SER A  19      -9.453  12.094  13.266  1.00 73.75           C  
ATOM    164  O   SER A  19     -12.023  13.727  14.633  1.00 73.75           O  
ATOM    165  OG  SER A  19      -9.969  12.922  12.242  1.00 73.75           O  
ATOM    166  N   THR A  20     -12.094  11.570  14.797  1.00 66.69           N  
ATOM    167  CA  THR A  20     -13.555  11.523  14.867  1.00 66.69           C  
ATOM    168  C   THR A  20     -14.055  12.289  16.094  1.00 66.69           C  
ATOM    169  CB  THR A  20     -14.062  10.070  14.922  1.00 66.69           C  
ATOM    170  O   THR A  20     -15.016  13.055  16.000  1.00 66.69           O  
ATOM    171  CG2 THR A  20     -15.586  10.023  14.875  1.00 66.69           C  
ATOM    172  OG1 THR A  20     -13.539   9.344  13.805  1.00 66.69           O  
ATOM    173  N   SER A  21     -13.430  12.016  17.188  1.00 71.69           N  
ATOM    174  CA  SER A  21     -13.828  12.695  18.422  1.00 71.69           C  
ATOM    175  C   SER A  21     -13.711  14.211  18.281  1.00 71.69           C  
ATOM    176  CB  SER A  21     -12.969  12.227  19.594  1.00 71.69           C  
ATOM    177  O   SER A  21     -14.609  14.945  18.688  1.00 71.69           O  
ATOM    178  OG  SER A  21     -13.234  10.867  19.906  1.00 71.69           O  
ATOM    179  N   LEU A  22     -12.625  14.680  17.734  1.00 67.75           N  
ATOM    180  CA  LEU A  22     -12.406  16.109  17.547  1.00 67.75           C  
ATOM    181  C   LEU A  22     -13.445  16.703  16.594  1.00 67.75           C  
ATOM    182  CB  LEU A  22     -11.000  16.391  17.016  1.00 67.75           C  
ATOM    183  O   LEU A  22     -13.914  17.828  16.797  1.00 67.75           O  
ATOM    184  CG  LEU A  22      -9.953  16.812  18.047  1.00 67.75           C  
ATOM    185  CD1 LEU A  22      -8.555  16.406  17.578  1.00 67.75           C  
ATOM    186  CD2 LEU A  22     -10.031  18.312  18.297  1.00 67.75           C  
ATOM    187  N   ASN A  23     -13.812  16.000  15.625  1.00 68.19           N  
ATOM    188  CA  ASN A  23     -14.859  16.453  14.711  1.00 68.19           C  
ATOM    189  C   ASN A  23     -16.203  16.609  15.422  1.00 68.19           C  
ATOM    190  CB  ASN A  23     -14.984  15.484  13.531  1.00 68.19           C  
ATOM    191  O   ASN A  23     -16.906  17.594  15.203  1.00 68.19           O  
ATOM    192  CG  ASN A  23     -13.914  15.703  12.477  1.00 68.19           C  
ATOM    193  ND2 ASN A  23     -13.773  14.742  11.570  1.00 68.19           N  
ATOM    194  OD1 ASN A  23     -13.219  16.719  12.484  1.00 68.19           O  
ATOM    195  N   ILE A  24     -16.469  15.648  16.219  1.00 70.06           N  
ATOM    196  CA  ILE A  24     -17.719  15.695  16.969  1.00 70.06           C  
ATOM    197  C   ILE A  24     -17.734  16.906  17.891  1.00 70.06           C  
ATOM    198  CB  ILE A  24     -17.953  14.398  17.766  1.00 70.06           C  
ATOM    199  O   ILE A  24     -18.703  17.656  17.953  1.00 70.06           O  
ATOM    200  CG1 ILE A  24     -18.234  13.227  16.812  1.00 70.06           C  
ATOM    201  CG2 ILE A  24     -19.094  14.570  18.766  1.00 70.06           C  
ATOM    202  CD1 ILE A  24     -18.234  11.859  17.500  1.00 70.06           C  
ATOM    203  N   ILE A  25     -16.688  17.047  18.656  1.00 68.56           N  
ATOM    204  CA  ILE A  25     -16.578  18.172  19.578  1.00 68.56           C  
ATOM    205  C   ILE A  25     -16.750  19.484  18.797  1.00 68.56           C  
ATOM    206  CB  ILE A  25     -15.227  18.172  20.312  1.00 68.56           C  
ATOM    207  O   ILE A  25     -17.469  20.391  19.250  1.00 68.56           O  
ATOM    208  CG1 ILE A  25     -15.172  17.000  21.312  1.00 68.56           C  
ATOM    209  CG2 ILE A  25     -14.992  19.500  21.031  1.00 68.56           C  
ATOM    210  CD1 ILE A  25     -13.789  16.734  21.875  1.00 68.56           C  
ATOM    211  N   SER A  26     -16.062  19.547  17.672  1.00 67.06           N  
ATOM    212  CA  SER A  26     -16.172  20.750  16.859  1.00 67.06           C  
ATOM    213  C   SER A  26     -17.609  21.000  16.422  1.00 67.06           C  
ATOM    214  CB  SER A  26     -15.266  20.641  15.625  1.00 67.06           C  
ATOM    215  O   SER A  26     -18.078  22.141  16.453  1.00 67.06           O  
ATOM    216  OG  SER A  26     -15.398  21.781  14.797  1.00 67.06           O  
ATOM    217  N   PHE A  27     -18.281  19.984  16.031  1.00 69.38           N  
ATOM    218  CA  PHE A  27     -19.688  20.094  15.641  1.00 69.38           C  
ATOM    219  C   PHE A  27     -20.531  20.625  16.781  1.00 69.38           C  
ATOM    220  CB  PHE A  27     -20.219  18.734  15.164  1.00 69.38           C  
ATOM    221  O   PHE A  27     -21.375  21.500  16.594  1.00 69.38           O  
ATOM    222  CG  PHE A  27     -21.609  18.797  14.609  1.00 69.38           C  
ATOM    223  CD1 PHE A  27     -22.703  18.344  15.352  1.00 69.38           C  
ATOM    224  CD2 PHE A  27     -21.844  19.297  13.328  1.00 69.38           C  
ATOM    225  CE1 PHE A  27     -23.984  18.391  14.836  1.00 69.38           C  
ATOM    226  CE2 PHE A  27     -23.125  19.359  12.805  1.00 69.38           C  
ATOM    227  CZ  PHE A  27     -24.203  18.906  13.562  1.00 69.38           C  
ATOM    228  N   ILE A  28     -20.328  20.094  17.938  1.00 70.50           N  
ATOM    229  CA  ILE A  28     -21.109  20.500  19.125  1.00 70.50           C  
ATOM    230  C   ILE A  28     -20.859  21.969  19.422  1.00 70.50           C  
ATOM    231  CB  ILE A  28     -20.750  19.625  20.344  1.00 70.50           C  
ATOM    232  O   ILE A  28     -21.797  22.719  19.719  1.00 70.50           O  
ATOM    233  CG1 ILE A  28     -21.266  18.188  20.141  1.00 70.50           C  
ATOM    234  CG2 ILE A  28     -21.328  20.234  21.625  1.00 70.50           C  
ATOM    235  CD1 ILE A  28     -20.797  17.219  21.219  1.00 70.50           C  
ATOM    236  N   ILE A  29     -19.625  22.359  19.344  1.00 67.94           N  
ATOM    237  CA  ILE A  29     -19.266  23.750  19.656  1.00 67.94           C  
ATOM    238  C   ILE A  29     -19.953  24.688  18.656  1.00 67.94           C  
ATOM    239  CB  ILE A  29     -17.734  23.953  19.625  1.00 67.94           C  
ATOM    240  O   ILE A  29     -20.453  25.750  19.031  1.00 67.94           O  
ATOM    241  CG1 ILE A  29     -17.094  23.281  20.844  1.00 67.94           C  
ATOM    242  CG2 ILE A  29     -17.391  25.438  19.578  1.00 67.94           C  
ATOM    243  CD1 ILE A  29     -15.570  23.234  20.797  1.00 67.94           C  
ATOM    244  N   VAL A  30     -20.031  24.266  17.438  1.00 67.00           N  
ATOM    245  CA  VAL A  30     -20.688  25.078  16.406  1.00 67.00           C  
ATOM    246  C   VAL A  30     -22.188  25.172  16.703  1.00 67.00           C  
ATOM    247  CB  VAL A  30     -20.453  24.500  14.992  1.00 67.00           C  
ATOM    248  O   VAL A  30     -22.781  26.234  16.578  1.00 67.00           O  
ATOM    249  CG1 VAL A  30     -21.406  25.125  13.992  1.00 67.00           C  
ATOM    250  CG2 VAL A  30     -19.000  24.703  14.562  1.00 67.00           C  
ATOM    251  N   LEU A  31     -22.750  24.094  17.172  1.00 69.94           N  
ATOM    252  CA  LEU A  31     -24.172  24.094  17.500  1.00 69.94           C  
ATOM    253  C   LEU A  31     -24.453  25.016  18.688  1.00 69.94           C  
ATOM    254  CB  LEU A  31     -24.641  22.672  17.828  1.00 69.94           C  
ATOM    255  O   LEU A  31     -25.422  25.766  18.672  1.00 69.94           O  
ATOM    256  CG  LEU A  31     -24.922  21.766  16.625  1.00 69.94           C  
ATOM    257  CD1 LEU A  31     -25.250  20.359  17.094  1.00 69.94           C  
ATOM    258  CD2 LEU A  31     -26.078  22.328  15.797  1.00 69.94           C  
ATOM    259  N   ILE A  32     -23.625  24.891  19.672  1.00 69.50           N  
ATOM    260  CA  ILE A  32     -23.797  25.734  20.859  1.00 69.50           C  
ATOM    261  C   ILE A  32     -23.656  27.203  20.469  1.00 69.50           C  
ATOM    262  CB  ILE A  32     -22.781  25.375  21.953  1.00 69.50           C  
ATOM    263  O   ILE A  32     -24.391  28.062  20.969  1.00 69.50           O  
ATOM    264  CG1 ILE A  32     -23.109  24.000  22.562  1.00 69.50           C  
ATOM    265  CG2 ILE A  32     -22.734  26.453  23.047  1.00 69.50           C  
ATOM    266  CD1 ILE A  32     -22.047  23.484  23.531  1.00 69.50           C  
ATOM    267  N   TRP A  33     -22.703  27.422  19.578  1.00 69.25           N  
ATOM    268  CA  TRP A  33     -22.484  28.797  19.125  1.00 69.25           C  
ATOM    269  C   TRP A  33     -23.703  29.312  18.359  1.00 69.25           C  
ATOM    270  CB  TRP A  33     -21.234  28.891  18.250  1.00 69.25           C  
ATOM    271  O   TRP A  33     -24.141  30.438  18.578  1.00 69.25           O  
ATOM    272  CG  TRP A  33     -20.953  30.266  17.734  1.00 69.25           C  
ATOM    273  CD1 TRP A  33     -20.438  31.312  18.422  1.00 69.25           C  
ATOM    274  CD2 TRP A  33     -21.203  30.734  16.406  1.00 69.25           C  
ATOM    275  CE2 TRP A  33     -20.797  32.094  16.359  1.00 69.25           C  
ATOM    276  CE3 TRP A  33     -21.734  30.156  15.242  1.00 69.25           C  
ATOM    277  NE1 TRP A  33     -20.328  32.406  17.609  1.00 69.25           N  
ATOM    278  CH2 TRP A  33     -21.422  32.281  14.086  1.00 69.25           C  
ATOM    279  CZ2 TRP A  33     -20.906  32.875  15.203  1.00 69.25           C  
ATOM    280  CZ3 TRP A  33     -21.828  30.938  14.094  1.00 69.25           C  
ATOM    281  N   ILE A  34     -24.328  28.516  17.547  1.00 67.50           N  
ATOM    282  CA  ILE A  34     -25.484  28.906  16.750  1.00 67.50           C  
ATOM    283  C   ILE A  34     -26.688  29.156  17.656  1.00 67.50           C  
ATOM    284  CB  ILE A  34     -25.828  27.812  15.695  1.00 67.50           C  
ATOM    285  O   ILE A  34     -27.438  30.109  17.453  1.00 67.50           O  
ATOM    286  CG1 ILE A  34     -24.750  27.766  14.602  1.00 67.50           C  
ATOM    287  CG2 ILE A  34     -27.219  28.062  15.094  1.00 67.50           C  
ATOM    288  CD1 ILE A  34     -24.875  26.578  13.664  1.00 67.50           C  
ATOM    289  N   PHE A  35     -26.812  28.406  18.688  1.00 71.69           N  
ATOM    290  CA  PHE A  35     -28.000  28.484  19.531  1.00 71.69           C  
ATOM    291  C   PHE A  35     -27.688  29.203  20.844  1.00 71.69           C  
ATOM    292  CB  PHE A  35     -28.562  27.078  19.812  1.00 71.69           C  
ATOM    293  O   PHE A  35     -28.359  28.984  21.844  1.00 71.69           O  
ATOM    294  CG  PHE A  35     -29.156  26.406  18.609  1.00 71.69           C  
ATOM    295  CD1 PHE A  35     -30.391  26.812  18.109  1.00 71.69           C  
ATOM    296  CD2 PHE A  35     -28.500  25.359  17.984  1.00 71.69           C  
ATOM    297  CE1 PHE A  35     -30.938  26.203  17.000  1.00 71.69           C  
ATOM    298  CE2 PHE A  35     -29.047  24.734  16.875  1.00 71.69           C  
ATOM    299  CZ  PHE A  35     -30.266  25.156  16.375  1.00 71.69           C  
ATOM    300  N   GLU A  36     -26.641  29.828  20.859  1.00 71.88           N  
ATOM    301  CA  GLU A  36     -26.203  30.484  22.094  1.00 71.88           C  
ATOM    302  C   GLU A  36     -27.312  31.328  22.703  1.00 71.88           C  
ATOM    303  CB  GLU A  36     -24.969  31.344  21.844  1.00 71.88           C  
ATOM    304  O   GLU A  36     -27.594  31.234  23.906  1.00 71.88           O  
ATOM    305  CG  GLU A  36     -24.391  31.984  23.109  1.00 71.88           C  
ATOM    306  CD  GLU A  36     -23.172  32.844  22.844  1.00 71.88           C  
ATOM    307  OE1 GLU A  36     -22.656  33.469  23.797  1.00 71.88           O  
ATOM    308  OE2 GLU A  36     -22.734  32.906  21.672  1.00 71.88           O  
ATOM    309  N   SER A  37     -27.953  32.188  21.891  1.00 73.81           N  
ATOM    310  CA  SER A  37     -29.000  33.062  22.375  1.00 73.81           C  
ATOM    311  C   SER A  37     -30.188  32.281  22.938  1.00 73.81           C  
ATOM    312  CB  SER A  37     -29.484  34.000  21.250  1.00 73.81           C  
ATOM    313  O   SER A  37     -30.703  32.625  24.000  1.00 73.81           O  
ATOM    314  OG  SER A  37     -30.891  33.938  21.141  1.00 73.81           O  
ATOM    315  N   THR A  38     -30.500  31.219  22.172  1.00 71.12           N  
ATOM    316  CA  THR A  38     -31.625  30.391  22.594  1.00 71.12           C  
ATOM    317  C   THR A  38     -31.312  29.672  23.891  1.00 71.12           C  
ATOM    318  CB  THR A  38     -32.000  29.375  21.500  1.00 71.12           C  
ATOM    319  O   THR A  38     -32.156  29.594  24.797  1.00 71.12           O  
ATOM    320  CG2 THR A  38     -33.281  28.625  21.891  1.00 71.12           C  
ATOM    321  OG1 THR A  38     -32.219  30.047  20.266  1.00 71.12           O  
ATOM    322  N   ILE A  39     -30.094  29.203  23.969  1.00 68.75           N  
ATOM    323  CA  ILE A  39     -29.672  28.453  25.156  1.00 68.75           C  
ATOM    324  C   ILE A  39     -29.609  29.391  26.359  1.00 68.75           C  
ATOM    325  CB  ILE A  39     -28.297  27.781  24.938  1.00 68.75           C  
ATOM    326  O   ILE A  39     -30.016  29.016  27.469  1.00 68.75           O  
ATOM    327  CG1 ILE A  39     -28.406  26.688  23.859  1.00 68.75           C  
ATOM    328  CG2 ILE A  39     -27.766  27.203  26.250  1.00 68.75           C  
ATOM    329  CD1 ILE A  39     -27.078  26.094  23.438  1.00 68.75           C  
ATOM    330  N   LYS A  40     -29.156  30.625  26.156  1.00 70.31           N  
ATOM    331  CA  LYS A  40     -29.078  31.594  27.250  1.00 70.31           C  
ATOM    332  C   LYS A  40     -30.484  31.938  27.766  1.00 70.31           C  
ATOM    333  CB  LYS A  40     -28.375  32.875  26.797  1.00 70.31           C  
ATOM    334  O   LYS A  40     -30.703  32.000  28.984  1.00 70.31           O  
ATOM    335  CG  LYS A  40     -26.859  32.812  26.922  1.00 70.31           C  
ATOM    336  CD  LYS A  40     -26.203  34.125  26.531  1.00 70.31           C  
ATOM    337  CE  LYS A  40     -24.688  34.062  26.672  1.00 70.31           C  
ATOM    338  NZ  LYS A  40     -24.031  35.344  26.219  1.00 70.31           N  
ATOM    339  N   GLU A  41     -31.328  32.125  26.844  1.00 73.31           N  
ATOM    340  CA  GLU A  41     -32.688  32.531  27.203  1.00 73.31           C  
ATOM    341  C   GLU A  41     -33.469  31.406  27.859  1.00 73.31           C  
ATOM    342  CB  GLU A  41     -33.438  33.031  25.969  1.00 73.31           C  
ATOM    343  O   GLU A  41     -34.062  31.594  28.906  1.00 73.31           O  
ATOM    344  CG  GLU A  41     -34.562  34.000  26.281  1.00 73.31           C  
ATOM    345  CD  GLU A  41     -35.281  34.500  25.047  1.00 73.31           C  
ATOM    346  OE1 GLU A  41     -36.312  35.188  25.188  1.00 73.31           O  
ATOM    347  OE2 GLU A  41     -34.844  34.156  23.922  1.00 73.31           O  
ATOM    348  N   LYS A  42     -33.406  30.266  27.281  1.00 72.69           N  
ATOM    349  CA  LYS A  42     -34.281  29.172  27.719  1.00 72.69           C  
ATOM    350  C   LYS A  42     -33.688  28.453  28.922  1.00 72.69           C  
ATOM    351  CB  LYS A  42     -34.500  28.172  26.578  1.00 72.69           C  
ATOM    352  O   LYS A  42     -34.406  28.016  29.812  1.00 72.69           O  
ATOM    353  CG  LYS A  42     -35.938  28.016  26.172  1.00 72.69           C  
ATOM    354  CD  LYS A  42     -36.094  27.031  25.016  1.00 72.69           C  
ATOM    355  CE  LYS A  42     -37.562  26.891  24.594  1.00 72.69           C  
ATOM    356  NZ  LYS A  42     -37.719  25.922  23.469  1.00 72.69           N  
ATOM    357  N   LEU A  43     -32.375  28.359  28.953  1.00 70.44           N  
ATOM    358  CA  LEU A  43     -31.750  27.562  30.016  1.00 70.44           C  
ATOM    359  C   LEU A  43     -31.094  28.453  31.062  1.00 70.44           C  
ATOM    360  CB  LEU A  43     -30.719  26.594  29.438  1.00 70.44           C  
ATOM    361  O   LEU A  43     -30.531  27.969  32.031  1.00 70.44           O  
ATOM    362  CG  LEU A  43     -31.266  25.281  28.875  1.00 70.44           C  
ATOM    363  CD1 LEU A  43     -30.359  24.766  27.750  1.00 70.44           C  
ATOM    364  CD2 LEU A  43     -31.391  24.234  29.984  1.00 70.44           C  
ATOM    365  N   ASN A  44     -31.203  29.844  30.969  1.00 67.38           N  
ATOM    366  CA  ASN A  44     -30.609  30.797  31.891  1.00 67.38           C  
ATOM    367  C   ASN A  44     -29.141  30.500  32.156  1.00 67.38           C  
ATOM    368  CB  ASN A  44     -31.375  30.844  33.219  1.00 67.38           C  
ATOM    369  O   ASN A  44     -28.703  30.453  33.312  1.00 67.38           O  
ATOM    370  CG  ASN A  44     -31.750  32.250  33.625  1.00 67.38           C  
ATOM    371  ND2 ASN A  44     -32.406  32.375  34.781  1.00 67.38           N  
ATOM    372  OD1 ASN A  44     -31.453  33.219  32.906  1.00 67.38           O  
ATOM    373  N   ILE A  45     -28.453  29.859  31.109  1.00 60.12           N  
ATOM    374  CA  ILE A  45     -27.031  29.531  31.219  1.00 60.12           C  
ATOM    375  C   ILE A  45     -26.188  30.734  30.797  1.00 60.12           C  
ATOM    376  CB  ILE A  45     -26.672  28.297  30.344  1.00 60.12           C  
ATOM    377  O   ILE A  45     -26.453  31.359  29.766  1.00 60.12           O  
ATOM    378  CG1 ILE A  45     -27.406  27.062  30.844  1.00 60.12           C  
ATOM    379  CG2 ILE A  45     -25.156  28.078  30.328  1.00 60.12           C  
ATOM    380  CD1 ILE A  45     -27.266  25.844  29.922  1.00 60.12           C  
ATOM    381  N   ILE A  46     -25.422  31.344  31.688  1.00 56.78           N  
ATOM    382  CA  ILE A  46     -24.469  32.406  31.406  1.00 56.78           C  
ATOM    383  C   ILE A  46     -23.141  31.781  30.938  1.00 56.78           C  
ATOM    384  CB  ILE A  46     -24.234  33.312  32.625  1.00 56.78           C  
ATOM    385  O   ILE A  46     -22.547  30.984  31.656  1.00 56.78           O  
ATOM    386  CG1 ILE A  46     -25.547  33.969  33.062  1.00 56.78           C  
ATOM    387  CG2 ILE A  46     -23.156  34.344  32.344  1.00 56.78           C  
ATOM    388  CD1 ILE A  46     -25.531  34.562  34.469  1.00 56.78           C  
ATOM    389  N   PHE A  47     -22.891  31.781  29.656  1.00 58.34           N  
ATOM    390  CA  PHE A  47     -21.609  31.312  29.156  1.00 58.34           C  
ATOM    391  C   PHE A  47     -20.484  32.219  29.656  1.00 58.34           C  
ATOM    392  CB  PHE A  47     -21.609  31.266  27.625  1.00 58.34           C  
ATOM    393  O   PHE A  47     -20.469  33.406  29.375  1.00 58.34           O  
ATOM    394  CG  PHE A  47     -22.391  30.125  27.062  1.00 58.34           C  
ATOM    395  CD1 PHE A  47     -21.828  28.859  26.938  1.00 58.34           C  
ATOM    396  CD2 PHE A  47     -23.703  30.312  26.641  1.00 58.34           C  
ATOM    397  CE1 PHE A  47     -22.547  27.797  26.406  1.00 58.34           C  
ATOM    398  CE2 PHE A  47     -24.438  29.250  26.109  1.00 58.34           C  
ATOM    399  CZ  PHE A  47     -23.859  28.000  26.000  1.00 58.34           C  
ATOM    400  N   THR A  48     -19.828  31.781  30.750  1.00 55.69           N  
ATOM    401  CA  THR A  48     -18.703  32.531  31.297  1.00 55.69           C  
ATOM    402  C   THR A  48     -17.500  32.438  30.391  1.00 55.69           C  
ATOM    403  CB  THR A  48     -18.328  32.062  32.719  1.00 55.69           C  
ATOM    404  O   THR A  48     -16.625  33.312  30.406  1.00 55.69           O  
ATOM    405  CG2 THR A  48     -19.188  32.750  33.781  1.00 55.69           C  
ATOM    406  OG1 THR A  48     -18.531  30.641  32.781  1.00 55.69           O  
ATOM    407  N   VAL A  49     -17.297  31.281  29.766  1.00 56.75           N  
ATOM    408  CA  VAL A  49     -16.125  31.078  28.938  1.00 56.75           C  
ATOM    409  C   VAL A  49     -16.328  31.766  27.578  1.00 56.75           C  
ATOM    410  CB  VAL A  49     -15.828  29.578  28.719  1.00 56.75           C  
ATOM    411  O   VAL A  49     -17.438  31.812  27.062  1.00 56.75           O  
ATOM    412  CG1 VAL A  49     -14.578  29.375  27.859  1.00 56.75           C  
ATOM    413  CG2 VAL A  49     -15.664  28.875  30.078  1.00 56.75           C  
ATOM    414  N   ASN A  50     -15.297  32.562  27.188  1.00 61.62           N  
ATOM    415  CA  ASN A  50     -15.305  33.156  25.859  1.00 61.62           C  
ATOM    416  C   ASN A  50     -15.422  32.125  24.750  1.00 61.62           C  
ATOM    417  CB  ASN A  50     -14.047  34.031  25.656  1.00 61.62           C  
ATOM    418  O   ASN A  50     -14.453  31.422  24.438  1.00 61.62           O  
ATOM    419  CG  ASN A  50     -14.250  35.125  24.641  1.00 61.62           C  
ATOM    420  ND2 ASN A  50     -13.461  36.188  24.750  1.00 61.62           N  
ATOM    421  OD1 ASN A  50     -15.102  35.031  23.750  1.00 61.62           O  
ATOM    422  N   LEU A  51     -16.641  31.812  24.406  1.00 59.25           N  
ATOM    423  CA  LEU A  51     -16.938  30.828  23.375  1.00 59.25           C  
ATOM    424  C   LEU A  51     -16.031  31.047  22.156  1.00 59.25           C  
ATOM    425  CB  LEU A  51     -18.406  30.906  22.953  1.00 59.25           C  
ATOM    426  O   LEU A  51     -15.633  30.078  21.500  1.00 59.25           O  
ATOM    427  CG  LEU A  51     -19.328  29.844  23.531  1.00 59.25           C  
ATOM    428  CD1 LEU A  51     -20.500  30.484  24.266  1.00 59.25           C  
ATOM    429  CD2 LEU A  51     -19.828  28.906  22.438  1.00 59.25           C  
ATOM    430  N   GLU A  52     -15.711  32.250  21.953  1.00 61.72           N  
ATOM    431  CA  GLU A  52     -14.836  32.594  20.844  1.00 61.72           C  
ATOM    432  C   GLU A  52     -13.453  31.984  21.031  1.00 61.72           C  
ATOM    433  CB  GLU A  52     -14.711  34.125  20.688  1.00 61.72           C  
ATOM    434  O   GLU A  52     -12.875  31.438  20.078  1.00 61.72           O  
ATOM    435  CG  GLU A  52     -15.664  34.719  19.656  1.00 61.72           C  
ATOM    436  CD  GLU A  52     -15.828  36.219  19.781  1.00 61.72           C  
ATOM    437  OE1 GLU A  52     -16.625  36.812  19.031  1.00 61.72           O  
ATOM    438  OE2 GLU A  52     -15.141  36.812  20.641  1.00 61.72           O  
ATOM    439  N   ALA A  53     -13.016  32.062  22.219  1.00 63.97           N  
ATOM    440  CA  ALA A  53     -11.703  31.500  22.516  1.00 63.97           C  
ATOM    441  C   ALA A  53     -11.703  30.000  22.312  1.00 63.97           C  
ATOM    442  CB  ALA A  53     -11.281  31.859  23.938  1.00 63.97           C  
ATOM    443  O   ALA A  53     -10.742  29.422  21.797  1.00 63.97           O  
ATOM    444  N   ILE A  54     -12.727  29.375  22.719  1.00 64.19           N  
ATOM    445  CA  ILE A  54     -12.828  27.922  22.609  1.00 64.19           C  
ATOM    446  C   ILE A  54     -12.859  27.516  21.141  1.00 64.19           C  
ATOM    447  CB  ILE A  54     -14.078  27.375  23.344  1.00 64.19           C  
ATOM    448  O   ILE A  54     -12.211  26.562  20.734  1.00 64.19           O  
ATOM    449  CG1 ILE A  54     -13.922  27.562  24.859  1.00 64.19           C  
ATOM    450  CG2 ILE A  54     -14.320  25.922  22.984  1.00 64.19           C  
ATOM    451  CD1 ILE A  54     -15.180  27.234  25.656  1.00 64.19           C  
ATOM    452  N   VAL A  55     -13.562  28.266  20.344  1.00 65.31           N  
ATOM    453  CA  VAL A  55     -13.664  27.969  18.922  1.00 65.31           C  
ATOM    454  C   VAL A  55     -12.297  28.094  18.266  1.00 65.31           C  
ATOM    455  CB  VAL A  55     -14.680  28.906  18.219  1.00 65.31           C  
ATOM    456  O   VAL A  55     -11.922  27.250  17.438  1.00 65.31           O  
ATOM    457  CG1 VAL A  55     -14.562  28.781  16.703  1.00 65.31           C  
ATOM    458  CG2 VAL A  55     -16.109  28.578  18.672  1.00 65.31           C  
ATOM    459  N   VAL A  56     -11.609  29.078  18.672  1.00 65.19           N  
ATOM    460  CA  VAL A  56     -10.281  29.297  18.109  1.00 65.19           C  
ATOM    461  C   VAL A  56      -9.359  28.141  18.500  1.00 65.19           C  
ATOM    462  CB  VAL A  56      -9.672  30.641  18.578  1.00 65.19           C  
ATOM    463  O   VAL A  56      -8.633  27.609  17.656  1.00 65.19           O  
ATOM    464  CG1 VAL A  56      -8.195  30.719  18.219  1.00 65.19           C  
ATOM    465  CG2 VAL A  56     -10.438  31.812  17.953  1.00 65.19           C  
ATOM    466  N   PHE A  57      -9.438  27.797  19.734  1.00 68.25           N  
ATOM    467  CA  PHE A  57      -8.578  26.719  20.219  1.00 68.25           C  
ATOM    468  C   PHE A  57      -8.883  25.422  19.484  1.00 68.25           C  
ATOM    469  CB  PHE A  57      -8.750  26.531  21.719  1.00 68.25           C  
ATOM    470  O   PHE A  57      -7.965  24.719  19.031  1.00 68.25           O  
ATOM    471  CG  PHE A  57      -7.918  25.406  22.297  1.00 68.25           C  
ATOM    472  CD1 PHE A  57      -8.492  24.188  22.609  1.00 68.25           C  
ATOM    473  CD2 PHE A  57      -6.555  25.594  22.500  1.00 68.25           C  
ATOM    474  CE1 PHE A  57      -7.723  23.156  23.141  1.00 68.25           C  
ATOM    475  CE2 PHE A  57      -5.781  24.562  23.031  1.00 68.25           C  
ATOM    476  CZ  PHE A  57      -6.367  23.344  23.359  1.00 68.25           C  
ATOM    477  N   ILE A  58     -10.117  25.078  19.328  1.00 67.69           N  
ATOM    478  CA  ILE A  58     -10.516  23.844  18.672  1.00 67.69           C  
ATOM    479  C   ILE A  58     -10.102  23.875  17.203  1.00 67.69           C  
ATOM    480  CB  ILE A  58     -12.039  23.609  18.797  1.00 67.69           C  
ATOM    481  O   ILE A  58      -9.695  22.844  16.641  1.00 67.69           O  
ATOM    482  CG1 ILE A  58     -12.398  23.203  20.234  1.00 67.69           C  
ATOM    483  CG2 ILE A  58     -12.500  22.531  17.797  1.00 67.69           C  
ATOM    484  CD1 ILE A  58     -13.898  23.141  20.500  1.00 67.69           C  
ATOM    485  N   SER A  59     -10.172  25.062  16.641  1.00 68.12           N  
ATOM    486  CA  SER A  59      -9.781  25.203  15.242  1.00 68.12           C  
ATOM    487  C   SER A  59      -8.297  24.875  15.055  1.00 68.12           C  
ATOM    488  CB  SER A  59     -10.078  26.609  14.734  1.00 68.12           C  
ATOM    489  O   SER A  59      -7.914  24.250  14.070  1.00 68.12           O  
ATOM    490  OG  SER A  59     -11.469  26.891  14.836  1.00 68.12           O  
ATOM    491  N   ILE A  60      -7.523  25.328  15.992  1.00 67.06           N  
ATOM    492  CA  ILE A  60      -6.090  25.047  15.922  1.00 67.06           C  
ATOM    493  C   ILE A  60      -5.840  23.547  16.000  1.00 67.06           C  
ATOM    494  CB  ILE A  60      -5.324  25.781  17.047  1.00 67.06           C  
ATOM    495  O   ILE A  60      -5.031  23.000  15.250  1.00 67.06           O  
ATOM    496  CG1 ILE A  60      -5.359  27.297  16.828  1.00 67.06           C  
ATOM    497  CG2 ILE A  60      -3.883  25.281  17.141  1.00 67.06           C  
ATOM    498  CD1 ILE A  60      -4.848  28.109  18.000  1.00 67.06           C  
ATOM    499  N   LEU A  61      -6.547  22.906  16.875  1.00 70.94           N  
ATOM    500  CA  LEU A  61      -6.379  21.469  17.062  1.00 70.94           C  
ATOM    501  C   LEU A  61      -6.773  20.719  15.797  1.00 70.94           C  
ATOM    502  CB  LEU A  61      -7.215  20.984  18.250  1.00 70.94           C  
ATOM    503  O   LEU A  61      -6.086  19.781  15.383  1.00 70.94           O  
ATOM    504  CG  LEU A  61      -6.688  21.328  19.641  1.00 70.94           C  
ATOM    505  CD1 LEU A  61      -7.676  20.875  20.703  1.00 70.94           C  
ATOM    506  CD2 LEU A  61      -5.316  20.703  19.859  1.00 70.94           C  
ATOM    507  N   ILE A  62      -7.820  21.125  15.164  1.00 72.62           N  
ATOM    508  CA  ILE A  62      -8.328  20.438  13.977  1.00 72.62           C  
ATOM    509  C   ILE A  62      -7.340  20.594  12.828  1.00 72.62           C  
ATOM    510  CB  ILE A  62      -9.719  20.969  13.570  1.00 72.62           C  
ATOM    511  O   ILE A  62      -7.105  19.656  12.062  1.00 72.62           O  
ATOM    512  CG1 ILE A  62     -10.773  20.531  14.594  1.00 72.62           C  
ATOM    513  CG2 ILE A  62     -10.086  20.484  12.164  1.00 72.62           C  
ATOM    514  CD1 ILE A  62     -12.141  21.188  14.391  1.00 72.62           C  
ATOM    515  N   VAL A  63      -6.777  21.812  12.758  1.00 69.75           N  
ATOM    516  CA  VAL A  63      -5.793  22.047  11.703  1.00 69.75           C  
ATOM    517  C   VAL A  63      -4.582  21.141  11.914  1.00 69.75           C  
ATOM    518  CB  VAL A  63      -5.348  23.531  11.680  1.00 69.75           C  
ATOM    519  O   VAL A  63      -4.059  20.562  10.953  1.00 69.75           O  
ATOM    520  CG1 VAL A  63      -4.098  23.703  10.812  1.00 69.75           C  
ATOM    521  CG2 VAL A  63      -6.480  24.422  11.164  1.00 69.75           C  
ATOM    522  N   GLY A  64      -4.156  21.094  13.141  1.00 72.56           N  
ATOM    523  CA  GLY A  64      -3.057  20.188  13.438  1.00 72.56           C  
ATOM    524  C   GLY A  64      -3.352  18.750  13.070  1.00 72.56           C  
ATOM    525  O   GLY A  64      -2.502  18.062  12.500  1.00 72.56           O  
ATOM    526  N   LEU A  65      -4.527  18.312  13.367  1.00 73.44           N  
ATOM    527  CA  LEU A  65      -4.930  16.953  13.055  1.00 73.44           C  
ATOM    528  C   LEU A  65      -4.977  16.734  11.539  1.00 73.44           C  
ATOM    529  CB  LEU A  65      -6.297  16.641  13.664  1.00 73.44           C  
ATOM    530  O   LEU A  65      -4.566  15.672  11.055  1.00 73.44           O  
ATOM    531  CG  LEU A  65      -6.805  15.203  13.500  1.00 73.44           C  
ATOM    532  CD1 LEU A  65      -5.918  14.242  14.289  1.00 73.44           C  
ATOM    533  CD2 LEU A  65      -8.258  15.094  13.953  1.00 73.44           C  
ATOM    534  N   ASN A  66      -5.473  17.719  10.891  1.00 72.69           N  
ATOM    535  CA  ASN A  66      -5.531  17.625   9.430  1.00 72.69           C  
ATOM    536  C   ASN A  66      -4.141  17.469   8.820  1.00 72.69           C  
ATOM    537  CB  ASN A  66      -6.223  18.859   8.852  1.00 72.69           C  
ATOM    538  O   ASN A  66      -3.955  16.672   7.895  1.00 72.69           O  
ATOM    539  CG  ASN A  66      -6.875  18.594   7.512  1.00 72.69           C  
ATOM    540  ND2 ASN A  66      -7.836  19.422   7.141  1.00 72.69           N  
ATOM    541  OD1 ASN A  66      -6.520  17.641   6.816  1.00 72.69           O  
ATOM    542  N   GLN A  67      -3.182  18.156   9.336  1.00 73.00           N  
ATOM    543  CA  GLN A  67      -1.810  18.047   8.852  1.00 73.00           C  
ATOM    544  C   GLN A  67      -1.252  16.641   9.109  1.00 73.00           C  
ATOM    545  CB  GLN A  67      -0.917  19.094   9.516  1.00 73.00           C  
ATOM    546  O   GLN A  67      -0.575  16.078   8.250  1.00 73.00           O  
ATOM    547  CG  GLN A  67      -1.146  20.500   9.000  1.00 73.00           C  
ATOM    548  CD  GLN A  67      -0.096  21.484   9.492  1.00 73.00           C  
ATOM    549  NE2 GLN A  67      -0.206  22.734   9.062  1.00 73.00           N  
ATOM    550  OE1 GLN A  67       0.807  21.125  10.250  1.00 73.00           O  
ATOM    551  N   LEU A  68      -1.559  16.141  10.211  1.00 72.94           N  
ATOM    552  CA  LEU A  68      -1.100  14.805  10.570  1.00 72.94           C  
ATOM    553  C   LEU A  68      -1.708  13.758   9.641  1.00 72.94           C  
ATOM    554  CB  LEU A  68      -1.455  14.484  12.023  1.00 72.94           C  
ATOM    555  O   LEU A  68      -1.003  12.875   9.148  1.00 72.94           O  
ATOM    556  CG  LEU A  68      -1.047  13.094  12.531  1.00 72.94           C  
ATOM    557  CD1 LEU A  68       0.473  12.984  12.594  1.00 72.94           C  
ATOM    558  CD2 LEU A  68      -1.664  12.828  13.898  1.00 72.94           C  
ATOM    559  N   LEU A  69      -2.934  13.898   9.398  1.00 75.69           N  
ATOM    560  CA  LEU A  69      -3.627  12.938   8.547  1.00 75.69           C  
ATOM    561  C   LEU A  69      -3.068  12.969   7.125  1.00 75.69           C  
ATOM    562  CB  LEU A  69      -5.129  13.227   8.523  1.00 75.69           C  
ATOM    563  O   LEU A  69      -2.920  11.922   6.488  1.00 75.69           O  
ATOM    564  CG  LEU A  69      -5.918  12.820   9.766  1.00 75.69           C  
ATOM    565  CD1 LEU A  69      -7.344  13.352   9.688  1.00 75.69           C  
ATOM    566  CD2 LEU A  69      -5.918  11.297   9.922  1.00 75.69           C  
ATOM    567  N   GLN A  70      -2.740  14.117   6.695  1.00 74.00           N  
ATOM    568  CA  GLN A  70      -2.148  14.258   5.371  1.00 74.00           C  
ATOM    569  C   GLN A  70      -0.809  13.531   5.285  1.00 74.00           C  
ATOM    570  CB  GLN A  70      -1.968  15.734   5.016  1.00 74.00           C  
ATOM    571  O   GLN A  70      -0.541  12.820   4.312  1.00 74.00           O  
ATOM    572  CG  GLN A  70      -3.229  16.391   4.480  1.00 74.00           C  
ATOM    573  CD  GLN A  70      -2.936  17.656   3.674  1.00 74.00           C  
ATOM    574  NE2 GLN A  70      -3.988  18.344   3.254  1.00 74.00           N  
ATOM    575  OE1 GLN A  70      -1.774  17.984   3.432  1.00 74.00           O  
ATOM    576  N   LYS A  71      -0.025  13.742   6.266  1.00 74.12           N  
ATOM    577  CA  LYS A  71       1.272  13.070   6.301  1.00 74.12           C  
ATOM    578  C   LYS A  71       1.109  11.555   6.309  1.00 74.12           C  
ATOM    579  CB  LYS A  71       2.076  13.523   7.520  1.00 74.12           C  
ATOM    580  O   LYS A  71       1.805  10.844   5.578  1.00 74.12           O  
ATOM    581  CG  LYS A  71       3.516  13.023   7.531  1.00 74.12           C  
ATOM    582  CD  LYS A  71       4.289  13.578   8.719  1.00 74.12           C  
ATOM    583  CE  LYS A  71       5.711  13.031   8.766  1.00 74.12           C  
ATOM    584  NZ  LYS A  71       6.461  13.539   9.953  1.00 74.12           N  
ATOM    585  N   LEU A  72       0.166  11.062   7.035  1.00 75.75           N  
ATOM    586  CA  LEU A  72      -0.086   9.633   7.129  1.00 75.75           C  
ATOM    587  C   LEU A  72      -0.596   9.086   5.801  1.00 75.75           C  
ATOM    588  CB  LEU A  72      -1.098   9.336   8.242  1.00 75.75           C  
ATOM    589  O   LEU A  72      -0.249   7.965   5.414  1.00 75.75           O  
ATOM    590  CG  LEU A  72      -0.606   9.531   9.672  1.00 75.75           C  
ATOM    591  CD1 LEU A  72      -1.756   9.344  10.656  1.00 75.75           C  
ATOM    592  CD2 LEU A  72       0.535   8.570   9.984  1.00 75.75           C  
ATOM    593  N   LEU A  73      -1.361   9.867   5.184  1.00 76.75           N  
ATOM    594  CA  LEU A  73      -1.904   9.453   3.895  1.00 76.75           C  
ATOM    595  C   LEU A  73      -0.792   9.281   2.865  1.00 76.75           C  
ATOM    596  CB  LEU A  73      -2.930  10.477   3.391  1.00 76.75           C  
ATOM    597  O   LEU A  73      -0.742   8.273   2.158  1.00 76.75           O  
ATOM    598  CG  LEU A  73      -3.523  10.211   2.006  1.00 76.75           C  
ATOM    599  CD1 LEU A  73      -4.289   8.891   2.000  1.00 76.75           C  
ATOM    600  CD2 LEU A  73      -4.430  11.367   1.585  1.00 76.75           C  
ATOM    601  N   ILE A  74       0.060  10.211   2.838  1.00 73.50           N  
ATOM    602  CA  ILE A  74       1.167  10.148   1.890  1.00 73.50           C  
ATOM    603  C   ILE A  74       2.033   8.922   2.188  1.00 73.50           C  
ATOM    604  CB  ILE A  74       2.021  11.430   1.932  1.00 73.50           C  
ATOM    605  O   ILE A  74       2.385   8.164   1.280  1.00 73.50           O  
ATOM    606  CG1 ILE A  74       1.238  12.617   1.347  1.00 73.50           C  
ATOM    607  CG2 ILE A  74       3.344  11.227   1.187  1.00 73.50           C  
ATOM    608  CD1 ILE A  74       1.907  13.969   1.554  1.00 73.50           C  
ATOM    609  N   GLU A  75       2.271   8.664   3.395  1.00 77.75           N  
ATOM    610  CA  GLU A  75       3.072   7.504   3.783  1.00 77.75           C  
ATOM    611  C   GLU A  75       2.373   6.203   3.412  1.00 77.75           C  
ATOM    612  CB  GLU A  75       3.369   7.535   5.285  1.00 77.75           C  
ATOM    613  O   GLU A  75       3.016   5.258   2.945  1.00 77.75           O  
ATOM    614  CG  GLU A  75       4.855   7.543   5.617  1.00 77.75           C  
ATOM    615  CD  GLU A  75       5.133   7.559   7.113  1.00 77.75           C  
ATOM    616  OE1 GLU A  75       6.301   7.352   7.516  1.00 77.75           O  
ATOM    617  OE2 GLU A  75       4.176   7.777   7.887  1.00 77.75           O  
ATOM    618  N   ALA A  76       1.099   6.219   3.629  1.00 81.19           N  
ATOM    619  CA  ALA A  76       0.337   5.016   3.303  1.00 81.19           C  
ATOM    620  C   ALA A  76       0.367   4.738   1.802  1.00 81.19           C  
ATOM    621  CB  ALA A  76      -1.105   5.152   3.785  1.00 81.19           C  
ATOM    622  O   ALA A  76       0.484   3.584   1.380  1.00 81.19           O  
ATOM    623  N   GLU A  77       0.346   5.750   1.040  1.00 81.62           N  
ATOM    624  CA  GLU A  77       0.323   5.613  -0.413  1.00 81.62           C  
ATOM    625  C   GLU A  77       1.639   5.039  -0.933  1.00 81.62           C  
ATOM    626  CB  GLU A  77       0.040   6.965  -1.076  1.00 81.62           C  
ATOM    627  O   GLU A  77       1.651   4.301  -1.920  1.00 81.62           O  
ATOM    628  CG  GLU A  77      -1.422   7.383  -1.020  1.00 81.62           C  
ATOM    629  CD  GLU A  77      -1.698   8.695  -1.733  1.00 81.62           C  
ATOM    630  OE1 GLU A  77      -2.881   9.000  -2.010  1.00 81.62           O  
ATOM    631  OE2 GLU A  77      -0.724   9.430  -2.020  1.00 81.62           O  
ATOM    632  N   TYR A  78       2.635   5.281  -0.255  1.00 84.31           N  
ATOM    633  CA  TYR A  78       3.938   4.848  -0.743  1.00 84.31           C  
ATOM    634  C   TYR A  78       4.449   3.656   0.057  1.00 84.31           C  
ATOM    635  CB  TYR A  78       4.949   5.996  -0.674  1.00 84.31           C  
ATOM    636  O   TYR A  78       5.555   3.164  -0.188  1.00 84.31           O  
ATOM    637  CG  TYR A  78       4.605   7.160  -1.569  1.00 84.31           C  
ATOM    638  CD1 TYR A  78       4.453   6.988  -2.943  1.00 84.31           C  
ATOM    639  CD2 TYR A  78       4.430   8.438  -1.045  1.00 84.31           C  
ATOM    640  CE1 TYR A  78       4.141   8.062  -3.773  1.00 84.31           C  
ATOM    641  CE2 TYR A  78       4.113   9.516  -1.864  1.00 84.31           C  
ATOM    642  OH  TYR A  78       3.658  10.383  -4.043  1.00 84.31           O  
ATOM    643  CZ  TYR A  78       3.971   9.320  -3.227  1.00 84.31           C  
ATOM    644  N   SER A  79       3.629   3.197   0.937  1.00 85.62           N  
ATOM    645  CA  SER A  79       4.016   2.119   1.839  1.00 85.62           C  
ATOM    646  C   SER A  79       4.367   0.852   1.066  1.00 85.62           C  
ATOM    647  CB  SER A  79       2.896   1.822   2.836  1.00 85.62           C  
ATOM    648  O   SER A  79       5.285   0.120   1.447  1.00 85.62           O  
ATOM    649  OG  SER A  79       1.762   1.290   2.174  1.00 85.62           O  
ATOM    650  N   PRO A  80       3.688   0.560  -0.025  1.00 87.12           N  
ATOM    651  CA  PRO A  80       4.086  -0.638  -0.769  1.00 87.12           C  
ATOM    652  C   PRO A  80       5.523  -0.560  -1.286  1.00 87.12           C  
ATOM    653  CB  PRO A  80       3.090  -0.680  -1.931  1.00 87.12           C  
ATOM    654  O   PRO A  80       6.234  -1.566  -1.292  1.00 87.12           O  
ATOM    655  CG  PRO A  80       1.865  -0.002  -1.407  1.00 87.12           C  
ATOM    656  CD  PRO A  80       2.291   1.125  -0.510  1.00 87.12           C  
ATOM    657  N   ALA A  81       5.914   0.571  -1.732  1.00 89.81           N  
ATOM    658  CA  ALA A  81       7.293   0.760  -2.176  1.00 89.81           C  
ATOM    659  C   ALA A  81       8.273   0.569  -1.021  1.00 89.81           C  
ATOM    660  CB  ALA A  81       7.469   2.145  -2.795  1.00 89.81           C  
ATOM    661  O   ALA A  81       9.320  -0.059  -1.186  1.00 89.81           O  
ATOM    662  N   PHE A  82       7.902   1.064   0.115  1.00 88.94           N  
ATOM    663  CA  PHE A  82       8.742   0.898   1.296  1.00 88.94           C  
ATOM    664  C   PHE A  82       8.867  -0.575   1.665  1.00 88.94           C  
ATOM    665  CB  PHE A  82       8.172   1.688   2.479  1.00 88.94           C  
ATOM    666  O   PHE A  82       9.969  -1.057   1.944  1.00 88.94           O  
ATOM    667  CG  PHE A  82       8.125   3.174   2.250  1.00 88.94           C  
ATOM    668  CD1 PHE A  82       9.141   3.814   1.548  1.00 88.94           C  
ATOM    669  CD2 PHE A  82       7.070   3.934   2.736  1.00 88.94           C  
ATOM    670  CE1 PHE A  82       9.102   5.191   1.335  1.00 88.94           C  
ATOM    671  CE2 PHE A  82       7.023   5.309   2.527  1.00 88.94           C  
ATOM    672  CZ  PHE A  82       8.039   5.934   1.827  1.00 88.94           C  
ATOM    673  N   ALA A  83       7.727  -1.203   1.693  1.00 87.00           N  
ATOM    674  CA  ALA A  83       7.727  -2.623   2.031  1.00 87.00           C  
ATOM    675  C   ALA A  83       8.617  -3.416   1.076  1.00 87.00           C  
ATOM    676  CB  ALA A  83       6.305  -3.176   2.010  1.00 87.00           C  
ATOM    677  O   ALA A  83       9.367  -4.293   1.504  1.00 87.00           O  
ATOM    678  N   LEU A  84       8.484  -3.117  -0.207  1.00 88.12           N  
ATOM    679  CA  LEU A  84       9.305  -3.797  -1.205  1.00 88.12           C  
ATOM    680  C   LEU A  84      10.789  -3.541  -0.956  1.00 88.12           C  
ATOM    681  CB  LEU A  84       8.930  -3.336  -2.615  1.00 88.12           C  
ATOM    682  O   LEU A  84      11.609  -4.449  -1.102  1.00 88.12           O  
ATOM    683  CG  LEU A  84       7.941  -4.223  -3.377  1.00 88.12           C  
ATOM    684  CD1 LEU A  84       6.984  -3.369  -4.199  1.00 88.12           C  
ATOM    685  CD2 LEU A  84       8.688  -5.207  -4.270  1.00 88.12           C  
ATOM    686  N   ALA A  85      11.164  -2.352  -0.615  1.00 91.31           N  
ATOM    687  CA  ALA A  85      12.555  -2.012  -0.327  1.00 91.31           C  
ATOM    688  C   ALA A  85      13.086  -2.824   0.851  1.00 91.31           C  
ATOM    689  CB  ALA A  85      12.688  -0.518  -0.044  1.00 91.31           C  
ATOM    690  O   ALA A  85      14.188  -3.363   0.792  1.00 91.31           O  
ATOM    691  N   VAL A  86      12.266  -2.863   1.853  1.00 87.94           N  
ATOM    692  CA  VAL A  86      12.664  -3.623   3.035  1.00 87.94           C  
ATOM    693  C   VAL A  86      12.859  -5.090   2.664  1.00 87.94           C  
ATOM    694  CB  VAL A  86      11.625  -3.490   4.168  1.00 87.94           C  
ATOM    695  O   VAL A  86      13.844  -5.711   3.059  1.00 87.94           O  
ATOM    696  CG1 VAL A  86      11.914  -4.484   5.289  1.00 87.94           C  
ATOM    697  CG2 VAL A  86      11.602  -2.062   4.707  1.00 87.94           C  
ATOM    698  N   GLY A  87      11.922  -5.637   1.924  1.00 85.69           N  
ATOM    699  CA  GLY A  87      12.062  -7.008   1.464  1.00 85.69           C  
ATOM    700  C   GLY A  87      13.297  -7.227   0.607  1.00 85.69           C  
ATOM    701  O   GLY A  87      14.023  -8.203   0.799  1.00 85.69           O  
ATOM    702  N   TYR A  88      13.523  -6.367  -0.324  1.00 87.94           N  
ATOM    703  CA  TYR A  88      14.695  -6.449  -1.192  1.00 87.94           C  
ATOM    704  C   TYR A  88      15.984  -6.422  -0.379  1.00 87.94           C  
ATOM    705  CB  TYR A  88      14.695  -5.305  -2.209  1.00 87.94           C  
ATOM    706  O   TYR A  88      16.891  -7.234  -0.604  1.00 87.94           O  
ATOM    707  CG  TYR A  88      15.883  -5.312  -3.137  1.00 87.94           C  
ATOM    708  CD1 TYR A  88      16.781  -4.250  -3.162  1.00 87.94           C  
ATOM    709  CD2 TYR A  88      16.109  -6.387  -3.990  1.00 87.94           C  
ATOM    710  CE1 TYR A  88      17.875  -4.254  -4.016  1.00 87.94           C  
ATOM    711  CE2 TYR A  88      17.203  -6.402  -4.852  1.00 87.94           C  
ATOM    712  OH  TYR A  88      19.172  -5.344  -5.703  1.00 87.94           O  
ATOM    713  CZ  TYR A  88      18.078  -5.332  -4.855  1.00 87.94           C  
ATOM    714  N   PHE A  89      16.047  -5.590   0.562  1.00 90.00           N  
ATOM    715  CA  PHE A  89      17.250  -5.445   1.378  1.00 90.00           C  
ATOM    716  C   PHE A  89      17.453  -6.664   2.268  1.00 90.00           C  
ATOM    717  CB  PHE A  89      17.172  -4.176   2.234  1.00 90.00           C  
ATOM    718  O   PHE A  89      18.516  -7.270   2.264  1.00 90.00           O  
ATOM    719  CG  PHE A  89      18.359  -3.969   3.127  1.00 90.00           C  
ATOM    720  CD1 PHE A  89      18.297  -4.285   4.477  1.00 90.00           C  
ATOM    721  CD2 PHE A  89      19.547  -3.459   2.611  1.00 90.00           C  
ATOM    722  CE1 PHE A  89      19.406  -4.090   5.305  1.00 90.00           C  
ATOM    723  CE2 PHE A  89      20.656  -3.264   3.432  1.00 90.00           C  
ATOM    724  CZ  PHE A  89      20.578  -3.580   4.777  1.00 90.00           C  
ATOM    725  N   LYS A  90      16.406  -7.062   2.969  1.00 85.81           N  
ATOM    726  CA  LYS A  90      16.516  -8.094   3.994  1.00 85.81           C  
ATOM    727  C   LYS A  90      16.656  -9.484   3.367  1.00 85.81           C  
ATOM    728  CB  LYS A  90      15.312  -8.062   4.934  1.00 85.81           C  
ATOM    729  O   LYS A  90      17.344 -10.352   3.910  1.00 85.81           O  
ATOM    730  CG  LYS A  90      15.328  -6.898   5.914  1.00 85.81           C  
ATOM    731  CD  LYS A  90      14.195  -7.016   6.934  1.00 85.81           C  
ATOM    732  CE  LYS A  90      14.266  -5.898   7.969  1.00 85.81           C  
ATOM    733  NZ  LYS A  90      13.156  -6.008   8.969  1.00 85.81           N  
ATOM    734  N   ASN A  91      16.000  -9.648   2.189  1.00 82.19           N  
ATOM    735  CA  ASN A  91      15.953 -10.992   1.624  1.00 82.19           C  
ATOM    736  C   ASN A  91      17.000 -11.180   0.530  1.00 82.19           C  
ATOM    737  CB  ASN A  91      14.555 -11.289   1.080  1.00 82.19           C  
ATOM    738  O   ASN A  91      17.266 -12.305   0.104  1.00 82.19           O  
ATOM    739  CG  ASN A  91      13.500 -11.367   2.172  1.00 82.19           C  
ATOM    740  ND2 ASN A  91      12.281 -10.961   1.847  1.00 82.19           N  
ATOM    741  OD1 ASN A  91      13.789 -11.773   3.299  1.00 82.19           O  
ATOM    742  N   PHE A  92      17.547 -10.109   0.124  1.00 86.81           N  
ATOM    743  CA  PHE A  92      18.500 -10.281  -0.967  1.00 86.81           C  
ATOM    744  C   PHE A  92      19.797  -9.531  -0.675  1.00 86.81           C  
ATOM    745  CB  PHE A  92      17.891  -9.789  -2.289  1.00 86.81           C  
ATOM    746  O   PHE A  92      20.828 -10.141  -0.402  1.00 86.81           O  
ATOM    747  CG  PHE A  92      18.844  -9.852  -3.449  1.00 86.81           C  
ATOM    748  CD1 PHE A  92      19.203  -8.695  -4.141  1.00 86.81           C  
ATOM    749  CD2 PHE A  92      19.406 -11.062  -3.852  1.00 86.81           C  
ATOM    750  CE1 PHE A  92      20.078  -8.750  -5.215  1.00 86.81           C  
ATOM    751  CE2 PHE A  92      20.281 -11.117  -4.926  1.00 86.81           C  
ATOM    752  CZ  PHE A  92      20.625  -9.961  -5.605  1.00 86.81           C  
ATOM    753  N   ILE A  93      19.828  -8.203  -0.540  1.00 89.94           N  
ATOM    754  CA  ILE A  93      21.031  -7.383  -0.502  1.00 89.94           C  
ATOM    755  C   ILE A  93      21.875  -7.758   0.714  1.00 89.94           C  
ATOM    756  CB  ILE A  93      20.688  -5.879  -0.472  1.00 89.94           C  
ATOM    757  O   ILE A  93      23.062  -8.070   0.583  1.00 89.94           O  
ATOM    758  CG1 ILE A  93      20.031  -5.453  -1.791  1.00 89.94           C  
ATOM    759  CG2 ILE A  93      21.938  -5.039  -0.192  1.00 89.94           C  
ATOM    760  CD1 ILE A  93      20.922  -5.621  -3.012  1.00 89.94           C  
ATOM    761  N   PHE A  94      21.266  -7.711   1.839  1.00 90.31           N  
ATOM    762  CA  PHE A  94      22.000  -7.957   3.072  1.00 90.31           C  
ATOM    763  C   PHE A  94      22.562  -9.375   3.090  1.00 90.31           C  
ATOM    764  CB  PHE A  94      21.094  -7.738   4.293  1.00 90.31           C  
ATOM    765  O   PHE A  94      23.766  -9.562   3.299  1.00 90.31           O  
ATOM    766  CG  PHE A  94      21.828  -7.812   5.605  1.00 90.31           C  
ATOM    767  CD1 PHE A  94      21.719  -8.930   6.422  1.00 90.31           C  
ATOM    768  CD2 PHE A  94      22.641  -6.758   6.023  1.00 90.31           C  
ATOM    769  CE1 PHE A  94      22.391  -9.000   7.637  1.00 90.31           C  
ATOM    770  CE2 PHE A  94      23.312  -6.824   7.238  1.00 90.31           C  
ATOM    771  CZ  PHE A  94      23.188  -7.945   8.047  1.00 90.31           C  
ATOM    772  N   PRO A  95      21.703 -10.367   2.834  1.00 87.62           N  
ATOM    773  CA  PRO A  95      22.266 -11.727   2.789  1.00 87.62           C  
ATOM    774  C   PRO A  95      23.312 -11.898   1.696  1.00 87.62           C  
ATOM    775  CB  PRO A  95      21.031 -12.594   2.510  1.00 87.62           C  
ATOM    776  O   PRO A  95      24.281 -12.648   1.874  1.00 87.62           O  
ATOM    777  CG  PRO A  95      19.875 -11.805   3.023  1.00 87.62           C  
ATOM    778  CD  PRO A  95      20.188 -10.344   2.844  1.00 87.62           C  
ATOM    779  N   ALA A  96      23.156 -11.297   0.577  1.00 86.56           N  
ATOM    780  CA  ALA A  96      24.125 -11.398  -0.511  1.00 86.56           C  
ATOM    781  C   ALA A  96      25.500 -10.867  -0.081  1.00 86.56           C  
ATOM    782  CB  ALA A  96      23.625 -10.641  -1.741  1.00 86.56           C  
ATOM    783  O   ALA A  96      26.516 -11.516  -0.299  1.00 86.56           O  
ATOM    784  N   ILE A  97      25.562  -9.719   0.551  1.00 88.69           N  
ATOM    785  CA  ILE A  97      26.812  -9.125   1.017  1.00 88.69           C  
ATOM    786  C   ILE A  97      27.453 -10.023   2.072  1.00 88.69           C  
ATOM    787  CB  ILE A  97      26.594  -7.707   1.588  1.00 88.69           C  
ATOM    788  O   ILE A  97      28.656 -10.258   2.047  1.00 88.69           O  
ATOM    789  CG1 ILE A  97      26.234  -6.727   0.462  1.00 88.69           C  
ATOM    790  CG2 ILE A  97      27.828  -7.234   2.361  1.00 88.69           C  
ATOM    791  CD1 ILE A  97      25.844  -5.340   0.949  1.00 88.69           C  
ATOM    792  N   THR A  98      26.609 -10.531   2.920  1.00 87.50           N  
ATOM    793  CA  THR A  98      27.109 -11.414   3.965  1.00 87.50           C  
ATOM    794  C   THR A  98      27.750 -12.656   3.359  1.00 87.50           C  
ATOM    795  CB  THR A  98      25.969 -11.844   4.918  1.00 87.50           C  
ATOM    796  O   THR A  98      28.875 -13.023   3.738  1.00 87.50           O  
ATOM    797  CG2 THR A  98      26.500 -12.750   6.027  1.00 87.50           C  
ATOM    798  OG1 THR A  98      25.391 -10.680   5.512  1.00 87.50           O  
ATOM    799  N   GLN A  99      27.031 -13.250   2.406  1.00 84.88           N  
ATOM    800  CA  GLN A  99      27.562 -14.461   1.779  1.00 84.88           C  
ATOM    801  C   GLN A  99      28.844 -14.172   1.021  1.00 84.88           C  
ATOM    802  CB  GLN A  99      26.516 -15.070   0.834  1.00 84.88           C  
ATOM    803  O   GLN A  99      29.797 -14.961   1.063  1.00 84.88           O  
ATOM    804  CG  GLN A  99      26.906 -16.453   0.310  1.00 84.88           C  
ATOM    805  CD  GLN A  99      25.750 -17.141  -0.405  1.00 84.88           C  
ATOM    806  NE2 GLN A  99      26.047 -18.281  -1.023  1.00 84.88           N  
ATOM    807  OE1 GLN A  99      24.625 -16.656  -0.402  1.00 84.88           O  
ATOM    808  N   ILE A 100      28.938 -13.086   0.296  1.00 83.81           N  
ATOM    809  CA  ILE A 100      30.125 -12.719  -0.466  1.00 83.81           C  
ATOM    810  C   ILE A 100      31.297 -12.508   0.484  1.00 83.81           C  
ATOM    811  CB  ILE A 100      29.875 -11.445  -1.305  1.00 83.81           C  
ATOM    812  O   ILE A 100      32.406 -12.922   0.188  1.00 83.81           O  
ATOM    813  CG1 ILE A 100      28.812 -11.703  -2.383  1.00 83.81           C  
ATOM    814  CG2 ILE A 100      31.188 -10.953  -1.930  1.00 83.81           C  
ATOM    815  CD1 ILE A 100      28.312 -10.445  -3.070  1.00 83.81           C  
ATOM    816  N   LYS A 101      31.062 -11.984   1.602  1.00 86.25           N  
ATOM    817  CA  LYS A 101      32.125 -11.805   2.607  1.00 86.25           C  
ATOM    818  C   LYS A 101      32.562 -13.148   3.180  1.00 86.25           C  
ATOM    819  CB  LYS A 101      31.625 -10.891   3.730  1.00 86.25           C  
ATOM    820  O   LYS A 101      33.750 -13.375   3.396  1.00 86.25           O  
ATOM    821  CG  LYS A 101      31.562  -9.422   3.348  1.00 86.25           C  
ATOM    822  CD  LYS A 101      31.203  -8.547   4.543  1.00 86.25           C  
ATOM    823  CE  LYS A 101      31.234  -7.070   4.184  1.00 86.25           C  
ATOM    824  NZ  LYS A 101      30.922  -6.207   5.363  1.00 86.25           N  
ATOM    825  N   GLU A 102      31.547 -13.930   3.412  1.00 85.00           N  
ATOM    826  CA  GLU A 102      31.859 -15.250   3.928  1.00 85.00           C  
ATOM    827  C   GLU A 102      32.719 -16.047   2.934  1.00 85.00           C  
ATOM    828  CB  GLU A 102      30.578 -16.031   4.254  1.00 85.00           C  
ATOM    829  O   GLU A 102      33.531 -16.875   3.332  1.00 85.00           O  
ATOM    830  CG  GLU A 102      29.891 -15.555   5.516  1.00 85.00           C  
ATOM    831  CD  GLU A 102      28.578 -16.281   5.789  1.00 85.00           C  
ATOM    832  OE1 GLU A 102      28.000 -16.094   6.879  1.00 85.00           O  
ATOM    833  OE2 GLU A 102      28.141 -17.047   4.902  1.00 85.00           O  
ATOM    834  N   ASN A 103      32.438 -15.820   1.631  1.00 82.81           N  
ATOM    835  CA  ASN A 103      33.188 -16.500   0.587  1.00 82.81           C  
ATOM    836  C   ASN A 103      34.594 -15.922   0.455  1.00 82.81           C  
ATOM    837  CB  ASN A 103      32.438 -16.422  -0.752  1.00 82.81           C  
ATOM    838  O   ASN A 103      35.344 -16.344  -0.414  1.00 82.81           O  
ATOM    839  CG  ASN A 103      31.203 -17.266  -0.783  1.00 82.81           C  
ATOM    840  ND2 ASN A 103      30.391 -17.109  -1.826  1.00 82.81           N  
ATOM    841  OD1 ASN A 103      30.953 -18.078   0.124  1.00 82.81           O  
ATOM    842  N   GLY A 104      34.938 -14.836   1.297  1.00 84.19           N  
ATOM    843  CA  GLY A 104      36.312 -14.391   1.345  1.00 84.19           C  
ATOM    844  C   GLY A 104      36.500 -12.953   0.885  1.00 84.19           C  
ATOM    845  O   GLY A 104      37.594 -12.383   1.028  1.00 84.19           O  
ATOM    846  N   GLU A 105      35.594 -12.406   0.227  1.00 84.12           N  
ATOM    847  CA  GLU A 105      35.719 -11.023  -0.232  1.00 84.12           C  
ATOM    848  C   GLU A 105      35.531 -10.039   0.919  1.00 84.12           C  
ATOM    849  CB  GLU A 105      34.688 -10.734  -1.342  1.00 84.12           C  
ATOM    850  O   GLU A 105      34.500 -10.055   1.600  1.00 84.12           O  
ATOM    851  CG  GLU A 105      35.031  -9.516  -2.186  1.00 84.12           C  
ATOM    852  CD  GLU A 105      34.250  -9.422  -3.473  1.00 84.12           C  
ATOM    853  OE1 GLU A 105      34.156  -8.328  -4.066  1.00 84.12           O  
ATOM    854  OE2 GLU A 105      33.688 -10.461  -3.889  1.00 84.12           O  
ATOM    855  N   VAL A 106      36.438  -9.195   1.176  1.00 84.44           N  
ATOM    856  CA  VAL A 106      36.469  -8.320   2.346  1.00 84.44           C  
ATOM    857  C   VAL A 106      35.500  -7.141   2.131  1.00 84.44           C  
ATOM    858  CB  VAL A 106      37.875  -7.812   2.646  1.00 84.44           C  
ATOM    859  O   VAL A 106      34.719  -6.801   3.012  1.00 84.44           O  
ATOM    860  CG1 VAL A 106      37.875  -6.844   3.826  1.00 84.44           C  
ATOM    861  CG2 VAL A 106      38.812  -8.992   2.924  1.00 84.44           C  
ATOM    862  N   ASN A 107      35.531  -6.504   0.961  1.00 86.00           N  
ATOM    863  CA  ASN A 107      34.719  -5.328   0.705  1.00 86.00           C  
ATOM    864  C   ASN A 107      33.969  -5.449  -0.618  1.00 86.00           C  
ATOM    865  CB  ASN A 107      35.562  -4.062   0.714  1.00 86.00           C  
ATOM    866  O   ASN A 107      34.250  -4.734  -1.574  1.00 86.00           O  
ATOM    867  CG  ASN A 107      34.750  -2.818   1.052  1.00 86.00           C  
ATOM    868  ND2 ASN A 107      35.406  -1.660   0.984  1.00 86.00           N  
ATOM    869  OD1 ASN A 107      33.562  -2.898   1.372  1.00 86.00           O  
ATOM    870  N   PRO A 108      32.938  -6.281  -0.542  1.00 87.44           N  
ATOM    871  CA  PRO A 108      32.188  -6.441  -1.783  1.00 87.44           C  
ATOM    872  C   PRO A 108      31.422  -5.180  -2.172  1.00 87.44           C  
ATOM    873  CB  PRO A 108      31.219  -7.586  -1.459  1.00 87.44           C  
ATOM    874  O   PRO A 108      30.906  -4.469  -1.303  1.00 87.44           O  
ATOM    875  CG  PRO A 108      31.031  -7.523   0.022  1.00 87.44           C  
ATOM    876  CD  PRO A 108      32.281  -6.984   0.639  1.00 87.44           C  
ATOM    877  N   LYS A 109      31.453  -4.926  -3.492  1.00 87.88           N  
ATOM    878  CA  LYS A 109      30.719  -3.785  -4.027  1.00 87.88           C  
ATOM    879  C   LYS A 109      29.578  -4.242  -4.941  1.00 87.88           C  
ATOM    880  CB  LYS A 109      31.656  -2.844  -4.785  1.00 87.88           C  
ATOM    881  O   LYS A 109      29.812  -4.988  -5.895  1.00 87.88           O  
ATOM    882  CG  LYS A 109      32.656  -2.123  -3.898  1.00 87.88           C  
ATOM    883  CD  LYS A 109      33.406  -1.029  -4.660  1.00 87.88           C  
ATOM    884  CE  LYS A 109      34.375  -0.290  -3.768  1.00 87.88           C  
ATOM    885  NZ  LYS A 109      35.062   0.811  -4.500  1.00 87.88           N  
ATOM    886  N   ILE A 110      28.422  -3.805  -4.574  1.00 88.88           N  
ATOM    887  CA  ILE A 110      27.250  -4.145  -5.379  1.00 88.88           C  
ATOM    888  C   ILE A 110      26.656  -2.879  -5.992  1.00 88.88           C  
ATOM    889  CB  ILE A 110      26.188  -4.883  -4.539  1.00 88.88           C  
ATOM    890  O   ILE A 110      26.391  -1.907  -5.285  1.00 88.88           O  
ATOM    891  CG1 ILE A 110      26.766  -6.152  -3.916  1.00 88.88           C  
ATOM    892  CG2 ILE A 110      24.953  -5.211  -5.395  1.00 88.88           C  
ATOM    893  CD1 ILE A 110      25.781  -6.949  -3.078  1.00 88.88           C  
ATOM    894  N   CYS A 111      26.656  -2.932  -7.242  1.00 90.31           N  
ATOM    895  CA  CYS A 111      25.984  -1.842  -7.941  1.00 90.31           C  
ATOM    896  C   CYS A 111      24.547  -2.201  -8.250  1.00 90.31           C  
ATOM    897  CB  CYS A 111      26.734  -1.500  -9.234  1.00 90.31           C  
ATOM    898  O   CYS A 111      24.281  -3.182  -8.953  1.00 90.31           O  
ATOM    899  SG  CYS A 111      26.016  -0.098 -10.125  1.00 90.31           S  
ATOM    900  N   ILE A 112      23.547  -1.378  -7.773  1.00 92.19           N  
ATOM    901  CA  ILE A 112      22.125  -1.611  -7.980  1.00 92.19           C  
ATOM    902  C   ILE A 112      21.594  -0.643  -9.039  1.00 92.19           C  
ATOM    903  CB  ILE A 112      21.328  -1.463  -6.668  1.00 92.19           C  
ATOM    904  O   ILE A 112      21.781   0.571  -8.922  1.00 92.19           O  
ATOM    905  CG1 ILE A 112      21.875  -2.414  -5.598  1.00 92.19           C  
ATOM    906  CG2 ILE A 112      19.828  -1.715  -6.906  1.00 92.19           C  
ATOM    907  CD1 ILE A 112      21.281  -2.197  -4.211  1.00 92.19           C  
ATOM    908  N   TYR A 113      20.953  -1.215 -10.016  1.00 90.94           N  
ATOM    909  CA  TYR A 113      20.391  -0.411 -11.102  1.00 90.94           C  
ATOM    910  C   TYR A 113      19.203   0.404 -10.617  1.00 90.94           C  
ATOM    911  CB  TYR A 113      19.984  -1.305 -12.273  1.00 90.94           C  
ATOM    912  O   TYR A 113      18.328  -0.121  -9.930  1.00 90.94           O  
ATOM    913  CG  TYR A 113      19.438  -0.538 -13.453  1.00 90.94           C  
ATOM    914  CD1 TYR A 113      18.078  -0.484 -13.719  1.00 90.94           C  
ATOM    915  CD2 TYR A 113      20.297   0.131 -14.320  1.00 90.94           C  
ATOM    916  CE1 TYR A 113      17.578   0.219 -14.805  1.00 90.94           C  
ATOM    917  CE2 TYR A 113      19.812   0.837 -15.414  1.00 90.94           C  
ATOM    918  OH  TYR A 113      17.969   1.573 -16.734  1.00 90.94           O  
ATOM    919  CZ  TYR A 113      18.453   0.876 -15.648  1.00 90.94           C  
ATOM    920  N   LYS A 114      19.219   1.698 -10.938  1.00 93.19           N  
ATOM    921  CA  LYS A 114      18.125   2.605 -10.602  1.00 93.19           C  
ATOM    922  C   LYS A 114      17.359   3.035 -11.852  1.00 93.19           C  
ATOM    923  CB  LYS A 114      18.656   3.834  -9.867  1.00 93.19           C  
ATOM    924  O   LYS A 114      17.766   3.973 -12.539  1.00 93.19           O  
ATOM    925  CG  LYS A 114      17.562   4.750  -9.320  1.00 93.19           C  
ATOM    926  CD  LYS A 114      18.156   5.906  -8.523  1.00 93.19           C  
ATOM    927  CE  LYS A 114      17.062   6.816  -7.969  1.00 93.19           C  
ATOM    928  NZ  LYS A 114      17.625   7.891  -7.098  1.00 93.19           N  
ATOM    929  N   PRO A 115      16.203   2.475 -12.055  1.00 92.06           N  
ATOM    930  CA  PRO A 115      15.430   2.820 -13.242  1.00 92.06           C  
ATOM    931  C   PRO A 115      14.625   4.109 -13.078  1.00 92.06           C  
ATOM    932  CB  PRO A 115      14.492   1.619 -13.414  1.00 92.06           C  
ATOM    933  O   PRO A 115      14.352   4.527 -11.945  1.00 92.06           O  
ATOM    934  CG  PRO A 115      14.211   1.150 -12.023  1.00 92.06           C  
ATOM    935  CD  PRO A 115      15.445   1.353 -11.195  1.00 92.06           C  
ATOM    936  N   LYS A 116      14.289   4.797 -14.227  1.00 89.38           N  
ATOM    937  CA  LYS A 116      13.383   5.938 -14.203  1.00 89.38           C  
ATOM    938  C   LYS A 116      11.930   5.488 -14.352  1.00 89.38           C  
ATOM    939  CB  LYS A 116      13.734   6.930 -15.312  1.00 89.38           C  
ATOM    940  O   LYS A 116      11.008   6.211 -13.961  1.00 89.38           O  
ATOM    941  CG  LYS A 116      15.016   7.707 -15.062  1.00 89.38           C  
ATOM    942  CD  LYS A 116      15.250   8.758 -16.141  1.00 89.38           C  
ATOM    943  CE  LYS A 116      16.531   9.555 -15.875  1.00 89.38           C  
ATOM    944  NZ  LYS A 116      16.781  10.562 -16.938  1.00 89.38           N  
ATOM    945  N   HIS A 117      11.805   4.379 -14.930  1.00 91.25           N  
ATOM    946  CA  HIS A 117      10.500   3.762 -15.141  1.00 91.25           C  
ATOM    947  C   HIS A 117      10.578   2.244 -15.016  1.00 91.25           C  
ATOM    948  CB  HIS A 117       9.945   4.145 -16.516  1.00 91.25           C  
ATOM    949  O   HIS A 117      11.641   1.655 -15.211  1.00 91.25           O  
ATOM    950  CG  HIS A 117       8.461   3.953 -16.641  1.00 91.25           C  
ATOM    951  CD2 HIS A 117       7.441   4.828 -16.500  1.00 91.25           C  
ATOM    952  ND1 HIS A 117       7.895   2.736 -16.938  1.00 91.25           N  
ATOM    953  CE1 HIS A 117       6.578   2.871 -16.984  1.00 91.25           C  
ATOM    954  NE2 HIS A 117       6.277   4.129 -16.719  1.00 91.25           N  
ATOM    955  N   PHE A 118       9.398   1.620 -14.711  1.00 90.06           N  
ATOM    956  CA  PHE A 118       9.359   0.176 -14.516  1.00 90.06           C  
ATOM    957  C   PHE A 118       9.766  -0.554 -15.789  1.00 90.06           C  
ATOM    958  CB  PHE A 118       7.961  -0.273 -14.078  1.00 90.06           C  
ATOM    959  O   PHE A 118      10.398  -1.614 -15.734  1.00 90.06           O  
ATOM    960  CG  PHE A 118       7.566   0.215 -12.711  1.00 90.06           C  
ATOM    961  CD1 PHE A 118       8.531   0.477 -11.750  1.00 90.06           C  
ATOM    962  CD2 PHE A 118       6.230   0.412 -12.391  1.00 90.06           C  
ATOM    963  CE1 PHE A 118       8.172   0.929 -10.484  1.00 90.06           C  
ATOM    964  CE2 PHE A 118       5.859   0.863 -11.125  1.00 90.06           C  
ATOM    965  CZ  PHE A 118       6.832   1.120 -10.172  1.00 90.06           C  
ATOM    966  N   ASP A 119       9.453   0.005 -16.891  1.00 86.94           N  
ATOM    967  CA  ASP A 119       9.672  -0.646 -18.172  1.00 86.94           C  
ATOM    968  C   ASP A 119      11.156  -0.912 -18.406  1.00 86.94           C  
ATOM    969  CB  ASP A 119       9.102   0.208 -19.312  1.00 86.94           C  
ATOM    970  O   ASP A 119      11.523  -1.782 -19.203  1.00 86.94           O  
ATOM    971  CG  ASP A 119       7.598   0.361 -19.234  1.00 86.94           C  
ATOM    972  OD1 ASP A 119       6.934  -0.454 -18.562  1.00 86.94           O  
ATOM    973  OD2 ASP A 119       7.066   1.302 -19.875  1.00 86.94           O  
ATOM    974  N   GLU A 120      12.016  -0.231 -17.750  1.00 89.88           N  
ATOM    975  CA  GLU A 120      13.453  -0.434 -17.906  1.00 89.88           C  
ATOM    976  C   GLU A 120      13.883  -1.771 -17.312  1.00 89.88           C  
ATOM    977  CB  GLU A 120      14.227   0.709 -17.250  1.00 89.88           C  
ATOM    978  O   GLU A 120      14.984  -2.256 -17.594  1.00 89.88           O  
ATOM    979  CG  GLU A 120      14.039   2.057 -17.922  1.00 89.88           C  
ATOM    980  CD  GLU A 120      14.844   3.174 -17.281  1.00 89.88           C  
ATOM    981  OE1 GLU A 120      14.406   4.344 -17.328  1.00 89.88           O  
ATOM    982  OE2 GLU A 120      15.930   2.873 -16.734  1.00 89.88           O  
ATOM    983  N   LEU A 121      13.031  -2.367 -16.500  1.00 88.62           N  
ATOM    984  CA  LEU A 121      13.398  -3.596 -15.805  1.00 88.62           C  
ATOM    985  C   LEU A 121      12.797  -4.816 -16.500  1.00 88.62           C  
ATOM    986  CB  LEU A 121      12.930  -3.543 -14.344  1.00 88.62           C  
ATOM    987  O   LEU A 121      12.852  -5.926 -15.961  1.00 88.62           O  
ATOM    988  CG  LEU A 121      13.617  -2.504 -13.453  1.00 88.62           C  
ATOM    989  CD1 LEU A 121      12.953  -2.469 -12.078  1.00 88.62           C  
ATOM    990  CD2 LEU A 121      15.102  -2.803 -13.328  1.00 88.62           C  
ATOM    991  N   THR A 122      12.211  -4.594 -17.578  1.00 86.69           N  
ATOM    992  CA  THR A 122      11.719  -5.723 -18.359  1.00 86.69           C  
ATOM    993  C   THR A 122      12.883  -6.531 -18.938  1.00 86.69           C  
ATOM    994  CB  THR A 122      10.805  -5.254 -19.516  1.00 86.69           C  
ATOM    995  O   THR A 122      14.000  -6.031 -19.031  1.00 86.69           O  
ATOM    996  CG2 THR A 122       9.602  -4.484 -18.969  1.00 86.69           C  
ATOM    997  OG1 THR A 122      11.547  -4.402 -20.391  1.00 86.69           O  
ATOM    998  N   SER A 123      12.547  -7.797 -19.297  1.00 85.12           N  
ATOM    999  CA  SER A 123      13.586  -8.703 -19.781  1.00 85.12           C  
ATOM   1000  C   SER A 123      14.289  -8.125 -21.000  1.00 85.12           C  
ATOM   1001  CB  SER A 123      12.984 -10.070 -20.125  1.00 85.12           C  
ATOM   1002  O   SER A 123      15.516  -8.180 -21.109  1.00 85.12           O  
ATOM   1003  OG  SER A 123      11.930  -9.938 -21.062  1.00 85.12           O  
ATOM   1004  N   THR A 124      13.578  -7.625 -21.906  1.00 85.19           N  
ATOM   1005  CA  THR A 124      14.148  -7.070 -23.125  1.00 85.19           C  
ATOM   1006  C   THR A 124      15.094  -5.914 -22.812  1.00 85.19           C  
ATOM   1007  CB  THR A 124      13.039  -6.582 -24.078  1.00 85.19           C  
ATOM   1008  O   THR A 124      16.203  -5.848 -23.344  1.00 85.19           O  
ATOM   1009  CG2 THR A 124      12.805  -7.586 -25.203  1.00 85.19           C  
ATOM   1010  OG1 THR A 124      11.820  -6.410 -23.344  1.00 85.19           O  
ATOM   1011  N   ASN A 125      14.750  -5.043 -21.938  1.00 86.50           N  
ATOM   1012  CA  ASN A 125      15.570  -3.891 -21.594  1.00 86.50           C  
ATOM   1013  C   ASN A 125      16.781  -4.301 -20.766  1.00 86.50           C  
ATOM   1014  CB  ASN A 125      14.742  -2.846 -20.844  1.00 86.50           C  
ATOM   1015  O   ASN A 125      17.875  -3.734 -20.922  1.00 86.50           O  
ATOM   1016  CG  ASN A 125      13.938  -1.957 -21.766  1.00 86.50           C  
ATOM   1017  ND2 ASN A 125      12.898  -1.332 -21.234  1.00 86.50           N  
ATOM   1018  OD1 ASN A 125      14.250  -1.833 -22.953  1.00 86.50           O  
ATOM   1019  N   ILE A 126      16.609  -5.207 -19.953  1.00 86.88           N  
ATOM   1020  CA  ILE A 126      17.734  -5.715 -19.172  1.00 86.88           C  
ATOM   1021  C   ILE A 126      18.781  -6.312 -20.094  1.00 86.88           C  
ATOM   1022  CB  ILE A 126      17.266  -6.773 -18.141  1.00 86.88           C  
ATOM   1023  O   ILE A 126      19.984  -6.066 -19.922  1.00 86.88           O  
ATOM   1024  CG1 ILE A 126      16.469  -6.105 -17.016  1.00 86.88           C  
ATOM   1025  CG2 ILE A 126      18.469  -7.551 -17.594  1.00 86.88           C  
ATOM   1026  CD1 ILE A 126      15.906  -7.086 -15.992  1.00 86.88           C  
ATOM   1027  N   ASP A 127      18.328  -7.070 -21.062  1.00 87.06           N  
ATOM   1028  CA  ASP A 127      19.250  -7.645 -22.031  1.00 87.06           C  
ATOM   1029  C   ASP A 127      20.000  -6.551 -22.781  1.00 87.06           C  
ATOM   1030  CB  ASP A 127      18.500  -8.547 -23.016  1.00 87.06           C  
ATOM   1031  O   ASP A 127      21.188  -6.699 -23.078  1.00 87.06           O  
ATOM   1032  CG  ASP A 127      18.062  -9.859 -22.406  1.00 87.06           C  
ATOM   1033  OD1 ASP A 127      18.609 -10.258 -21.359  1.00 87.06           O  
ATOM   1034  OD2 ASP A 127      17.156 -10.500 -22.969  1.00 87.06           O  
ATOM   1035  N   MET A 128      19.375  -5.539 -23.062  1.00 87.31           N  
ATOM   1036  CA  MET A 128      20.016  -4.410 -23.719  1.00 87.31           C  
ATOM   1037  C   MET A 128      21.109  -3.809 -22.828  1.00 87.31           C  
ATOM   1038  CB  MET A 128      18.984  -3.338 -24.078  1.00 87.31           C  
ATOM   1039  O   MET A 128      22.203  -3.506 -23.312  1.00 87.31           O  
ATOM   1040  CG  MET A 128      19.547  -2.211 -24.938  1.00 87.31           C  
ATOM   1041  SD  MET A 128      18.250  -1.013 -25.453  1.00 87.31           S  
ATOM   1042  CE  MET A 128      17.797  -0.317 -23.828  1.00 87.31           C  
ATOM   1043  N   ILE A 129      20.812  -3.617 -21.578  1.00 85.44           N  
ATOM   1044  CA  ILE A 129      21.781  -3.062 -20.656  1.00 85.44           C  
ATOM   1045  C   ILE A 129      22.969  -4.016 -20.516  1.00 85.44           C  
ATOM   1046  CB  ILE A 129      21.156  -2.791 -19.266  1.00 85.44           C  
ATOM   1047  O   ILE A 129      24.125  -3.584 -20.484  1.00 85.44           O  
ATOM   1048  CG1 ILE A 129      20.078  -1.696 -19.375  1.00 85.44           C  
ATOM   1049  CG2 ILE A 129      22.234  -2.406 -18.250  1.00 85.44           C  
ATOM   1050  CD1 ILE A 129      19.750  -1.028 -18.047  1.00 85.44           C  
ATOM   1051  N   LYS A 130      22.719  -5.289 -20.469  1.00 84.69           N  
ATOM   1052  CA  LYS A 130      23.797  -6.273 -20.422  1.00 84.69           C  
ATOM   1053  C   LYS A 130      24.703  -6.160 -21.656  1.00 84.69           C  
ATOM   1054  CB  LYS A 130      23.219  -7.688 -20.328  1.00 84.69           C  
ATOM   1055  O   LYS A 130      25.922  -6.234 -21.531  1.00 84.69           O  
ATOM   1056  CG  LYS A 130      22.625  -8.023 -18.969  1.00 84.69           C  
ATOM   1057  CD  LYS A 130      22.141  -9.461 -18.906  1.00 84.69           C  
ATOM   1058  CE  LYS A 130      21.438  -9.766 -17.594  1.00 84.69           C  
ATOM   1059  NZ  LYS A 130      20.922 -11.164 -17.547  1.00 84.69           N  
ATOM   1060  N   ALA A 131      24.047  -6.035 -22.703  1.00 85.62           N  
ATOM   1061  CA  ALA A 131      24.812  -5.867 -23.938  1.00 85.62           C  
ATOM   1062  C   ALA A 131      25.688  -4.617 -23.875  1.00 85.62           C  
ATOM   1063  CB  ALA A 131      23.875  -5.801 -25.141  1.00 85.62           C  
ATOM   1064  O   ALA A 131      26.844  -4.633 -24.312  1.00 85.62           O  
ATOM   1065  N   GLU A 132      25.109  -3.580 -23.359  1.00 85.62           N  
ATOM   1066  CA  GLU A 132      25.875  -2.348 -23.203  1.00 85.62           C  
ATOM   1067  C   GLU A 132      27.062  -2.555 -22.281  1.00 85.62           C  
ATOM   1068  CB  GLU A 132      24.984  -1.222 -22.672  1.00 85.62           C  
ATOM   1069  O   GLU A 132      28.156  -2.025 -22.531  1.00 85.62           O  
ATOM   1070  CG  GLU A 132      24.109  -0.571 -23.734  1.00 85.62           C  
ATOM   1071  CD  GLU A 132      23.266   0.572 -23.203  1.00 85.62           C  
ATOM   1072  OE1 GLU A 132      22.438   1.129 -23.969  1.00 85.62           O  
ATOM   1073  OE2 GLU A 132      23.422   0.915 -22.016  1.00 85.62           O  
ATOM   1074  N   LEU A 133      26.922  -3.289 -21.266  1.00 83.06           N  
ATOM   1075  CA  LEU A 133      28.000  -3.596 -20.344  1.00 83.06           C  
ATOM   1076  C   LEU A 133      29.094  -4.410 -21.031  1.00 83.06           C  
ATOM   1077  CB  LEU A 133      27.469  -4.359 -19.125  1.00 83.06           C  
ATOM   1078  O   LEU A 133      30.281  -4.160 -20.844  1.00 83.06           O  
ATOM   1079  CG  LEU A 133      26.672  -3.545 -18.109  1.00 83.06           C  
ATOM   1080  CD1 LEU A 133      25.984  -4.473 -17.109  1.00 83.06           C  
ATOM   1081  CD2 LEU A 133      27.578  -2.545 -17.391  1.00 83.06           C  
ATOM   1082  N   THR A 134      28.641  -5.316 -21.812  1.00 82.75           N  
ATOM   1083  CA  THR A 134      29.609  -6.117 -22.562  1.00 82.75           C  
ATOM   1084  C   THR A 134      30.391  -5.246 -23.547  1.00 82.75           C  
ATOM   1085  CB  THR A 134      28.906  -7.258 -23.328  1.00 82.75           C  
ATOM   1086  O   THR A 134      31.594  -5.418 -23.703  1.00 82.75           O  
ATOM   1087  CG2 THR A 134      29.922  -8.195 -23.969  1.00 82.75           C  
ATOM   1088  OG1 THR A 134      28.094  -8.008 -22.422  1.00 82.75           O  
ATOM   1089  N   ASN A 135      29.750  -4.340 -24.094  1.00 82.00           N  
ATOM   1090  CA  ASN A 135      30.391  -3.414 -25.016  1.00 82.00           C  
ATOM   1091  C   ASN A 135      31.406  -2.525 -24.312  1.00 82.00           C  
ATOM   1092  CB  ASN A 135      29.359  -2.555 -25.750  1.00 82.00           C  
ATOM   1093  O   ASN A 135      32.406  -2.092 -24.906  1.00 82.00           O  
ATOM   1094  CG  ASN A 135      28.734  -3.268 -26.922  1.00 82.00           C  
ATOM   1095  ND2 ASN A 135      27.641  -2.717 -27.438  1.00 82.00           N  
ATOM   1096  OD1 ASN A 135      29.219  -4.305 -27.375  1.00 82.00           O  
ATOM   1097  N   LYS A 136      31.109  -2.279 -23.078  1.00 82.12           N  
ATOM   1098  CA  LYS A 136      32.062  -1.508 -22.281  1.00 82.12           C  
ATOM   1099  C   LYS A 136      33.156  -2.398 -21.734  1.00 82.12           C  
ATOM   1100  CB  LYS A 136      31.344  -0.798 -21.125  1.00 82.12           C  
ATOM   1101  O   LYS A 136      33.875  -2.021 -20.781  1.00 82.12           O  
ATOM   1102  CG  LYS A 136      30.500   0.397 -21.562  1.00 82.12           C  
ATOM   1103  CD  LYS A 136      29.969   1.173 -20.375  1.00 82.12           C  
ATOM   1104  CE  LYS A 136      29.203   2.408 -20.812  1.00 82.12           C  
ATOM   1105  NZ  LYS A 136      28.672   3.176 -19.641  1.00 82.12           N  
ATOM   1106  N   LYS A 137      33.281  -3.664 -22.094  1.00 79.00           N  
ATOM   1107  CA  LYS A 137      34.375  -4.605 -21.859  1.00 79.00           C  
ATOM   1108  C   LYS A 137      34.250  -5.262 -20.484  1.00 79.00           C  
ATOM   1109  CB  LYS A 137      35.719  -3.902 -21.969  1.00 79.00           C  
ATOM   1110  O   LYS A 137      35.250  -5.586 -19.844  1.00 79.00           O  
ATOM   1111  CG  LYS A 137      36.000  -3.316 -23.344  1.00 79.00           C  
ATOM   1112  CD  LYS A 137      37.438  -2.883 -23.484  1.00 79.00           C  
ATOM   1113  CE  LYS A 137      37.750  -2.344 -24.891  1.00 79.00           C  
ATOM   1114  NZ  LYS A 137      39.156  -1.937 -25.031  1.00 79.00           N  
ATOM   1115  N   TYR A 138      33.000  -5.172 -20.000  1.00 79.06           N  
ATOM   1116  CA  TYR A 138      32.750  -5.949 -18.797  1.00 79.06           C  
ATOM   1117  C   TYR A 138      32.469  -7.410 -19.125  1.00 79.06           C  
ATOM   1118  CB  TYR A 138      31.594  -5.359 -17.984  1.00 79.06           C  
ATOM   1119  O   TYR A 138      31.781  -7.707 -20.094  1.00 79.06           O  
ATOM   1120  CG  TYR A 138      31.906  -4.020 -17.359  1.00 79.06           C  
ATOM   1121  CD1 TYR A 138      32.594  -3.938 -16.156  1.00 79.06           C  
ATOM   1122  CD2 TYR A 138      31.516  -2.838 -17.984  1.00 79.06           C  
ATOM   1123  CE1 TYR A 138      32.875  -2.707 -15.570  1.00 79.06           C  
ATOM   1124  CE2 TYR A 138      31.797  -1.601 -17.406  1.00 79.06           C  
ATOM   1125  OH  TYR A 138      32.750  -0.325 -15.633  1.00 79.06           O  
ATOM   1126  CZ  TYR A 138      32.469  -1.546 -16.203  1.00 79.06           C  
ATOM   1127  N   ASN A 139      33.125  -8.297 -18.359  1.00 77.19           N  
ATOM   1128  CA  ASN A 139      32.781  -9.703 -18.422  1.00 77.19           C  
ATOM   1129  C   ASN A 139      31.641 -10.039 -17.453  1.00 77.19           C  
ATOM   1130  CB  ASN A 139      34.000 -10.586 -18.141  1.00 77.19           C  
ATOM   1131  O   ASN A 139      31.766  -9.820 -16.250  1.00 77.19           O  
ATOM   1132  CG  ASN A 139      34.906 -10.703 -19.328  1.00 77.19           C  
ATOM   1133  ND2 ASN A 139      36.156 -11.062 -19.078  1.00 77.19           N  
ATOM   1134  OD1 ASN A 139      34.500 -10.461 -20.469  1.00 77.19           O  
ATOM   1135  N   LEU A 140      30.578 -10.477 -18.094  1.00 78.69           N  
ATOM   1136  CA  LEU A 140      29.391 -10.734 -17.297  1.00 78.69           C  
ATOM   1137  C   LEU A 140      29.266 -12.219 -16.984  1.00 78.69           C  
ATOM   1138  CB  LEU A 140      28.141 -10.242 -18.031  1.00 78.69           C  
ATOM   1139  O   LEU A 140      29.391 -13.062 -17.875  1.00 78.69           O  
ATOM   1140  CG  LEU A 140      28.125  -8.773 -18.453  1.00 78.69           C  
ATOM   1141  CD1 LEU A 140      27.188  -8.562 -19.625  1.00 78.69           C  
ATOM   1142  CD2 LEU A 140      27.750  -7.887 -17.266  1.00 78.69           C  
ATOM   1143  N   SER A 141      29.203 -12.516 -15.750  1.00 77.44           N  
ATOM   1144  CA  SER A 141      28.922 -13.875 -15.297  1.00 77.44           C  
ATOM   1145  C   SER A 141      27.875 -13.883 -14.188  1.00 77.44           C  
ATOM   1146  CB  SER A 141      30.203 -14.562 -14.812  1.00 77.44           C  
ATOM   1147  O   SER A 141      27.797 -12.945 -13.398  1.00 77.44           O  
ATOM   1148  OG  SER A 141      30.797 -13.812 -13.773  1.00 77.44           O  
ATOM   1149  N   GLU A 142      26.953 -14.789 -14.219  1.00 78.06           N  
ATOM   1150  CA  GLU A 142      25.922 -14.914 -13.195  1.00 78.06           C  
ATOM   1151  C   GLU A 142      26.328 -15.898 -12.109  1.00 78.06           C  
ATOM   1152  CB  GLU A 142      24.594 -15.352 -13.820  1.00 78.06           C  
ATOM   1153  O   GLU A 142      26.875 -16.969 -12.406  1.00 78.06           O  
ATOM   1154  CG  GLU A 142      23.922 -14.266 -14.656  1.00 78.06           C  
ATOM   1155  CD  GLU A 142      22.609 -14.719 -15.289  1.00 78.06           C  
ATOM   1156  OE1 GLU A 142      22.000 -13.938 -16.047  1.00 78.06           O  
ATOM   1157  OE2 GLU A 142      22.203 -15.867 -15.023  1.00 78.06           O  
ATOM   1158  N   ILE A 143      26.312 -15.406 -10.906  1.00 72.62           N  
ATOM   1159  CA  ILE A 143      26.625 -16.266  -9.766  1.00 72.62           C  
ATOM   1160  C   ILE A 143      25.344 -16.562  -8.984  1.00 72.62           C  
ATOM   1161  CB  ILE A 143      27.672 -15.625  -8.836  1.00 72.62           C  
ATOM   1162  O   ILE A 143      24.516 -15.680  -8.773  1.00 72.62           O  
ATOM   1163  CG1 ILE A 143      28.953 -15.305  -9.625  1.00 72.62           C  
ATOM   1164  CG2 ILE A 143      27.984 -16.547  -7.648  1.00 72.62           C  
ATOM   1165  CD1 ILE A 143      29.953 -14.461  -8.852  1.00 72.62           C  
ATOM   1166  N   ASN A 144      25.141 -17.828  -8.719  1.00 72.38           N  
ATOM   1167  CA  ASN A 144      24.016 -18.266  -7.895  1.00 72.38           C  
ATOM   1168  C   ASN A 144      24.344 -18.172  -6.406  1.00 72.38           C  
ATOM   1169  CB  ASN A 144      23.594 -19.688  -8.258  1.00 72.38           C  
ATOM   1170  O   ASN A 144      25.328 -18.766  -5.945  1.00 72.38           O  
ATOM   1171  CG  ASN A 144      22.203 -20.031  -7.777  1.00 72.38           C  
ATOM   1172  ND2 ASN A 144      21.250 -20.062  -8.703  1.00 72.38           N  
ATOM   1173  OD1 ASN A 144      21.984 -20.266  -6.586  1.00 72.38           O  
ATOM   1174  N   LEU A 145      23.672 -17.266  -5.758  1.00 69.88           N  
ATOM   1175  CA  LEU A 145      23.891 -17.109  -4.324  1.00 69.88           C  
ATOM   1176  C   LEU A 145      22.875 -17.938  -3.537  1.00 69.88           C  
ATOM   1177  CB  LEU A 145      23.797 -15.641  -3.920  1.00 69.88           C  
ATOM   1178  O   LEU A 145      21.672 -17.906  -3.838  1.00 69.88           O  
ATOM   1179  CG  LEU A 145      24.906 -14.727  -4.422  1.00 69.88           C  
ATOM   1180  CD1 LEU A 145      24.453 -13.273  -4.430  1.00 69.88           C  
ATOM   1181  CD2 LEU A 145      26.156 -14.891  -3.564  1.00 69.88           C  
ATOM   1182  N   SER A 146      23.234 -18.953  -2.826  1.00 65.62           N  
ATOM   1183  CA  SER A 146      22.375 -19.734  -1.937  1.00 65.62           C  
ATOM   1184  C   SER A 146      22.031 -18.953  -0.672  1.00 65.62           C  
ATOM   1185  CB  SER A 146      23.047 -21.062  -1.562  1.00 65.62           C  
ATOM   1186  O   SER A 146      22.766 -19.016   0.317  1.00 65.62           O  
ATOM   1187  OG  SER A 146      24.297 -20.828  -0.920  1.00 65.62           O  
ATOM   1188  N   LEU A 147      21.250 -18.016  -0.766  1.00 61.09           N  
ATOM   1189  CA  LEU A 147      20.922 -17.094   0.322  1.00 61.09           C  
ATOM   1190  C   LEU A 147      20.312 -17.844   1.502  1.00 61.09           C  
ATOM   1191  CB  LEU A 147      19.969 -16.000  -0.161  1.00 61.09           C  
ATOM   1192  O   LEU A 147      19.453 -18.703   1.317  1.00 61.09           O  
ATOM   1193  CG  LEU A 147      20.453 -15.141  -1.324  1.00 61.09           C  
ATOM   1194  CD1 LEU A 147      19.266 -14.422  -1.976  1.00 61.09           C  
ATOM   1195  CD2 LEU A 147      21.500 -14.141  -0.846  1.00 61.09           C  
ATOM   1196  N   LYS A 148      20.984 -17.812   2.592  1.00 53.44           N  
ATOM   1197  CA  LYS A 148      20.453 -18.391   3.818  1.00 53.44           C  
ATOM   1198  C   LYS A 148      19.094 -17.812   4.160  1.00 53.44           C  
ATOM   1199  CB  LYS A 148      21.422 -18.188   4.984  1.00 53.44           C  
ATOM   1200  O   LYS A 148      18.969 -16.609   4.387  1.00 53.44           O  
ATOM   1201  CG  LYS A 148      22.531 -19.219   5.062  1.00 53.44           C  
ATOM   1202  CD  LYS A 148      23.422 -18.984   6.277  1.00 53.44           C  
ATOM   1203  CE  LYS A 148      24.578 -19.984   6.320  1.00 53.44           C  
ATOM   1204  NZ  LYS A 148      25.453 -19.750   7.508  1.00 53.44           N  
ATOM   1205  N   GLY A 149      18.000 -18.641   4.125  1.00 52.78           N  
ATOM   1206  CA  GLY A 149      16.672 -18.250   4.559  1.00 52.78           C  
ATOM   1207  C   GLY A 149      15.820 -17.672   3.439  1.00 52.78           C  
ATOM   1208  O   GLY A 149      14.695 -17.234   3.668  1.00 52.78           O  
ATOM   1209  N   ALA A 150      16.609 -17.344   2.268  1.00 52.88           N  
ATOM   1210  CA  ALA A 150      15.836 -16.750   1.178  1.00 52.88           C  
ATOM   1211  C   ALA A 150      15.992 -17.547  -0.111  1.00 52.88           C  
ATOM   1212  CB  ALA A 150      16.250 -15.297   0.955  1.00 52.88           C  
ATOM   1213  O   ALA A 150      16.766 -18.500  -0.159  1.00 52.88           O  
ATOM   1214  N   ARG A 151      15.047 -17.453  -1.103  1.00 53.19           N  
ATOM   1215  CA  ARG A 151      15.094 -18.078  -2.424  1.00 53.19           C  
ATOM   1216  C   ARG A 151      16.391 -17.734  -3.141  1.00 53.19           C  
ATOM   1217  CB  ARG A 151      13.898 -17.625  -3.270  1.00 53.19           C  
ATOM   1218  O   ARG A 151      16.906 -16.625  -3.020  1.00 53.19           O  
ATOM   1219  CG  ARG A 151      12.680 -18.531  -3.143  1.00 53.19           C  
ATOM   1220  CD  ARG A 151      11.531 -18.047  -4.020  1.00 53.19           C  
ATOM   1221  NE  ARG A 151      10.328 -18.844  -3.816  1.00 53.19           N  
ATOM   1222  NH1 ARG A 151       8.969 -17.516  -5.121  1.00 53.19           N  
ATOM   1223  NH2 ARG A 151       8.109 -19.375  -4.098  1.00 53.19           N  
ATOM   1224  CZ  ARG A 151       9.141 -18.578  -4.344  1.00 53.19           C  
ATOM   1225  N   ALA A 152      17.047 -18.781  -3.594  1.00 55.09           N  
ATOM   1226  CA  ALA A 152      18.234 -18.609  -4.414  1.00 55.09           C  
ATOM   1227  C   ALA A 152      18.016 -17.578  -5.508  1.00 55.09           C  
ATOM   1228  CB  ALA A 152      18.656 -19.953  -5.027  1.00 55.09           C  
ATOM   1229  O   ALA A 152      16.906 -17.469  -6.055  1.00 55.09           O  
ATOM   1230  N   ARG A 153      18.875 -16.562  -5.480  1.00 61.00           N  
ATOM   1231  CA  ARG A 153      18.766 -15.531  -6.504  1.00 61.00           C  
ATOM   1232  C   ARG A 153      20.078 -15.367  -7.262  1.00 61.00           C  
ATOM   1233  CB  ARG A 153      18.344 -14.203  -5.879  1.00 61.00           C  
ATOM   1234  O   ARG A 153      21.156 -15.633  -6.723  1.00 61.00           O  
ATOM   1235  CG  ARG A 153      16.859 -13.914  -5.973  1.00 61.00           C  
ATOM   1236  CD  ARG A 153      16.531 -12.477  -5.594  1.00 61.00           C  
ATOM   1237  NE  ARG A 153      15.102 -12.227  -5.617  1.00 61.00           N  
ATOM   1238  NH1 ARG A 153      15.273  -9.984  -5.074  1.00 61.00           N  
ATOM   1239  NH2 ARG A 153      13.211 -10.930  -5.422  1.00 61.00           N  
ATOM   1240  CZ  ARG A 153      14.531 -11.047  -5.371  1.00 61.00           C  
ATOM   1241  N   ASP A 154      19.844 -15.047  -8.523  1.00 62.25           N  
ATOM   1242  CA  ASP A 154      21.000 -14.812  -9.375  1.00 62.25           C  
ATOM   1243  C   ASP A 154      21.453 -13.352  -9.305  1.00 62.25           C  
ATOM   1244  CB  ASP A 154      20.688 -15.195 -10.820  1.00 62.25           C  
ATOM   1245  O   ASP A 154      20.625 -12.453  -9.172  1.00 62.25           O  
ATOM   1246  CG  ASP A 154      20.297 -16.656 -10.977  1.00 62.25           C  
ATOM   1247  OD1 ASP A 154      20.641 -17.469 -10.109  1.00 62.25           O  
ATOM   1248  OD2 ASP A 154      19.625 -16.984 -11.984  1.00 62.25           O  
ATOM   1249  N   ILE A 155      22.812 -13.180  -9.086  1.00 62.56           N  
ATOM   1250  CA  ILE A 155      23.406 -11.852  -9.148  1.00 62.56           C  
ATOM   1251  C   ILE A 155      24.453 -11.805 -10.258  1.00 62.56           C  
ATOM   1252  CB  ILE A 155      24.031 -11.445  -7.797  1.00 62.56           C  
ATOM   1253  O   ILE A 155      25.141 -12.797 -10.516  1.00 62.56           O  
ATOM   1254  CG1 ILE A 155      24.406  -9.953  -7.805  1.00 62.56           C  
ATOM   1255  CG2 ILE A 155      25.266 -12.312  -7.496  1.00 62.56           C  
ATOM   1256  CD1 ILE A 155      24.594  -9.359  -6.418  1.00 62.56           C  
ATOM   1257  N   LEU A 156      24.422 -10.688 -10.977  1.00 64.62           N  
ATOM   1258  CA  LEU A 156      25.359 -10.508 -12.086  1.00 64.62           C  
ATOM   1259  C   LEU A 156      26.719 -10.047 -11.578  1.00 64.62           C  
ATOM   1260  CB  LEU A 156      24.797  -9.500 -13.094  1.00 64.62           C  
ATOM   1261  O   LEU A 156      26.797  -9.188 -10.695  1.00 64.62           O  
ATOM   1262  CG  LEU A 156      25.391  -9.555 -14.500  1.00 64.62           C  
ATOM   1263  CD1 LEU A 156      24.656 -10.586 -15.344  1.00 64.62           C  
ATOM   1264  CD2 LEU A 156      25.344  -8.180 -15.156  1.00 64.62           C  
ATOM   1265  N   THR A 157      27.703 -10.680 -11.992  1.00 64.31           N  
ATOM   1266  CA  THR A 157      29.062 -10.258 -11.703  1.00 64.31           C  
ATOM   1267  C   THR A 157      29.672  -9.516 -12.898  1.00 64.31           C  
ATOM   1268  CB  THR A 157      29.969 -11.453 -11.344  1.00 64.31           C  
ATOM   1269  O   THR A 157      29.469  -9.914 -14.047  1.00 64.31           O  
ATOM   1270  CG2 THR A 157      29.625 -11.992  -9.953  1.00 64.31           C  
ATOM   1271  OG1 THR A 157      29.766 -12.500 -12.305  1.00 64.31           O  
ATOM   1272  N   LEU A 158      30.172  -8.422 -12.578  1.00 66.19           N  
ATOM   1273  CA  LEU A 158      30.875  -7.629 -13.570  1.00 66.19           C  
ATOM   1274  C   LEU A 158      32.375  -7.699 -13.336  1.00 66.19           C  
ATOM   1275  CB  LEU A 158      30.406  -6.172 -13.523  1.00 66.19           C  
ATOM   1276  O   LEU A 158      32.875  -7.348 -12.258  1.00 66.19           O  
ATOM   1277  CG  LEU A 158      28.906  -5.941 -13.703  1.00 66.19           C  
ATOM   1278  CD1 LEU A 158      28.547  -4.512 -13.305  1.00 66.19           C  
ATOM   1279  CD2 LEU A 158      28.484  -6.227 -15.141  1.00 66.19           C  
ATOM   1280  N   ASN A 159      33.000  -8.352 -14.133  1.00 61.41           N  
ATOM   1281  CA  ASN A 159      34.469  -8.414 -14.070  1.00 61.41           C  
ATOM   1282  C   ASN A 159      35.125  -7.629 -15.203  1.00 61.41           C  
ATOM   1283  CB  ASN A 159      34.938  -9.867 -14.086  1.00 61.41           C  
ATOM   1284  O   ASN A 159      34.719  -7.777 -16.359  1.00 61.41           O  
ATOM   1285  CG  ASN A 159      34.969 -10.492 -12.703  1.00 61.41           C  
ATOM   1286  ND2 ASN A 159      35.000 -11.820 -12.656  1.00 61.41           N  
ATOM   1287  OD1 ASN A 159      34.938  -9.797 -11.688  1.00 61.41           O  
ATOM   1288  N   LYS A 160      35.500  -6.469 -14.930  1.00 57.41           N  
ATOM   1289  CA  LYS A 160      36.312  -5.836 -15.953  1.00 57.41           C  
ATOM   1290  C   LYS A 160      37.781  -6.293 -15.852  1.00 57.41           C  
ATOM   1291  CB  LYS A 160      36.250  -4.312 -15.836  1.00 57.41           C  
ATOM   1292  O   LYS A 160      38.219  -6.758 -14.797  1.00 57.41           O  
ATOM   1293  CG  LYS A 160      36.406  -3.584 -17.156  1.00 57.41           C  
ATOM   1294  CD  LYS A 160      36.219  -2.080 -17.000  1.00 57.41           C  
ATOM   1295  CE  LYS A 160      36.406  -1.352 -18.328  1.00 57.41           C  
ATOM   1296  NZ  LYS A 160      36.094   0.109 -18.203  1.00 57.41           N  
ATOM   1297  N   LYS A 161      38.688  -5.902 -16.578  1.00 54.66           N  
ATOM   1298  CA  LYS A 161      40.094  -6.363 -16.531  1.00 54.66           C  
ATOM   1299  C   LYS A 161      40.438  -6.918 -15.148  1.00 54.66           C  
ATOM   1300  CB  LYS A 161      41.031  -5.230 -16.891  1.00 54.66           C  
ATOM   1301  O   LYS A 161      39.625  -6.805 -14.211  1.00 54.66           O  
ATOM   1302  CG  LYS A 161      41.188  -5.004 -18.391  1.00 54.66           C  
ATOM   1303  CD  LYS A 161      42.219  -3.924 -18.703  1.00 54.66           C  
ATOM   1304  CE  LYS A 161      42.375  -3.695 -20.188  1.00 54.66           C  
ATOM   1305  NZ  LYS A 161      43.344  -2.598 -20.500  1.00 54.66           N  
ATOM   1306  N   SER A 162      41.844  -7.234 -14.547  1.00 49.75           N  
ATOM   1307  CA  SER A 162      42.500  -7.965 -13.477  1.00 49.75           C  
ATOM   1308  C   SER A 162      41.812  -7.727 -12.133  1.00 49.75           C  
ATOM   1309  CB  SER A 162      43.969  -7.555 -13.383  1.00 49.75           C  
ATOM   1310  O   SER A 162      42.031  -8.469 -11.180  1.00 49.75           O  
ATOM   1311  OG  SER A 162      44.094  -6.188 -13.031  1.00 49.75           O  
ATOM   1312  N   LYS A 163      41.219  -6.441 -11.711  1.00 51.41           N  
ATOM   1313  CA  LYS A 163      41.250  -6.203 -10.273  1.00 51.41           C  
ATOM   1314  C   LYS A 163      39.844  -6.285  -9.672  1.00 51.41           C  
ATOM   1315  CB  LYS A 163      41.875  -4.844  -9.969  1.00 51.41           C  
ATOM   1316  O   LYS A 163      39.625  -6.949  -8.656  1.00 51.41           O  
ATOM   1317  CG  LYS A 163      43.375  -4.883  -9.773  1.00 51.41           C  
ATOM   1318  CD  LYS A 163      43.938  -3.523  -9.367  1.00 51.41           C  
ATOM   1319  CE  LYS A 163      45.438  -3.551  -9.219  1.00 51.41           C  
ATOM   1320  NZ  LYS A 163      46.000  -2.201  -8.891  1.00 51.41           N  
ATOM   1321  N   ILE A 164      38.812  -5.305  -9.977  1.00 53.34           N  
ATOM   1322  CA  ILE A 164      37.750  -5.043  -9.000  1.00 53.34           C  
ATOM   1323  C   ILE A 164      36.500  -5.816  -9.383  1.00 53.34           C  
ATOM   1324  CB  ILE A 164      37.438  -3.531  -8.898  1.00 53.34           C  
ATOM   1325  O   ILE A 164      35.969  -5.660 -10.484  1.00 53.34           O  
ATOM   1326  CG1 ILE A 164      38.719  -2.754  -8.508  1.00 53.34           C  
ATOM   1327  CG2 ILE A 164      36.312  -3.281  -7.898  1.00 53.34           C  
ATOM   1328  CD1 ILE A 164      38.562  -1.242  -8.617  1.00 53.34           C  
ATOM   1329  N   HIS A 165      36.219  -6.918  -8.664  1.00 63.19           N  
ATOM   1330  CA  HIS A 165      35.000  -7.723  -8.711  1.00 63.19           C  
ATOM   1331  C   HIS A 165      33.812  -6.957  -8.148  1.00 63.19           C  
ATOM   1332  CB  HIS A 165      35.188  -9.031  -7.934  1.00 63.19           C  
ATOM   1333  O   HIS A 165      33.812  -6.586  -6.969  1.00 63.19           O  
ATOM   1334  CG  HIS A 165      36.031 -10.031  -8.656  1.00 63.19           C  
ATOM   1335  CD2 HIS A 165      37.281 -10.508  -8.383  1.00 63.19           C  
ATOM   1336  ND1 HIS A 165      35.625 -10.664  -9.805  1.00 63.19           N  
ATOM   1337  CE1 HIS A 165      36.562 -11.492 -10.211  1.00 63.19           C  
ATOM   1338  NE2 HIS A 165      37.594 -11.414  -9.367  1.00 63.19           N  
ATOM   1339  N   SER A 166      33.062  -6.352  -9.250  1.00 77.88           N  
ATOM   1340  CA  SER A 166      31.859  -5.680  -8.773  1.00 77.88           C  
ATOM   1341  C   SER A 166      30.609  -6.484  -9.117  1.00 77.88           C  
ATOM   1342  CB  SER A 166      31.766  -4.277  -9.375  1.00 77.88           C  
ATOM   1343  O   SER A 166      30.625  -7.301 -10.039  1.00 77.88           O  
ATOM   1344  OG  SER A 166      33.000  -3.588  -9.258  1.00 77.88           O  
ATOM   1345  N   TYR A 167      29.719  -6.484  -8.281  1.00 84.88           N  
ATOM   1346  CA  TYR A 167      28.438  -7.168  -8.477  1.00 84.88           C  
ATOM   1347  C   TYR A 167      27.375  -6.195  -8.945  1.00 84.88           C  
ATOM   1348  CB  TYR A 167      28.000  -7.859  -7.188  1.00 84.88           C  
ATOM   1349  O   TYR A 167      27.438  -5.000  -8.648  1.00 84.88           O  
ATOM   1350  CG  TYR A 167      29.000  -8.844  -6.645  1.00 84.88           C  
ATOM   1351  CD1 TYR A 167      29.000 -10.172  -7.059  1.00 84.88           C  
ATOM   1352  CD2 TYR A 167      29.969  -8.445  -5.723  1.00 84.88           C  
ATOM   1353  CE1 TYR A 167      29.922 -11.086  -6.562  1.00 84.88           C  
ATOM   1354  CE2 TYR A 167      30.891  -9.352  -5.219  1.00 84.88           C  
ATOM   1355  OH  TYR A 167      31.781 -11.570  -5.148  1.00 84.88           O  
ATOM   1356  CZ  TYR A 167      30.859 -10.672  -5.645  1.00 84.88           C  
ATOM   1357  N   PHE A 168      26.500  -6.727  -9.828  1.00 86.38           N  
ATOM   1358  CA  PHE A 168      25.469  -5.898 -10.422  1.00 86.38           C  
ATOM   1359  C   PHE A 168      24.094  -6.570 -10.305  1.00 86.38           C  
ATOM   1360  CB  PHE A 168      25.781  -5.605 -11.891  1.00 86.38           C  
ATOM   1361  O   PHE A 168      23.953  -7.750 -10.625  1.00 86.38           O  
ATOM   1362  CG  PHE A 168      24.938  -4.520 -12.492  1.00 86.38           C  
ATOM   1363  CD1 PHE A 168      23.719  -4.820 -13.109  1.00 86.38           C  
ATOM   1364  CD2 PHE A 168      25.344  -3.193 -12.445  1.00 86.38           C  
ATOM   1365  CE1 PHE A 168      22.938  -3.816 -13.664  1.00 86.38           C  
ATOM   1366  CE2 PHE A 168      24.562  -2.184 -13.000  1.00 86.38           C  
ATOM   1367  CZ  PHE A 168      23.359  -2.498 -13.609  1.00 86.38           C  
ATOM   1368  N   ASP A 169      23.078  -5.730  -9.836  1.00 89.62           N  
ATOM   1369  CA  ASP A 169      21.750  -6.316  -9.711  1.00 89.62           C  
ATOM   1370  C   ASP A 169      20.672  -5.379 -10.266  1.00 89.62           C  
ATOM   1371  CB  ASP A 169      21.453  -6.648  -8.242  1.00 89.62           C  
ATOM   1372  O   ASP A 169      20.781  -4.160 -10.125  1.00 89.62           O  
ATOM   1373  CG  ASP A 169      20.125  -7.383  -8.062  1.00 89.62           C  
ATOM   1374  OD1 ASP A 169      20.047  -8.578  -8.422  1.00 89.62           O  
ATOM   1375  OD2 ASP A 169      19.172  -6.758  -7.555  1.00 89.62           O  
ATOM   1376  N   PHE A 170      19.750  -5.980 -10.953  1.00 88.69           N  
ATOM   1377  CA  PHE A 170      18.516  -5.297 -11.344  1.00 88.69           C  
ATOM   1378  C   PHE A 170      17.391  -5.590 -10.359  1.00 88.69           C  
ATOM   1379  CB  PHE A 170      18.109  -5.711 -12.758  1.00 88.69           C  
ATOM   1380  O   PHE A 170      16.984  -6.742 -10.203  1.00 88.69           O  
ATOM   1381  CG  PHE A 170      19.125  -5.391 -13.812  1.00 88.69           C  
ATOM   1382  CD1 PHE A 170      19.141  -4.152 -14.438  1.00 88.69           C  
ATOM   1383  CD2 PHE A 170      20.078  -6.332 -14.180  1.00 88.69           C  
ATOM   1384  CE1 PHE A 170      20.094  -3.852 -15.414  1.00 88.69           C  
ATOM   1385  CE2 PHE A 170      21.031  -6.043 -15.156  1.00 88.69           C  
ATOM   1386  CZ  PHE A 170      21.031  -4.801 -15.773  1.00 88.69           C  
ATOM   1387  N   PRO A 171      16.906  -4.516  -9.695  1.00 89.62           N  
ATOM   1388  CA  PRO A 171      15.797  -4.758  -8.766  1.00 89.62           C  
ATOM   1389  C   PRO A 171      14.469  -5.016  -9.484  1.00 89.62           C  
ATOM   1390  CB  PRO A 171      15.727  -3.467  -7.949  1.00 89.62           C  
ATOM   1391  O   PRO A 171      13.539  -4.219  -9.367  1.00 89.62           O  
ATOM   1392  CG  PRO A 171      16.281  -2.414  -8.852  1.00 89.62           C  
ATOM   1393  CD  PRO A 171      17.281  -3.055  -9.773  1.00 89.62           C  
ATOM   1394  N   ASN A 172      14.305  -6.199 -10.000  1.00 85.38           N  
ATOM   1395  CA  ASN A 172      13.109  -6.559 -10.758  1.00 85.38           C  
ATOM   1396  C   ASN A 172      11.891  -6.711  -9.852  1.00 85.38           C  
ATOM   1397  CB  ASN A 172      13.344  -7.844 -11.555  1.00 85.38           C  
ATOM   1398  O   ASN A 172      10.758  -6.742 -10.328  1.00 85.38           O  
ATOM   1399  CG  ASN A 172      14.359  -7.668 -12.664  1.00 85.38           C  
ATOM   1400  ND2 ASN A 172      14.789  -8.773 -13.258  1.00 85.38           N  
ATOM   1401  OD1 ASN A 172      14.758  -6.547 -12.984  1.00 85.38           O  
ATOM   1402  N   THR A 173      12.148  -6.668  -8.555  1.00 82.38           N  
ATOM   1403  CA  THR A 173      11.055  -6.703  -7.590  1.00 82.38           C  
ATOM   1404  C   THR A 173      10.133  -5.500  -7.770  1.00 82.38           C  
ATOM   1405  CB  THR A 173      11.586  -6.734  -6.148  1.00 82.38           C  
ATOM   1406  O   THR A 173       8.945  -5.562  -7.438  1.00 82.38           O  
ATOM   1407  CG2 THR A 173      12.203  -5.391  -5.758  1.00 82.38           C  
ATOM   1408  OG1 THR A 173      10.508  -7.027  -5.250  1.00 82.38           O  
ATOM   1409  N   LEU A 174      10.648  -4.461  -8.344  1.00 88.81           N  
ATOM   1410  CA  LEU A 174       9.875  -3.246  -8.547  1.00 88.81           C  
ATOM   1411  C   LEU A 174       8.703  -3.500  -9.500  1.00 88.81           C  
ATOM   1412  CB  LEU A 174      10.758  -2.127  -9.094  1.00 88.81           C  
ATOM   1413  O   LEU A 174       7.695  -2.795  -9.453  1.00 88.81           O  
ATOM   1414  CG  LEU A 174      11.625  -1.383  -8.078  1.00 88.81           C  
ATOM   1415  CD1 LEU A 174      12.641  -0.496  -8.789  1.00 88.81           C  
ATOM   1416  CD2 LEU A 174      10.750  -0.556  -7.141  1.00 88.81           C  
ATOM   1417  N   LEU A 175       8.789  -4.508 -10.328  1.00 84.25           N  
ATOM   1418  CA  LEU A 175       7.738  -4.820 -11.297  1.00 84.25           C  
ATOM   1419  C   LEU A 175       6.453  -5.238 -10.586  1.00 84.25           C  
ATOM   1420  CB  LEU A 175       8.195  -5.930 -12.242  1.00 84.25           C  
ATOM   1421  O   LEU A 175       5.363  -5.133 -11.156  1.00 84.25           O  
ATOM   1422  CG  LEU A 175       9.305  -5.562 -13.234  1.00 84.25           C  
ATOM   1423  CD1 LEU A 175       9.734  -6.793 -14.031  1.00 84.25           C  
ATOM   1424  CD2 LEU A 175       8.836  -4.453 -14.172  1.00 84.25           C  
ATOM   1425  N   SER A 176       6.629  -5.660  -9.320  1.00 82.06           N  
ATOM   1426  CA  SER A 176       5.457  -6.078  -8.555  1.00 82.06           C  
ATOM   1427  C   SER A 176       4.566  -4.887  -8.227  1.00 82.06           C  
ATOM   1428  CB  SER A 176       5.883  -6.781  -7.270  1.00 82.06           C  
ATOM   1429  O   SER A 176       3.398  -5.059  -7.867  1.00 82.06           O  
ATOM   1430  OG  SER A 176       6.457  -5.859  -6.359  1.00 82.06           O  
ATOM   1431  N   LEU A 177       5.082  -3.666  -8.359  1.00 86.56           N  
ATOM   1432  CA  LEU A 177       4.312  -2.467  -8.047  1.00 86.56           C  
ATOM   1433  C   LEU A 177       3.402  -2.080  -9.203  1.00 86.56           C  
ATOM   1434  CB  LEU A 177       5.250  -1.305  -7.707  1.00 86.56           C  
ATOM   1435  O   LEU A 177       2.586  -1.164  -9.078  1.00 86.56           O  
ATOM   1436  CG  LEU A 177       6.008  -1.409  -6.383  1.00 86.56           C  
ATOM   1437  CD1 LEU A 177       6.984  -0.247  -6.238  1.00 86.56           C  
ATOM   1438  CD2 LEU A 177       5.039  -1.446  -5.207  1.00 86.56           C  
ATOM   1439  N   TYR A 178       3.574  -2.760 -10.328  1.00 81.06           N  
ATOM   1440  CA  TYR A 178       2.783  -2.414 -11.500  1.00 81.06           C  
ATOM   1441  C   TYR A 178       1.293  -2.549 -11.211  1.00 81.06           C  
ATOM   1442  CB  TYR A 178       3.168  -3.301 -12.688  1.00 81.06           C  
ATOM   1443  O   TYR A 178       0.506  -1.663 -11.555  1.00 81.06           O  
ATOM   1444  CG  TYR A 178       3.469  -2.529 -13.953  1.00 81.06           C  
ATOM   1445  CD1 TYR A 178       2.441  -2.018 -14.742  1.00 81.06           C  
ATOM   1446  CD2 TYR A 178       4.781  -2.311 -14.359  1.00 81.06           C  
ATOM   1447  CE1 TYR A 178       2.715  -1.309 -15.906  1.00 81.06           C  
ATOM   1448  CE2 TYR A 178       5.066  -1.603 -15.516  1.00 81.06           C  
ATOM   1449  OH  TYR A 178       4.301  -0.403 -17.438  1.00 81.06           O  
ATOM   1450  CZ  TYR A 178       4.027  -1.105 -16.281  1.00 81.06           C  
ATOM   1451  N   SER A 179       0.966  -3.654 -10.641  1.00 78.25           N  
ATOM   1452  CA  SER A 179      -0.449  -3.879 -10.359  1.00 78.25           C  
ATOM   1453  C   SER A 179      -1.000  -2.822  -9.406  1.00 78.25           C  
ATOM   1454  CB  SER A 179      -0.665  -5.273  -9.766  1.00 78.25           C  
ATOM   1455  O   SER A 179      -2.148  -2.395  -9.547  1.00 78.25           O  
ATOM   1456  OG  SER A 179       0.017  -5.406  -8.531  1.00 78.25           O  
ATOM   1457  N   TYR A 180      -0.143  -2.402  -8.508  1.00 85.25           N  
ATOM   1458  CA  TYR A 180      -0.543  -1.363  -7.562  1.00 85.25           C  
ATOM   1459  C   TYR A 180      -0.767  -0.035  -8.273  1.00 85.25           C  
ATOM   1460  CB  TYR A 180       0.514  -1.196  -6.465  1.00 85.25           C  
ATOM   1461  O   TYR A 180      -1.757   0.654  -8.016  1.00 85.25           O  
ATOM   1462  CG  TYR A 180       0.150  -0.167  -5.426  1.00 85.25           C  
ATOM   1463  CD1 TYR A 180       0.887   1.009  -5.293  1.00 85.25           C  
ATOM   1464  CD2 TYR A 180      -0.930  -0.366  -4.570  1.00 85.25           C  
ATOM   1465  CE1 TYR A 180       0.556   1.959  -4.332  1.00 85.25           C  
ATOM   1466  CE2 TYR A 180      -1.269   0.578  -3.607  1.00 85.25           C  
ATOM   1467  OH  TYR A 180      -0.853   2.674  -2.543  1.00 85.25           O  
ATOM   1468  CZ  TYR A 180      -0.521   1.735  -3.496  1.00 85.25           C  
ATOM   1469  N   VAL A 181       0.104   0.274  -9.164  1.00 85.50           N  
ATOM   1470  CA  VAL A 181      -0.013   1.513  -9.930  1.00 85.50           C  
ATOM   1471  C   VAL A 181      -1.285   1.482 -10.773  1.00 85.50           C  
ATOM   1472  CB  VAL A 181       1.220   1.743 -10.828  1.00 85.50           C  
ATOM   1473  O   VAL A 181      -2.055   2.445 -10.781  1.00 85.50           O  
ATOM   1474  CG1 VAL A 181       0.980   2.912 -11.789  1.00 85.50           C  
ATOM   1475  CG2 VAL A 181       2.465   1.990  -9.984  1.00 85.50           C  
ATOM   1476  N   ASP A 182      -1.525   0.403 -11.430  1.00 80.88           N  
ATOM   1477  CA  ASP A 182      -2.719   0.268 -12.258  1.00 80.88           C  
ATOM   1478  C   ASP A 182      -3.988   0.417 -11.422  1.00 80.88           C  
ATOM   1479  CB  ASP A 182      -2.721  -1.080 -12.984  1.00 80.88           C  
ATOM   1480  O   ASP A 182      -4.949   1.053 -11.859  1.00 80.88           O  
ATOM   1481  CG  ASP A 182      -1.748  -1.129 -14.148  1.00 80.88           C  
ATOM   1482  OD1 ASP A 182      -1.305  -0.058 -14.617  1.00 80.88           O  
ATOM   1483  OD2 ASP A 182      -1.425  -2.248 -14.609  1.00 80.88           O  
ATOM   1484  N   PHE A 183      -3.945  -0.148 -10.328  1.00 80.44           N  
ATOM   1485  CA  PHE A 183      -5.098  -0.052  -9.438  1.00 80.44           C  
ATOM   1486  C   PHE A 183      -5.332   1.392  -9.016  1.00 80.44           C  
ATOM   1487  CB  PHE A 183      -4.898  -0.938  -8.203  1.00 80.44           C  
ATOM   1488  O   PHE A 183      -6.469   1.873  -9.039  1.00 80.44           O  
ATOM   1489  CG  PHE A 183      -5.902  -0.687  -7.113  1.00 80.44           C  
ATOM   1490  CD1 PHE A 183      -5.535  -0.005  -5.957  1.00 80.44           C  
ATOM   1491  CD2 PHE A 183      -7.211  -1.133  -7.238  1.00 80.44           C  
ATOM   1492  CE1 PHE A 183      -6.461   0.228  -4.945  1.00 80.44           C  
ATOM   1493  CE2 PHE A 183      -8.141  -0.904  -6.230  1.00 80.44           C  
ATOM   1494  CZ  PHE A 183      -7.766  -0.224  -5.082  1.00 80.44           C  
ATOM   1495  N   LYS A 184      -4.285   2.057  -8.672  1.00 77.88           N  
ATOM   1496  CA  LYS A 184      -4.410   3.416  -8.148  1.00 77.88           C  
ATOM   1497  C   LYS A 184      -4.859   4.383  -9.242  1.00 77.88           C  
ATOM   1498  CB  LYS A 184      -3.084   3.883  -7.551  1.00 77.88           C  
ATOM   1499  O   LYS A 184      -5.613   5.320  -8.977  1.00 77.88           O  
ATOM   1500  CG  LYS A 184      -2.795   3.311  -6.168  1.00 77.88           C  
ATOM   1501  CD  LYS A 184      -3.707   3.918  -5.109  1.00 77.88           C  
ATOM   1502  CE  LYS A 184      -2.938   4.270  -3.844  1.00 77.88           C  
ATOM   1503  NZ  LYS A 184      -3.844   4.766  -2.768  1.00 77.88           N  
ATOM   1504  N   ILE A 185      -4.406   4.141 -10.477  1.00 74.75           N  
ATOM   1505  CA  ILE A 185      -4.711   5.062 -11.562  1.00 74.75           C  
ATOM   1506  C   ILE A 185      -6.059   4.699 -12.180  1.00 74.75           C  
ATOM   1507  CB  ILE A 185      -3.605   5.047 -12.641  1.00 74.75           C  
ATOM   1508  O   ILE A 185      -6.824   5.582 -12.578  1.00 74.75           O  
ATOM   1509  CG1 ILE A 185      -2.281   5.555 -12.055  1.00 74.75           C  
ATOM   1510  CG2 ILE A 185      -4.023   5.883 -13.852  1.00 74.75           C  
ATOM   1511  CD1 ILE A 185      -2.270   7.047 -11.750  1.00 74.75           C  
ATOM   1512  N   ALA A 186      -6.242   3.367 -12.617  1.00 65.38           N  
ATOM   1513  CA  ALA A 186      -7.535   2.961 -13.164  1.00 65.38           C  
ATOM   1514  C   ALA A 186      -8.680   3.482 -12.305  1.00 65.38           C  
ATOM   1515  CB  ALA A 186      -7.609   1.439 -13.281  1.00 65.38           C  
ATOM   1516  O   ALA A 186      -9.773   3.740 -12.805  1.00 65.38           O  
ATOM   1517  N   SER A 187      -8.430   3.547 -11.102  1.00 57.59           N  
ATOM   1518  CA  SER A 187      -9.469   4.129 -10.266  1.00 57.59           C  
ATOM   1519  C   SER A 187      -9.703   5.598 -10.617  1.00 57.59           C  
ATOM   1520  CB  SER A 187      -9.109   4.000  -8.789  1.00 57.59           C  
ATOM   1521  O   SER A 187     -10.719   6.180 -10.227  1.00 57.59           O  
ATOM   1522  OG  SER A 187      -8.102   4.930  -8.430  1.00 57.59           O  
ATOM   1523  N   SER A 188      -8.703   6.125 -11.531  1.00 50.88           N  
ATOM   1524  CA  SER A 188      -8.820   7.527 -11.922  1.00 50.88           C  
ATOM   1525  C   SER A 188      -9.391   7.660 -13.328  1.00 50.88           C  
ATOM   1526  CB  SER A 188      -7.457   8.219 -11.852  1.00 50.88           C  
ATOM   1527  O   SER A 188      -8.867   7.078 -14.281  1.00 50.88           O  
ATOM   1528  OG  SER A 188      -6.531   7.598 -12.727  1.00 50.88           O  
ATOM   1529  N   ASN A 189     -10.664   7.707 -13.672  1.00 48.94           N  
ATOM   1530  CA  ASN A 189     -11.422   7.715 -14.914  1.00 48.94           C  
ATOM   1531  C   ASN A 189     -10.867   8.742 -15.898  1.00 48.94           C  
ATOM   1532  CB  ASN A 189     -12.898   7.984 -14.641  1.00 48.94           C  
ATOM   1533  O   ASN A 189     -11.484   9.016 -16.938  1.00 48.94           O  
ATOM   1534  CG  ASN A 189     -13.695   6.715 -14.414  1.00 48.94           C  
ATOM   1535  ND2 ASN A 189     -14.914   6.855 -13.898  1.00 48.94           N  
ATOM   1536  OD1 ASN A 189     -13.219   5.613 -14.703  1.00 48.94           O  
ATOM   1537  N   ASN A 190     -10.070   9.789 -15.664  1.00 51.34           N  
ATOM   1538  CA  ASN A 190      -9.875  10.852 -16.656  1.00 51.34           C  
ATOM   1539  C   ASN A 190      -8.625  10.617 -17.484  1.00 51.34           C  
ATOM   1540  CB  ASN A 190      -9.805  12.211 -15.961  1.00 51.34           C  
ATOM   1541  O   ASN A 190      -7.727   9.875 -17.078  1.00 51.34           O  
ATOM   1542  CG  ASN A 190     -11.172  12.734 -15.562  1.00 51.34           C  
ATOM   1543  ND2 ASN A 190     -11.188  13.750 -14.703  1.00 51.34           N  
ATOM   1544  OD1 ASN A 190     -12.203  12.234 -16.031  1.00 51.34           O  
ATOM   1545  N   ASN A 191      -8.586  10.953 -19.047  1.00 53.50           N  
ATOM   1546  CA  ASN A 191      -7.562  10.953 -20.078  1.00 53.50           C  
ATOM   1547  C   ASN A 191      -6.203  11.367 -19.531  1.00 53.50           C  
ATOM   1548  CB  ASN A 191      -7.969  11.867 -21.234  1.00 53.50           C  
ATOM   1549  O   ASN A 191      -5.164  10.914 -20.016  1.00 53.50           O  
ATOM   1550  CG  ASN A 191      -8.836  11.164 -22.266  1.00 53.50           C  
ATOM   1551  ND2 ASN A 191      -9.438  11.930 -23.172  1.00 53.50           N  
ATOM   1552  OD1 ASN A 191      -8.961   9.938 -22.250  1.00 53.50           O  
ATOM   1553  N   SER A 192      -6.035  12.352 -18.609  1.00 62.16           N  
ATOM   1554  CA  SER A 192      -4.797  12.812 -17.984  1.00 62.16           C  
ATOM   1555  C   SER A 192      -4.168  11.719 -17.125  1.00 62.16           C  
ATOM   1556  CB  SER A 192      -5.059  14.055 -17.141  1.00 62.16           C  
ATOM   1557  O   SER A 192      -3.133  11.945 -16.500  1.00 62.16           O  
ATOM   1558  OG  SER A 192      -5.605  13.695 -15.875  1.00 62.16           O  
ATOM   1559  N   SER A 193      -4.617  10.586 -17.375  1.00 70.81           N  
ATOM   1560  CA  SER A 193      -4.328   9.406 -16.578  1.00 70.81           C  
ATOM   1561  C   SER A 193      -2.914   8.898 -16.828  1.00 70.81           C  
ATOM   1562  CB  SER A 193      -5.340   8.297 -16.859  1.00 70.81           C  
ATOM   1563  O   SER A 193      -2.209   8.508 -15.891  1.00 70.81           O  
ATOM   1564  OG  SER A 193      -5.082   7.695 -18.109  1.00 70.81           O  
ATOM   1565  N   GLU A 194      -2.354   9.188 -18.078  1.00 76.75           N  
ATOM   1566  CA  GLU A 194      -1.032   8.641 -18.375  1.00 76.75           C  
ATOM   1567  C   GLU A 194       0.063   9.438 -17.672  1.00 76.75           C  
ATOM   1568  CB  GLU A 194      -0.782   8.609 -19.875  1.00 76.75           C  
ATOM   1569  O   GLU A 194       1.036   8.867 -17.172  1.00 76.75           O  
ATOM   1570  CG  GLU A 194      -1.282   7.348 -20.562  1.00 76.75           C  
ATOM   1571  CD  GLU A 194      -0.180   6.562 -21.266  1.00 76.75           C  
ATOM   1572  OE1 GLU A 194      -0.374   5.359 -21.531  1.00 76.75           O  
ATOM   1573  OE2 GLU A 194       0.888   7.160 -21.531  1.00 76.75           O  
ATOM   1574  N   LEU A 195      -0.056  10.727 -17.766  1.00 79.88           N  
ATOM   1575  CA  LEU A 195       0.931  11.562 -17.094  1.00 79.88           C  
ATOM   1576  C   LEU A 195       0.913  11.320 -15.586  1.00 79.88           C  
ATOM   1577  CB  LEU A 195       0.669  13.047 -17.391  1.00 79.88           C  
ATOM   1578  O   LEU A 195       1.968  11.250 -14.953  1.00 79.88           O  
ATOM   1579  CG  LEU A 195       1.350  13.617 -18.625  1.00 79.88           C  
ATOM   1580  CD1 LEU A 195       0.464  14.680 -19.281  1.00 79.88           C  
ATOM   1581  CD2 LEU A 195       2.713  14.203 -18.281  1.00 79.88           C  
ATOM   1582  N   LYS A 196      -0.227  11.164 -15.094  1.00 79.94           N  
ATOM   1583  CA  LYS A 196      -0.355  10.883 -13.672  1.00 79.94           C  
ATOM   1584  C   LYS A 196       0.277   9.539 -13.320  1.00 79.94           C  
ATOM   1585  CB  LYS A 196      -1.825  10.898 -13.250  1.00 79.94           C  
ATOM   1586  O   LYS A 196       0.938   9.406 -12.289  1.00 79.94           O  
ATOM   1587  CG  LYS A 196      -2.434  12.289 -13.164  1.00 79.94           C  
ATOM   1588  CD  LYS A 196      -3.873  12.242 -12.672  1.00 79.94           C  
ATOM   1589  CE  LYS A 196      -4.516  13.617 -12.688  1.00 79.94           C  
ATOM   1590  NZ  LYS A 196      -5.949  13.570 -12.273  1.00 79.94           N  
ATOM   1591  N   LYS A 197       0.042   8.656 -14.234  1.00 84.69           N  
ATOM   1592  CA  LYS A 197       0.628   7.340 -14.023  1.00 84.69           C  
ATOM   1593  C   LYS A 197       2.152   7.410 -14.008  1.00 84.69           C  
ATOM   1594  CB  LYS A 197       0.164   6.367 -15.109  1.00 84.69           C  
ATOM   1595  O   LYS A 197       2.793   6.852 -13.109  1.00 84.69           O  
ATOM   1596  CG  LYS A 197       0.602   4.926 -14.883  1.00 84.69           C  
ATOM   1597  CD  LYS A 197       0.027   3.992 -15.938  1.00 84.69           C  
ATOM   1598  CE  LYS A 197       0.491   2.559 -15.727  1.00 84.69           C  
ATOM   1599  NZ  LYS A 197      -0.128   1.626 -16.719  1.00 84.69           N  
ATOM   1600  N   LYS A 198       2.660   8.125 -14.930  1.00 85.94           N  
ATOM   1601  CA  LYS A 198       4.113   8.250 -15.023  1.00 85.94           C  
ATOM   1602  C   LYS A 198       4.684   8.914 -13.773  1.00 85.94           C  
ATOM   1603  CB  LYS A 198       4.508   9.047 -16.266  1.00 85.94           C  
ATOM   1604  O   LYS A 198       5.672   8.438 -13.211  1.00 85.94           O  
ATOM   1605  CG  LYS A 198       6.004   9.062 -16.531  1.00 85.94           C  
ATOM   1606  CD  LYS A 198       6.332   9.844 -17.812  1.00 85.94           C  
ATOM   1607  CE  LYS A 198       7.836   9.930 -18.031  1.00 85.94           C  
ATOM   1608  NZ  LYS A 198       8.164  10.711 -19.266  1.00 85.94           N  
ATOM   1609  N   LYS A 199       4.086   9.930 -13.383  1.00 85.94           N  
ATOM   1610  CA  LYS A 199       4.562  10.648 -12.203  1.00 85.94           C  
ATOM   1611  C   LYS A 199       4.477   9.773 -10.953  1.00 85.94           C  
ATOM   1612  CB  LYS A 199       3.760  11.930 -12.000  1.00 85.94           C  
ATOM   1613  O   LYS A 199       5.391   9.766 -10.133  1.00 85.94           O  
ATOM   1614  CG  LYS A 199       4.414  12.922 -11.047  1.00 85.94           C  
ATOM   1615  CD  LYS A 199       3.637  14.234 -10.977  1.00 85.94           C  
ATOM   1616  CE  LYS A 199       4.242  15.195  -9.969  1.00 85.94           C  
ATOM   1617  NZ  LYS A 199       3.521  16.500  -9.945  1.00 85.94           N  
ATOM   1618  N   PHE A 200       3.420   9.055 -10.812  1.00 87.25           N  
ATOM   1619  CA  PHE A 200       3.240   8.180  -9.664  1.00 87.25           C  
ATOM   1620  C   PHE A 200       4.301   7.090  -9.641  1.00 87.25           C  
ATOM   1621  CB  PHE A 200       1.842   7.555  -9.672  1.00 87.25           C  
ATOM   1622  O   PHE A 200       4.867   6.793  -8.586  1.00 87.25           O  
ATOM   1623  CG  PHE A 200       1.495   6.820  -8.406  1.00 87.25           C  
ATOM   1624  CD1 PHE A 200       1.084   5.496  -8.453  1.00 87.25           C  
ATOM   1625  CD2 PHE A 200       1.579   7.457  -7.176  1.00 87.25           C  
ATOM   1626  CE1 PHE A 200       0.762   4.812  -7.277  1.00 87.25           C  
ATOM   1627  CE2 PHE A 200       1.260   6.781  -6.004  1.00 87.25           C  
ATOM   1628  CZ  PHE A 200       0.850   5.457  -6.055  1.00 87.25           C  
ATOM   1629  N   VAL A 201       4.570   6.594 -10.773  1.00 90.19           N  
ATOM   1630  CA  VAL A 201       5.594   5.559 -10.883  1.00 90.19           C  
ATOM   1631  C   VAL A 201       6.949   6.129 -10.469  1.00 90.19           C  
ATOM   1632  CB  VAL A 201       5.672   4.988 -12.312  1.00 90.19           C  
ATOM   1633  O   VAL A 201       7.672   5.516  -9.680  1.00 90.19           O  
ATOM   1634  CG1 VAL A 201       6.949   4.172 -12.508  1.00 90.19           C  
ATOM   1635  CG2 VAL A 201       4.441   4.137 -12.617  1.00 90.19           C  
ATOM   1636  N   GLU A 202       7.270   7.266 -10.961  1.00 90.25           N  
ATOM   1637  CA  GLU A 202       8.539   7.906 -10.617  1.00 90.25           C  
ATOM   1638  C   GLU A 202       8.656   8.125  -9.109  1.00 90.25           C  
ATOM   1639  CB  GLU A 202       8.680   9.242 -11.352  1.00 90.25           C  
ATOM   1640  O   GLU A 202       9.703   7.867  -8.523  1.00 90.25           O  
ATOM   1641  CG  GLU A 202       9.031   9.094 -12.828  1.00 90.25           C  
ATOM   1642  CD  GLU A 202       9.078  10.422 -13.570  1.00 90.25           C  
ATOM   1643  OE1 GLU A 202       9.352  10.422 -14.789  1.00 90.25           O  
ATOM   1644  OE2 GLU A 202       8.844  11.469 -12.922  1.00 90.25           O  
ATOM   1645  N   LEU A 203       7.586   8.531  -8.586  1.00 88.94           N  
ATOM   1646  CA  LEU A 203       7.594   8.797  -7.152  1.00 88.94           C  
ATOM   1647  C   LEU A 203       7.742   7.500  -6.367  1.00 88.94           C  
ATOM   1648  CB  LEU A 203       6.312   9.516  -6.730  1.00 88.94           C  
ATOM   1649  O   LEU A 203       8.461   7.457  -5.359  1.00 88.94           O  
ATOM   1650  CG  LEU A 203       6.273  11.031  -6.969  1.00 88.94           C  
ATOM   1651  CD1 LEU A 203       4.844  11.547  -6.875  1.00 88.94           C  
ATOM   1652  CD2 LEU A 203       7.176  11.750  -5.969  1.00 88.94           C  
ATOM   1653  N   LEU A 204       7.094   6.469  -6.770  1.00 91.56           N  
ATOM   1654  CA  LEU A 204       7.223   5.180  -6.102  1.00 91.56           C  
ATOM   1655  C   LEU A 204       8.664   4.684  -6.148  1.00 91.56           C  
ATOM   1656  CB  LEU A 204       6.297   4.145  -6.742  1.00 91.56           C  
ATOM   1657  O   LEU A 204       9.203   4.223  -5.137  1.00 91.56           O  
ATOM   1658  CG  LEU A 204       4.836   4.164  -6.281  1.00 91.56           C  
ATOM   1659  CD1 LEU A 204       3.996   3.234  -7.148  1.00 91.56           C  
ATOM   1660  CD2 LEU A 204       4.734   3.773  -4.812  1.00 91.56           C  
ATOM   1661  N   ILE A 205       9.227   4.805  -7.293  1.00 93.12           N  
ATOM   1662  CA  ILE A 205      10.617   4.383  -7.449  1.00 93.12           C  
ATOM   1663  C   ILE A 205      11.516   5.203  -6.523  1.00 93.12           C  
ATOM   1664  CB  ILE A 205      11.086   4.520  -8.914  1.00 93.12           C  
ATOM   1665  O   ILE A 205      12.367   4.648  -5.828  1.00 93.12           O  
ATOM   1666  CG1 ILE A 205      10.367   3.498  -9.805  1.00 93.12           C  
ATOM   1667  CG2 ILE A 205      12.602   4.359  -9.008  1.00 93.12           C  
ATOM   1668  CD1 ILE A 205      10.648   3.666 -11.289  1.00 93.12           C  
ATOM   1669  N   GLU A 206      11.336   6.465  -6.512  1.00 92.19           N  
ATOM   1670  CA  GLU A 206      12.117   7.340  -5.641  1.00 92.19           C  
ATOM   1671  C   GLU A 206      11.977   6.930  -4.176  1.00 92.19           C  
ATOM   1672  CB  GLU A 206      11.695   8.797  -5.824  1.00 92.19           C  
ATOM   1673  O   GLU A 206      12.969   6.863  -3.449  1.00 92.19           O  
ATOM   1674  CG  GLU A 206      12.617   9.797  -5.145  1.00 92.19           C  
ATOM   1675  CD  GLU A 206      12.164  11.242  -5.309  1.00 92.19           C  
ATOM   1676  OE1 GLU A 206      12.680  12.125  -4.586  1.00 92.19           O  
ATOM   1677  OE2 GLU A 206      11.289  11.492  -6.168  1.00 92.19           O  
ATOM   1678  N   GLN A 207      10.742   6.676  -3.762  1.00 90.31           N  
ATOM   1679  CA  GLN A 207      10.508   6.285  -2.375  1.00 90.31           C  
ATOM   1680  C   GLN A 207      11.148   4.938  -2.066  1.00 90.31           C  
ATOM   1681  CB  GLN A 207       9.008   6.230  -2.080  1.00 90.31           C  
ATOM   1682  O   GLN A 207      11.672   4.730  -0.969  1.00 90.31           O  
ATOM   1683  CG  GLN A 207       8.320   7.590  -2.109  1.00 90.31           C  
ATOM   1684  CD  GLN A 207       8.922   8.570  -1.121  1.00 90.31           C  
ATOM   1685  NE2 GLN A 207       8.992   9.836  -1.513  1.00 90.31           N  
ATOM   1686  OE1 GLN A 207       9.320   8.195  -0.013  1.00 90.31           O  
ATOM   1687  N   PHE A 208      11.102   3.998  -2.980  1.00 93.06           N  
ATOM   1688  CA  PHE A 208      11.781   2.715  -2.826  1.00 93.06           C  
ATOM   1689  C   PHE A 208      13.266   2.914  -2.539  1.00 93.06           C  
ATOM   1690  CB  PHE A 208      11.602   1.856  -4.082  1.00 93.06           C  
ATOM   1691  O   PHE A 208      13.789   2.377  -1.562  1.00 93.06           O  
ATOM   1692  CG  PHE A 208      12.391   0.578  -4.062  1.00 93.06           C  
ATOM   1693  CD1 PHE A 208      13.656   0.520  -4.629  1.00 93.06           C  
ATOM   1694  CD2 PHE A 208      11.875  -0.567  -3.473  1.00 93.06           C  
ATOM   1695  CE1 PHE A 208      14.398  -0.663  -4.613  1.00 93.06           C  
ATOM   1696  CE2 PHE A 208      12.602  -1.753  -3.451  1.00 93.06           C  
ATOM   1697  CZ  PHE A 208      13.859  -1.798  -4.023  1.00 93.06           C  
ATOM   1698  N   TYR A 209      13.922   3.752  -3.281  1.00 93.81           N  
ATOM   1699  CA  TYR A 209      15.359   3.934  -3.152  1.00 93.81           C  
ATOM   1700  C   TYR A 209      15.695   4.785  -1.934  1.00 93.81           C  
ATOM   1701  CB  TYR A 209      15.938   4.582  -4.414  1.00 93.81           C  
ATOM   1702  O   TYR A 209      16.734   4.598  -1.309  1.00 93.81           O  
ATOM   1703  CG  TYR A 209      16.172   3.605  -5.543  1.00 93.81           C  
ATOM   1704  CD1 TYR A 209      17.328   2.828  -5.578  1.00 93.81           C  
ATOM   1705  CD2 TYR A 209      15.250   3.461  -6.570  1.00 93.81           C  
ATOM   1706  CE1 TYR A 209      17.562   1.931  -6.617  1.00 93.81           C  
ATOM   1707  CE2 TYR A 209      15.469   2.564  -7.613  1.00 93.81           C  
ATOM   1708  OH  TYR A 209      16.844   0.917  -8.656  1.00 93.81           O  
ATOM   1709  CZ  TYR A 209      16.625   1.805  -7.625  1.00 93.81           C  
ATOM   1710  N   LEU A 210      14.859   5.699  -1.644  1.00 91.75           N  
ATOM   1711  CA  LEU A 210      15.062   6.438  -0.404  1.00 91.75           C  
ATOM   1712  C   LEU A 210      15.078   5.496   0.796  1.00 91.75           C  
ATOM   1713  CB  LEU A 210      13.969   7.492  -0.224  1.00 91.75           C  
ATOM   1714  O   LEU A 210      15.977   5.574   1.640  1.00 91.75           O  
ATOM   1715  CG  LEU A 210      14.148   8.797  -1.001  1.00 91.75           C  
ATOM   1716  CD1 LEU A 210      12.914   9.680  -0.855  1.00 91.75           C  
ATOM   1717  CD2 LEU A 210      15.398   9.539  -0.525  1.00 91.75           C  
ATOM   1718  N   LYS A 211      14.070   4.664   0.853  1.00 90.44           N  
ATOM   1719  CA  LYS A 211      14.016   3.695   1.943  1.00 90.44           C  
ATOM   1720  C   LYS A 211      15.211   2.742   1.895  1.00 90.44           C  
ATOM   1721  CB  LYS A 211      12.711   2.902   1.891  1.00 90.44           C  
ATOM   1722  O   LYS A 211      15.781   2.404   2.932  1.00 90.44           O  
ATOM   1723  CG  LYS A 211      12.516   1.946   3.059  1.00 90.44           C  
ATOM   1724  CD  LYS A 211      12.547   2.682   4.395  1.00 90.44           C  
ATOM   1725  CE  LYS A 211      12.297   1.733   5.559  1.00 90.44           C  
ATOM   1726  NZ  LYS A 211      12.367   2.441   6.871  1.00 90.44           N  
ATOM   1727  N   LEU A 212      15.516   2.281   0.747  1.00 94.00           N  
ATOM   1728  CA  LEU A 212      16.672   1.403   0.590  1.00 94.00           C  
ATOM   1729  C   LEU A 212      17.938   2.070   1.114  1.00 94.00           C  
ATOM   1730  CB  LEU A 212      16.859   1.018  -0.880  1.00 94.00           C  
ATOM   1731  O   LEU A 212      18.703   1.456   1.856  1.00 94.00           O  
ATOM   1732  CG  LEU A 212      17.953  -0.003  -1.182  1.00 94.00           C  
ATOM   1733  CD1 LEU A 212      17.703  -1.295  -0.411  1.00 94.00           C  
ATOM   1734  CD2 LEU A 212      18.031  -0.276  -2.680  1.00 94.00           C  
ATOM   1735  N   ASN A 213      18.141   3.279   0.729  1.00 93.75           N  
ATOM   1736  CA  ASN A 213      19.312   4.020   1.188  1.00 93.75           C  
ATOM   1737  C   ASN A 213      19.344   4.148   2.709  1.00 93.75           C  
ATOM   1738  CB  ASN A 213      19.359   5.406   0.541  1.00 93.75           C  
ATOM   1739  O   ASN A 213      20.391   4.031   3.332  1.00 93.75           O  
ATOM   1740  CG  ASN A 213      20.719   6.070   0.679  1.00 93.75           C  
ATOM   1741  ND2 ASN A 213      20.719   7.363   0.987  1.00 93.75           N  
ATOM   1742  OD1 ASN A 213      21.766   5.430   0.509  1.00 93.75           O  
ATOM   1743  N   GLU A 214      18.219   4.426   3.242  1.00 92.19           N  
ATOM   1744  CA  GLU A 214      18.125   4.477   4.699  1.00 92.19           C  
ATOM   1745  C   GLU A 214      18.578   3.162   5.328  1.00 92.19           C  
ATOM   1746  CB  GLU A 214      16.688   4.801   5.129  1.00 92.19           C  
ATOM   1747  O   GLU A 214      19.328   3.162   6.293  1.00 92.19           O  
ATOM   1748  CG  GLU A 214      16.531   5.066   6.621  1.00 92.19           C  
ATOM   1749  CD  GLU A 214      15.094   5.203   7.062  1.00 92.19           C  
ATOM   1750  OE1 GLU A 214      14.789   4.926   8.250  1.00 92.19           O  
ATOM   1751  OE2 GLU A 214      14.250   5.594   6.223  1.00 92.19           O  
ATOM   1752  N   LEU A 215      18.109   2.053   4.852  1.00 91.94           N  
ATOM   1753  CA  LEU A 215      18.453   0.731   5.363  1.00 91.94           C  
ATOM   1754  C   LEU A 215      19.938   0.464   5.199  1.00 91.94           C  
ATOM   1755  CB  LEU A 215      17.641  -0.353   4.641  1.00 91.94           C  
ATOM   1756  O   LEU A 215      20.578  -0.097   6.098  1.00 91.94           O  
ATOM   1757  CG  LEU A 215      16.156  -0.405   4.953  1.00 91.94           C  
ATOM   1758  CD1 LEU A 215      15.430  -1.301   3.951  1.00 91.94           C  
ATOM   1759  CD2 LEU A 215      15.914  -0.894   6.379  1.00 91.94           C  
ATOM   1760  N   ILE A 216      20.453   0.833   4.121  1.00 94.19           N  
ATOM   1761  CA  ILE A 216      21.875   0.670   3.852  1.00 94.19           C  
ATOM   1762  C   ILE A 216      22.688   1.438   4.891  1.00 94.19           C  
ATOM   1763  CB  ILE A 216      22.250   1.147   2.428  1.00 94.19           C  
ATOM   1764  O   ILE A 216      23.656   0.905   5.453  1.00 94.19           O  
ATOM   1765  CG1 ILE A 216      21.688   0.173   1.380  1.00 94.19           C  
ATOM   1766  CG2 ILE A 216      23.766   1.307   2.281  1.00 94.19           C  
ATOM   1767  CD1 ILE A 216      21.672   0.735  -0.035  1.00 94.19           C  
ATOM   1768  N   GLN A 217      22.312   2.641   5.121  1.00 93.81           N  
ATOM   1769  CA  GLN A 217      23.000   3.471   6.105  1.00 93.81           C  
ATOM   1770  C   GLN A 217      22.859   2.891   7.508  1.00 93.81           C  
ATOM   1771  CB  GLN A 217      22.453   4.902   6.074  1.00 93.81           C  
ATOM   1772  O   GLN A 217      23.844   2.801   8.250  1.00 93.81           O  
ATOM   1773  CG  GLN A 217      22.906   5.703   4.859  1.00 93.81           C  
ATOM   1774  CD  GLN A 217      22.391   7.133   4.879  1.00 93.81           C  
ATOM   1775  NE2 GLN A 217      22.906   7.957   3.971  1.00 93.81           N  
ATOM   1776  OE1 GLN A 217      21.547   7.492   5.703  1.00 93.81           O  
ATOM   1777  N   GLU A 218      21.703   2.492   7.852  1.00 92.25           N  
ATOM   1778  CA  GLU A 218      21.422   1.951   9.180  1.00 92.25           C  
ATOM   1779  C   GLU A 218      22.234   0.693   9.445  1.00 92.25           C  
ATOM   1780  CB  GLU A 218      19.922   1.648   9.336  1.00 92.25           C  
ATOM   1781  O   GLU A 218      22.547   0.380  10.594  1.00 92.25           O  
ATOM   1782  CG  GLU A 218      19.062   2.887   9.547  1.00 92.25           C  
ATOM   1783  CD  GLU A 218      17.578   2.578   9.617  1.00 92.25           C  
ATOM   1784  OE1 GLU A 218      16.781   3.508   9.867  1.00 92.25           O  
ATOM   1785  OE2 GLU A 218      17.219   1.399   9.414  1.00 92.25           O  
ATOM   1786  N   ASN A 219      22.547  -0.017   8.445  1.00 92.62           N  
ATOM   1787  CA  ASN A 219      23.297  -1.263   8.602  1.00 92.62           C  
ATOM   1788  C   ASN A 219      24.766  -1.092   8.227  1.00 92.62           C  
ATOM   1789  CB  ASN A 219      22.656  -2.377   7.773  1.00 92.62           C  
ATOM   1790  O   ASN A 219      25.453  -2.074   7.973  1.00 92.62           O  
ATOM   1791  CG  ASN A 219      21.344  -2.861   8.352  1.00 92.62           C  
ATOM   1792  ND2 ASN A 219      20.234  -2.258   7.914  1.00 92.62           N  
ATOM   1793  OD1 ASN A 219      21.312  -3.768   9.188  1.00 92.62           O  
ATOM   1794  N   ASN A 220      25.172   0.099   8.055  1.00 93.31           N  
ATOM   1795  CA  ASN A 220      26.562   0.464   7.793  1.00 93.31           C  
ATOM   1796  C   ASN A 220      27.078  -0.197   6.520  1.00 93.31           C  
ATOM   1797  CB  ASN A 220      27.438   0.097   8.984  1.00 93.31           C  
ATOM   1798  O   ASN A 220      28.188  -0.741   6.504  1.00 93.31           O  
ATOM   1799  CG  ASN A 220      27.109   0.892  10.227  1.00 93.31           C  
ATOM   1800  ND2 ASN A 220      27.219   0.251  11.391  1.00 93.31           N  
ATOM   1801  OD1 ASN A 220      26.750   2.072  10.148  1.00 93.31           O  
ATOM   1802  N   LEU A 221      26.328  -0.166   5.453  1.00 93.88           N  
ATOM   1803  CA  LEU A 221      26.719  -0.782   4.191  1.00 93.88           C  
ATOM   1804  C   LEU A 221      26.875   0.272   3.100  1.00 93.88           C  
ATOM   1805  CB  LEU A 221      25.688  -1.822   3.758  1.00 93.88           C  
ATOM   1806  O   LEU A 221      26.797  -0.040   1.910  1.00 93.88           O  
ATOM   1807  CG  LEU A 221      25.547  -3.059   4.648  1.00 93.88           C  
ATOM   1808  CD1 LEU A 221      24.391  -3.932   4.180  1.00 93.88           C  
ATOM   1809  CD2 LEU A 221      26.859  -3.850   4.664  1.00 93.88           C  
ATOM   1810  N   THR A 222      27.078   1.452   3.447  1.00 93.12           N  
ATOM   1811  CA  THR A 222      27.172   2.559   2.500  1.00 93.12           C  
ATOM   1812  C   THR A 222      28.359   2.365   1.569  1.00 93.12           C  
ATOM   1813  CB  THR A 222      27.297   3.908   3.230  1.00 93.12           C  
ATOM   1814  O   THR A 222      28.312   2.742   0.396  1.00 93.12           O  
ATOM   1815  CG2 THR A 222      27.094   5.074   2.268  1.00 93.12           C  
ATOM   1816  OG1 THR A 222      26.312   3.982   4.262  1.00 93.12           O  
ATOM   1817  N   ASN A 223      29.375   1.721   2.061  1.00 91.69           N  
ATOM   1818  CA  ASN A 223      30.562   1.518   1.244  1.00 91.69           C  
ATOM   1819  C   ASN A 223      30.422   0.312   0.321  1.00 91.69           C  
ATOM   1820  CB  ASN A 223      31.797   1.355   2.133  1.00 91.69           C  
ATOM   1821  O   ASN A 223      31.203   0.142  -0.617  1.00 91.69           O  
ATOM   1822  CG  ASN A 223      32.188   2.639   2.846  1.00 91.69           C  
ATOM   1823  ND2 ASN A 223      32.906   2.510   3.959  1.00 91.69           N  
ATOM   1824  OD1 ASN A 223      31.828   3.736   2.402  1.00 91.69           O  
ATOM   1825  N   ASN A 224      29.484  -0.476   0.545  1.00 92.12           N  
ATOM   1826  CA  ASN A 224      29.328  -1.711  -0.215  1.00 92.12           C  
ATOM   1827  C   ASN A 224      28.344  -1.537  -1.365  1.00 92.12           C  
ATOM   1828  CB  ASN A 224      28.875  -2.852   0.702  1.00 92.12           C  
ATOM   1829  O   ASN A 224      28.297  -2.361  -2.281  1.00 92.12           O  
ATOM   1830  CG  ASN A 224      29.891  -3.164   1.784  1.00 92.12           C  
ATOM   1831  ND2 ASN A 224      30.891  -3.975   1.445  1.00 92.12           N  
ATOM   1832  OD1 ASN A 224      29.781  -2.682   2.914  1.00 92.12           O  
ATOM   1833  N   ILE A 225      27.594  -0.500  -1.300  1.00 92.75           N  
ATOM   1834  CA  ILE A 225      26.484  -0.401  -2.256  1.00 92.75           C  
ATOM   1835  C   ILE A 225      26.594   0.908  -3.033  1.00 92.75           C  
ATOM   1836  CB  ILE A 225      25.125  -0.491  -1.550  1.00 92.75           C  
ATOM   1837  O   ILE A 225      26.828   1.968  -2.449  1.00 92.75           O  
ATOM   1838  CG1 ILE A 225      24.938  -1.871  -0.907  1.00 92.75           C  
ATOM   1839  CG2 ILE A 225      23.984  -0.194  -2.535  1.00 92.75           C  
ATOM   1840  CD1 ILE A 225      23.578  -2.070  -0.236  1.00 92.75           C  
ATOM   1841  N   THR A 226      26.453   0.830  -4.359  1.00 89.44           N  
ATOM   1842  CA  THR A 226      26.359   1.979  -5.254  1.00 89.44           C  
ATOM   1843  C   THR A 226      25.156   1.836  -6.180  1.00 89.44           C  
ATOM   1844  CB  THR A 226      27.641   2.154  -6.090  1.00 89.44           C  
ATOM   1845  O   THR A 226      24.578   0.748  -6.309  1.00 89.44           O  
ATOM   1846  CG2 THR A 226      28.844   2.418  -5.199  1.00 89.44           C  
ATOM   1847  OG1 THR A 226      27.859   0.962  -6.852  1.00 89.44           O  
ATOM   1848  N   PHE A 227      24.719   2.967  -6.707  1.00 91.56           N  
ATOM   1849  CA  PHE A 227      23.578   2.967  -7.621  1.00 91.56           C  
ATOM   1850  C   PHE A 227      24.000   3.447  -9.008  1.00 91.56           C  
ATOM   1851  CB  PHE A 227      22.453   3.850  -7.078  1.00 91.56           C  
ATOM   1852  O   PHE A 227      24.891   4.285  -9.133  1.00 91.56           O  
ATOM   1853  CG  PHE A 227      21.922   3.408  -5.742  1.00 91.56           C  
ATOM   1854  CD1 PHE A 227      21.047   2.336  -5.648  1.00 91.56           C  
ATOM   1855  CD2 PHE A 227      22.297   4.062  -4.578  1.00 91.56           C  
ATOM   1856  CE1 PHE A 227      20.547   1.925  -4.410  1.00 91.56           C  
ATOM   1857  CE2 PHE A 227      21.812   3.656  -3.340  1.00 91.56           C  
ATOM   1858  CZ  PHE A 227      20.938   2.588  -3.258  1.00 91.56           C  
ATOM   1859  N   CYS A 228      23.469   2.838 -10.016  1.00 87.25           N  
ATOM   1860  CA  CYS A 228      23.719   3.283 -11.383  1.00 87.25           C  
ATOM   1861  C   CYS A 228      22.422   3.330 -12.188  1.00 87.25           C  
ATOM   1862  CB  CYS A 228      24.734   2.363 -12.062  1.00 87.25           C  
ATOM   1863  O   CYS A 228      21.453   2.652 -11.852  1.00 87.25           O  
ATOM   1864  SG  CYS A 228      24.141   0.673 -12.297  1.00 87.25           S  
ATOM   1865  N   ASP A 229      22.328   4.180 -13.195  1.00 87.56           N  
ATOM   1866  CA  ASP A 229      21.172   4.305 -14.070  1.00 87.56           C  
ATOM   1867  C   ASP A 229      21.484   3.807 -15.477  1.00 87.56           C  
ATOM   1868  CB  ASP A 229      20.688   5.758 -14.125  1.00 87.56           C  
ATOM   1869  O   ASP A 229      22.453   3.068 -15.680  1.00 87.56           O  
ATOM   1870  CG  ASP A 229      21.750   6.711 -14.656  1.00 87.56           C  
ATOM   1871  OD1 ASP A 229      22.750   6.246 -15.219  1.00 87.56           O  
ATOM   1872  OD2 ASP A 229      21.562   7.938 -14.516  1.00 87.56           O  
ATOM   1873  N   LYS A 230      20.594   4.242 -16.312  1.00 82.62           N  
ATOM   1874  CA  LYS A 230      20.688   3.773 -17.703  1.00 82.62           C  
ATOM   1875  C   LYS A 230      22.016   4.184 -18.328  1.00 82.62           C  
ATOM   1876  CB  LYS A 230      19.516   4.312 -18.531  1.00 82.62           C  
ATOM   1877  O   LYS A 230      22.516   3.506 -19.234  1.00 82.62           O  
ATOM   1878  CG  LYS A 230      19.422   3.703 -19.922  1.00 82.62           C  
ATOM   1879  CD  LYS A 230      18.203   4.230 -20.672  1.00 82.62           C  
ATOM   1880  CE  LYS A 230      18.094   3.625 -22.062  1.00 82.62           C  
ATOM   1881  NZ  LYS A 230      16.875   4.094 -22.781  1.00 82.62           N  
ATOM   1882  N   ASN A 231      22.578   5.168 -17.859  1.00 81.19           N  
ATOM   1883  CA  ASN A 231      23.828   5.648 -18.422  1.00 81.19           C  
ATOM   1884  C   ASN A 231      25.031   4.949 -17.797  1.00 81.19           C  
ATOM   1885  CB  ASN A 231      23.953   7.164 -18.266  1.00 81.19           C  
ATOM   1886  O   ASN A 231      26.172   5.160 -18.203  1.00 81.19           O  
ATOM   1887  CG  ASN A 231      22.875   7.918 -19.000  1.00 81.19           C  
ATOM   1888  ND2 ASN A 231      22.469   9.062 -18.469  1.00 81.19           N  
ATOM   1889  OD1 ASN A 231      22.406   7.480 -20.062  1.00 81.19           O  
ATOM   1890  N   LEU A 232      24.734   4.109 -16.812  1.00 79.38           N  
ATOM   1891  CA  LEU A 232      25.734   3.273 -16.141  1.00 79.38           C  
ATOM   1892  C   LEU A 232      26.828   4.125 -15.516  1.00 79.38           C  
ATOM   1893  CB  LEU A 232      26.344   2.285 -17.141  1.00 79.38           C  
ATOM   1894  O   LEU A 232      28.000   3.746 -15.523  1.00 79.38           O  
ATOM   1895  CG  LEU A 232      25.391   1.310 -17.812  1.00 79.38           C  
ATOM   1896  CD1 LEU A 232      26.094   0.553 -18.938  1.00 79.38           C  
ATOM   1897  CD2 LEU A 232      24.797   0.340 -16.797  1.00 79.38           C  
ATOM   1898  N   GLN A 233      26.219   5.281 -15.094  1.00 69.25           N  
ATOM   1899  CA  GLN A 233      27.172   6.148 -14.406  1.00 69.25           C  
ATOM   1900  C   GLN A 233      27.453   5.648 -12.992  1.00 69.25           C  
ATOM   1901  CB  GLN A 233      26.641   7.586 -14.359  1.00 69.25           C  
ATOM   1902  O   GLN A 233      26.516   5.289 -12.258  1.00 69.25           O  
ATOM   1903  CG  GLN A 233      27.000   8.406 -15.594  1.00 69.25           C  
ATOM   1904  CD  GLN A 233      26.453   9.820 -15.531  1.00 69.25           C  
ATOM   1905  NE2 GLN A 233      26.781  10.625 -16.531  1.00 69.25           N  
ATOM   1906  OE1 GLN A 233      25.734  10.180 -14.594  1.00 69.25           O  
ATOM   1907  N   GLY A 234      28.766   5.320 -12.594  1.00 62.75           N  
ATOM   1908  CA  GLY A 234      29.156   4.852 -11.273  1.00 62.75           C  
ATOM   1909  C   GLY A 234      29.828   3.486 -11.297  1.00 62.75           C  
ATOM   1910  O   GLY A 234      30.062   2.891 -10.242  1.00 62.75           O  
ATOM   1911  N   LEU A 235      29.609   2.953 -12.422  1.00 65.38           N  
ATOM   1912  CA  LEU A 235      30.312   1.683 -12.562  1.00 65.38           C  
ATOM   1913  C   LEU A 235      31.766   1.906 -12.969  1.00 65.38           C  
ATOM   1914  CB  LEU A 235      29.625   0.795 -13.602  1.00 65.38           C  
ATOM   1915  O   LEU A 235      32.094   2.922 -13.586  1.00 65.38           O  
ATOM   1916  CG  LEU A 235      28.625  -0.235 -13.047  1.00 65.38           C  
ATOM   1917  CD1 LEU A 235      27.359  -0.246 -13.891  1.00 65.38           C  
ATOM   1918  CD2 LEU A 235      29.266  -1.621 -13.016  1.00 65.38           C  
TER    1919      LEU A 235                                                      
ATOM   1920  N   MET B   1     -21.953  12.258  -4.027  1.00 51.91           N  
ATOM   1921  CA  MET B   1     -20.906  12.156  -3.002  1.00 51.91           C  
ATOM   1922  C   MET B   1     -19.859  11.133  -3.404  1.00 51.91           C  
ATOM   1923  CB  MET B   1     -21.531  11.766  -1.655  1.00 51.91           C  
ATOM   1924  O   MET B   1     -18.656  11.359  -3.205  1.00 51.91           O  
ATOM   1925  CG  MET B   1     -21.906  12.961  -0.791  1.00 51.91           C  
ATOM   1926  SD  MET B   1     -21.047  12.953   0.833  1.00 51.91           S  
ATOM   1927  CE  MET B   1     -22.188  11.906   1.786  1.00 51.91           C  
ATOM   1928  N   GLU B   2     -20.344  10.078  -4.148  1.00 56.72           N  
ATOM   1929  CA  GLU B   2     -19.422   9.008  -4.535  1.00 56.72           C  
ATOM   1930  C   GLU B   2     -18.484   9.469  -5.637  1.00 56.72           C  
ATOM   1931  CB  GLU B   2     -20.203   7.770  -4.992  1.00 56.72           C  
ATOM   1932  O   GLU B   2     -17.281   9.148  -5.617  1.00 56.72           O  
ATOM   1933  CG  GLU B   2     -20.297   6.684  -3.932  1.00 56.72           C  
ATOM   1934  CD  GLU B   2     -21.109   5.477  -4.387  1.00 56.72           C  
ATOM   1935  OE1 GLU B   2     -21.188   4.480  -3.631  1.00 56.72           O  
ATOM   1936  OE2 GLU B   2     -21.672   5.527  -5.504  1.00 56.72           O  
ATOM   1937  N   LYS B   3     -19.031  10.258  -6.547  1.00 60.12           N  
ATOM   1938  CA  LYS B   3     -18.188  10.742  -7.641  1.00 60.12           C  
ATOM   1939  C   LYS B   3     -17.109  11.680  -7.129  1.00 60.12           C  
ATOM   1940  CB  LYS B   3     -19.047  11.453  -8.695  1.00 60.12           C  
ATOM   1941  O   LYS B   3     -15.953  11.609  -7.578  1.00 60.12           O  
ATOM   1942  CG  LYS B   3     -19.609  10.523  -9.758  1.00 60.12           C  
ATOM   1943  CD  LYS B   3     -20.375  11.297 -10.828  1.00 60.12           C  
ATOM   1944  CE  LYS B   3     -20.984  10.367 -11.867  1.00 60.12           C  
ATOM   1945  NZ  LYS B   3     -21.766  11.117 -12.898  1.00 60.12           N  
ATOM   1946  N   ILE B   4     -17.453  12.570  -6.227  1.00 57.72           N  
ATOM   1947  CA  ILE B   4     -16.500  13.516  -5.664  1.00 57.72           C  
ATOM   1948  C   ILE B   4     -15.430  12.766  -4.883  1.00 57.72           C  
ATOM   1949  CB  ILE B   4     -17.203  14.555  -4.758  1.00 57.72           C  
ATOM   1950  O   ILE B   4     -14.242  13.094  -4.969  1.00 57.72           O  
ATOM   1951  CG1 ILE B   4     -17.953  15.586  -5.605  1.00 57.72           C  
ATOM   1952  CG2 ILE B   4     -16.188  15.234  -3.832  1.00 57.72           C  
ATOM   1953  CD1 ILE B   4     -18.922  16.453  -4.812  1.00 57.72           C  
ATOM   1954  N   TYR B   5     -15.922  11.789  -4.195  1.00 58.12           N  
ATOM   1955  CA  TYR B   5     -14.977  11.000  -3.408  1.00 58.12           C  
ATOM   1956  C   TYR B   5     -13.977  10.281  -4.309  1.00 58.12           C  
ATOM   1957  CB  TYR B   5     -15.727   9.977  -2.543  1.00 58.12           C  
ATOM   1958  O   TYR B   5     -12.781  10.273  -4.027  1.00 58.12           O  
ATOM   1959  CG  TYR B   5     -14.820   9.109  -1.708  1.00 58.12           C  
ATOM   1960  CD1 TYR B   5     -14.523   7.805  -2.096  1.00 58.12           C  
ATOM   1961  CD2 TYR B   5     -14.258   9.586  -0.528  1.00 58.12           C  
ATOM   1962  CE1 TYR B   5     -13.688   7.000  -1.327  1.00 58.12           C  
ATOM   1963  CE2 TYR B   5     -13.422   8.789   0.248  1.00 58.12           C  
ATOM   1964  OH  TYR B   5     -12.320   6.707   0.605  1.00 58.12           O  
ATOM   1965  CZ  TYR B   5     -13.148   7.500  -0.160  1.00 58.12           C  
ATOM   1966  N   THR B   6     -14.539   9.742  -5.344  1.00 61.28           N  
ATOM   1967  CA  THR B   6     -13.664   9.055  -6.285  1.00 61.28           C  
ATOM   1968  C   THR B   6     -12.680  10.031  -6.926  1.00 61.28           C  
ATOM   1969  CB  THR B   6     -14.477   8.344  -7.387  1.00 61.28           C  
ATOM   1970  O   THR B   6     -11.516   9.695  -7.133  1.00 61.28           O  
ATOM   1971  CG2 THR B   6     -14.172   6.852  -7.414  1.00 61.28           C  
ATOM   1972  OG1 THR B   6     -15.875   8.531  -7.137  1.00 61.28           O  
ATOM   1973  N   TRP B   7     -13.281  11.195  -7.219  1.00 61.56           N  
ATOM   1974  CA  TRP B   7     -12.414  12.211  -7.801  1.00 61.56           C  
ATOM   1975  C   TRP B   7     -11.336  12.641  -6.809  1.00 61.56           C  
ATOM   1976  CB  TRP B   7     -13.234  13.422  -8.242  1.00 61.56           C  
ATOM   1977  O   TRP B   7     -10.164  12.781  -7.176  1.00 61.56           O  
ATOM   1978  CG  TRP B   7     -12.422  14.492  -8.922  1.00 61.56           C  
ATOM   1979  CD1 TRP B   7     -12.070  14.539 -10.242  1.00 61.56           C  
ATOM   1980  CD2 TRP B   7     -11.867  15.656  -8.312  1.00 61.56           C  
ATOM   1981  CE2 TRP B   7     -11.188  16.375  -9.328  1.00 61.56           C  
ATOM   1982  CE3 TRP B   7     -11.883  16.172  -7.012  1.00 61.56           C  
ATOM   1983  NE1 TRP B   7     -11.320  15.664 -10.492  1.00 61.56           N  
ATOM   1984  CH2 TRP B   7     -10.547  18.062  -7.793  1.00 61.56           C  
ATOM   1985  CZ2 TRP B   7     -10.523  17.578  -9.078  1.00 61.56           C  
ATOM   1986  CZ3 TRP B   7     -11.219  17.375  -6.766  1.00 61.56           C  
ATOM   1987  N   LEU B   8     -11.633  12.812  -5.570  1.00 61.06           N  
ATOM   1988  CA  LEU B   8     -10.695  13.219  -4.531  1.00 61.06           C  
ATOM   1989  C   LEU B   8      -9.648  12.141  -4.293  1.00 61.06           C  
ATOM   1990  CB  LEU B   8     -11.438  13.523  -3.225  1.00 61.06           C  
ATOM   1991  O   LEU B   8      -8.469  12.453  -4.078  1.00 61.06           O  
ATOM   1992  CG  LEU B   8     -12.172  14.859  -3.158  1.00 61.06           C  
ATOM   1993  CD1 LEU B   8     -13.148  14.875  -1.987  1.00 61.06           C  
ATOM   1994  CD2 LEU B   8     -11.180  16.016  -3.043  1.00 61.06           C  
ATOM   1995  N   LYS B   9     -10.102  10.953  -4.438  1.00 61.75           N  
ATOM   1996  CA  LYS B   9      -9.203   9.812  -4.273  1.00 61.75           C  
ATOM   1997  C   LYS B   9      -8.133   9.797  -5.363  1.00 61.75           C  
ATOM   1998  CB  LYS B   9      -9.992   8.500  -4.293  1.00 61.75           C  
ATOM   1999  O   LYS B   9      -6.969   9.484  -5.094  1.00 61.75           O  
ATOM   2000  CG  LYS B   9      -9.172   7.281  -3.891  1.00 61.75           C  
ATOM   2001  CD  LYS B   9     -10.023   6.016  -3.889  1.00 61.75           C  
ATOM   2002  CE  LYS B   9      -9.188   4.777  -3.600  1.00 61.75           C  
ATOM   2003  NZ  LYS B   9     -10.016   3.539  -3.574  1.00 61.75           N  
ATOM   2004  N   THR B  10      -8.586  10.172  -6.500  1.00 60.50           N  
ATOM   2005  CA  THR B  10      -7.688  10.125  -7.645  1.00 60.50           C  
ATOM   2006  C   THR B  10      -6.758  11.336  -7.656  1.00 60.50           C  
ATOM   2007  CB  THR B  10      -8.469  10.062  -8.969  1.00 60.50           C  
ATOM   2008  O   THR B  10      -5.660  11.281  -8.211  1.00 60.50           O  
ATOM   2009  CG2 THR B  10      -7.574   9.609 -10.117  1.00 60.50           C  
ATOM   2010  OG1 THR B  10      -9.555   9.141  -8.836  1.00 60.50           O  
ATOM   2011  N   ASN B  11      -7.262  12.328  -7.109  1.00 57.69           N  
ATOM   2012  CA  ASN B  11      -6.480  13.555  -7.086  1.00 57.69           C  
ATOM   2013  C   ASN B  11      -6.035  13.914  -5.672  1.00 57.69           C  
ATOM   2014  CB  ASN B  11      -7.277  14.711  -7.699  1.00 57.69           C  
ATOM   2015  O   ASN B  11      -6.348  14.992  -5.168  1.00 57.69           O  
ATOM   2016  CG  ASN B  11      -7.457  14.570  -9.195  1.00 57.69           C  
ATOM   2017  ND2 ASN B  11      -8.703  14.648  -9.656  1.00 57.69           N  
ATOM   2018  OD1 ASN B  11      -6.484  14.391  -9.938  1.00 57.69           O  
ATOM   2019  N   SER B  12      -5.391  12.930  -5.074  1.00 65.06           N  
ATOM   2020  CA  SER B  12      -4.961  13.086  -3.689  1.00 65.06           C  
ATOM   2021  C   SER B  12      -4.117  14.344  -3.512  1.00 65.06           C  
ATOM   2022  CB  SER B  12      -4.168  11.867  -3.229  1.00 65.06           C  
ATOM   2023  O   SER B  12      -4.148  14.977  -2.451  1.00 65.06           O  
ATOM   2024  OG  SER B  12      -2.928  11.781  -3.906  1.00 65.06           O  
ATOM   2025  N   TYR B  13      -3.410  14.742  -4.609  1.00 62.78           N  
ATOM   2026  CA  TYR B  13      -2.592  15.953  -4.547  1.00 62.78           C  
ATOM   2027  C   TYR B  13      -3.457  17.188  -4.309  1.00 62.78           C  
ATOM   2028  CB  TYR B  13      -1.785  16.125  -5.836  1.00 62.78           C  
ATOM   2029  O   TYR B  13      -3.076  18.078  -3.551  1.00 62.78           O  
ATOM   2030  CG  TYR B  13      -1.070  17.453  -5.938  1.00 62.78           C  
ATOM   2031  CD1 TYR B  13      -1.608  18.500  -6.680  1.00 62.78           C  
ATOM   2032  CD2 TYR B  13       0.143  17.656  -5.289  1.00 62.78           C  
ATOM   2033  CE1 TYR B  13      -0.953  19.719  -6.773  1.00 62.78           C  
ATOM   2034  CE2 TYR B  13       0.808  18.875  -5.379  1.00 62.78           C  
ATOM   2035  OH  TYR B  13       0.906  21.109  -6.215  1.00 62.78           O  
ATOM   2036  CZ  TYR B  13       0.253  19.891  -6.121  1.00 62.78           C  
ATOM   2037  N   ILE B  14      -4.574  17.219  -4.871  1.00 63.50           N  
ATOM   2038  CA  ILE B  14      -5.492  18.328  -4.688  1.00 63.50           C  
ATOM   2039  C   ILE B  14      -5.984  18.359  -3.240  1.00 63.50           C  
ATOM   2040  CB  ILE B  14      -6.691  18.234  -5.656  1.00 63.50           C  
ATOM   2041  O   ILE B  14      -6.086  19.438  -2.637  1.00 63.50           O  
ATOM   2042  CG1 ILE B  14      -6.215  18.375  -7.109  1.00 63.50           C  
ATOM   2043  CG2 ILE B  14      -7.738  19.312  -5.328  1.00 63.50           C  
ATOM   2044  CD1 ILE B  14      -7.309  18.141  -8.141  1.00 63.50           C  
ATOM   2045  N   VAL B  15      -6.254  17.156  -2.771  1.00 69.88           N  
ATOM   2046  CA  VAL B  15      -6.723  17.078  -1.393  1.00 69.88           C  
ATOM   2047  C   VAL B  15      -5.660  17.641  -0.451  1.00 69.88           C  
ATOM   2048  CB  VAL B  15      -7.070  15.625  -0.996  1.00 69.88           C  
ATOM   2049  O   VAL B  15      -5.977  18.375   0.482  1.00 69.88           O  
ATOM   2050  CG1 VAL B  15      -7.391  15.531   0.495  1.00 69.88           C  
ATOM   2051  CG2 VAL B  15      -8.242  15.109  -1.829  1.00 69.88           C  
ATOM   2052  N   HIS B  16      -4.453  17.359  -0.826  1.00 69.56           N  
ATOM   2053  CA  HIS B  16      -3.357  17.875  -0.018  1.00 69.56           C  
ATOM   2054  C   HIS B  16      -3.307  19.391  -0.067  1.00 69.56           C  
ATOM   2055  CB  HIS B  16      -2.023  17.281  -0.488  1.00 69.56           C  
ATOM   2056  O   HIS B  16      -3.203  20.047   0.973  1.00 69.56           O  
ATOM   2057  CG  HIS B  16      -0.853  17.719   0.333  1.00 69.56           C  
ATOM   2058  CD2 HIS B  16       0.243  17.047   0.751  1.00 69.56           C  
ATOM   2059  ND1 HIS B  16      -0.728  19.000   0.825  1.00 69.56           N  
ATOM   2060  CE1 HIS B  16       0.399  19.109   1.511  1.00 69.56           C  
ATOM   2061  NE2 HIS B  16       1.007  17.922   1.481  1.00 69.56           N  
ATOM   2062  N   HIS B  17      -3.393  19.891  -1.224  1.00 66.25           N  
ATOM   2063  CA  HIS B  17      -3.311  21.344  -1.381  1.00 66.25           C  
ATOM   2064  C   HIS B  17      -4.496  22.031  -0.724  1.00 66.25           C  
ATOM   2065  CB  HIS B  17      -3.236  21.703  -2.863  1.00 66.25           C  
ATOM   2066  O   HIS B  17      -4.336  23.062  -0.071  1.00 66.25           O  
ATOM   2067  CG  HIS B  17      -1.854  21.641  -3.432  1.00 66.25           C  
ATOM   2068  CD2 HIS B  17      -1.316  20.812  -4.359  1.00 66.25           C  
ATOM   2069  ND1 HIS B  17      -0.845  22.500  -3.039  1.00 66.25           N  
ATOM   2070  CE1 HIS B  17       0.258  22.188  -3.705  1.00 66.25           C  
ATOM   2071  NE2 HIS B  17      -0.002  21.188  -4.516  1.00 66.25           N  
ATOM   2072  N   VAL B  18      -5.664  21.484  -0.887  1.00 68.81           N  
ATOM   2073  CA  VAL B  18      -6.859  22.047  -0.276  1.00 68.81           C  
ATOM   2074  C   VAL B  18      -6.734  22.000   1.245  1.00 68.81           C  
ATOM   2075  CB  VAL B  18      -8.133  21.312  -0.728  1.00 68.81           C  
ATOM   2076  O   VAL B  18      -7.043  22.984   1.930  1.00 68.81           O  
ATOM   2077  CG1 VAL B  18      -9.320  21.688   0.155  1.00 68.81           C  
ATOM   2078  CG2 VAL B  18      -8.438  21.609  -2.195  1.00 68.81           C  
ATOM   2079  N   SER B  19      -6.285  20.859   1.652  1.00 73.38           N  
ATOM   2080  CA  SER B  19      -6.121  20.703   3.094  1.00 73.38           C  
ATOM   2081  C   SER B  19      -5.105  21.703   3.645  1.00 73.38           C  
ATOM   2082  CB  SER B  19      -5.688  19.281   3.436  1.00 73.38           C  
ATOM   2083  O   SER B  19      -5.363  22.359   4.648  1.00 73.38           O  
ATOM   2084  OG  SER B  19      -5.527  19.125   4.836  1.00 73.38           O  
ATOM   2085  N   THR B  20      -3.992  21.859   3.012  1.00 66.00           N  
ATOM   2086  CA  THR B  20      -2.967  22.797   3.436  1.00 66.00           C  
ATOM   2087  C   THR B  20      -3.504  24.234   3.402  1.00 66.00           C  
ATOM   2088  CB  THR B  20      -1.712  22.703   2.551  1.00 66.00           C  
ATOM   2089  O   THR B  20      -3.283  25.000   4.336  1.00 66.00           O  
ATOM   2090  CG2 THR B  20      -0.598  23.609   3.068  1.00 66.00           C  
ATOM   2091  OG1 THR B  20      -1.247  21.344   2.543  1.00 66.00           O  
ATOM   2092  N   SER B  21      -4.156  24.531   2.332  1.00 70.69           N  
ATOM   2093  CA  SER B  21      -4.723  25.875   2.197  1.00 70.69           C  
ATOM   2094  C   SER B  21      -5.707  26.172   3.322  1.00 70.69           C  
ATOM   2095  CB  SER B  21      -5.422  26.016   0.844  1.00 70.69           C  
ATOM   2096  O   SER B  21      -5.684  27.250   3.904  1.00 70.69           O  
ATOM   2097  OG  SER B  21      -4.480  25.969  -0.216  1.00 70.69           O  
ATOM   2098  N   LEU B  22      -6.586  25.250   3.637  1.00 67.19           N  
ATOM   2099  CA  LEU B  22      -7.574  25.438   4.695  1.00 67.19           C  
ATOM   2100  C   LEU B  22      -6.895  25.594   6.051  1.00 67.19           C  
ATOM   2101  CB  LEU B  22      -8.539  24.250   4.738  1.00 67.19           C  
ATOM   2102  O   LEU B  22      -7.344  26.391   6.883  1.00 67.19           O  
ATOM   2103  CG  LEU B  22      -9.898  24.453   4.055  1.00 67.19           C  
ATOM   2104  CD1 LEU B  22     -10.461  23.125   3.580  1.00 67.19           C  
ATOM   2105  CD2 LEU B  22     -10.867  25.141   5.000  1.00 67.19           C  
ATOM   2106  N   ASN B  23      -5.871  24.922   6.270  1.00 68.31           N  
ATOM   2107  CA  ASN B  23      -5.113  25.062   7.508  1.00 68.31           C  
ATOM   2108  C   ASN B  23      -4.516  26.469   7.637  1.00 68.31           C  
ATOM   2109  CB  ASN B  23      -4.012  24.016   7.594  1.00 68.31           C  
ATOM   2110  O   ASN B  23      -4.562  27.078   8.711  1.00 68.31           O  
ATOM   2111  CG  ASN B  23      -4.539  22.656   8.016  1.00 68.31           C  
ATOM   2112  ND2 ASN B  23      -3.721  21.625   7.852  1.00 68.31           N  
ATOM   2113  OD1 ASN B  23      -5.676  22.531   8.484  1.00 68.31           O  
ATOM   2114  N   ILE B  24      -4.016  26.922   6.566  1.00 69.50           N  
ATOM   2115  CA  ILE B  24      -3.424  28.266   6.566  1.00 69.50           C  
ATOM   2116  C   ILE B  24      -4.504  29.297   6.855  1.00 69.50           C  
ATOM   2117  CB  ILE B  24      -2.723  28.562   5.227  1.00 69.50           C  
ATOM   2118  O   ILE B  24      -4.309  30.188   7.684  1.00 69.50           O  
ATOM   2119  CG1 ILE B  24      -1.462  27.703   5.074  1.00 69.50           C  
ATOM   2120  CG2 ILE B  24      -2.385  30.062   5.125  1.00 69.50           C  
ATOM   2121  CD1 ILE B  24      -0.840  27.766   3.684  1.00 69.50           C  
ATOM   2122  N   ILE B  25      -5.594  29.219   6.156  1.00 67.62           N  
ATOM   2123  CA  ILE B  25      -6.695  30.156   6.359  1.00 67.62           C  
ATOM   2124  C   ILE B  25      -7.137  30.125   7.820  1.00 67.62           C  
ATOM   2125  CB  ILE B  25      -7.891  29.828   5.434  1.00 67.62           C  
ATOM   2126  O   ILE B  25      -7.352  31.172   8.438  1.00 67.62           O  
ATOM   2127  CG1 ILE B  25      -7.535  30.141   3.977  1.00 67.62           C  
ATOM   2128  CG2 ILE B  25      -9.141  30.594   5.871  1.00 67.62           C  
ATOM   2129  CD1 ILE B  25      -8.531  29.578   2.963  1.00 67.62           C  
ATOM   2130  N   SER B  26      -7.262  28.906   8.320  1.00 67.50           N  
ATOM   2131  CA  SER B  26      -7.660  28.766   9.719  1.00 67.50           C  
ATOM   2132  C   SER B  26      -6.668  29.438  10.656  1.00 67.50           C  
ATOM   2133  CB  SER B  26      -7.789  27.281  10.086  1.00 67.50           C  
ATOM   2134  O   SER B  26      -7.066  30.125  11.602  1.00 67.50           O  
ATOM   2135  OG  SER B  26      -8.125  27.141  11.453  1.00 67.50           O  
ATOM   2136  N   PHE B  27      -5.430  29.312  10.375  1.00 69.31           N  
ATOM   2137  CA  PHE B  27      -4.391  29.938  11.172  1.00 69.31           C  
ATOM   2138  C   PHE B  27      -4.527  31.469  11.133  1.00 69.31           C  
ATOM   2139  CB  PHE B  27      -3.002  29.531  10.680  1.00 69.31           C  
ATOM   2140  O   PHE B  27      -4.426  32.125  12.164  1.00 69.31           O  
ATOM   2141  CG  PHE B  27      -1.874  30.047  11.531  1.00 69.31           C  
ATOM   2142  CD1 PHE B  27      -1.099  31.109  11.117  1.00 69.31           C  
ATOM   2143  CD2 PHE B  27      -1.590  29.438  12.758  1.00 69.31           C  
ATOM   2144  CE1 PHE B  27      -0.055  31.594  11.906  1.00 69.31           C  
ATOM   2145  CE2 PHE B  27      -0.549  29.922  13.555  1.00 69.31           C  
ATOM   2146  CZ  PHE B  27       0.219  30.984  13.125  1.00 69.31           C  
ATOM   2147  N   ILE B  28      -4.746  32.000  10.000  1.00 69.69           N  
ATOM   2148  CA  ILE B  28      -4.867  33.438   9.820  1.00 69.69           C  
ATOM   2149  C   ILE B  28      -6.078  33.969  10.602  1.00 69.69           C  
ATOM   2150  CB  ILE B  28      -4.996  33.812   8.328  1.00 69.69           C  
ATOM   2151  O   ILE B  28      -5.996  35.000  11.266  1.00 69.69           O  
ATOM   2152  CG1 ILE B  28      -3.672  33.562   7.598  1.00 69.69           C  
ATOM   2153  CG2 ILE B  28      -5.430  35.281   8.172  1.00 69.69           C  
ATOM   2154  CD1 ILE B  28      -3.752  33.719   6.086  1.00 69.69           C  
ATOM   2155  N   ILE B  29      -7.148  33.250  10.508  1.00 67.25           N  
ATOM   2156  CA  ILE B  29      -8.367  33.656  11.188  1.00 67.25           C  
ATOM   2157  C   ILE B  29      -8.141  33.656  12.695  1.00 67.25           C  
ATOM   2158  CB  ILE B  29      -9.555  32.719  10.836  1.00 67.25           C  
ATOM   2159  O   ILE B  29      -8.594  34.594  13.391  1.00 67.25           O  
ATOM   2160  CG1 ILE B  29     -10.016  32.969   9.391  1.00 67.25           C  
ATOM   2161  CG2 ILE B  29     -10.711  32.938  11.820  1.00 67.25           C  
ATOM   2162  CD1 ILE B  29     -11.008  31.953   8.875  1.00 67.25           C  
ATOM   2163  N   VAL B  30      -7.406  32.719  13.180  1.00 66.75           N  
ATOM   2164  CA  VAL B  30      -7.094  32.656  14.609  1.00 66.75           C  
ATOM   2165  C   VAL B  30      -6.211  33.844  14.992  1.00 66.75           C  
ATOM   2166  CB  VAL B  30      -6.395  31.344  14.984  1.00 66.75           C  
ATOM   2167  O   VAL B  30      -6.422  34.500  16.031  1.00 66.75           O  
ATOM   2168  CG1 VAL B  30      -5.770  31.438  16.375  1.00 66.75           C  
ATOM   2169  CG2 VAL B  30      -7.387  30.188  14.914  1.00 66.75           C  
ATOM   2170  N   LEU B  31      -5.312  34.250  14.148  1.00 69.38           N  
ATOM   2171  CA  LEU B  31      -4.438  35.375  14.422  1.00 69.38           C  
ATOM   2172  C   LEU B  31      -5.234  36.688  14.453  1.00 69.38           C  
ATOM   2173  CB  LEU B  31      -3.334  35.469  13.359  1.00 69.38           C  
ATOM   2174  O   LEU B  31      -5.020  37.531  15.328  1.00 69.38           O  
ATOM   2175  CG  LEU B  31      -2.146  34.531  13.547  1.00 69.38           C  
ATOM   2176  CD1 LEU B  31      -1.213  34.594  12.344  1.00 69.38           C  
ATOM   2177  CD2 LEU B  31      -1.398  34.844  14.836  1.00 69.38           C  
ATOM   2178  N   ILE B  32      -6.086  36.812  13.477  1.00 68.94           N  
ATOM   2179  CA  ILE B  32      -6.906  38.000  13.414  1.00 68.94           C  
ATOM   2180  C   ILE B  32      -7.797  38.094  14.656  1.00 68.94           C  
ATOM   2181  CB  ILE B  32      -7.770  38.031  12.133  1.00 68.94           C  
ATOM   2182  O   ILE B  32      -7.992  39.188  15.211  1.00 68.94           O  
ATOM   2183  CG1 ILE B  32      -6.887  38.250  10.898  1.00 68.94           C  
ATOM   2184  CG2 ILE B  32      -8.852  39.125  12.227  1.00 68.94           C  
ATOM   2185  CD1 ILE B  32      -7.625  38.094   9.578  1.00 68.94           C  
ATOM   2186  N   TRP B  33      -8.289  36.906  15.031  1.00 68.81           N  
ATOM   2187  CA  TRP B  33      -9.141  36.875  16.203  1.00 68.81           C  
ATOM   2188  C   TRP B  33      -8.359  37.250  17.453  1.00 68.81           C  
ATOM   2189  CB  TRP B  33      -9.766  35.500  16.391  1.00 68.81           C  
ATOM   2190  O   TRP B  33      -8.836  38.031  18.281  1.00 68.81           O  
ATOM   2191  CG  TRP B  33     -10.641  35.375  17.594  1.00 68.81           C  
ATOM   2192  CD1 TRP B  33     -11.914  35.844  17.750  1.00 68.81           C  
ATOM   2193  CD2 TRP B  33     -10.305  34.719  18.828  1.00 68.81           C  
ATOM   2194  CE2 TRP B  33     -11.422  34.875  19.688  1.00 68.81           C  
ATOM   2195  CE3 TRP B  33      -9.172  34.062  19.297  1.00 68.81           C  
ATOM   2196  NE1 TRP B  33     -12.391  35.562  19.000  1.00 68.81           N  
ATOM   2197  CH2 TRP B  33     -10.312  33.688  21.422  1.00 68.81           C  
ATOM   2198  CZ2 TRP B  33     -11.438  34.344  20.984  1.00 68.81           C  
ATOM   2199  CZ3 TRP B  33      -9.188  33.531  20.594  1.00 68.81           C  
ATOM   2200  N   ILE B  34      -7.148  36.844  17.609  1.00 66.69           N  
ATOM   2201  CA  ILE B  34      -6.305  37.125  18.766  1.00 66.69           C  
ATOM   2202  C   ILE B  34      -5.945  38.625  18.797  1.00 66.69           C  
ATOM   2203  CB  ILE B  34      -5.020  36.281  18.750  1.00 66.69           C  
ATOM   2204  O   ILE B  34      -5.961  39.250  19.859  1.00 66.69           O  
ATOM   2205  CG1 ILE B  34      -5.359  34.812  19.031  1.00 66.69           C  
ATOM   2206  CG2 ILE B  34      -4.000  36.812  19.766  1.00 66.69           C  
ATOM   2207  CD1 ILE B  34      -4.199  33.844  18.781  1.00 66.69           C  
ATOM   2208  N   PHE B  35      -5.754  39.219  17.672  1.00 71.25           N  
ATOM   2209  CA  PHE B  35      -5.277  40.594  17.609  1.00 71.25           C  
ATOM   2210  C   PHE B  35      -6.406  41.531  17.219  1.00 71.25           C  
ATOM   2211  CB  PHE B  35      -4.117  40.719  16.625  1.00 71.25           C  
ATOM   2212  O   PHE B  35      -6.160  42.625  16.672  1.00 71.25           O  
ATOM   2213  CG  PHE B  35      -2.854  40.031  17.078  1.00 71.25           C  
ATOM   2214  CD1 PHE B  35      -2.076  40.594  18.094  1.00 71.25           C  
ATOM   2215  CD2 PHE B  35      -2.441  38.844  16.500  1.00 71.25           C  
ATOM   2216  CE1 PHE B  35      -0.905  39.969  18.516  1.00 71.25           C  
ATOM   2217  CE2 PHE B  35      -1.273  38.219  16.922  1.00 71.25           C  
ATOM   2218  CZ  PHE B  35      -0.506  38.781  17.922  1.00 71.25           C  
ATOM   2219  N   GLU B  36      -7.551  41.062  17.297  1.00 71.62           N  
ATOM   2220  CA  GLU B  36      -8.695  41.875  16.844  1.00 71.62           C  
ATOM   2221  C   GLU B  36      -8.672  43.250  17.469  1.00 71.62           C  
ATOM   2222  CB  GLU B  36     -10.008  41.156  17.203  1.00 71.62           C  
ATOM   2223  O   GLU B  36      -8.852  44.250  16.766  1.00 71.62           O  
ATOM   2224  CG  GLU B  36     -11.242  41.875  16.688  1.00 71.62           C  
ATOM   2225  CD  GLU B  36     -12.539  41.188  17.062  1.00 71.62           C  
ATOM   2226  OE1 GLU B  36     -13.633  41.719  16.750  1.00 71.62           O  
ATOM   2227  OE2 GLU B  36     -12.469  40.094  17.656  1.00 71.62           O  
ATOM   2228  N   SER B  37      -8.469  43.375  18.781  1.00 73.62           N  
ATOM   2229  CA  SER B  37      -8.477  44.656  19.484  1.00 73.62           C  
ATOM   2230  C   SER B  37      -7.359  45.562  18.984  1.00 73.62           C  
ATOM   2231  CB  SER B  37      -8.336  44.438  20.984  1.00 73.62           C  
ATOM   2232  O   SER B  37      -7.582  46.750  18.750  1.00 73.62           O  
ATOM   2233  OG  SER B  37      -7.977  45.656  21.641  1.00 73.62           O  
ATOM   2234  N   THR B  38      -6.215  44.875  18.812  1.00 69.56           N  
ATOM   2235  CA  THR B  38      -5.066  45.625  18.359  1.00 69.56           C  
ATOM   2236  C   THR B  38      -5.281  46.156  16.938  1.00 69.56           C  
ATOM   2237  CB  THR B  38      -3.773  44.812  18.422  1.00 69.56           C  
ATOM   2238  O   THR B  38      -4.969  47.281  16.625  1.00 69.56           O  
ATOM   2239  CG2 THR B  38      -2.547  45.656  18.141  1.00 69.56           C  
ATOM   2240  OG1 THR B  38      -3.645  44.219  19.719  1.00 69.56           O  
ATOM   2241  N   ILE B  39      -5.875  45.281  16.141  1.00 68.19           N  
ATOM   2242  CA  ILE B  39      -6.105  45.625  14.742  1.00 68.19           C  
ATOM   2243  C   ILE B  39      -7.156  46.719  14.648  1.00 68.19           C  
ATOM   2244  CB  ILE B  39      -6.551  44.375  13.922  1.00 68.19           C  
ATOM   2245  O   ILE B  39      -7.020  47.656  13.852  1.00 68.19           O  
ATOM   2246  CG1 ILE B  39      -5.410  43.375  13.844  1.00 68.19           C  
ATOM   2247  CG2 ILE B  39      -7.016  44.812  12.523  1.00 68.19           C  
ATOM   2248  CD1 ILE B  39      -5.820  42.031  13.219  1.00 68.19           C  
ATOM   2249  N   LYS B  40      -8.180  46.656  15.500  1.00 69.62           N  
ATOM   2250  CA  LYS B  40      -9.219  47.688  15.500  1.00 69.62           C  
ATOM   2251  C   LYS B  40      -8.648  49.062  15.906  1.00 69.62           C  
ATOM   2252  CB  LYS B  40     -10.359  47.312  16.438  1.00 69.62           C  
ATOM   2253  O   LYS B  40      -8.961  50.062  15.297  1.00 69.62           O  
ATOM   2254  CG  LYS B  40     -11.406  46.406  15.797  1.00 69.62           C  
ATOM   2255  CD  LYS B  40     -12.555  46.125  16.766  1.00 69.62           C  
ATOM   2256  CE  LYS B  40     -13.617  45.250  16.109  1.00 69.62           C  
ATOM   2257  NZ  LYS B  40     -14.703  44.875  17.078  1.00 69.62           N  
ATOM   2258  N   GLU B  41      -7.863  49.000  16.906  1.00 72.69           N  
ATOM   2259  CA  GLU B  41      -7.320  50.250  17.453  1.00 72.69           C  
ATOM   2260  C   GLU B  41      -6.297  50.844  16.500  1.00 72.69           C  
ATOM   2261  CB  GLU B  41      -6.688  49.969  18.828  1.00 72.69           C  
ATOM   2262  O   GLU B  41      -6.363  52.062  16.219  1.00 72.69           O  
ATOM   2263  CG  GLU B  41      -6.609  51.219  19.703  1.00 72.69           C  
ATOM   2264  CD  GLU B  41      -5.965  50.969  21.047  1.00 72.69           C  
ATOM   2265  OE1 GLU B  41      -5.738  51.938  21.812  1.00 72.69           O  
ATOM   2266  OE2 GLU B  41      -5.684  49.781  21.359  1.00 72.69           O  
ATOM   2267  N   LYS B  42      -5.402  50.062  16.016  1.00 71.69           N  
ATOM   2268  CA  LYS B  42      -4.273  50.562  15.258  1.00 71.69           C  
ATOM   2269  C   LYS B  42      -4.660  50.844  13.805  1.00 71.69           C  
ATOM   2270  CB  LYS B  42      -3.092  49.594  15.305  1.00 71.69           C  
ATOM   2271  O   LYS B  42      -4.191  51.812  13.203  1.00 71.69           O  
ATOM   2272  CG  LYS B  42      -1.844  50.188  15.953  1.00 71.69           C  
ATOM   2273  CD  LYS B  42      -0.713  49.156  16.000  1.00 71.69           C  
ATOM   2274  CE  LYS B  42       0.532  49.719  16.656  1.00 71.69           C  
ATOM   2275  NZ  LYS B  42       1.647  48.750  16.688  1.00 71.69           N  
ATOM   2276  N   LEU B  43      -5.535  50.000  13.273  1.00 69.62           N  
ATOM   2277  CA  LEU B  43      -5.836  50.156  11.852  1.00 69.62           C  
ATOM   2278  C   LEU B  43      -7.230  50.719  11.641  1.00 69.62           C  
ATOM   2279  CB  LEU B  43      -5.734  48.781  11.156  1.00 69.62           C  
ATOM   2280  O   LEU B  43      -7.660  50.938  10.500  1.00 69.62           O  
ATOM   2281  CG  LEU B  43      -4.328  48.312  10.773  1.00 69.62           C  
ATOM   2282  CD1 LEU B  43      -4.258  46.781  10.750  1.00 69.62           C  
ATOM   2283  CD2 LEU B  43      -3.930  48.906   9.422  1.00 69.62           C  
ATOM   2284  N   ASN B  44      -7.953  51.188  12.719  1.00 66.62           N  
ATOM   2285  CA  ASN B  44      -9.297  51.750  12.656  1.00 66.62           C  
ATOM   2286  C   ASN B  44     -10.211  50.906  11.758  1.00 66.62           C  
ATOM   2287  CB  ASN B  44      -9.258  53.188  12.164  1.00 66.62           C  
ATOM   2288  O   ASN B  44     -10.883  51.438  10.883  1.00 66.62           O  
ATOM   2289  CG  ASN B  44     -10.109  54.125  13.008  1.00 66.62           C  
ATOM   2290  ND2 ASN B  44     -10.180  55.375  12.609  1.00 66.62           N  
ATOM   2291  OD1 ASN B  44     -10.695  53.719  14.008  1.00 66.62           O  
ATOM   2292  N   ILE B  45      -9.930  49.531  11.688  1.00 59.81           N  
ATOM   2293  CA  ILE B  45     -10.742  48.625  10.898  1.00 59.81           C  
ATOM   2294  C   ILE B  45     -11.938  48.125  11.727  1.00 59.81           C  
ATOM   2295  CB  ILE B  45      -9.906  47.406  10.414  1.00 59.81           C  
ATOM   2296  O   ILE B  45     -11.781  47.750  12.883  1.00 59.81           O  
ATOM   2297  CG1 ILE B  45      -8.781  47.875   9.484  1.00 59.81           C  
ATOM   2298  CG2 ILE B  45     -10.805  46.375   9.719  1.00 59.81           C  
ATOM   2299  CD1 ILE B  45      -7.801  46.750   9.109  1.00 59.81           C  
ATOM   2300  N   ILE B  46     -13.156  48.469  11.352  1.00 56.31           N  
ATOM   2301  CA  ILE B  46     -14.391  47.938  11.945  1.00 56.31           C  
ATOM   2302  C   ILE B  46     -14.742  46.594  11.328  1.00 56.31           C  
ATOM   2303  CB  ILE B  46     -15.555  48.938  11.758  1.00 56.31           C  
ATOM   2304  O   ILE B  46     -14.891  46.500  10.109  1.00 56.31           O  
ATOM   2305  CG1 ILE B  46     -15.227  50.281  12.430  1.00 56.31           C  
ATOM   2306  CG2 ILE B  46     -16.859  48.375  12.312  1.00 56.31           C  
ATOM   2307  CD1 ILE B  46     -16.094  51.438  11.961  1.00 56.31           C  
ATOM   2308  N   PHE B  47     -14.445  45.531  12.008  1.00 57.72           N  
ATOM   2309  CA  PHE B  47     -14.852  44.219  11.531  1.00 57.72           C  
ATOM   2310  C   PHE B  47     -16.375  44.094  11.453  1.00 57.72           C  
ATOM   2311  CB  PHE B  47     -14.297  43.094  12.438  1.00 57.72           C  
ATOM   2312  O   PHE B  47     -17.062  44.281  12.461  1.00 57.72           O  
ATOM   2313  CG  PHE B  47     -12.820  42.875  12.266  1.00 57.72           C  
ATOM   2314  CD1 PHE B  47     -12.344  42.031  11.250  1.00 57.72           C  
ATOM   2315  CD2 PHE B  47     -11.906  43.469  13.117  1.00 57.72           C  
ATOM   2316  CE1 PHE B  47     -10.977  41.812  11.086  1.00 57.72           C  
ATOM   2317  CE2 PHE B  47     -10.539  43.250  12.969  1.00 57.72           C  
ATOM   2318  CZ  PHE B  47     -10.078  42.438  11.953  1.00 57.72           C  
ATOM   2319  N   THR B  48     -16.922  44.344  10.242  1.00 55.34           N  
ATOM   2320  CA  THR B  48     -18.359  44.250  10.047  1.00 55.34           C  
ATOM   2321  C   THR B  48     -18.812  42.781  10.109  1.00 55.34           C  
ATOM   2322  CB  THR B  48     -18.781  44.844   8.703  1.00 55.34           C  
ATOM   2323  O   THR B  48     -19.969  42.500  10.414  1.00 55.34           O  
ATOM   2324  CG2 THR B  48     -19.188  46.312   8.875  1.00 55.34           C  
ATOM   2325  OG1 THR B  48     -17.703  44.781   7.777  1.00 55.34           O  
ATOM   2326  N   VAL B  49     -18.000  41.875   9.578  1.00 56.31           N  
ATOM   2327  CA  VAL B  49     -18.375  40.469   9.531  1.00 56.31           C  
ATOM   2328  C   VAL B  49     -18.219  39.844  10.922  1.00 56.31           C  
ATOM   2329  CB  VAL B  49     -17.531  39.688   8.500  1.00 56.31           C  
ATOM   2330  O   VAL B  49     -17.312  40.188  11.664  1.00 56.31           O  
ATOM   2331  CG1 VAL B  49     -17.969  38.219   8.453  1.00 56.31           C  
ATOM   2332  CG2 VAL B  49     -17.656  40.312   7.117  1.00 56.31           C  
ATOM   2333  N   ASN B  50     -19.297  39.156  11.352  1.00 61.75           N  
ATOM   2334  CA  ASN B  50     -19.234  38.406  12.602  1.00 61.75           C  
ATOM   2335  C   ASN B  50     -18.109  37.375  12.586  1.00 61.75           C  
ATOM   2336  CB  ASN B  50     -20.578  37.719  12.883  1.00 61.75           C  
ATOM   2337  O   ASN B  50     -18.250  36.312  11.961  1.00 61.75           O  
ATOM   2338  CG  ASN B  50     -20.797  37.469  14.359  1.00 61.75           C  
ATOM   2339  ND2 ASN B  50     -22.062  37.375  14.758  1.00 61.75           N  
ATOM   2340  OD1 ASN B  50     -19.844  37.375  15.141  1.00 61.75           O  
ATOM   2341  N   LEU B  51     -16.922  37.812  12.961  1.00 58.94           N  
ATOM   2342  CA  LEU B  51     -15.750  36.969  13.008  1.00 58.94           C  
ATOM   2343  C   LEU B  51     -16.094  35.594  13.609  1.00 58.94           C  
ATOM   2344  CB  LEU B  51     -14.633  37.625  13.812  1.00 58.94           C  
ATOM   2345  O   LEU B  51     -15.547  34.594  13.188  1.00 58.94           O  
ATOM   2346  CG  LEU B  51     -13.539  38.344  13.016  1.00 58.94           C  
ATOM   2347  CD1 LEU B  51     -13.320  39.750  13.547  1.00 58.94           C  
ATOM   2348  CD2 LEU B  51     -12.242  37.531  13.055  1.00 58.94           C  
ATOM   2349  N   GLU B  52     -17.016  35.656  14.492  1.00 61.78           N  
ATOM   2350  CA  GLU B  52     -17.469  34.406  15.125  1.00 61.78           C  
ATOM   2351  C   GLU B  52     -18.094  33.469  14.102  1.00 61.78           C  
ATOM   2352  CB  GLU B  52     -18.453  34.688  16.250  1.00 61.78           C  
ATOM   2353  O   GLU B  52     -17.844  32.250  14.125  1.00 61.78           O  
ATOM   2354  CG  GLU B  52     -17.812  34.750  17.641  1.00 61.78           C  
ATOM   2355  CD  GLU B  52     -18.734  35.344  18.703  1.00 61.78           C  
ATOM   2356  OE1 GLU B  52     -18.297  35.469  19.859  1.00 61.78           O  
ATOM   2357  OE2 GLU B  52     -19.891  35.656  18.359  1.00 61.78           O  
ATOM   2358  N   ALA B  53     -18.859  34.062  13.273  1.00 64.06           N  
ATOM   2359  CA  ALA B  53     -19.516  33.250  12.242  1.00 64.06           C  
ATOM   2360  C   ALA B  53     -18.500  32.656  11.297  1.00 64.06           C  
ATOM   2361  CB  ALA B  53     -20.516  34.125  11.469  1.00 64.06           C  
ATOM   2362  O   ALA B  53     -18.625  31.500  10.891  1.00 64.06           O  
ATOM   2363  N   ILE B  54     -17.516  33.406  10.953  1.00 64.19           N  
ATOM   2364  CA  ILE B  54     -16.500  32.906  10.031  1.00 64.19           C  
ATOM   2365  C   ILE B  54     -15.711  31.766  10.672  1.00 64.19           C  
ATOM   2366  CB  ILE B  54     -15.539  34.062   9.609  1.00 64.19           C  
ATOM   2367  O   ILE B  54     -15.414  30.766  10.016  1.00 64.19           O  
ATOM   2368  CG1 ILE B  54     -16.266  35.094   8.742  1.00 64.19           C  
ATOM   2369  CG2 ILE B  54     -14.312  33.500   8.883  1.00 64.19           C  
ATOM   2370  CD1 ILE B  54     -15.453  36.344   8.445  1.00 64.19           C  
ATOM   2371  N   VAL B  55     -15.422  31.906  11.922  1.00 65.38           N  
ATOM   2372  CA  VAL B  55     -14.672  30.875  12.633  1.00 65.38           C  
ATOM   2373  C   VAL B  55     -15.477  29.578  12.664  1.00 65.38           C  
ATOM   2374  CB  VAL B  55     -14.320  31.312  14.070  1.00 65.38           C  
ATOM   2375  O   VAL B  55     -14.930  28.484  12.461  1.00 65.38           O  
ATOM   2376  CG1 VAL B  55     -13.812  30.125  14.891  1.00 65.38           C  
ATOM   2377  CG2 VAL B  55     -13.289  32.438  14.047  1.00 65.38           C  
ATOM   2378  N   VAL B  56     -16.734  29.750  12.875  1.00 65.00           N  
ATOM   2379  CA  VAL B  56     -17.609  28.578  12.922  1.00 65.00           C  
ATOM   2380  C   VAL B  56     -17.641  27.906  11.555  1.00 65.00           C  
ATOM   2381  CB  VAL B  56     -19.031  28.953  13.375  1.00 65.00           C  
ATOM   2382  O   VAL B  56     -17.516  26.688  11.453  1.00 65.00           O  
ATOM   2383  CG1 VAL B  56     -20.000  27.781  13.141  1.00 65.00           C  
ATOM   2384  CG2 VAL B  56     -19.047  29.359  14.844  1.00 65.00           C  
ATOM   2385  N   PHE B  57     -17.766  28.719  10.578  1.00 68.38           N  
ATOM   2386  CA  PHE B  57     -17.844  28.172   9.227  1.00 68.38           C  
ATOM   2387  C   PHE B  57     -16.562  27.438   8.859  1.00 68.38           C  
ATOM   2388  CB  PHE B  57     -18.109  29.281   8.211  1.00 68.38           C  
ATOM   2389  O   PHE B  57     -16.594  26.328   8.344  1.00 68.38           O  
ATOM   2390  CG  PHE B  57     -18.172  28.812   6.785  1.00 68.38           C  
ATOM   2391  CD1 PHE B  57     -17.109  29.031   5.918  1.00 68.38           C  
ATOM   2392  CD2 PHE B  57     -19.297  28.141   6.312  1.00 68.38           C  
ATOM   2393  CE1 PHE B  57     -17.172  28.578   4.598  1.00 68.38           C  
ATOM   2394  CE2 PHE B  57     -19.359  27.703   4.996  1.00 68.38           C  
ATOM   2395  CZ  PHE B  57     -18.297  27.922   4.137  1.00 68.38           C  
ATOM   2396  N   ILE B  58     -15.430  28.016   9.141  1.00 68.00           N  
ATOM   2397  CA  ILE B  58     -14.148  27.406   8.812  1.00 68.00           C  
ATOM   2398  C   ILE B  58     -13.953  26.125   9.602  1.00 68.00           C  
ATOM   2399  CB  ILE B  58     -12.977  28.391   9.094  1.00 68.00           C  
ATOM   2400  O   ILE B  58     -13.391  25.141   9.086  1.00 68.00           O  
ATOM   2401  CG1 ILE B  58     -12.961  29.500   8.047  1.00 68.00           C  
ATOM   2402  CG2 ILE B  58     -11.641  27.641   9.117  1.00 68.00           C  
ATOM   2403  CD1 ILE B  58     -11.977  30.625   8.359  1.00 68.00           C  
ATOM   2404  N   SER B  59     -14.469  26.156  10.812  1.00 68.12           N  
ATOM   2405  CA  SER B  59     -14.359  24.953  11.633  1.00 68.12           C  
ATOM   2406  C   SER B  59     -15.125  23.781  11.023  1.00 68.12           C  
ATOM   2407  CB  SER B  59     -14.875  25.219  13.047  1.00 68.12           C  
ATOM   2408  O   SER B  59     -14.656  22.641  11.047  1.00 68.12           O  
ATOM   2409  OG  SER B  59     -14.133  26.266  13.664  1.00 68.12           O  
ATOM   2410  N   ILE B  60     -16.266  24.094  10.477  1.00 67.19           N  
ATOM   2411  CA  ILE B  60     -17.062  23.062   9.836  1.00 67.19           C  
ATOM   2412  C   ILE B  60     -16.312  22.500   8.633  1.00 67.19           C  
ATOM   2413  CB  ILE B  60     -18.438  23.609   9.391  1.00 67.19           C  
ATOM   2414  O   ILE B  60     -16.281  21.281   8.430  1.00 67.19           O  
ATOM   2415  CG1 ILE B  60     -19.297  23.938  10.617  1.00 67.19           C  
ATOM   2416  CG2 ILE B  60     -19.156  22.594   8.484  1.00 67.19           C  
ATOM   2417  CD1 ILE B  60     -20.578  24.703  10.289  1.00 67.19           C  
ATOM   2418  N   LEU B  61     -15.711  23.359   7.895  1.00 71.00           N  
ATOM   2419  CA  LEU B  61     -14.977  22.938   6.707  1.00 71.00           C  
ATOM   2420  C   LEU B  61     -13.797  22.047   7.086  1.00 71.00           C  
ATOM   2421  CB  LEU B  61     -14.492  24.141   5.918  1.00 71.00           C  
ATOM   2422  O   LEU B  61     -13.547  21.031   6.438  1.00 71.00           O  
ATOM   2423  CG  LEU B  61     -15.547  24.891   5.098  1.00 71.00           C  
ATOM   2424  CD1 LEU B  61     -14.945  26.156   4.477  1.00 71.00           C  
ATOM   2425  CD2 LEU B  61     -16.125  23.984   4.023  1.00 71.00           C  
ATOM   2426  N   ILE B  62     -13.086  22.391   8.117  1.00 72.81           N  
ATOM   2427  CA  ILE B  62     -11.898  21.656   8.539  1.00 72.81           C  
ATOM   2428  C   ILE B  62     -12.305  20.266   9.023  1.00 72.81           C  
ATOM   2429  CB  ILE B  62     -11.125  22.406   9.641  1.00 72.81           C  
ATOM   2430  O   ILE B  62     -11.617  19.281   8.742  1.00 72.81           O  
ATOM   2431  CG1 ILE B  62     -10.461  23.656   9.070  1.00 72.81           C  
ATOM   2432  CG2 ILE B  62     -10.094  21.484  10.297  1.00 72.81           C  
ATOM   2433  CD1 ILE B  62      -9.852  24.562  10.125  1.00 72.81           C  
ATOM   2434  N   VAL B  63     -13.438  20.250   9.727  1.00 69.62           N  
ATOM   2435  CA  VAL B  63     -13.930  18.953  10.203  1.00 69.62           C  
ATOM   2436  C   VAL B  63     -14.273  18.062   9.016  1.00 69.62           C  
ATOM   2437  CB  VAL B  63     -15.164  19.125  11.117  1.00 69.62           C  
ATOM   2438  O   VAL B  63     -13.953  16.875   9.016  1.00 69.62           O  
ATOM   2439  CG1 VAL B  63     -15.852  17.781  11.344  1.00 69.62           C  
ATOM   2440  CG2 VAL B  63     -14.758  19.750  12.453  1.00 69.62           C  
ATOM   2441  N   GLY B  64     -14.938  18.656   8.086  1.00 72.25           N  
ATOM   2442  CA  GLY B  64     -15.242  17.891   6.883  1.00 72.25           C  
ATOM   2443  C   GLY B  64     -14.008  17.375   6.180  1.00 72.25           C  
ATOM   2444  O   GLY B  64     -13.977  16.219   5.750  1.00 72.25           O  
ATOM   2445  N   LEU B  65     -13.008  18.188   6.109  1.00 73.44           N  
ATOM   2446  CA  LEU B  65     -11.766  17.797   5.465  1.00 73.44           C  
ATOM   2447  C   LEU B  65     -11.078  16.672   6.242  1.00 73.44           C  
ATOM   2448  CB  LEU B  65     -10.820  19.000   5.340  1.00 73.44           C  
ATOM   2449  O   LEU B  65     -10.531  15.742   5.648  1.00 73.44           O  
ATOM   2450  CG  LEU B  65      -9.516  18.750   4.586  1.00 73.44           C  
ATOM   2451  CD1 LEU B  65      -9.789  18.484   3.109  1.00 73.44           C  
ATOM   2452  CD2 LEU B  65      -8.570  19.938   4.754  1.00 73.44           C  
ATOM   2453  N   ASN B  66     -11.125  16.828   7.512  1.00 72.88           N  
ATOM   2454  CA  ASN B  66     -10.539  15.789   8.359  1.00 72.88           C  
ATOM   2455  C   ASN B  66     -11.203  14.438   8.141  1.00 72.88           C  
ATOM   2456  CB  ASN B  66     -10.633  16.188   9.836  1.00 72.88           C  
ATOM   2457  O   ASN B  66     -10.523  13.406   8.086  1.00 72.88           O  
ATOM   2458  CG  ASN B  66      -9.328  16.000  10.578  1.00 72.88           C  
ATOM   2459  ND2 ASN B  66      -9.180  16.688  11.703  1.00 72.88           N  
ATOM   2460  OD1 ASN B  66      -8.461  15.234  10.141  1.00 72.88           O  
ATOM   2461  N   GLN B  67     -12.477  14.422   7.977  1.00 72.62           N  
ATOM   2462  CA  GLN B  67     -13.203  13.188   7.719  1.00 72.62           C  
ATOM   2463  C   GLN B  67     -12.805  12.578   6.375  1.00 72.62           C  
ATOM   2464  CB  GLN B  67     -14.711  13.430   7.754  1.00 72.62           C  
ATOM   2465  O   GLN B  67     -12.625  11.367   6.262  1.00 72.62           O  
ATOM   2466  CG  GLN B  67     -15.266  13.648   9.156  1.00 72.62           C  
ATOM   2467  CD  GLN B  67     -16.781  13.508   9.219  1.00 72.62           C  
ATOM   2468  NE2 GLN B  67     -17.328  13.617  10.414  1.00 72.62           N  
ATOM   2469  OE1 GLN B  67     -17.438  13.289   8.195  1.00 72.62           O  
ATOM   2470  N   LEU B  68     -12.641  13.406   5.441  1.00 72.69           N  
ATOM   2471  CA  LEU B  68     -12.242  12.953   4.117  1.00 72.69           C  
ATOM   2472  C   LEU B  68     -10.844  12.352   4.148  1.00 72.69           C  
ATOM   2473  CB  LEU B  68     -12.281  14.117   3.117  1.00 72.69           C  
ATOM   2474  O   LEU B  68     -10.609  11.281   3.584  1.00 72.69           O  
ATOM   2475  CG  LEU B  68     -11.875  13.789   1.680  1.00 72.69           C  
ATOM   2476  CD1 LEU B  68     -12.898  12.859   1.039  1.00 72.69           C  
ATOM   2477  CD2 LEU B  68     -11.727  15.070   0.863  1.00 72.69           C  
ATOM   2478  N   LEU B  69     -10.000  12.984   4.820  1.00 75.69           N  
ATOM   2479  CA  LEU B  69      -8.617  12.508   4.898  1.00 75.69           C  
ATOM   2480  C   LEU B  69      -8.547  11.156   5.598  1.00 75.69           C  
ATOM   2481  CB  LEU B  69      -7.746  13.531   5.633  1.00 75.69           C  
ATOM   2482  O   LEU B  69      -7.773  10.289   5.191  1.00 75.69           O  
ATOM   2483  CG  LEU B  69      -7.355  14.781   4.848  1.00 75.69           C  
ATOM   2484  CD1 LEU B  69      -6.676  15.789   5.766  1.00 75.69           C  
ATOM   2485  CD2 LEU B  69      -6.445  14.422   3.680  1.00 75.69           C  
ATOM   2486  N   GLN B  70      -9.344  11.016   6.559  1.00 73.94           N  
ATOM   2487  CA  GLN B  70      -9.391   9.742   7.270  1.00 73.94           C  
ATOM   2488  C   GLN B  70      -9.844   8.617   6.348  1.00 73.94           C  
ATOM   2489  CB  GLN B  70     -10.328   9.844   8.477  1.00 73.94           C  
ATOM   2490  O   GLN B  70      -9.250   7.535   6.348  1.00 73.94           O  
ATOM   2491  CG  GLN B  70      -9.672  10.438   9.719  1.00 73.94           C  
ATOM   2492  CD  GLN B  70     -10.477  10.195  10.977  1.00 73.94           C  
ATOM   2493  NE2 GLN B  70     -10.070  10.836  12.070  1.00 73.94           N  
ATOM   2494  OE1 GLN B  70     -11.461   9.453  10.969  1.00 73.94           O  
ATOM   2495  N   LYS B  71     -10.875   8.898   5.629  1.00 73.94           N  
ATOM   2496  CA  LYS B  71     -11.367   7.895   4.688  1.00 73.94           C  
ATOM   2497  C   LYS B  71     -10.305   7.531   3.658  1.00 73.94           C  
ATOM   2498  CB  LYS B  71     -12.625   8.398   3.982  1.00 73.94           C  
ATOM   2499  O   LYS B  71     -10.094   6.352   3.365  1.00 73.94           O  
ATOM   2500  CG  LYS B  71     -13.328   7.348   3.133  1.00 73.94           C  
ATOM   2501  CD  LYS B  71     -14.617   7.887   2.525  1.00 73.94           C  
ATOM   2502  CE  LYS B  71     -15.281   6.855   1.619  1.00 73.94           C  
ATOM   2503  NZ  LYS B  71     -16.516   7.395   0.986  1.00 73.94           N  
ATOM   2504  N   LEU B  72      -9.578   8.492   3.189  1.00 75.56           N  
ATOM   2505  CA  LEU B  72      -8.531   8.266   2.197  1.00 75.56           C  
ATOM   2506  C   LEU B  72      -7.379   7.469   2.799  1.00 75.56           C  
ATOM   2507  CB  LEU B  72      -8.016   9.602   1.651  1.00 75.56           C  
ATOM   2508  O   LEU B  72      -6.785   6.629   2.123  1.00 75.56           O  
ATOM   2509  CG  LEU B  72      -8.969  10.375   0.739  1.00 75.56           C  
ATOM   2510  CD1 LEU B  72      -8.383  11.734   0.390  1.00 75.56           C  
ATOM   2511  CD2 LEU B  72      -9.266   9.578  -0.525  1.00 75.56           C  
ATOM   2512  N   LEU B  73      -7.109   7.750   3.990  1.00 76.94           N  
ATOM   2513  CA  LEU B  73      -6.031   7.043   4.672  1.00 76.94           C  
ATOM   2514  C   LEU B  73      -6.355   5.559   4.809  1.00 76.94           C  
ATOM   2515  CB  LEU B  73      -5.785   7.652   6.055  1.00 76.94           C  
ATOM   2516  O   LEU B  73      -5.516   4.707   4.516  1.00 76.94           O  
ATOM   2517  CG  LEU B  73      -4.727   6.965   6.918  1.00 76.94           C  
ATOM   2518  CD1 LEU B  73      -3.363   7.031   6.238  1.00 76.94           C  
ATOM   2519  CD2 LEU B  73      -4.668   7.605   8.305  1.00 76.94           C  
ATOM   2520  N   ILE B  74      -7.531   5.305   5.184  1.00 73.81           N  
ATOM   2521  CA  ILE B  74      -7.945   3.916   5.344  1.00 73.81           C  
ATOM   2522  C   ILE B  74      -7.883   3.201   3.994  1.00 73.81           C  
ATOM   2523  CB  ILE B  74      -9.367   3.814   5.938  1.00 73.81           C  
ATOM   2524  O   ILE B  74      -7.344   2.096   3.895  1.00 73.81           O  
ATOM   2525  CG1 ILE B  74      -9.367   4.258   7.402  1.00 73.81           C  
ATOM   2526  CG2 ILE B  74      -9.914   2.389   5.797  1.00 73.81           C  
ATOM   2527  CD1 ILE B  74     -10.758   4.418   8.000  1.00 73.81           C  
ATOM   2528  N   GLU B  75      -8.289   3.836   2.994  1.00 77.75           N  
ATOM   2529  CA  GLU B  75      -8.250   3.246   1.658  1.00 77.75           C  
ATOM   2530  C   GLU B  75      -6.812   3.008   1.202  1.00 77.75           C  
ATOM   2531  CB  GLU B  75      -8.984   4.141   0.653  1.00 77.75           C  
ATOM   2532  O   GLU B  75      -6.508   1.972   0.607  1.00 77.75           O  
ATOM   2533  CG  GLU B  75      -9.359   3.430  -0.637  1.00 77.75           C  
ATOM   2534  CD  GLU B  75     -10.172   4.305  -1.586  1.00 77.75           C  
ATOM   2535  OE1 GLU B  75     -10.289   3.951  -2.781  1.00 77.75           O  
ATOM   2536  OE2 GLU B  75     -10.688   5.348  -1.130  1.00 77.75           O  
ATOM   2537  N   ALA B  76      -5.992   3.949   1.523  1.00 81.56           N  
ATOM   2538  CA  ALA B  76      -4.594   3.816   1.130  1.00 81.56           C  
ATOM   2539  C   ALA B  76      -3.932   2.639   1.841  1.00 81.56           C  
ATOM   2540  CB  ALA B  76      -3.832   5.109   1.428  1.00 81.56           C  
ATOM   2541  O   ALA B  76      -3.143   1.906   1.238  1.00 81.56           O  
ATOM   2542  N   GLU B  77      -4.297   2.436   3.025  1.00 81.69           N  
ATOM   2543  CA  GLU B  77      -3.707   1.368   3.826  1.00 81.69           C  
ATOM   2544  C   GLU B  77      -4.094  -0.006   3.285  1.00 81.69           C  
ATOM   2545  CB  GLU B  77      -4.137   1.494   5.293  1.00 81.69           C  
ATOM   2546  O   GLU B  77      -3.303  -0.951   3.357  1.00 81.69           O  
ATOM   2547  CG  GLU B  77      -3.396   2.584   6.055  1.00 81.69           C  
ATOM   2548  CD  GLU B  77      -3.791   2.660   7.523  1.00 81.69           C  
ATOM   2549  OE1 GLU B  77      -3.062   3.301   8.312  1.00 81.69           O  
ATOM   2550  OE2 GLU B  77      -4.836   2.074   7.883  1.00 81.69           O  
ATOM   2551  N   TYR B  78      -5.172  -0.063   2.688  1.00 84.38           N  
ATOM   2552  CA  TYR B  78      -5.648  -1.361   2.227  1.00 84.38           C  
ATOM   2553  C   TYR B  78      -5.523  -1.481   0.712  1.00 84.38           C  
ATOM   2554  CB  TYR B  78      -7.105  -1.582   2.650  1.00 84.38           C  
ATOM   2555  O   TYR B  78      -5.902  -2.502   0.131  1.00 84.38           O  
ATOM   2556  CG  TYR B  78      -7.297  -1.645   4.145  1.00 84.38           C  
ATOM   2557  CD1 TYR B  78      -6.633  -2.596   4.914  1.00 84.38           C  
ATOM   2558  CD2 TYR B  78      -8.148  -0.753   4.793  1.00 84.38           C  
ATOM   2559  CE1 TYR B  78      -6.809  -2.658   6.293  1.00 84.38           C  
ATOM   2560  CE2 TYR B  78      -8.328  -0.807   6.172  1.00 84.38           C  
ATOM   2561  OH  TYR B  78      -7.836  -1.817   8.273  1.00 84.38           O  
ATOM   2562  CZ  TYR B  78      -7.660  -1.761   6.910  1.00 84.38           C  
ATOM   2563  N   SER B  79      -4.953  -0.497   0.131  1.00 85.81           N  
ATOM   2564  CA  SER B  79      -4.848  -0.432  -1.322  1.00 85.81           C  
ATOM   2565  C   SER B  79      -4.035  -1.601  -1.871  1.00 85.81           C  
ATOM   2566  CB  SER B  79      -4.211   0.890  -1.757  1.00 85.81           C  
ATOM   2567  O   SER B  79      -4.340  -2.129  -2.941  1.00 85.81           O  
ATOM   2568  OG  SER B  79      -2.871   0.975  -1.309  1.00 85.81           O  
ATOM   2569  N   PRO B  80      -3.004  -2.041  -1.168  1.00 87.25           N  
ATOM   2570  CA  PRO B  80      -2.277  -3.195  -1.703  1.00 87.25           C  
ATOM   2571  C   PRO B  80      -3.154  -4.441  -1.823  1.00 87.25           C  
ATOM   2572  CB  PRO B  80      -1.159  -3.412  -0.681  1.00 87.25           C  
ATOM   2573  O   PRO B  80      -3.020  -5.203  -2.781  1.00 87.25           O  
ATOM   2574  CG  PRO B  80      -0.902  -2.059  -0.104  1.00 87.25           C  
ATOM   2575  CD  PRO B  80      -2.211  -1.330   0.007  1.00 87.25           C  
ATOM   2576  N   ALA B  81      -3.988  -4.652  -0.877  1.00 89.94           N  
ATOM   2577  CA  ALA B  81      -4.922  -5.777  -0.942  1.00 89.94           C  
ATOM   2578  C   ALA B  81      -5.875  -5.629  -2.123  1.00 89.94           C  
ATOM   2579  CB  ALA B  81      -5.703  -5.895   0.362  1.00 89.94           C  
ATOM   2580  O   ALA B  81      -6.152  -6.598  -2.830  1.00 89.94           O  
ATOM   2581  N   PHE B  82      -6.316  -4.434  -2.340  1.00 89.19           N  
ATOM   2582  CA  PHE B  82      -7.203  -4.172  -3.469  1.00 89.19           C  
ATOM   2583  C   PHE B  82      -6.492  -4.449  -4.789  1.00 89.19           C  
ATOM   2584  CB  PHE B  82      -7.703  -2.723  -3.436  1.00 89.19           C  
ATOM   2585  O   PHE B  82      -7.055  -5.090  -5.680  1.00 89.19           O  
ATOM   2586  CG  PHE B  82      -8.523  -2.395  -2.221  1.00 89.19           C  
ATOM   2587  CD1 PHE B  82      -9.398  -3.328  -1.681  1.00 89.19           C  
ATOM   2588  CD2 PHE B  82      -8.422  -1.146  -1.616  1.00 89.19           C  
ATOM   2589  CE1 PHE B  82     -10.164  -3.025  -0.555  1.00 89.19           C  
ATOM   2590  CE2 PHE B  82      -9.180  -0.837  -0.491  1.00 89.19           C  
ATOM   2591  CZ  PHE B  82     -10.055  -1.777   0.037  1.00 89.19           C  
ATOM   2592  N   ALA B  83      -5.312  -3.906  -4.859  1.00 87.06           N  
ATOM   2593  CA  ALA B  83      -4.535  -4.109  -6.078  1.00 87.06           C  
ATOM   2594  C   ALA B  83      -4.328  -5.594  -6.355  1.00 87.06           C  
ATOM   2595  CB  ALA B  83      -3.188  -3.400  -5.973  1.00 87.06           C  
ATOM   2596  O   ALA B  83      -4.449  -6.039  -7.500  1.00 87.06           O  
ATOM   2597  N   LEU B  84      -3.979  -6.328  -5.324  1.00 88.06           N  
ATOM   2598  CA  LEU B  84      -3.781  -7.766  -5.473  1.00 88.06           C  
ATOM   2599  C   LEU B  84      -5.062  -8.445  -5.945  1.00 88.06           C  
ATOM   2600  CB  LEU B  84      -3.318  -8.383  -4.152  1.00 88.06           C  
ATOM   2601  O   LEU B  84      -5.020  -9.352  -6.781  1.00 88.06           O  
ATOM   2602  CG  LEU B  84      -1.811  -8.570  -3.980  1.00 88.06           C  
ATOM   2603  CD1 LEU B  84      -1.408  -8.328  -2.529  1.00 88.06           C  
ATOM   2604  CD2 LEU B  84      -1.388  -9.969  -4.430  1.00 88.06           C  
ATOM   2605  N   ALA B  85      -6.199  -8.070  -5.441  1.00 91.50           N  
ATOM   2606  CA  ALA B  85      -7.484  -8.633  -5.848  1.00 91.50           C  
ATOM   2607  C   ALA B  85      -7.750  -8.383  -7.328  1.00 91.50           C  
ATOM   2608  CB  ALA B  85      -8.609  -8.047  -5.004  1.00 91.50           C  
ATOM   2609  O   ALA B  85      -8.164  -9.289  -8.055  1.00 91.50           O  
ATOM   2610  N   VAL B  86      -7.488  -7.172  -7.684  1.00 88.50           N  
ATOM   2611  CA  VAL B  86      -7.691  -6.816  -9.086  1.00 88.50           C  
ATOM   2612  C   VAL B  86      -6.781  -7.664  -9.969  1.00 88.50           C  
ATOM   2613  CB  VAL B  86      -7.434  -5.316  -9.336  1.00 88.50           C  
ATOM   2614  O   VAL B  86      -7.219  -8.203 -10.992  1.00 88.50           O  
ATOM   2615  CG1 VAL B  86      -7.402  -5.012 -10.828  1.00 88.50           C  
ATOM   2616  CG2 VAL B  86      -8.492  -4.469  -8.633  1.00 88.50           C  
ATOM   2617  N   GLY B  87      -5.531  -7.773  -9.594  1.00 85.94           N  
ATOM   2618  CA  GLY B  87      -4.613  -8.617 -10.344  1.00 85.94           C  
ATOM   2619  C   GLY B  87      -5.047 -10.070 -10.391  1.00 85.94           C  
ATOM   2620  O   GLY B  87      -5.020 -10.703 -11.445  1.00 85.94           O  
ATOM   2621  N   TYR B  88      -5.430 -10.609  -9.281  1.00 88.19           N  
ATOM   2622  CA  TYR B  88      -5.902 -11.992  -9.203  1.00 88.19           C  
ATOM   2623  C   TYR B  88      -7.102 -12.211 -10.117  1.00 88.19           C  
ATOM   2624  CB  TYR B  88      -6.273 -12.352  -7.762  1.00 88.19           C  
ATOM   2625  O   TYR B  88      -7.148 -13.188 -10.867  1.00 88.19           O  
ATOM   2626  CG  TYR B  88      -6.793 -13.758  -7.602  1.00 88.19           C  
ATOM   2627  CD1 TYR B  88      -8.078 -14.000  -7.121  1.00 88.19           C  
ATOM   2628  CD2 TYR B  88      -5.996 -14.852  -7.930  1.00 88.19           C  
ATOM   2629  CE1 TYR B  88      -8.555 -15.297  -6.969  1.00 88.19           C  
ATOM   2630  CE2 TYR B  88      -6.469 -16.156  -7.785  1.00 88.19           C  
ATOM   2631  OH  TYR B  88      -8.219 -17.656  -7.156  1.00 88.19           O  
ATOM   2632  CZ  TYR B  88      -7.746 -16.359  -7.305  1.00 88.19           C  
ATOM   2633  N   PHE B  89      -7.988 -11.312 -10.133  1.00 90.25           N  
ATOM   2634  CA  PHE B  89      -9.195 -11.438 -10.938  1.00 90.25           C  
ATOM   2635  C   PHE B  89      -8.875 -11.312 -12.422  1.00 90.25           C  
ATOM   2636  CB  PHE B  89     -10.227 -10.375 -10.531  1.00 90.25           C  
ATOM   2637  O   PHE B  89      -9.250 -12.172 -13.219  1.00 90.25           O  
ATOM   2638  CG  PHE B  89     -11.500 -10.430 -11.328  1.00 90.25           C  
ATOM   2639  CD1 PHE B  89     -11.727  -9.523 -12.359  1.00 90.25           C  
ATOM   2640  CD2 PHE B  89     -12.477 -11.383 -11.047  1.00 90.25           C  
ATOM   2641  CE1 PHE B  89     -12.906  -9.570 -13.102  1.00 90.25           C  
ATOM   2642  CE2 PHE B  89     -13.648 -11.430 -11.789  1.00 90.25           C  
ATOM   2643  CZ  PHE B  89     -13.867 -10.523 -12.812  1.00 90.25           C  
ATOM   2644  N   LYS B  90      -8.125 -10.273 -12.781  1.00 86.00           N  
ATOM   2645  CA  LYS B  90      -7.910  -9.945 -14.188  1.00 86.00           C  
ATOM   2646  C   LYS B  90      -6.926 -10.914 -14.828  1.00 86.00           C  
ATOM   2647  CB  LYS B  90      -7.402  -8.508 -14.328  1.00 86.00           C  
ATOM   2648  O   LYS B  90      -7.043 -11.227 -16.016  1.00 86.00           O  
ATOM   2649  CG  LYS B  90      -8.469  -7.449 -14.102  1.00 86.00           C  
ATOM   2650  CD  LYS B  90      -7.949  -6.055 -14.430  1.00 86.00           C  
ATOM   2651  CE  LYS B  90      -9.047  -5.008 -14.297  1.00 86.00           C  
ATOM   2652  NZ  LYS B  90      -8.539  -3.637 -14.617  1.00 86.00           N  
ATOM   2653  N   ASN B  91      -5.969 -11.398 -14.000  1.00 82.31           N  
ATOM   2654  CA  ASN B  91      -4.898 -12.195 -14.594  1.00 82.31           C  
ATOM   2655  C   ASN B  91      -5.145 -13.688 -14.406  1.00 82.31           C  
ATOM   2656  CB  ASN B  91      -3.545 -11.797 -14.000  1.00 82.31           C  
ATOM   2657  O   ASN B  91      -4.469 -14.516 -15.023  1.00 82.31           O  
ATOM   2658  CG  ASN B  91      -3.139 -10.383 -14.367  1.00 82.31           C  
ATOM   2659  ND2 ASN B  91      -2.428  -9.719 -13.469  1.00 82.31           N  
ATOM   2660  OD1 ASN B  91      -3.459  -9.898 -15.453  1.00 82.31           O  
ATOM   2661  N   PHE B  92      -6.059 -14.000 -13.594  1.00 87.06           N  
ATOM   2662  CA  PHE B  92      -6.250 -15.422 -13.359  1.00 87.06           C  
ATOM   2663  C   PHE B  92      -7.727 -15.797 -13.445  1.00 87.06           C  
ATOM   2664  CB  PHE B  92      -5.684 -15.828 -11.992  1.00 87.06           C  
ATOM   2665  O   PHE B  92      -8.148 -16.453 -14.398  1.00 87.06           O  
ATOM   2666  CG  PHE B  92      -5.914 -17.266 -11.641  1.00 87.06           C  
ATOM   2667  CD1 PHE B  92      -6.629 -17.625 -10.500  1.00 87.06           C  
ATOM   2668  CD2 PHE B  92      -5.418 -18.281 -12.453  1.00 87.06           C  
ATOM   2669  CE1 PHE B  92      -6.844 -18.953 -10.180  1.00 87.06           C  
ATOM   2670  CE2 PHE B  92      -5.629 -19.625 -12.133  1.00 87.06           C  
ATOM   2671  CZ  PHE B  92      -6.340 -19.953 -11.000  1.00 87.06           C  
ATOM   2672  N   ILE B  93      -8.617 -15.297 -12.602  1.00 90.12           N  
ATOM   2673  CA  ILE B  93      -9.992 -15.766 -12.445  1.00 90.12           C  
ATOM   2674  C   ILE B  93     -10.766 -15.547 -13.750  1.00 90.12           C  
ATOM   2675  CB  ILE B  93     -10.703 -15.055 -11.273  1.00 90.12           C  
ATOM   2676  O   ILE B  93     -11.344 -16.484 -14.297  1.00 90.12           O  
ATOM   2677  CG1 ILE B  93     -10.062 -15.445  -9.945  1.00 90.12           C  
ATOM   2678  CG2 ILE B  93     -12.203 -15.383 -11.273  1.00 90.12           C  
ATOM   2679  CD1 ILE B  93     -10.164 -16.938  -9.617  1.00 90.12           C  
ATOM   2680  N   PHE B  94     -10.734 -14.352 -14.195  1.00 90.50           N  
ATOM   2681  CA  PHE B  94     -11.516 -14.016 -15.375  1.00 90.50           C  
ATOM   2682  C   PHE B  94     -11.031 -14.805 -16.594  1.00 90.50           C  
ATOM   2683  CB  PHE B  94     -11.438 -12.508 -15.664  1.00 90.50           C  
ATOM   2684  O   PHE B  94     -11.820 -15.477 -17.250  1.00 90.50           O  
ATOM   2685  CG  PHE B  94     -12.336 -12.062 -16.781  1.00 90.50           C  
ATOM   2686  CD1 PHE B  94     -11.820 -11.781 -18.047  1.00 90.50           C  
ATOM   2687  CD2 PHE B  94     -13.703 -11.914 -16.578  1.00 90.50           C  
ATOM   2688  CE1 PHE B  94     -12.656 -11.367 -19.078  1.00 90.50           C  
ATOM   2689  CE2 PHE B  94     -14.547 -11.500 -17.609  1.00 90.50           C  
ATOM   2690  CZ  PHE B  94     -14.016 -11.227 -18.859  1.00 90.50           C  
ATOM   2691  N   PRO B  95      -9.711 -14.750 -16.844  1.00 87.75           N  
ATOM   2692  CA  PRO B  95      -9.234 -15.555 -17.969  1.00 87.75           C  
ATOM   2693  C   PRO B  95      -9.492 -17.047 -17.781  1.00 87.75           C  
ATOM   2694  CB  PRO B  95      -7.734 -15.258 -18.000  1.00 87.75           C  
ATOM   2695  O   PRO B  95      -9.750 -17.766 -18.750  1.00 87.75           O  
ATOM   2696  CG  PRO B  95      -7.594 -13.922 -17.359  1.00 87.75           C  
ATOM   2697  CD  PRO B  95      -8.664 -13.781 -16.312  1.00 87.75           C  
ATOM   2698  N   ALA B  96      -9.375 -17.562 -16.625  1.00 86.75           N  
ATOM   2699  CA  ALA B  96      -9.617 -18.969 -16.359  1.00 86.75           C  
ATOM   2700  C   ALA B  96     -11.047 -19.359 -16.719  1.00 86.75           C  
ATOM   2701  CB  ALA B  96      -9.320 -19.297 -14.906  1.00 86.75           C  
ATOM   2702  O   ALA B  96     -11.281 -20.359 -17.391  1.00 86.75           O  
ATOM   2703  N   ILE B  97     -12.039 -18.594 -16.312  1.00 88.94           N  
ATOM   2704  CA  ILE B  97     -13.445 -18.859 -16.609  1.00 88.94           C  
ATOM   2705  C   ILE B  97     -13.688 -18.797 -18.109  1.00 88.94           C  
ATOM   2706  CB  ILE B  97     -14.367 -17.875 -15.867  1.00 88.94           C  
ATOM   2707  O   ILE B  97     -14.375 -19.641 -18.672  1.00 88.94           O  
ATOM   2708  CG1 ILE B  97     -14.359 -18.141 -14.359  1.00 88.94           C  
ATOM   2709  CG2 ILE B  97     -15.797 -17.938 -16.422  1.00 88.94           C  
ATOM   2710  CD1 ILE B  97     -15.125 -17.109 -13.539  1.00 88.94           C  
ATOM   2711  N   THR B  98     -13.062 -17.828 -18.688  1.00 87.75           N  
ATOM   2712  CA  THR B  98     -13.211 -17.672 -20.141  1.00 87.75           C  
ATOM   2713  C   THR B  98     -12.680 -18.906 -20.859  1.00 87.75           C  
ATOM   2714  CB  THR B  98     -12.469 -16.422 -20.641  1.00 87.75           C  
ATOM   2715  O   THR B  98     -13.352 -19.453 -21.734  1.00 87.75           O  
ATOM   2716  CG2 THR B  98     -12.648 -16.250 -22.156  1.00 87.75           C  
ATOM   2717  OG1 THR B  98     -13.000 -15.266 -19.984  1.00 87.75           O  
ATOM   2718  N   GLN B  99     -11.461 -19.328 -20.469  1.00 85.12           N  
ATOM   2719  CA  GLN B  99     -10.852 -20.484 -21.109  1.00 85.12           C  
ATOM   2720  C   GLN B  99     -11.688 -21.734 -20.875  1.00 85.12           C  
ATOM   2721  CB  GLN B  99      -9.430 -20.688 -20.609  1.00 85.12           C  
ATOM   2722  O   GLN B  99     -11.859 -22.547 -21.797  1.00 85.12           O  
ATOM   2723  CG  GLN B  99      -8.641 -21.734 -21.391  1.00 85.12           C  
ATOM   2724  CD  GLN B  99      -7.168 -21.750 -21.047  1.00 85.12           C  
ATOM   2725  NE2 GLN B  99      -6.441 -22.719 -21.578  1.00 85.12           N  
ATOM   2726  OE1 GLN B  99      -6.688 -20.891 -20.297  1.00 85.12           O  
ATOM   2727  N   ILE B 100     -12.172 -21.938 -19.703  1.00 84.00           N  
ATOM   2728  CA  ILE B 100     -12.977 -23.109 -19.375  1.00 84.00           C  
ATOM   2729  C   ILE B 100     -14.258 -23.125 -20.219  1.00 84.00           C  
ATOM   2730  CB  ILE B 100     -13.328 -23.156 -17.875  1.00 84.00           C  
ATOM   2731  O   ILE B 100     -14.680 -24.172 -20.703  1.00 84.00           O  
ATOM   2732  CG1 ILE B 100     -12.055 -23.344 -17.031  1.00 84.00           C  
ATOM   2733  CG2 ILE B 100     -14.336 -24.281 -17.578  1.00 84.00           C  
ATOM   2734  CD1 ILE B 100     -12.258 -23.125 -15.539  1.00 84.00           C  
ATOM   2735  N   LYS B 101     -14.805 -22.016 -20.453  1.00 86.19           N  
ATOM   2736  CA  LYS B 101     -15.992 -21.906 -21.297  1.00 86.19           C  
ATOM   2737  C   LYS B 101     -15.648 -22.188 -22.750  1.00 86.19           C  
ATOM   2738  CB  LYS B 101     -16.609 -20.500 -21.172  1.00 86.19           C  
ATOM   2739  O   LYS B 101     -16.422 -22.859 -23.453  1.00 86.19           O  
ATOM   2740  CG  LYS B 101     -17.359 -20.281 -19.859  1.00 86.19           C  
ATOM   2741  CD  LYS B 101     -18.062 -18.922 -19.859  1.00 86.19           C  
ATOM   2742  CE  LYS B 101     -18.891 -18.734 -18.594  1.00 86.19           C  
ATOM   2743  NZ  LYS B 101     -19.625 -17.438 -18.594  1.00 86.19           N  
ATOM   2744  N   GLU B 102     -14.547 -21.641 -23.094  1.00 84.94           N  
ATOM   2745  CA  GLU B 102     -14.102 -21.891 -24.453  1.00 84.94           C  
ATOM   2746  C   GLU B 102     -13.867 -23.375 -24.688  1.00 84.94           C  
ATOM   2747  CB  GLU B 102     -12.836 -21.094 -24.766  1.00 84.94           C  
ATOM   2748  O   GLU B 102     -14.039 -23.875 -25.812  1.00 84.94           O  
ATOM   2749  CG  GLU B 102     -13.070 -19.609 -24.969  1.00 84.94           C  
ATOM   2750  CD  GLU B 102     -11.789 -18.828 -25.219  1.00 84.94           C  
ATOM   2751  OE1 GLU B 102     -11.867 -17.625 -25.547  1.00 84.94           O  
ATOM   2752  OE2 GLU B 102     -10.695 -19.422 -25.062  1.00 84.94           O  
ATOM   2753  N   ASN B 103     -13.352 -24.047 -23.641  1.00 82.81           N  
ATOM   2754  CA  ASN B 103     -13.102 -25.484 -23.750  1.00 82.81           C  
ATOM   2755  C   ASN B 103     -14.398 -26.281 -23.734  1.00 82.81           C  
ATOM   2756  CB  ASN B 103     -12.180 -25.953 -22.609  1.00 82.81           C  
ATOM   2757  O   ASN B 103     -14.375 -27.516 -23.781  1.00 82.81           O  
ATOM   2758  CG  ASN B 103     -10.758 -25.453 -22.766  1.00 82.81           C  
ATOM   2759  ND2 ASN B 103      -9.953 -25.641 -21.734  1.00 82.81           N  
ATOM   2760  OD1 ASN B 103     -10.391 -24.906 -23.812  1.00 82.81           O  
ATOM   2761  N   GLY B 104     -15.602 -25.547 -23.609  1.00 84.00           N  
ATOM   2762  CA  GLY B 104     -16.859 -26.250 -23.797  1.00 84.00           C  
ATOM   2763  C   GLY B 104     -17.734 -26.234 -22.547  1.00 84.00           C  
ATOM   2764  O   GLY B 104     -18.906 -26.641 -22.609  1.00 84.00           O  
ATOM   2765  N   GLU B 105     -17.203 -25.953 -21.438  1.00 84.25           N  
ATOM   2766  CA  GLU B 105     -18.016 -25.938 -20.219  1.00 84.25           C  
ATOM   2767  C   GLU B 105     -18.906 -24.703 -20.156  1.00 84.25           C  
ATOM   2768  CB  GLU B 105     -17.109 -25.984 -18.984  1.00 84.25           C  
ATOM   2769  O   GLU B 105     -18.422 -23.578 -20.266  1.00 84.25           O  
ATOM   2770  CG  GLU B 105     -17.828 -26.438 -17.719  1.00 84.25           C  
ATOM   2771  CD  GLU B 105     -16.875 -26.812 -16.578  1.00 84.25           C  
ATOM   2772  OE1 GLU B 105     -17.312 -26.859 -15.414  1.00 84.25           O  
ATOM   2773  OE2 GLU B 105     -15.680 -27.031 -16.875  1.00 84.25           O  
ATOM   2774  N   VAL B 106     -20.141 -24.844 -20.016  1.00 84.19           N  
ATOM   2775  CA  VAL B 106     -21.109 -23.766 -20.125  1.00 84.19           C  
ATOM   2776  C   VAL B 106     -21.125 -22.953 -18.828  1.00 84.19           C  
ATOM   2777  CB  VAL B 106     -22.531 -24.297 -20.438  1.00 84.19           C  
ATOM   2778  O   VAL B 106     -21.094 -21.719 -18.875  1.00 84.19           O  
ATOM   2779  CG1 VAL B 106     -23.547 -23.156 -20.453  1.00 84.19           C  
ATOM   2780  CG2 VAL B 106     -22.547 -25.062 -21.750  1.00 84.19           C  
ATOM   2781  N   ASN B 107     -21.125 -23.594 -17.672  1.00 86.00           N  
ATOM   2782  CA  ASN B 107     -21.203 -22.875 -16.391  1.00 86.00           C  
ATOM   2783  C   ASN B 107     -20.156 -23.375 -15.414  1.00 86.00           C  
ATOM   2784  CB  ASN B 107     -22.609 -23.016 -15.789  1.00 86.00           C  
ATOM   2785  O   ASN B 107     -20.484 -24.016 -14.414  1.00 86.00           O  
ATOM   2786  CG  ASN B 107     -22.953 -21.875 -14.852  1.00 86.00           C  
ATOM   2787  ND2 ASN B 107     -24.109 -21.969 -14.211  1.00 86.00           N  
ATOM   2788  OD1 ASN B 107     -22.172 -20.922 -14.703  1.00 86.00           O  
ATOM   2789  N   PRO B 108     -18.953 -22.938 -15.727  1.00 87.56           N  
ATOM   2790  CA  PRO B 108     -17.891 -23.391 -14.820  1.00 87.56           C  
ATOM   2791  C   PRO B 108     -18.031 -22.781 -13.422  1.00 87.56           C  
ATOM   2792  CB  PRO B 108     -16.609 -22.906 -15.500  1.00 87.56           C  
ATOM   2793  O   PRO B 108     -18.422 -21.625 -13.273  1.00 87.56           O  
ATOM   2794  CG  PRO B 108     -17.031 -21.703 -16.297  1.00 87.56           C  
ATOM   2795  CD  PRO B 108     -18.453 -21.906 -16.734  1.00 87.56           C  
ATOM   2796  N   LYS B 109     -17.781 -23.672 -12.438  1.00 88.25           N  
ATOM   2797  CA  LYS B 109     -17.812 -23.219 -11.047  1.00 88.25           C  
ATOM   2798  C   LYS B 109     -16.422 -23.312 -10.422  1.00 88.25           C  
ATOM   2799  CB  LYS B 109     -18.797 -24.062 -10.234  1.00 88.25           C  
ATOM   2800  O   LYS B 109     -15.781 -24.359 -10.445  1.00 88.25           O  
ATOM   2801  CG  LYS B 109     -20.250 -23.828 -10.609  1.00 88.25           C  
ATOM   2802  CD  LYS B 109     -21.203 -24.484  -9.609  1.00 88.25           C  
ATOM   2803  CE  LYS B 109     -22.656 -24.219  -9.969  1.00 88.25           C  
ATOM   2804  NZ  LYS B 109     -23.578 -24.828  -8.961  1.00 88.25           N  
ATOM   2805  N   ILE B 110     -15.984 -22.172  -9.930  1.00 89.25           N  
ATOM   2806  CA  ILE B 110     -14.688 -22.109  -9.281  1.00 89.25           C  
ATOM   2807  C   ILE B 110     -14.859 -21.797  -7.797  1.00 89.25           C  
ATOM   2808  CB  ILE B 110     -13.766 -21.078  -9.953  1.00 89.25           C  
ATOM   2809  O   ILE B 110     -15.523 -20.812  -7.445  1.00 89.25           O  
ATOM   2810  CG1 ILE B 110     -13.586 -21.391 -11.438  1.00 89.25           C  
ATOM   2811  CG2 ILE B 110     -12.406 -21.016  -9.234  1.00 89.25           C  
ATOM   2812  CD1 ILE B 110     -12.672 -20.422 -12.180  1.00 89.25           C  
ATOM   2813  N   CYS B 111     -14.367 -22.719  -7.059  1.00 89.19           N  
ATOM   2814  CA  CYS B 111     -14.344 -22.453  -5.621  1.00 89.19           C  
ATOM   2815  C   CYS B 111     -13.000 -21.891  -5.188  1.00 89.19           C  
ATOM   2816  CB  CYS B 111     -14.641 -23.750  -4.848  1.00 89.19           C  
ATOM   2817  O   CYS B 111     -11.961 -22.516  -5.367  1.00 89.19           O  
ATOM   2818  SG  CYS B 111     -14.727 -23.516  -3.057  1.00 89.19           S  
ATOM   2819  N   ILE B 112     -13.047 -20.672  -4.578  1.00 92.81           N  
ATOM   2820  CA  ILE B 112     -11.836 -20.016  -4.129  1.00 92.81           C  
ATOM   2821  C   ILE B 112     -11.719 -20.125  -2.609  1.00 92.81           C  
ATOM   2822  CB  ILE B 112     -11.812 -18.531  -4.559  1.00 92.81           C  
ATOM   2823  O   ILE B 112     -12.648 -19.781  -1.880  1.00 92.81           O  
ATOM   2824  CG1 ILE B 112     -11.953 -18.406  -6.078  1.00 92.81           C  
ATOM   2825  CG2 ILE B 112     -10.531 -17.844  -4.070  1.00 92.81           C  
ATOM   2826  CD1 ILE B 112     -12.141 -16.984  -6.574  1.00 92.81           C  
ATOM   2827  N   TYR B 113     -10.578 -20.578  -2.186  1.00 91.12           N  
ATOM   2828  CA  TYR B 113     -10.328 -20.750  -0.759  1.00 91.12           C  
ATOM   2829  C   TYR B 113     -10.164 -19.391  -0.074  1.00 91.12           C  
ATOM   2830  CB  TYR B 113      -9.078 -21.594  -0.529  1.00 91.12           C  
ATOM   2831  O   TYR B 113      -9.445 -18.516  -0.568  1.00 91.12           O  
ATOM   2832  CG  TYR B 113      -8.781 -21.859   0.928  1.00 91.12           C  
ATOM   2833  CD1 TYR B 113      -7.766 -21.172   1.587  1.00 91.12           C  
ATOM   2834  CD2 TYR B 113      -9.508 -22.797   1.647  1.00 91.12           C  
ATOM   2835  CE1 TYR B 113      -7.484 -21.406   2.928  1.00 91.12           C  
ATOM   2836  CE2 TYR B 113      -9.242 -23.047   2.990  1.00 91.12           C  
ATOM   2837  OH  TYR B 113      -7.957 -22.578   4.949  1.00 91.12           O  
ATOM   2838  CZ  TYR B 113      -8.227 -22.344   3.621  1.00 91.12           C  
ATOM   2839  N   LYS B 114     -10.883 -19.219   1.050  1.00 93.25           N  
ATOM   2840  CA  LYS B 114     -10.797 -18.000   1.856  1.00 93.25           C  
ATOM   2841  C   LYS B 114     -10.109 -18.281   3.189  1.00 93.25           C  
ATOM   2842  CB  LYS B 114     -12.188 -17.422   2.098  1.00 93.25           C  
ATOM   2843  O   LYS B 114     -10.742 -18.719   4.145  1.00 93.25           O  
ATOM   2844  CG  LYS B 114     -12.180 -16.062   2.779  1.00 93.25           C  
ATOM   2845  CD  LYS B 114     -13.594 -15.492   2.910  1.00 93.25           C  
ATOM   2846  CE  LYS B 114     -13.586 -14.125   3.582  1.00 93.25           C  
ATOM   2847  NZ  LYS B 114     -14.945 -13.523   3.621  1.00 93.25           N  
ATOM   2848  N   PRO B 115      -8.859 -17.875   3.301  1.00 92.06           N  
ATOM   2849  CA  PRO B 115      -8.133 -18.125   4.547  1.00 92.06           C  
ATOM   2850  C   PRO B 115      -8.438 -17.094   5.629  1.00 92.06           C  
ATOM   2851  CB  PRO B 115      -6.664 -18.031   4.117  1.00 92.06           C  
ATOM   2852  O   PRO B 115      -8.891 -15.984   5.320  1.00 92.06           O  
ATOM   2853  CG  PRO B 115      -6.645 -17.016   3.018  1.00 92.06           C  
ATOM   2854  CD  PRO B 115      -7.914 -17.156   2.229  1.00 92.06           C  
ATOM   2855  N   LYS B 116      -8.258 -17.469   6.945  1.00 89.38           N  
ATOM   2856  CA  LYS B 116      -8.344 -16.516   8.055  1.00 89.38           C  
ATOM   2857  C   LYS B 116      -6.996 -15.859   8.320  1.00 89.38           C  
ATOM   2858  CB  LYS B 116      -8.852 -17.219   9.312  1.00 89.38           C  
ATOM   2859  O   LYS B 116      -6.930 -14.789   8.922  1.00 89.38           O  
ATOM   2860  CG  LYS B 116     -10.328 -17.594   9.273  1.00 89.38           C  
ATOM   2861  CD  LYS B 116     -10.797 -18.172  10.602  1.00 89.38           C  
ATOM   2862  CE  LYS B 116     -12.281 -18.516  10.562  1.00 89.38           C  
ATOM   2863  NZ  LYS B 116     -12.742 -19.109  11.852  1.00 89.38           N  
ATOM   2864  N   HIS B 117      -6.020 -16.562   7.938  1.00 91.31           N  
ATOM   2865  CA  HIS B 117      -4.645 -16.094   8.078  1.00 91.31           C  
ATOM   2866  C   HIS B 117      -3.791 -16.531   6.895  1.00 91.31           C  
ATOM   2867  CB  HIS B 117      -4.035 -16.609   9.383  1.00 91.31           C  
ATOM   2868  O   HIS B 117      -4.098 -17.516   6.234  1.00 91.31           O  
ATOM   2869  CG  HIS B 117      -2.828 -15.852   9.828  1.00 91.31           C  
ATOM   2870  CD2 HIS B 117      -2.691 -14.836  10.711  1.00 91.31           C  
ATOM   2871  ND1 HIS B 117      -1.564 -16.109   9.344  1.00 91.31           N  
ATOM   2872  CE1 HIS B 117      -0.702 -15.289   9.906  1.00 91.31           C  
ATOM   2873  NE2 HIS B 117      -1.361 -14.500  10.742  1.00 91.31           N  
ATOM   2874  N   PHE B 118      -2.689 -15.766   6.660  1.00 90.00           N  
ATOM   2875  CA  PHE B 118      -1.822 -16.062   5.523  1.00 90.00           C  
ATOM   2876  C   PHE B 118      -1.219 -17.453   5.645  1.00 90.00           C  
ATOM   2877  CB  PHE B 118      -0.709 -15.008   5.414  1.00 90.00           C  
ATOM   2878  O   PHE B 118      -1.013 -18.141   4.641  1.00 90.00           O  
ATOM   2879  CG  PHE B 118      -1.202 -13.633   5.055  1.00 90.00           C  
ATOM   2880  CD1 PHE B 118      -2.367 -13.469   4.316  1.00 90.00           C  
ATOM   2881  CD2 PHE B 118      -0.500 -12.508   5.457  1.00 90.00           C  
ATOM   2882  CE1 PHE B 118      -2.826 -12.195   3.984  1.00 90.00           C  
ATOM   2883  CE2 PHE B 118      -0.952 -11.234   5.129  1.00 90.00           C  
ATOM   2884  CZ  PHE B 118      -2.115 -11.078   4.391  1.00 90.00           C  
ATOM   2885  N   ASP B 119      -0.947 -17.875   6.820  1.00 86.81           N  
ATOM   2886  CA  ASP B 119      -0.255 -19.125   7.070  1.00 86.81           C  
ATOM   2887  C   ASP B 119      -1.050 -20.312   6.520  1.00 86.81           C  
ATOM   2888  CB  ASP B 119      -0.007 -19.312   8.570  1.00 86.81           C  
ATOM   2889  O   ASP B 119      -0.487 -21.375   6.262  1.00 86.81           O  
ATOM   2890  CG  ASP B 119       0.932 -18.281   9.148  1.00 86.81           C  
ATOM   2891  OD1 ASP B 119       1.683 -17.641   8.383  1.00 86.81           O  
ATOM   2892  OD2 ASP B 119       0.924 -18.094  10.383  1.00 86.81           O  
ATOM   2893  N   GLU B 120      -2.312 -20.156   6.324  1.00 89.88           N  
ATOM   2894  CA  GLU B 120      -3.145 -21.219   5.781  1.00 89.88           C  
ATOM   2895  C   GLU B 120      -2.809 -21.484   4.316  1.00 89.88           C  
ATOM   2896  CB  GLU B 120      -4.629 -20.875   5.926  1.00 89.88           C  
ATOM   2897  O   GLU B 120      -3.180 -22.531   3.768  1.00 89.88           O  
ATOM   2898  CG  GLU B 120      -5.105 -20.812   7.367  1.00 89.88           C  
ATOM   2899  CD  GLU B 120      -6.590 -20.500   7.496  1.00 89.88           C  
ATOM   2900  OE1 GLU B 120      -6.992 -19.859   8.500  1.00 89.88           O  
ATOM   2901  OE2 GLU B 120      -7.355 -20.891   6.586  1.00 89.88           O  
ATOM   2902  N   LEU B 121      -2.098 -20.562   3.686  1.00 88.62           N  
ATOM   2903  CA  LEU B 121      -1.821 -20.688   2.258  1.00 88.62           C  
ATOM   2904  C   LEU B 121      -0.402 -21.188   2.020  1.00 88.62           C  
ATOM   2905  CB  LEU B 121      -2.023 -19.328   1.560  1.00 88.62           C  
ATOM   2906  O   LEU B 121       0.078 -21.188   0.883  1.00 88.62           O  
ATOM   2907  CG  LEU B 121      -3.455 -18.797   1.518  1.00 88.62           C  
ATOM   2908  CD1 LEU B 121      -3.479 -17.391   0.923  1.00 88.62           C  
ATOM   2909  CD2 LEU B 121      -4.352 -19.734   0.719  1.00 88.62           C  
ATOM   2910  N   THR B 122       0.236 -21.516   3.035  1.00 86.62           N  
ATOM   2911  CA  THR B 122       1.556 -22.125   2.877  1.00 86.62           C  
ATOM   2912  C   THR B 122       1.447 -23.516   2.252  1.00 86.62           C  
ATOM   2913  CB  THR B 122       2.289 -22.219   4.227  1.00 86.62           C  
ATOM   2914  O   THR B 122       0.382 -24.125   2.283  1.00 86.62           O  
ATOM   2915  CG2 THR B 122       2.469 -20.844   4.859  1.00 86.62           C  
ATOM   2916  OG1 THR B 122       1.530 -23.047   5.117  1.00 86.62           O  
ATOM   2917  N   SER B 123       2.613 -23.953   1.683  1.00 85.00           N  
ATOM   2918  CA  SER B 123       2.625 -25.234   0.983  1.00 85.00           C  
ATOM   2919  C   SER B 123       2.182 -26.375   1.899  1.00 85.00           C  
ATOM   2920  CB  SER B 123       4.020 -25.531   0.429  1.00 85.00           C  
ATOM   2921  O   SER B 123       1.389 -27.219   1.499  1.00 85.00           O  
ATOM   2922  OG  SER B 123       4.988 -25.500   1.464  1.00 85.00           O  
ATOM   2923  N   THR B 124       2.674 -26.406   3.047  1.00 84.94           N  
ATOM   2924  CA  THR B 124       2.342 -27.469   3.998  1.00 84.94           C  
ATOM   2925  C   THR B 124       0.846 -27.469   4.305  1.00 84.94           C  
ATOM   2926  CB  THR B 124       3.135 -27.312   5.309  1.00 84.94           C  
ATOM   2927  O   THR B 124       0.206 -28.516   4.289  1.00 84.94           O  
ATOM   2928  CG2 THR B 124       2.977 -28.531   6.199  1.00 84.94           C  
ATOM   2929  OG1 THR B 124       4.523 -27.125   5.000  1.00 84.94           O  
ATOM   2930  N   ASN B 125       0.246 -26.359   4.523  1.00 86.25           N  
ATOM   2931  CA  ASN B 125      -1.173 -26.266   4.852  1.00 86.25           C  
ATOM   2932  C   ASN B 125      -2.051 -26.562   3.641  1.00 86.25           C  
ATOM   2933  CB  ASN B 125      -1.503 -24.875   5.414  1.00 86.25           C  
ATOM   2934  O   ASN B 125      -3.113 -27.172   3.775  1.00 86.25           O  
ATOM   2935  CG  ASN B 125      -1.204 -24.766   6.895  1.00 86.25           C  
ATOM   2936  ND2 ASN B 125      -1.047 -23.531   7.375  1.00 86.25           N  
ATOM   2937  OD1 ASN B 125      -1.115 -25.766   7.605  1.00 86.25           O  
ATOM   2938  N   ILE B 126      -1.642 -26.156   2.541  1.00 86.81           N  
ATOM   2939  CA  ILE B 126      -2.377 -26.469   1.317  1.00 86.81           C  
ATOM   2940  C   ILE B 126      -2.426 -27.969   1.107  1.00 86.81           C  
ATOM   2941  CB  ILE B 126      -1.742 -25.766   0.090  1.00 86.81           C  
ATOM   2942  O   ILE B 126      -3.477 -28.531   0.773  1.00 86.81           O  
ATOM   2943  CG1 ILE B 126      -1.991 -24.266   0.141  1.00 86.81           C  
ATOM   2944  CG2 ILE B 126      -2.283 -26.375  -1.209  1.00 86.81           C  
ATOM   2945  CD1 ILE B 126      -1.329 -23.484  -0.990  1.00 86.81           C  
ATOM   2946  N   ASP B 127      -1.300 -28.609   1.312  1.00 86.88           N  
ATOM   2947  CA  ASP B 127      -1.261 -30.062   1.183  1.00 86.88           C  
ATOM   2948  C   ASP B 127      -2.217 -30.719   2.170  1.00 86.88           C  
ATOM   2949  CB  ASP B 127       0.163 -30.578   1.398  1.00 86.88           C  
ATOM   2950  O   ASP B 127      -2.850 -31.734   1.846  1.00 86.88           O  
ATOM   2951  CG  ASP B 127       1.088 -30.266   0.233  1.00 86.88           C  
ATOM   2952  OD1 ASP B 127       0.594 -30.000  -0.881  1.00 86.88           O  
ATOM   2953  OD2 ASP B 127       2.322 -30.312   0.429  1.00 86.88           O  
ATOM   2954  N   MET B 128      -2.311 -30.203   3.283  1.00 87.12           N  
ATOM   2955  CA  MET B 128      -3.246 -30.734   4.277  1.00 87.12           C  
ATOM   2956  C   MET B 128      -4.688 -30.594   3.795  1.00 87.12           C  
ATOM   2957  CB  MET B 128      -3.072 -30.000   5.613  1.00 87.12           C  
ATOM   2958  O   MET B 128      -5.484 -31.516   3.934  1.00 87.12           O  
ATOM   2959  CG  MET B 128      -3.873 -30.609   6.754  1.00 87.12           C  
ATOM   2960  SD  MET B 128      -3.580 -29.750   8.352  1.00 87.12           S  
ATOM   2961  CE  MET B 128      -4.285 -28.125   7.977  1.00 87.12           C  
ATOM   2962  N   ILE B 129      -5.031 -29.453   3.277  1.00 85.38           N  
ATOM   2963  CA  ILE B 129      -6.383 -29.234   2.771  1.00 85.38           C  
ATOM   2964  C   ILE B 129      -6.660 -30.172   1.607  1.00 85.38           C  
ATOM   2965  CB  ILE B 129      -6.582 -27.766   2.326  1.00 85.38           C  
ATOM   2966  O   ILE B 129      -7.754 -30.734   1.506  1.00 85.38           O  
ATOM   2967  CG1 ILE B 129      -6.473 -26.828   3.531  1.00 85.38           C  
ATOM   2968  CG2 ILE B 129      -7.930 -27.594   1.617  1.00 85.38           C  
ATOM   2969  CD1 ILE B 129      -7.297 -25.547   3.396  1.00 85.38           C  
ATOM   2970  N   LYS B 130      -5.691 -30.375   0.743  1.00 84.62           N  
ATOM   2971  CA  LYS B 130      -5.844 -31.328  -0.355  1.00 84.62           C  
ATOM   2972  C   LYS B 130      -6.137 -32.719   0.170  1.00 84.62           C  
ATOM   2973  CB  LYS B 130      -4.594 -31.344  -1.231  1.00 84.62           C  
ATOM   2974  O   LYS B 130      -6.992 -33.438  -0.369  1.00 84.62           O  
ATOM   2975  CG  LYS B 130      -4.426 -30.109  -2.098  1.00 84.62           C  
ATOM   2976  CD  LYS B 130      -3.203 -30.219  -3.000  1.00 84.62           C  
ATOM   2977  CE  LYS B 130      -2.980 -28.938  -3.797  1.00 84.62           C  
ATOM   2978  NZ  LYS B 130      -1.752 -29.016  -4.641  1.00 84.62           N  
ATOM   2979  N   ALA B 131      -5.398 -33.062   1.143  1.00 85.31           N  
ATOM   2980  CA  ALA B 131      -5.621 -34.375   1.760  1.00 85.31           C  
ATOM   2981  C   ALA B 131      -7.035 -34.469   2.322  1.00 85.31           C  
ATOM   2982  CB  ALA B 131      -4.590 -34.625   2.861  1.00 85.31           C  
ATOM   2983  O   ALA B 131      -7.680 -35.531   2.189  1.00 85.31           O  
ATOM   2984  N   GLU B 132      -7.441 -33.406   2.938  1.00 85.50           N  
ATOM   2985  CA  GLU B 132      -8.805 -33.406   3.461  1.00 85.50           C  
ATOM   2986  C   GLU B 132      -9.828 -33.562   2.340  1.00 85.50           C  
ATOM   2987  CB  GLU B 132      -9.062 -32.125   4.238  1.00 85.50           C  
ATOM   2988  O   GLU B 132     -10.836 -34.250   2.504  1.00 85.50           O  
ATOM   2989  CG  GLU B 132      -8.492 -32.125   5.648  1.00 85.50           C  
ATOM   2990  CD  GLU B 132      -8.797 -30.844   6.426  1.00 85.50           C  
ATOM   2991  OE1 GLU B 132      -8.320 -30.703   7.570  1.00 85.50           O  
ATOM   2992  OE2 GLU B 132      -9.531 -29.984   5.883  1.00 85.50           O  
ATOM   2993  N   LEU B 133      -9.602 -32.969   1.240  1.00 83.12           N  
ATOM   2994  CA  LEU B 133     -10.484 -33.094   0.089  1.00 83.12           C  
ATOM   2995  C   LEU B 133     -10.508 -34.531  -0.437  1.00 83.12           C  
ATOM   2996  CB  LEU B 133     -10.055 -32.125  -1.023  1.00 83.12           C  
ATOM   2997  O   LEU B 133     -11.562 -35.031  -0.786  1.00 83.12           O  
ATOM   2998  CG  LEU B 133     -10.352 -30.641  -0.792  1.00 83.12           C  
ATOM   2999  CD1 LEU B 133      -9.641 -29.797  -1.837  1.00 83.12           C  
ATOM   3000  CD2 LEU B 133     -11.852 -30.391  -0.820  1.00 83.12           C  
ATOM   3001  N   THR B 134      -9.352 -35.094  -0.465  1.00 82.25           N  
ATOM   3002  CA  THR B 134      -9.266 -36.469  -0.902  1.00 82.25           C  
ATOM   3003  C   THR B 134     -10.023 -37.406   0.055  1.00 82.25           C  
ATOM   3004  CB  THR B 134      -7.801 -36.938  -1.011  1.00 82.25           C  
ATOM   3005  O   THR B 134     -10.711 -38.312  -0.378  1.00 82.25           O  
ATOM   3006  CG2 THR B 134      -7.711 -38.344  -1.627  1.00 82.25           C  
ATOM   3007  OG1 THR B 134      -7.074 -36.031  -1.830  1.00 82.25           O  
ATOM   3008  N   ASN B 135      -9.953 -37.094   1.265  1.00 81.75           N  
ATOM   3009  CA  ASN B 135     -10.672 -37.875   2.271  1.00 81.75           C  
ATOM   3010  C   ASN B 135     -12.180 -37.719   2.119  1.00 81.75           C  
ATOM   3011  CB  ASN B 135     -10.234 -37.469   3.678  1.00 81.75           C  
ATOM   3012  O   ASN B 135     -12.938 -38.656   2.465  1.00 81.75           O  
ATOM   3013  CG  ASN B 135      -8.938 -38.125   4.105  1.00 81.75           C  
ATOM   3014  ND2 ASN B 135      -8.336 -37.625   5.172  1.00 81.75           N  
ATOM   3015  OD1 ASN B 135      -8.477 -39.094   3.479  1.00 81.75           O  
ATOM   3016  N   LYS B 136     -12.547 -36.594   1.638  1.00 82.19           N  
ATOM   3017  CA  LYS B 136     -13.969 -36.375   1.379  1.00 82.19           C  
ATOM   3018  C   LYS B 136     -14.375 -36.969   0.029  1.00 82.19           C  
ATOM   3019  CB  LYS B 136     -14.305 -34.875   1.427  1.00 82.19           C  
ATOM   3020  O   LYS B 136     -15.422 -36.625  -0.515  1.00 82.19           O  
ATOM   3021  CG  LYS B 136     -14.328 -34.312   2.832  1.00 82.19           C  
ATOM   3022  CD  LYS B 136     -14.844 -32.875   2.834  1.00 82.19           C  
ATOM   3023  CE  LYS B 136     -14.930 -32.312   4.246  1.00 82.19           C  
ATOM   3024  NZ  LYS B 136     -15.445 -30.906   4.254  1.00 82.19           N  
ATOM   3025  N   LYS B 137     -13.516 -37.688  -0.679  1.00 79.06           N  
ATOM   3026  CA  LYS B 137     -13.773 -38.500  -1.867  1.00 79.06           C  
ATOM   3027  C   LYS B 137     -13.734 -37.625  -3.131  1.00 79.06           C  
ATOM   3028  CB  LYS B 137     -15.117 -39.219  -1.754  1.00 79.06           C  
ATOM   3029  O   LYS B 137     -14.461 -37.906  -4.090  1.00 79.06           O  
ATOM   3030  CG  LYS B 137     -15.211 -40.188  -0.588  1.00 79.06           C  
ATOM   3031  CD  LYS B 137     -16.469 -41.031  -0.675  1.00 79.06           C  
ATOM   3032  CE  LYS B 137     -16.531 -42.062   0.462  1.00 79.06           C  
ATOM   3033  NZ  LYS B 137     -17.750 -42.906   0.369  1.00 79.06           N  
ATOM   3034  N   TYR B 138     -13.070 -36.500  -2.947  1.00 79.38           N  
ATOM   3035  CA  TYR B 138     -12.836 -35.719  -4.168  1.00 79.38           C  
ATOM   3036  C   TYR B 138     -11.609 -36.250  -4.910  1.00 79.38           C  
ATOM   3037  CB  TYR B 138     -12.672 -34.250  -3.846  1.00 79.38           C  
ATOM   3038  O   TYR B 138     -10.609 -36.594  -4.293  1.00 79.38           O  
ATOM   3039  CG  TYR B 138     -13.938 -33.562  -3.379  1.00 79.38           C  
ATOM   3040  CD1 TYR B 138     -14.891 -33.125  -4.293  1.00 79.38           C  
ATOM   3041  CD2 TYR B 138     -14.195 -33.406  -2.023  1.00 79.38           C  
ATOM   3042  CE1 TYR B 138     -16.062 -32.500  -3.867  1.00 79.38           C  
ATOM   3043  CE2 TYR B 138     -15.367 -32.781  -1.587  1.00 79.38           C  
ATOM   3044  OH  TYR B 138     -17.438 -31.719  -2.088  1.00 79.38           O  
ATOM   3045  CZ  TYR B 138     -16.281 -32.344  -2.516  1.00 79.38           C  
ATOM   3046  N   ASN B 139     -11.773 -36.375  -6.238  1.00 77.31           N  
ATOM   3047  CA  ASN B 139     -10.609 -36.625  -7.086  1.00 77.31           C  
ATOM   3048  C   ASN B 139      -9.953 -35.344  -7.535  1.00 77.31           C  
ATOM   3049  CB  ASN B 139     -11.008 -37.469  -8.297  1.00 77.31           C  
ATOM   3050  O   ASN B 139     -10.586 -34.500  -8.172  1.00 77.31           O  
ATOM   3051  CG  ASN B 139     -11.203 -38.938  -7.957  1.00 77.31           C  
ATOM   3052  ND2 ASN B 139     -11.984 -39.625  -8.773  1.00 77.31           N  
ATOM   3053  OD1 ASN B 139     -10.664 -39.438  -6.969  1.00 77.31           O  
ATOM   3054  N   LEU B 140      -8.727 -35.250  -7.102  1.00 78.75           N  
ATOM   3055  CA  LEU B 140      -8.000 -34.031  -7.367  1.00 78.75           C  
ATOM   3056  C   LEU B 140      -7.086 -34.188  -8.578  1.00 78.75           C  
ATOM   3057  CB  LEU B 140      -7.180 -33.625  -6.141  1.00 78.75           C  
ATOM   3058  O   LEU B 140      -6.352 -35.156  -8.688  1.00 78.75           O  
ATOM   3059  CG  LEU B 140      -7.949 -33.469  -4.828  1.00 78.75           C  
ATOM   3060  CD1 LEU B 140      -7.008 -33.625  -3.641  1.00 78.75           C  
ATOM   3061  CD2 LEU B 140      -8.656 -32.125  -4.785  1.00 78.75           C  
ATOM   3062  N   SER B 141      -7.270 -33.344  -9.516  1.00 77.69           N  
ATOM   3063  CA  SER B 141      -6.375 -33.281 -10.672  1.00 77.69           C  
ATOM   3064  C   SER B 141      -6.016 -31.828 -11.008  1.00 77.69           C  
ATOM   3065  CB  SER B 141      -7.012 -33.938 -11.883  1.00 77.69           C  
ATOM   3066  O   SER B 141      -6.832 -30.922 -10.820  1.00 77.69           O  
ATOM   3067  OG  SER B 141      -8.258 -33.344 -12.195  1.00 77.69           O  
ATOM   3068  N   GLU B 142      -4.785 -31.562 -11.312  1.00 78.31           N  
ATOM   3069  CA  GLU B 142      -4.328 -30.219 -11.672  1.00 78.31           C  
ATOM   3070  C   GLU B 142      -4.371 -30.016 -13.188  1.00 78.31           C  
ATOM   3071  CB  GLU B 142      -2.908 -29.984 -11.156  1.00 78.31           C  
ATOM   3072  O   GLU B 142      -3.973 -30.906 -13.953  1.00 78.31           O  
ATOM   3073  CG  GLU B 142      -2.826 -29.828  -9.641  1.00 78.31           C  
ATOM   3074  CD  GLU B 142      -1.409 -29.625  -9.133  1.00 78.31           C  
ATOM   3075  OE1 GLU B 142      -1.209 -29.547  -7.898  1.00 78.31           O  
ATOM   3076  OE2 GLU B 142      -0.490 -29.531  -9.977  1.00 78.31           O  
ATOM   3077  N   ILE B 143      -5.074 -28.984 -13.578  1.00 73.00           N  
ATOM   3078  CA  ILE B 143      -5.148 -28.641 -14.992  1.00 73.00           C  
ATOM   3079  C   ILE B 143      -4.328 -27.375 -15.258  1.00 73.00           C  
ATOM   3080  CB  ILE B 143      -6.609 -28.438 -15.453  1.00 73.00           C  
ATOM   3081  O   ILE B 143      -4.383 -26.422 -14.484  1.00 73.00           O  
ATOM   3082  CG1 ILE B 143      -7.441 -29.688 -15.172  1.00 73.00           C  
ATOM   3083  CG2 ILE B 143      -6.660 -28.062 -16.938  1.00 73.00           C  
ATOM   3084  CD1 ILE B 143      -8.938 -29.500 -15.367  1.00 73.00           C  
ATOM   3085  N   ASN B 144      -3.467 -27.453 -16.250  1.00 72.44           N  
ATOM   3086  CA  ASN B 144      -2.691 -26.297 -16.688  1.00 72.44           C  
ATOM   3087  C   ASN B 144      -3.488 -25.406 -17.641  1.00 72.44           C  
ATOM   3088  CB  ASN B 144      -1.383 -26.734 -17.344  1.00 72.44           C  
ATOM   3089  O   ASN B 144      -3.961 -25.875 -18.688  1.00 72.44           O  
ATOM   3090  CG  ASN B 144      -0.352 -25.625 -17.406  1.00 72.44           C  
ATOM   3091  ND2 ASN B 144       0.647 -25.703 -16.531  1.00 72.44           N  
ATOM   3092  OD1 ASN B 144      -0.452 -24.719 -18.234  1.00 72.44           O  
ATOM   3093  N   LEU B 145      -3.781 -24.234 -17.172  1.00 69.81           N  
ATOM   3094  CA  LEU B 145      -4.512 -23.297 -18.016  1.00 69.81           C  
ATOM   3095  C   LEU B 145      -3.551 -22.359 -18.750  1.00 69.81           C  
ATOM   3096  CB  LEU B 145      -5.500 -22.484 -17.172  1.00 69.81           C  
ATOM   3097  O   LEU B 145      -2.617 -21.828 -18.141  1.00 69.81           O  
ATOM   3098  CG  LEU B 145      -6.680 -23.250 -16.578  1.00 69.81           C  
ATOM   3099  CD1 LEU B 145      -7.254 -22.500 -15.391  1.00 69.81           C  
ATOM   3100  CD2 LEU B 145      -7.754 -23.484 -17.641  1.00 69.81           C  
ATOM   3101  N   SER B 146      -3.402 -22.406 -20.000  1.00 65.69           N  
ATOM   3102  CA  SER B 146      -2.623 -21.484 -20.812  1.00 65.69           C  
ATOM   3103  C   SER B 146      -3.326 -20.141 -20.953  1.00 65.69           C  
ATOM   3104  CB  SER B 146      -2.367 -22.078 -22.203  1.00 65.69           C  
ATOM   3105  O   SER B 146      -4.070 -19.906 -21.906  1.00 65.69           O  
ATOM   3106  OG  SER B 146      -3.590 -22.375 -22.859  1.00 65.69           O  
ATOM   3107  N   LEU B 147      -3.344 -19.391 -19.984  1.00 61.66           N  
ATOM   3108  CA  LEU B 147      -4.086 -18.141 -19.922  1.00 61.66           C  
ATOM   3109  C   LEU B 147      -3.578 -17.141 -20.953  1.00 61.66           C  
ATOM   3110  CB  LEU B 147      -3.975 -17.531 -18.516  1.00 61.66           C  
ATOM   3111  O   LEU B 147      -2.367 -17.000 -21.141  1.00 61.66           O  
ATOM   3112  CG  LEU B 147      -4.500 -18.391 -17.359  1.00 61.66           C  
ATOM   3113  CD1 LEU B 147      -3.938 -17.891 -16.031  1.00 61.66           C  
ATOM   3114  CD2 LEU B 147      -6.023 -18.375 -17.344  1.00 61.66           C  
ATOM   3115  N   LYS B 148      -4.449 -16.781 -21.812  1.00 53.66           N  
ATOM   3116  CA  LYS B 148      -4.113 -15.766 -22.812  1.00 53.66           C  
ATOM   3117  C   LYS B 148      -3.648 -14.477 -22.141  1.00 53.66           C  
ATOM   3118  CB  LYS B 148      -5.316 -15.477 -23.719  1.00 53.66           C  
ATOM   3119  O   LYS B 148      -4.398 -13.859 -21.375  1.00 53.66           O  
ATOM   3120  CG  LYS B 148      -5.453 -16.438 -24.891  1.00 53.66           C  
ATOM   3121  CD  LYS B 148      -6.625 -16.062 -25.781  1.00 53.66           C  
ATOM   3122  CE  LYS B 148      -6.809 -17.062 -26.906  1.00 53.66           C  
ATOM   3123  NZ  LYS B 148      -7.961 -16.703 -27.797  1.00 53.66           N  
ATOM   3124  N   GLY B 149      -2.357 -14.102 -22.312  1.00 53.00           N  
ATOM   3125  CA  GLY B 149      -1.829 -12.828 -21.844  1.00 53.00           C  
ATOM   3126  C   GLY B 149      -1.229 -12.914 -20.453  1.00 53.00           C  
ATOM   3127  O   GLY B 149      -0.803 -11.898 -19.891  1.00 53.00           O  
ATOM   3128  N   ALA B 150      -1.563 -14.133 -19.797  1.00 53.09           N  
ATOM   3129  CA  ALA B 150      -1.043 -14.234 -18.438  1.00 53.09           C  
ATOM   3130  C   ALA B 150      -0.200 -15.492 -18.266  1.00 53.09           C  
ATOM   3131  CB  ALA B 150      -2.188 -14.219 -17.422  1.00 53.09           C  
ATOM   3132  O   ALA B 150      -0.099 -16.312 -19.172  1.00 53.09           O  
ATOM   3133  N   ARG B 151       0.718 -15.570 -17.250  1.00 53.00           N  
ATOM   3134  CA  ARG B 151       1.530 -16.734 -16.891  1.00 53.00           C  
ATOM   3135  C   ARG B 151       0.658 -17.953 -16.656  1.00 53.00           C  
ATOM   3136  CB  ARG B 151       2.359 -16.438 -15.641  1.00 53.00           C  
ATOM   3137  O   ARG B 151      -0.449 -17.844 -16.125  1.00 53.00           O  
ATOM   3138  CG  ARG B 151       3.723 -15.828 -15.938  1.00 53.00           C  
ATOM   3139  CD  ARG B 151       4.516 -15.578 -14.656  1.00 53.00           C  
ATOM   3140  NE  ARG B 151       5.797 -14.938 -14.938  1.00 53.00           N  
ATOM   3141  NH1 ARG B 151       6.348 -14.609 -12.719  1.00 53.00           N  
ATOM   3142  NH2 ARG B 151       7.777 -13.914 -14.375  1.00 53.00           N  
ATOM   3143  CZ  ARG B 151       6.637 -14.484 -14.008  1.00 53.00           C  
ATOM   3144  N   ALA B 152       1.047 -19.000 -17.328  1.00 54.91           N  
ATOM   3145  CA  ALA B 152       0.392 -20.297 -17.109  1.00 54.91           C  
ATOM   3146  C   ALA B 152       0.262 -20.594 -15.625  1.00 54.91           C  
ATOM   3147  CB  ALA B 152       1.163 -21.406 -17.812  1.00 54.91           C  
ATOM   3148  O   ALA B 152       1.149 -20.266 -14.836  1.00 54.91           O  
ATOM   3149  N   ARG B 153      -0.990 -20.828 -15.242  1.00 60.22           N  
ATOM   3150  CA  ARG B 153      -1.220 -21.156 -13.836  1.00 60.22           C  
ATOM   3151  C   ARG B 153      -1.985 -22.469 -13.703  1.00 60.22           C  
ATOM   3152  CB  ARG B 153      -1.982 -20.016 -13.141  1.00 60.22           C  
ATOM   3153  O   ARG B 153      -2.740 -22.844 -14.594  1.00 60.22           O  
ATOM   3154  CG  ARG B 153      -1.099 -19.094 -12.320  1.00 60.22           C  
ATOM   3155  CD  ARG B 153      -1.921 -18.125 -11.484  1.00 60.22           C  
ATOM   3156  NE  ARG B 153      -1.071 -17.188 -10.750  1.00 60.22           N  
ATOM   3157  NH1 ARG B 153      -2.814 -16.156  -9.648  1.00 60.22           N  
ATOM   3158  NH2 ARG B 153      -0.653 -15.484  -9.273  1.00 60.22           N  
ATOM   3159  CZ  ARG B 153      -1.515 -16.281  -9.891  1.00 60.22           C  
ATOM   3160  N   ASP B 154      -1.596 -23.109 -12.617  1.00 61.38           N  
ATOM   3161  CA  ASP B 154      -2.264 -24.375 -12.320  1.00 61.38           C  
ATOM   3162  C   ASP B 154      -3.518 -24.156 -11.484  1.00 61.38           C  
ATOM   3163  CB  ASP B 154      -1.311 -25.328 -11.602  1.00 61.38           C  
ATOM   3164  O   ASP B 154      -3.545 -23.266 -10.625  1.00 61.38           O  
ATOM   3165  CG  ASP B 154      -0.065 -25.656 -12.406  1.00 61.38           C  
ATOM   3166  OD1 ASP B 154      -0.097 -25.531 -13.648  1.00 61.38           O  
ATOM   3167  OD2 ASP B 154       0.956 -26.031 -11.797  1.00 61.38           O  
ATOM   3168  N   ILE B 155      -4.656 -24.781 -11.969  1.00 60.78           N  
ATOM   3169  CA  ILE B 155      -5.883 -24.797 -11.180  1.00 60.78           C  
ATOM   3170  C   ILE B 155      -6.254 -26.219 -10.812  1.00 60.78           C  
ATOM   3171  CB  ILE B 155      -7.047 -24.109 -11.938  1.00 60.78           C  
ATOM   3172  O   ILE B 155      -6.016 -27.156 -11.586  1.00 60.78           O  
ATOM   3173  CG1 ILE B 155      -8.234 -23.891 -11.000  1.00 60.78           C  
ATOM   3174  CG2 ILE B 155      -7.457 -24.953 -13.156  1.00 60.78           C  
ATOM   3175  CD1 ILE B 155      -9.234 -22.844 -11.508  1.00 60.78           C  
ATOM   3176  N   LEU B 156      -6.680 -26.406  -9.555  1.00 63.28           N  
ATOM   3177  CA  LEU B 156      -7.059 -27.719  -9.062  1.00 63.28           C  
ATOM   3178  C   LEU B 156      -8.477 -28.078  -9.492  1.00 63.28           C  
ATOM   3179  CB  LEU B 156      -6.949 -27.766  -7.531  1.00 63.28           C  
ATOM   3180  O   LEU B 156      -9.383 -27.234  -9.414  1.00 63.28           O  
ATOM   3181  CG  LEU B 156      -6.824 -29.156  -6.906  1.00 63.28           C  
ATOM   3182  CD1 LEU B 156      -5.359 -29.578  -6.840  1.00 63.28           C  
ATOM   3183  CD2 LEU B 156      -7.453 -29.172  -5.520  1.00 63.28           C  
ATOM   3184  N   THR B 157      -8.617 -29.188 -10.023  1.00 63.56           N  
ATOM   3185  CA  THR B 157      -9.938 -29.703 -10.359  1.00 63.56           C  
ATOM   3186  C   THR B 157     -10.414 -30.703  -9.305  1.00 63.56           C  
ATOM   3187  CB  THR B 157      -9.930 -30.391 -11.742  1.00 63.56           C  
ATOM   3188  O   THR B 157      -9.633 -31.516  -8.812  1.00 63.56           O  
ATOM   3189  CG2 THR B 157     -10.438 -29.453 -12.828  1.00 63.56           C  
ATOM   3190  OG1 THR B 157      -8.586 -30.781 -12.062  1.00 63.56           O  
ATOM   3191  N   LEU B 158     -11.539 -30.469  -8.891  1.00 65.75           N  
ATOM   3192  CA  LEU B 158     -12.195 -31.375  -7.961  1.00 65.75           C  
ATOM   3193  C   LEU B 158     -13.281 -32.188  -8.656  1.00 65.75           C  
ATOM   3194  CB  LEU B 158     -12.797 -30.609  -6.785  1.00 65.75           C  
ATOM   3195  O   LEU B 158     -14.203 -31.625  -9.242  1.00 65.75           O  
ATOM   3196  CG  LEU B 158     -11.828 -29.734  -5.988  1.00 65.75           C  
ATOM   3197  CD1 LEU B 158     -12.602 -28.766  -5.094  1.00 65.75           C  
ATOM   3198  CD2 LEU B 158     -10.883 -30.594  -5.160  1.00 65.75           C  
ATOM   3199  N   ASN B 159     -12.984 -33.375  -8.844  1.00 59.69           N  
ATOM   3200  CA  ASN B 159     -13.984 -34.250  -9.430  1.00 59.69           C  
ATOM   3201  C   ASN B 159     -14.539 -35.219  -8.391  1.00 59.69           C  
ATOM   3202  CB  ASN B 159     -13.398 -35.000 -10.617  1.00 59.69           C  
ATOM   3203  O   ASN B 159     -13.773 -35.875  -7.660  1.00 59.69           O  
ATOM   3204  CG  ASN B 159     -13.641 -34.312 -11.938  1.00 59.69           C  
ATOM   3205  ND2 ASN B 159     -12.883 -34.688 -12.961  1.00 59.69           N  
ATOM   3206  OD1 ASN B 159     -14.508 -33.438 -12.039  1.00 59.69           O  
ATOM   3207  N   LYS B 160     -15.617 -35.000  -7.859  1.00 56.81           N  
ATOM   3208  CA  LYS B 160     -16.219 -36.062  -7.062  1.00 56.81           C  
ATOM   3209  C   LYS B 160     -16.891 -37.094  -7.949  1.00 56.81           C  
ATOM   3210  CB  LYS B 160     -17.234 -35.469  -6.070  1.00 56.81           C  
ATOM   3211  O   LYS B 160     -17.094 -36.875  -9.148  1.00 56.81           O  
ATOM   3212  CG  LYS B 160     -17.375 -36.281  -4.793  1.00 56.81           C  
ATOM   3213  CD  LYS B 160     -18.328 -35.625  -3.811  1.00 56.81           C  
ATOM   3214  CE  LYS B 160     -18.469 -36.438  -2.531  1.00 56.81           C  
ATOM   3215  NZ  LYS B 160     -19.344 -35.750  -1.535  1.00 56.81           N  
ATOM   3216  N   LYS B 161     -17.516 -38.094  -7.484  1.00 53.28           N  
ATOM   3217  CA  LYS B 161     -18.125 -39.125  -8.328  1.00 53.28           C  
ATOM   3218  C   LYS B 161     -18.578 -38.531  -9.664  1.00 53.28           C  
ATOM   3219  CB  LYS B 161     -19.312 -39.781  -7.613  1.00 53.28           C  
ATOM   3220  O   LYS B 161     -18.391 -37.344  -9.914  1.00 53.28           O  
ATOM   3221  CG  LYS B 161     -18.906 -40.875  -6.648  1.00 53.28           C  
ATOM   3222  CD  LYS B 161     -20.125 -41.562  -6.031  1.00 53.28           C  
ATOM   3223  CE  LYS B 161     -19.734 -42.656  -5.074  1.00 53.28           C  
ATOM   3224  NZ  LYS B 161     -20.922 -43.281  -4.418  1.00 53.28           N  
ATOM   3225  N   SER B 162     -19.922 -38.781 -10.328  1.00 48.75           N  
ATOM   3226  CA  SER B 162     -20.500 -38.656 -11.672  1.00 48.75           C  
ATOM   3227  C   SER B 162     -20.312 -37.250 -12.227  1.00 48.75           C  
ATOM   3228  CB  SER B 162     -21.984 -39.031 -11.648  1.00 48.75           C  
ATOM   3229  O   SER B 162     -20.047 -37.094 -13.414  1.00 48.75           O  
ATOM   3230  OG  SER B 162     -22.719 -38.094 -10.859  1.00 48.75           O  
ATOM   3231  N   LYS B 163     -20.984 -36.031 -11.750  1.00 51.09           N  
ATOM   3232  CA  LYS B 163     -21.469 -35.000 -12.656  1.00 51.09           C  
ATOM   3233  C   LYS B 163     -20.594 -33.750 -12.578  1.00 51.09           C  
ATOM   3234  CB  LYS B 163     -22.922 -34.625 -12.328  1.00 51.09           C  
ATOM   3235  O   LYS B 163     -20.203 -33.188 -13.609  1.00 51.09           O  
ATOM   3236  CG  LYS B 163     -23.953 -35.469 -13.102  1.00 51.09           C  
ATOM   3237  CD  LYS B 163     -25.375 -34.969 -12.812  1.00 51.09           C  
ATOM   3238  CE  LYS B 163     -26.406 -35.844 -13.539  1.00 51.09           C  
ATOM   3239  NZ  LYS B 163     -27.797 -35.438 -13.203  1.00 51.09           N  
ATOM   3240  N   ILE B 164     -20.484 -32.969 -11.359  1.00 53.31           N  
ATOM   3241  CA  ILE B 164     -20.234 -31.531 -11.469  1.00 53.31           C  
ATOM   3242  C   ILE B 164     -18.750 -31.250 -11.281  1.00 53.31           C  
ATOM   3243  CB  ILE B 164     -21.078 -30.734 -10.438  1.00 53.31           C  
ATOM   3244  O   ILE B 164     -18.172 -31.625 -10.266  1.00 53.31           O  
ATOM   3245  CG1 ILE B 164     -22.562 -31.016 -10.625  1.00 53.31           C  
ATOM   3246  CG2 ILE B 164     -20.781 -29.234 -10.555  1.00 53.31           C  
ATOM   3247  CD1 ILE B 164     -23.453 -30.469  -9.508  1.00 53.31           C  
ATOM   3248  N   HIS B 165     -18.062 -30.984 -12.367  1.00 62.53           N  
ATOM   3249  CA  HIS B 165     -16.688 -30.516 -12.438  1.00 62.53           C  
ATOM   3250  C   HIS B 165     -16.547 -29.125 -11.820  1.00 62.53           C  
ATOM   3251  CB  HIS B 165     -16.203 -30.484 -13.891  1.00 62.53           C  
ATOM   3252  O   HIS B 165     -17.203 -28.172 -12.258  1.00 62.53           O  
ATOM   3253  CG  HIS B 165     -15.938 -31.844 -14.461  1.00 62.53           C  
ATOM   3254  CD2 HIS B 165     -16.609 -32.562 -15.391  1.00 62.53           C  
ATOM   3255  ND1 HIS B 165     -14.867 -32.625 -14.070  1.00 62.53           N  
ATOM   3256  CE1 HIS B 165     -14.898 -33.750 -14.734  1.00 62.53           C  
ATOM   3257  NE2 HIS B 165     -15.945 -33.750 -15.547  1.00 62.53           N  
ATOM   3258  N   SER B 166     -16.031 -29.266 -10.461  1.00 78.06           N  
ATOM   3259  CA  SER B 166     -15.781 -27.953  -9.852  1.00 78.06           C  
ATOM   3260  C   SER B 166     -14.289 -27.656  -9.789  1.00 78.06           C  
ATOM   3261  CB  SER B 166     -16.391 -27.891  -8.453  1.00 78.06           C  
ATOM   3262  O   SER B 166     -13.469 -28.578  -9.797  1.00 78.06           O  
ATOM   3263  OG  SER B 166     -17.750 -28.281  -8.477  1.00 78.06           O  
ATOM   3264  N   TYR B 167     -13.961 -26.484 -10.008  1.00 85.12           N  
ATOM   3265  CA  TYR B 167     -12.578 -26.031  -9.930  1.00 85.12           C  
ATOM   3266  C   TYR B 167     -12.281 -25.375  -8.586  1.00 85.12           C  
ATOM   3267  CB  TYR B 167     -12.273 -25.047 -11.070  1.00 85.12           C  
ATOM   3268  O   TYR B 167     -13.180 -24.828  -7.945  1.00 85.12           O  
ATOM   3269  CG  TYR B 167     -12.531 -25.609 -12.445  1.00 85.12           C  
ATOM   3270  CD1 TYR B 167     -11.555 -26.328 -13.125  1.00 85.12           C  
ATOM   3271  CD2 TYR B 167     -13.766 -25.422 -13.062  1.00 85.12           C  
ATOM   3272  CE1 TYR B 167     -11.789 -26.844 -14.398  1.00 85.12           C  
ATOM   3273  CE2 TYR B 167     -14.016 -25.938 -14.336  1.00 85.12           C  
ATOM   3274  OH  TYR B 167     -13.258 -27.156 -16.250  1.00 85.12           O  
ATOM   3275  CZ  TYR B 167     -13.023 -26.641 -14.992  1.00 85.12           C  
ATOM   3276  N   PHE B 168     -11.055 -25.625  -8.141  1.00 86.62           N  
ATOM   3277  CA  PHE B 168     -10.648 -25.141  -6.832  1.00 86.62           C  
ATOM   3278  C   PHE B 168      -9.312 -24.406  -6.918  1.00 86.62           C  
ATOM   3279  CB  PHE B 168     -10.555 -26.297  -5.828  1.00 86.62           C  
ATOM   3280  O   PHE B 168      -8.359 -24.922  -7.520  1.00 86.62           O  
ATOM   3281  CG  PHE B 168     -10.438 -25.844  -4.398  1.00 86.62           C  
ATOM   3282  CD1 PHE B 168      -9.188 -25.641  -3.822  1.00 86.62           C  
ATOM   3283  CD2 PHE B 168     -11.570 -25.641  -3.627  1.00 86.62           C  
ATOM   3284  CE1 PHE B 168      -9.078 -25.219  -2.496  1.00 86.62           C  
ATOM   3285  CE2 PHE B 168     -11.469 -25.234  -2.301  1.00 86.62           C  
ATOM   3286  CZ  PHE B 168     -10.219 -25.016  -1.738  1.00 86.62           C  
ATOM   3287  N   ASP B 169      -9.297 -23.188  -6.254  1.00 89.94           N  
ATOM   3288  CA  ASP B 169      -8.047 -22.453  -6.297  1.00 89.94           C  
ATOM   3289  C   ASP B 169      -7.695 -21.875  -4.926  1.00 89.94           C  
ATOM   3290  CB  ASP B 169      -8.125 -21.312  -7.328  1.00 89.94           C  
ATOM   3291  O   ASP B 169      -8.578 -21.469  -4.176  1.00 89.94           O  
ATOM   3292  CG  ASP B 169      -6.809 -20.578  -7.508  1.00 89.94           C  
ATOM   3293  OD1 ASP B 169      -5.871 -21.156  -8.109  1.00 89.94           O  
ATOM   3294  OD2 ASP B 169      -6.711 -19.422  -7.039  1.00 89.94           O  
ATOM   3295  N   PHE B 170      -6.410 -21.953  -4.633  1.00 88.56           N  
ATOM   3296  CA  PHE B 170      -5.852 -21.250  -3.482  1.00 88.56           C  
ATOM   3297  C   PHE B 170      -5.211 -19.938  -3.906  1.00 88.56           C  
ATOM   3298  CB  PHE B 170      -4.816 -22.125  -2.768  1.00 88.56           C  
ATOM   3299  O   PHE B 170      -4.250 -19.922  -4.680  1.00 88.56           O  
ATOM   3300  CG  PHE B 170      -5.379 -23.422  -2.246  1.00 88.56           C  
ATOM   3301  CD1 PHE B 170      -5.949 -23.484  -0.980  1.00 88.56           C  
ATOM   3302  CD2 PHE B 170      -5.340 -24.578  -3.021  1.00 88.56           C  
ATOM   3303  CE1 PHE B 170      -6.473 -24.688  -0.494  1.00 88.56           C  
ATOM   3304  CE2 PHE B 170      -5.855 -25.781  -2.541  1.00 88.56           C  
ATOM   3305  CZ  PHE B 170      -6.422 -25.828  -1.277  1.00 88.56           C  
ATOM   3306  N   PRO B 171      -5.773 -18.828  -3.377  1.00 89.81           N  
ATOM   3307  CA  PRO B 171      -5.164 -17.547  -3.742  1.00 89.81           C  
ATOM   3308  C   PRO B 171      -3.832 -17.312  -3.033  1.00 89.81           C  
ATOM   3309  CB  PRO B 171      -6.207 -16.516  -3.303  1.00 89.81           C  
ATOM   3310  O   PRO B 171      -3.721 -16.391  -2.213  1.00 89.81           O  
ATOM   3311  CG  PRO B 171      -6.953 -17.188  -2.188  1.00 89.81           C  
ATOM   3312  CD  PRO B 171      -6.938 -18.672  -2.422  1.00 89.81           C  
ATOM   3313  N   ASN B 172      -2.787 -17.938  -3.490  1.00 85.12           N  
ATOM   3314  CA  ASN B 172      -1.467 -17.844  -2.875  1.00 85.12           C  
ATOM   3315  C   ASN B 172      -0.832 -16.484  -3.127  1.00 85.12           C  
ATOM   3316  CB  ASN B 172      -0.552 -18.953  -3.385  1.00 85.12           C  
ATOM   3317  O   ASN B 172       0.145 -16.109  -2.471  1.00 85.12           O  
ATOM   3318  CG  ASN B 172      -0.997 -20.328  -2.930  1.00 85.12           C  
ATOM   3319  ND2 ASN B 172      -0.398 -21.375  -3.504  1.00 85.12           N  
ATOM   3320  OD1 ASN B 172      -1.873 -20.469  -2.070  1.00 85.12           O  
ATOM   3321  N   THR B 173      -1.483 -15.695  -3.969  1.00 82.31           N  
ATOM   3322  CA  THR B 173      -1.026 -14.336  -4.211  1.00 82.31           C  
ATOM   3323  C   THR B 173      -1.081 -13.508  -2.930  1.00 82.31           C  
ATOM   3324  CB  THR B 173      -1.868 -13.648  -5.305  1.00 82.31           C  
ATOM   3325  O   THR B 173      -0.323 -12.547  -2.770  1.00 82.31           O  
ATOM   3326  CG2 THR B 173      -3.271 -13.328  -4.797  1.00 82.31           C  
ATOM   3327  OG1 THR B 173      -1.229 -12.430  -5.699  1.00 82.31           O  
ATOM   3328  N   LEU B 174      -1.897 -13.914  -2.029  1.00 88.81           N  
ATOM   3329  CA  LEU B 174      -2.051 -13.195  -0.771  1.00 88.81           C  
ATOM   3330  C   LEU B 174      -0.753 -13.219   0.031  1.00 88.81           C  
ATOM   3331  CB  LEU B 174      -3.189 -13.797   0.057  1.00 88.81           C  
ATOM   3332  O   LEU B 174      -0.508 -12.336   0.853  1.00 88.81           O  
ATOM   3333  CG  LEU B 174      -4.605 -13.375  -0.335  1.00 88.81           C  
ATOM   3334  CD1 LEU B 174      -5.633 -14.242   0.382  1.00 88.81           C  
ATOM   3335  CD2 LEU B 174      -4.836 -11.898  -0.021  1.00 88.81           C  
ATOM   3336  N   LEU B 175       0.101 -14.172  -0.207  1.00 84.31           N  
ATOM   3337  CA  LEU B 175       1.359 -14.297   0.521  1.00 84.31           C  
ATOM   3338  C   LEU B 175       2.279 -13.117   0.228  1.00 84.31           C  
ATOM   3339  CB  LEU B 175       2.059 -15.609   0.155  1.00 84.31           C  
ATOM   3340  O   LEU B 175       3.166 -12.805   1.026  1.00 84.31           O  
ATOM   3341  CG  LEU B 175       1.391 -16.891   0.645  1.00 84.31           C  
ATOM   3342  CD1 LEU B 175       2.129 -18.109   0.106  1.00 84.31           C  
ATOM   3343  CD2 LEU B 175       1.339 -16.922   2.168  1.00 84.31           C  
ATOM   3344  N   SER B 176       2.006 -12.484  -0.893  1.00 81.12           N  
ATOM   3345  CA  SER B 176       2.828 -11.336  -1.257  1.00 81.12           C  
ATOM   3346  C   SER B 176       2.590 -10.164  -0.311  1.00 81.12           C  
ATOM   3347  CB  SER B 176       2.541 -10.906  -2.695  1.00 81.12           C  
ATOM   3348  O   SER B 176       3.395  -9.227  -0.256  1.00 81.12           O  
ATOM   3349  OG  SER B 176       1.250 -10.328  -2.801  1.00 81.12           O  
ATOM   3350  N   LEU B 177       1.506 -10.188   0.472  1.00 86.50           N  
ATOM   3351  CA  LEU B 177       1.184  -9.102   1.391  1.00 86.50           C  
ATOM   3352  C   LEU B 177       1.970  -9.234   2.689  1.00 86.50           C  
ATOM   3353  CB  LEU B 177      -0.318  -9.078   1.688  1.00 86.50           C  
ATOM   3354  O   LEU B 177       1.925  -8.344   3.543  1.00 86.50           O  
ATOM   3355  CG  LEU B 177      -1.231  -8.641   0.541  1.00 86.50           C  
ATOM   3356  CD1 LEU B 177      -2.695  -8.789   0.943  1.00 86.50           C  
ATOM   3357  CD2 LEU B 177      -0.926  -7.211   0.126  1.00 86.50           C  
ATOM   3358  N   TYR B 178       2.658 -10.344   2.830  1.00 81.44           N  
ATOM   3359  CA  TYR B 178       3.391 -10.578   4.066  1.00 81.44           C  
ATOM   3360  C   TYR B 178       4.422  -9.477   4.309  1.00 81.44           C  
ATOM   3361  CB  TYR B 178       4.086 -11.945   4.031  1.00 81.44           C  
ATOM   3362  O   TYR B 178       4.520  -8.945   5.414  1.00 81.44           O  
ATOM   3363  CG  TYR B 178       3.871 -12.766   5.281  1.00 81.44           C  
ATOM   3364  CD1 TYR B 178       4.613 -12.523   6.434  1.00 81.44           C  
ATOM   3365  CD2 TYR B 178       2.926 -13.789   5.312  1.00 81.44           C  
ATOM   3366  CE1 TYR B 178       4.422 -13.281   7.586  1.00 81.44           C  
ATOM   3367  CE2 TYR B 178       2.725 -14.547   6.457  1.00 81.44           C  
ATOM   3368  OH  TYR B 178       3.281 -15.039   8.727  1.00 81.44           O  
ATOM   3369  CZ  TYR B 178       3.477 -14.289   7.590  1.00 81.44           C  
ATOM   3370  N   SER B 179       5.164  -9.250   3.291  1.00 77.81           N  
ATOM   3371  CA  SER B 179       6.199  -8.234   3.438  1.00 77.81           C  
ATOM   3372  C   SER B 179       5.598  -6.875   3.793  1.00 77.81           C  
ATOM   3373  CB  SER B 179       7.023  -8.109   2.152  1.00 77.81           C  
ATOM   3374  O   SER B 179       6.180  -6.117   4.570  1.00 77.81           O  
ATOM   3375  OG  SER B 179       6.203  -7.703   1.070  1.00 77.81           O  
ATOM   3376  N   TYR B 180       4.430  -6.629   3.242  1.00 84.88           N  
ATOM   3377  CA  TYR B 180       3.732  -5.383   3.537  1.00 84.88           C  
ATOM   3378  C   TYR B 180       3.299  -5.332   4.996  1.00 84.88           C  
ATOM   3379  CB  TYR B 180       2.514  -5.215   2.623  1.00 84.88           C  
ATOM   3380  O   TYR B 180       3.463  -4.305   5.664  1.00 84.88           O  
ATOM   3381  CG  TYR B 180       1.771  -3.920   2.832  1.00 84.88           C  
ATOM   3382  CD1 TYR B 180       0.472  -3.912   3.336  1.00 84.88           C  
ATOM   3383  CD2 TYR B 180       2.363  -2.701   2.523  1.00 84.88           C  
ATOM   3384  CE1 TYR B 180      -0.218  -2.719   3.527  1.00 84.88           C  
ATOM   3385  CE2 TYR B 180       1.684  -1.502   2.711  1.00 84.88           C  
ATOM   3386  OH  TYR B 180      -0.282  -0.337   3.400  1.00 84.88           O  
ATOM   3387  CZ  TYR B 180       0.396  -1.521   3.213  1.00 84.88           C  
ATOM   3388  N   VAL B 181       2.805  -6.395   5.461  1.00 85.38           N  
ATOM   3389  CA  VAL B 181       2.369  -6.473   6.852  1.00 85.38           C  
ATOM   3390  C   VAL B 181       3.566  -6.285   7.781  1.00 85.38           C  
ATOM   3391  CB  VAL B 181       1.665  -7.812   7.152  1.00 85.38           C  
ATOM   3392  O   VAL B 181       3.506  -5.504   8.734  1.00 85.38           O  
ATOM   3393  CG1 VAL B 181       1.424  -7.969   8.656  1.00 85.38           C  
ATOM   3394  CG2 VAL B 181       0.349  -7.910   6.383  1.00 85.38           C  
ATOM   3395  N   ASP B 182       4.621  -6.961   7.488  1.00 80.44           N  
ATOM   3396  CA  ASP B 182       5.824  -6.848   8.312  1.00 80.44           C  
ATOM   3397  C   ASP B 182       6.336  -5.410   8.336  1.00 80.44           C  
ATOM   3398  CB  ASP B 182       6.914  -7.785   7.797  1.00 80.44           C  
ATOM   3399  O   ASP B 182       6.770  -4.914   9.375  1.00 80.44           O  
ATOM   3400  CG  ASP B 182       6.660  -9.242   8.148  1.00 80.44           C  
ATOM   3401  OD1 ASP B 182       5.832  -9.516   9.047  1.00 80.44           O  
ATOM   3402  OD2 ASP B 182       7.293 -10.125   7.527  1.00 80.44           O  
ATOM   3403  N   PHE B 183       6.277  -4.832   7.234  1.00 79.75           N  
ATOM   3404  CA  PHE B 183       6.723  -3.447   7.156  1.00 79.75           C  
ATOM   3405  C   PHE B 183       5.840  -2.545   8.008  1.00 79.75           C  
ATOM   3406  CB  PHE B 183       6.715  -2.963   5.699  1.00 79.75           C  
ATOM   3407  O   PHE B 183       6.340  -1.705   8.758  1.00 79.75           O  
ATOM   3408  CG  PHE B 183       6.883  -1.475   5.555  1.00 79.75           C  
ATOM   3409  CD1 PHE B 183       5.805  -0.670   5.211  1.00 79.75           C  
ATOM   3410  CD2 PHE B 183       8.117  -0.880   5.762  1.00 79.75           C  
ATOM   3411  CE1 PHE B 183       5.957   0.708   5.074  1.00 79.75           C  
ATOM   3412  CE2 PHE B 183       8.281   0.496   5.629  1.00 79.75           C  
ATOM   3413  CZ  PHE B 183       7.195   1.288   5.285  1.00 79.75           C  
ATOM   3414  N   LYS B 184       4.570  -2.730   7.922  1.00 77.00           N  
ATOM   3415  CA  LYS B 184       3.625  -1.857   8.609  1.00 77.00           C  
ATOM   3416  C   LYS B 184       3.699  -2.053  10.125  1.00 77.00           C  
ATOM   3417  CB  LYS B 184       2.199  -2.111   8.117  1.00 77.00           C  
ATOM   3418  O   LYS B 184       3.547  -1.097  10.883  1.00 77.00           O  
ATOM   3419  CG  LYS B 184       1.888  -1.483   6.770  1.00 77.00           C  
ATOM   3420  CD  LYS B 184       1.781   0.033   6.871  1.00 77.00           C  
ATOM   3421  CE  LYS B 184       0.766   0.590   5.883  1.00 77.00           C  
ATOM   3422  NZ  LYS B 184       0.729   2.082   5.910  1.00 77.00           N  
ATOM   3423  N   ILE B 185       3.953  -3.270  10.562  1.00 74.44           N  
ATOM   3424  CA  ILE B 185       3.955  -3.566  11.992  1.00 74.44           C  
ATOM   3425  C   ILE B 185       5.340  -3.291  12.570  1.00 74.44           C  
ATOM   3426  CB  ILE B 185       3.537  -5.027  12.266  1.00 74.44           C  
ATOM   3427  O   ILE B 185       5.461  -2.826  13.711  1.00 74.44           O  
ATOM   3428  CG1 ILE B 185       2.098  -5.270  11.797  1.00 74.44           C  
ATOM   3429  CG2 ILE B 185       3.697  -5.367  13.750  1.00 74.44           C  
ATOM   3430  CD1 ILE B 185       1.046  -4.578  12.656  1.00 74.44           C  
ATOM   3431  N   ALA B 186       6.461  -3.916  11.961  1.00 64.62           N  
ATOM   3432  CA  ALA B 186       7.805  -3.627  12.453  1.00 64.62           C  
ATOM   3433  C   ALA B 186       7.992  -2.133  12.688  1.00 64.62           C  
ATOM   3434  CB  ALA B 186       8.852  -4.145  11.469  1.00 64.62           C  
ATOM   3435  O   ALA B 186       8.773  -1.727  13.555  1.00 64.62           O  
ATOM   3436  N   SER B 187       7.363  -1.425  11.859  1.00 56.69           N  
ATOM   3437  CA  SER B 187       7.445   0.006  12.133  1.00 56.69           C  
ATOM   3438  C   SER B 187       6.812   0.350  13.477  1.00 56.69           C  
ATOM   3439  CB  SER B 187       6.766   0.805  11.023  1.00 56.69           C  
ATOM   3440  O   SER B 187       7.016   1.446  14.000  1.00 56.69           O  
ATOM   3441  OG  SER B 187       5.355   0.684  11.109  1.00 56.69           O  
ATOM   3442  N   SER B 188       6.078  -0.738  14.125  1.00 49.97           N  
ATOM   3443  CA  SER B 188       5.434  -0.518  15.422  1.00 49.97           C  
ATOM   3444  C   SER B 188       6.227  -1.166  16.547  1.00 49.97           C  
ATOM   3445  CB  SER B 188       4.008  -1.064  15.406  1.00 49.97           C  
ATOM   3446  O   SER B 188       6.504  -2.365  16.516  1.00 49.97           O  
ATOM   3447  OG  SER B 188       4.004  -2.461  15.164  1.00 49.97           O  
ATOM   3448  N   ASN B 189       7.242  -0.637  17.250  1.00 47.88           N  
ATOM   3449  CA  ASN B 189       8.188  -1.110  18.250  1.00 47.88           C  
ATOM   3450  C   ASN B 189       7.477  -1.811  19.406  1.00 47.88           C  
ATOM   3451  CB  ASN B 189       9.039   0.049  18.781  1.00 47.88           C  
ATOM   3452  O   ASN B 189       8.094  -2.117  20.422  1.00 47.88           O  
ATOM   3453  CG  ASN B 189      10.305   0.253  17.969  1.00 47.88           C  
ATOM   3454  ND2 ASN B 189      10.961   1.391  18.172  1.00 47.88           N  
ATOM   3455  OD1 ASN B 189      10.695  -0.604  17.172  1.00 47.88           O  
ATOM   3456  N   ASN B 190       6.184  -1.789  19.812  1.00 50.69           N  
ATOM   3457  CA  ASN B 190       5.715  -2.287  21.109  1.00 50.69           C  
ATOM   3458  C   ASN B 190       5.223  -3.729  21.000  1.00 50.69           C  
ATOM   3459  CB  ASN B 190       4.609  -1.386  21.656  1.00 50.69           C  
ATOM   3460  O   ASN B 190       4.910  -4.207  19.906  1.00 50.69           O  
ATOM   3461  CG  ASN B 190       5.148  -0.102  22.250  1.00 50.69           C  
ATOM   3462  ND2 ASN B 190       4.266   0.859  22.500  1.00 50.69           N  
ATOM   3463  OD1 ASN B 190       6.352   0.026  22.500  1.00 50.69           O  
ATOM   3464  N   ASN B 191       5.488  -4.801  22.188  1.00 52.62           N  
ATOM   3465  CA  ASN B 191       5.062  -6.176  22.438  1.00 52.62           C  
ATOM   3466  C   ASN B 191       3.660  -6.438  21.891  1.00 52.62           C  
ATOM   3467  CB  ASN B 191       5.117  -6.480  23.938  1.00 52.62           C  
ATOM   3468  O   ASN B 191       3.352  -7.551  21.469  1.00 52.62           O  
ATOM   3469  CG  ASN B 191       6.484  -6.953  24.391  1.00 52.62           C  
ATOM   3470  ND2 ASN B 191       6.691  -7.016  25.703  1.00 52.62           N  
ATOM   3471  OD1 ASN B 191       7.352  -7.258  23.562  1.00 52.62           O  
ATOM   3472  N   SER B 192       2.600  -5.566  22.016  1.00 61.56           N  
ATOM   3473  CA  SER B 192       1.236  -5.672  21.500  1.00 61.56           C  
ATOM   3474  C   SER B 192       1.225  -5.777  19.969  1.00 61.56           C  
ATOM   3475  CB  SER B 192       0.401  -4.473  21.938  1.00 61.56           C  
ATOM   3476  O   SER B 192       0.159  -5.879  19.359  1.00 61.56           O  
ATOM   3477  OG  SER B 192       0.692  -3.336  21.141  1.00 61.56           O  
ATOM   3478  N   SER B 193       2.373  -6.051  19.469  1.00 70.50           N  
ATOM   3479  CA  SER B 193       2.637  -6.016  18.047  1.00 70.50           C  
ATOM   3480  C   SER B 193       2.066  -7.246  17.344  1.00 70.50           C  
ATOM   3481  CB  SER B 193       4.141  -5.918  17.781  1.00 70.50           C  
ATOM   3482  O   SER B 193       1.503  -7.141  16.250  1.00 70.50           O  
ATOM   3483  OG  SER B 193       4.773  -7.168  18.000  1.00 70.50           O  
ATOM   3484  N   GLU B 194       1.951  -8.383  18.125  1.00 76.25           N  
ATOM   3485  CA  GLU B 194       1.470  -9.594  17.453  1.00 76.25           C  
ATOM   3486  C   GLU B 194      -0.037  -9.531  17.219  1.00 76.25           C  
ATOM   3487  CB  GLU B 194       1.825 -10.836  18.281  1.00 76.25           C  
ATOM   3488  O   GLU B 194      -0.527  -9.969  16.188  1.00 76.25           O  
ATOM   3489  CG  GLU B 194       3.203 -11.398  17.969  1.00 76.25           C  
ATOM   3490  CD  GLU B 194       3.182 -12.883  17.625  1.00 76.25           C  
ATOM   3491  OE1 GLU B 194       4.152 -13.375  17.016  1.00 76.25           O  
ATOM   3492  OE2 GLU B 194       2.184 -13.555  17.984  1.00 76.25           O  
ATOM   3493  N   LEU B 195      -0.727  -9.133  18.250  1.00 79.50           N  
ATOM   3494  CA  LEU B 195      -2.172  -9.008  18.094  1.00 79.50           C  
ATOM   3495  C   LEU B 195      -2.521  -8.000  17.000  1.00 79.50           C  
ATOM   3496  CB  LEU B 195      -2.818  -8.594  19.406  1.00 79.50           C  
ATOM   3497  O   LEU B 195      -3.432  -8.234  16.203  1.00 79.50           O  
ATOM   3498  CG  LEU B 195      -3.195  -9.719  20.375  1.00 79.50           C  
ATOM   3499  CD1 LEU B 195      -3.062  -9.258  21.812  1.00 79.50           C  
ATOM   3500  CD2 LEU B 195      -4.613 -10.211  20.094  1.00 79.50           C  
ATOM   3501  N   LYS B 196      -1.802  -6.992  16.969  1.00 79.75           N  
ATOM   3502  CA  LYS B 196      -2.018  -5.988  15.938  1.00 79.75           C  
ATOM   3503  C   LYS B 196      -1.733  -6.555  14.547  1.00 79.75           C  
ATOM   3504  CB  LYS B 196      -1.142  -4.758  16.188  1.00 79.75           C  
ATOM   3505  O   LYS B 196      -2.463  -6.277  13.594  1.00 79.75           O  
ATOM   3506  CG  LYS B 196      -1.624  -3.879  17.328  1.00 79.75           C  
ATOM   3507  CD  LYS B 196      -0.757  -2.635  17.484  1.00 79.75           C  
ATOM   3508  CE  LYS B 196      -1.178  -1.804  18.688  1.00 79.75           C  
ATOM   3509  NZ  LYS B 196      -0.289  -0.619  18.875  1.00 79.75           N  
ATOM   3510  N   LYS B 197      -0.709  -7.344  14.570  1.00 83.88           N  
ATOM   3511  CA  LYS B 197      -0.360  -7.973  13.297  1.00 83.88           C  
ATOM   3512  C   LYS B 197      -1.479  -8.891  12.812  1.00 83.88           C  
ATOM   3513  CB  LYS B 197       0.945  -8.758  13.430  1.00 83.88           C  
ATOM   3514  O   LYS B 197      -1.882  -8.828  11.656  1.00 83.88           O  
ATOM   3515  CG  LYS B 197       1.474  -9.305  12.109  1.00 83.88           C  
ATOM   3516  CD  LYS B 197       2.812 -10.008  12.297  1.00 83.88           C  
ATOM   3517  CE  LYS B 197       3.324 -10.586  10.984  1.00 83.88           C  
ATOM   3518  NZ  LYS B 197       4.656 -11.242  11.148  1.00 83.88           N  
ATOM   3519  N   LYS B 198      -1.969  -9.648  13.719  1.00 85.62           N  
ATOM   3520  CA  LYS B 198      -3.031 -10.586  13.367  1.00 85.62           C  
ATOM   3521  C   LYS B 198      -4.273  -9.852  12.875  1.00 85.62           C  
ATOM   3522  CB  LYS B 198      -3.387 -11.477  14.562  1.00 85.62           C  
ATOM   3523  O   LYS B 198      -4.859 -10.219  11.852  1.00 85.62           O  
ATOM   3524  CG  LYS B 198      -4.348 -12.609  14.227  1.00 85.62           C  
ATOM   3525  CD  LYS B 198      -4.637 -13.477  15.445  1.00 85.62           C  
ATOM   3526  CE  LYS B 198      -5.660 -14.555  15.133  1.00 85.62           C  
ATOM   3527  NZ  LYS B 198      -5.957 -15.398  16.328  1.00 85.62           N  
ATOM   3528  N   LYS B 199      -4.625  -8.875  13.570  1.00 85.88           N  
ATOM   3529  CA  LYS B 199      -5.809  -8.109  13.195  1.00 85.88           C  
ATOM   3530  C   LYS B 199      -5.621  -7.441  11.836  1.00 85.88           C  
ATOM   3531  CB  LYS B 199      -6.129  -7.062  14.258  1.00 85.88           C  
ATOM   3532  O   LYS B 199      -6.539  -7.426  11.016  1.00 85.88           O  
ATOM   3533  CG  LYS B 199      -7.535  -6.480  14.148  1.00 85.88           C  
ATOM   3534  CD  LYS B 199      -7.840  -5.543  15.312  1.00 85.88           C  
ATOM   3535  CE  LYS B 199      -9.211  -4.902  15.164  1.00 85.88           C  
ATOM   3536  NZ  LYS B 199      -9.547  -4.031  16.328  1.00 85.88           N  
ATOM   3537  N   PHE B 200      -4.492  -6.891  11.586  1.00 87.06           N  
ATOM   3538  CA  PHE B 200      -4.207  -6.230  10.320  1.00 87.06           C  
ATOM   3539  C   PHE B 200      -4.270  -7.227   9.164  1.00 87.06           C  
ATOM   3540  CB  PHE B 200      -2.832  -5.559  10.359  1.00 87.06           C  
ATOM   3541  O   PHE B 200      -4.828  -6.922   8.109  1.00 87.06           O  
ATOM   3542  CG  PHE B 200      -2.557  -4.672   9.172  1.00 87.06           C  
ATOM   3543  CD1 PHE B 200      -1.424  -4.863   8.391  1.00 87.06           C  
ATOM   3544  CD2 PHE B 200      -3.430  -3.643   8.844  1.00 87.06           C  
ATOM   3545  CE1 PHE B 200      -1.166  -4.043   7.297  1.00 87.06           C  
ATOM   3546  CE2 PHE B 200      -3.180  -2.818   7.750  1.00 87.06           C  
ATOM   3547  CZ  PHE B 200      -2.047  -3.020   6.980  1.00 87.06           C  
ATOM   3548  N   VAL B 201      -3.744  -8.375   9.414  1.00 90.12           N  
ATOM   3549  CA  VAL B 201      -3.773  -9.422   8.398  1.00 90.12           C  
ATOM   3550  C   VAL B 201      -5.219  -9.797   8.086  1.00 90.12           C  
ATOM   3551  CB  VAL B 201      -2.980 -10.672   8.844  1.00 90.12           C  
ATOM   3552  O   VAL B 201      -5.609  -9.875   6.918  1.00 90.12           O  
ATOM   3553  CG1 VAL B 201      -3.299 -11.859   7.941  1.00 90.12           C  
ATOM   3554  CG2 VAL B 201      -1.481 -10.383   8.844  1.00 90.12           C  
ATOM   3555  N   GLU B 202      -5.992  -9.992   9.086  1.00 90.12           N  
ATOM   3556  CA  GLU B 202      -7.395 -10.336   8.906  1.00 90.12           C  
ATOM   3557  C   GLU B 202      -8.125  -9.273   8.094  1.00 90.12           C  
ATOM   3558  CB  GLU B 202      -8.086 -10.539  10.258  1.00 90.12           C  
ATOM   3559  O   GLU B 202      -8.898  -9.594   7.188  1.00 90.12           O  
ATOM   3560  CG  GLU B 202      -7.734 -11.852  10.938  1.00 90.12           C  
ATOM   3561  CD  GLU B 202      -8.352 -11.992  12.320  1.00 90.12           C  
ATOM   3562  OE1 GLU B 202      -8.133 -13.039  12.977  1.00 90.12           O  
ATOM   3563  OE2 GLU B 202      -9.070 -11.062  12.742  1.00 90.12           O  
ATOM   3564  N   LEU B 203      -7.824  -8.109   8.430  1.00 88.81           N  
ATOM   3565  CA  LEU B 203      -8.484  -7.008   7.734  1.00 88.81           C  
ATOM   3566  C   LEU B 203      -8.039  -6.949   6.277  1.00 88.81           C  
ATOM   3567  CB  LEU B 203      -8.188  -5.676   8.430  1.00 88.81           C  
ATOM   3568  O   LEU B 203      -8.852  -6.688   5.387  1.00 88.81           O  
ATOM   3569  CG  LEU B 203      -9.016  -5.359   9.672  1.00 88.81           C  
ATOM   3570  CD1 LEU B 203      -8.383  -4.207  10.445  1.00 88.81           C  
ATOM   3571  CD2 LEU B 203     -10.453  -5.031   9.289  1.00 88.81           C  
ATOM   3572  N   LEU B 204      -6.797  -7.152   6.016  1.00 91.38           N  
ATOM   3573  CA  LEU B 204      -6.305  -7.160   4.645  1.00 91.38           C  
ATOM   3574  C   LEU B 204      -6.988  -8.250   3.828  1.00 91.38           C  
ATOM   3575  CB  LEU B 204      -4.789  -7.359   4.621  1.00 91.38           C  
ATOM   3576  O   LEU B 204      -7.414  -8.016   2.695  1.00 91.38           O  
ATOM   3577  CG  LEU B 204      -3.936  -6.109   4.840  1.00 91.38           C  
ATOM   3578  CD1 LEU B 204      -2.467  -6.492   4.992  1.00 91.38           C  
ATOM   3579  CD2 LEU B 204      -4.125  -5.125   3.693  1.00 91.38           C  
ATOM   3580  N   ILE B 205      -7.062  -9.375   4.422  1.00 93.00           N  
ATOM   3581  CA  ILE B 205      -7.711 -10.492   3.744  1.00 93.00           C  
ATOM   3582  C   ILE B 205      -9.172 -10.141   3.453  1.00 93.00           C  
ATOM   3583  CB  ILE B 205      -7.629 -11.789   4.582  1.00 93.00           C  
ATOM   3584  O   ILE B 205      -9.656 -10.359   2.342  1.00 93.00           O  
ATOM   3585  CG1 ILE B 205      -6.184 -12.297   4.645  1.00 93.00           C  
ATOM   3586  CG2 ILE B 205      -8.562 -12.859   4.008  1.00 93.00           C  
ATOM   3587  CD1 ILE B 205      -5.980 -13.477   5.582  1.00 93.00           C  
ATOM   3588  N   GLU B 206      -9.852  -9.625   4.406  1.00 92.12           N  
ATOM   3589  CA  GLU B 206     -11.242  -9.219   4.230  1.00 92.12           C  
ATOM   3590  C   GLU B 206     -11.391  -8.219   3.088  1.00 92.12           C  
ATOM   3591  CB  GLU B 206     -11.805  -8.625   5.523  1.00 92.12           C  
ATOM   3592  O   GLU B 206     -12.289  -8.344   2.254  1.00 92.12           O  
ATOM   3593  CG  GLU B 206     -13.312  -8.422   5.508  1.00 92.12           C  
ATOM   3594  CD  GLU B 206     -13.844  -7.801   6.789  1.00 92.12           C  
ATOM   3595  OE1 GLU B 206     -15.000  -7.324   6.797  1.00 92.12           O  
ATOM   3596  OE2 GLU B 206     -13.102  -7.793   7.797  1.00 92.12           O  
ATOM   3597  N   GLN B 207     -10.516  -7.215   3.080  1.00 90.62           N  
ATOM   3598  CA  GLN B 207     -10.578  -6.199   2.035  1.00 90.62           C  
ATOM   3599  C   GLN B 207     -10.297  -6.805   0.664  1.00 90.62           C  
ATOM   3600  CB  GLN B 207      -9.594  -5.070   2.326  1.00 90.62           C  
ATOM   3601  O   GLN B 207     -10.898  -6.406  -0.333  1.00 90.62           O  
ATOM   3602  CG  GLN B 207      -9.953  -4.238   3.553  1.00 90.62           C  
ATOM   3603  CD  GLN B 207     -11.320  -3.598   3.445  1.00 90.62           C  
ATOM   3604  NE2 GLN B 207     -12.039  -3.529   4.562  1.00 90.62           N  
ATOM   3605  OE1 GLN B 207     -11.742  -3.166   2.365  1.00 90.62           O  
ATOM   3606  N   PHE B 208      -9.328  -7.707   0.588  1.00 93.12           N  
ATOM   3607  CA  PHE B 208      -9.047  -8.414  -0.654  1.00 93.12           C  
ATOM   3608  C   PHE B 208     -10.305  -9.078  -1.196  1.00 93.12           C  
ATOM   3609  CB  PHE B 208      -7.949  -9.469  -0.439  1.00 93.12           C  
ATOM   3610  O   PHE B 208     -10.672  -8.875  -2.357  1.00 93.12           O  
ATOM   3611  CG  PHE B 208      -7.711 -10.344  -1.636  1.00 93.12           C  
ATOM   3612  CD1 PHE B 208      -8.375 -11.562  -1.767  1.00 93.12           C  
ATOM   3613  CD2 PHE B 208      -6.820  -9.961  -2.629  1.00 93.12           C  
ATOM   3614  CE1 PHE B 208      -8.156 -12.375  -2.873  1.00 93.12           C  
ATOM   3615  CE2 PHE B 208      -6.594 -10.773  -3.738  1.00 93.12           C  
ATOM   3616  CZ  PHE B 208      -7.262 -11.984  -3.857  1.00 93.12           C  
ATOM   3617  N   TYR B 209     -11.031  -9.805  -0.385  1.00 93.69           N  
ATOM   3618  CA  TYR B 209     -12.195 -10.562  -0.830  1.00 93.69           C  
ATOM   3619  C   TYR B 209     -13.383  -9.641  -1.089  1.00 93.69           C  
ATOM   3620  CB  TYR B 209     -12.578 -11.625   0.210  1.00 93.69           C  
ATOM   3621  O   TYR B 209     -14.211  -9.914  -1.956  1.00 93.69           O  
ATOM   3622  CG  TYR B 209     -11.750 -12.875   0.129  1.00 93.69           C  
ATOM   3623  CD1 TYR B 209     -12.039 -13.875  -0.803  1.00 93.69           C  
ATOM   3624  CD2 TYR B 209     -10.672 -13.078   0.983  1.00 93.69           C  
ATOM   3625  CE1 TYR B 209     -11.281 -15.031  -0.880  1.00 93.69           C  
ATOM   3626  CE2 TYR B 209      -9.898 -14.234   0.916  1.00 93.69           C  
ATOM   3627  OH  TYR B 209      -9.453 -16.359  -0.090  1.00 93.69           O  
ATOM   3628  CZ  TYR B 209     -10.211 -15.203  -0.018  1.00 93.69           C  
ATOM   3629  N   LEU B 210     -13.484  -8.602  -0.325  1.00 91.88           N  
ATOM   3630  CA  LEU B 210     -14.508  -7.609  -0.631  1.00 91.88           C  
ATOM   3631  C   LEU B 210     -14.336  -7.062  -2.043  1.00 91.88           C  
ATOM   3632  CB  LEU B 210     -14.469  -6.461   0.382  1.00 91.88           C  
ATOM   3633  O   LEU B 210     -15.297  -6.996  -2.812  1.00 91.88           O  
ATOM   3634  CG  LEU B 210     -15.156  -6.719   1.725  1.00 91.88           C  
ATOM   3635  CD1 LEU B 210     -14.883  -5.562   2.684  1.00 91.88           C  
ATOM   3636  CD2 LEU B 210     -16.656  -6.922   1.530  1.00 91.88           C  
ATOM   3637  N   LYS B 211     -13.125  -6.656  -2.326  1.00 90.56           N  
ATOM   3638  CA  LYS B 211     -12.844  -6.148  -3.666  1.00 90.56           C  
ATOM   3639  C   LYS B 211     -13.070  -7.230  -4.719  1.00 90.56           C  
ATOM   3640  CB  LYS B 211     -11.414  -5.621  -3.752  1.00 90.56           C  
ATOM   3641  O   LYS B 211     -13.609  -6.957  -5.793  1.00 90.56           O  
ATOM   3642  CG  LYS B 211     -11.070  -4.977  -5.086  1.00 90.56           C  
ATOM   3643  CD  LYS B 211     -12.000  -3.805  -5.395  1.00 90.56           C  
ATOM   3644  CE  LYS B 211     -11.617  -3.123  -6.703  1.00 90.56           C  
ATOM   3645  NZ  LYS B 211     -12.547  -2.000  -7.027  1.00 90.56           N  
ATOM   3646  N   LEU B 212     -12.609  -8.391  -4.461  1.00 94.06           N  
ATOM   3647  CA  LEU B 212     -12.820  -9.508  -5.383  1.00 94.06           C  
ATOM   3648  C   LEU B 212     -14.305  -9.711  -5.660  1.00 94.06           C  
ATOM   3649  CB  LEU B 212     -12.211 -10.789  -4.816  1.00 94.06           C  
ATOM   3650  O   LEU B 212     -14.711  -9.859  -6.816  1.00 94.06           O  
ATOM   3651  CG  LEU B 212     -12.242 -12.016  -5.734  1.00 94.06           C  
ATOM   3652  CD1 LEU B 212     -11.516 -11.719  -7.043  1.00 94.06           C  
ATOM   3653  CD2 LEU B 212     -11.617 -13.219  -5.035  1.00 94.06           C  
ATOM   3654  N   ASN B 213     -15.078  -9.750  -4.637  1.00 93.75           N  
ATOM   3655  CA  ASN B 213     -16.516  -9.922  -4.789  1.00 93.75           C  
ATOM   3656  C   ASN B 213     -17.125  -8.805  -5.637  1.00 93.75           C  
ATOM   3657  CB  ASN B 213     -17.203  -9.977  -3.422  1.00 93.75           C  
ATOM   3658  O   ASN B 213     -18.000  -9.055  -6.461  1.00 93.75           O  
ATOM   3659  CG  ASN B 213     -18.609 -10.516  -3.496  1.00 93.75           C  
ATOM   3660  ND2 ASN B 213     -19.531  -9.898  -2.754  1.00 93.75           N  
ATOM   3661  OD1 ASN B 213     -18.891 -11.484  -4.215  1.00 93.75           O  
ATOM   3662  N   GLU B 214     -16.703  -7.633  -5.383  1.00 92.31           N  
ATOM   3663  CA  GLU B 214     -17.156  -6.520  -6.207  1.00 92.31           C  
ATOM   3664  C   GLU B 214     -16.859  -6.766  -7.684  1.00 92.31           C  
ATOM   3665  CB  GLU B 214     -16.500  -5.211  -5.750  1.00 92.31           C  
ATOM   3666  O   GLU B 214     -17.719  -6.551  -8.539  1.00 92.31           O  
ATOM   3667  CG  GLU B 214     -17.078  -3.971  -6.426  1.00 92.31           C  
ATOM   3668  CD  GLU B 214     -16.297  -2.705  -6.105  1.00 92.31           C  
ATOM   3669  OE1 GLU B 214     -16.312  -1.756  -6.922  1.00 92.31           O  
ATOM   3670  OE2 GLU B 214     -15.656  -2.662  -5.027  1.00 92.31           O  
ATOM   3671  N   LEU B 215     -15.672  -7.164  -8.023  1.00 92.00           N  
ATOM   3672  CA  LEU B 215     -15.266  -7.430  -9.391  1.00 92.00           C  
ATOM   3673  C   LEU B 215     -16.078  -8.562 -10.000  1.00 92.00           C  
ATOM   3674  CB  LEU B 215     -13.773  -7.781  -9.445  1.00 92.00           C  
ATOM   3675  O   LEU B 215     -16.484  -8.500 -11.164  1.00 92.00           O  
ATOM   3676  CG  LEU B 215     -12.797  -6.637  -9.164  1.00 92.00           C  
ATOM   3677  CD1 LEU B 215     -11.391  -7.184  -8.938  1.00 92.00           C  
ATOM   3678  CD2 LEU B 215     -12.805  -5.629 -10.305  1.00 92.00           C  
ATOM   3679  N   ILE B 216     -16.297  -9.547  -9.250  1.00 94.12           N  
ATOM   3680  CA  ILE B 216     -17.094 -10.680  -9.688  1.00 94.12           C  
ATOM   3681  C   ILE B 216     -18.500 -10.211 -10.062  1.00 94.12           C  
ATOM   3682  CB  ILE B 216     -17.172 -11.773  -8.602  1.00 94.12           C  
ATOM   3683  O   ILE B 216     -19.016 -10.570 -11.117  1.00 94.12           O  
ATOM   3684  CG1 ILE B 216     -15.812 -12.484  -8.461  1.00 94.12           C  
ATOM   3685  CG2 ILE B 216     -18.281 -12.781  -8.914  1.00 94.12           C  
ATOM   3686  CD1 ILE B 216     -15.672 -13.297  -7.184  1.00 94.12           C  
ATOM   3687  N   GLN B 217     -19.078  -9.414  -9.211  1.00 93.69           N  
ATOM   3688  CA  GLN B 217     -20.422  -8.883  -9.461  1.00 93.69           C  
ATOM   3689  C   GLN B 217     -20.422  -7.977 -10.688  1.00 93.69           C  
ATOM   3690  CB  GLN B 217     -20.922  -8.117  -8.234  1.00 93.69           C  
ATOM   3691  O   GLN B 217     -21.312  -8.094 -11.539  1.00 93.69           O  
ATOM   3692  CG  GLN B 217     -21.344  -9.016  -7.074  1.00 93.69           C  
ATOM   3693  CD  GLN B 217     -21.875  -8.234  -5.895  1.00 93.69           C  
ATOM   3694  NE2 GLN B 217     -22.438  -8.945  -4.922  1.00 93.69           N  
ATOM   3695  OE1 GLN B 217     -21.781  -7.004  -5.852  1.00 93.69           O  
ATOM   3696  N   GLU B 218     -19.500  -7.133 -10.781  1.00 92.38           N  
ATOM   3697  CA  GLU B 218     -19.406  -6.184 -11.891  1.00 92.38           C  
ATOM   3698  C   GLU B 218     -19.281  -6.906 -13.227  1.00 92.38           C  
ATOM   3699  CB  GLU B 218     -18.234  -5.230 -11.688  1.00 92.38           C  
ATOM   3700  O   GLU B 218     -19.688  -6.379 -14.266  1.00 92.38           O  
ATOM   3701  CG  GLU B 218     -18.484  -4.152 -10.641  1.00 92.38           C  
ATOM   3702  CD  GLU B 218     -17.266  -3.268 -10.391  1.00 92.38           C  
ATOM   3703  OE1 GLU B 218     -17.375  -2.295  -9.609  1.00 92.38           O  
ATOM   3704  OE2 GLU B 218     -16.203  -3.547 -10.984  1.00 92.38           O  
ATOM   3705  N   ASN B 219     -18.703  -8.039 -13.234  1.00 92.62           N  
ATOM   3706  CA  ASN B 219     -18.500  -8.781 -14.469  1.00 92.62           C  
ATOM   3707  C   ASN B 219     -19.500  -9.914 -14.617  1.00 92.62           C  
ATOM   3708  CB  ASN B 219     -17.062  -9.320 -14.531  1.00 92.62           C  
ATOM   3709  O   ASN B 219     -19.281 -10.844 -15.406  1.00 92.62           O  
ATOM   3710  CG  ASN B 219     -16.047  -8.234 -14.789  1.00 92.62           C  
ATOM   3711  ND2 ASN B 219     -15.500  -7.668 -13.711  1.00 92.62           N  
ATOM   3712  OD1 ASN B 219     -15.734  -7.906 -15.938  1.00 92.62           O  
ATOM   3713  N   ASN B 220     -20.484  -9.938 -13.820  1.00 93.38           N  
ATOM   3714  CA  ASN B 220     -21.578 -10.883 -13.875  1.00 93.38           C  
ATOM   3715  C   ASN B 220     -21.094 -12.320 -13.742  1.00 93.38           C  
ATOM   3716  CB  ASN B 220     -22.375 -10.711 -15.172  1.00 93.38           C  
ATOM   3717  O   ASN B 220     -21.516 -13.195 -14.500  1.00 93.38           O  
ATOM   3718  CG  ASN B 220     -23.062  -9.359 -15.266  1.00 93.38           C  
ATOM   3719  ND2 ASN B 220     -23.125  -8.812 -16.469  1.00 93.38           N  
ATOM   3720  OD1 ASN B 220     -23.516  -8.812 -14.258  1.00 93.38           O  
ATOM   3721  N   LEU B 221     -20.234 -12.602 -12.812  1.00 93.88           N  
ATOM   3722  CA  LEU B 221     -19.688 -13.938 -12.602  1.00 93.88           C  
ATOM   3723  C   LEU B 221     -20.094 -14.484 -11.242  1.00 93.88           C  
ATOM   3724  CB  LEU B 221     -18.156 -13.914 -12.727  1.00 93.88           C  
ATOM   3725  O   LEU B 221     -19.422 -15.367 -10.695  1.00 93.88           O  
ATOM   3726  CG  LEU B 221     -17.594 -13.586 -14.109  1.00 93.88           C  
ATOM   3727  CD1 LEU B 221     -16.078 -13.477 -14.039  1.00 93.88           C  
ATOM   3728  CD2 LEU B 221     -18.016 -14.648 -15.117  1.00 93.88           C  
ATOM   3729  N   THR B 222     -21.094 -13.984 -10.680  1.00 93.25           N  
ATOM   3730  CA  THR B 222     -21.547 -14.375  -9.344  1.00 93.25           C  
ATOM   3731  C   THR B 222     -21.938 -15.852  -9.312  1.00 93.25           C  
ATOM   3732  CB  THR B 222     -22.734 -13.516  -8.875  1.00 93.25           C  
ATOM   3733  O   THR B 222     -21.734 -16.531  -8.312  1.00 93.25           O  
ATOM   3734  CG2 THR B 222     -23.000 -13.711  -7.391  1.00 93.25           C  
ATOM   3735  OG1 THR B 222     -22.438 -12.141  -9.125  1.00 93.25           O  
ATOM   3736  N   ASN B 223     -22.391 -16.328 -10.422  1.00 91.88           N  
ATOM   3737  CA  ASN B 223     -22.812 -17.734 -10.469  1.00 91.88           C  
ATOM   3738  C   ASN B 223     -21.625 -18.672 -10.711  1.00 91.88           C  
ATOM   3739  CB  ASN B 223     -23.875 -17.922 -11.555  1.00 91.88           C  
ATOM   3740  O   ASN B 223     -21.750 -19.875 -10.523  1.00 91.88           O  
ATOM   3741  CG  ASN B 223     -25.188 -17.250 -11.211  1.00 91.88           C  
ATOM   3742  ND2 ASN B 223     -25.984 -16.953 -12.227  1.00 91.88           N  
ATOM   3743  OD1 ASN B 223     -25.484 -17.000 -10.039  1.00 91.88           O  
ATOM   3744  N   ASN B 224     -20.578 -18.156 -11.086  1.00 92.25           N  
ATOM   3745  CA  ASN B 224     -19.438 -18.984 -11.445  1.00 92.25           C  
ATOM   3746  C   ASN B 224     -18.469 -19.125 -10.273  1.00 92.25           C  
ATOM   3747  CB  ASN B 224     -18.719 -18.406 -12.656  1.00 92.25           C  
ATOM   3748  O   ASN B 224     -17.594 -20.016 -10.281  1.00 92.25           O  
ATOM   3749  CG  ASN B 224     -19.594 -18.359 -13.898  1.00 92.25           C  
ATOM   3750  ND2 ASN B 224     -19.641 -19.484 -14.617  1.00 92.25           N  
ATOM   3751  OD1 ASN B 224     -20.219 -17.344 -14.195  1.00 92.25           O  
ATOM   3752  N   ILE B 225     -18.625 -18.297  -9.305  1.00 92.94           N  
ATOM   3753  CA  ILE B 225     -17.594 -18.266  -8.273  1.00 92.94           C  
ATOM   3754  C   ILE B 225     -18.234 -18.469  -6.902  1.00 92.94           C  
ATOM   3755  CB  ILE B 225     -16.828 -16.922  -8.289  1.00 92.94           C  
ATOM   3756  O   ILE B 225     -19.266 -17.875  -6.590  1.00 92.94           O  
ATOM   3757  CG1 ILE B 225     -16.047 -16.781  -9.602  1.00 92.94           C  
ATOM   3758  CG2 ILE B 225     -15.883 -16.828  -7.086  1.00 92.94           C  
ATOM   3759  CD1 ILE B 225     -15.211 -15.508  -9.695  1.00 92.94           C  
ATOM   3760  N   THR B 226     -17.641 -19.344  -6.121  1.00 89.75           N  
ATOM   3761  CA  THR B 226     -17.984 -19.562  -4.719  1.00 89.75           C  
ATOM   3762  C   THR B 226     -16.750 -19.516  -3.838  1.00 89.75           C  
ATOM   3763  CB  THR B 226     -18.703 -20.906  -4.523  1.00 89.75           C  
ATOM   3764  O   THR B 226     -15.617 -19.578  -4.336  1.00 89.75           O  
ATOM   3765  CG2 THR B 226     -20.016 -20.953  -5.301  1.00 89.75           C  
ATOM   3766  OG1 THR B 226     -17.859 -21.969  -4.980  1.00 89.75           O  
ATOM   3767  N   PHE B 227     -16.969 -19.281  -2.551  1.00 91.88           N  
ATOM   3768  CA  PHE B 227     -15.867 -19.219  -1.601  1.00 91.88           C  
ATOM   3769  C   PHE B 227     -15.984 -20.328  -0.555  1.00 91.88           C  
ATOM   3770  CB  PHE B 227     -15.820 -17.859  -0.917  1.00 91.88           C  
ATOM   3771  O   PHE B 227     -17.094 -20.734  -0.202  1.00 91.88           O  
ATOM   3772  CG  PHE B 227     -15.625 -16.703  -1.870  1.00 91.88           C  
ATOM   3773  CD1 PHE B 227     -14.367 -16.422  -2.400  1.00 91.88           C  
ATOM   3774  CD2 PHE B 227     -16.703 -15.906  -2.236  1.00 91.88           C  
ATOM   3775  CE1 PHE B 227     -14.188 -15.367  -3.283  1.00 91.88           C  
ATOM   3776  CE2 PHE B 227     -16.516 -14.844  -3.117  1.00 91.88           C  
ATOM   3777  CZ  PHE B 227     -15.266 -14.570  -3.639  1.00 91.88           C  
ATOM   3778  N   CYS B 228     -14.867 -20.875  -0.170  1.00 87.38           N  
ATOM   3779  CA  CYS B 228     -14.859 -21.859   0.900  1.00 87.38           C  
ATOM   3780  C   CYS B 228     -13.711 -21.609   1.874  1.00 87.38           C  
ATOM   3781  CB  CYS B 228     -14.734 -23.266   0.323  1.00 87.38           C  
ATOM   3782  O   CYS B 228     -12.734 -20.938   1.526  1.00 87.38           O  
ATOM   3783  SG  CYS B 228     -13.156 -23.594  -0.491  1.00 87.38           S  
ATOM   3784  N   ASP B 229     -13.867 -22.000   3.141  1.00 88.25           N  
ATOM   3785  CA  ASP B 229     -12.836 -21.844   4.164  1.00 88.25           C  
ATOM   3786  C   ASP B 229     -12.266 -23.203   4.574  1.00 88.25           C  
ATOM   3787  CB  ASP B 229     -13.398 -21.125   5.387  1.00 88.25           C  
ATOM   3788  O   ASP B 229     -12.406 -24.188   3.852  1.00 88.25           O  
ATOM   3789  CG  ASP B 229     -14.539 -21.875   6.047  1.00 88.25           C  
ATOM   3790  OD1 ASP B 229     -14.758 -23.062   5.723  1.00 88.25           O  
ATOM   3791  OD2 ASP B 229     -15.234 -21.266   6.895  1.00 88.25           O  
ATOM   3792  N   LYS B 230     -11.609 -23.125   5.699  1.00 82.56           N  
ATOM   3793  CA  LYS B 230     -10.914 -24.297   6.195  1.00 82.56           C  
ATOM   3794  C   LYS B 230     -11.883 -25.453   6.430  1.00 82.56           C  
ATOM   3795  CB  LYS B 230     -10.164 -23.984   7.488  1.00 82.56           C  
ATOM   3796  O   LYS B 230     -11.500 -26.625   6.348  1.00 82.56           O  
ATOM   3797  CG  LYS B 230      -9.227 -25.094   7.953  1.00 82.56           C  
ATOM   3798  CD  LYS B 230      -8.453 -24.688   9.203  1.00 82.56           C  
ATOM   3799  CE  LYS B 230      -7.523 -25.797   9.672  1.00 82.56           C  
ATOM   3800  NZ  LYS B 230      -6.738 -25.375  10.875  1.00 82.56           N  
ATOM   3801  N   ASN B 231     -13.047 -25.172   6.660  1.00 80.75           N  
ATOM   3802  CA  ASN B 231     -14.047 -26.203   6.922  1.00 80.75           C  
ATOM   3803  C   ASN B 231     -14.656 -26.734   5.629  1.00 80.75           C  
ATOM   3804  CB  ASN B 231     -15.141 -25.672   7.852  1.00 80.75           C  
ATOM   3805  O   ASN B 231     -15.461 -27.672   5.652  1.00 80.75           O  
ATOM   3806  CG  ASN B 231     -14.602 -25.266   9.211  1.00 80.75           C  
ATOM   3807  ND2 ASN B 231     -15.242 -24.281   9.828  1.00 80.75           N  
ATOM   3808  OD1 ASN B 231     -13.625 -25.844   9.703  1.00 80.75           O  
ATOM   3809  N   LEU B 232     -14.242 -26.141   4.492  1.00 79.00           N  
ATOM   3810  CA  LEU B 232     -14.633 -26.562   3.154  1.00 79.00           C  
ATOM   3811  C   LEU B 232     -16.156 -26.531   2.998  1.00 79.00           C  
ATOM   3812  CB  LEU B 232     -14.109 -27.969   2.861  1.00 79.00           C  
ATOM   3813  O   LEU B 232     -16.719 -27.391   2.332  1.00 79.00           O  
ATOM   3814  CG  LEU B 232     -12.586 -28.141   2.912  1.00 79.00           C  
ATOM   3815  CD1 LEU B 232     -12.227 -29.625   2.848  1.00 79.00           C  
ATOM   3816  CD2 LEU B 232     -11.922 -27.375   1.776  1.00 79.00           C  
ATOM   3817  N   GLN B 233     -16.594 -25.516   3.781  1.00 69.00           N  
ATOM   3818  CA  GLN B 233     -18.047 -25.359   3.654  1.00 69.00           C  
ATOM   3819  C   GLN B 233     -18.406 -24.672   2.336  1.00 69.00           C  
ATOM   3820  CB  GLN B 233     -18.609 -24.547   4.832  1.00 69.00           C  
ATOM   3821  O   GLN B 233     -17.812 -23.672   1.958  1.00 69.00           O  
ATOM   3822  CG  GLN B 233     -18.953 -25.406   6.043  1.00 69.00           C  
ATOM   3823  CD  GLN B 233     -19.484 -24.578   7.207  1.00 69.00           C  
ATOM   3824  NE2 GLN B 233     -19.875 -25.250   8.281  1.00 69.00           N  
ATOM   3825  OE1 GLN B 233     -19.516 -23.344   7.141  1.00 69.00           O  
ATOM   3826  N   GLY B 234     -19.266 -25.328   1.424  1.00 63.00           N  
ATOM   3827  CA  GLY B 234     -19.703 -24.781   0.146  1.00 63.00           C  
ATOM   3828  C   GLY B 234     -19.281 -25.641  -1.036  1.00 63.00           C  
ATOM   3829  O   GLY B 234     -19.453 -25.234  -2.189  1.00 63.00           O  
ATOM   3830  N   LEU B 235     -18.406 -26.469  -0.678  1.00 64.94           N  
ATOM   3831  CA  LEU B 235     -18.047 -27.406  -1.735  1.00 64.94           C  
ATOM   3832  C   LEU B 235     -19.047 -28.547  -1.811  1.00 64.94           C  
ATOM   3833  CB  LEU B 235     -16.625 -27.953  -1.505  1.00 64.94           C  
ATOM   3834  O   LEU B 235     -19.688 -28.891  -0.813  1.00 64.94           O  
ATOM   3835  CG  LEU B 235     -15.500 -27.250  -2.254  1.00 64.94           C  
ATOM   3836  CD1 LEU B 235     -14.328 -26.969  -1.314  1.00 64.94           C  
ATOM   3837  CD2 LEU B 235     -15.047 -28.078  -3.449  1.00 64.94           C  
TER    3838      LEU B 235                                                      
ENDMDL                                                                          
END                                                                             
