# Supplementary material for: Eukaryotic CD-NTase, STING, and viperin proteins evolved via domain shuffling, horizontal transfer, and ancient inheritance from prokaryotes
Source: PLoS Biol. 2023 Dec 8;21(12):e3002436. doi: 10.1371/journal.pbio.3002436 (PMC10732462; doi:10.1371/journal.pbio.3002436)
Supplement: S9 File — This MAFFT alignment was used to construct phylogenetic trees for S3 Fig. (FASTA) [file pbio.3002436.s016.fasta]

>EP00876_Tetrabaena_socialis|EP00876_Tetrabaena_socialis_P001365 251 bp
-----KHL-LDGSVMRGTALSN------SDIDLVVC-------------VCRKDKN----
-K--------------L-LDAL----GDRLMHKYG-GIQ-R----KSAVR-VDLCC----
AK--RFSVDLLPLS-------------------------------P--------------
----VADS---LLR---------AAKVAVRALKLFR----------ESFGVAKLKSYCM-
EAATVG-EQEQ
>EP00908_Phaeocystis_cordata|EP00908_Phaeocystis_cordata_P023931 251 bp
-----ADI-KGGSQAKKTNIAG------SDLDVLLQ-------------MTARQKR----
-E--------------L-VAEL----RDT---CWS-GQP-RFKKVKETFHIVLVCK----
HG---LQVDIVPAS-------------------------------P--------------
----PKDR---FKN---------VGREVVRMIKEKP----------VK-KYPSWKGERI-
ELAVIQ-TQQQ
>EP00058_Branchiostoma_floridae|EP00058_Branchiostoma_floridae_P016288 251 bp
--VTVNRLVKGGSYGRGTALKD--R---SDLDVTLF-------------L---NGI-SSM
-DFRGQQS----S---I-IDRV----ATTLERSSW-RENGV---AIAQPNAATLVLE--R
-HR--MEVDIVPAYD-N---GAVS------RNE-VYQ------SMRGQDP----Y---KY
SASFVGLQVEFVRD----RP--ARLKNLIRLVKSWKKA--------FGSKTKLGSSWLW-
ELICIYVCETK
>EP00933_Yihiella_yeosuensis|EP00933_Yihiella_yeosuensis_P043025 251 bp
--SDIEDVYYSGSFGRGTALNY--K---FDADMVVT-------------L---SDF-NHD
---------------DM-KEQL----SNAAQ-HFR---GV---HQSDTPFCRTFVVG---
--G-FVEVDLVPD-------------------ANCH------------------NPWRYY
SGGSPDVDTKLLILQS-------RFKPLVLLCKHWRNQD------N---RASRLSSFLV-
ELFCKKVVEQS
>EP00441_Pelagodinium_beii|EP00441_Pelagodinium_beii_P003641 251 bp
--VNVVDFLISGSFARGTALNY--E---FDADIIFV-------------V---SDF-DAE
---------------AM-QEQC----SYALKTYFR---QV---IRCQTPFALQLQIE---
--K-FLDIDLLPQ-------------------RNRHR-----------------NKSRFY
SAGSLDVDEQLLKFQA-------VFKPLVLLCKHWRNLK------N---HTHKFTSFFA-
ELVCMQVLKHT
>EP00435_Cladocopium_sp_Y103|EP00435_Cladocopium_sp_Y103_P062440 251 bp
---LIDDCYIGGSFGRNTALNY--H---FDADVVVF-------------I---EDF-DPS
---------------ES-QQEL----CQALEDRFR---GV---CKRETPFSVKLRVG---
--D-FATVDMVPP-------------------DYMDA-----------------RDRRFY
SGDSWRVDEQIMNFAV-------EFRGLVLLVKHWRNLR---FPPG---TTRSTTSYHL-
ELLCMEVIRES
>EP00434_Breviolum_minutum|EP00434_Breviolum_minutum_P028815 251 bp
----LEDCYIGGSFGRETALNY--H---FDADLVVF-------------I---QDF-DYT
---------------WA-QDEL----CAGLMDQFH---HV---CGTKTPYTLKLKVG---
--N-FATVDVVPP-------------------DYMDE-----------------DEWRFY
SGDSWRVDKEIMDFGV-------EFRSMVLLVKHWRNLR---FP-----SIRTITSYHL-
ELLCMEVIEAS
>EP00403_Amphidinium_massartii|EP00403_Amphidinium_massartii_P029261 251 bp
------DVYIGGSYGRQTALNY--R---FDVDLVVI-------------L---RKF-SPA
---------------FA-RDWI----FEELLHKFR---GV---TSDPTPYCVRVLLG---
--G-FLRVDILPPKG--------------PTWQRLTR-----------------EQQRFF
SAGSQTADSEIQGFAM-------VYHPLVLLCKHWRNLD------K---RAYALFSYHI-
ELLCMEAISST
>EP00424_Heterocapsa_rotundata|EP00424_Heterocapsa_rotundata_P006804 251 bp
--LWVERCYYGGSFARESALNY--K---FDADVVFF-------------L---EDF-DPY
---------------EA-HHDC----RNQLASEFY---GV---IASKSPFCTTVTAG---
--G-FLKLDIVPD-------------------YCMVH-----------------GKRRFF
SGGSPEVDNEFLAFAQ-------KYRPLVLLCKHWKHLD------A---RSQKFTSYHI-
ELLCQEVVLHK
>EP00747_Dinoflagellata_sp_TGD|EP00747_Dinoflagellata_sp_TGD_P165316 251 bp
--LPVTDVYYAGSFGRLTALNY--N---FDADVVFT-------------I---ENF-DHR
---------------RR-HEIC----QDALYDEFY---GI---VMDTTPFCTTVVIA---
--K-FVKADLLPQ-------------------SNRIR-----------------NPPRFY
SAASVDVDKEILEFGN-------LFRPYVLLCKHWRNLD------E---RAGGIKSFHI-
ELLCKGMLEDN
>EP00413_Alexandrium_margalefii|EP00413_Alexandrium_margalefii_P048042 251 bp
--LVLEDVYCGGSFGRGTALNY--H---FDVDVVFI-------------V---RDF-DHR
---------------WA-HNLV----VDALHAGFR---GI---VERRPVSCSTANIA---
--D-FADADLLPE-------------------QSWVH-----------------NPDRFY
SSASQSVDRKILEFSA-------LFVPLVLLCKHWRNLD------Q---EVAGMKSFFV-
ELLCTRVLRES
>EP00419_Tripos_fusus|EP00419_Tripos_fusus_P058904 251 bp
--IRPQKIYEGGSFKKNTNLGY--H---HDVDLVLF-------------L---NDF-DFR
---------------KM-KALC----RQVLTNAFP-G-QV---YKRSTPYCQKLSF----
--R-MLDVDLVPH-------------------QNYYN-----------------NPPASY
HGCSLQNDDEILNAKA-------TLHYLIILCKHWKRQN---QW-T---Q--GPASYYI-
ELLCIRTFATA
>EP00747_Dinoflagellata_sp_TGD|EP00747_Dinoflagellata_sp_TGD_P225448 251 bp
--LNPAKVYEGGSFKKRTCLAY--D---FDVDLVLW-------------L---NQF-DHS
---------------CM-KQRV----KDALAAVFP-G-QV---YTGETPYCLKLRV----
--R-MLSIDIVPK-------------------STAAH-----------------NPVRFY
EAQSAERDAAVIDAKD-------RLHHLVLLAKCWKKQR---AW-S---K--GPISYFL-
ELLCIHAAEEA
>EP00931_Biecheleriopsis_adriatica|EP00931_Biecheleriopsis_adriatica_P114600 251 bp
---GPSQVYEGGSFKKGTCLSY--D---FDVDLVLW-------------L---NAF-DHR
---------------RM-KQQV----KSTLAAEFP-G-QV---HTGETHFCLKLRV----
--H-MVSIDVVPE-------------------KAMPD-----------------TPERYF
EALSPRRDAAIIAAQE-------RLHHLILLAKCWKKRA---VW-S--------------
-----------
>EP00404_Azadinium_spinosum|EP00404_Azadinium_spinosum_P062484 251 bp
---SPSQ-----------------------------------------------------
----------------------------AMKAVLL-GLQV---YTRETPFCLSLRV----
--R-MLSIDIVPT-------------------SAAPG-----------------NPERFF
EGLSPQRDK--IAAKE-------PLHHLILLAKCWKKRR---AW-S---KMGGPISYFV-
ELLCMQAVKEA
>EP00404_Azadinium_spinosum|EP00404_Azadinium_spinosum_P009647 251 bp
---SPSQVYEGGSFKKQTCLAY--D---FDVDLVVW-------------L---NQF-DHS
---------------LM-KKNV----KDALAVEFP-G-QV---YTRETPFCLSLRV----
--R-MLSIDDI----------------------AAPG-----------------NPERFF
EGLSPQRDKAVIAAKE-------PLHHLILLAKCWKKRR---AW-S---K--GPISYFV-
ELLCMQAVKEA
>EP00929_Paragymnodinium_shiwhaense|EP00929_Paragymnodinium_shiwhaense_P092010 251 bp
--LHPDKIYQGGSFKKNTALNY--K---FDLDLVLF-------------L---NDF-QHL
---------------NM-MQRC----RAALVRCF--GGKF---PKENTPYCIRLEF----
--D-GRHVDLLPQ-------------------SKVYG-----------------NPERYY
QAHSPATDEEVMNAIK-------ILRELILVAKHWRNLY---ER-Q---RL-CP-SYYI-
ELLAMKSIKSG
>EP00411_Alexandrium_monilatum|EP00411_Alexandrium_monilatum_P123782 251 bp
--FRPFQIYVGGSFKKNTALKA--R---SDVDLVMK-------------M---TNF-SHH
---------------DL-YEQA----ARALWQAFG---GI---VVSTSPFVLSFVVA---
--A-GLHFDLVPDSQ--------------GV------------------------PREFR
SATSHVADEAIRDFSR-------LFRALALVCKHWAYDF------K---GGRRPKSYFV-
ELFAMETIRRG
>EP00441_Pelagodinium_beii|EP00441_Pelagodinium_beii_P004846 251 bp
---RPMEVYESGSFKKGTALRY--N---FDIDLVVK-------------L---RDF-AFR
---------------QM-FTRS----RAVLLNTF--G-DI---SQDSTHRCLKFEV----
--G-DLEFDLLPA-------------------MRRSN-----------------TSDTYY
SLVVNEVDEEIIRAKH-------VFHALVLLVKHWRNSF---EN-K---IK----SYYI-
ELLCLKLMRTG
>EP00294_Goniomonas_avonlea|EP00294_Goniomonas_avonlea_P009785 251 bp
--FRPMRVMKGGSEGKNTTI-R--R---SDIDLVVV-------------L---NEF-NHK
-CIREYCX----D---G--------------XT------TI---RTQTDKFMKLLIRKGT
-----RDVDFLPDKN-CF-D--------------SY------------------------
SCYRTLEQVDHVKQ----KK--ARLHEVILQCKIWMDNL---KSP------VLVSGYYI-
ELLCIKAFEDH
>EP00294_Goniomonas_avonlea|EP00294_Goniomonas_avonlea_P006753 251 bp
--FRPMRVMKGGSEGKNTTI-R--R---SDIDLVVV-------------L---NEF-NHK
-CIREYCA----T---A-RSAL----DAEGSMT------TI---RTQTDKFMKLLIRKGT
-----RDVDFLPDKN-CF-D--------------SY------------------------
SCYRTLEQVDHVKQ----KK--ARLHEVILQCKIWMDNL---KSP------VLVSGYYI-
ELLCIKAFEDH
>EP00321_Phaeocystis_globosa|EP00321_Phaeocystis_globosa_P010047 251 bp
--FHPMQVLKGGSAGKNTDV-P--G---SDIDLVVI-------------L---QDY-DYS
-QLGSYRR----H---A-LQGL----RTSASIAN-----VI---ERDIKVGISVVVSTVD
-----RSVDLLPDLN-AH-D--------------CY------------------------
NCFSALDQCKHVKQ----AK--ELLHENIIKFKLAAFEQ---RKG------VKCPSYFI-
ELLIIKDFKEN
>EP00964_Phaeocystis_antarctica|EP00964_Phaeocystis_antarctica_P070830 251 bp
--FHPMQVIKGGSAGKNTDV-P--G---SDIDLVVI-------------M---QDY-DYK
-QLASYRS----L---A-LQEL----QKSAAIVDK----II---EREIKVGISILVRTDT
-----RSVDLLPDVN-AY-N--------------CY------------------------
DCFRALDQCKYVKE----MK--TLLHDNIIKFKVAAFEQ---RKG------VKCPSYFI-
ELLIIKDFEEN
>EP00797_Seminavis_robusta|EP00797_Seminavis_robusta_P020410 251 bp
--FGVDRCCVSGSFGKGTALR---N---FDIDLVLF-------------L---NNE-QPP
---------------FT-R---------VLTRQLP---GL---MEMTTPYSVQFCL----
--D-GFNFDLLPAPN--------------FTKANHSD-----------------KQMQYK
ESKKIALDESTVKYMK--QP---FVNAAVRLAKLWKKAC---AA-G---PHTWFSSFVV-
EIIASEATREL
>EP01036_Dinobryon_divergens|EP01036_Dinobryon_divergens_P024822 251 bp
-------------MGKNTTIDN--F---FDVDLVIF-------------I---NSS-EPP
LNFNDFLSKSDKS-----LK------ASVNK-----------------------------
-----VGFDILLATNYAV-G-----------------------QLNKR-----EQHRALL
SKGFCETVVEFIQS----RS--EIVHSAIRLAKFWYTLV-------DHRHG---FSYAT-
ELLITHAVL--
>EP01035_Chromulina_nebulosa|EP01035_Chromulina_nebulosa_P026102 251 bp
--FGVDRAIIAGSMGKNTTIDN--F---FDVDLVIF-------------I---NSS-EPP
LNFNDFLSKSDKS-----LK------ASVNK-----------------------------
-----VGFDILLATNYAV-G-----------------------QLNKR-----EQHRALL
SKGFCETVVEFIQS----RS--EIVHSAIRLAKFWYTLV-------DHRHG---FSYAT-
ELLITHAVL--
>EP00613_Pedinella_sp_CCMP2098|EP00613_Pedinella_sp_CCMP2098_P025737 251 bp
------ENPVLGLDKAQQTSPR--T-DXNNESVCSV-------------GD--YAN----
----------------L-LDDI----YDIITLNFD---E-E---IYSTQNAVTFTV----
--E-GFHFDVLPA-----------------------------PSAPCEGNGE--VQLRYW
IEHSIHPLNNALSEGH-MKEQSAFVHSLARLLKWW-DHTLFPGYKH-------GRSFRM-
ELFAIIAQEE-
>EP00084_Strigamia_maritima|EP00084_Strigamia_maritima_P001498 251 bp
--FSISE--IIGSVGKKTAIAPE-----FDLDCVIF-------------I---NDV-NID
-DF-----------------QVLKSFKQALES------E-E------SGATIALFDGNVE
----GFKINIVPAINFSQN----------QREKTLQR-----IKLP--------SRD--W
YRSLIHGQVEFLDR----QT---FTINLIRLAKYWR-------------IGEYVAGTLI-
EVMAVYALE--
>EP00111_Clytia_hemisphaerica|EP00111_Clytia_hemisphaerica_P017366 251 bp
--YSIER--LAGSTAKKTAISGH-----IDFDCVVF-------------V---NPQ-DKQ
-GF-------------VKIPEVLDNFEEILIS------N-E--DLEKDPSTLQVTIDDI-
----GFDI----CVGLNQT----------HRDKKGQ------------------------
--AFVERSIEFTKQ----KS---FAHEVARLAKFWK------------ELNSYVSGTIM-
ELIAFAAAE--
>EP00087_Eurytemora_affinis|EP00087_Eurytemora_affinis_P017726 251 bp
---DINRCRIVGGFGKKTSTSV--K---ADLDAVVF-------------I---NME----
------IKKTDSK-----L-------SGILEEWKR----L--------NGAL-METTVGE
-----ISLDILPAVNMSK-D-----S-----------------QLKETLKYI-RTENPSL
--ELAESSLTFLKG----QS--KFAHDFARLAKFWQG---------YHEYVYG-RSLII-
ETLAVHCLE--
>EP00480_Reticulomyxa_filosa|EP00480_Reticulomyxa_filosa_P006249 251 bp
-----AKFFLGGSVQKGTAIADS-----YDGDLVFLLN-----------IPQSRTA----
-------------HHGI-IEEIFSRLATLIKQ------T-Q--DIPGGGYYISIVW----
----NIQFDVLVAF------------------------ISSQLTL-----------DIKW
ENDE----TKQLNE--SQQT-----------------------------MNRIDTS----
-----------
>EP00480_Reticulomyxa_filosa|EP00480_Reticulomyxa_filosa_P007837 251 bp
-----ANFALGGSVQKGTSIADS-----YDEDLVFLLN-----------VPYDKTA----
-------------HHCI-IENMFLRLSALVKR------M-Q--EISEGGYYVAIVW----
----NIQFDVLVAF------------------------LTSSIEL-----------DILW
GENE----VKKLSN--IDNN---YARALLSFLK--KKKK---------KFNKLPKSYSL-
EIIAVHTV---
>EP00480_Reticulomyxa_filosa|EP00480_Reticulomyxa_filosa_P025644 251 bp
-----SHVYLGGSLQKRLAIGKK-----YDGDLVLLCQ----------KMKVSRER----
-------------KQKI-LEWITNTVTRLQRS------D-R--VLQVPKKCLSVKF----
----NYEFDLLVAF-------------------------TYEKRLTDKSLGTSTAEDEHL
KESA----LTLLGT--LREE---NALRAILLLKTWKQQE---------YPNLCIKSTTI-
EMLVARFL---
>EP00480_Reticulomyxa_filosa|EP00480_Reticulomyxa_filosa_P021013 251 bp
-----RRVYLGGSLQKRLAIRHK-----FDGDIKYQND------------HYKQRV----
-------------QREI-LTWISDRVAKDQRN------N-R--IISNPNRNMTIEY----
----GCEYDILVAF-------------------------TYEVRLQNKGDKEEIAQDDHL
GRSA----LTLLST--VRET---ETRLAILLLKAWKLRK---------GTEKLIKSISI-
EMLVAKII---
>EP00480_Reticulomyxa_filosa|EP00480_Reticulomyxa_filosa_P024262 251 bp
-----RRVYLGGSLQKRLAIQHK-----FDGDIIF----------------LFKKI----
-------------KKTS-L-------AKDQRS------N-R--IISNHKRNLGIEY----
----GYEYDILVAF-------------------------TYEVRLCHKANKQNAASDHHL
HCSA----LTILST--VRES---ETRLAILVLKAWKVRR---------HPHILIKSISI-
EMLVAKLI---
>EP00927_Polykrikos_kofoidii|EP00927_Polykrikos_kofoidii_P050468 251 bp
--LKVTQTIKAGSLFKETAMRN--R---FDVDLVFL-------------V---R-M-DAF
-DFLNSTQ---AS---L-KAAL----LDCLEEQKDFGMEFD---V----------LVGVS
APG-KPT-EEWRQLE-A-------------VQDVV---------LNNYGY----KVAHAL
SASCSYSSVVAVKN----QT--ETVKKAIVLLKFWRDFW---KLSQ----------FFV-
ELIAMSVAEEL
>EP00409_Alexandrium_fundyense|EP00409_Alexandrium_fundyense_P004664 251 bp
--LALHIAGKSGYV---PAVGS--Y---YD------------------------------
----------------------------------DIGVEFD---V----------LIGVH
KKR-DEA-DGLAQLA-A-------------VQDLV---------LKAEDQ----MIARRL
SATCAESINSIIRE----EE--ECVKQVIILLKYWRVVQ---QLKK----------FVA-
EMFVLSAVHRL
>EP00421_Protoceratium_reticulatum|EP00421_Protoceratium_reticulatum_P007348 251 bp
--WTVHRVIQGGSVNKGTAVRT--K---YDVDLVVL-------------L---N-M-KVT
-TFDSAVQ---KS---L-KDGL----LRCLKKHGEVGVNFD---V----------LIGVH
KKR-DEA-EGLAQLA-A-------------VQDLV---------LNAKDR----RIARCL
SGTCTESINSIIRE----ET--KCVKQVIILLKHWRTVQ---KLPR----------FVA-
EMIVLSSAHRL
>EP00404_Azadinium_spinosum|EP00404_Azadinium_spinosum_P056438 251 bp
--ISVVQVVKGGSLFKGTAVVT--H---FDVDLVFL-------------V---D-I-EVD
-DIKKGVL---RR---L-KAAL----LDCLDDNSELGMEFD---V----------LLGAS
LGG-RPT-DDWKQLE-A-------------AQDYV---------LERRTY----NAARSL
SATVSESSVVAVRN----QT--DTVKLAVVLLKFWREYR---EL----------------
-----------
>EP00404_Azadinium_spinosum|EP00404_Azadinium_spinosum_P001917 251 bp
--ISVVQVVKGGSLFKGTAVVT--X---EEAE----------------------------
-------------------GSP----AGLLDDNSELGMEFD---V----------LLGAS
LGG-RPT-DDWKQLE-A-------------AQDYV---------LERRTY----NAARSL
SATVSESSVVAVRN----QT--DTVKLAVVLLKFWRDLR---SLLA----------FVW-
-----------
>EP00445_Apocalathium_hangoei|EP00445_Apocalathium_hangoei_P080817 251 bp
--LRIVHGVKGGSLFKGTAMRG--K---FDVDLIFL-------------L---D-L-PAR
-KLDDGFQ---SQ---L-KGSL----VKCLENHGEMGIGFD---I----------ALGVD
VKG-RVV-KDRKQLR-A-------------AQQQI---------LKCPGY----ILSRAL
SASVSEACVVAVQQ----ES--DVVKLAIVLLKHWRDFN---SLKM----------FYA-
EGLALCAVDEL
>EP00446_Apocalathium_sp_SHHI4|EP00446_Apocalathium_sp_SHHI4_P036429 251 bp
--LRIVHGVKGGSLFKGTAMRG--K---FDVDLIFL-------------L---D-L-PAR
-KLDEGFQ---SQ---L-KGSL----VKCLENHGEMGIGFD---I----------ALGVD
VKG-RVV-KDRNQLR-A-------------AQQQI---------LKCPGY----ILSRAL
SASVSEACVVAVQQ----ES--DVVKLAIVLLKHWRDFN---SLKM----------FYA-
EGLALCAVDEL
>EP00405_Crypthecodinium_cohnii|EP00405_Crypthecodinium_cohnii_P008646 251 bp
--VRIVQAVKGGSLFKGTALRD--G---FDIDLVFL-------------L---N-L-SVA
-MLDDEVL---AE---L-KGSL----KACLEAHGKIGSGFD---I----------SLGAS
VPD-RIALEKRVQLK-E-------------AHKRI---------LHCRGY----QLSRIL
SASINEACVAMVAN----AP--EPVKLAIVLVKRWRDAN---HLQH----------FFA-
EGIVLYAANHL
>EP00405_Crypthecodinium_cohnii|EP00405_Crypthecodinium_cohnii_P039486 251 bp
--VRIVQAVKGGSLFKGTALRD--G---FDIDLVFL-------------L---N-L-SVA
-MLDDEVL---AE---L-KGSL----KACLEAHGKIGSGFD---I----------HFFRS
--------EPRPRSH-R-------------AGEKVEGQ----ENLALPWV----SIVKDL
VSSINEACVAMVAN----AP--EPVKLAIVLVKRWRDAN---HLQH----------FFA-
EGIVLYAANHL
>EP00775_Hariotina_reticulata|EP00775_Hariotina_reticulata_P011640 251 bp
--VKVDRIAMAGSYGKKTSVMG--Q---FDVDLVAF-------------F---NPP-TTG
-D------KVQSR---L--NFL----NQHLPDFS-Q--QVE---AGSHRMAIPLELMSAG
--Q-AVEVDLVPNLA-IA-K----------------------------------------
-------------------P--GSADDGLDVVHLFLK---------QEMSQSAAASCHV-
EPIMFTESQAA
>EP00853_Edaphochlamys_debaryana|EP00853_Edaphochlamys_debaryana_P012324 251 bp
--VKVDRVHVGGSFGRKTSVKG--R---FDVDLSVF-------------V---NGL-DP-
-HEATVLQAAASR---L--VCM----AVPVRQPG--------------MRMLEFTW----
--D-ELEVDLCQNVA-RW-Y-----NWNKKQVEVLVG------PLLRMTDD---GPNRAR
ERGVGEALTAFVKA----QP--GTATEAVRLFKAWVK---------G-ERGP--SKVAL-
ELLLLHAFLEE
>EP00853_Edaphochlamys_debaryana|EP00853_Edaphochlamys_debaryana_P012301 251 bp
--VRVDRVHVGGSFGRKTSVKG--R---FDVDLSVF-------------V---NRF-NP-
-KGAEALEAAALQ---L--QHT----GVNVTRPG--------------VYMVQLTW----
--E-GVHMDVPRNVA-TD-E-----DTDKRQVEVLVS------PLFRMTDA---PPDGMR
ERAVSEALTDFVKE----QP--KTANEATRLFKAWVK---------A-ERGS--SKVAL-
ELIVLQAFQAE
>EP00875_Gonium_pectorale|EP00875_Gonium_pectorale_P008014 251 bp
GRIPIDRIRKGGSLGRRTLVAG--N---FDVDLLLF-------------I---NG-----
-QYGNWSGE-QLK---L--KQV----REWLRKNS-V--E-E---GTQYDDVLQVLV----
--D-EVEVDVLPNMA----------------------------------------RADTR
-AGVAESYTAFVAD----TP--NGVKSVVRLLKAWYK---------T-TEKGGPAKVAL-
ELLALAAFQRE
>EP00875_Gonium_pectorale|EP00875_Gonium_pectorale_P008015 251 bp
--LSIDRIRKGGSLGRRTLVAG--N---FDVDLLLF-------------I---NG-----
-QYHNWSAE-QLK---L--KQV----REWLRQNS-V--E-E---GTQYDDVLQVRV----
--D-DVEVDILPNMA-HA-AGAT----DRLQRKALMQ------PVYDNPRE---VRDQTR
EAGVAESHTAFVAD----TP--NGVKAVVRLLKAWYK---------T-EEKGGPAKVAL-
ELLALAAFQRE
>EP00852_Chlamydomonas_schloesseri|EP00852_Chlamydomonas_schloesseri_P001503 251 bp
--VKASRVIVAGSLGRGTDVTG--A---HDVDLLFF-------------I---HEW-NG-
-STAAWGDQMAR----V--REV----KDALQRAQ-V--EIN---LAHYRNVLQVTL----
--G-GVKVDLLPDCA-KG-ATLPQ---DWQQLQQLMR------PVFAHPDA---AYDQLR
ERATSPALNELLAA----MP--AEVKEVVRFVKGLYK-----------AQEA--ERFSL-
EVLVLAAHQQC
>EP00852_Chlamydomonas_schloesseri|EP00852_Chlamydomonas_schloesseri_P000482 251 bp
--LKVSRVHKAGSRGRGTEVVA--A---SDHDLVVY-------------V---RSY-RA-
-RDATWRDRLVDD---M--QEV----AAWMNVGD-V--RRT---DADYPHVLKVSV----
--R-GHVMDLVPDCC-GG-N--PS---DWATHNHLMG------PVFADPPA---AYDMLR
ERSNTAALTAFVET----VP--GEVKDVVRLVKGLYR---------H-STSQ--ERFSL-
EVLVLAADQQL
>EP00852_Chlamydomonas_schloesseri|EP00852_Chlamydomonas_schloesseri_P013410 251 bp
--VTVSRTHTGGSLGRRTLVKD--A---FDVDLIVY-------------V---KKY-NG-
-TDDKWRYDLVTA---M--QHV----KERLEAAD-V--QIQ---NAHYCDVLQVVV----
--N-GVPVDLLPDCV-RG-K--PS---DPEQHIALMK------EVYDSCGG---EYDMIR
ERADAAALTSFVST----VH--DDVKTVVRFVKALYK---------LASPED--DRVSL-
EVLVLAADQRL
>EP00851_Chlamydomonas_incerta|EP00851_Chlamydomonas_incerta_P014804 251 bp
--VKVSRTHSAGSFGRRTLVNF--A---FDVDLIVY-------------V---KSY-DG-
-TDDIWRYDLVTA---M--RHV----KEALETAN-V--EIS---DAHYCDVLQVEV----
--L-GTHVDLLPDCV-RG-K--PV---DPYQHEALTK------EVYGNPAG---EYDQIR
ERADAAAFTRFVDT----VH--DAVKSVVRGVKALYK---------LGGPED--DRVSL-
EMLVLAADQQL
>EP00851_Chlamydomonas_incerta|EP00851_Chlamydomonas_incerta_P014803 251 bp
--VKVSRTHSGGSFGRRTLVNN--A---FDVDLIVY-------------V---KSY-DG-
-TDDVWRYDLVTA---M--WHV----KEALEATN-V--EIS---DAHYCDVLQVEV----
--L-GTHVDLLPDCV-RG-K--PV---DPYQHDVLTA------EVYGNPAG---EYDQIR
ERADAAAFTRFVDT----VH--DDVKSVVRYVKALYK---------L-GPED--DRVSL-
EMLVLAADQQL
>EP00876_Tetrabaena_socialis|EP00876_Tetrabaena_socialis_P012892 251 bp
--VKVTRAHKAGSFGRRTNVTG--G---FDVDLLVY-------------V---SEF-DG-
-LYTDWLDALQLS---I--RRV----KQWLQGK--V--EIN---DAHYGKVLQITA----
--G-KVELDLLPELV-PA-P--LR---DRKQHQLLFG------SVFADPDN---EYCQLR
ERADTPALTEFTRG-----S--DGVKQVVQLTKAWVR-----------SPDG--VRIAL-
EVLVGAADQRF
>EP00876_Tetrabaena_socialis|EP00876_Tetrabaena_socialis_P012870 251 bp
--ISVSRVEPVGSFGRRTMVND------FDVDLQAY-------------V---VAF-QG-
-RYEDWQPALQTS---I--GMV----AKGLGAGG-V--TID---DPYYRHVLQVG-----
----------------------HK---NLEQHEMLMR------PVYDNPGA---MYDQLR
ERADTAALTKVTQS----CS--DDVKRVVRVTKAWVR---------E-GPGD--PRVAL-
EVLVMAANQLF
>EP00853_Edaphochlamys_debaryana|EP00853_Edaphochlamys_debaryana_P020116 251 bp
--LGVSRVHKGGSYGRGTMVTR--N---FDVDLIVY-------------V---HTL-NG-
-SYGDWR-DIPRE---L--LQV----RCGLIMMD-A--R--------DKYAMPLMV----
--E-DLDVDLLPDVL-EG-ATPP-MD----QHQLFMR------NLFGPPSV---EHYVLR
ERADSPAFTAFVRG----HP--GEVKAVVRALKAWRN---------E-WERY--PNAPL-
EVLVLAAHQLL
>EP00853_Edaphochlamys_debaryana|EP00853_Edaphochlamys_debaryana_P007815 251 bp
--LQATHMYFGGSCGRGTLVAG--C---HDVDLIVC-------------V---RGI-KN-
-AY-DWHKSVGRE---I--QMA----KEALLRKA-I--RIP---HEQYRYAMRVTV----
--G-RVKIDLLPDVV-PE-EIR--RN-MMAQHDVLMG------PVYADPKA---RYSILR
ERANSAALTEVVRS----QP--QEMRAVARAVKAWRN---------E-VGLV--PGSTL-
EILTLAAHQRL
>EP00853_Edaphochlamys_debaryana|EP00853_Edaphochlamys_debaryana_P007468 251 bp
--VKVSRAHKGGSYGRGTMVAG--N---FDVDLLIF-------------V---LEL-DG-
-TL-DWLNRVGNE---L--RRV----REALQARA-A--QIE---TGHYRYAMRLTL----
--G-EMKVDLLPDVA-KG-P-----N-NWRQHDVLVK------SVYGNPGG---RHSVLR
GRADSWAFTEFVRG----QD--PNVRLAARALKAWRD---------D-AGAV--PGVAL-
EVLVLAAHQEL
>EP00853_Edaphochlamys_debaryana|EP00853_Edaphochlamys_debaryana_P002984 251 bp
-------MVIAGSLGRSTSVSG--N---FDVDVHVF-------------V---RD--QR-
-TL-DWR-GVRTK---A--NQV----YRALRSKQ-Q--LLE---EG---DVVKMTI----
--G-GRAVDLLPDVS-PQ-VGYPT---AWAQLKATMQ------PVYDNPSA---VFCHWR
EKAASGAFKELMRA----QP--SEVTLVTQLLKAWRD---------D-AGRV--LGVVL-
EVVVLAAHQKL
>EP00853_Edaphochlamys_debaryana|EP00853_Edaphochlamys_debaryana_P007465 251 bp
--IGAARTHVGGSYGRETMVEG--N---FDVDLVVF-------------V----------
-TM-EWL-EMGRK---V--RMF----ARALLDVA-V--QLE---EGGPRYALQLRL----
--G-AVEADVLPDVV-ED-PIL---NDDWAQHTALMR------EMYDNPGG---SYCRLR
ERANSTALTTFMRE----QP--EEVRAVARGLKAWRD---------E-VDAV--PGVAL-
EVLALAAHQQL
>EP00853_Edaphochlamys_debaryana|EP00853_Edaphochlamys_debaryana_P007426 251 bp
--IRVSRVHVCGSYERDTLVAG--N---FDVDLLVF-------------I----------
-TM-QWLKETGKE---L--R--------------------------------KLSL----
--G-DVEVDLLPDLA-PG-PGLALTNPEWAQHRALMR------PVYDNPSG---SYCRLR
ERADSTVFTAFVRE----QP--EEVREVARGLKAWRN---------D-SSTV--PGVVL-
EVLALAAHQQL
>EP00875_Gonium_pectorale|EP00875_Gonium_pectorale_P013535 251 bp
--IKIDRVLKGGSFGRRTMVSG--N---FDVDVSVF-------------V---ISF-DG-
-DWRDWHDHLVLG---M--RTV----ALWLSANS-V--VVQ---GTHYKNVINVRI----
--Q-NVDMDLKPQMG-TA-PKQAP---DRAQQQALMR------PVLEEPEA---DADPTR
EAALSEALAAAVKP----VN--DRVKVVCRMVKAWYK---------A-TIL---PGVAL-
EMLVLAAHQEV
>EP00198_Chlamydomonas_reinhardtii|EP00198_Chlamydomonas_reinhardtii_P011331 251 bp
--IKVDRLHNGGSFGRRTMVRG--L---FDVDVTAF-------------V---TTY-KG-
-G-HDWTGALQAR-----------------------------------------------
-------------------SQAS----DRVQRKILMK------QVLGAGEE---QAEPAR
EAGLSEALTAVVKD----TS--DRVKSVARLVKCWYK---------K-DKI---PHVLL-
EVLTLAAAQRE
>EP00198_Chlamydomonas_reinhardtii|EP00198_Chlamydomonas_reinhardtii_P009796 251 bp
--LQFDRFHNGGSLGRRTLVRK--D---FDVDLSVF-------------V---TEF-TG-
-DYGDWSGRLQVD---M--KDV----AAWLCDQN-V--EVH---GTHYKHCINPAV----
--A-DVDVDVKANVV-RG-NG--------AQRDALMK------QLWDTPPH---QADPAR
EAALAEALTAVVKE----IP--DWDKSVVRLLKCWYK---------K-DRI---PFVLL-
E----------
>EP00851_Chlamydomonas_incerta|EP00851_Chlamydomonas_incerta_P004350 251 bp
--LTFDRLHNGGSFGRCTLVRG--A---FDVDLSVF-------------V---TQF-KG-
-NYGDWSGALQEA---M--RDV----AAWLRDQR-L--ELH---GTHYKHVINVKV----
--K-KVDVDLKANVV-QG-SGPPP---DRAQRDALMK------QLW-SQDY---TAEPAR
EAALAESLTAVVKQ----IP--DWNKAVVRLVKCWYK---------E-ERV---PHVLL-
EVLALAAAQRT
>EP00852_Chlamydomonas_schloesseri|EP00852_Chlamydomonas_schloesseri_P002676 251 bp
--IKVDRFHNGGSFGRRTMVRG--S---FDVDLTVF-------------V---NEF-GG-
-DFGDWSGRLQVQ---L--REV----AAWLRAQQ-V--EVQ---GTHYKHCINVEV----
--R-GVEVDIKANAV-QG-SQAH----DRAQRDALMA------ALWDVPAA---RADPAR
EAALAEALTAVVKD----TS--DRVKSVARLVKCWYK---------K-DRI---PYVLL-
EVLVLAAAQRV
>EP00852_Chlamydomonas_schloesseri|EP00852_Chlamydomonas_schloesseri_P002659 251 bp
--DKMDRVHVGGSFGRRTLVRG--A---FDVDLTVF-------------V---NSY-NG-
-R-DQWTQTL-IN---M--RDV----AAWLRTKG-V--EVY---GAHYKNCLSVTV----
--V-EVEVDIKANVV-QG-SQEP----NRAQRDALMA------ALWDTPAA---RADPAR
EAALAEALTAVVKD----TS--DRVKSVARLLKSWYK---------K-RDI---PHVLL-
EVVTLAAAGQV
>EP00198_Chlamydomonas_reinhardtii|EP00198_Chlamydomonas_reinhardtii_P009747 251 bp
--LKIDRVHNGGSFGRRTMVRG--A---FDVDLTVF-------------V---NEF-RG-
-SYGDWSG-MQRE---M--RAV----ANLLRDQG-L--EVH---GTHYKHCVNLTA----
--E-AVDMDIKPNVV-QG-SQVA----DRAQRDVLMA------DVLSRPPP---DADPVR
EAALAEALTAVVVR----IS--DRVKAV-----CWYK---------Q-AEI---PNVLL-
ETVVLAAAQRL
>EP00852_Chlamydomonas_schloesseri|EP00852_Chlamydomonas_schloesseri_P014612 251 bp
--LQVGRVHIGGSYGRATLVRG--A---FDVDLSVF-------------V---NEY-KG-
-HDKEWGGRLQRD---M--KHV----ARWLRQSN-V--EVY---GTHYKHCINVKV----
--D-GVEVDIKPSVV-PG-SQAK----DLAQRDALMQ------TLLDTPPE---CADPVR
EAALAEALTAFVKN----TP--ERVKRVVRLIKC----------------------VLL-
EALVLTVAGWE
>EP00851_Chlamydomonas_incerta|EP00851_Chlamydomonas_incerta_P011993 251 bp
--LNIGRIHNGGSYGRATLVRD--A---FDVDVSVF-------------V---NEY-KD-
-R-EDWSGQLQRA---M--RDV----AAWLRREGLV--EVH---GTHYKHCINVKV----
--D-GVDVDIKPNAA-AG-IQAL----DLAQRDALMQ------ALWATPAE---RADPAR
EAALAEALTAGAAR----A----------HVYGI----------------------VLL-
EVLVLAAAQHV
>EP00198_Chlamydomonas_reinhardtii|EP00198_Chlamydomonas_reinhardtii_P009795 251 bp
--LKVDRFHKGGSFGRRTLVRG--A---FDVDLSVF-------------V---IKF-QE-
-K-ADWSGRLQRE---M--RVV----AAYLRGQG-V--EVH---GTHYKHCVNVKV----
--H-GVDVDIKAH------------------------------ALWDTPPH---QADPTR
EAALAEALTAVVKD----TH--DRVKSLVRLIKCWYK---------Q-AEI---PNVLL-
ETVVLAAAQRK
>EP00198_Chlamydomonas_reinhardtii|EP00198_Chlamydomonas_reinhardtii_P009794 251 bp
--LKVDRFHKGGSFGRRTLVRG--A---FDVDLSVF-------------V---IKF-QE-
-K-ADWSGRLQRE---M--RMV----AAYLRGQG-V--EVH---GTHYKHCVNVKV----
--R-GVDVDVKAHVA-QG-KQATT---DRAQRDVLMQ------ALWDTPPH---QADPTR
EAALAEALTAVVKD----TH--DRVKSLVRLIKCWYK---------Q-AEI---PNVLL-
ETVVLAAAQ--
>EP00852_Chlamydomonas_schloesseri|EP00852_Chlamydomonas_schloesseri_P002675 251 bp
--IKVDRFHKGGSFGRRTLVRG--A---FDVDLSVF-------------V---IRF-RD-
-K-ADWSGTLQRD---L--RAV----AGYMRAQG-L--EVQ---GTHYKHCINVKV----
--Q-GVDVDIKAHVV-QG-SQQTT---DRAQRDALMA------ALWDTPAA---RADPAR
EAALSEALTAVVKD----TS--DRVKSVARLVKCWYK---------Q-RRI---PHVLL-
EVLTLAAAQRK
>EP00851_Chlamydomonas_incerta|EP00851_Chlamydomonas_incerta_P004346 251 bp
--TQVHRAHIGGSFGRRTLVSG--A---FDVDVLMF-------------V---FAY-GD-
-T-QDWTGRLQRD---M--RAV----AAYLRAQG-V--EVY---GTHYKHCINVKV----
--H-GVDMDIKANVL-QG-AWASR---GAYRRRV---------ACMHAAQQ---DADPAR
EAALAESLTKAVKA----IS--DRVKFVARLVKCWYK---------A-VRI---PHVLL-
EVLTLAAAQSK
>EP00928_Gymnodinium_smaydae|EP00928_Gymnodinium_smaydae_P083289 251 bp
--TKTARVYAVGSVAKGTAVSD--D---ADLDLVVQ-------------F---EGF-EPG
---------------RH-VDSI----ERCMKL----GTS-Y---RDFRAKYVHVEY----
-ND--VSVDILPGGD-S---------------------------LLAASE----EDRLYL
SPSCALQQVNFVRR----QP--VYVRRAIRALKFWRNKL-------ALQASQQPSSFLL-
ELLTIHAYETH
>EP00406_Dinophysis_acuminata|EP00406_Dinophysis_acuminata_P040250 251 bp
--CAIED-FIAGSLAKGTAVCPES----ADLDLVVV-------------M---RDF-DPP
NEY---------------MDWI----EGVLGA------SFE--AV---RGAMYVHI----
--DSGSGVDVL---RVRD--AE----------------------VAD------NEGEALW
SASC----VKFVRD----RP---AVLTAIRALKAWR------------------------
DSLI-------
>EP00450_Noctiluca_scintillans|EP00450_Noctiluca_scintillans_P024211 251 bp
-----ESL-KAGSFMKGTDIAGE-----SDVDLMVF-------------IGESN------
---------------------------------WS-GIK-QHGYIQSTPRCIHVEA----
CG--RIEFDVVPNQ-------------------------------K--------------
----PTNL---FKN---------VAARAVRNIKMDK----------ES-GEGRFSGYEI-
ENMVLA-EQQK
>EP00418_Pyrodinium_bahamense|EP00418_Pyrodinium_bahamense_P006193 251 bp
-----QSL-KAGSFMKGTDIAGE-----SDVDVMVF-------------ITEAQ------
---------------------------------WQ-GIK-KRGYIKSTPRCIHVEA----
SG--RIEFDVVPNK-------------------------------V--------------
----PENP---FKN---------IAAGAVRNIKLDK----------ES-GEASFSGYAI-
ETTVLA-EQQK
>EP00746_Dinoflagellata_sp_MGD|EP00746_Dinoflagellata_sp_MGD_P116506 251 bp
--AAVKRVSTAGSFAKGTDVEG--C--DSDVDIVVI-------------I---DDY-SEA
-RQLTMLE----Q---V-VALI----WHELEVVAI-HHDCI---LDKTRIGTSYVH----
GEG--VHFDIIVGAD-V-----------------TTA------DVIVSPD----CNDGRY
GAFFIEMHVAFVQSFS------LEARNAVRLAKWWRSQI---------------PTFT--
-----------
>EP00973_Karenia_brevis|EP00973_Karenia_brevis_P094891 251 bp
---------MGGSIAKGTDL-E--D---SDMDIVVM-------------V---DSL-DIV
----------------V-LASV----LTCLNT--------Q---LVRTGKGF--MAKHYI
YND--IPCDILPIND-------------------VTP------LLCESDG----EARIRL
GASLSRKHVEFVSK----VE--TSTKEAVRLAKWWDRVV-------QDRLSWTLRSFLV-
ELLILAAADAR
>EP00930_Biecheleria_cincta|EP00930_Biecheleria_cincta_P078420 251 bp
--PDVSKIHLGGPVAKGTDLNQ--D---SDVDIVVI-------------L---DSL-ESV
----------------M-LSCI----EERLQA--------S---L--SGNGFVVMKINYL
YRD--VPYDILPLEN-------------------TAP------LE-NSQG----PERGRL
GACLSSRHVEFLAD----AS--LHVKDAIRLAKWWLRTV-------KHILRRPPRPFLL-
ELLVLVAAETR
>EP00747_Dinoflagellata_sp_TGD|EP00747_Dinoflagellata_sp_TGD_P039341 251 bp
----VSDIMLGGSVAKGTHLEL--E---SDLDIVVM-------------L---QNP-NDV
----------------M-LESI----KHQLCN--------R---LSMCGTSI--KVHTYL
YDG--VSFDLLRIQG-------------------VIA------QLQQSSG----PERVRL
GASLSSDHVAYFDG----VP--PEVRDAIRIAK-WTSSI-------AAGLKRSPPSFML-
ELLVLSAAEVK
>EP00012_Vannella_robusta|EP00012_Vannella_robusta_P012503 251 bp
--VNSADVINIGSLAKQTLSRG--T---NEVDIMVC-------------F---SSI-TGE
-N----FQ----G---Y-LLMI----KKALETNFRILLR-D---R------LLFKT----
-SN-NVVVNVF-----------------------TKL------FGDMNLV----KKADFL
TADAVEEHVALIAK----QD--FVYKDLVRVAKNWRD-------X----XEARPSSTLL-
ELIMYNAYSRH
>EP00012_Vannella_robusta|EP00012_Vannella_robusta_P003249 251 bp
--VNSADVINIGSLAKQTLSRG--T---NEVDIMVC-------------F---SSI-TGE
-N----FQ----G---Y-LLMI----KKALETNFRILLR-D---R------LLFKT----
-SN-NVVVNVF-----------------------TKL------FGDMNLV----KKADFL
TADAVEEHVALIAK----QD--FVYKDLVRVAKNWRDKH--CFTS----LEARPSSTLL-
ELIMYNAYSRH
>EP00172_Hildenbrandia_rubra|EP00172_Hildenbrandia_rubra_P001253 251 bp
---IPSKVVPGASFGKKTNTRD--E---KKLEVIVI-------------F---DEF-DAG
--------------DGY-LTPI----VKTLAK----GANFG---VEEKGWEVWFYA----
-ED--VRCRVF---------GVLE----------KEL------LMIKNVD----KKMLLA
ETSASLLRIDMLRA----QP--PVYKDMVRVAKKWRDTC---SFLS---ATDIPGDYLL-
ELIMLEAFHGA
>EP00177_Eucheuma_denticulatum|EP00177_Eucheuma_denticulatum_P001367 251 bp
---IPTDLVIGGPFGKGTLRCK--E---QSLTLYAK-------------F---PNF-NPT
--------------DAH-LKPI----STALAS----KARTN---ITHDGLALKFSF----
-EN--VDVRIY---------GELY----------KEL------LIMERLQ----ARAVHV
ETSCALLRIAFIHM----QS--DMYKDMVRVAKKWRDGC---EFMQ---TADIPGDYLI-
ELLMLEAVQGA
>EP00737_Agarophyton_chilense|EP00737_Agarophyton_chilense_P001669 251 bp
----LSDLQPGASYGKKTMMKG--D---GELHLYAI-------------Q---QDF-QPE
--------------EKH-LKPI----LEALKS----K-RFD---IKENGFAVAFYT----
-NG--IEVRLY---------GILY----------KDL------LLPMHQL----ARDVHV
ETSCSVLRVRVIAN----QA--PLYHDLVRVAKRWRSTS---DFMS---KADTPGDYLI-
ELLMLEAYTGA
>EP00008_Paramoeba_atlantica|EP00008_Paramoeba_atlantica_P002639 251 bp
--ANIGKLAIVGSVGKGTNLKG--S---LEVDLVVI-------------V---EGL-TVA
-NHANEVR----R---I-KEVI----QV---------MQ-E---RGVSPYSIQFKR----
-RT--VDIDLLPAAP-MC-N--------------LEF------FLGLGNQ----DERSKM
APMMSIAARDFIHT----QA--PLFKDMVRIAKMWRDNR---RWP----KSSHPSSCLL-
EMVMLSAFRGV
>EP00592_Proboscia_alata|EP00592_Proboscia_alata_P000251 251 bp
--NNIDRITTCGSVGKGTACTN--S---SDLDLVVY-------------L---GDV-SPT
-AISSCIQ----R---Y-LNEI----KDKLDVQY--GTR-D---ENYQKFSLRYNI----
-KG--MEIDVLIGAV-DV-C--------------MD-------FLPVQDE----LTRSYM
SASVSHVARNFIKK----QS--LMYKGLVQVLKDWRDSY---DWT----GK-KPISYLL-
EVLLLEAFRRQ
>EP00546_Thalassionema_frauenfeldii|EP00546_Thalassionema_frauenfeldii_P021539 251 bp
--VDVVKVTTSGSVGKGTATSK--S---MDLDLIVV-------------C---RDF-DIH
-DLKNHVS----T---T-LRCI----RKAMDKRY--GTR-D---TSFERFGLRYNI----
-AG--MEIDILLAKQ-HV-H--------------KD-------FLKIDDE----MERKYL
SASVNTMGRAYMKK----QP--YLFKDLVRVAKDWRDNI--AAQG----FETKIISPRI-
AGALWNK----
>EP00562_Extubocellulus_spinifer|EP00562_Extubocellulus_spinifer_P019176 251 bp
--INVQRVTTCGSVGKGTASSH--S---ADLDLIVY-------------I---SDL-TPE
-TMEARFP----S---L-LDSI----QHAMDAQY--GTR-D---EEYRKFGLRYRI----
-AD--MEIDILIAAP-NV-H--------------RD-------FLELNDE----NKRKYM
SASVSSCARNIMKE----QG--RLFKDMVRITKIWRDSF--FSWP----KNCKPKSYLL-
EVIMLEACRQT
>EP00797_Seminavis_robusta|EP00797_Seminavis_robusta_P000684 251 bp
--IKVQYIKTCGSVGKHTDSSK--S---SDLDLVVH-------------I---QDL-DPQ
-DLSKRTS----E---I-LGEI----QMALDKEY--GTR-D---TSHRTFGLQYVI----
-EG--MEIDIFIGCT-NI-K--------------KD-------FLQVESR----RQRSYM
AASVFRYATYFMKK----QG--VVFKDLVRIVKDWRDSY--YSWP----PQCKPESYLI-
EVLLLHTCRQA
>EP00797_Seminavis_robusta|EP00797_Seminavis_robusta_P000682 251 bp
--IPIQLVKTCGSVGKNTDSSI--S---SDLDLVIF-------------I---DEL-KPH
-ELANKIS----G---I-LDKI----QDAMDEQY--GTR-D---EDYRKFGLRYVI----
-AG--MEIDILIGCT-TV-K--------------KD-------FLTVDDA----NQRAYM
SASASRYATNFMKK----QG--RLFKDLVRVAKDWRDSF--PGWP----NQCKPKSYLL-
EVLMLHSCRQA
>EP00731_Ephydatia_muelleri|EP00731_Ephydatia_muelleri_P009183 251 bp
---VISSLEVCGSYGKGTAVSG--C---ADLDLVAM-------------T---VKF-ESD
-MYLSLQR----H---V-ANKL----KDTLKV--------D---IKNKPLAVSFTY----
-KD--VEIDVVIASP----NSQCY------------------------------RPRFFR
RPSLSVQECAFLRA----QP--PLFGAVVRLLKNWASAD---KWP----HGCKPRSFLL-
ELIALAAVQKI
>EP00731_Ephydatia_muelleri|EP00731_Ephydatia_muelleri_P009722 251 bp
---VIASVKVCGSYGKGTAVSG--C---ADLDIVAI-------------T---VQF-ESD
-MYLSLQH----H---A-ATLL----KDNLKV--------D---LKYRPLALSFTY----
-KH--VEIDVVLASP----NSQCY------------------------------RPRFFR
RPSLSVQECAFLCA----QP--PLFGAVVRLLKKWASAE---NWP----RHCKPRSFLL-
ELIALAAVQKF
>EP00731_Ephydatia_muelleri|EP00731_Ephydatia_muelleri_P022821 251 bp
---LITSVEVCGSYGKGTAVSG--C---ADLDMVAI-------------T---AKF-ESD
-MYLSLQC----H---V-ATLL----KD-LKV--------D---IKHKPLA---------
------------------------------------------------------------
-------------------P--PLFSAVVRLLKKWASAE---NWP----HHSRPRSYLL-
ELIALAAVQKV
>EP00731_Ephydatia_muelleri|EP00731_Ephydatia_muelleri_P023726 251 bp
---VITSVEVCGSFGKGTAVSG--C---ADLDMVAI-------------T---AKF-ESD
-MYLSLQR----H---V-ATLL----KD-LKV--------D---IKHKPLAVSFTY----
-KH--VAIDVVLASP----NSQCY------------------------------RPRFFR
RPSLSVQECAFLRA----QP--PLFGAVVRLLKKWASAE---NWP----RHSRPRSYLL-
ELIALAAVQKV
>EP00731_Ephydatia_muelleri|EP00731_Ephydatia_muelleri_P022819 251 bp
---VITSVEVCGSYGKGTAVSG--C---ADLDMVAI-------------T---AKF-ESD
-MYLSLQR----H---V-ATLL----QD-LKV--------D---INYKPLAVSFTY----
-KH--VGIDVVLASP----NSQCY------------------------------RPRFFR
RPSLSVQECAFLRA----QP--PLFGAVVRLLKKWASAE---NWP----RHSRPRSYLL-
ELIALAAVQKV
>EP00731_Ephydatia_muelleri|EP00731_Ephydatia_muelleri_P015606 251 bp
---VITSVEVCGSYGKGTAVSG--C---ADLDMVAI-------------T---AKF-ESD
-MYLSLQR----H---V-ATLL----ED-LKV--------D---IKHKPLAVSFTY----
-KH--VGIDVVLASP----NSQCY------------------------------RPRFFR
RPSLSVQECAFLRA----QP--PLFGAVVRLLKKWASAE---NWP----RHSRPRSYLL-
ELIALAAVQKV
>EP00731_Ephydatia_muelleri|EP00731_Ephydatia_muelleri_P015591 251 bp
---VITSVEVCGSYGKGTAVSG--C---ADLDMVAI-------------T---AKF-ESD
-MYLSLQR----H---V-ATLL----ED-LKV--------D---IKHKPLAVSFTY----
-KH--VGIDVVLASP----NSQCY------------------------------RPRFFR
RPSLSVQESAFLRA----QS--PLFGAVVRLLKKWASAK---NWP----RHSRPRSYLL-
ELIALAAVQKI
>EP00731_Ephydatia_muelleri|EP00731_Ephydatia_muelleri_P023722 251 bp
---VITSVEVCGSYGKGTAVSG--C---ADLDMVAI-------------T---AKF-ESD
-MYLSLQR----H---V-ATLL----ED-LKV--------D---IKHKPLAVSFTY----
-KH--VGIDVVLASP----NSQCY------------------------------RPRFFR
RPSLSVQESAFLRA----QP--PMFGAVVRLLKKWASAE---NWP----RHSRPRSYLL-
ELIALAAVRKI
>EP01116_Phalansterium_solitarium|EP01116_Phalansterium_solitarium_P023781 251 bp
--LGVPKIVKGGSLGKGTS-RD--R---FDVDLVVF-------------F---NDY-V--
-NHSKYLD----T---I-EACL----RE--NA------DLK---VTKRKYSLLLSL----
-GG--LEVDLLCGG--------TI-----PADA-ARA------FLAMTAA----ER-QTR
SASVTEIQRNFIRK----HP--AKYKDLVRLAKCWRDEQ-------PT-LKDNVSSYSL-
ELIMMHALDSV
>EP01122_Echinamoeba_exundans|EP01122_Echinamoeba_exundans_P003352 251 bp
--LSVAQIIKAGSAGKDTRVTE--D---SDLDVVVI-------------L---NNF-EES
-KYDQYG-------------------------------------ERRTRFALQFFV---G
-----LEVDLLPK---------------------EEL------VKVTKIG----ISEDYG
SASRSKLQVDFVAS----CD--PLCKDLIRITKYWRSQL---SWPS---QEFYPKSYML-
E----------
>EP01103_Thecamoeba_quadrilineata|EP01103_Thecamoeba_quadrilineata_P008167 251 bp
--LKDHTITKAGSYGKGTWLPM--R---REIDLVVT-------------L---AAF-Q--
-KLPQYLK----S---L-ETTI----RDNLGQ------VAR---ITQSPHAIQFVLTLGT
SSS--IEVDLLPCG--------AL----------ATS------FLEENAK----D--IYV
SASAGALQRKFIRR----QG--AHYCDCVRVAKFWRNL-----FKWES-RLTKPSSYLI-
ELLVLHAYENC
>EP01116_Phalansterium_solitarium|EP01116_Phalansterium_solitarium_P002589 251 bp
--LRSKEVFIGGSTGKGTALRD--R---DEADIVVF-------------I---EEF-HDE
--------------------CL----GYYLKK------ESR---SRLRGYSVHFWH----
-RG--VQFDLLCGHK----SIGLI------------------------------DTRQRC
SASITKFQTEFVEI----QT--EHYKEAVQLAKHWRNGL---LWST---TKTMPKSYVI-
ELLVLHAYESL
>EP00027_Filamoeba_sp_ATCC50430|EP00027_Filamoeba_sp_ATCC50430_P008942 251 bp
--IKPRRIVKGGSHGKGTSLYN--R---LEVDLVVI-------------V---DGV-SPN
-CFTETLA----K---W-KELV----ISGLGA------ENK---IEARTYSVYLKY----
-KG--VEFDILPGT-------ELV-------------------FAKYNED----QR-KFL
SASASKYQTAFIKH----QP--SQYKDLVRYCKQWRKIH---DWSKKE-KKYKPSSYLI-
ELLCLKAYENV
>EP00027_Filamoeba_sp_ATCC50430|EP00027_Filamoeba_sp_ATCC50430_P000424 251 bp
---KPVKILKGGSYGKGTNLGD--R---KEVDIVVI-------------F---ENY-EPN
-NCIEKVT----L---L-KQCA----SKFLND------EGR---IVEFLRSINFML----
-DG--VKVDLLPGC--------RL-----------KT------FLAMDDK----SR-PFA
SASACEYQVKFIKN----QD--ARYKDLVRLCKCWRDLN----WGWP--EKCTPSSYLI-
ELLCLHVYQSM
>EP01133_Synstelium_polycarpum|EP01133_Synstelium_polycarpum_P009132 251 bp
--IKPNKIVKGGSYGKGTNLVD--R---KEVDLVVV-------------Y---NDY-VPD
-NCTQRIH----A---L-QKCL----TDHLGN------HRE---LIARLRSVKLEF----
-MG--ISIDILPAP--------LI-----------NQ------FYELNQR----KELPFA
SAAASLMQVEFIRP----LD--AQYKDLVRLCKCWRNLS---EFDWT--LSTRPSSYLI-
ELLALYVYNQQ
>EP01133_Synstelium_polycarpum|EP01133_Synstelium_polycarpum_P009118 251 bp
--RTPHNIVKGGSNGKGTNLVD--R---MEVDLVVV-------------Y---HDY-DPD
-SCKRKIQ----E---L-QECL----TKHLGN------DGK---LIIRLKSVKMVY----
-KG--ISFDILPAP--------VI-----------KQ------FYTLDQR----KELPFS
FAAASPMQVKFIRK----LD--AQYKDLVRLCKCWRDLS---TFKWK--LSTRPSSYLI-
ELLALHVYNEH
>EP01109_Acytostelium_subglobosum|EP01109_Acytostelium_subglobosum_P005678 251 bp
--VAPAETFKGGSMGKGTNCAD--R---HEVDICVI-------------F---YGM-MPT
-DMKKYVA----L---L-YSAL----SSSPQV------SGQ---IEIHFRSIEVTY----
-KG--VKFDILPSPP-----GKAL-----------MW------YTTLNRK----TQLPYA
HATASHDQVQFIGN----TS--AKGKDLIRMVKLWTRLP---IWGWSKREKNQPSSYLL-
ELISKKVFETL
>EP01109_Acytostelium_subglobosum|EP01109_Acytostelium_subglobosum_P003053 251 bp
--LTPARVVKGGSNGKGTNLID--R---MEVDLVVL-------------F---NDL-APT
-AITDKVN----K---L-ADCL----KKGLNQ------RDQ---VITRIRSVKLEY----
-KG--IKFDVLPAP--------LL----------FMS------FTTMDPK----TEIPFA
SAAASPLQVEFIKQ----QP--ANYKDLVRLVKCWRNLS---DWKWD--KSTTPSSYLI-
ELVTLKVFEDM
>EP00628_Pelagophyceae_sp_CCMP2097|EP00628_Pelagophyceae_sp_CCMP2097_P030588 251 bp
-----AELASRGKGTENK----------SDLD----------------------------
----------------V-VLSIRGF---EPTTAFV---A----ALERARNVLR-RAGA--
----VSEIKVSPRATCEAG----------------------GASV-D----------GGL
DAGKPRDRQELSEAFNHFKR----FRTLCRMAKVWQD---------GAKVPKCSSSYLL-
ELVVLEAVAQ-
>EP00110_Nematostella_vectensis|EP00110_Nematostella_vectensis_P018014 251 bp
--LQIRELVKAGSLAKGTALKD--S---SDLDCVMI-------------M---NGI-ETV
-DLKKK------------LPDI----QEQVSACLRPPPAWK---IWNSRFAVQFKFKMKH
-GE--VEVDLLPTFQ-A---VESY------RRK-LYS------QMHREKG----DILKYY
SAAACKLQRDFIKE----LP--SNVKDLILLVKKWRKN---------------LSSYFM-
ELVVVHEWQKA
>EP00104_Lingula_anatina|EP00104_Lingula_anatina_P005633 251 bp
--KNVRSVIKGGSLGKGTGLRD--T---SDIDCVVF-------------I---NYD-GDI
-SSIQAG-----P---W-LQKI----IQKIRHS--SPDEFV---VDETRHAVKLRYK-GS
-------VDLLP------------------PQQ-VYD------AMEAASE----SMRGYC
SASLVQLQVEFVKC----QH--PVVKDLIRFVKHWKNE--------FAHNVTLPSSYLL-
ELLCIKVWEMT
>EP00104_Lingula_anatina|EP00104_Lingula_anatina_P011138 251 bp
--VDVDSVIKGGSLGKGTALKD--K---SDIDCVVF-------------I---NYV-GDL
-SSIRA------------LQET----IEKIRRCLRSLPEFV---VGETMHAVKLRYKRGS
-C----DVDLLPAID-I------K------PQQ-VYD------AMKSLSP----HLREY-
SAPLVQLQVEFVKR----QQ--PVVKDLIRFVKHWRKE--------FSKS-RLPSSYLL-
ELLCIKVWEMT
>EP00104_Lingula_anatina|EP00104_Lingula_anatina_P025713 251 bp
--IKVRSVIKGGSLGKGTALKN--K---SDIDCVVF-------------I---NYD-GGI
-TSIQA------------LQDI----IEEIRHSLGPLPEFV---VGKTIHAVKLRYKKGS
-C----DVDLLPAID-I------K------PQQ-VYY------AMKSLSP----HLREY-
SAPLVQLQVEFVKC----QQ--PVVKDLIRFVKHWKNE--------FPHA-RLPSSYLL-
ELLCIKVWEMV
>EP00058_Branchiostoma_floridae|EP00058_Branchiostoma_floridae_P014853 251 bp
--FTVCRFIKGGSLGKGTAIKS--K---SDIDCVMF-------------I---DEL-PQI
-DSGYSK-----R---Y-LDQM----EETLRMSR-IAYD-V---EDRTKHAVKLSMQTQK
-E----SVDLLPTGY-K-------------KAE-VYA------MMGRMTP----SGRENC
SAALVELQRDFVKH----QS--TDVKNLILLVKMWKKS-------------TTLKSYQL-
ELLCIHVWNSL
>EP00058_Branchiostoma_floridae|EP00058_Branchiostoma_floridae_P014850 251 bp
--FTVNRFIKGGSLGKGTALKS--K---SDVDVVMF-------------I---SEL-PAI
-SFNYSR-----M---Q-LDAL----ESTLQRPI-IGFRVV---VGRTNYAVKLRVQSLK
-K----PVDLLPSNS-K-------------IKD-VYE------MMATMNF----YARENC
SAAL----VAFVKK----QP--AEVKDLIRLVKMWKSS-------------PSLTSYPL-
ELLCIHTWPS-
>EP00058_Branchiostoma_floridae|EP00058_Branchiostoma_floridae_P014851 251 bp
--FTLDRFIQGGSIGKGTVIKS--K---SDIDCVMF-------------T---SNL-PSI
-SPDYSQ-----F---S-LEWV----EDKLKESL-IAYNLV---LGRTSHAVKLRVKTKK
-E----SVDLLPTQD-K-------------KKK-VYT------MMGRMSR----SARENC
SAALVELQVAFVKK----QP--AEVKNLIRLVKMWKAS-------------PSLTSYPL-
ELLCIHTWRP-
>EP00105_Crassostrea_gigas|EP00105_Crassostrea_gigas_P016502 251 bp
--LRPAEVRKCGSLGKGTAVKG--K---SDADLVVF-------------L---AEF-HSI
-TLRSE------------IKRI----LDEMQEYF-KFDGCL---EGKTWHAVKLLITCND
-H----SVDILPSVD-I-------------KTD-IYK------EMESLSD----CEKGYY
SAALAPLQVEFVAR----AP--TKVKTLIRLIKYWRKT--------NTSDQRRPSSYSL-
ELIVIAVWETA
>EP00105_Crassostrea_gigas|EP00105_Crassostrea_gigas_P033112 251 bp
--LRPSEVRKSGSLGKGTAVKG--K---SDADLVVF-------------L---ANF-RTM
-NLRDN------------LSDI----LARMKVYL-TYGGCV---EGTTLHAVKVSVTCHG
-H----SVDILPSVD-I-------------KNA-IYT------EMASSSL----SAREYF
SAALAPLQIDFVSW----VS--TKVKTLIRLVKYWRKT--------STGLQRLPSSYPL-
ELIVIGEWENA
>EP00105_Crassostrea_gigas|EP00105_Crassostrea_gigas_P021909 251 bp
--LRPSEIRKCGSLGKGTAVKG--K---SDADLVVF-------------L---AKL-STM
-DFLKH------------SEDI----LNQMKVYL-KHPKCV---VDTTLHAVQVSFSCHG
-H----SADILPSVD-I-------------KQY-IYA------EMESLHK----DSRKYY
SAALAPLQIEFVSG----VP--TKVKTLIRLLKYWRKT--------SSGKQKLPSSYIL-
ELIVIGKWGDA
>EP00105_Crassostrea_gigas|EP00105_Crassostrea_gigas_P040572 251 bp
--NRPSEVVKSGSLGKGTAVKG--K---SDVDLVVF-------------L---AKL-TTI
-ELREK------------LNDI----FDRMKLY--KYAGCV---IGTTPYAV--------
------------------------------------------------------------
----------------------------------------------RTDGKRLPSSYIL-
ELIVIGQWGKA
>EP00059_Ciona_intestinalis|EP00059_Ciona_intestinalis_P013682 251 bp
--LPVSHVIRGGSYGKSTCIRG--H---SDIDMVVF-------------V---ENF-SLV
AQCSLNMV----Q---F-IKDL----KKRLQNSLL---------RDVTPLALRFQWKCVK
-HI--HHVDVLPCND-L---GPRP------KKA-IYR------RIENCKN------LQLY
SAALLQLQVEFVRR----KP--APLRDLMRLVKHWKQT--------NSKFRRLPNSYTL-
ELITVHVWENH
>EP00077_Pelodiscus_sinensis|EP00077_Pelodiscus_sinensis_P035872 251 bp
--LPVARLIKGGSYVKGTDTQD--W---SDIDVVLF-------------S---KAF-ENL
-DCKKKLP----E---V-IDDL----GKRLKKSSW---------AKRTQLSLRFHFKCHR
-HI--HSFDIMPCYD-I---GPTP------KQS-FYR------KLYLCND----DEIQMY
SMCLLQYQVEFIKT----ST--MRVKDLIRLVKHWFRT--------P-------------
-----------
>EP00077_Pelodiscus_sinensis|EP00077_Pelodiscus_sinensis_P035871 251 bp
--LPVARLIKGGSYVKGTDTQD--W---SDIDVVLF-------------S---KAF-ENL
-DCKKKLP----E---V-IDDL----GKRLKKSSW---------AKRTQLSLRFHFKCHR
-HI--HSFDIMPCYD-I---GPTP------KQS-FYR------KLYLCND----DEIQMY
SMCLLQYQVEFIKT----ST--MRVKDLIRLVKHWFRT--------PTKFRRLPSSYAV-
ELITIFIWQLA
>EP00062_Callorhinchus_milii|EP00062_Callorhinchus_milii_P008587 251 bp
--TSVTRLTKGGSYIKGTDTRD--W---SDIDVVLF-------------S---NSF-TSI
-DCKEKMS----A---M-LEGL----EKNLKKSLL---------EKKASVSLRFQFKCIK
-HI--HHFDVMLCCD-M---GSNP------KKS-LYR------RLYNCGD----LETQLY
SVSLLQYQVDFVKA----ST--VGVKDMIRLVKYWFKT--------PSRFRRLPSSYAM-
ELMTIYVWQLA
>EP00068_Latimeria_chalumnae|EP00068_Latimeria_chalumnae_P033531 251 bp
-------AREGGSYIKGTDTQT--W---SNVDVVLF-------------S---DSF-SSI
-NCKKKKT----H---I-LESL----EKQLKKSAA-----------------RFQFKCFK
-HI--HHFDVMPCCD-T---GAMP------KRN-LYC------RLYNCGD----EEIQLH
SISLLQYQVDFVKV----ST--VGVKDLIRLIKHWLKT--------FSRFRKLPSSYAI-
ELIVIYVWQLA
>EP00068_Latimeria_chalumnae|EP00068_Latimeria_chalumnae_P033530 251 bp
-------AREGGSYIKGTDTQT--W---SNVDVVLF-------------S---DSF-SSI
-NCKKKKT----H---I-LESL----EKQLKKSAA-----M---EKTTLFSLRFQFKCFK
-HI--HHFDVMPCCD-T---GAMP------KRN-LYC------RLYNCGD----EEIQLH
SISLLQYQVDFVKV----ST--VGVKDLIRLIKHWLKT--------FSRFRKLPSSYAI-
ELIVIYVWQLA
>EP00068_Latimeria_chalumnae|EP00068_Latimeria_chalumnae_P017254 251 bp
-------------YCDGTEV----------------------------------------
--CRAQIR----E-EQV-VHEK----PTTETKHQFRATKFV---SSETCVTCRMCHKEFG
-HD--HHF----------------------KRN-LYC------RLYNCGD----EEIQLH
SISLLQYQVDFVKV----ST--VGVKDLIRLIKHWLKT--------FNRFRKLPSSYAI-
ELIVIYVWQLA
>EP00068_Latimeria_chalumnae|EP00068_Latimeria_chalumnae_P033529 251 bp
-------------YCDGTEV----------------------------------------
--CRAQIR----E-EQV-VHEK----PTTETKHQFRATKFV---SSETCVTCRMCHKEFG
-HD--HHF----------------------KRN-LYC------RLYNCGD----EEIQLH
SISLLQYQVDFVKV----ST--VGVKDLIRLIKHWLKT--------FNRFRKLPSSYAI-
ELIVIYVWQLA
>EP00107_Lottia_gigantea|EP00107_Lottia_gigantea_P013072 251 bp
--YSIKEVVKSGSLGKGTTVGN--N---ADADLVIF-------------F---NGY-QTM
-ELIAAKP----K---I-ISDI----STYMNRFDR-VFSAC---LRENGYLGQYKLKHIA
-T---VEVDILPALD-V---EG------------VIE------EMRYKPQ----IVRGHY
SVCFCKEQLRLIRA----KP--AKVKDLIRLMKYWKNSN------------SLPRSYCC-
EVVCLYVHDKL
>EP00107_Lottia_gigantea|EP00107_Lottia_gigantea_P010854 251 bp
--YNIKEIVKSGSLGKGTSYGE--T---ADVDLVVF-------------F---NGY-KTM
-SFLQDKP----N---I-IRDI----KWYMCNSDPLIDSIV---VRTTDYHVEFE----A
-NT--VHLDILPTID-I---NS------------VNK------EIESQPP----NIRGHY
SVCFCKRQKLLYDG----GM--AKVKDLIRLLKYWKKKN------------RLNKSYAC-
EVLALWVYRNL
>EP00061_Rhincodon_typus|EP00061_Rhincodon_typus_P009273 251 bp
---------MGGSSGKGTALRN--G---SDADLVVF-------------L---SCF-QSF
-EQRNKRQ----E---I-LEGI----QQVLKACASIAYEII---QNIPPKSLSFALKSKK
-NC--VEFDILPAFN-A---EGSF------HLK--LM------NFISEYG----DPCGEF
SACFTELQRNFVKL----RN--AKLKDLIRLLKYWYKKK------N--------------
-----------
>EP00062_Callorhinchus_milii|EP00062_Callorhinchus_milii_P016408 251 bp
--IKVKRVVKGGSSGKGTAMRS--G--DSDADLVVF-------------L---NCF-SSY
-DQKATRT----D---I-LQEI----LRVLTRCQNIAYDII---EFSVPRSLSFQIKSTE
-DS--IEFDVLPAYD-A---GQAT------DPE-IYI------RLIELKA----A-RGEF
STSFTELQRNFVRK----SP--TKLKSLIRLVKYWYKE--------LHSGEFLPHKYAL-
ELLIIYAWEST
>EP00068_Latimeria_chalumnae|EP00068_Latimeria_chalumnae_P022005 251 bp
--TKVLKTVKGGSAGKGTALQN--G---SDADLVVF-------------L---SCF-SSY
-QQWNDRC----Q---I-IEEI----RITLQKCWQLAFDIN---EPFNPRSLSFTMKSTK
-ES--IEVDVLPAYD-V---GQVN------DPQ-VYV------NLIKTQC----D-PGDF
STCFTELQRDFVKR----RP--TKLKSLLRLVKHWYKR--------GREGQELPAKYAL-
ELLTIYVWEKG
>EP00078_Anolis_carolinensis|EP00078_Anolis_carolinensis_P010097 251 bp
--ARVIKTVKGGSAGKGTTLYE--N---SDVDLVIF-------------L---DCF-DSY
-EQAQTRD----S---V-IKII----EQNLEHCRRLAFQVP---RGELRRSLSLTIQSKK
-EA--VEVDVLPAFD-V---GQIT------HPK-VYI------DLIHAGG----K-PGEF
NTSFTELQRNFIKR----CP--AKCKDLLRLVKHWYKM--------LRSSVPLPSKFAL-
ELLTIYAWEEG
>EP00076_Gallus_gallus|EP00076_Gallus_gallus_P005875 251 bp
--ISVLKTVKGGSAGKGTALRN--N---SDADVVLF-------------I---NCF-SSY
-EQEARRG----H---I-LAII----ERRLNECLPLSFGVP---RRDRPRSLSLTLSSSA
-ES--IDVDILPAYD-A---GQVI------DPA-VYV------KLLATRC----G-PGDF
SPSFTELQKNFVKW----RP--AKLKDLLRLVKHWYKE--------KYPNAKLPPKYAL-
ELLTIYAWEEG
>EP00076_Gallus_gallus|EP00076_Gallus_gallus_P025804 251 bp
--ISVLKTVKGGSAGKGTALRN--N---SDADVVLF-------------I---NCF-SSY
-EQEARRG----H---I-LAII----ERRLNECLPLSFGVP---RRDRPRSLSLTLSSSA
-ES--IDVDILPAYD-A---GQVI------DPA-VYV------KLLATRC----G-PGDF
SPSFTELQKNFVKW----RP--AKLKDLLRLVKHWYKE--------KYPNAKLPPKYAL-
ELLTIYAWEEG
>EP00071_Canis_lupus|EP00071_Canis_lupus_P000693 251 bp
--VRVLKVVKGGSSGKGTTLNY--S---SDVDLVLF-------------L---SCF-SSF
-DQAAHRR----S---I-ISFI----KKRLIQHSKLAYSI-----TRVPRSLSFQVQARK
-EV--IGVDVLPAYD-A---GHFS------SPE-IYE------DLITSGG----P-PGEF
SPSFTELQRHFVKS----CP--VKLKNLLRMVKHWYLQ--------KYRNAALPPKYAF-
ELLTIYAWEIG
>EP00073_Rattus_norvegicus|EP00073_Rattus_norvegicus_P002195 251 bp
--VRVLKVVKGGSSGKGTALNH--R---SDQDMILF-------------L---SCF-SSF
-QQARDRK----A---V-IDFI----KSKLIHCRKLAYNIR---QKRTPRSLTLEIQSRK
-DI--ICMDILPAYN-A---GSFS------EPE-IYE------NLIRCKG----Y-PGDF
SPSFAELQRHFVKS----RP--VKLKNLLRLVKFWHLK--------KYRRAVLPSKYAL-
ELLTIYAWEMG
>EP00073_Rattus_norvegicus|EP00073_Rattus_norvegicus_P039617 251 bp
--VRVLKVVKGGSSGKGTALNH--R---SDQDMILF-------------L---SCF-SSF
-QQARDRK----A---V-IDFI----KSKLIHCRKLAYNIR---QKRTPRSLTLEIQSRK
-DI--ICMDILPAYN-A---GSFS------EPE-IYE------NLIRCKG----Y-PGDF
SPSFAELQRHFVKS----RP--VKLKNLLRLVKFWHLK--------KYRRAVLPSKYAL-
ELLTIYAWEMG
>EP00071_Canis_lupus|EP00071_Canis_lupus_P001291 251 bp
--VRVLKVVKVGSFGNGTVLRN--T---LEVELVVF-------------L---SCF-HSF
-QEAEHHQ----A---I-LSLI----QKKLWCCRDLALG-V---EQGVPDALVFTIQTRR
-EI--ITVTIVPAYR-A---GPSA------YPE-VYE------SLIEAQG----F-PGNF
SPSFSELQRNFVKH----RP--TKLKSLLRLVKHWYLQ--------KCPRAALPPDYAL-
ELLTIYAWEMG
>EP00070_Physeter_catodon|EP00070_Physeter_catodon_P002891 251 bp
--LWVLKVVKVGSFGNGTVLRD--S---SEVELVML-------------L---RGF-HSF
-EEARHHD----D---V-LSLL----CEKLSHCQDLSLQ-L---RQGVPSAVAFTIQTWE
-EP--ITVTIVPAYS-V---GPCV------SPE-VYV------NLIKACG----S-PGHF
SPSFSELQRNFVKH----RP--AKLKSLLRLVKHWYLE--------WCLRAELPPLYAL-
ELLTIYAWEVG
>EP00069_Balaena_mysticetus|EP00069_Balaena_mysticetus_P007897 251 bp
--ACILPLEKVGSFGNGTVLRD--S---SEVELVMV-------------L---SGF-HSF
-EEARRLD----D---V-LSLL----CEKLRYCQDRSLQ-Q---RQGVPSAVAFTIQSWE
-EP--ITVTVVPAYG-V---GPSV------SPE-VYV------SLIKACG----S-PGHF
SPSFSELQRNFVKH----RP--AQLKSLLRLVKHWYLE--------WCLRAELPPLYAL-
ELLTVYAWEVG
>EP00074_Homo_sapiens|EP00074_Homo_sapiens_P097014 251 bp
--VRVLKVVKVGSFGNGTVLRS--T---REVELVAF-------------L---SCF-HSF
-EAAKHHK----D---V-LRLI----WKTMWQSQDLDLG-L---RQRVPDALVFTIQTRG
-EP--ITVTIVPAYR-A---GPSL------PPE-VYV------SLIKACG----G-PGNF
CPSFSELQRNFVKH----RP--TKLKSLLRLVKHWYQQ--------RSPRANLPPLYAL-
ELLTIYAWEMG
>EP00074_Homo_sapiens|EP00074_Homo_sapiens_P013885 251 bp
--VRVLKVVKVGSFGNGTVLRS--T---REVELVAF-------------L---SCF-HSF
-EAAKHHK----D---V-LRLI----WKTMWQSQDLDLGLL---RQRVPDALVFTIQTRG
-EP--ITVTIVPAYR-A---GPSL------PPE-VYV------SLIKACG----G-PGNF
CPSFSELQRNFVKH----RP--TKLKSLLRLVKHWYQ-----------------------
-----------
>EP00073_Rattus_norvegicus|EP00073_Rattus_norvegicus_P051449 251 bp
--VRVLKVLKVGCFGNGTVLRS--T---TDVELVVF-------------L---SCF-HSF
-EEAKHHQ----A---V-LRLI----QKRMSYCRDLDLGLL---SEEVPSSLIFTIQTRE
-EP--ITVTIVPAFR-A---GPSC-------AE-VYV------NLIKANG----Y-PGNF
SPSFSELQRSFVKH----RP--TKLKSLLRLVKHWYQQ----------------------
-----------
>EP00072_Mus_musculus|EP00072_Mus_musculus_P051705 251 bp
--VRVLKVLKVGCFGNGTVLRS--T---TDVELVVF-------------L---SCF-HSF
-EEAKHHQ----A---V-LRLI----QKRMYYCQEMDLGLL---SNRVPSSLIFTIQTRE
-ET--ITVTVVPAYR-A---GPSC-------SE-VYA------NLIKANG----Y-PGNF
SPSFSELQRNFVKH----RP--TKLKSLLRLVKHWYQQ----------------------
-----------
>EP00072_Mus_musculus|EP00072_Mus_musculus_P024511 251 bp
--VRVLKVLKVGCFGNGTVLRS--T---TDVELVVF-------------L---SCF-HSF
-EEAKHHQ----A---V-LRLI----QKRMYYCQEMDLG-L---SNRVPSSLIFTIQTRE
-ET--ITVTVVPAYR-A---GPSC-------SE-VYA------NLIKANG----Y-PGNF
SPSFSELQRNFVKH----RP--TKLKSLLRLVKHWYQQ--------KCPRANLPPLYAL-
ELLTVYAWEAG
>EP00077_Pelodiscus_sinensis|EP00077_Pelodiscus_sinensis_P019879 251 bp
--MRVLKVVKAGSSGKGKALKK--M---SDVDLVVF-------------V---SLV-ESF
-DLRDKRK----E---I-IAEI----EARLEECGSLKIELK---EWKNPRVLTFSLTSTA
-EK--MEFDVLPAFD-V---GQLG------KPA-VYV------QLIKSKP----K-RNEF
SSCFTELQRNFVRG----LP--TKLKSLICLVKHWYKG--------LKKGESLPPQYAL-
ELLSVYAWEKG
>EP00072_Mus_musculus|EP00072_Mus_musculus_P024524 251 bp
--IKVLKVVKGGSSAKGTALQG--R---SDADLVVF-------------L---SCF-RQF
-EQGSHRA----E---I-ISEI----QAHLEACQQHSFDVK---VRKNPRVLSFTLTSQT
-QS--VDFDVLPAFD-A---GQLR------DPR-VYT------DLIHSCS----N-AGEF
STCFTELQRDFITS----RP--TKLKSLIRLVKYWYQQ--------IKGKGSLPPQHGL-
ELLTVYAWEQG
>EP00073_Rattus_norvegicus|EP00073_Rattus_norvegicus_P002078 251 bp
--IKVLKVVKGGSSAKGTALQG--R---SDADLVVF-------------L---SCF-RQF
-EQGSHRA----E---I-IAEI----QAQLEACQQQRFDVK---IRKNPRVLSFTLTSKT
-QS--VDFDVLPAFD-A---GQLK------DPR-VYT------DLIQSYS----N-AGEF
STCFTELQRDFISS----RP--TKLKSLIRLVKHWYQQ--------VKGKGSLPPQHGL-
ELLTVYAWERG
>EP00071_Canis_lupus|EP00071_Canis_lupus_P000691 251 bp
--IKVLKVVKGGSLAKGTALRG--R---SDADLVVF-------------L---SCF-SQF
-EQGNRRA----E---I-ISEI----RAQLEACQQMQLEVK---IRENSRVLSFSLKSQT
-QS--VDFDVLPAFN-A---GQVV------PSQ-VYV------DLIYSYN----N-AGEY
STCFTELQRDFIIS----RP--TKLKSLIRLVKHWYRQ--------PRGRGSLPPQHGL-
ELLTVYAWEQG
>EP00074_Homo_sapiens|EP00074_Homo_sapiens_P052382 251 bp
--IKVIKVVKGGSSAKGTALRG--R---SDADLVVF-------------L---SCF-SQF
-EQGNKRA----E---I-ISEI----RAQLEACQQRQFEVK---VWENPRVLSFSLTSQT
-QS--VDFDVLPAFD-A---GQLV------SSQ-VYV------DLIHSYS----N-AGEY
STCFTELQRDFIIS----RP--TKLKSLIRLVKHWYQQ--------SKGRGSLPPQHGL-
ELLTVYAWEQG
>EP00074_Homo_sapiens|EP00074_Homo_sapiens_P096422 251 bp
--IKVIKVVK--------------------------------------------------
-----------------------------------RQFEVK---VWENPRVLSFSLTSQT
-QS--VDFDVLPAFD-A---GQLV------SSQ-VYV------DLIHSYS----N-AGEY
STCFTELQRDFIIS----RP--TKLKSLIRLVKHWYQQ--------SKGRGSLPPQHGL-
ELLTVYAWEQG
>EP00077_Pelodiscus_sinensis|EP00077_Pelodiscus_sinensis_P003497 251 bp
PRTKVLKIIKGGSLGKGTSLKG--I---SDADLVVF-------------L---SCF-KGY
-DQERNRA----E---I-IREI----RRMLEKCQQKQFDVI---TWSNPRVLSFQLHSKM
-ES--IDFDVLPAYN-A------S------DPQ-VYE------DLIVSYS----R-GGEF
STCFTELQRDFVVD----RY--TKVKSLIRLVKHWYKQY-------GKE--FLPPQYAL-
ELLSIYAWERG
>EP00072_Mus_musculus|EP00072_Mus_musculus_P024525 251 bp
--TKVLKTVKGGSTAKGTALKR--G---SDADIVVF-------------L---SSL-ESY
-SLKTNRS----Q---F-VQEI----QKQLEEFVQQEWEVT---IWKAPRVLSFTLKSKT
-ES--VEFDVLPAYD-A---GQLR------RPE-AYK------DLIELCA----IKEGEF
SICFTELQRNFIQT----RP--TKLKSLLRLIKHWYKQ--------MKPKASLPPKYAL-
ELLTVYAWEQG
>EP00073_Rattus_norvegicus|EP00073_Rattus_norvegicus_P002227 251 bp
--IKVLKIIKGGSTAKGTALQQ--R---SDADIIVF-------------L---SSL-DSY
-SLETERS----Q---Y-VQEI----RKQLEACQKFNLGVK---IWMAPRVLSFTLESKS
-QS--VEFDVLPAYD-A---GQLR------RLK-AYK------KLIELYA----LKGGEF
SVCFTELQRDFIET----RP--TKLKGLIRLIKHWYKQ--------MKPKASLPPKYAL-
ELLTVYAWEHG
>EP00074_Homo_sapiens|EP00074_Homo_sapiens_P032301 251 bp
--AKIQ-IVRGGSTAKGTALKT--G---SDADLVVF-------------H---NSL-KSY
-SQKNERH----K---I-VKEI----HEQLKAFWRKEEELS---PWKAPRVLSFSLKSKV
-ES--VSFDVLPAFN-A---GQLS------SPE-VYA------GLIDLYK----LPGGEF
STCFTVLQRNFIRS----RP--TKLKDLIRLVKHWYKE--------LKPKGSLPPKYAL-
ELLTIYAWEQG
>EP00070_Physeter_catodon|EP00070_Physeter_catodon_P002282 251 bp
--TKCQKIVKGGSTAKGTALKT--G---SDADLVVF-------------A---DSL-KSY
-SQKNERC----N---I-IKEI----HKQLEACQQKNFEVK---IWKAPRVLSFTLKSRV
-ES--VEFDVLPAFN-A---GELK------SPR-IYA------DLICLHK----L-GGEF
STCFTELQRNFVCS----RP--TKLKDLIRLVKHWYKW--------LKKKGSLPPKYAL-
ELLTIYAWEQG
>EP00071_Canis_lupus|EP00071_Canis_lupus_P000734 251 bp
--TKVQKTVKGGSTGKGTALKT--G---SDADLVVF-------------P---DSL-KSY
-SQKNERC----R---I-IKEI----HKQLVACQQKEFAVK---IWKAPRVLSFSLKSKV
-ES--VNFDVLPAFN-V---GQVN------SPK-IYT------ELINLYK----E-GGEF
STCFTELQCSFVAS----RP--TKVKDLIRLVKHWYKQ--------LKKKGSLPPKYAL-
ELLTIYAWEQG
>EP00074_Homo_sapiens|EP00074_Homo_sapiens_P021650 251 bp
--VCVSKVVKGGSSGKGTTLRG--R---SDADLVVF-------------L---SPL-TTF
-DQLNRRG----E---F-IQEI----RRQLEACQRRAFSVQ---AWGNPRALSFVLSSLQ
-EG--VEFDVLPAFD-A---GQLT------NPQ-IYV------KLIEECT----QKEGEF
STCFTELQRDFLKQ----RP--TKLKSLIRLVKHWYQN--------LGK---LPPQYAL-
ELLTVYAWERG
>EP00071_Canis_lupus|EP00071_Canis_lupus_P013463 251 bp
--VRVSKVVKGGSSGKGTTLRG--R---SDADLVVF-------------L---NNL-KSF
-EQLEKRG----Q---F-IWEI----KRQLEACQRETFEVQ---SWEKPRALSFVLKSPQ
-EG--VEFDVLPAFD-V---GQWT------NPE-VYI------KLIQECE----GTEGEF
STCFTELQRDFLRQ----RP--TKVKSLIRLVKHWYQK--------LGK--PLPPQYAL-
ELLTVYAWERG
>EP00070_Physeter_catodon|EP00070_Physeter_catodon_P002283 251 bp
--VRVSKVVKGGSSGKGTTLRG--R---SDADLVVF-------------L---TNL-KSF
-EQLQRRG----E---F-IKEI----RRQLEACQRETFEVQ---KWENPRALSFVLRSPR
-EW--VEFDVLPAYD-A---GQLT------DPK-VYV------QLIQECE----GREGEF
SPCFTELQRAFLKE----RP--TKLKSLIRLVKHWYQM--------LGK--PLPPQYAL-
ELLTVYAWEQG
>EP00070_Physeter_catodon|EP00070_Physeter_catodon_P017537 251 bp
--VRVSKVVKGGSSGKGTTLRG--R---SDADLVVF-------------V---TSL-TGF
-EQLQHRR----R---F-IKEI----RKQLEACQRETFEVQ---KRKKSRALSFVLRSPR
-QG--VKFDVLPAFD-A---GQLT------DPK-VYV------QLIQECE----GREGEF
SPCFTELQRAFLKE----RP--TKLKSLIRLVKHWYQM--------HGK--KLPPQYAL-
ELLTVYAWEQG
>EP00069_Balaena_mysticetus|EP00069_Balaena_mysticetus_P021308 251 bp
--VRVSKVVKGGSSGKGTTLKG--L---SDADLVIF-------------V---TSL-TSF
-EQLQHRR----R---F-IEEI----RKQLEACQREIFEVQ---KRKKPRALSFVLRSPR
-QG--VKFDVLPAFD-A---CEHS------SAF-VLY------KFIEDHL----LPDEDF
RTKVVKLQRAFLKE----RP--TKLKSLIRLVKHWYQM----------------------
-LLTVYAWEQG
>EP00073_Rattus_norvegicus|EP00073_Rattus_norvegicus_P002193 251 bp
--VRVSKVVKGGSSGKGTTLKG--K---SDADLVVF-------------L---NNL-TSF
-DQLNRRG----E---F-IKEI----KKQLYEVQRRHFGVQ---SWPNPRALSFKLSAPH
-QE--VEFDVLPAYD-V---GHVS------DPQ-IYA------SLIRKCM----GKEGEF
STCFTELQRNFLKR----RP--TKLKSLIRLVKYWYHL--------LGK--PLPPQYAL-
ELLTVYAWERG
>EP00073_Rattus_norvegicus|EP00073_Rattus_norvegicus_P016562 251 bp
--VRTSKVGKGGSSRKGTTLKG--W---SDADLVVF-------------L---DSF-TCF
-DQLNRRG----E---F-TKEI----KKLLFEVQRRHIGVH---SSPNHRALSFKLSAPD
-KE--VKFDVLPAYD-L---GHVC------NPQ-FYA------NLISERT----GKEDEF
STCFTELQLYFLNW----RP--TKLKSLIRLVKHWYQL--------LGD--PLPPQYAL-
ELLTIYAWERG
>EP00073_Rattus_norvegicus|EP00073_Rattus_norvegicus_P029385 251 bp
--VRVSKVVKGGSSGKGTTLKG--K---SDADLVVF-------------L---NNF-TSF
-DQLNRRG----E---F-IKEI----KKQLYEVQRKHFRVQ---SWPNPRALSFKLSAPH
-QE--VEFDVLPAYD-V---GHVS------DPK-IYT------ILISECI----GKEGEF
STCFTELQRNFLKQ----RP--TKLKSLIRLVKHWYQL--------LGK--PLPPQYAL-
ELLTVYAWERG
>EP00073_Rattus_norvegicus|EP00073_Rattus_norvegicus_P016444 251 bp
--VRVSKVVKGGSSGKGTTLKG--K---SDADLVVF-------------L---NNF-TSF
-DQLNRRG----E---F-IKEI----KKQLYEVQRKHFRVQ---SWPNPRALSFKLSAPH
-QE--VEFDVLPAYD-V---GHVS------DPK-IYT------ILISECI----GKDGEF
STCFTELQRNFLKQ----RP--TKLKSLIRLVKHWYQL--------LGK--PLPPQYAL-
ELLTVYAWERG
>EP00072_Mus_musculus|EP00072_Mus_musculus_P016410 251 bp
--VRVSKVVKGGSSGKGTTLKG--R---SDADLVVF-------------L---NNL-TSF
-DQLNRRG----E---F-IKEI----KKQLYEVQHRRFRVQ---SWPNARSLSFKLSAPH
-QE--VEFDVLPAFD-V---GHGS------NPL-IYT------ILIWECT----GKDGEF
STCFTELQRNFLKQ----RP--TKLKSLIRLVKHWYQL--------LGK--PLPPQYAL-
ELLTVYAWEQG
>EP00072_Mus_musculus|EP00072_Mus_musculus_P051728 251 bp
--VRVSKVVKGGSSGKGTTLKG--K---SDADLVVF-------------L---NNL-TSF
-DQLNRRG----E---F-IKEI----KKQLYEVQHRRFRVQ---SWPNARSLSFKLSAPH
-QE--VEFDVLPAFD-V---GHVN------DPR-IYA------ILIEECT----GKDGEF
STCFTELQRNFLKQ----RP--TKLKSLIRLVKHWYQL--------LGK--PLPPQYAL-
ELLTVFAWEQG
>EP00073_Rattus_norvegicus|EP00073_Rattus_norvegicus_P029401 251 bp
--LKVSKVVKGGSSGKGTTLQG--K---SDADLVVF-------------L---NNL-TSF
-DQLKRRG----E---V-IEKI----RKHLCQLQQKQFKLQ---TQANSRSLSFKLSSPQ
-HV--VKFDVLPAYD-V---GHVN------NAQ-IYA------SLIRKCT----NKEGAF
STCFTELQRNFLKR----RP--TKLKSLIRLVKHWYQL--------LGD--SLPPQYAL-
ELLTVHAWERG
>EP00072_Mus_musculus|EP00072_Mus_musculus_P051571 251 bp
--VRVSRVVMGGSYDEHTALKG--K---SEAKMVLF-------------F---NNL-TSF
-EQLKRRG----E---F-VEEI----QKHLCQLQQKPFKVQ---SEPNSRSLSFKLSSPE
-QE--VEFDVQPAYD-V---YELR------EPQNVYA------QLIHECT----EKEGDF
SICFTDLHQNFMRY----RA--PKLWNLIRLVKHWYQL--------LRE--PLPPQYAL-
ELLTVYVWEHS
>EP00072_Mus_musculus|EP00072_Mus_musculus_P024505 251 bp
--VRVSRVVMGGSYDEHTALKS--K---SEAKMVVF-------------L---NNL-TSF
-EQLKRRG----E---F-IEEI----RKHLCQLQDKPFKVQ---SEPNSRSLSFKLSSPE
-QE--VEFDVQPAYD-V---YELR------ELYNIYA------QLIHECT----KKEGEF
SICFTDLHQSFLED----RA--PKLKNLIRLVKHWYQL--------LGK--PLPPQYAL-
ELLTVYAWESG
>EP00953_Heterococcus_sp_UTEXZZ885|EP00953_Heterococcus_sp_UTEXZZ885_P009714 251 bp
--TKVTKVIKAGSLGKNTSLPH------SDADIVVF-------------V---RNI-RGA
------LPSKTEL-----LKWL----ASVLQEQLP----L--------ILSVGMRLPVAE
----YVEVDLLVARDFCL-G-----ACQTHIEYQLEEA----MQLQQI-----EHDQGSL
QQ-PTETQKIFVKQ----QP--EKTNKLIRLVKKRLQNA-------EHAKQQGINSYLI-
ELLVIWA----
>EP00953_Heterococcus_sp_UTEXZZ885|EP00953_Heterococcus_sp_UTEXZZ885_P009717 251 bp
--TLITKIIKAGSLGKNTSLVH------SDADIVVF-------------V---RNI-KGA
------LQTKNT------------------------------------------------
------------------------------------------------------------
----AEASNWFVAQ----QP--EYVKLLIVSVKWRLDNP-------EHAHAQGISTYVV-
ELLVI-A----
>EP00052_Salpingoeca_macrocollata|EP00052_Salpingoeca_macrocollata_P034836 251 bp
--RHVQGVEMGGSTRKKTSVKG--R---SDLDAVVF-------------L---QNF-DP-
-E--EHKKEVRAR---L---DY----LFFCGETP------A---GNKFLF----------
--K-NIGVDVLGKYT-G---QAPI-------------------------DS---PDTRFY
MASLTKQQSEYVLT----NT--GPVVDCIRGLKVWIKRH---NW--R------PPSYLL-
EVLVIHTAAEW
>EP00040_Diaphanoeca_grandis|EP00040_Diaphanoeca_grandis_P044657 251 bp
--LDIQKIVQGGSTAQGTSVKG--R---FDLDVVVF-------------V---KDF-AS-
-D--IYKKEAKSR---L---DR----GFWLRETP------A---ASVYKY----------
--E-GVEIDVLGQYK-G---TAPI-------------------------GD---EATRLH
MASLTEKQVKYVKD----NT--GPIIECIRGIKKCIKTG---AW--K------PPSYLI-
AVLVIHVRNEW
>EP00039_Didymoeca_costata|EP00039_Didymoeca_costata_P026079 251 bp
--MTVTNLVHGGSTQKKTCVKG--R---FDLDMVLF-------------I---KDF-NP-
-P--KYKRLFQDK---V---HD----KMWVSDTP------A---GSKYKH----------
--K-NLDVDVLGKYK-G---KQPI-------------------------TN---VKTRFY
MASLVTKQVAFIRE----KA--GPVLDCIIGIKKWIKKK---NWI-R------QPSYLI-
EVLVIHTSYAC
>EP00039_Didymoeca_costata|EP00039_Didymoeca_costata_P007383 251 bp
--MYVEDVVQGGSTEKETSVKG--R---FDLDMVLF-------------I---RNF-EY-
-I--EYKRLAQHH---V-DHHR----KIWLKDTP------A---GSTYKF----------
--Q-NIEVDVLGKYK-AA-KAEPI-------------------------TN---EKTRFY
MASLVKEQVAYVHD----KA--GPVLDCIIGIKKWIKKK---NW--R------PPSYLI-
EVLVIHTAYPW
>EP00059_Ciona_intestinalis|EP00059_Ciona_intestinalis_P016057 251 bp
--IRVTNMIVAGSLGTNTLCSN--R---WDVDFVLM-------------T---PDL-PYN
-GHIMWMP----S---F-VVAL----CRMLVDG--E--ECT---DFYSSYAVQFIF----
-GK--IEVDLMTSY--------DW------DNG-FDS------LYDERTS----ENLTWF
CPAAAERQIMFIEE----QP--DQVKDLIKVVKYWRNAA---DW--NE-KRWRPSSYLL-
SLLLIRAYENA
>EP00118_Oscarella_pearsei|EP00118_Oscarella_pearsei_P004482 251 bp
--FVVSEVVESGSLGQGTTTSR--D---VDIDLVVL-------------S---QSL-PKD
-NHPTWLP----G---I-LSQL----ETALKRG--EMRECH---SWITRFALQFNC----
-GG--YDVDLLPTY--------DW------PGG-YQA------FYRMQGE----QKFQWY
SRGAAKLQVEFVSH----QS--NDVKDLIRIVKFWKTRV---VW--SH--RCKPSSYLI-
TLLVIRAAENS
>EP00119_Amphimedon_queenslandica|EP00119_Amphimedon_queenslandica_P008249 251 bp
--IVVSEIIEGGSLGQGTCVPM--K---FDVDLVIF-------------S---RSI-THE
-ERKEILT----K---V-QQCL----IRRLKG------NYV---DDMTQNSVQFKY----
-KH--IDVDVLTSP--------MW------AGE-LSQ------YIADHCP----DQYYHL
SAGASKWQTDFIRH----QM--PRVKEYIKRAKYWKKSI---DW--S---GREPSSYLM-
SLLVIKASDLV
>EP00119_Amphimedon_queenslandica|EP00119_Amphimedon_queenslandica_P008248 251 bp
--IAVSEIVEGGSLGYGTYVPM--K---FDIDLVIY-------------S---TSL-TAD
-KRKKFLS----D---L-QECV----KVHLKG------NYI---ADMTENSVQFKY----
-QF--IDVDVLISP--------MW------PVE-LSQ------YVSKNCP----TEFFHL
SAGAAKWQKKFMSH----QT--LRVKEYIKRAKYWSLTV---NW--EI-GGRKPTSYMM-
SLLVIKAAEPF
>EP00119_Amphimedon_queenslandica|EP00119_Amphimedon_queenslandica_P010744 251 bp
--LTPAEIIKGGSLGHGTAIPG--D---FDLDLVLY-------------S---RDI-DPE
---DNILD----R---L-DVFL----RRRLPE------AYV---HVKTSFSLQFKL----
-NG--IDVDLLPSP--------YW------PDQ-FHR------FLEDKGE----KERMKF
SCSAAKWQVKFFKE----QP--NEVKEYIKRFKAWRNLH----WPKQD-AVGRPKSYLL-
GLLMIRAYEKS
>EP00119_Amphimedon_queenslandica|EP00119_Amphimedon_queenslandica_P010745 251 bp
--LTPAEIIKGGSLGHGTAIPG--D---FDLDLVLY-------------S---RDI-DPE
---DNILD----R---L-DVFL----RRRLPE------AYV---YVKTSFSLQFKL----
-NG--IDVDLLPSP--------YW------PDP-FHR------FLEGKDK----KDKMKF
SCSAAKWQVKFFKE----QP--NEVKEYIKRFKAWRNLH----WPKQD-AVGRPKSYLL-
GLLMIKAYEKS
>EP00731_Ephydatia_muelleri|EP00731_Ephydatia_muelleri_P023190 251 bp
--ITPYYIIKAGSLGHGTAVPG--E---FDLDLVIY-------------T---GDI-DAD
DPYRPWLS----K---I-KELL----KRVPDV------VLE---PVPTGHAVHFTY----
-KA--VDVDLLITP--------TW------PDG-YYQ------FLRGVEE----RRRFSF
SVGASQWQVEFYSH----RP--NEVKEYARRAKVWRNKK----WPKTG-GNGKPKSYFL-
SILVLKAYERA
>EP00731_Ephydatia_muelleri|EP00731_Ephydatia_muelleri_P003163 251 bp
--ITPREVVKGGSLGQGTAVDG--E---FDLDLIII-------------T---EDI-TLK
PDFSYWLN----Q---L-KRYL----HATLAS------ACR---ILVTKHAVIFDY----
-FG--IKVDMLISP--------YV------LRE-LYY------FLQQLKE----EYQYNF
SVCTSKWQVEFVSG----QP--NEVKDLIRKMKMWRNSI----W--TN-PRTRPKSYLI-
SLLVIKAFEKA
>EP00731_Ephydatia_muelleri|EP00731_Ephydatia_muelleri_P004320 251 bp
--ITPMEVKKGGSLGQGTAVNG--E---FDLDLVII-------------T---EGI-AIT
------------R---L-EGYL----LNTLPD------RCT---NMVTKMAVIFQY----
-EN--I------------------------------------------------------
-----------------------EVKDLIRKAKMWRNAI----Y--CD-HRARPKSYLM-
ALLVIAAHRQA
>EP00731_Ephydatia_muelleri|EP00731_Ephydatia_muelleri_P000811 251 bp
--INPVEVIKGGSLGHGTAVPG--D---FDLDLVVY-------------T---NSI-GKD
-TMEMWTS----K---L-EKFL----RTALKQ------KYK---PMTTSCSVQFAY----
-KD--VEVDILISP--------HW------LSE-FYV------FLSSIPT----QERMNF
SVCTAKWQAQFFKHF---VD--DEAKELIKRAKAWRNKT----WKEIL-SGGRPKSYFL-
SLLVFYAYRKV
>EP00731_Ephydatia_muelleri|EP00731_Ephydatia_muelleri_P000640 251 bp
--INPVEVIKGGSLGHGTAVPG--D---FDLDLIVY-------------T---NSI-GKD
-TMEMWTS----K---L-EKFL----RTALKQ------KYK---PMTTSCSVQFAY----
-KG--VEVDILISP--------HW------LSE-FYV------FLSSIPT----QERMNF
SVCTAKWQAQFFKHF---VD--DEAKELIKRAKAWRNKT----WKEIL-SGGRPKSYFL-
SLLVFYAYRKV
>EP00730_Choanoeca_flexa|EP00730_Choanoeca_flexa_P014647 251 bp
--CQVAEIFPSGSFAKATRVPG--K---SDIDLVCF-------------V---NDL-PAE
-----------------QMAQP----VQQLLIKLQ---ELD---VRVTSHSVQFCL----
--E-GTQIDLLPVSKLKH-D-----SLEAAARKQAAKD----ESFSAAMA----RHQVEW
FKKEAD-HLRHV----------------VRLIKLWTLRA----WPK-----TKPRSCLI-
EALVATAANGS
>EP00045_Choanoeca_perplexa|EP00045_Choanoeca_perplexa_P015105 251 bp
--LKFAEFYPSGSYAKGTGLP---S---SDLDLIVV-------------F---ND--SDP
-SLVKATS----S---Y-VSKI----QTCMKQ---F-SDLD---AKTTRFSFQCTI----
-SG--VGVDILPVA------KSIW------SSE-R----------RQAPS----DVSAYY
SPAMAPLQVEDFKR----RS--QGVPSVVRLLKTWLNGH---PWPD----RTKPRSCLI-
EELTLQACKQH
>EP00045_Choanoeca_perplexa|EP00045_Choanoeca_perplexa_P010425 251 bp
----IVVFYPAGSYRKSTQLPA--S---SDLDLVVV-------------Y---EPL-TSV
-SLAEDTK----H---Q-LHAI----KRSLEA---FPTRHD---IIATRFSVGCKI----
-DG--VQVDILPVL------NSIW------AST-R----------QRASP----DDEPFY
SAAMAREQVEKFAE----RA--EDVRPVIRLLKAWLSGH---PWAP----GTKPRSCLV-
EELTLLACEES
>EP00050_Salpingoeca_kvevrii|EP00050_Salpingoeca_kvevrii_P021620 251 bp
--GGVAEVRPSGSYARGTTLGE--H---SDVDLLVA-------------L---NDL-KPE
-RFWCNLP----L---F-ISMY----VALLKS---PKQRFD---VRTTTFAVKFNF----
-TA--LECDLLPVS------ADLW------HDA-LLR------KIESCPP----RLQRYF
SAVCGKRQIEIMKA----KM--AEITGLVRLVKRWIKLQ---EWP----IREHPNSYCM-
EVVMAHAQESL
>EP00054_Salpingoeca_dolichothecata|EP00054_Salpingoeca_dolichothecata_P004300 251 bp
--LPIAEVYKGGSLKKGTSTL---Y---SDVDLILP-------------I---NDL-PVS
-GQQTWMP----K---L-IILL----EIFVRM---SALQAN---IKSTKYSLQFQV----
-DN--VDIDLLPVP------TKLW------LAE-KIA------TYDQLSS----TERLYW
SAVFTNNACENMKA----LT--ETLTGLIRLVKRWRKNV---SWSP----RSIPNKYCL-
EVLLVFAWKQT
>EP00055_Hartaetosiga_balthica|EP00055_Hartaetosiga_balthica_P015224 251 bp
--VTVSEIYKAGSLKKGTSIA---T---SDVDLILV-------------S---EDL-PTT
-QQWTWMP----K---L-LILL----EGVLRL---SRLPIN---MSMTRFSLQFVT----
DDD--VHVDLLPTS------AELW------LDE-RQH------KRKSADP----KEHPYW
SASFAKDSCYRMKK----LT--EPLTGLIRLVKRWRMAV---PWDA----GCTPHKYCL-
EILMIYSWRCA
>EP00051_Salpingoeca_urceolata|EP00051_Salpingoeca_urceolata_P013617 251 bp
--LSVAEVFPGGSYAKGTSIGS--H---SDVDMLLV-------------L---NDI-PDS
-NHERWMH----L---L-LATL----RAIMET---FPATCV---TRITRYAVQLCF----
-DG--VDVDLLPVP------ATLW------NEQ-RVG------TIAELTP----GDQRWL
SVTFSKQQVEFVKR----EK--KTVTGVIRLLKHWVRRQ---CWA----ARSKPSSYCI-
ELLVIRALSQH
>EP00035_Acanthoeca_spectabilis|EP00035_Acanthoeca_spectabilis_P030639 251 bp
--LSVAEVHPGGSYAKGTNIGK--Q---SDVDLLVV-------------L---NGL-PTK
-NHERWLH----L---V-LSQL----RVVVEK---FPKKCI---LRATRFALQLQF----
-DN--VEVDLLPVP------AELW--------E-KAK------KVLKVPK----EDRSWM
SVVFSKEQVEFVKF----QK--GDATGAIRLIKYWVKQH---TWP----RRMTPKSYCI-
ELIVIYVLEKK
>EP00046_Monosiga_brevicollis|EP00046_Monosiga_brevicollis_P008832 251 bp
--LSVDEVYPGGSYAKGTSTGA--Q---SDVDLLVV-------------L---NDI-PTE
-NHSRWLY----M---V-LTEL----RRVVEL---LQGNCD---VKVTRFAVQLRV----
-DN--VNVDLLPVP------AALW-------DQ-RMK------IVNSAAL----EDRRWL
SVAFAKEQVKYVRE----KK--EGVTGIIRLIKRWLATQ---KW------RSKPPSFLI-
ELMVLEAKSRL
>EP00041_Stephanoeca_diplocostata|EP00041_Stephanoeca_diplocostata_P004918 251 bp
--LTIHTFFVGGSCAKGTTVGG--I---SDIDVILV-------------L---NGV-AYD
-NASTWTK----R---V-LNIL----KEKVPSIR-GQYECA---VNPGQTSLNLTF----
-SD--FRVDLLPLA------PDLW------ASD-RET------MYRTIDA----VQRRAV
GATFAKEQVAYIKS----HK--GSLTPLIRLVKRWVAQH---DWGDDN-RQSTPIAYVI-
ELLLCHLGEVY
>EP00056_Hartaetosiga_gracilis|EP00056_Hartaetosiga_gracilis_P005419 251 bp
--FNVAEVFVGGSYAKGTSIGK--H---SDVDMVVV-------------L---NNI-PSD
-DHQYWLL----S---M-LASL----KERVD----FPRTCV---QNTTRFALHLRF----
-EN--VDIDLLPVP------AEAW----------KAS------MEKASTP----FDRQSL
SVAFSSSQVKYVKD----NK--GGVTGIIRLIKRWVKQH---DWQD---FKSKPKSYII-
ELLVIRAREMI
>EP00049_Salpingoeca_infusionum|EP00049_Salpingoeca_infusionum_P013503 251 bp
--LSINQTFVGGSYGKATSVGS--D---SDVDMVLV-------------I---NSA-ALD
-SFAPWLE----R---H-LRFL----KDVLH-----KSGYN---VRTTRFAVKFKR----
-NQ--VEFDLLPVP------ESLW------------P------KITDVPR----EKRDWL
SVLCSQQQVDFVKK----HK--GDNTNVIRLLKHWVKKK---DW-P---IHSKPKSYVI-
ELLVIYFSQSA
>EP00049_Salpingoeca_infusionum|EP00049_Salpingoeca_infusionum_P012186 251 bp
--LNVEETFAAGSYGNDTTIGN--K---PNVDLVLV-------------V---NSE-HWD
-SRETWQT----S---L-HHLI----EGV--------PGYN---IKNTRFAVQFSL----
-AG--VEFDLLPVS------RQTW------------P------QPQSIPL----ARREWL
SVACARQQVEFVKK----HK--GNHTGTIRLLKRWASQH---QWCD---YKHKPKSYLI-
ELLVIYFARSS
>EP00053_Salpingoeca_punica|EP00053_Salpingoeca_punica_P025313 251 bp
--LSINTAKPCGSYEKGTTIAD--K---SDVDLVVV-------------F---NGL-PAI
-NQARWMP----L---L-LGAL----QMELSA---FKGEIV---ELVTRFALQIRL----
-AN--VSFDVLPVP------AELW------IGR-RED------LLQTATK----GDRAWL
SVAFSDAQCAFVKT----TM--DRSTDVIRVLKHWVNEH---EWSA---FKCKPSSYLI-
ELLVLRIVLDG
>EP00053_Salpingoeca_punica|EP00053_Salpingoeca_punica_P014516 251 bp
--LSVHQAAPCGSYQKGTTVAG--K---SDVDLVVV-------------L---NGI-QDK
-GHELWMP----S---L-LSQL----KQVLSA---LGGEIW---QDPTRFALQFNL----
-QG--VDFDLLPVP------TSLW------FSE-REE------RVRQAAQ----ADRPWL
SVAFSREQCELVQE----MK--GRSTDVIRFLKRWAYEH---EWS-----GTKPSSYLI-
ELLVLHVIDSR
>EP00053_Salpingoeca_punica|EP00053_Salpingoeca_punica_P014515 251 bp
--LSVHQAAPCGSYQKGTTVAG--K---SDVDLVVV-------------L---NGI-QDK
-GHELWMP----S---L-LSQL----KQVLSA---LGGEIW---QDPTRFALQFNL----
-QG--VDFDLLPVP------TSLW------FSE-REE------RVRQAAQ----ADRPWL
SVAFSREQCELVQE----MK--GRSTDVIRFLKRWAYEH---PWST---YKCKPSSYLI-
ELLVLCIIEIR
>EP01067_Filipodium_phascolosomae|EP01067_Filipodium_phascolosomae_P000878 251 bp
--LQVHQVVIGGSIGAQLNTSK--H---NSATLVVY-------------L---SQV-PVN
-NHSMWLR----G---V-LDTL----EAVLELK--LACNWR---H--RDEGVVFVLNGTI
---------LQALYP-T-------------TTHLLDS-------IRGAPT----RYRFYF
DSAMVQRQTSFLTS----QK--PTIRALCRLMLMWSTKQ---PWTS---RHSTPSDYLM-
CLMAVYVASKT
>EP01067_Filipodium_phascolosomae|EP01067_Filipodium_phascolosomae_P000879 251 bp
--LQVHQVVIGGSIGAQLNTSK--H---NSATLVVY-------------L---SQV-PVN
-NHSMWLR----G---V-LDTL----EAVLELK--LACNWR---H--RDEGVVFVLNGTI
---------LQALYP-T-------------TTHLLDS-------IRGAPT----RYRFYF
DSAMVQRQTSFLTS----QK--PTIRALCRLMLMWSTKQ---PWTS---RHSTPSDYLM-
CLMAVYVASKT
>EP01067_Filipodium_phascolosomae|EP01067_Filipodium_phascolosomae_P000880 251 bp
--LQVHQVVIGGSIGAQLNTSK--H---NSATLVVY-------------L---SQV-PVN
-NHSMWLR----G---V-LDTL----EAVLELK--LACNWR---H--RDEGVVFVLNGTI
---------LQALYP-T-------------TTHLLDS-------IRGAPT----RYRFYF
DSAMVQRQTSFLTS----QK--PTIRALCRLMLMWSTKQ---PWTS---RHSTPSDYLM-
CLMAVYVASKT
>EP01067_Filipodium_phascolosomae|EP01067_Filipodium_phascolosomae_P000881 251 bp
--LQVHQVVIGGSIGAQLNTSK--H---NSATLVVY-------------L---SQV-PVN
-NHSMWLR----G---V-LDTL----EAVLELK--LACNWR---H--RDEGVVFVLNGTI
---------LQALYP-T-------------TTHLLDS-------IRGAPT----RYRFYF
DSAMVQRQTSFLTS----QK--PTIRALCRLMLMWSTKQ---PWTS---RHSTPSDYLM-
CLMAVYVASKT
>EP00390_Vitrella_brassicaformis|EP00390_Vitrella_brassicaformis_P012849 251 bp
--LAVTEVVRGGGVGKGLVTLE--K---ADALIVLM-------------V---KQL-PHK
-DHHKWLP----S---I-LETL----QAILQVH--LAGNFC---V--GGD--------GS
RDV-DLPLHIQPVYA-T-------------PSSLWSC-------VRDTPQ----HLRHYL
TPASAKHATQIVAQ----QN--KYVKEAMRLVHLWSSRQ---PWSS---ALTTPSDYLL-
ELLGIHAAHQL
>EP00451_Oxyrrhis_marina|EP00451_Oxyrrhis_marina_P022373 251 bp
--LAVTDVAVGGSYGKEVLCRD--V---ADAEVVLF-------------V---KQL-PLK
-DHSKWLP----H---I-LETL----QAVLEMN--LA-SYA---L--DNTCLSF----EA
--K-GFRVKVFPVYE-S-------------DEQLKEC-------INSTPP----AYRNFF
APSFLKSGSAFVLK----QP--AHVKTAIKLVKWWASRQ---AWTS---EFTTPSAYLL-
ETVTIHVALQR
>EP00746_Dinoflagellata_sp_MGD|EP00746_Dinoflagellata_sp_MGD_P064408 251 bp
--LAVQDVVLGGSVSMGIATEE--N---CNVEIALF-------------V---KGL-QQK
-GHAKWLP----H---I-LETL----VAVLEMA--LASDFR---T--DGERVLFQMP-AS
--P-ALYVTVLPIFP-A-------------HDQLMEA-------IKATEP----MMRHYY
RSSLLNRIVKLVQT----QH--EVVKSTIQLVQWWASRQ---RWSS---TLATPPPYLL-
ELIVIHTALRS
>EP00406_Dinophysis_acuminata|EP00406_Dinophysis_acuminata_P037888 251 bp
--XCISRTVLGGAIGKGIATTG--V---EEAEITLF-------------V---DQL-PDA
-DHEKWLP----H---V-LETL----LAVLEMA--LAHGFT---D--GRSRADLVLLANE
-SS-ELHXKLQG-----------------------AS-------LR-MPS----EGSDQF
AALLCANAVDIVRQ----QS--ETVKDAMRLIRWWSAKQ---KWSQ----RSTPPAYLL-
ELVTIHASMEL
>EP00406_Dinophysis_acuminata|EP00406_Dinophysis_acuminata_P080232 251 bp
--LCISRTVLGGAIGKGIATTG--V---EEAEITLF-------------V---DQL-PDA
-DHEKWLP----H---V-LETL----LAVLEMA--LAHGFT---D--GRSRADLVLLANE
--S-ELHASIQPIFR-S-------------REHLFEC-------LRKAPI----SSQRYY
APSLARDAVDIVRQ----QS--ETVKDAMRLIRWWSAKQ---KWSQ----RSTPPAYLL-
ELVTIHASMEL
>EP00403_Amphidinium_massartii|EP00403_Amphidinium_massartii_P038593 251 bp
--LAVKEAVLGGSACDGMLSL---D---PQAELVLF-------------V---RHL-PSK
-SFSQWLP----H---M-LEAL----ARLLEVD--RTGDIK---V--EKDHIHFAFPAEA
--N-TLCVHIYPVFS-D-------------RRELFEC-------MRGAPP----GERGFF
YPGLVRERRDVLSK----QP--AAVKECIRLVSWWVVQQ---RLSS---DFERPSHWLI-
QCLVLKASQTL
>EP00403_Amphidinium_massartii|EP00403_Amphidinium_massartii_P002700 251 bp
--LAVKEAVLGGSACDGMLSL---D---PQAELVLF-------------V---RHL-PSK
-SFSQWLP----H---M-LEAL----ARLLEVD--RTGDIK---V--EKDHIHFAFPAEA
--N-TLCVHIYPVFS-D-------------RRELFEC-------MRGAPP----GERGFF
YPGLVRERRDVLSK----QP--AAVKECIRLVSWWVVQQ---RLSS---DFERPSHWLI-
QCLVLKASQTL
>EP00927_Polykrikos_kofoidii|EP00927_Polykrikos_kofoidii_P049628 251 bp
--LALDEVVLGGAVGKGLLSCH--G---PQAEIVLV-------------V---RQL-PRR
-NFGQWLP----H---I-LGTL----ASVLEAQ--LA-QFR---L--ENDHIQFQLSGSE
--A-DAIVQVFPVFS-A-------------QEDVLEC-------IRTTPP----TERSYV
YPALARERCEFVGR----QT--QHVKMLIRLMSWWVSKQ---ASSS---PSSVPSDWVV-
ELVVINAAAQL
>EP00929_Paragymnodinium_shiwhaense|EP00929_Paragymnodinium_shiwhaense_P059638 251 bp
--LALEEVFLGGAVGKGLLSS---G---AQAEIVLF-------------V---KQL-PYK
-NFGQWLP----H---I-LETL----CPVLEQQ--LAERFR---L--EKDRLQFQLAAES
--A-PSVVDVFPVFR-S-------------RSDLTDC-------CKSTPP----AERHFV
YPALAKERCSLIMR----QP--AKVKALMRLLTYWAEQQ---AWTA---PFSRPSDWLF-
ELVVLHVVASC
>EP00929_Paragymnodinium_shiwhaense|EP00929_Paragymnodinium_shiwhaense_P059639 251 bp
--LALEEVFLGGAVGKGLLSS---G---AQAEIVLF-------------V---KQL-PYK
-NFGQWLP----H---I-LETL----CPVLEQQ--LAERFR---L--EKDRLQFQLAAES
--A-PSVVDVFPVFR-S-------------RSDLTDC-------CKSTPP----AERHFV
YPALAKERCSLIMR----QP--AKVKALMRLLTYWAEQQ---AWTA---PFSRPSDWLF-
ELVVLHVVASC
>EP00427_Karlodinium_veneficum|EP00427_Karlodinium_veneficum_P031374 251 bp
--LALEEVVLGGAAGKGLLTN---G---PQAEIVLF-------------V---RQL-PYR
-NFAQWLP----H---I-LETL----APVLEYQ--LA-KFK---V--DKDNVHFVLAAAG
--K-ELPVKVFPLFK-N-------------HGHLLES-------IKATPP----AERFYF
YPAMVKERNEFVGR----QT--QQTKILIRLLTWWGSKQ---RWSS---AMSTPSEWLI-
ELVVIHAVHQL
>EP00450_Noctiluca_scintillans|EP00450_Noctiluca_scintillans_P009741 251 bp
--LALEEVVLGGAAGKGLLTT---G---PAAEIVLI-------------V---RQL-PLK
-NFGQWLP----H---I-FETL----VATLEFQ--LPGSFK---V--ERDHINFCLVGDE
--P-EIPLQVYPSVA-S-------------RESLIDS-------IRAAPP----AERFYF
YPSMAKQRNEFIGR----QT--SQTKLVIRLVTWWSSKQ---TWSS---SFSTPSDWLL-
ELVVVHTCLHP
>EP00746_Dinoflagellata_sp_MGD|EP00746_Dinoflagellata_sp_MGD_P012848 251 bp
--LALEEVVLGGAAGKGLVTS---G---PQAELVLF-------------V---RQL-PYR
-GFAQWLP----H---I-LETL----APVLEHQ--LAEKFK---V--DKDSLKFQIAGGT
--E-QVDVQIYPVFQ-G-------------REHLLEC-------IRSTPP----AERFYF
YPAFVKERNDFVGQ----QN--ADIKVTIRLMTWWASKQ---RWAS---AFSTPIDYLL-
ELVVIHAYQTM
>EP00425_Heterocapsa_triquetra|EP00425_Heterocapsa_triquetra_P008171 251 bp
--LALEEVVLGGAAGKGLLTD-------PVAEIVLF-------------V---RQL-PLR
-NFPQWLP----H---I-LDTL----SPVLEFQ--LG-AFK---V--DKDNLSFQMKGTE
--K-TLEVRVQPVLK-S-------------REHLLEC-------IKTSPP----AERFYF
YPSMVRERNDFVAQ----QP--SKVKVLIRLITWWASKQ---TWSS---PLATPSCWLL-
ELVVIHLCKQL
>EP00930_Biecheleria_cincta|EP00930_Biecheleria_cincta_P003431 251 bp
--LALDEVVVGGAIGKQIVPA---T---REAELVLF-------------L---RQL-PFK
-NFSQWLP----H---I-LETL----APVMEYQ--LADSFV---V--GEGHLSFMLRGGG
--P-DLRVSVWPLYP-S-------------REHLVES-------IRDTPP----SERFYF
YAAWVKERNEFVSS----QP--EETKVLIHLMAWWASKQ---KWAS---VTEKPSEWLM-
ELIVVSVLGQR
>EP00440_Ansanella_granifera|EP00440_Ansanella_granifera_P067281 251 bp
--LALDHVVIGGPSGKGLHAS---C---QDAELVLF-------------V---RQL-PFK
-NFPQWLP----H---I-LETL----APVMEFQ--LAEGFK---V--EKDHLSFTLR-GD
--P-QLRVHVYPVFK-S-------------REHLLEC-------MRDAPP----AERFYF
FPAMVKERNDFIAS----HP--QDSKDLIDLMSWWVSKQ---RW-A---DLSRPSAWLI-
EAFVLHVVMQM
>EP00931_Biecheleriopsis_adriatica|EP00931_Biecheleriopsis_adriatica_P117275 251 bp
--LALEDVVLGGAVGKDLQVF---G---QDAEIVFF-------------V---RQL-PFK
-NFPQWLP----H---I-LETL----APVMEYQ--LAENFK---V--EGDHLKFTLT-VE
--M-QLTVKVYPVFR-S-------------REHALEC-------MQDSPP----GQRFYY
YPAMVRERNTFIAS----QS--SEVKEIIDLVSWWVSRQ---RWDG---KLSRPSQLLA-
ELLVIHTFRQL
>EP00429_Kryptoperidinium_foliaceum|EP00429_Kryptoperidinium_foliaceum_P092257 251 bp
--LALDELVIGGAIGKGLAAV---A---GAAEVVLF-------------V---RQL-PFR
-NFPQWLP----H---I-LDTL----APVLESQ--LA-RFK---V--EKDHLRFFLLGGQ
--S-DLLVQVYPVFR-S-------------PDHLMDS-------IKASPP----AQRFYF
YPAFVKERNDFVGR----RD--KRTRAAISLMAWWATKQ---GWSS---TTAAPPGYLL-
ELATIHACRDM
>EP00443_Scrippsiella_acuminata|EP00443_Scrippsiella_acuminata_P059271 251 bp
--LALDEVVLGGAAGKGFCSV---G-----------------------------------
------------------------------------------------KDHLRFSLPGGE
--S-DLFVKVFPVFR-G-------------PEHRLEC-------IKAASI----ADRPYF
FPAFVKERSDLIGR----QP--SSAKKLILLTAWWASKQ---NWSS---PLNAPSDWLL-
ELTVVHARGQL
>EP00443_Scrippsiella_acuminata|EP00443_Scrippsiella_acuminata_P015055 251 bp
--LALDEVVLGGAAGKGFCSV---G---AAAEIVLF-------------V---RQL-PYR
-NFPQWLP----H---I-LDTL----LPVLESQ--LAERCR---V--EKDHLRFSLPGGE
--S-DLFVKVFPVFR-G-------------PEHRLEC-------IKAASI----ADRPYF
FPAFVKERSDLIGR----QP--SSAKKLILLTAWWASKQ---NWSS---PLNAPSDWLL-
ELTVVHARGQL
>EP00443_Scrippsiella_acuminata|EP00443_Scrippsiella_acuminata_P129999 251 bp
--LALDEVVLGGAAGKGFCSV---G---AAAEIVLF-------------V---RQL-PYR
-NFPQWLP----H---I-LDTL----LPVLESQ--LAERCR---V--EKDHLRFSLPGGE
--S-DLFVKVFPVFR-G-------------PEHRLEC-------IKAASI----ADRPYF
FPAFVKERSDLIGR----QP--SSAKKLILLTAWWASKQ---NWSS---PLNAPSDWLL-
ELTVVHARGQL
>EP00448_Togula_jolla|EP00448_Togula_jolla_P017565 251 bp
--LALEEVTLGGAASKGLVAA---G---PQAEIVLF-------------V---KQL-PFK
-NFTQWLP----H---I-LDTL----SPVLEYQ--LAGKFR---V--EKDRLHFQLAAGS
--Q-DVMVDLFPKFK-D-------------RAHLLES-------IVAVPP----AERHYL
NPAMVKERADLVAR----QS--RETKVLIRLATWWVSKQ---TWSS---ALASPSDWMV-
ELLVIYACQLQ
>EP00401_Gymnodinium_catenatum|EP00401_Gymnodinium_catenatum_P016965 251 bp
--LATREIVLGGAASAGVLAS---G---HVAEIVLF-------------V---RQL-PHR
-NFGQWLP----H---I-LDTL----APVLESQ--LAEMFR---A--ERDCIHFQFSDVD
--R-GAAVRVYPAFR-D-------------GAELWEC-------LRATPQ----AERSYL
YPAMVKERCDFVNQ----HS--RDVKALISLVAWWASKQ---RWSS---ALAVPSDWLL-
GIVVVHAIARS
>EP00406_Dinophysis_acuminata|EP00406_Dinophysis_acuminata_P015985 251 bp
--LALEEICLAGAAGKGLPLS---G---APAEIVLF-------------I---RKL-PHS
-NFARWLP----H---I-VDTL----EPVLQQQ--LAKKFK---G--EKDHLRLSVSDDS
--R-DVAIDIYPVFQ-G-------------RADLLES-------IRASPP----ADRVYF
SPAMSKERNAFVGQ----QP--EPVKVLIWLTMWWASRQ---RWSS---AFTTPSDWLI-
QLVVIHVCQRR
>EP00406_Dinophysis_acuminata|EP00406_Dinophysis_acuminata_P002734 251 bp
--LALEEICLAGAAGKGLPLS---G---APAEIVLF-------------I---RKL-PHS
-NFARWLP----H---I-VDTL----EPVLQQQ--LA-KFK---G--EKDHLRLSVSDDS
--R-DVAIDIYPVFQ-G-------------RADLLES-------IRASPP----ADRVYF
SPAMSKERNAFVGQ----QP--EPVKVLIWLTMWWASRQ---RWSS---AFTTPSDWLI-
QLVVIHVCQRR
>EP00420_Gonyaulax_spinifera|EP00420_Gonyaulax_spinifera_P010832 251 bp
--LALEEVVLGGAAGKGLLTAP--G---PQAEIVLF-------------V---RQL-PYR
-NFADWLP----H---I-LDTL----SPVLEYQ--LASQFK---V--EKDHLHFQLEXXT
--R-ALVVHVYPVFK-S-------------REHLLEC-------IKVSPP----AERFYF
FPAMVKERNDLIGR----RS--QQMKVLIRLMSWWTSKQ---TWSS---ALAAPSEWLV-
ELIVIHACQQL
>EP00421_Protoceratium_reticulatum|EP00421_Protoceratium_reticulatum_P051556 251 bp
--LAVEEAVLGGAAGKGLLAPP--G---PHAEVVLF-------------V---RQL-PPG
-GIARWLP----H---I-LETL----APVLEYQ--LAAGFK---V--ERDHVHFRLEGAS
--G-DLLARVFPVFN-N-------------REHLLEC-------IKSSPP----AERLFF
HPAMVQERNDLVGR----QP--QRVKALIRLMAWWASAQ---PWSS---PLARPSDWLV-
EMICIHAYEQF
>EP00421_Protoceratium_reticulatum|EP00421_Protoceratium_reticulatum_P059253 251 bp
--LAVEEAVLGGAAGKGLLAPP--G---PHAEVVLX-------------V---RQL-PPG
-GIARWLP----H---I-LETL----APVLEYQ--LAAGFK---V--ERDHVHFRLEGAS
--G-DLLARVFPVFN-N-------------REHLLEC-------IKSSPP----AERLFF
HPAMVQERNDLVGR----QP--QRVKALIRLMAWWASAQ---PWSS---PLARPSDWLV-
EMICIHAYEQF
>EP00419_Tripos_fusus|EP00419_Tripos_fusus_P042993 251 bp
--LALDEVVLGGAAGKGLLATP--G---PQAEIVLF-------------V---RQL-PFR
-NFPQWLP----H---I-FDTL----APVLEQQ--LA-KFK---V--EKDHLRFQLGDGS
--K-DLILHLYPVFK-S-------------REHLLEC-------IRASPP----AERLYF
YPAMVKERNDLVGR----QS--QQMKALIRLMTWWASKQ---TWSS---NLAAPSNWLV-
ELIVIHACQQL
>EP00419_Tripos_fusus|EP00419_Tripos_fusus_P078562 251 bp
--LALEEVVLGGAAGKGLLAAP--G---PHAEVVLF-------------V---RQL-PFR
-NFPQWLP----H---I-FDTL----APVLEHQ--LANKFK---V--EKDHLRFHVGDGT
--K-DLVLHLYPVFK-S-------------RDHLLEC-------IRASPP----AERLYF
YPAMVKERNDLVGR----QS--QQMKALIRLMTWWASKQ---AWSS---CFAAPSDWLV-
ELIVIHACQQL
>EP00418_Pyrodinium_bahamense|EP00418_Pyrodinium_bahamense_P008158 251 bp
--LALEEVVLGGAAGKGLLA-----------------------------------V-PG-
-------P----H---AWLDTL----SPVLEYQ--LASKFK---V--EKDHLRFQLGNSS
--R-DLVVHAYPVFK-S-------------REHLLEC-------IKASPP----AERFYF
YPAMVKERNDLVGR----QS--QQMKVLIRLVTWWASKQ---AWSS---VAAAPSDWLV-
ELIIIHACQQL
>EP00416_Gambierdiscus_australes|EP00416_Gambierdiscus_australes_P028737 251 bp
------------RGQQALAX-----------------------------------L-PFH
-NFQQWLP----H---I-LDTL----APVLEYQ--LASKFK---V--EKDRLRFQLGNST
--R-DLIVHVFPVFS-S-------------REHMMEC-------IKASPP----AERFYF
YPAMVKERNELVGR----QS--PQMKVLMRLLTWWTARQ---AWSS---AAAAPSDWLV-
ELVIVHACEQL
>EP00408_Alexandrium_pacificum|EP00408_Alexandrium_pacificum_P043300 251 bp
--LALEEVVLGGAAGKGLLAAP--Q---PQAEIVLF-------------V---RQL-PSR
-NFAQWLP----H---I-LDTL----SPVLEYQ--LASKFK---V--EKDHLRFQLGSGA
--K-ELVVHVYPVFK-S-------------REHLLEC-------IKTSPP----AERFYF
YPAMVKERND-------------------------XRRQ---AVAA--DEGADPLDXLV-
ELVIINACQQL
>EP00411_Alexandrium_monilatum|EP00411_Alexandrium_monilatum_P114082 251 bp
--LALEEVVLGGAAGKGLIAAP--Q---PQAEIVLF-------------V---RQL-PFR
-NFAQWLP----H---I-LDT---------------A-NFK---V--EKDHLRFQLGSGQ
--K-ELVVHVYPVFK-S-------------REHLLEC-------VKGCPP----AERFYF
YPALVKERNDLVGR----QS--QQLKALIRLMTWWTSRQ---AWSS---SVAVPSDWLV-
---VIHTCQQL
>EP00919_Chromeraceae_sp_WS2016|EP00919_Chromeraceae_sp_WS2016_P062133 251 bp
--IEITDIVKAGAVGKGTAVAG--S---CDAEIILL-------------V---KGL-PYF
-KSGVWYP----Q---L-IRAL----SVILAPR--LQVATE---CYPTDRAVVI------
TSI-GVTTYLKPYLE-G-------------LDNIFQI-------ISNADV----ETREML
QLLYRKEQVSIVFK----QI--GQVKMSIRLMKWWRGQQ---VWNE---IINIPSDYLI-
ELLSIHAYHTT
>EP01067_Filipodium_phascolosomae|EP01067_Filipodium_phascolosomae_P007222 251 bp
-------------------IVD--C---ADGEIVFY-------------V---AGF-PRS
-RESSFEN----S---L-LDAT----AAILKTR--M------------ERTVRV------
VRN-LLQLDISPVVG-S-------------YYDILKS-------LSCMSP----SEREAF
HRALMRQRTQLVAK----QN--GQVKVTMRLLKWWKVQQ---HWSD---EYTKPDDYLL-
ELIAIYSGQQS
>EP01066_Platyproteum_vivax|EP01066_Platyproteum_vivax_P017001 251 bp
--VKVYSVAKGGSIGKGTAITE--S---ADAELLYF-------------V---EGL-PLE
-GHFKWMP----P---L-LAAV----ATILERK--L--TVE---L--LEKCVRL------
IKN-LLHVDIKPVVG-T-------------YAECVER-------LLTVSP----LLRDEL
QCVFMRQQTQLVAK----QA--GQVKVTIRLLKWWREQQ---AWSV---DFHKPSDYLL-
ELIAIYSGQQS
>EP00419_Tripos_fusus|EP00419_Tripos_fusus_P009568 251 bp
--FDVEQVLRSGSAGHGTAIVG--S---ADAELVLT-------------V---RGL-PVD
-ANAQWLK----G---L-VRSA----ASSFEAN--M--DVK---Q-NIGYSVTW------
TQG-PLAIKVSPAYG-S-------------YRKAIGL-------LSVQDK----DARPCY
FGALEEQRTRFMDK----QP--MGVKTTMRLLKWWRGQR---EWSC---HRTRPGDLLL-
ELLVVYSALRS
>EP00419_Tripos_fusus|EP00419_Tripos_fusus_P061962 251 bp
--FDVEQVLRSGSAGHGTAIVG--S---ADAELVLT-------------V---RGL-PVD
-ANAQWLK----G---L-VRSA----ASSFEAN--M--DVK---Q-NIGYSVTW------
TQG-PLAIKVSPAYG-S-------------YRKAIGL-------LSVQDED---DARPCY
FGALEEQRTRFMDK----QP--MGVKTTMRLLKWWRGQR---EWSC---HRTRPGDLLL-
ELLVVYSALRS
>EP00404_Azadinium_spinosum|EP00404_Azadinium_spinosum_P030923 251 bp
--LNVDHVVKGGSVGRCTQVMG--V---TDAEVVLF-------------L---NGL-PEG
-DSCRWLP----G---L-LKSV----VGGLQAQ--LCIGAN---I--VEDAVQL------
LDG-PLTVDLRPVMG-S-------------YHETIRR-------LSVEDA----HYRVSC
NLLLAEQRVNFIRK----QP--EAVKVTIRLLKWWREQQ---TWST---VHTRPSDELL-
ELVVVHIAATP
>EP00418_Pyrodinium_bahamense|EP00418_Pyrodinium_bahamense_P031051 251 bp
--LNIRRIVKGGSVGRGTGIAG--A---VNAKVVLF-------------L---DGL-PPT
-SRELWLP----A---L-LSAV----AAALQVQ--LGISVK---V--VGDVVQV------
SAG-ALPVDLLPAFG-S-------------CREAIEI-------LGADPA----S-----
AVALAEERVNFIAK----QP--EAVKITMRLLKWWREQQ---RWSS---ARTKPSDELL-
ELVVAYAAWHS
>EP00418_Pyrodinium_bahamense|EP00418_Pyrodinium_bahamense_P046266 251 bp
--LNIRRIVKGGSVGRGTGIAG--A---VNAKVVLF-------------L---DGL-PPT
-SRELWLP----A---L-LSAV----AAALQVQ--LGISVK---V--VGDVVQV------
SAG-ALPVDLLPAFG-S-------------CREAIEI-------LGADPA----S-----
AVALAEERVNFIAK----QP--EAVKITMRLLKWWREQQ---RWSS---ARTKPSD----
---XAPGAT--
>EP00408_Alexandrium_pacificum|EP00408_Alexandrium_pacificum_P005533 251 bp
--LNVQRAVQAGSVGRGTAVPG--T---DDAEVVLF-------------V---EGL-PPT
-GHERWLP----G---L-LSAM----AATLQAQ--LHIAVH---A--SADSVQV------
CLD-NFTVNIFPVFG-S-------------YRGVIDT-------LGACPY----S-----
AVALAEERTHFIDK----LS--KSAKMAMRLLKWWCSRQ---PWST---PEVRPSNWLL-
ELVVAHVAMQL
>EP00411_Alexandrium_monilatum|EP00411_Alexandrium_monilatum_P082747 251 bp
--LNVRRAVRGGSVGRGTAVPG--A---EDAEVVLF-------------L---DGL-PHT
-GRERWLP----G---L-VGAT----AATLQAQ--LGIAVS---A--AAGSVQV------
CED-NFTVSILPVFA-S-------------XRRPVQR-------GGAGGA----AGRLRR
AAAGADEAAEVVER----PP--ALV------------QQ---PHAA--------SDALL-
ELATVYVAMQT
>EP00411_Alexandrium_monilatum|EP00411_Alexandrium_monilatum_P087902 251 bp
--LNVRRAVRGGSVGRGTAVPG--A---EDAEVVLF-------------L---DGL-PHT
-GRERWLP----G---L-VGAT----AATLQAQ--LGIAVS---A--AAGSVQV------
CED-NFTVSILPVFA-S-------------HREVIDS-------LGAHPY----S-----
AVALAEQRVGFVAR----QP--EHVRMATRLLKWWSGRQ---PWSS---SRTRPSDALL-
ELATVYVAMQT
>EP00416_Gambierdiscus_australes|EP00416_Gambierdiscus_australes_P020151 251 bp
--LNVCTAVKGGSVGRGTAIED--A---ADARLELF-------------L---DGL-PPA
-GRERWLP----S---L-LRSA----EGALSQC--CGIAVG---V--AGEALRV------
LGN-GVTAELFSAQG-E-------------------------------------------
AAALSERRVSFIAR----QP--AAVKAAMRLLKWWRARL---QWSS---ARAYPSDDLL-
ELLAVHAVLQA
>EP00421_Protoceratium_reticulatum|EP00421_Protoceratium_reticulatum_P012608 251 bp
--LDLGRIVRGGSVARGTAIEG--A---ADAELVLL-------------L----------
---NDPAP----G---L-LRSA----AAKLLAH--LGFQLG---T--FDDGFRV------
LDG-W-PVNVFPAPE-S-------------YGRTLKL-------LAAAEP----EAQQLR
SPLLSEQRAAFAAR----QT--EAVKVTMRLLRWWREQR---SWSS---EAARPADELL-
ELIAAHAAASS
>EP00421_Protoceratium_reticulatum|EP00421_Protoceratium_reticulatum_P040258 251 bp
--LDLGRIVRGGSVARGTAIEG--A---ADAELVLL-------------L----------
---NDPAP----G---L-LRSA----AAKLLAH--LGFQLG---T--FDDGFRV------
LDG-W-PVNVFPAPE-S-------------YGRTLKL-------LAAAEP----EAQQLR
SPLLSEQRAAFAAR----QT--EAVKVTMRLLRWWREQR---SWSS---EAARPADELL-
ELIAAYAAASS
>EP00933_Yihiella_yeosuensis|EP00933_Yihiella_yeosuensis_P044805 251 bp
--VHVQGIVQGGSIARGTACQG--S---SDAQAVLL-------------L---EDM-PLI
-GRSKWAP----P---L-LRAV----ALMLRAA--L--DVS---V--KHGAVRV------
FEG-GIAVDLEAVDS---------------------------------------------
NAIFAERRARFFEK----QP--ESVKMTMRLLKWWRNQQ---TWSD---ESSRPSDYVI-
ELLAAFVASNS
>EP00933_Yihiella_yeosuensis|EP00933_Yihiella_yeosuensis_P059028 251 bp
--IQVRRVVRMGSIGRGTACIG--C---TDAKAMLI-------------I---DGM-PIL
-GRSHWGP----P---L-LRAV----ALMLRAA--L--EVV---V--KYGRVHV------
FEG-DMTIELEATDS-P-------------------------------------------
DAILAERRARFFEK----QE--QSSKVTMKLLKCWRNRQ---RWKD---ADSMPSDLLL-
ETLTAYSMSRS
>EP00441_Pelagodinium_beii|EP00441_Pelagodinium_beii_P015327 251 bp
--LSVARVVRGGSVGRGTAIEG--N---ADAKAMLL-------------L---NGM-PPV
-GREKWML----P---L-LHAL----ASALWQT--L--DIA---V--KGDAVHV------
FEG-SS-IELSAVAG-P-------------------------------------------
AALAAERTARFFEK----QP--LPAKITMKLLKWWRNQQ---SWKD---VQFRPSDLIL-
EVLAAQVAET-
>EP00931_Biecheleriopsis_adriatica|EP00931_Biecheleriopsis_adriatica_P121593 251 bp
--LSVSRAVRGGSLGRGTAIEG--S---SDAKALLL-------------L---SGM-PPV
-GRAAWLP----P---L-LTAL----ATLLRQE--L--DVC---V--KNDSVHV------
FPG-AISVELSAVAG-P-------------------------------------------
LAQESERLARFFNR----LP--MPSKITMRLLKWWCKQQ---SWKD---ATSCPPDLLL-
ELLVAHAEATF
>EP00440_Ansanella_granifera|EP00440_Ansanella_granifera_P023599 251 bp
--FSVARAIRGGSVGRGTAIKG--S---SDAKALLV-------------V---QGM-PSV
-GREKWLP----S---L-LIAL----SALLRQQ--L--DIS---V--NGDAVDI------
FKG-NVFVQLTAVSG-A-------------------------------------------
EALRAERTARFFDK----QT--MPAKITMRLLKWWRNQQ---SWSN---EQSRPSDLLL-
ELLAAHAATCA
>EP00439_Symbiodinium_sp_Y106|EP00439_Symbiodinium_sp_Y106_P028892 251 bp
--LSVGRTIFLGSVGRGTAIEG--S---VDAQALLL-------------I---NGK-PAT
-DRQKWLP----P---L-LPSL----AAALSQD--L---VS---V--TDEAVHV------
IAG-VS-VEVVAVGG-P-------------------------------------------
LALAADRSARLFDK----LP--TAVKVTMRLMKWWRNQQ---PWSS---DEERPSDLLL-
EHIVASTTSP-
>EP00490_Sorites_sp_Unknown|EP00490_Sorites_sp_Unknown_P005919 251 bp
--LAIARVIRGGSLGRGTAFKG--N---ADAEALLL-------------V---NGM-ESM
-DRTQWLP----P---L-LTKM----ALALSED--L---VS---V--AEDSVQI------
FPG-SFRVSLSAVSS-S-------------------------------------------
TALAADRRARLFAK----MS--PATKVTMRLLKWWRNQQ---VWSN---G-CRPSDLVL-
EELVASIANT-
>EP00434_Breviolum_minutum|EP00434_Breviolum_minutum_P031403 251 bp
--YGIKRVIRGGSLGRGTAFVG--N---ADAEALLL-------------L---DGT-SPM
-DRATWLP----P---L-LTEM----ASTLRKD--M--------V--VDDTIHL------
FPG-SL-VVLSAVSG-S-------------------------------------------
FALAAERKARLFAK----MS--PATKVTMRLLKWWRNQQ---NWSN---DQLRPCDLVL-
EELVSSTANT-
>EP00928_Gymnodinium_smaydae|EP00928_Gymnodinium_smaydae_P022610 251 bp
--LNVHHVVSGGAAGRGTAITG--S---AGAEVTLF-------------V---EGL-PVG
-TSPAALR----G---L-LEAT----AGGLRERL-LGV---------TTDAVQL------
ANG-LSTLELRPSFA-T-------------HGRALDA-------LRDAP-----IGAAAA
RAWLAEQEVRFMKK----QP--EPVRATARLLKLWRERQ---QWSS---EAARPSDWLL-
ELIAVHAASLA
>EP00928_Gymnodinium_smaydae|EP00928_Gymnodinium_smaydae_P072259 251 bp
--LNIRHVVAGGAAGKGTCI-G--A---ASGEVTLF-------------L---EGL-PAN
-AQGLQLL---GG---L-LDAT----AKGLR----V----------------PL------
A-G-LTSLELRPAFR-T-------------HGEALQA-------VEDA-------ARASA
GACLAEQEVRFVRK----QP--EAVKVTARLLKLWRARQ---QWSS---AAARPGDRLL-
ELLAIHAASQQ
>EP00927_Polykrikos_kofoidii|EP00927_Polykrikos_kofoidii_P048045 251 bp
--LSVHHVVAGGAAGRDTAIEG--S---ANLEVTVF-------------V---EGL-PAA
-GQETQLP----G---F-FKSV----VIGLKDQ--LGV---------LGDAVRL------
MDG-LTSVEVRPVFE-T-------------HGQTLQA-------LENANT----QTRRLL
EAALAGQQVRFVKK----QA--EPVKVTARLLKWWRCQQ---QWSS---KLTRPSDDLL-
DLIAIHVATRM
>EP00927_Polykrikos_kofoidii|EP00927_Polykrikos_kofoidii_P048046 251 bp
--LSVQHVVVGGSAGRDTAIEG--S---ANAEVTIF-------------V---EGL-QTA
-GHETRLP----E---M-LRSM----AIRLEDQ--RGV---------YGDVVRL------
MDG-LTSVEVRPVFD-T-------------HSQALQA-------LEEANT----HMHQLL
EAALAGQQVRFVKK----QV--EPVKVTARLLKWWRGQQ---QWSS---KIARPSDDLL-
DLIAVHVATRM
>EP00927_Polykrikos_kofoidii|EP00927_Polykrikos_kofoidii_P048043 251 bp
--LSVHHVVVGGAVGKDTALEG--S---ANAEVTFF-------------L---EGL-TAA
-GHETRLP----G---L-LKSI----VVGLEDQ--RGV---------YGDAVRL------
MDC-LSTVEVRPLFG-T-------------HGQTLRA-------LEEATT----QMQRFL
EAALACQQVRFVKK----QA--EPVKVTARLLKWWRGQQ---QWHS---RVALPSDELL-
DLIAIHIATQM
>EP00927_Polykrikos_kofoidii|EP00927_Polykrikos_kofoidii_P048044 251 bp
--LAVHHVVVGGAAGKDTAIEG--A---ATAEVTVF-------------L---EGL-QAA
-GNETRLP----G---L-LNSV----MIGLEDH--LGV---------HDDVVRL------
VDG-LTSVEVRPVFA-T-------------HGQALQA-------LEEAST----QMQRFL
QAALACQQVRFVKK----QA--APVKVTARLLKWWRGQQ---QWSS---KLTRPSDDLL-
DLIAIHVATRM
>EP00449_Zooxanthella_nutricula|EP00449_Zooxanthella_nutricula_P010913 251 bp
--LNIRRVVTGGGLANGTAIRG--A---VGAKVVLF-------------V---EGL-PPT
-GHDRLLP----G---L-ASSM----SGALADR--VGAAVE---P-DGLGGLRV------
TSG-DGEVQVLPDYA-C-------------SSDALEA-------LRAQGD----AAQHAA
AASLVDQKVRFVAR----QP--EGVKAAVRVVKSWREGR---RWSC---DAARPNDDLL-
ELVVAHTLAQR
>EP00443_Scrippsiella_acuminata|EP00443_Scrippsiella_acuminata_P043929 251 bp
--LSIRRIELGGAAATKTAIPG--A---ATAMIVLF-------------V---EGL-ATA
-SRDSWLP----S---L-AQSV----AGSLQEQ--LGVKVS---A--AEGVVHI------
TDG-LQEVQVLPAFG-A-------------YSEAVQA-------LKGQSS----AARTIG
AAASVTQKVRFVEK----QT--DGVKATMRLLKLWREQQ---AWSS---PAARPSDDLL-
ELAAAFSTTSH
>EP00429_Kryptoperidinium_foliaceum|EP00429_Kryptoperidinium_foliaceum_P024110 251 bp
--LNISRVVPGGAVAKGLSIPG--A---AGAELVMF-------------L---EGL-PHV
-RQDSWLA----S---L-GPCV----AAALSEQ--LGIGAS---A--SEGVVTL------
TEG-MXDVRVLPEYA-S-------------YSETLGA-------LRCQVL----ETRALA
GAAFVAQKVRFAER----QP--EGVKATTRLMKSWREER---QWSS---EASRPSDELL-
ELVVAHTMAQS
>EP00429_Kryptoperidinium_foliaceum|EP00429_Kryptoperidinium_foliaceum_P133957 251 bp
--LNVRRVVPGGAVAKGVSIPG--A---AGAELVMF-------------L---DGL-PHA
-RQDSWLA----S---L-APCV----ASTLAEQ--LGIGAS---A--SKGVVTL------
TES-LLDVRIFPEYA-S-------------YSEALAA-------LHGQTL----EMRAYG
GAAFVAQKARFVER----QP--EGVKATIRLMRWWREQQ---EWSC---ECARPSDEXL-
ELVVAHTAAEH
>EP00428_Durinskia_dybowskii|EP00428_Durinskia_dybowskii_P031765 251 bp
--LNVRRAAPGGAAVSGTGVPG--A---AGAEVVLF-------------V---GGW-PPS
-GQENWLH----G---I-AASV----ASTLAEQ--LGVAVA---P--GGGAVAL------
MPA-PLDVRISPDCA-S-------------YNEALAT-------VRGQDP----NTQALV
SAAFATQKMRFMER----LP--DGVKATIRLLKWWRQRR---QWSS---EASRPSDELL-
ELVAAHTAAKC
>EP00428_Durinskia_dybowskii|EP00428_Durinskia_dybowskii_P024025 251 bp
--LNVRRAVPGGAAVSGTGIPG--A---AGAEVVLF-------------V---GGL-PNN
-GQEKWLR----G---L-AASA----AATFAEQ--LIVGVA---P--GGGAVLL------
TCG-LLEVRISPDYG-S-------------YSKALDA-------IRDQHP----DAQIAG
TAAFVMQRNRFMER----LP--EGVRATIRLLKWWRQRQ---QWTS---EAARPTDELL-
ELVAAHTAAES
>EP00932_Pfiesteria_piscicida|EP00932_Pfiesteria_piscicida_P022898 251 bp
--LDLSKVVKAGALVKGLAVPG--D---IGAELVLF-------------V---RGL-VQT
-DRDRWLP----G---L-VASV----AAILPER--LGVGAW---A-NAD-SVIL------
TTG-GLEVRLLPDYS-S-------------CGETLCA-------LKCQTP----DCLLSA
EAAMVAQKLRFIER----QP--EGVKATMRLLRWWRSQH---QWQS---ASYRPSDDIL-
ELVAVHRVAAH
>EP00405_Crypthecodinium_cohnii|EP00405_Crypthecodinium_cohnii_P018004 251 bp
--VKVRRAVATGALVSGTAIRG--D---VGAEIVLF-------------I---EGL-SLL
-ERERWES----S---M-AASI----AGILEEQ--LGVSVK---A--GTGVVFL------
TSD-GGTVKLLPESL-N-------------YSGAYEG-------LARQKA----SSQSGG
AAAFAPQKVRFLKK----QP--EGVKASIRLLKHWRSQQ---AWSS---ESSRPSDDVI-
EHFATHLLTSE
>EP00932_Pfiesteria_piscicida|EP00932_Pfiesteria_piscicida_P006936 251 bp
--INVASWATGGGLEKGTAIPG--D---VGAEIVLF-------------V---EGL-QLA
-DRDRWLP----P---L-AAAV----AATLAQG--LDVGVR---A-AADGSVRL------
TSG-AGEVRLLPVFG-S-------------YAEALEA-------LRGQKP----AARSGG
EAAFVAQRTRFMQR----QP--PAARAVARLLKHWRLQQ---QWSS---DMSRPSDDLL-
ELVAAAAALR-
>EP00446_Apocalathium_sp_SHHI4|EP00446_Apocalathium_sp_SHHI4_P008694 251 bp
--LNISRTVKGGGLAKGTAIPG--D---VGAEVVLF-------------V---PGL-ALT
-DRDRWLP----G---L-VGSL----AGVLTER--LGVAVR---AEPSEGAVRV------
TEG-GLEVRLLPEFG-A-------------YSEALQA-------MRSQKP----AMVLSG
EAAFVAQKVRFMDR----QP--AAVKATVRLLKYWRQQQ---QWSS---AATRPSDELL-
ELVAAHLAVRQ
>EP00444_Apocalathium_aciculiferum|EP00444_Apocalathium_aciculiferum_P052857 251 bp
--LNISRTVKGGGLAKGTAIPG--D---VGADVVLF-------------V---PGL-ALT
-DRDRWLP----G---L-VGSL----AGVLTER--LGIAVR---AEPSEGAVRV------
TEG-GLEVRLLPEFG-A-------------YSEALQA-------MRSQKH----AMVLSG
KAAFVSQKVRFMDR----QP--AAVKATVRLLKYWRQQQ---QWSS---AATRPSDELL-
ELVAAHLALRQ
>EP00927_Polykrikos_kofoidii|EP00927_Polykrikos_kofoidii_P072635 251 bp
--LNVDHVVRGGAVGKGTAISC--G---AQAEVIFF-------------L---NGL-PVG
-ADRGWEP----P---L-LRAV----AGILTTS--LAIRAE---V--SGNSVQL------
VRC-QLKVYLRPNVG-S-------------HHSTIEA-------LKEHGP----EFALAF
QESFSKDRVQFITR----QP--GQVKVTIRLLKWWRDQQ---PWSG---RISCPSDDIL-
ELIAVYAAEQT
>EP00401_Gymnodinium_catenatum|EP00401_Gymnodinium_catenatum_P015945 251 bp
--LNVDHVAKGGSVGKGTAIAS--G---PDAEVVCF-------------V---KAL-PCH
-DHERWFP----P---L-LQAI----SSVLKAK--LVGTVE---V--TDTSVQI------
ARD-LITVDVRPAFD-N-------------YATAIKT-------LGDRGP----AVRRLF
SGALMKERVRFIAR----QP--GQVKVTIRLLKWWRDQQ---EWST---DLFRPMDDVL-
ELIAVYAAVQT
>EP00397_Hematodinium_sp_SG2012|EP00397_Hematodinium_sp_SG2012_P023789 251 bp
--LNIREIVIGGSVAKGTSISD--G---ADASVVFF-------------V---HGL-PQS
-GFSRWLP----R---L-LKSV----ASILTEG--ILMDIQ---I--HQTSVSM------
LDN-VVDFHVSPVFA-S-------------YAATIQC-------LGEQDP----DVRPYF
KPALAKEKVMFIYR----QP--SHTKMTIQLLKWWREQQ---DWPR---DIDRPSDDIL-
ELVAVYAWLRT
>EP00397_Hematodinium_sp_SG2012|EP00397_Hematodinium_sp_SG2012_P021725 251 bp
--LNIREIVIGGSVAKGTSISD--G---ADASVVFF-------------V---HGL-PQS
-GFSRWLP----R---L-LKSV----ASILTEG--ILMDIQ---I--HQTSVSM------
LDN-VVDFHVSPVFA-S-------------YAATIQC-------LGEQDP----DVRPYF
KPALAKEKVMFICR----QP--SHTKMTIQLLKWWREQQ---------------------
-----------
>EP00397_Hematodinium_sp_SG2012|EP00397_Hematodinium_sp_SG2012_P019166 251 bp
--LNIREIVIGGSVAKGTSISD--G---ADASVVFF-------------V---HGL-PQS
-GFSRWLP----R---L-LKSV----ASILTEG--ILMDIQ---I--HQTSVSM------
LDN-VVDFHVSPVFA-S-------------YAATIQC-------LGEQDP----DVRPYF
KPALAKEKVMFICR----QP--SHTKMTIQLLKWWREQQ---DWPR---DIDRPSDDIL-
ELVAVYAWLRT
>EP00746_Dinoflagellata_sp_MGD|EP00746_Dinoflagellata_sp_MGD_P151255 251 bp
--LNVSSVAKGGSVGKGTAING--V---TDAEVVFF-------------L---KGL-PPC
-DHCKWLP----A---L-LKSV----TGVLTEH--LGIGIE---T--TEDSVHM------
VKG-CVELDLRPEFD-D-------------YKEVIQA-------MSKQRP----DLRKHF
NNALVKEKVQFVSK----QP--GQVKVTMRLLKWWRDQQ---RWSS---ALKTPSDDIL-
ELVAVYSALTS
>EP00746_Dinoflagellata_sp_MGD|EP00746_Dinoflagellata_sp_MGD_P072361 251 bp
--LNIAHVVKGGSVGKGTAIAG--M---TDAEVVFF-------------L---TGM-PKG
-LQSKWLP----P---L-LKAV----AAVLTEH--LGVGIC---A--HDDSVHM------
VKG-CVEVQLRPDFE-T-------------YSEVMQI-------MGQQRP----DQLKHF
NVAFAKEQVQFVSK----QP--GQVKVTMRLLKWWRNQQ---RWSS---PQTTPSDEIL-
ELIAVYSALQT
>EP00746_Dinoflagellata_sp_MGD|EP00746_Dinoflagellata_sp_MGD_P161442 251 bp
--FNIAHVAKGGSIGKGTAING--C---TDAEVVFF-------------V---NGL-PYN
-KQNKWLP----T---M-LKAV----GGVLEQH--LIVRLN---I--TEDSICM------
VRG-LVEVHVRPAFD-D-------------YKETISE-------LGAMGP----DGWKHL
NTALTKEKVMFVSK----QP--GQVKVTMRLLKWWRDQQ---QWTS---EYTTPSDDVL-
ELIAVYSALQT
>EP00746_Dinoflagellata_sp_MGD|EP00746_Dinoflagellata_sp_MGD_P164539 251 bp
--IEISHVVKGGSVGKGTAING--V---TDAELVFF-------------C---KGL-PSS
-IQGQWLP----S---L-LKAM----AGALTQH--SYLEIA---V--TSDSISL------
VKG-LMDVKIRAVFD-S-------------HSEAVQS-------LGEQGP----QGWKHL
PVTLTKEKVQFISK----QP--GQVKVTMRLLKWWRDQQ---TWDS---EYVTPSDELL-
ELLAIYSALQT
>EP00933_Yihiella_yeosuensis|EP00933_Yihiella_yeosuensis_P005046 251 bp
--LNVSHVVKSGSVGNGTAISG--I---SDAEAVFF-------------L---RGV-PKV
-DPERWLQ----P---M-LQSA----AGSLAKN--LGVDIS---V--TEDSLRM------
VRG-LFDLNVRPIFE-S-------------LSETMNV-------MKEQEP----TKRHYY
NASLVEQRTQFVAK----QP--GSVKMTIRLLKWWRDQQ---EWSK---EICRPSNAIL-
ELLAIYSAVQT
>EP00440_Ansanella_granifera|EP00440_Ansanella_granifera_P048886 251 bp
--LNVAHVVKGGSMGKGTAIVN--M---PDAEVVFF-------------L---RGL-PIA
-NHNKWLS----P---L-LRAV----AASFNSQ--LPIDVH---A--TEDSVRL------
VRG-VLTVDVRPVFD-S-------------FAHVLKV-------VAQQEP----ELRRHY
HSALVEQRVNFVSR----QP--GSIKLTIRLLKWWRGQQ---EWSS---KLFRPSDDIL-
ELIAIYSAVQT
>EP00931_Biecheleriopsis_adriatica|EP00931_Biecheleriopsis_adriatica_P033057 251 bp
--LNISRVVKSGSVGRGTAVYG--M---PDAEVVLF-------------V---NCL-PLT
-GHSTWLP----P---L-LRTT----AGALKSQ--LAIDVH---A--TSDSVRL------
VRG-VLHVDLRPEFE-N-------------AAHVLQV-------LEQQDP----ETRRYL
NTALVEQRVQFVAR----QA--GSTKMVIRLLKWWRSQQ---KWSA---KHFRPSDDVL-
ELVAIYSAVQT
>EP00441_Pelagodinium_beii|EP00441_Pelagodinium_beii_P037695 251 bp
--LNVARVVKSGSMGKGTAISG--M---PDAEVVLF-------------V---RGL-PLD
-NHSQWLP----S---L-LQAS----AKGLETS--SSIGIH---V--TEDSVRF------
VPG-VLRVDLRPLFE-N-------------MVHTLQV-------IDKQHP----EQRHHY
KSSLVEARVQFVAR----QP--GSTKLTIRLLKWWRDQQ---DWSA---EIFRPSDDIV-
ELIAIYSAVQT
>EP00930_Biecheleria_cincta|EP00930_Biecheleria_cincta_P073219 251 bp
--LDVLSVVKAGALPKGTAIFT--E---ADAEAVFI-------------V---RGL-PPE
-NHRKWLP----P---L-LRAS----VGILQTS--LGIEVR---A--DEDSIRI------
VPG-IVRVQMRPVFD-S-------------YNDVLQA-------ARRQEP----LDRGFY
SSALVEQEAQFVSR----QP--GSIKMTIRLLKWWCDQQ---AWSG---NHFRPSDEIL-
ELVAIHSAVKT
>EP00439_Symbiodinium_sp_Y106|EP00439_Symbiodinium_sp_Y106_P058929 251 bp
--LNVARVTKGGSLGKGVGIST--T---PDAEVVLF-------------L---RNL-PSD
-PGRPWLK----P---L-LRAC----AAILKNH--F--EAT---V--LEDCVRL------
VPG-VLYLDLWPALD-E-------------GYTKVKA-------MAKEHP----GFHSFF
HTLLVEQRVQFVAR----QP--GSVKMTIRLLKWWRDQQ---DWDS---PRKEPSNELL-
EL---------
>EP00437_Effrenium_voratum|EP00437_Effrenium_voratum_P023433 251 bp
--LDIARVVTGGSMGKGTGAGV--P---ADAEVVFF-------------I---NTF-APE
-A--QWLH----Q---L-LPAV----AALLSQR--L--KGV---L--A------------
VPA-GAALELRAERS----------------YRQAKA-------MAKHDP----QAWR-W
QTSFVEQRVRFVAR----QP--GSVKATIRLLKWWRNQQ---EWSA---PIFQPSDEIL-
ELTVIHAAQSK
>EP00434_Breviolum_minutum|EP00434_Breviolum_minutum_P009106 251 bp
--LNISQVVKGGSMGKGTATSI--L---PDAEVVFF-------------L---HA---PD
-TREKWLP----P---L-LKAS----ADILRRK--Y--EVQ---V--KEDSLQL------
LPI--LRVTLHPAMT----------------LGQTKA-------LAKQQP----TSWRFF
QCSFVEQRVHFVSK----QP--GSVKMTIRLLKWWRDRQ---EWSA---PIYEPSDDII-
ELIL-------
>EP00435_Cladocopium_sp_Y103|EP00435_Cladocopium_sp_Y103_P013133 251 bp
--LNIHQAVKGGSMGKGTATSA--L---PDAEVVFF-------------L---HAS-NPE
-TREKWLP----P---L-LKAS----ADILKTK--Y--QVE---L--MEDSLRLH-----
LPT--LRVTLRPAMS----------------LIQTKA-------LAKQNP----SSWRLF
QCSFVEQRVHFVAK----QP--GSVKMTIRLLKWWRDQQ---DWSA---PLYEPSDEIL-
ELLLKHNVSD-
>EP00435_Cladocopium_sp_Y103|EP00435_Cladocopium_sp_Y103_P015531 251 bp
--LNIHQAVKGGSMGKGTATSA--L---PDAEVVFF-------------L---HAS-NPE
-TREKWLP----P---L-LKAS----ADILKTK--Y--QVE---L--MEDSLRLH-----
LPT--LRVTLRPAMS----------------LIQTKA-------LAKQNP----SSWRLF
QCSFVEQRVHFVAK----QP--GSVKMTIRLLKWWRDQQ---EWSA---PLYEPSDEIL-
ELLLKHNVSD-
>EP00449_Zooxanthella_nutricula|EP00449_Zooxanthella_nutricula_P036356 251 bp
--LSVDHVVRGGSVGKGTAIFG--Q---ADAELVFF-------------L---RGL-PPS
-PEGMWLP----G---L-VRAV----GGVLSQQ--LLFEVE---V--AADGVRL------
ARG-LESVFLRPVFN-S-------------HAEAVQS-------LASVPV----AARRRG
AAALAEERVQFIAR----QP--GLVKGTIRLIKWWRDGQ---IWSG---PSSKPPDAVI-
ELASIYSAAQS
>EP00747_Dinoflagellata_sp_TGD|EP00747_Dinoflagellata_sp_TGD_P085966 251 bp
--LSIHHVIKGGSVGKGTAISG--V---DDSEVVLF-------------L---NSL-PPT
-GHAKWLP----G---L-LKAI----AGGLKNR--LGLDVT---I--VNDTICL------
TKD-LAAVTVRPVYN-S-------------YADMIQY-------LGQQCP----SDRRYF
TSSLAERRVQFIDS----QP--TSAKMTMKLLKWWREQQ---EWSS---TSTTPSDDIL-
ELLTVYSCMQT
>EP00747_Dinoflagellata_sp_TGD|EP00747_Dinoflagellata_sp_TGD_P182999 251 bp
--LSIHHIVKGGSVGKGTAVSG--V---ADAELVLF-------------L---NGL-PPA
-GQSKWLP----G---L-LKSV----AGGLQER--LGVDVH---V--AGDTICL------
TKG-L-AVSIRPVYD-S-------------YAKVIQM-------IGKECP----AMRRYF
AASLAEEKVRFIEK----QP--SPVKMTIRLMKWWREQQ---QWSC---PLTKPSDEII-
ELLVAYSATQT
>EP00747_Dinoflagellata_sp_TGD|EP00747_Dinoflagellata_sp_TGD_P130433 251 bp
--LSIHHIVKGGSVGKGTAISG--V---ADSEVVLF-------------L---NGL-PPT
-GQSKWLP----G---L-LKSV----AGGLQER--LVEDVH---V--AGEAICI------
TKD-LTTVHLHPVYD-S-------------YANVIQL-------LRGEIP----AARRYY
AAALAEEKVRFIEK----QP--SSVKVTIRLLKWWREQQ---QWSC---AITKPSDEIL-
ELLAVYSALQT
>EP00747_Dinoflagellata_sp_TGD|EP00747_Dinoflagellata_sp_TGD_P130435 251 bp
--LNIHHVVKGGSVGKGTAISG--V---ADADLVLF-------------L---NAM-PPT
-GQDKWLP----A---V-LKAL----AAGLYER--LGVNIK---V--VDDCVCL------
TKE-LTSVSIRPVYD-S-------------YAQVIQL-------LGQESI----AARRHY
ATSLAEEKVRFIEK----QP--APVKTTMRLLKWWREQQ---QWSS---ALTKPSDEML-
ELLAIYSAVQT
>EP00747_Dinoflagellata_sp_TGD|EP00747_Dinoflagellata_sp_TGD_P085959 251 bp
--LNIHHVVKGGSVGKGTALEG--V---TDAELILF-------------L---NAM-PPT
-GQDKWLP----G---V-LKAL----AGGLAER--LGADIK---A--LDDYVFV------
TKD-LITVNIRPVYD-S-------------YAQVIQV-------LAEQGP----AARRHA
AASLAEEKAHFIEK----QP--ASVRMTIRLLKWWREQQ---DWSC---ALTKPTDEIL-
ELLAVYSATQT
>EP00747_Dinoflagellata_sp_TGD|EP00747_Dinoflagellata_sp_TGD_P085965 251 bp
--LNIHHVVKGGSVGKGTALEG--V---TDAELILF-------------L---NAM-PPT
-GQDKWLP----G---V-LKAL----AGGLAER--LGADIK---A--LDDYVFV------
TKD-LITVNIRPVYD-S-------------YAQVIQV-------LAEQGP----AARRHA
AASLAEEKAHFIEK----QP--ASVRMTIRLLKWWREQQ---DWSC---ALTKPTDEIL-
ELLAVYSATQT
>EP00747_Dinoflagellata_sp_TGD|EP00747_Dinoflagellata_sp_TGD_P085964 251 bp
--LNIHHVVKGGSVGKGTALEG--V---TDAELILF-------------L---NAM-PPT
-GQDKWLP----G---V-LKAL----AGGLAER--LGADIK---A--LDDYVFV------
TKD-LITVNIRPVYD-S-------------YAQVIQV-------LAEQGP----AARRHA
AASLAEEKAHFIEK----QP--ASVRMTIRLLKWWREQQ---DWSC---ALTKPTDEIL-
ELLAVYSATQT
>EP00450_Noctiluca_scintillans|EP00450_Noctiluca_scintillans_P028837 251 bp
--INVDHIVRGGSAGTGVAISG--A---VDAEVVLF-------------L---RGV-PAV
-RHDLWLA----P---L-LRAL----AGVLGES--AAVTVR---A--TEDSVQV------
AQN-V-TVDVRSIFP-T-------------FDDALTV-------LGHQEP----EARRHV
FPSLAKERAEFITK----QP--AAVKVTICLFKWWRDQQ---QWSG---RLMRPSDEVL-
EFVVIYSAVQS
>EP00427_Karlodinium_veneficum|EP00427_Karlodinium_veneficum_P008020 251 bp
--FDIDHVVKGGSVGKGTACAD--C---MDAEAVFF-------------L---KGL-PPT
-RHDAWLP----T---L-LKSV----SSILSDS--V--QCE---I--VDDAVLL------
VKE-L-SVDIRPTFE-T-------------YADAIQN-------LGIHGP----DARKSY
AASLAKERTQFISR----QP--SHVKVTIRLLKWWRGQQ---DWSE---KITYPKDEVL-
ELMAVYSAVQT
>EP00413_Alexandrium_margalefii|EP00413_Alexandrium_margalefii_P006178 251 bp
--LNVDHVVKGGSVGKGTVTSD--S---ADAEVVLF-------------L---RGL-PRE
-RQERWLP----P---L-LRAA----AGALQEG--CGIDVR---A--AEASVRL------
AGG-L-TVDIRPVFG-T-------------YAQTVQA-------LAAQGP----QASRFY
NASLSEERVRFIAR----QP--GAVKATIRLLKWWRGQQ---TWSG---DGARPSDDIL-
ELLAVYSAVQT
>EP00416_Gambierdiscus_australes|EP00416_Gambierdiscus_australes_P037723 251 bp
--LNVDHIVKGGSVGKGTVISE--S---ADAEVVLF-------------L---HGL-PKN
-GHERWMP----P---L-LAAV----AGTLRES--LSAGID---V--IENTLQL------
V-G-SLCLRIHPSYG-S-------------YTKAIRA-------MASQVP----VVRELY
APALMEERVLFVSR----QP--ESVKITIRLLKWWRDQR---DWSG---SLARPTDDIL-
ELLSVYSAVQT
>EP00444_Apocalathium_aciculiferum|EP00444_Apocalathium_aciculiferum_P049216 251 bp
--LNVDRVVKGGAISKGTAISG--C---KNAEAVFF-------------L---PGL-PPV
-SQERWLP----P---L-LKGV----ASVLRES--MGVSIE---V--REECIQL------
TKG-VLAVDIRPVFG-S-------------YAETVKA-------LAAQGP----EARRFY
ASSLIEERVQFIAR----QP--SAVKITIRLLKWWRDQQ---VWSN---DKLCPSDDIL-
ELMAVYSSVQT
>EP00446_Apocalathium_sp_SHHI4|EP00446_Apocalathium_sp_SHHI4_P013225 251 bp
--LNVDRVVKGGAISKGTAISG--C---KNAEAVFF-------------L---PGL-PPV
-SQERWLP----P---L-LKGV----ASVLRER--MGVSIE---V--REECIQL------
TKG-VLAVDIRPVFG-S-------------YAETVKA-------LAAQGP----EARRFY
ASSLIEERVQFIAR----QP--SAVKITIRLLKWWRDQQ---VWSN---DKLCPSDDIL-
ELMAVYSSVQT
>EP00443_Scrippsiella_acuminata|EP00443_Scrippsiella_acuminata_P130545 251 bp
--LNVNRIVKAGSVGKGTAISG--A---AEAEVVFF-------------L---AGL-PGT
-KQDRWLP----P---L-LRAV----AGVLNER--LGVSIV---A--TQDSVQL------
VKG-PLTVDLRPVFG-S-------------YEKTLEA-------LAAQGP----EARHFF
AASLAEERVQFICR----QP--SAVKVTIRLLKWWRDQQ---GWSS---KLARPGDDIL-
ELMAVYSAVQT
>EP00429_Kryptoperidinium_foliaceum|EP00429_Kryptoperidinium_foliaceum_P061561 251 bp
--LNVDRVVKGGSVGKGMVVNG--F---ADAELVFF-------------L---NGM-PAQ
-QQERWLP----P---L-LKSV----SATLLDS--LGVRVD---I--TEDSVRL------
IEG-LASVDLRPVYG-S-------------YENTVKA-------LK-QGP----DARRWF
AASFVEERTEFVAR----QP--AQIKMAIRLLKWWRDQQ---AWSS---AMTRPSDEIL-
ELVAIFSAVQS
>EP00429_Kryptoperidinium_foliaceum|EP00429_Kryptoperidinium_foliaceum_P074058 251 bp
--LNVDRVVKGGSIGKGTVIDG--M---ADAELVFF-------------L---KGM-PTQ
-QQERWLP----P---L-LRSV----ASTLAEG--LAVDVV---V--TEDSVRL------
VEG-LQPVDLRPDYG-S-------------YENTIKA-------LKTQGP----DARRWF
AASFSEERTEFVSR----QP--AQIKMTIRLLKWWRDQQ---VWSS---ALTRPSDEIL-
ELVAIFSANQS
>EP00428_Durinskia_dybowskii|EP00428_Durinskia_dybowskii_P048683 251 bp
--LNVERVVRGGSLGKGTAFRG--A---ADAELVLF-------------L---PGL-PAT
-QQEKWLQ----P---L-LRSV----AGVLSSR--I-VAVD---V--AQDSVRL------
VNG-L-PVDLRSVIG-S-------------YDKALKA-------LTSRGP----AERNLL
AACLAEERTQFISR----QP--SSVKVTIRLLRWWRDQQ---VWSS---SLTRPSDELL-
ELVAVYAATQS
>EP00428_Durinskia_dybowskii|EP00428_Durinskia_dybowskii_P018083 251 bp
--LNVERVVRSGSVGKSTAIEG--G---ADAEVVFF-------------L---PGV-PPT
-TQERWLP----P---L-LRSV----GGVWAAT--LLIDIA---I--TEDCVRV------
AEG-GLTVAFRPVFG-S-------------YQQAIQA-------LAARSP----EARALL
GASLTEERTQFIAR----QP--NSVKVTIRLLEWWRNQQ---AWSS---PKSRPSDAIL-
ELVAVYAAVQG
>EP00428_Durinskia_dybowskii|EP00428_Durinskia_dybowskii_P065988 251 bp
--LNVEXDDAGALVASAVAL----------------------------------------
---------------------V----GGVWAAT--LLIDIA---I--TEDCVRV------
AEG-GLTVAFRPVFG-S-------------YQQAIQA-------LAARSP----EARALL
GASLTEERTQFIAR----QP--NSVKVTIRLLEWWRNQQ---AWSS---PKSRPSDAIL-
ELVAVYAAVQG
>EP00421_Protoceratium_reticulatum|EP00421_Protoceratium_reticulatum_P018842 251 bp
--LSVERVVRGGSVGKGTAIAG--A---SDAELVFF-------------L---RGL-PPN
-GHERWLP----P---L-LRAA----AAVLGEQ--LQLEAA---C--LEDHVLV------
GRG--LQVELRPCFE-S-------------YARAVQA-------LGEQGP----EARRFF
TASLAEQRVQFISR----QP--GPVRATIRLLKWWRDQQ---QWSA---GLVRPRDEVL-
ELMAVYSAVQT
>EP00408_Alexandrium_pacificum|EP00408_Alexandrium_pacificum_P005785 251 bp
--LSIDHVVKGGSVGRGTAISG--A---ADAEVVFF-------------L---KGL-PPT
-GHERWLP----P---L-LRSV----AGVLGES--LGIGIE---M--TEDSVQL------
AKA-PMLVDLRPVFG-S-------------YAQAVQA-------LGQEGP----EARRFF
AASMVEQRVQFIAR----QP--GPVKITIRLLKWWRDQQ---EWSG---RLVTPTDEIL-
ELMAVYSAVQT
>EP00408_Alexandrium_pacificum|EP00408_Alexandrium_pacificum_P014811 251 bp
--LNVDHVVKGGSVGKGTAISG--A---SDAEVVFF-------------L---KGL-PPA
-GHERWLP----P---L-LRSV----AGVLGEG--LGVDIT---V--KEDSVQL------
VKA-PVPVHLRPVFG-T-------------YTQAVQA-------LGQQGP----EARRFY
AASLVEQRVQFIAR----QP--GPVKVTIRLLKWWRDQQ---EWSG---RLTTPSDEIL-
ELLAVYSAVQT
>EP00408_Alexandrium_pacificum|EP00408_Alexandrium_pacificum_P008438 251 bp
--LNVDHVVKGGSVGKGTAISG--A---SDAEVVFF-------------L---KGL-PPS
-GHEKWLP----P---L-LRSV----AGVLGEG--LGVDVA---V--TEDSVQL------
VKA-PVLVHLRPVFG-T-------------YTQAVQA-------LGQQGP----EARRFY
AASVVEQRVQFIAR----QP--GPVKVTIRLLKWWRDQQ---EWSG---RLTTPSDEIL-
ELLAVYSAVQT
>EP00411_Alexandrium_monilatum|EP00411_Alexandrium_monilatum_P085652 251 bp
--LNVDHVVKGGAVGKGTAISG--L---ADAEVVFF-------------L---KGL-PPT
-GHDKWLP----P---L-LRSV----AGVLTDR--LGLGIK---T--TEDSVQL------
AKG-LVTVDLRPVFE-S-------------YAQTVQV-------LGQQGP----EARRFY
TASLVEQRVQFIAR----QP--GQVKVTIRLLKWWRDQQ---EWST---RLVRPSDEIL-
ELMAVYSAVQT
>EP00418_Pyrodinium_bahamense|EP00418_Pyrodinium_bahamense_P079041 251 bp
--LNVDHVVKGGSIGKGTAISG--L---SDAEVVFF-------------L---RGL-PLA
-AHERWLP----P---L-LRAV----AGVLTER--LGVGVR---T--TEDSVQL------
ARG-LAVVDLRPVFE-A-------------YAQTVQV-------LGEQGP----EARRFY
TPSLVEQRVQFIAR----QP--GPVKVTIRLLKWWRDQQ---EWSS---RLVRPTDEIL-
ELMAIYSSVQT
>EP00419_Tripos_fusus|EP00419_Tripos_fusus_P012753 251 bp
--LNVDRVVKGGSVGKDTAISG--L---NDAQVVLF-------------V---HGL-PQS
-GHERWLP----V---L-LRAV----AGALTDR--LGISIH---A--TEDAVYI------
GKG-LLSVELRPVFA-T-------------YGQAVQL-------LGEQGP----EARRFY
SPSLVDQRTQFIAR----QP--SSVKITIRLMKWWRDQQ---EWSS---KLVRPTDEIL-
ELVTVYSAVQT
>EP00419_Tripos_fusus|EP00419_Tripos_fusus_P044213 251 bp
--INVDHVVKGGSVGKGTAING--L---TDAEVVFF-------------V---HGL-PQV
-GHDRWLP----P---L-LRAA----AGVLVEQ--LTMGIH---T--TEDSVKL------
-KG-LVTVDVKPVFA-S-------------YAQTVQV-------LGEQGP----EARRLY
GSSLVEQRTQFISR----QS--SGVKVTIRLLKWWRDQQ---EWSN---KLVRPTDEIL-
ELMAVYSAVQT
>EP00416_Gambierdiscus_australes|EP00416_Gambierdiscus_australes_P045839 251 bp
--LNVHRVVKGGSVGKGTAISG--F---GDAEVVFF-------------V---KGL-PLI
-GHDRWLS----S---L-LRAV----SGVLMER--LGIGIN---T--TEDSVRL------
MKG-VVVVDLRPVFD-S-------------YTQTVQA-------LGEQGP----EARKFY
AASLVEQRVQFIAR----QP--GHVKVTIRLLKWWRDQQ---EWST---KLVRPTDEIL-
ELMAVYSAVQT
>EP00425_Heterocapsa_triquetra|EP00425_Heterocapsa_triquetra_P046825 251 bp
GRLRGQGHVHLGRGGRP--------------------------------L---PER-PAA
-GRARQVA----P---A-PGAR----GGGHAER---GHGLG---AA--------------
VKG-LLCVDLRAAYE-S-------------YGKAIEA-------MGAQRP----EARKFY
TPALIEERVQFIVR----QP--SSVKVTIRLLKWWRSQQ---EWSS---KLAYPADDIL-
ELMAVYSAVQT
>EP00406_Dinophysis_acuminata|EP00406_Dinophysis_acuminata_P058586 251 bp
--LNVARIAKGGSVCKGTAIAG--L---TRGRRGGL-------------L---PVG-PAE
-DGPRQAA----A---A-AAAV----AGVLTES--LGLDIH---A--TEDSVQL------
MRG-LVVVDLRPVFE-S-------------YAQVIQT-------LGEQGP----EARRFF
GASLVEXRVQFIAR----QP--WSVKTTIRLLKWWRDQQ---AWSS---RLVRPTDELL-
ELAAVYSAVQS
>EP01040_Poterioochromonas_malhamensis|EP01040_Poterioochromonas_malhamensis_P013623 251 bp
----AKTFLEQGSMTKNTAIPAF-----ADFDFILQ-------------V---RNI-ST-
---------------TI-KDEI----KEKFKD------T------KGKCHFIKIET----
--CEDVFFDVV---------------------------------IA-------------Y
ENSKGDWE---VDSIKPN------VHSYIRALKYWK------------RLQVPLKSFAI-
EYIAKHLYDTT
>EP01039_Chlorochromonas_danica|EP01039_Chlorochromonas_danica_P003046 251 bp
----LPKLILQGSIVKNTAIPGF-----ADFDFILE-------------L---KR--SVP
-------------RPKL-RNEI----KASLED------S------V----LLAILT----
--YKDVTFDVM---------------------------------IS-------------W
PERLQQVE---LNDIVGNQR---KYHAYMRALKYFK------------RSGFPIKSFAV-
EYAALYLLRRN
>EP00981_Chlorochromonas_danica|EP00981_Chlorochromonas_danica_P001935 251 bp
----LERLVSQGSMEKNTAIPGL-----ADFDFILE-------------L---KET-SRD
-------------GLTL-RNEV----KVILGD------Q------A---RFLKVLT----
--CEDITFDVI---------------------------------IS-------------W
SNQLQQAV---LNDVVGDQR---NYRAYMRALKYFK------------RLDFPIKSFAV-
EYVALHLLHDN
>EP00069_Balaena_mysticetus|EP00069_Balaena_mysticetus_P021206 251 bp
FEVQIEE-VQAGSYKKGTMTTE--H---NVADMVVI-------------LKIL-------
-------------GNKV-VESL----RAQDPSET----GSD---ATVKITTVKLD-----
--P-ELHLDIKVLQLAAI-R---------AR----------------------------W
FEENAS---------------QSTVKVLIRLLKDLIRFP----------GFEPLTPWIL-
DLLVMNN----
>EP00088_Acartia_fossae|EP00088_Acartia_fossae_P004569 251 bp
FDACIEE-VQVGAYKQGTMLTG--N---NVADFVIV-------------LKTL-------
-------------GNKV-WESL----KAKEPKEK----GTE---ATARVTTIKLE-----
--A-GLHLDIKNCQHSAI-K---------SR----------------------------W
FEENAQ---------------QPTIKTLVRLLHDLRRFS----------GFQPLSSWML-
DLLILNN----
>EP00088_Acartia_fossae|EP00088_Acartia_fossae_P004571 251 bp
FDACIEE-VQVGAYKQGTMLTG--N---NVADFVIV-------------LKTL-------
-------------GNKV-WESL----KAKEPKEK----GTE---ATARVTTIKLE-----
--A-GLHLDIKNCQHSAI-K---------SR----------------------------W
FEENAQ---------------QPTIKTLVRLLHDLRRFS----------GFQPLSSWML-
DLLILNN----
>EP00408_Alexandrium_pacificum|EP00408_Alexandrium_pacificum_P007682 251 bp
---IQSKALPTGSIGKGTALRR--C---HDLDLAVV-------------M---NDF-DPQ
-EAVKRVA----EAHGV-VHHI----ERHLVKIES-------------------------
-ED--LSVDIVPTGK-I-----------------DSS------LLKIE------KDVSGW
RGALALENCRIMDR----MQ--PSQKDVVRALKAW-----------ARLVLP-LPGLLA-
ELIVWNSPVP-
>EP00408_Alexandrium_pacificum|EP00408_Alexandrium_pacificum_P034294 251 bp
---VSARGRPS-----AVAMI---------LTXAVV-------------M---NDF-DPQ
-EAVKRVA----EAHGV-VHHI----ERHLVKIES-------------------------
-ED--LSVDIVPTGK-I-----------------DSS------LLKIE------KDVSGW
RGALALENCRIMDR----MQ--PSQKDVVRALKAW-----------ARLVLP-LPGLLA-
ELIVWNSPVP-
>EP00427_Karlodinium_veneficum|EP00427_Karlodinium_veneficum_P032542 251 bp
--VRASEVHPSGSVGKGTALRR--S---HDFDFVLV-------------L---RSF-DSS
-ASVAFIA----DGSRV-RNIS----LERIM-----------------------------
-XE--LELDLLPTGY-I-----------------DVE------YLRRMHE----PENNGW
RGAIQMQHTSIISQ----MP--QWRKDVVRLLKAW-----------VKIKLTKVPGLML-
EIIAQEVPVP-
>EP00427_Karlodinium_veneficum|EP00427_Karlodinium_veneficum_P064852 251 bp
--VRASEVHPSGSVGKGTALRR--S---HDFDFVLV-------------L---RSF-DSS
-ASVAFIA----DGSRV-VHHK----EKHLLRAYY-------------------------
-GE--LELDLLPTGY-I-----------------DVE------YLRRMHE----PENNGW
RGAIQMQHTSIISQ----MP--QWRKDVVRLLKAW-----------VKIKLTKVPGLML-
EIIAQEVPVP-
>EP00419_Tripos_fusus|EP00419_Tripos_fusus_P001945 251 bp
--VQPTEVHPSGSIGKGTALKR--S---HDFDFVLV-------------L---GSF-DSQ
-GSVTWLA----EGSEV-VHHK----EKHLLKAYY-------------------------
-RE--LELDLLPTGH-I-----------------DVE------RLRKMCE----PEKNGW
RGAIQIQHTSIISQ----MA--QWRKDVVRLLKAW-----------VALKIAKMPGLIL-
EILVRELPIP-
>EP00446_Apocalathium_sp_SHHI4|EP00446_Apocalathium_sp_SHHI4_P002915 251 bp
--ARCAEVHLTGA---ASAKAQ--C---------VITTSQ-----SLSTI---SSL-L--
-SSAMMLA----EESGI-VKWC----EKHLVKVQH-------------------------
-QG--LEVDVVPTGR-I-----------------DAG------RLRSL------PDTDGW
RGSMAMQHANVLGQ----MP--AWRKDVVRLLKAW-----------SRLKLP-VPGLLL-
ELVAQSVPEP-
>EP00446_Apocalathium_sp_SHHI4|EP00446_Apocalathium_sp_SHHI4_P073952 251 bp
--ARCAXXXXXXSXGXGXALRD--C---HDLDIAII-------------V---DNF-LPV
-SSAMMLA----EESGI-VKWC----EKHLVKVQH-------------------------
-QG--LEVDVVPTGR-I-----------------DAG------RLRSL------PDTDGW
RGSMAMQHANVLGQ----MP--AWRKDVVRLLKAW-----------SRLKLP-VPGLLL-
ELVAQSVPEP-
>EP00446_Apocalathium_sp_SHHI4|EP00446_Apocalathium_sp_SHHI4_P058052 251 bp
--ARCAEVHLTGSIGKGTALRD--C---HDLDIAII-------------V---DNF-LPV
-SSAMMLA----EESGI-VKWC----EKHLVKVQH-------------------------
-QG--LEVDVVPTGR-I-----------------DAG------RLRSL------PDTDGW
RGSMAMQHANVLGQ----MP--AWRKDVVRLLKAW-----------SRLKLP-VPGLLL-
ELVAQSVPEP-
>EP00445_Apocalathium_hangoei|EP00445_Apocalathium_hangoei_P007629 251 bp
--ARCAEVHLTGSIGKGTALRD--C---HDLDIAII-------------V---DNF-LPV
-SSAMMLA----EESGI-VKWC----EKHLVKVQH-------------------------
-QG--LEVDVVPTGR-I-----------------DAG------RLRSL------PDTDGW
RGSMAMQHANVLGQ----MP--AWRKDVVRLLKAW-----------SRLKLP-VPGLLL-
ELVAQSVPEP-
>EP10057_Bacteria_all|2653237920 251 bp
--FALMEILNSGSVEKKTAIT------PNDIDLAVL-------------F---RPE-QAP
----------------L-LERV----RELLIQVY--HPK-E---FTLGRHAVRIRFRG--
-ID--LSVDVVPLIP-EP-G----------LTR----------------------GSDEW
VSTSIPRHVDFIRE----RSPV--FLELVRLVKWW-RSW----------KKVHFKSFLI-
ELLVAHLLDEK
>EP10057_Bacteria_all|2517350415 251 bp
--FDLVKLRASGSTAKHTAIRR---SGTSDADVAAY-------------L---RTT-DTD
----------------M-RTWL----RDCCIKVYG-QPS-D--------HAVGITMRS--
-SG--LKIDVVPVLY-TG-E----------LTT-----------------------DGTK
VPTSVTLHLQFIKT----RKGD-GYRAVIRLLKAWIRES----------PELRCKSFLL-
ELLVAHLWDVG
>EP10057_Bacteria_all|2730470228 251 bp
--FTLKKILLSGSLAKGTALR------DNDIDMACY-------------V---KCS-EDL
----------------L-VEYL----AK---KLRKVRPN-T--------YSVTISFRG--
-SG--LDIDIVPIVY-EG-D----------LSQ----------------------DDGSY
LATCIPRHLEFIRN----RKPN-HFSQTIRLVKKWAKVQ----------PNFKFKSFMI-
ELIMAKLLDDG
>EP00581_Thalassiosira_minuscula|EP00581_Thalassiosira_minuscula_P021891 251 bp
--FTLRKMLLSGSLAKGTALR------SNDIDVACY-------------V---SGA-DAP
----------------L-LNYI----AE---RLRKVQPQ-T--------YSVTVSFKG--
-TG--LDVDIVPILY-SG-D----------LSQ----------------------EDGSF
LKTSIPLHLEFAAK----RKET-HFAQVVRLVKFWARRL----------PDFRFKSFMI-
EMIMAKLCDDG
>EP01034_Spumella_vulgaris|EP01034_Spumella_vulgaris_P005652 251 bp
--FSLKRIQLSGSLAKGTALR------SNDIDMAVY-------------V---SGS-DAP
----------------L-LDYL----AE---RLRKVKPQ-T--------YSVTVSFRG--
-TG--LDVDVVPVLY-AG-L----------LSQ----------------------DDGSF
LETSIPLHLDFAKK----RKPN-HFAQVVRLVKFWARRM----------DGFRFKSFMI-
EMILAKLCDDG
>EP10057_Bacteria_all|CDNTase018_C01_Escherichiacoli 251 bp
--FSLKRMIPSGSLAKGTALR------SNDIDVAVY-------------I---SGS-DAP
----------------L-LDYL----AD---RLRKVKPQ-T--------YSVTVSFRG--
-SG--LDVDIVPVLY-SG-L----------LSQ----------------------EDGSF
LETSIPLHLDFIKA----RKPK-HFAQVVRLAKYWARLM----------PNFRFKSFMI-
ELILAKLLDNG
>EP10057_Bacteria_all|2639246491 251 bp
--LIIHSMPKAGSFAKKTGLRR--YRGEQDIDQPFV-------------V---ERE-DSD
----------------L-LDRF----DGYVAKAY--PNT-D---RERTKRSIKLKFSS--
-DI--Y-FDIVPVLA-TN-N----------IQS-----------------------NGDE
VVTSVQKHNSFTRD----RTNQVKFNECVRLLKWWNSHH----------VKKEVPSFVI-
NLLAAKAYDQR
>EP10057_Bacteria_all|2628088268.Ga0079935_101454 251 bp
--LTVASVQAAGSYAKRTGLRR--HTGEQDVDIAII-------------L---ENR-NRK
----------------L-VPDF----KRFLKGLW--EPH-Q---VDLTKSSAMLALKN--
-QK--FRFDVVPIIK-TK-D----------IRT-----------------------TREA
YTTSVQGHINFVKE----LNKHIHFNNGLRLVKWWRYHQ----------PGKKVPSFLL-
DLLCARAYDIH
>EP10057_Bacteria_all|2655139946 251 bp
--LRAWKILHAGSWHKGTALRP---GTQIDIDIILY-------------L---NVP-ETG
----------------L-HPLL----LRSLRAAY--PTK-D---FTTSRKTVGIEFRT--
-SG--LLVDLVPVIP-TE-Q----------QER----------------------GGRGT
SLTSPEGQLEFIRQ----CKPR--YVQVVRLAKRWRNHR----------RLHALPSFAI-
ELLVAHLGLTQ
>EP10057_Bacteria_all|CDNTase020_C01_Salmonellaenterica 251 bp
--LKVKKVVKAGSFAKYTILRK---DDYTDVDVVFY-------------I---TGV-EEN
----------------L-CNRI----YDLLIEIY--PTK-K---FEIQRRAAKVTFVK--
-SG--LEVDVVPVLQ-HS-T----------QDI----------------------QSGAR
NLTCAPCHIQFIRT----RKKH--FRTLVRLAKRWKHFH----------DIPGLKSFHI-
ELILAHLVDTD
>EP10057_Bacteria_all|2701236051 251 bp
--ITIKKVVKAGSFAKHTILRP---AQNADVDVVFY-------------I---SGQ-KVD
----------------L-SQKI----YDALVNLY--PNK-S---FEIQRKAAKVTFVG--
-TG--LEVDIVPVIE-NP-N----------QDR----------------------IDGSK
TETCAPCQVKFVKD----RKPD--FRILVRLAKRWRTWK----------EV-PLKSFHV-
ELIMAHVLEVN
>EP10057_Bacteria_all|CDNTase019_C01_Escherichiacoli 251 bp
--ITIKRVVKAGSFAKHTILRK---SDSVDVDVVFY-------------V---SGE-KVA
----------------L-SEKI----YEALLKMY--PNK-A---FEIQRKAATVSFVG--
-TG--LDVDIVPVIE-NP-D----------QDR----------------------IDGSK
TETCAPCQIKFVKE----RKPD--FRTLVRLAKRWRTNM----------EC-PLKSFHI-
ELIMAHVLEVN
>EP01136_Pigoraptor_vietnamica|EP01136_Pigoraptor_vietnamica_P038038 251 bp
--LKVTRVFKAGSFAKFTILQK---SIDVDVDVIFY-------------I---AGQ-SID
----------------L-SDKI----FELLVKQY--PNK-S---FELQRKAATVKFVR--
-SG--LSVDIVPVIE-IA-G----------QDI----------------------HDGSR
VLTNPPGQIQFVRD----RKGD--FRTLVRMAKKWRNFA----------ELKPLKSFAI-
ELIMAHVLC--
>EP01037_Dinobryon_pediforme|EP01037_Dinobryon_pediforme_P009504 251 bp
--IKITRVVKAGSFAKFTILRK---TVDVDVDVVFY-------------I---SGH-NID
----------------L-NDTI----YNLLIKIY--PTK-S---FEIQRKAATVTFAG--
-SG--ISVDIVPVIM-DE-K----------QDM----------------------RDGSK
NQTCAPCQIQFIRD----RKKD--FRTLVRLAKKWRNHS----------ELKALKSFAI-
ELIMAFVLDQE
>EP10057_Bacteria_all|2725414102 251 bp
--IYYVGIVDSGSRAKGTAISL--A---SDVDYVIS-------------L---SNS-TSG
-----------------GLKTI----YQCLYDRLK---SQE---IRKQNVSVGLQN----
--N-QLEIDVTP-----------------ARRHTGNTD----HSII--------SKQGSW
KQTNIQKHISDVRN--------SGRDNEIKLLKIWRLNQ--LDFP----------SIYL-
EYLVINHLLKY
>EP10057_Bacteria_all|2639247792 251 bp
--KNLEGIYLFGSCAKKTALKG--N---SDCDLFIS-------------L---YSD-TTE
-----------------SLHDI----HLLLFKQFK---AYS---VRKQNVSIRAKI----
--N-GLEIDLVP-----------------GRIQRGESN----HSLV--------SKEKSW
VKTNIHQHLDLVER--------RGRQDEILATKIWRCHK--LKFP----------SIYI-
ELVVMRVLKGK
>EP10057_Bacteria_all|2583023642 251 bp
--LNLTEIKLIGAGEKRTSVKG--V---SDADLFVS-------------V---DSD-TEG
-----------------SIKTI----FASLNSFLR---KIE---TKIQFNSIRVVQ----
--N-GLLLDIIP-----------------GKISTEYQY----HTLF--------ARRDTQ
ADTNVDLHVNIVRE--------SKLQNEIKTTKIWRNNN--LVFP----------SFYL-
ELIVIEALRHR
>EP10057_Bacteria_all|2729657859 251 bp
--SALNDIKLSGSSAKNLVVQG--Q---PDTDIFIS-------------I---KSS-SDA
-----------------TLKTI----YESLNSTLR---NII---ASKRTVALNINY----
--N-GLDIDLVP-----------------GKVQPGYKW----HSLN--------SESDSW
LQTNIDEHIKIVKN--------SGRDQEIRAIKIWAQNQ--LKFP----------SLYL-
ESLVIDALYNR
>EP10057_Bacteria_all|2712863867.Ga0156177_10418 251 bp
--QYLSALQYSGSYAKETGVHG--I---SDVDVFIS-------------L---KSE-TPG
-----------------TLKEL----YNQLHSLAN---QWS---PRQQNVSIGITV----
--N-GTKGDLVP-----------------GKVQSSHQY----HSLL--------RKRDSW
TQTNIALHVDTVRG--------SNRQQEIRAVKIWRLHG--FDFP----------SLYL-
ELFTIQALSGH
>EP10057_Bacteria_all|2718512047.Ga0171569_13214 251 bp
--QYLVEIKLSGSRAKGDAIDL--S---SDLDLFIS-------------L---SST-TPC
-----------------SLKEI----YYSLCNYVS---RIE---IRKQNVSIGVTY----
--Q-GRKVDLVP-----------------ARRIDSHSY----HNLK--------RKQDSR
MQTNIDLHINNVRT--------SSRVTEITALKIWKLHN--LEFP----------SIYL-
ETYALNALSGK
>EP10057_Bacteria_all|2642765140.Ga0101406_108184 251 bp
--GDLVDVKISGSSKKDTAVSN--G---TDVDLFIS-------------L---TST-TSD
-----------------RLGDI----YESLFSYLS---KFL---VRRQNVSIGVDH----
--N-SVQIDLVP-----------------GKRISQYGD----HSLV--------RKKTSW
TKTNINTHISLVSN--------SNRLDEIKLTKIWRANH--IDFP----------SFYL-
ELVVMDTLYNS
>EP10057_Bacteria_all|2724711181 251 bp
--GHKYNLKLSGSLAKGTGITG--T---TDIDFFIS-------------L---DPS-SCN
-----------------TLENV----YNTLRNRFN---AYV---TREQNVSIGINH----
--S-GLKIDIVA-----------------GVKHHPLGD----HSIK--------RKAQKW
TKTNVDEHIKFVKQ--------SGRIFDIRVIKIWRLMG--LDFP----------SFYL-
ELSVIEALKGR
>EP10057_Bacteria_all|2654596540.Ga0105771_106120 251 bp
--PFIVDIRTSGSFAKGTAVHG--G---TDIDLFVS-------------L---TST-LTD
-----------------TLQRI----SDTLFNAFL---AYA---PRRQNVSTGLTV----
--N-GWKVDVTP-----------------ARRQDQYGY----HSLS--------TKTGSW
LQTNISEHIRVVSN--------SGRLDEIRLIKIWRHFG--IDWQ----------SFYL-
ELFVLDALRGA
>EP10057_Bacteria_all|2622721278.Ga0070218_1493 251 bp
--GYLLAIEPSGSFAKGTANKS--S---TDIDLFLT-------------L---SSS-TPD
-----------------TLAQI----RSSLGNCLN---YYQ---YRDQNVSLGVKV----
--A-GYQVDLVP-----------------GKRQSQYGD----HSLR--------KKANTW
TKTNIQTHIKLVRD--------SRRTEEIRVVKLWRQWD--LSFP----------SIYL-
ELATLSALHGK
>EP10057_Bacteria_all|2648105988.Ga0072994_11423 251 bp
--RYLRSVEPSGSFAKGTANRS--G---TDIDLFLS-------------V---SPE-HPA
-----------------PLKVL----YESLYGALS---AYE---ARRQDVSIGLRV----
--D-GTDIDLVP-----------------GKQQTVLTD----HSLR--------RKADTW
TKTNVLSHISHIRN--------GGRQAETRVMKLWRQAR--LQFP----------SFYL-
ELAVIEALRGS
>EP10057_Bacteria_all|CDNTase017_C03_Sphingobiumyanoikuyae 251 bp
--RFLLSISPSGSFAKGTANRS--G---TDIDLFIS-------------L---HED-TPE
-----------------TLKDI----YGSLFNAIA---AYV---PKRQNASINATI----
--G-GFDVDLVP-----------------GKRQSAWTD----HSLR--------RTADTW
TKTNVTTHINTVVM--------AGHQRESRLLKLWRQKR--LEFP----------SFYL-
ELTVIAALSGR
>EP10057_Bacteria_all|2629815112 251 bp
--SKIQTIKYSGSIAKATAVKD--S---YDVDIAVH-------------F---KHD-AFD
-----KLK----E---M-FDAV----YDFLKK------HYT---VRKQRVSVGI------
-KS--LHVDVVPGRR-IN-AVNLY------------------------------------
--TDSRIKTNIVKQID--SA--SSVRDVIKLTKIWRDV-----WGLSF------KSFAL-
ELLVMKALDGF
>EP10057_Bacteria_all|2588209832 251 bp
--KEASNSVDSGSYAKNTAINT--K---FDIDCCIP-------------F---LKK-GF-
----ESLS----E---M-FNAV----YDYLKK------EYE---VRKQRVSIGLLF-DID
-ED--FNMDVVPGRE---------------RPN-H---------NNTDGT----DLSLYI
NEKATKVKTNIKKHVG--QG-RKHERKVARLLKVW-----------KTERKKLIKSFMM-
ELYTKECFDKN
>EP10057_Bacteria_all|2729925230 251 bp
--SDIVKIINSGSYSKFTAINT--K---FDLDLCVH-------------F---KRE-KF-
----KTLK----E---M-HDSV----YEFLKK------EYK---VRKQKVSVGLKF-NVD
-DD--VLFDVTPGRK---------------LAS-----------DSSDEN----DIKLYL
NIEPTSKKTNIHKQLE--RG-RTNERETIKLIKVW-----------KFNHDHDLKSFLV-
ELLTMEAFDQA
>EP10057_Bacteria_all|2689674149 251 bp
--GRIYRVLHSGSYKKFTGINI--K---FDMDLVIP-------------F---RRN-EA-
----GTLE----E---L-YNEL----FTYFNE------EYS---VKRQKVAIGLEF-YVD
-EI--LDLDIVPGRE---------------IGD-----------EK--DG----DLNLYL
NNIGATLKTNIQKQID--SG-NSEARDVIKLLKVY-----------KRQNNEAIKSFVI-
ELMVVRALIGY
>EP10057_Bacteria_all|2602096539 251 bp
--IKIYSPFNSGSYAKNTAINT--R---FDFDLVCP-------------F---TRN-AFG
--SNGTLK----N---M-YEDV----FDFLQK------EYT---VKRQKVSIGIEFYAED
-DI--IKIDVVPGRE---------------FNV-----------DQKDDQ----NLNLYV
YKQSDRLKTNIEAQKA-ASE-KEKIRKIVRLLKIW-----------KVESNKKYKSFFL-
ELFVIKAVDKE
>EP10057_Bacteria_all|2744568305 251 bp
--SRIYSPFDSGSYSKHTAVNT--K---FDLDAVVP-------------F---KYK-SF-
----NTLE----D---M-FSDI----YNKLND------KFT---VRKQGVSIGLAF-EED
-----IDIDIVPARE---------------TRV-----------DGTETR----NLNLHI
NSLTGYLKTNIQSQIN--SG-KDNERKIIRLLKIW-----------KFQKSKKYKSFFF-
ELLVIKAYDST
>EP10057_Bacteria_all|CDNTase016_C02_Bacteroidesuniformis 251 bp
--CDKYSSFGSGSFAKHTATNV--K---FDLDLVEP-------------F---KRN-SF-
----GTLQ----E---M-FDSV----HDFLAE------EYT---IRRQKVSIGVSFPIED
-KP--VELDVVPGRE---------------LSD-----------DNLDSH----DLNLCF
NEDGSSQKTNIQKQIS--EG-KSSERQIIRLLKIW-----------KKQKDKKYKSFVI-
ELAVIRALDGY
>EP10057_Bacteria_all|2658336586 251 bp
--SDKYPSFESGSFAKHTATNV--K---FDLDLVEP-------------F---KRN-AF-
----GTLQ----E---M-FDSV----HDFLTE------EYT---IRRQKVSIGVSFPIED
-KP--VELDVVPGRE---------------LSD-----------DNLDSH----DLNLCF
NEDGSSQKTNIQKQIS--EG-KSSERQIIRLLKIW-----------KKQKDKKYKSFVI-
ELAVIRALDGY
>EP10057_Bacteria_all|2648069034.Ga0098740_11838 251 bp
---GRPRFYYGGSYGKNTIIRQ--K---YDLDIVVY-------------W---PKD-TS-
----YTIK----G---I-YEGV----GKQLKK------EGS---VNSKTVAWEIPFQS--
-G---FHVDVVPGRA---------------LDD--------------GYV----EANLYR
TDTGTTLKTSIKTHIG--RN--SNRRDAIRLMKLW-----------RERKRVPFKSFLL-
EIMTIEGSKG-
>EP10057_Bacteria_all|2502842540 251 bp
---YEPRIYYGGSYGKKTMIKE--S---FDLDIVIY-------------F---PHT-DR-
----RPLM----D---M-YASV----HDSLSQ------GYS---MIEQEVA--LTLQLP-
-GQ--FHVDVVTGQA---------------KDE--------------DFY----YADLYN
I-ANSRKRTSLKMHID--R----RVKDTIKLMKLW-----------IRRHSLEMHKFAM-
EQVVIRALRDK
>EP10057_Bacteria_all|2741407374.Ga0197642_105620 251 bp
---SNVRFYYAGSYKKETMIEE--I---FDLDIVIY-------------Y---PND-TS-
----LTLR----E---I-YYKI----QKILQR------NYA---PREKNVA----LQY--
-GE--FHVDVVPGRA---------------IDE--------------YYY----A--LYK
SKEDSSLQTSVTEHVE--RG--TRHRDIIKLLKLW-----------KIRRGFSCPTFIL-
EMLFLRFIDT-
>EP10057_Bacteria_all|2627262691 251 bp
---GSPVIRYAGSYKKETMIRA--S---YDLDIVCY-------------F---KHD-DDS
--AGDNLE----D---I-FNNV----KDALAK------QYT---IIPKKSA--LRLQGEN
-FD--FHIDVVPGRF---------------VDD--------------SEG----DTFLYQ
LSGKKRLKTNLDVHIG--KN--SGLTKTIKLVKIW-----------KNIYSIDVKTFVL-
ELLVVKVLDKS
>EP10057_Bacteria_all|2711199727 251 bp
---SDPKIKYAGSREKGTMIAD--Q---YDLDVVCY-------------F---PNT-DT-
----RSLK----E---I-REDV----SAHLKK------SYI---IQSKASA--ERITNLR
PNS--YHIDVVPGRF---------------IEN--------------TD-----DVFLHV
AYGKERMQTNLKVHIN--VN--SGCVSVIRLAKLW-----------AYRNNIVIKTFIL-
ELFVVRALTGR
>EP10057_Bacteria_all|2561483466 251 bp
--GSVPIIRYGGSKAKGSLIKE--S---YDLDIVCY-------------L---PSE-SDA
--AGKTLQ----E---I-YENI----RNCLNK------SYY---VEEKTSA--LRLKGNA
MRD--FHIDVVPGRF---------------TDE--------------SKS----DCFIYQ
KSAKCRLKTNLDTHIA--KG--SGVVDAIRLLKLW-----------KTRKGLRVKQFVF-
ELLIIDLLSGM
>EP10057_Bacteria_all|2509846773 251 bp
--DSSPSIRWAGSMAKGTMIIA--S---YDGDMTCY-------------F---PED-EEK
--AGKTLA----E---I-STSV----KEALQD------DYS---IEVKASA--LRVKSKE
CDD--LHIDVVPGRY---------------VDE--------------SKS----DVFLHR
TKGKSRLKTNLQKHID--KD--SGFQSAIRLMKLW-----------KVRNGIESKTFVL-
ELLVVKLLQGQ
>EP10057_Bacteria_all|2624388833 251 bp
--NSSPTIEFGGSHAKGTMIKA--N---FDIDIVSY-------------F---PRE-DTE
--PGDSLK----E---I-FKSV----SELLSQ------NYT---VREGTSA--LRLQSKH
GRD--FHIDVVPGRW---------------VDN--------------ESG----DSYLHI
NKGKNWLKTNLRKHID--AK--SRAIDTIKLAKFW-----------NYQAGLKIKTFIL-
ELMVIDALNGT
>EP10057_Bacteria_all|2527247849 251 bp
----ILSSFLSGSYVRGTAVNP--L---GDVDIIFL-------------I---DES-KWE
-T---GFFPKPSV---V-LRSF----ADAVRYRYE-----S---SATQRRSIRLELS---
----HIDIDCVPA-----------------------------IEIPGSDYWVGDRKDDAW
IKSSPQLHHTALTKAN--QLCDGWAVPAIKLLKAWRPAT---A-----------RSFVI-
ETIAVTAFTAA
>EP10057_Bacteria_all|2711099861 251 bp
VKVVLKETFLSGSYRRRTAVKP--I---KDVDIFVV-------------L-------AGE
-Q---G---SARK---T-LEWL----EKALGLGYK-----K---TAPQRRSVRVDLS---
----YVTMDVVPALA-PE-D-----------------P----LKIPA-------RQEDKW
ILSHPKKHIEYVENLN--QLSDERLVPTVKMIKWWRQEK---A--------KHPKSFFL-
ENLCCRHVNMT
>EP10057_Bacteria_all|2637743841 251 bp
TVYPHSR--LAGSYAQDMTSGDV-----KDVDTLIR-------------V---PGD-PKA
--------NEPEK---L-LDGL----PKALGEGYA-----E---IERARRSVHVYF----
---KGKDLDFVPC-------------------------------IPDESVLYVDRGFNKW
IASHPIGYINLLNELQ--EKNDHKVKPLGKLLKHFRDCQM---------KSRKPKSWLG-
ALLVYHIQKN-
>EP10057_Bacteria_all|2509772373 251 bp
TVYPHSR--LAGSYAQKMAVGDV-----KDVDTLIR-------------V---PGD-PKA
--------NEPEK---L-LDGL----PKALGEGYA-----E---VERARRSVHVYF----
---KGKDLDFVPC-------------------------------IPNESVLYVDRGFNKW
IASHPIGYINLLNELQ--EKHDHKVKPLGKLLKHFRDCQM---------KSRKPKSWLG-
ALLVNHIQKN-
>EP10057_Bacteria_all|2716692612 251 bp
YLKGYRNSFLTGSYARGTAKRP--P---KDVDMFWV-------------L---DRS-KY-
---------AAAA---L-LNAL----AGVASSKTG---I-N---VEAQHRSIRIDF----
-DD-DFSIDIIPAFD-AS-K-----------------L----YEIPDS------KLG-RY
IESNPKVHKENLSAVS--ESDLPKLKNITKLARQWREEH---E--------KKPKSFHL-
ETAIVEILRSS
>EP10057_Bacteria_all|2643699793 251 bp
LKSWGVDSILIGSYARDTARHP--G---KDVDVFLR-------------F---RK-----
-----LSIENPED---I-YNRV----AEILIRRYG---G-R---GTLQARSVKVDFS---
NDE-EFSIDAVPAV--PW-G-----------------D----WGIPNR-------DRARW
IRTNPVAFADESTKLS--TDEASAYKPIVRLLRQARHLG---D--------LRPGGLYV-
EIAAFYAWGEG
>EP10057_Bacteria_all|2585304400 251 bp
LRGLGVDPLLIGSYKRHVSIKR--V---KDVDVFAR-------------L---TK-----
-----ADGLRPGA---I-LDHV----ADILGVAFP-----------RQHRSVKVDF----
DYD--LSVDVVIAR--PC-G-----------------H----WEIPQR-------VEARW
VETNPTKMTELTTEAN--DDDSGVYVRIVKLVRQVRWVN---D---------QPGGYYF-
EVLTYHAFQEL
>EP10057_Bacteria_all|2644577397 251 bp
LKGWGINPILIGSYGRRVSIRR--V---YDIDMFCR-------------L---DD-----
-----YPEVSAQD---V-LDQV----YAVLVAEYH-----A---VTLEDRSVTVLV----
DAD-GLYVDVVPAR--KS-G-----------------V----WEIPTD--------DGDW
VVTNPVVMSELKEAKN--ANFDEMYVPCVKLLRQARLLG---T--------AKPGGFAV-
EMALYTACDEA
>EP10057_Bacteria_all|2712542047.Ga0124514_12842 251 bp
LVEWGLHSVLIGSYRREVSIRR--V---KDVDVFCE-------------L---PS-----
-----LPEQDPQD---L-LDKF----ARLLADEYG-----R---VTKNDRSVKVDF----
DFD--MHVDVVPAR--AA-G-----------------E----WEIPDR--------DGGW
EKTHPVKFSELSTARN--QAHDEKYVPVVKLLRQTRLLG---E--------AKPGGFFV-
EIAAYHSFASI
>EP10057_Bacteria_all|2505736896 251 bp
LCGWGLDPILIGSYKRHVSIRR--V---KDVDVFGR-------------L---TE-----
-----LPDVPPAS---L-LKEF----ERVLKAEYG-----R---VARQARSLQVSF----
DLD-GLYVDAVPARAWAE-------------------A----WQLPKR--------EAGW
QATNPERLTELVSELN--GQFDQRFVHVVKLLRQTRLLG---K--------RKPGGLTI-
EMATVLAFQSG
>EP10057_Bacteria_all|2691295136 251 bp
LAEYGINTVLIGSYKRRVSIRR--V---KDVDVFCR-------------L---EE-----
-----LPAVTSKE---I-LDKF----FDVLHTAFG---H-R---TKRQDRSLQVNF----
EFD--LYVDAVPARPHAD-G-----------------T----WEIPKR--------GEDW
QQTNPDHLTSLTQQMN--DAHDGMYVPTVKLLRQTRLLG---A--------AKPGGFFI-
EIATYQAFATG
>EP10057_Bacteria_all|2643961024.Ga0102193_13162 251 bp
LDDWDVKPILIGSYARSVAIRR--V---KDVDVFCR-------------M---YD-----
-----IGDVQPVT---V-LNRF----YKALEDAFG-----R---VTRNARSFKVTF----
EYD-DLHVDAVPARNWD--------------------T----WEIPTK--------DGEW
QPTNPLNVNELTTAMN--KNHNGMYVPTVKLARQAR-IN---D--------ARPGGFFV-
EMCLYDAFLNR
>EP10057_Bacteria_all|2659710547.Ga0112081_10138 251 bp
----VDSTFLSGSYAKNTSIRP--VNDK-DVDIDIVTN-----------M---NDD-PAV
----------------V-LEKI----EDLLHAKYS-----N---TKKQSHSICVEM----
SG---LNVDVVPLIR-E--------------------------SSYYIGS----RDNHTW
SKATPKEHIQWSSDVN--AENNMKYKPLVKLFKWWRREN--PD------GVRFPKGIAL-
EVIVADNIGNV
>EP10057_Bacteria_all|2626625975 251 bp
YSKYHIDDFLSGSYVRDTAIRP--MNGEPDVDIIVVTN-----------Q---SDD-PNK
----------------I-IDTL----FNTLKKKYS-----N---IRRQNRSIHIDY----
YK---ADMDIVPAIK-D--------------------------TTYMIPD----RKAKTW
IVTDPEKHTQWTTERN--NAADGRFKPLVKIVKWYRRQH--PT------SSKKPKGLTI-
ECMVAECMDCY
>EP10057_Bacteria_all|2694900711 251 bp
FKDRYVSSFLSGSYARSTSIRP--RTAEPDVDIIVVTN-----------T---NDH-PDN
----------------V-LREI----SRSLLNGYP-----V---ERINKRSVRVET----
WQ---ADMDIVPVLS-T--------------------------NGYMIPD----RDTGTW
KFTNPPVHTDWSTNQN--QRFGGRFKPLVKLFKWWRRIN--P-------SGRRPKGFVL-
EVLAARHAPTA
>EP10057_Bacteria_all|CDNTase037_D01_Acinetobactersp. 251 bp
-SKVHVHTFLSGSYKRNTAVRP--TIGQPDVDIIALTN-----------I---NDD-PQI
----------------V-LDAV----HTALKIGYT-----D---LTVNRRSVNVKL----
KK---VDMDVVPIIS-D--------------------------GGYLIPD----IHLEEW
LVTNPPAHTEWTVEVN--KNANGRFKPLVKLFKWWRREN--S-------DLKRPKGFIL-
ECLVAKHMNY-
>EP10057_Bacteria_all|2557376896 251 bp
-KAIHRETYLSGSYARDTALRP--RSDRPDVDIIVVAN-----------Q---YDQ-PSD
----------------V-ISML----RRAVKSGYE-----E---IESNRRSICVTL----
GS---VDMDVVPVIA-N-------------------P------GGWLIAD----KSDERW
LETNPMGHNDWARAVN--KRANGNFKPLVKLVKWWRREN--P-------HLKRPKGFII-
ETMVAELMDY-
>EP10057_Bacteria_all|2632726942.Ga0069620_124115 251 bp
----IDEIFLQGSYRRWTAVKP--QQDESDVDVVFVSE-----------L---DNG--VE
----------AKE---A-LSKC----EPFLDEHYE-----K---WSPNAHSYKIEE----
--D-LVEIDLVPS-EETR-D-----------------P----LEI-------DREDNK-W
ESTHPLETIAFTLEKN--SATDGHYVNVVKALKWWRRTK---------PDVEGPTSYPL-
EHVIGDCCPDD
>EP10057_Bacteria_all|2562218375 251 bp
----LWELFIQGSYRRATAIRA--AAGESDVDVVVVTT-----------I---PQS-TLA
----------A-E---A-QALF----YDFAEKHYP-----K---WQKQGRSIGISL----
--G-DVDLDLVPS-EAQT-Q-----------------P----LYI-------NRDLDC-W
DPTHPLAQIVWTRDKN--AATAGHYINVVKALKWWKRNN---------ALPKHPKGYPL-
EHLIGQCCPSD
>EP10057_Bacteria_all|2731932134 251 bp
-----SKVFLQGSYRRNTAVKP--KNGSSDVDIIVVTN-----------I---DHE-KTT
----------PQE---A-LDKF----VPFLEKYYK-----K---YDMHSRSIGIEL----
--S-YVDLDLVIE-NEQN-P-----------------P----ILI-------DRDKNT-W
EKTNPLAQINWTIEKN--GSCNNHYINVVKAIKWWKKQH---------ADPKYPKGYPL-
EHFVGEVCPD-
>EP10057_Bacteria_all|2722157790 251 bp
-----PDIFLQGSYRRGTAVKP--NGDKADVDVVVVTN-----------I---DEH-TTT
----------PDK---A-LASF----KPFLEKYYA-----K---YSLNSRSYGIEL----
--S-YVDLDLVPS-QINE-P-----------------P----LLI-------DKDAKK-W
IETNPLAQIQWAQRKN--ACCNFHYINVVKSLKWWQINN---------YLPKYPKGYPL-
EHIIGYCCPD-
>EP10057_Bacteria_all|2710544298 251 bp
-----SDIFLQGSYRRATAIRP--KPGKGDVDVVVVTD-----------I---DKE-QKT
----------PQQ---A-LDTF----KPFLDKHYK-----K---YVIQGRSIGISL----
--T-RVDLDLVPS-EVEK-L-----------------P----LEI-------DREAKL-W
VPTHPLKQIQATQEKN--ARCNKHFVNVVKAIKWWRRKF---------VTPEYPRSYPV-
EHLIWHCCPD-
>EP10057_Bacteria_all|CDNTase038akaEcCdnD02_D02_Enterobactercloacae 251 bp
-----KEIFLQGSIRRSTAIRP--LGDKPDVDIVVVTN-----------L---DHT-RMS
----------PTD---A-MDLF----IPFLEKYYP-----K---WETQGRSFGITL----
--S-YVELDLVPE-SAEK-A-----------------P----LVL-------DREKNE-W
GRTHPLAQIRWTAEKN--RLCNGHYINLVRAVKWWRQQN---------DLPKYPKGYPL-
EHLIGNALDN-
>EP10057_Bacteria_all|2514897994 251 bp
-----KDLFLQGSYARSTCIKP--APGKVDVDVIVVTN-----------I---DHD-TVS
----------AQE---A-FAII----TPFVKKYYQ---------YEQQKRSIGISL----
--P-EVDMDLVPS-EEVK-A-----------------P----LLI-------DNVENQ-W
YRTHPLEQIRWTKRKN--QICKGNYVNVVKAIKWWRRLE---------PSLKHPKSYPL-
EHFVGECCPD-
>EP10057_Bacteria_all|2611343137 251 bp
-----KTGFLQGSYKRRTAVRP--KDGKADVDLIVVTR-----------M---KES-EFT
----------PAE---A-MACF----RPFLEKYYH-----K---YRQQGRSFGIVM----
--S-TVEMDLVPV-EAEA-S-----------------P----LRI-------DRDLGA-W
QDTHPLVQLSWTSQKN--ARCSGHFVNVVKALKWWRLVH---------ALPDRPKSYPL-
EHLIGDCCPD-
>EP00027_Filamoeba_sp_ATCC50430|EP00027_Filamoeba_sp_ATCC50430_P009047 251 bp
NEVAFSR---HGSLYQRLSLDI--P---NDIDIYVA-------------L---DGF-GLQ
PF-YRNLE-SPLWAEWM-YRMV----KRVIKNSFG---A-N--VERTKRGAKVTGFGYL-
------EFDIIPSFLLKK-P--------------INGS----HAI---P-----CGD-KW
--INPTTM-QEIGDTE--NK---GFRDVVKLMKYCKGWI----------EKNKLSSFVI-
RFA--------
>EP00007_Cunea_sp_BSH02190019|EP00007_Cunea_sp_BSH02190019_P007644 251 bp
EDLAFSR---HGSKHEQTVADR--L---NDLDIYVV-------------F---HGV-GFV
TRDTNDPA-APLKIELM-LDIV----KTALPSSVD---S-K--VRKSKRGVAIVGMNRR-
------DYDIIPAFLRRD-G---------------E-F----HVI---P-----NGTGEW
--LNPTDQ-NKLQDAP--NK---AFKDMIKVFKGTREWK----------HKYGISSYMI-
KWA--------
>EP01093_Parvamoeba_rugata|EP01093_Parvamoeba_rugata_P018288 251 bp
NDIAFSK---HGSKHEGTFGRK--L---DDMDIYVA-------------F---NGD-GLT
SKKNTNLT-KPLSIDRM-RNLV----RIALPKNVS---D-K--VSAGKRGVKVRDVGGR-
------DYDIIPSFAFYD-G---------------NGN----HVI---PA----TGKRQW
--KNPTET-NDLNVDK--GK---SFKDMIRALKMIKKWK----------ETFGITSYMI-
KAA--------
>EP10057_Bacteria_all|CDNTase062_E05_Klebsiellapneumoniae 251 bp
------KLFVQGS-VPDIHIKSF-----SDVDLLIITQ-----------M---DG-----
GD--------------V-ILELRDAARDALKATFP---A----DVDNNAKSLRITGGS--
----QREVDVVPSITKE------------------------------------------Y
QHKDVDQRVTIIDKIYHIKRCNGGLRKSIRFLKTLKDSEAE-----GTKIE--LSSYDI-
ASL--------
>EP10057_Bacteria_all|CDNTase063_E05_Pseudomonassyringae 251 bp
------RLFLQGS-VPNVHIRGV-----SDVDLLAIAD-----------F---RGY----
G---------------V-LTARRGEIGRALRDAFP---A----TIDSGSKAIKLQGGS--
----ARPVDVVPSHTIT------------------------------------------Y
QAGQKHDRVTILDSIEHIKKTGGGLRKSIRLCKNIKELEAE-----GKPVT--ISSFDI-
ASI--------
>EP10057_Bacteria_all|2631339892 251 bp
ISEGV--FVPQGSFTNRTNVRNE-----ADIDLRVQ--------------------IEHE
-A----GVRTYGD---M-RSTI----ATELKASLG---K-T--NVDSGKKAIRVKGVTGS
----RGEVDVVPCFTLHHYI---------------TFERIEGVAI-LD-----GT-W---
--NYPDQH---IAN--RLKRTNHQFKRIVRIVKRMQDHGV--------ITVR-VPSFLV-
ECL--------
>EP10057_Bacteria_all|2752513936 251 bp
SDLGI--VFAKGSYPNNTNVRHD-----SDIDIAVE-------------L---QDMAEGV
-G---ISE----D---F-KLRL----QKALETEFG---K-N--LVDSGNKVFKIRGSDKI
-----LDADIIPCTTYRYY----------------TGNYNQGIQLRPD-----GI-R---
--NYPDQH---LEN--IEKNTSKRFKNVARILKNVNENNN--------TSPF--PSFMI-
ESL--------
>EP10057_Bacteria_all|2602173118 251 bp
ARRNF--VFVKGSYWRATNVRRG-----ADVDLAVE-------------L---LGVMDQA
-F----VVYSRAT---F-KDDC----LDALVDAFG---P-T--MVERHNKCITVSEKSTT
-----LPADVVPCTTHRRYD----------------SVSSDGIQIPDH-----GP-S---
--NWPQQD---RDN--IAKNTSRRYKRVVRGLKALEESGS--------PET---PSWLV-
ECL--------
>EP10057_Bacteria_all|646676514 251 bp
SESKW--VFAKGSYANNTNVKLD-----SDVDIAVE-------------C---TDCSDGD
-S----GEWTPSK---F-RTEV----QAALEAEFA---G-R--VDCSGSTAFRVNPNSSS
-----VDADVVPCFSYRYY----------------PGNFREGTKVKKD-----GS-S---
--NYPKQQ---LDI--RDKNTGHAYKKAVRIMKRVEEEDK--------YKEV--PSYLV-
ECL--------
>EP10057_Bacteria_all|2682381827 251 bp
WGTNL--YVPKGSYANNTNVRQD-----SDVDIAVV-------------R---TAFIDDS
-A----LMFEGIE---F-RNDL----AVFLKSEWG---D-G--CDTTGTTAIELVENTGR
-----VKADIVPSFKFCKYD---------------DGVQHCGQKVRTD-----GT-S---
--NYPDQQ---LEN--RAKNTGGRYKKLVRILKRAEKSGH--------LEAL--PSYFM-
ECL--------
>EP10057_Bacteria_all|2720436134 251 bp
RGRPY--VYAKGSYANNTNVRLN-----FDVDIAVE-------------Y---GGYSDLA
-F----ELYTTDE---F-KADI----LGALRQAFG---K-T--AVAEGNIAYRVRESKTT
-----LPADVVPSWEYRRYD---------------NGVFHRGSRVPRN-----GS-W---
--NFPALQ---LHN--RQKTTGRRYKRIVRALKKLQNEGL--------LRKE-LPSYLV-
ECI--------
>EP10057_Bacteria_all|2628312800 251 bp
QGLDI--VASKGSYPNNTNVRGD-----SDVDIMVK-------------L---NDPTEGL
-A----P-WTRQR---L-RQEV----EDALTNHFG-----W--VDTDHNLAVYVPEVGSR
-----PSIDVVPCFKWVAYD---------------P-GEYVGSVVGRN-----GK-R---
--NWPELQ---LVN--RTKNTKYRYKIVVRVLKNVEAEGV--------IKAL--PSYFS-
ECL--------
>EP10057_Bacteria_all|2671328579 251 bp
AGLGL--VEAKGSWANNTNVSSD-----SDMDIKVE-------------F---TQRRGSA
-A----GMWTPEK---F-RSEL----QVALRRTSN-----A--V-AGHNVAFYVPSPGSR
-----PDTDVVPCFTYM------------------PVAPNRGTVVTKD-----GK-H---
--NWSQQQ---LDN--RAKNTGRRYKLAVRALKAVEALGV--------IKDL--PSYFM-
ECL--------
>EP10057_Bacteria_all|2734743058 251 bp
DGTNV--IYTKGSYPNNTNVRRD-----SDVDVVIE-------------L---RDCYGYK
-A----GVWTPES---W-RKAV----VDALVVAFG---S-D--SVTSGRVAINISAEGSR
-----PSADVVPSFDYRRYD---------------SDISKEGSCVPTD-----GS-K---
--NWPQQQ---LDN--RSLNTNHRYKNYVRALKNAE------------------------
-----------
>EP10057_Bacteria_all|2644031872 251 bp
QEGSL--VYAKGSYANRTNVRRD-----SDVDIVVE-------------N---RRLSDYI
-D----TKWIPET---W-RDEV----ENALRSYFG---R-D--VDTTGDVAVTIAAPGSR
-----PSSDVVPAFEYRRFD---------------ADATHHGSKVKKS-----GG-A---
--NYPFQQ---LEN--NAKDTGGKYKEFARALKNGEEAGL--------MGAK--PSYLM-
ECL--------
>EP10057_Bacteria_all|2515427912 251 bp
KSKTT--TFGQGSYANNTNVKLN-----SDIDINVM-------------Y---SDGYELP
-A----GAYTFTE---Y-KKDI----YDALVSKFG---V-N--DVQWNDKCITIRGNTYR
-----VETDVVPTWLHTRYE---------NST------V-EGCKFSDNG-----K-G---
--NYPKQH---IQN--INKSTHRRFKKLTRIHRKLRDEGV--------IAKDPISSFLL-
ECL--------
>EP10057_Bacteria_all|2513132482 251 bp
ASGNY--VFGQGSYANNTNIRNN-----SDIDINVC-------------Y---TGGYKIP
-E----GKYSYTQ---F-KNDV----ERILVSHFG---R-N--NVVRKNKCIHIKENTYR
-----VEIDVVPTWKYRRYG---------HYH------YDEGVILADND----VK-E---
--NFPKQH---LKN--VLKNTSRRFKRLVRIVKNLHDEGY--------YNNANITSFLL-
ECL--------
>EP10057_Bacteria_all|2716669561 251 bp
XXXXX--VFGQGSYSNDTNVKLN-----NEIDINVR-------------Y---MDNLDLQ
-Q-----EYSSLE---F-KSAV----ENTLVNKFG---K-E--AIERNDKYIYVKGNVNR
-----IAQYIVPTCQYRRYS-----------------SYEVGVKFTDK-----GD-W---
--NFPLQH---IAN--KTKNTQNKFKHLVRIFKRLREDG----------DYIKAPSFLL-
ECL--------
>EP10057_Bacteria_all|2515206065 251 bp
ANYTI--VFAQGSYANNTNVKRN-----SDIDICVM-------------L---KSVPKYV
-E----GKFTFYD---F-KAEV----IKSLELKFG---Y-N--SITIGNKCINISANSYH
-----VNADVVPCLQYRNYE---------NSYSD---KYIEGIKFTSYE----NK-E---
--NYPKVH---NEN--ISKNTNYKYKKMVRIIKRIRDEG---------IKNETISSYLL-
ECL--------
>EP10057_Bacteria_all|2576858346 251 bp
NGSRL--IIPKGSYKNNTNVRQE-----SDVDITLV-------------C---EGSYKLP
-Q----GFIDFDK---L-ISDT----LTALNKKFG---S-G--NVTRKSKCINIKDNTCR
-----VSCDVTPTFRRRLYI-----------------HWHEGVCFDTS-----GN-F---
--NYPEQH---YTN--ISKNTNYYYKKIVRILKKINNRG---------LGNHSISSFLI-
ESL--------
>EP10057_Bacteria_all|2595366303 251 bp
TSKKI--LLVQGSYANRTNITTE-----SDVDVAVI-------------L---ESTPKYR
-N----GVFSVYE---L-KNEV----QDALNQHFR---G-Q--GVERHDKCIKVVGNTYR
-----VDADVVPAYRYRDYS---------RYD-D---NYVGGIEIPDS-----GG-K---
--NYPEQH---IRL--IAKNTKYNFKKCVRIIKSMRENGY--------RVNSKVSSFGL-
ESL--------
>EP10057_Bacteria_all|CDNTase058_E03_Bacillusthermoamylovorans 251 bp
KNRKV--LFVKGSYANNTNVRTE-----SDVDIAVV-------------L---ESTVKYR
-P----NIDNVMT---F-KDDV----EDALRKKFG-----S--DVERKNKSIKIHGNTYR
-----VDADAVPCMRHRDYS---------NSD-P---NFIGGIFISDD-----GQ-T---
--NYPEQH---IRN--REKNTNTYYKKMVRIIKKMRDENY--------ESANNVSSFGL-
ESL--------
>EP10057_Bacteria_all|CDNTase059_E03_Staphylococcusaureus 251 bp
KDYEL--IFVKGSYATNTNVRQN-----SDVDIAVV-------------K---ESEDKYR
-E----GKKPPYY---F-KDEV----EEALIEKFG---R-S--EVRRGNKAIRINGNTYR
-----KETDCVPCFRYRDYS---------MDD-P---NFIGGITISDK-----GE-R---
--NYPEQH---INN--VIKNTNYKYKKMVRIIKEIRDSKN--------RNAEQTSSFGV-
EGL--------
>EP10057_Bacteria_all|2650811846 251 bp
NGYEV--IFLQGSYANNTNVRSN-----SDVDVAVV-------------Q---EDRPKYR
-Q----GVPRERS---F-KDDV----EIVLRKKFG-----Y--DVHRKNKSIKINGNSYR
-----KDTDSVPALRFRDYT---------SYN-E---NYVGGILIPDI-----GN-E---
--NYPEQH---MEN--IEKNTNYYFKKMVRIAKEMRDEGY--------KSAKDVSSFLV-
ECL--------
>EP10057_Bacteria_all|2701021916 251 bp
KNRGI--LIPKGSYHNNTNVRLT-----SDVDIAVK-------------L---KDVADYP
-D----GQYTFAQ---Y-RSDI----EAAIVNHFG---I-E--NVELGNKAIQINFNSYR
-----VDADVVPCFEHRRYS---------GS-------YLTGTEFTRHS----QN-R---
--NFPEQH---YIN--VRKNTSRRYKKLVRIFKRLRDEG---------YAVEKVSSFLV-
ESL--------
>EP10057_Bacteria_all|2516137880 251 bp
KNRDI--VFTQGSYRNRVNVRRN-----SDVDIGVL-------------C---FDTPEYP
-D----DNYTYQT---F-KNEL----EEALVSKFG---R-P--AVTRGKKAFDIKANTYR
-----VEADVAAFFEHRRYT---------SVS-----NYLSGVEMPDD-----FA-R---
--NWPEQH---YEN--VQKNTSRTYKRVVRILKTLSDAGV--------TSAKNTPSFLT-
ECL--------
>EP10057_Bacteria_all|CDNTase061_E02_Yersiniapseudotuberculosis 251 bp
KNRNI--VFTQGSYRNRVNVRRD-----SDVDIGVL-------------C---FDTPEYP
-D----DNYEYAT---F-KSEL----EEALVARFG---R-D--AVTRGSKAFDIKANTYR
-----VESDVAAFFEHRRYV---------TAT-----YYHSGVEMPDD-----YP-R---
--NWPEQH---YEN--VSKNSLRRYKRVVRVLKTLSSKGI--------QSAKDAPSFLI-
ESL--------
>EP10057_Bacteria_all|2753638508 251 bp
ENKRT--VYGTGSYKNNTNTRNE-----SDIDIAVV-------------L---HDCSEYP
-V----GQYGLKA---F-REDV----GRALEAKFG---R-D--GVTAGSKAFDVHSNTAR
-----LDADVAVFLEHHRYT---------GTW-----HYLEGVEMDRD-----GS-R---
--NWHQDH---YAN--VNKNTSRRYKRIARVLKCLRNSAV--------QQAADVPSFFL-
ECL--------
>EP10057_Bacteria_all|2733240537 251 bp
EHKGI--VFVTGSYRNNTNTRAD-----SDIDMAVV-------------L---RDIYEFP
-A---EGLYSFDA---F-RGDV----EAALRVQFG---T-S--NVTAGNKAFDVRASGAR
-----LDADVAVFLKHRRYT---------GAW-----EYVEGVELPRDAP---AE-R---
--NWPEQH---YER--IAKNTNRRFKRMVRILKRLRVQGD--------TAAGQVRPFVL-
ECL--------
>EP10057_Bacteria_all|CDNTase060_E02_Legionellapneumophila 251 bp
SQMDI--IFAQGSYKARTNVRAE-----SDVDIAVL-------------L---NTVNDYP
-V----GLIEFID---F-KNLV----KQAMEEYFG---Y-F--NIDRGKKSIKVHSNTYR
-----VDADVVPMFCHNHFL---------NPD-----DCLRGVAFTNE-----GM-I---
--NWPQQN---YEN--IQKNTKRKYKRLIRILKRLKQEGI--------QEA-NIPSYLI-
ECL--------
>EP10057_Bacteria_all|2627352631 251 bp
ADMDI--IIPQGSYKSKTNVKND-----SDVDICVC-------------L---NSTPRYP
-E----G-ISFSD---F-KNLI----QKALEDYFE---K-S--EITRGNKAFDIHSNTYR
-----IDADVVPAFAYRYYY---------GYD-----HKEEGICFTDD-----GT-K---
--NWPHQT---YRN--KNKHTGQRYRKMTRILKRLREENI--------VEAKDIPSFLI-
QSM--------
>EP10057_Bacteria_all|2718358440 251 bp
VAGVT--AFVQGSYRNRVNVRQN-----SDVDIAAL-------------Y---TPSPKYP
-A----GLYTYAE---F-KNDI----GDALYNYLG---R-N--NVTRGDKAFDVHENSYR
-----VDADVVPVLEHRWYR-----------------TYLSGTQFPDS-----GG-E---
--NWPDQH---HAN--NTKNTGRAYRGMVRIIKKLWGNNV--------PAAKPLKGFNI-
ECV--------
>EP10057_Bacteria_all|2711143485 251 bp
NDKDV--VFAQGSFRDRTNISSE-----SDVDVGVL-------------C---TDTYDLP
-E----GTYEHPQ---Y-KDDL----HQALNDHFG---E-S--AVVRGNKAFDVHENSYR
-----IDADVVPHFEYRL-Y----------YG-----SYRTGTAFTDD-----GN-R---
--NWPEQN---YSN--VTKNTKGSFKAVTRIIKNLREDGI--------AAAKPIPSYLI-
ECL--------
>EP10057_Bacteria_all|2683238006 251 bp
STKDI--VFPQGSYRNNTNVRED-----SDVDICV--------------C---LNTSLVP
-S------YTYKQ---F-KSDL----ETALKNKFG---T-L--GVSRGDKAFDVHANSYR
-----VDADVVPAIQGRLYY---------NHN-----AFIRGTCIPDS-----GG-T---
--NWPEQN---YSN--VNKNTGNRFKLIVRAIKRLREKGY--------NTAKPIPSYLM-
ECL--------
>EP10057_Bacteria_all|CDNTase057akaLpCdnE02_E02_Legionellapneumophila 251 bp
STKDI--VFPQGSYRNNTNVRED-----SDVDICV--------------C---LNTSLVP
-S------YTYKQ---F-KSDL----ETALKNKFG---T-L--GVSRGDKAFDVHANSYR
-----VDADVVPAIQGRLYY---------NHN-----AFIRGTCIPDS-----GG-T---
--NWPEQN---YSN--VNKNTGNRFKLIVRAIKRLREKGY--------NTAKPIPSYLM-
ECL--------
>EP10057_Bacteria_all|2712880021 251 bp
FGSKI--VFLQGSYANSTNVRQD-----SDVDIVAC-------------Y---QDAPNYS
-F----LDYKFSE---F-KNDV----MILLRSNFG---T----SVERKEKCIHIKGNIYR
-----VNVDVVPCFLHSRFM-------------S---VTIEGIELTDT-----AKIP---
--NFPDQH---KAN--QEKNTDQKYKAVVRILKNCRDNNH--------IDEKFMPSFFL-
ECI--------
>EP10057_Bacteria_all|2711242185 251 bp
FGDSI--VFLQGSYKNRTNVKQE-----SDVDIVVE-------------Y---TGTHELH
-M----LSYPYHK---F-KDDV----ARILTDEFD---P-G--EVKRVDKCIKVFKNGER
-----IHADVIPCFTHNCYA-------------T---VAHKGIHFTDA-----GI-D---
--NYPEQH---HEN--ETKNTKGKFKDMVRILKNIRDAGT--------ISKKEMASYFI-
ESL--------
>EP10057_Bacteria_all|EmCdnE_E01_Elizabethkingiameningoseptica 251 bp
FGNRV--IFLQGSYRNNTNVRQN-----SDVDIVMR-------------Y---DDAPDLQ
-R----LSYNFDE---L-KADT----EEALRNVFT---T----SVERKNKCIQVNGNSNR
-----ITADVIPCFVLKRFS-------------Q---VEAEGIKFSDD-----NK-E---
--SFPEQH---YSN--TEKTTYRLYKRMVRILKVVNDDGE--------IADNLVSSFFI-
ECL--------
>EP10057_Bacteria_all|2627471573 251 bp
RGRSY--VYLQGSYANSTNTRVD-----SDVDVVVQ-------------L---SSTHDIS
-K----LSYHWAD---F-RRDV----ISALNSYFG---S-A--SVKPGNKSIKLVGDDSR
-----VNADVVPCLQHRQYQ---------TWNHD---DFVEGMKFTAT-----PSRE---
--NFPKIH---IEN--EDKNTDTMYKGLVRVVKNIRERHN--------FDPKIAPSYFV-
ECM--------
>EP10057_Bacteria_all|2515249438 251 bp
QVVNP--VFLQGSYANNTNTRGD-----SDVDVVVM-------------M---TSTPETS
-R----LSTSASD---F-RRMV----ERALHEYYG---S-A--RLQNKNKCITVAKSDGY
-----VAADVVPAMQHRLFT---------------TGNWVEGISIPLQ-----GN-R---
--NYPKEH---ISQ--QAKNANGNYKATVRQVKRLRSLGL--------LNPGDAPGYLL-
ECL--------
>EP10057_Bacteria_all|2728321888 251 bp
TGLTY--IIEQGSYPNHTNIRGS-----SDIDLVIQ-------------L---RMPERID
-A----LGYRLPE---F-RAAV----LATLQNYFA---T-Q------GAKCIDIK-DWDS
----RVPADVVAALEYRQYR----------------GEYEEGVYF-QDG----HGRP---
--NFPEQH---LAN--KRKDCGGRFKPMVRLVKNARDAGR--------VP-----SYFV-
ECL--------
>EP10057_Bacteria_all|2728324027 251 bp
DPRSY--IFGQGSRVNDTFIEPG-----SDIDLVLM-------------L---KTP----
--------YGWEQ---F-RDDV----LAALSESFD---------VRMGRRCLNVDDPASL
----GEMVDILVATEFRL-----------------TGTDEQGVFFDRE-----GR-P---
--NFPKRH---RRN--DAKETRGGFKAAVRTAKRARRAG---------LSAWDAPSYLL-
ECL--------
>EP10057_Bacteria_all|2712817715 251 bp
TSGKV--IDLQGSYANDTNTRGD-----SDVDVLVR-------------L----DV----
------LPYILAH---L-RRDV----LIALKAYYG---N-A--FIETGNKSIKLLKNSGR
-----LKADIVPVIAHRTYS---------GLHNH---SKVEGILLHKAT----GE-T---
--NYPDQH---YNN--VAKHTSNLFKRVVRIIKNAREKGL--------LSEETAPSYFL-
QSL--------
>EP10057_Bacteria_all|2642711801 251 bp
AGISV--VYLQGSYRNYVNTQAD-----SDVDIVAE-------------L---NSIHDTT
-Y----LSYSYDR---F-RTDV----VNILKTAFG---A-A--VVE-HNKAIEVKGSWSR
-----MKVDVLPALRFRQVY---------GVN-----ASHDGIAFD-------RGRR---
--NWPHQH---FDS--VAKNTRERFKPAVRMFKSARELGL--------LPEGSAPSYFL-
QGL--------
>EP00849_Syncephalis_pseudoplumigaleata|EP00849_Syncephalis_pseudoplumigaleata_P005831 251 bp
PVKNV--IRLQGSYGNDTNVWAD-----SDVDIVLK-------------H---TGAHDLS
-E----MPYGYHH---F-KTDA----LKWINGLYK---D-D--VDSYGKKAVKVRGNGNR
-----RNADIIICQEFRRYR---------GIGHE---EFAEGIAFI-------GNQR---
--NFPKQH---SDN--TAKHTGN-FKHMVRIFKNMRENGF--------LAEGIAPSYFI-
EGM--------
>EP10057_Bacteria_all|2599420285 251 bp
ACKRR--IFLQDSYGNDTNVAND-----SDVDVVSL-------------T---TASHDAS
-T----LPYTYQH---Y-KADV----TAWLVANYG---P-G--VVP-GKKAIFIPAGKNR
-----RDCDVLPAMEYRYYY---------TITDQ---SYASGICFMPD-----GTQ----
--NFPKQH---SEN--TVKHTKTWFKHTVRCYKNMRDTGL--------LQEGMAPSYFI-
EGM--------
>EP10057_Bacteria_all|2739249263.Ga0189766_104378 251 bp
ADKSY--VFLQGSYGNDTNIMKE-----SDVDVVIR-------------L---DSIYDID
-N----LPYTHVH---F-RDHV----LEVLTERFG---D-D--VVP-GTKAVLIQPRNNR
-----RKTDVLIATQHRKYS---------PGNEH---Q-VTGISFKAD-----GTR----
--NFPTQH---RDN--VAKNTNEWFKHIVRIFKNAREQGV--------LDVGVAPSYYL-
EGL--------
>EP10057_Bacteria_all|CDNTase055_E01_Burkholderiacenocepacia 251 bp
AGKNI--VFLQGSYGNATNIYAE-----SDVDVVIL-------------L---KDCQDLK
-A----LSYAHRD---F-KKDV----VSVLRDAYG---G-D--VTV-GDKAIAIAARGVR
-----RKADVIAAIGYRRYY---------GLRDQ---SYDEGICFDAA-----GTR----
--NYPKQH---AEN--TAQHTQQRLKPMVRIWKNLREAAA--------IEAGAAPSYYL-
EGL--------
>EP01035_Chromulina_nebulosa|EP01035_Chromulina_nebulosa_P063609 251 bp
---NF--VFLQGSYGNDTNIYAE-----SDVDIVIR-------------L---DDCSDLE
-S----LSYTHAD---F-KRDV----LSVLDGQYG---S-A--VKA-GDKAIAIDANGSR
-----RKSDVIVATQFRRYF---------SASDS---EYVEGICFNAA-----GER----
--NYPKQH---SAN--TAKHSSKWLKPMARVFKNMREDGL--------IKAGIAPSYYI-
EGL--------
>EP10057_Bacteria_all|CDNTase056akaCdnE_E01_Escherichiacoli 251 bp
HGKNF--VFLQGSYGNDTNIYAE-----SDVDVVIC-------------L---DDVSDLT
-Q----LSYSYTQ---F-KQDV----LEALTERFG---S-D--VKV-GDKAIVVAANGSR
-----RKADVIASMQFRRYW---------GHYDS---QYDEGICFNGA-----GER----
--NYPKQH---SEN--TLKHSNKWLKPMVRVLKNLRADGK--------LKSGLAPSYYL-
EGL--------
>EP10057_Bacteria_all|2628070160 251 bp
LDIYY--TYLQGSYRNSTNIYGD-----SDVDLVVE-------------L---TSSSNLT
-T----EEYTWFD---F-QKDV----ISALSRYYG---S-Q--YITSGSKSIKLLPHSGR
-----IKADIVVSATYEHYE-----------------LVAEGMTFTRP-----GEQQ---
--NFPKRH---YDN--ANKNTGGWYKPTVRVFKNARNAGL--------HVPKQFPSYFI-
ECL--------
>EP10057_Bacteria_all|2509502513 251 bp
KERDY--IYLQGSYRNATNIRAD-----SDVDILVQ-------------Y---NRAHDFS
-L----LSLHWLI---F-YNHV----LASLKCKLP---R----QVNQGNKSLKIAKSANR
-----LGVDVIPCIQHRKYY---------NFHGM---YTKQGMTLTKN-----AALK---
--NFPKLH---YQN--TYKNTGERYKPTVRLFKNAREKGL--------IIKGSVPSYFL-
ECL--------
>EP10057_Bacteria_all|2633092523 251 bp
SVRNF--VFLQGSYRNSTNIRGD-----SDVDVVVK-------------L---EDTPDYD
-Q----LDYTLAD---F-RRDV----SSAIQRAFP---N-H--NITEGGKSIKIPRTANN
-----IPADVVPCLEYRLYR---------TFLSD---TYIDGIWLDVQ-----RNHS---
--SFPKQS---YDN--VAKHTNQWYKPTVRIFKNARDKGL--------IRIGTASSHAI-
ECL--------
>EP10057_Bacteria_all|2633010022 251 bp
GKPNY--IYLQGSYKNSTTVRSN-----SDVDIVVQ-------------L---NSFQDLD
-N----LSYQWEQ---F-RYDV----IKALRN-MS---S-F--TVSEGNKCINV--ETPY
-----LDADVVVCMQHRLY-----------SEARYYYYYIEGIKF-ST-----DGRW---
--NYPKYH---DKN--TSKSTNGMFNSTIRIFKNIRDKNI--------IKIDEAPSYFI-
ECL--------
>EP10057_Bacteria_all|RmCdnE_E01_Rhodothermusmarinus 251 bp
GKP----VYLQGSYKNSTNIRGD-----SDVDVVVQ-------------L---NSV--MN
-N----LTYTWND---F-YSDV----ERALTDYYG---A-S--KVRRGRKTLKV--ETTY
-----LPADVVVCIQYRKYP---------KSEDD----YIEGMTFVPS-----EDRW---
--NYPKLH---YEN--AAKNTNEWYKPTIRMFKNAREQGA--------PQ-DLAPSYFL-
ECL--------
>EP10057_Bacteria_all|2716884020 251 bp
SKFKY--IFLQGSYKNDTNLYQD-----SDVDIVVQ-------------L---ASRPRVA
-T----LSEKWLL---F-RKQV----LEVLRTAYG---K-K--GVTIGRKSLKIAKGKIQ
-----ASADVVVTLQYET-----------------------GLAFFLK-----EHRW---
--SYPQQH---FKQ--QKKETNSNYKRTIRMFKSARETEV--------IGSKTASSYFI-
ECL--------
>EP10057_Bacteria_all|2692658925 251 bp
RKNQL--IYLQGSYRNNTNIFGS-----SDVDIVVQ-------------S---NATSNIS
-K----LEYTWRY---F-KNDV----IKTLQYAFG---S-S--NVEIGNKSIKI--FTED
-----YEADVIPCFEYRNYL---------NSEED---EYIPGIKFTTD-----KGES---
--NYPKKH---YVF--VDKNTNNYYKPTIRIFKNIK------------------------
-----------
>EP10057_Bacteria_all|2690718789 251 bp
GDEEY--VYLQGSYRNTTHTRSS-----SDIDVVTK-------------I---TSVSDRS
-N----LTYGRED---F-YDDV----RRALQTKFN---P-S--AVSRGNKAIKIDEEETS
----DVDVDVVACGEYRVYH---------EGGED---EYDEGMHFPLY-----GTDR---
--NFPKLH---HEN--CDKH----YKETVRIFKNARDHDS--------LWSIDAPSYFI-
ECL--------
>EP10057_Bacteria_all|2730762241 251 bp
FEHDY--THLQGSYANYTNNWGS-----NDVDVVVK-------------L---TKPECLD
-D----LDYTFGE---F-YDTV----HSALKNYFG---R-E--NIEKGSKAIKVKANDDT
----EIEADVVPCVEYRKYE----------------GKFVEGMWFTQD-----LPRT---
--NYSEKH---RKN--GIKNTNENYKPTIRMFKKARSRGY--------VPEDTASSYFI-
EGL--------
>EP10057_Bacteria_all|2695025015 251 bp
EGLEF--TLLQGSYRNTTMVYNS-----GDVDILVI-------------R---TDTGDFS
-Y----VPQMFEE---H-AEGV----YRTLQAQYG---T-R--NVERGEKAIEVDSDELP
-----LGADVVPCLQYRRFW-----------------NHMKGIVFTPD-----GT-K---
--NFPRRH---RIM--TRYNTNGNYKPTIRIFKNFRENGT--------IEKENAASYFI-
ECL--------
>EP10057_Bacteria_all|2706350633 251 bp
-----VEFYEQGSYSTNTAIKPQ--NSSFDIDAVLL-------------L---DEE-MK-
-------P---KE---T-LQLI----KNVIESY-----Y-K--GAKVKDRCVRIDYAG--
-D---FHMDVVPAK---------------TEAEH--------ICIPCK-------SDDEW
QETNPKGFRDWFNE----------LSITVRIVKYWRDLK--VGKD------TAPKSILL-
STLLANQIVPC
>EP10057_Bacteria_all|2681963613.OJAG_30890 251 bp
-----LDVIPQGSYAQRTIIKPV-GR-EFDADVLLA-------------LT---------
--EPDWTP---AQ---Y-TAEL----KKAFEHSTT---Q-G--KAHKRTRCVYIDYAD--
-D---FHIDVVPYV---------------RKG------------ITHN-------KDDAW
VHTDPEAFTAWFEA---AR-----LEAALRLLKYLRDTK----------TTFSIKSVLL-
TILAAGQVDSW
>EP10057_Bacteria_all|2558342496 251 bp
-----KEHLPQGSWAHRTIIDPV-TYDEFDADILLH-------------LE---------
--NPEWNP---KM---Y-LQQV----RAAFKRTSQ---K-D--KLKRKNRCVRISYAN--
-D---CHVDVVPAI---------------ENGNQ----A-----IIFY-------RDNVF
EDTNPVGFADWMKE---GQ-----LRRVIRLLKWLRDFK----------NTFTCPSVIL-
TVMLG------
>EP10057_Bacteria_all|2518157068.B099DRAFT_04142 251 bp
-----LGFVPQGSWAHRTIIKPQ-PQ-EFDADLLVR-------------MR---------
--KRSWSP---QR---Y-LTAV----YEALGKSGR---R-D--RVVMKTRCVRVSYAG--
-E---CHVDLVPYI---------------DMVER----H-----IVNR-------KENRF
EEVNPTGFSKWMLG---GN-----LRKTLRLLKYLRDYK----------GTFEVPSVIL-
TVLVGGQVSSL
>EP10057_Bacteria_all|2609818222.Ga0066713_104172 251 bp
-----LDTVPQGSWAHETIIRPA-AF-EFDADFLVQ-------------LS---------
--EEAWNP---RS---Y-ANAV----YTALSDHTI---G-G--MSSKKDRCVRVTYAN--
-D---CHIDIITYV---------------ANGRQ----V-----IVNR-------NTNQF
EDTNPVGFSEWIQE---RN-----LRKAIRLLKYLRDHQ----------DAFKLKSVLL-
TTMVGNIVDSW
>EP10057_Bacteria_all|2638799108 251 bp
-----LSKKRQGSWAQRTIINPP-KV-EFDADFMLE-------------LE---------
--ETGWSP---AD---Y-NDAV----YQALGNDPV---G-Q--MVEAKNRCIRVSYAN--
-D---MHVDVVPYV---------------ADGGE----H-----IINA-------ETDEW
EPNNSDGFTAWMKK---GN-----MRRVIRLLKYLREHR----------GWYETVSIIL-
TTVVGTTIKPE
>EP10057_Bacteria_all|CDNTase021_H03_Mycobacteriumabscessus 251 bp
-----TGKTPQGSWAHRTIINPV-GN-EFDADFMLD-------------MS---------
--QPDWAP---KT---Y-IDEV----YAALHRHST---G-T--MPSRKCRCARLVYA---
-N---MHVDIVPHL---------------ADGRE----V-----IVNR-------DDNEW
ELTNPQGFTDWMKK---GN-----LRKVIRLMKYLRDHK----------NSFTTRSVLL-
TTMLGEQVTDL
>EP10057_Bacteria_all|2562082900 251 bp
-----KKKIPQGSWPQRTIINPQ-NK-PFDADFVVQ-------------MV---------
--EPDWAL---KK---Y-GDAI----YKVIHNMSP---K-D--MPGRKCRCVYVTYAN--
-N---MHVDIVPFV---------------ADGTQ----W-----IINR-------DANMW
ERTDTDGFTSWMKE---NH-----LREVIRIMKFLRDHK----------NSFTTKSILL-
TTVLGMQVEAW
>EP10057_Bacteria_all|2653791821.Ga0075212_105266 251 bp
-----VDIIPQGSYAHKTIIKPV-RD-EFDADVLLE-------------LE---------
--EEDWEA---CD---Y-VEKL----YELFRSRAI---R-E--KVGRKTRCVTIDYAN--
-D---FHIDIVPYL---------------RHGSN----Y-----VTNR-------RDNSY
ELTDPEKFTEWLDE---HH-----FVKVIRLLKYLRDYK----------RTFAIKSIIL-
STIVGEQVNDV
>EP10057_Bacteria_all|2559045645.N538DRAFT_1480 251 bp
-----SELLPQGSFAHGTIIKPV-GR-DFDADVLMP-------------MD---------
--DPGWSA---AD---Y-VENL----YTAFGRSNS---K-T--MRGRHSRCVRIDYSG--
-D---FHVDVVPFV---------------RNGAT----Y-----ITNR-------VKNEF
QVSAPDEFTAWLEG---GN-----LVKVVRLLKYLRDHK----------STYKVPSVTL-
TAALAHQVSDT
>EP10057_Bacteria_all|2645167726.Ga0102313_112680 251 bp
-----GSLIPQGSFAHGTIIKPL-SN-DFDADVLLP-------------MI---------
--EVDWEP---KK---Y-TVEL----KKALDAVPR---A-D--KTVLGKRCVTIQFAS--
-S---FHIDVVPFV---------------ADGKT----Y-----ITHR-------TKNEF
LLQDPTEFTRWLKD---GH-----LIRVIRLAKWLRD-R----------SSIDCPSVVL-
GALLAERVKSF
>EP10057_Bacteria_all|2722170648 251 bp
-----IGLLPQGSYGQKTIIKPP-KK-DFDVDILLS-------------LQ---------
--PSGWQP---ED---Y-VVNV----HTEFMKDGN---K-K--ITELNPRCATIYYSG--
-D---FHIDIVPFL---------------IDGRQ----Y-----ITNK-------DDNRL
EETNPIGYSEWLMS---NY-----LIKAIRLTKYLRDIK----------ENFSVKSILL-
NTLIGNCIADK
>EP10057_Bacteria_all|2620548972 251 bp
-----QKMEPQGSYALRTLIKPV-DN-DYDADIQIG-------------MN---------
--PPRWEP---KD---Y-IQAI----YTTLKQNQN---A-S--KLRLKTRCVTIDYAG--
-D---FHLDVVPRV----------------GGKH----Y-----VCNR-------IENRF
EATDGTGYRDWFND---GN-----LKRVVRILKYLRDHK----------NNYTAKSILL-
TTLAGNTIKPS
>EP10057_Bacteria_all|2620549087 251 bp
-----KKIERQGSYALRTVIRPV-RQ-DYDADLLLY-------------ME---------
--YESKKP---HE---Y-IDEV----YECFKGNGT---R-D--IVHRHTRCVKLEYKG--
-E---IHLDIVPCI---------------PDGKQ----Y-----ICNN-------KTQDF
EITDGTGYREWFNG---GS-----LKKVTRLLKFLRDHK----------GNFKAKSILL-
TTLIGRTVEDE
>EP10057_Bacteria_all|2651422978 251 bp
-----KKYSSQGSYGHRTIIKPV-AR-EFDADVVIF-------------VD---------
--QDEWGP---KD---Y-IHNI----YQVFKNHPT---K-D--KVHYNTRCISLDYAD--
-D---MHIDLVPCI------------------ET----YT--YSICNR-------STNEY
ESTDPEAYKAWISG--NNN-----LIKSIRLFKYLRDIK----------CTFSCKSILL-
TTLLGKQVMDS
>EP10057_Bacteria_all|2656918887.Ga0075234_108219 251 bp
-----KRFSSQGSWAHKTIIKPP-GN-GFDADLLMF-------------VD---------
--PPGWTT---ND---Y-ILKL----RSLFLESKT---K-D--MVGLKNRCVTLNYAG--
-D---FELDVVPCV---------------RPGHT----HR--YEVCNR-------TEDRF
EPTDSERYTEWFQH---GH-----LVHVMRLIKYLRDTK----------TTFSCKSVLL-
NTLVANQISQA
>EP10057_Bacteria_all|2690611552 251 bp
-----TGFAIQGSWAHQTIIKPQ-KK-PFDADILVF-------------VE---------
--PQDWAA---KD---Y-VNTL----ATALANHPL---K-D--KIRRFSHCATIEYVG--
-D---RKIDIAPCV-----------------GRQ----YAGRYEVCNR-------ITDDF
EHSEPIGYTEWVNN---GD-----LKKVTRLIKYLRDIK----------KNFAVPSFIL-
TTLLGDRIYDS
>EP10057_Bacteria_all|2644776121 251 bp
-----WKFVEQGSWAHNTIIRPV-DK-EFDADLLVI-------------VD---------
--PEGWTA---AN---Y-VSKL----GDAFKASGL---K-D--KVEVWDYCVTIVYAT--
-D---RRIDIAPCV-----------------GRK----VAERLEVCNR-------ATNDF
ERTEPVKYTEWFNA---SS-----FRKVARLIKYLRDIR----------GDFACPSVLL-
TTLIGERIQWS
>EP10057_Bacteria_all|2751145925 251 bp
------HTWLQGSYKYGTLIRPV--HAEYDVDVGVY-------------F---RDS-SMG
--KAHELR---AM---V-QCEVL--AYQACTDI-----V-E--APPKE-RCSRAIYSS--
-R---FHIDLPVYH---------------EPRKG--K------RLACL--------SGEW
EESDAKAFHLWFKQ--DNRE---LVRRLVRYLKAWVSIV--FQNA----PAARPSSIFL-
TVLVAQAFESV
>EP10057_Bacteria_all|CDNTase015_B06_Escherichiaalbertii 251 bp
FDCD-VRFWLQGSYKSHTLIKPV-DFSSYDIDIGVY-------------L---DAE-NEG
-V----DS---KD---V-KETL----RDALLSYCS---A-K--LQESKNACEGLKFSTF-
-----LTVDTPIYY----------------KTDTK-------IKLATD---------KGW
SDSDPKAIQDWITN--RAL-----MKRLVRYFKAWVNVK--WQNT----GFKKIPSLAI-
NVLVAQHMKQH
>EP10057_Bacteria_all|2563496664 251 bp
FDMP-VKHWIQGSMKNHTIIRPA-SYGEFDIDVGLY-------------V---EGD-ETG
-I----DA---VQ---I-KSDL----HDAILDYCQ---A-V--PGEVKSRCERVVFSGG-
-----FHIDIPLYY---------------DSIAEV-------AVLATS---------KGW
ESSDPKGFQTWFDD--RPT-----TRRVIKYLKSWAALK--SLGR----SEKPMPSMAL-
TILVAEFARNF
>EP10057_Bacteria_all|2719374006 251 bp
LGIK-VGYWIQGSFKNHTVIRPV-RKEEFDIDVGIY-------------L---DAE-SIG
-L----DA---KT---A-KSAL----RKVLASYCQ---A-I--LEEPKSNCERVRFPER-
-----FHIDLPLYY---------------NETSEK-------YRLATE--------SNGW
IDSDPKSLQSWFDD--KAR-----LRRVIKALKTWVCLK--KV---------KLPSIAI-
SCFVACNYKTY
>EP10057_Bacteria_all|2523781913 251 bp
NSIE-PRFWPQGSLAYGTQNKPC-HPQQIDIDDGVY-------------LPI-RE-----
-K-----P---IV---F-KEVFFEIVDTALSALAV---G-W--TFGEKNTCVRLELDA--
-I---THLDVPLYAM----EKAM-QGSLRLGKEE--------VYLALR--------EPHW
KRSDPIQIQEWFEG--GHI-----FTRSCRYLKAWRDFT--WP-------KAGPSSIAL-
MICVWETFRDS
>EP10057_Bacteria_all|2523463555 251 bp
TRLS-PKFFTQGSFAYKTLNKPA-MPQQIDIDDGVY-------------FPM-EK-----
-S-----P---VV---I-KNVLFYLVDEILKDLAA---D-W--KFKEKDTCAQLEINP--
-G---VHMDIPLYAE----EEARLQDWDSLDPNE--------VYLALR--------NKHW
TISDPKKIRDWFLN--GGT-----IVRVCRYLKAWRDHT--WP-------NGGPSSICL-
MVAVAETFNSR
>EP10057_Bacteria_all|2675326160 251 bp
TGLS-PRFYSQGSFVYGTLNSPC-HGQQIDIDDGVY-------------LPL-KG-----
-T-----P---QI---S-NKLFFEIIDNTLQGLAK---N-W--IFFEKNTCSRIQISD--
-D---AHVDVPLYAR----RESM-SEDSRLDKDK--------VHLAIR--------ECTW
QQSDPMAIKAWFQS--GEI-----LRRVCRYMKAWRDYS--WS-------DGGPSSIAL-
MACVCDSFNQL
>EP10057_Bacteria_all|2639567958 251 bp
KNLT-PRFRSQGSYVYKTINSPI-YEQQMDLDDGIY-------------LPL-ED-----
-K-----P---II---T-KDAFFVIVDEALNELSK---N-W--IKKEKPTCARLIINS--
-D---KHIDIPLYAK----VESR-SY-MDLDPDK--------VYLACR--------DNHW
IPSDPELVRNWFET--GVI-----LRQTCRYLKAWRDYH--WK-------NGGPSSIAL-
MICASNSFNEY
>EP10057_Bacteria_all|2692295157 251 bp
ANLT-PKFAPQGSIVYKTMNKPC-QPQQMDLDDGIY-------------LPI-ED-----
-K-----P---VL---S-KDLFFKFVDGTLSNLAR---G-W--EFDKKNTCSRVILGT--
-D---LHVDVPLYAR----KESL-SP-EYLEPNE--------VNLALR--------NEAW
TVSDPKLLNEYFSQ--KDV-----CRRVCRYLKAWRDNA--FK-------TGGPSSVAL-
MTCVVLTFQEL
>EP10057_Bacteria_all|2722869176 251 bp
LSTE-PRFWVQGSYNYKTLNKPY-HPQQMDIDDGTY-------------MPM-KE-----
-Q-----P---LV---G-HRLLLLLVDASLASLAK---G-W--IASKLPNCGRIIVKK--
-D---VHVDVPMYAK----EESA-----KLEEDC--------VYLAVR--------GDKW
IKSDPETVARWFRK--KEP-----MRQICRYLKAWRDVQ--WE-------HPDLSSIAL-
MKCVVDTFNNI
>EP10057_Bacteria_all|CDNTase001akaEcDncV_A01_Escherichiacoli 251 bp
IKFQ-PRFWTQGSFQYDTLNRPF-HGQEMDIDDGTY-------------MPM-ES-----
-E-----P---SI---G-HTLLLLLVDTSLKSLEA---G-W--VFEEKNTCGRIKIYE--
-K---THIDVPMYAK----EDSA-LNREAVESDK--------VNLALR--------ERRW
SVSDPKIVEDWFNE--GGH-----LRSVCRFMKAWRDAQ--WE-------VGGPSSISL-
MTAVVNILDRE
>EP10057_Bacteria_all|DncV_A01_Vibriocholerae 251 bp
LGLT-PRFWTQGSFQYDTLNRPF-QGQEMDIDDGTY-------------MPM-ES-----
-E-----P---KI---G-HSLLILLVDASLKSLVA---G-W--KFEAKQTCGRIKIEE--
-K---THIDVPMYAK----DEAN-ADSETLDSEN--------VNLALR--------ERKW
INSDPKIVEDWFND--GKH-----LRKVCRFMKAWRDAQ--WD-------VGGPSSISL-
MAATVNILDSV
>EP10057_Bacteria_all|2619450349 251 bp
IKLK-PRFGTQGSFQYGTLNKPF--CQEMDIDDGTY-------------LPM-EN-----
-------P---KI---G-HKLLTLLVDTSLKSLV----G-W--KFESKRTCARIKIAE--
-N---THIDVPMYAD----KESA-KKVMFLDSKT--------VNLALR--------DHKW
MNSDPKIVEDWFND--GSH-----VRPVCRFMKAWRDAQ--WD-------VGGPSSISL-
MAAAVEILSKH
>EP10057_Bacteria_all|2558281984 251 bp
VRVR-PRFFTQGSFAYKTLNHPA-FGQQKDLDDGCY-------------LPL-RG----E
-K-----P---SA---A-AAYFFAFVETALGELAD-----W--TLKDKPTCVRLVISR--
-D---GHVDVPLYAD----G----ETDSWLPSDA--------VLLAHR--------EKDW
VESDPRKIFDWFVD--QER-----LRHDCRFMKAWRDNH--LD-------EDGLTSINI-
MACVWKAYEVI
>EP10057_Bacteria_all|2670383616 251 bp
RQIT-PRFFTQGSEAYKLLNRRA-WPQQIDVDDGLY-------------LPM-KG----N
-G-----P---AE---A-AKLYFDIIEAALKVLIK-----W--KGEEKDTCARVIIDD--
-C---LHVDVPLYAD----DDRD-GSDRWVDSDK--------VLLAHR--------KDNW
KPSDPRKIHDWFLN--GEL-----LRRECRYLKAWRDYH-----------LEHISSIIL-
MACAFYAFEDV
>EP10057_Bacteria_all|2708855729 251 bp
RRLQ-PRFFTQGSAAYKTLNRPP-FPQQMDMDDGCY-------------LPM-KQ----A
-K-----P---KL---A-AETFFNFVDTALGELAK-----W--K-LQKDTCVRLEISE--
-W---AHIDVPLYAD----DEST-AMDRWLPSDV--------VLLAHR--------QDNW
VASDPRKIHDWFIG--GDE-----LRRACRYLKAWRDFN--AK-------IGAVSSILL-
MACAAAVFDKN
>EP10057_Bacteria_all|2558943062 251 bp
YGIH-PRFMTQGSAGYKTQNTPC-YSQEVDYDIGCY-------------LPF-QD---TG
-K-----P---KT---A-ANIYYTTVDNALQKLAE-----W--KGTKKQTCSRVCINS--
-Q---LHIDIPLYSD----DES--DSESWFNFKK--------VLLGRR--------NGDW
QESDPRKINMYFAD--GEQ-----LRRLCRYLKAWRDFK--WE-------NGGPKSIYL-
MCLADDLFQYE
>EP10057_Bacteria_all|2600008644 251 bp
RVRA-PRFFTQGSWAYKTLNSPC-RPQQADLDDGTY-------------LPF-EQ----E
-P-----P---SV---V-STALFNSVEKVLRELAD---G-W--TLDDNPNCTRIEIAS--
-D---KHIDVPVYSD----GEYI-ADDNWMPTHG--------VLMATK--------NRGW
RDNDPRPVKDWVNG--SEQ-----LRHIMRYLKGWRDHQ--WT-------KGDPKSILL-
MVAAAKAYDTQ
>EP10057_Bacteria_all|2527233958 251 bp
KERK-PKFFIQGSWAYKTLNRPC-QPQQSDVDDGVY-------------LPM-TE---EN
-R-----P---IM---A-IQDFRAAVWDALKPMCD-----W--TLSSKTTCMRVEVST--
-T---AHIDLPLYAD----DEA--G-DSWLPSDK--------ILLAC---------EDKW
IVSDPLKMKEWFEL--EEQ-----LRRVIRYIKAFRDKQ--WD-------KGGPSSILL-
MAAACPLFEFH
>EP10057_Bacteria_all|2626514909 251 bp
GAVQ-PRFVTQGSWANHTLNAPA-HAQQADIDDGAY-------------LPL-KV---TS
-K-----P---SV---A-SKVFFAAAETALMPLVR---G-W--RLTDKPTCIRIEIAE--
-Y---AHIDVPLYAD----DAA--AVDVWLPHDQ--------VLLARR--------DEDW
GKSDPRPVKQWFLG--GPQ-----FRRSVRYLKCFRDWQ--WV-------EGGPSSLLL-
MATAAPLFEAR
>EP10057_Bacteria_all|CDNTase002_A01_Pseudomonasaeruginosa 251 bp
DVPQ-PRFFTQGSWAYKTLNAPA-QPQQADVDDGCY-------------LPM-SQ---TK
-R-----P---ST---A-ATVFFAAAEEALKPLVE-----W--KLTDKPTCIRIVIAA--
-Y---AHIDIPLYAD----EER--AVDAWLPADK--------VLLAHR--------ECNW
MSSDPRPVKEWFLG--GEQ-----FRRVVRYLKAFRDWK--WS-------SGGPASILL-
MAAAAPLFEKR
>EP10057_Bacteria_all|CDNTase003_A01_Xanthomonascitri 251 bp
QVPT-PRFFTQGSWAYKTLNAPA-KPQQADVDDGCY-------------LPM-SQ---SN
-R-----P---SV---A-AGVFFQAAEAALQPLVD-----W--QLTDKDTCIRIVIAK--
-D---AHIDIPLYAD----EES--SFDVWLPRYK--------VLLAHR--------QENW
KVSDPRPVKEWFLS--GEQ-----FRRTVRYLKAYRDWH--WE-------SGGPSSILL-
MAAAAPLFEKH
>EP10057_Bacteria_all|2510234622 251 bp
PSLE-LKFLLQGGMAYKTAVHPA-FPQQCDRDTGVY-------------VKT-DH----D
-S-----P---GI---A-SEKYFALAERAIKPLCD---G-W--KI-KKATCVRVELSP--
-E---LHIDYPLYAD----EDTA-MSFPHIPTDR--------VMLAHR--------ELGW
IHSDPRALHDWFED--SG------LRRQCRYLKGWRDFT--FD-------TGGPTSILL-
MVCAANAYRSG
>EP10057_Bacteria_all|2619170238 251 bp
FG-R-PKFRMQGSFSYSTVNEPA-KALQIDLDDGMF-------------LPT-SRD-GAL
-A-----P---SV---A-AEGYFRAVEQLVSEVCD---G-W--TLT-KTSCVRVEIDT--
-E---AHVDIALYAQ----SHAQ-RDEIYLSADE--------MRLACR--------DGKW
IPSDPRKLEDWFRD--GDQ-----VRFVSRYVKAWRDEQ---D-------LPGLASIAL-
MWAVVQVFDNH
>EP10057_Bacteria_all|2732705197 251 bp
LSFT-PKFRTQGSWAYGTLNQPA-KCQQLDLDDGMY-------------VPM------GL
-N-----P---AV---A-SNTLFAIVERILGALCD---G-W--TLTSKSICVRVVIDA--
-E---AHLDLNIYAD----VHAA-PPEI-LDPSE--------IYVAHR--------TTGW
EQSDPLELEDWFVN--ATD-----LKRLTRYLKAWRDYH--WD-------SCRLSSLVL-
MVCAVEALDEA
>EP10057_Bacteria_all|2658733381 251 bp
TSVT-LKFMTQGSFSYGTLNIPA-QKQEIDLDDGMY-------------VPV-EN----G
-E-----P---AL---A-AKGLFSFVINSLSDVCS---G-W--TV-EKRSCVRVQLWQ--
-G---AHIDIPIYST----EEANR-----IPSDK--------IMLAQS--------DGSW
LRSDPQELEEWVKA--GTS-----YTRLCRFFKAWRDFN--WL-------SSPLSSLCI-
MRAVEIALEEL
>EP10057_Bacteria_all|2645125718 251 bp
-SIV-PKFKTQGSVDYDLLVEPW-HPQQIDLDDGVY-------------FNV-DS----G
-E-----P---AL---V-AEALYQFIEEALMPLCK---G-W--YLSEKDCCVRVQVAR--
-D---AHIDLPIYSR----RDTER-----LPSDK--------IMLAYR--------DGTW
TQSDPLRMKDWVEA--GPD-----FRRVCRYLKGWRDQR--WA-------KPCLTSITL-
MVAVEKALGML
>EP10057_Bacteria_all|2583088233 251 bp
HMVT-PRFRTQGSWAYKTCIRGA-HPQEMDWDFGIY-------------LPV-ED---TS
-P-----P---TA---M-ARLYFEFVELSLAKLCL---G-W--RQKSNNRCARVKISD--
-W---GHVDLPLYAE----EDA--AD-FWM--DE--------IHVAKR--------DGTW
QKSDPEQVANWFDD--TDQ-----LRRVCRYLKAWRDYN--WQ-------TGGPTSVLI-
MI---------
>EP10057_Bacteria_all|2668146069 251 bp
KQVQ-PRFRTQGSWAYNTCIQPA-HDQEMDLDYGVY-------------LPV-QE---NG
-P-----P---AE---M-AKAYFDLVESLLQILCV---K-W--TLTGKDTCIRIDVAS--
-W---AHIDIPLYAA----DLA--LDQTWL--DQ--------IMMASR--------TGKW
IASDPETVAKWFRD--GEQ-----FLRVCRYVKAWRDFN--WK-------TGGPTSVSL-
MIAIAQGFEGK
>EP10057_Bacteria_all|2642365838 251 bp
HVVE-PRFRTQGSWSYNTCVVPA-KAQEMDWDYGVY-------------LPV-EE---NG
-P-----P---HQ---M-AKAYFSLVEELLKDLCK---K-W--DLTGKKTCIRIQIAD--
-W---AHIDLPLYAE----EEG--MDQQWL--DH--------IAMATR--------SGEW
RESDPEAVANWFR-----------------------------------------------
---IASK----
>EP10057_Bacteria_all|2701627128 251 bp
EGPN-PKFRIQGSWAYGLCNLPA--GQELDLDYGVY-------------LSA-DEC--TE
-Y-----S---KE---T-LKSYFLKVEDLLKDLAI---N-W--TLTDNINCIRLLVNS--
-F---THLDVPVYIK----DENI---------KR--------ITMAQR--------DGGY
RESDCEQVRQWFLN--GSQ-----LRFICRYLKAWRDYH--WE-------KGGPSSILL-
MVIACQNYKFV
>EP10057_Bacteria_all|2732550022 251 bp
YGVK-PKFRLQGSWAYGTCNVPA-LTQEMDFDYGCY-------------LPN-VDD--EK
-T-----E---GE---K-ILRYVEKSLQVVCD------D-W--TLTSNASCLRITFLP--
-Q---AHFDVPLYAD----DQKI---------QN--------IRLIKR--------DEDW
KTSDCEKVREWFVG--GQQ-----LRAIVRYVKSWRDFL--TPQ-----FKKAPSSIAL-
MVLTTQSYEHL
>EP10057_Bacteria_all|2662452663 251 bp
YGIK-PKFRVQGSFAYGTCNLPA-QGQELDLDYGAY-------------LPV-TNE--TP
-N-----S---SD---E-AKRYIQTAYDALKDLSQ---N-W--KV-QKPSCIRISVAQ--
-F---AHMDVPLYAN----EESI---------DM--------IHMAKD--------DGSW
FPSDCEKVRNWFKK--GRQ-----LRYIARYLKGWRDQQ--WE-------EKGPTSIVL-
MIAAVKSYTYV
>EP10057_Bacteria_all|2619667666 251 bp
------KHSSQGSFHMHTAIMPK--EEEFDLDNGVY-------------L---YAT-DQT
-NPPR-------S---V-HDDI----LSAVKGH-----K-S-----DKDTCIRVNYQD--
-N---YHIDLPIYI---------------GKDDT--GV----AYLAHT--------TKDW
QISDPKALSDWFTE--HGK-----VLRTVRYLKAWTHHN--SINL---------KGITI-
TILASECFYSD
>EP10057_Bacteria_all|2638627265 251 bp
------KFYRQGSYAHGTLTKPL--DGDYDIDDGIY-------------I---SGF-ESE
--PTR-------T---V-HNWI----AEAVEGY-----N-T--SPIDKEPCVRAIFKA--
-G---YHVDLPVYK---------------VSSNG--S-----YNLAKK--------SAGW
VQSDPRAMNDWFQK--SYQ-----LRRLTKYFKAWKDYQ--QSKS-------GPSGLTL-
SILVGEEFCS-
>EP10057_Bacteria_all|2654896397 251 bp
------KFRGQGSYSMDTTVNPL--DGEYDIDDGVY-------------LL--DNE-DDS
-EPPA-------T---V-HGWL----VKATDGH-----N-E--KPMDKNTCVRVRYAG--
-Q---YHVDLPSYG---------------FRGK----------LLAEK--------GKGW
HESDPLAITDWFKD--DGQ-----LRRLVRYLKAWADFQ---SSR----RGKMPSGLIL-
TVLAAEN--FG
>EP10057_Bacteria_all|2601000506 251 bp
------KFHGQGSFMTNCMIKPI--DGEFDIDDGIY-------------F-----E-VEA
-EPQSI-----GT---F-RHWI----CEAIDEH-----E-Q--KPIDKQACVRLVYAK--
-N---YHLDLPIYY---------------IKGQP--T-------LAHK--------VKGW
IKSDPREFTKWFNG--DGQ-----LKRIVRYLKAWSDY------R----KGIVPSGLVF-
SILAANNIVF-
>EP10057_Bacteria_all|2635123252 251 bp
--SKY--TWIQGSYKMDTIIRT----DDCDMDLGVY-------------F---VDS-EV-
---A-------AT---V-MDQV----FKAVEDI-----T-T--TPSKKSKCIRVVYKG--
-D---FHIDIPVYH---------------NTNEH--S-----PRLATR--------YNGW
EESDPKDFYDWFNN--DDLP---QLKRIIKYLKAWSD------NK----KGKFPSGLAF-
SIWAVSLLNI-
>EP10057_Bacteria_all|CDNTase007_B04_Bacteroidesfragilis 251 bp
------SFYIQGSYKMGTTIRTR--DDECDLDDGCY-------------F---PKP-E--
--VGI-------T---L-QNWV----MDAVNGT-----G-A--TPVHKNKCIRVNYAA--
-G---YHIDLPVYR---------------ERCND--NH----PELAVR--------DGEY
ELSDPREIVQWFNS--KDNP---VLIRLVSYLKSWCDTV----------RGFMPPGLAM-
TILA-SKYQKH
>EP10057_Bacteria_all|2582962863 251 bp
------KFAYQGSSQLGTMIRTK--DDTCDYDMGVY-------------F---KEP-D--
--VAK-------T---L-QGWV----WDAVEDT-----S-T--KPIHKNKCIRVIYKN--
-D---YHIDLPIYY---------------PKFFD--NS----PEIAIK--------ANGF
SPSDPRAFIQWYKE--NYTA---KTIRVVRYLKSWGDNK----------NELMPSGLTM-
SLLAIRNIVY-
>EP10057_Bacteria_all|2745758724 251 bp
------LFWIQGSYKMKVVIRTK--DDTCDLDDGIY-------------F---RKI-D--
--VPS-------T---M-QGWI----YQAVSGH-------G--NASQRQKCVRVDFAG--
-N---YHIDYPIYQ---------------E---D--QA----PWLCIK--------DGAW
DQSDPKAYVDWFNE--TDQ-----LARIIRYLKSWGDNV----------RHNMLSGLAM-
TLLAEDNYYQ-
>EP10057_Bacteria_all|2583012862 251 bp
----LNMTYTQGSSAMRTIIIK--E-DGYDADRGVF-------------LP--EKP-SVT
-------------AETV-QKYI----YDAVKDHTS---G-A---EHRKKCIRVFYK----
--S-AYNIDF-PAYE----------------------H----AYMAVKGDG--------W
IKDDPWHMIKWLEK---HKDLNGQLLRIIKYLKVW-ASK--CDFKM-------PSGIAF-
AVWAANNSKS-
>EP10057_Bacteria_all|2719779809 251 bp
------CFYIQGSYKMKNGIRTS--QDICDLDDGIY-------------F---RQP-D--
--VAS-------T---L-KDWV----KQAVDGH-----D-T--KPENRKKCVRSIFVN--
-D---YEIDHPVYY---------------VEGQE--Y-------LAVN--------GSGF
EDSDPKAVVDWFVS--DKEG---RLVRIIKYLKGWADKQ----------TFKMPSGLAL-
TILATNAIVL-
>EP01096_Ripella_sp_DP13Kostka|EP01096_Ripella_sp_DP13Kostka_P018178 251 bp
------RFYIQGSYKLKLIIRTK--DDTCDLDDGVY-------------F---ENP-DN-
--VST-------T---L-QGWV----KNAVEGT-----D-S--KVEHRKKCITVDYKA--
-G---YNIDLPVLF---------------S---E--VH----PNLAVK--------NLGF
QEDDPKEFVEKFNT--SEQ-----MVRIIKYLKAWCDHK----------RENMPSGLSM-
TVLTMDNYVPN
>EP10057_Bacteria_all|2682269834 251 bp
------SFKGQGSYMMNTTIEPL--SKEFDIDDGVY-------------I---GKE-EDK
--PVQ-------T---A-HNWI----YDAVKNR-----S-S--EPLDKNTCVRVIYKN--
-D---YHVDLPIYY---------------FDRNE--DTLEEPPLLAHK--------SKGW
IESDPYKFKIWFDE--KPQ-----LKRIVRYFKAWSNKK--QQDN----SLKFPSGMIF-
TILASEN--YY
>EP10057_Bacteria_all|2525550613 251 bp
------TFQSQGSYVMDTIINPE--NKDYDLDDGLY-------------F---GQL-SKH
-QPAQ-------T---F-HNWV----IRAIEQG-----S-D--EIKDKPPCVRVHFRS--
-GDFNYHVDIPIYY---------------RE-------IHR-PELAHL--------NEEW
PESNPVAFIIWFEE--DHQ-----LRRIVRYLKAWGDHI--DND--------MPPGIAM-
TILAGRNYCPA
>EP10057_Bacteria_all|2727940914 251 bp
------KFYGQGSFMMGIAINPI--PSKYDVDDGIY-------------F---GK--ESE
-RK-Q-------T---Y-HNWI----WDAVDGH-----D-T--PPVDKNTCIRVIYHD--
-G---HNIDLPIYF---------------VKGDD--D-----PQLAHK---------KSW
LDSDPREFVTWFTG--KDQ-----LRSLVRYMKAWADYQ--NNSS---GTSKMP-GMVM-
TIWAAENACY-
>EP10057_Bacteria_all|2686760126 251 bp
------TFYWQGSYAMCTLLNPI--KDEYDLDDGIY-------------F---SDD-IND
-RKID-------W---Y-HQEV----YEAVKDH-----E-N--GADDLDPCVRVQYAD--
-G---HHIDLAIYF---------------HTTED--K-----TMLAHR--------AEPW
HESNPDEMIDWF----KTK-----MRELVRFMKAWCEYK--RNEG-----IKMPSGCIM-
SMLTSKYYQW-
>EP10057_Bacteria_all|CDNTase008_B_Bacteroidesthetaiotaomicron 251 bp
------KFHWQGSYAMHTILNPL--KDEYDLDDGVY-------------F---GKS-EDE
-RHVQ-------W---Y-HDRI----YEAVDGH-----S-I--KPDDNKPCITVNYGD--
-G---HHIDLPIYF---------------VEGDK--H-----PLLAHK--------TKSW
LDTDPRELLNWFNG--HPQ-----LRRIVRYLKAWCEYI--RFKE-----IKMPTGCSL-
TMLAVKNFKSN
>EP10057_Bacteria_all|2752577515 251 bp
------KFTSQGSFPLQTNLNPI--KEKYDLDDGVY-------------I---CAE-SER
--LVD-------A---Y-HSRI----LNAVENH-----K-D--E-VDKTTCVRVCFAD--
-G---HHIDLPIYW---------------EKDGD--I-----PLLAHK--------AKGY
IESDPKAFTTWVQE--SGQ-----LLRLIRYAKAWKNYR--ETES----SLRLPSGFLL-
TVLFCEEYVP-
>EP10057_Bacteria_all|2585113435 251 bp
------KFHPQGSSEMGTTINPI--VAYYDTDYGVY-------------F---KKN-DDD
-IQIN-------T---W-HDWV----YKSTENH-----Q-K--DSIKKTTCVRVVFAD--
-G---HHIDLPIYF----------------KEDD--T-----IELAHK--------SKDW
LESDPKEFYEWFND--RSR-----LEAIVRCLKAWKNFR--ENKN---SNLKLPSGFEL-
TILATNHYVD-
>EP10057_Bacteria_all|2637051568 251 bp
-----AETINQGGYAQRTMTQPP--ENRYDIDLGIV-------------FEQ--------
--KPR-------T---T-RDWV----RQAIARKGS---K-N--DPVTKKKCVRVVYSN--
-G---YQCDFPVFR---------------RWTER--------YELSS---------GDEW
VASDPAAMNEWIKN--SYQ-----LRRIIRYGKFYSKTH--L-------RASFPGGLVA-
TAIFIECYVEV
>EP10057_Bacteria_all|2579867848.GO13_04304 251 bp
-----SNFKPQGSVAMGTVIQTK-FDEEYDIDDGLV-------------IAR-KNG-DGN
-EMTT-------E---V-REAV----RDA---------K-R--QPKLFTNCVRVFYADTD
EK---HHVDFPVYR---------------W-TNE--NV----QELASE--------SD-W
VRSNPTQVNDWFNT--GTQ-----VRHLIQLLKRFCRSR--KDWL-----ELLPNGMKL-
SMLVDECQPP-
>EP10057_Bacteria_all|645000547 251 bp
------HHLIQGSYAMYTMVQRP--DDDYDIDDGAC-------------FSR-KGA-QGA
-DKAL-------A---A-RQMV----RDAIDDGS----K-K--KPECLPKCVRVHYAA--
-G---YHVDIPVYR---------------W-TDD--GH----RELAAA--------D--W
IESNPQIITNWFKK--PYQ-----MRRLVCLLKAWSSSR--ASW-------NLPSGLIF-
SVLVDELYVPR
>EP10057_Bacteria_all|2637550557 251 bp
------RFVKQGSYAMHTMVQAN--AATSDIDDGVV-------------FAK-VGE-RGG
-EFPL-------Q---A-KNMV----CDALNEKK----K-T--PPEVRTNCVRVYYAD--
-G---FTIDMPVYR---------------V-ELN--GV----YELAAA--------E--W
KESDPEAVTEWFVG--GRQ-----LRRMVRLLKAWSKSR--ISW-------TLPSGFVL-
SILTNEKYPQG
>EP10057_Bacteria_all|2649934337 251 bp
------EFVKQGSYAMKTMCRDP--DNDYDIDDGVY-------------FHK-VGD-RGA
-EMSL-------Q---A-RWMV----RDAVDDGK----K-R--APEVRSNCARVFYEK--
-G---YHVDLPVYR---------------V-VTD--GH----YELAAS--------SG-W
KRSDARDVSDWY----GIQ-----LRRVNRDLKKYARSR--YSWR-----GSILSGFGI-
SVLTTEKFRA-
>EP10057_Bacteria_all|2728749827 251 bp
------GSRTQGSYAMRTMIQHD--RGDYDVDDGVY-------------FSR-KND-KEE
-DKPE-------D---A-RKMV----SDALQDKR----A-D--QPEARNNCVRVYYKE--
-G---YHVDVPVYR---------------IRTKT--GS----YEIAAG--------DK-W
RSSDPLANTKWF----DGQ-----FIRIVRLAKGFARSR--YGWS-----DKIASGFAI-
SKLVADNFAQS
>EP10057_Bacteria_all|CDNTase006_B01_Achromobacterxylosoxidans 251 bp
------EVRSQGSYQMRTMVQDD--ANDYDIDDGAY-------------FAS-KDN-AGV
-ALPK-------A---A-RERV----CNA---------V-W--DGTVKRNCVRQVYAA--
-G---YHIDIPVYR---------------TNNND---E-----ELASG--------DE-W
TRSDARAVTRWFNG--GSQ-----MRRVTKLTKKFAR-R--SSWK-----DETTSGICI-
TKLVVDHFYS-
>EP10057_Bacteria_all|2689378617 251 bp
-----KKFSSQGSYAMRTMVQDD--ACDYDIDDGAY-------------FDK-KNA-EGD
-YLAL-------D---V-RKRV----KKALKDDR----A-Y--DAVVKTNCVRQEYPD--
-G---YHIDIPIYR---------------TCSKDIWGE----YELASG--------DE-W
TKSDARKVTSWYND--TSQ-----MRRITKLTKKMARSR--NAWK-----KKTTSGICI-
SKLVVDNFIAC
>EP10057_Bacteria_all|2671890747.Ga0116911_102264 251 bp
-----ADYKNQGSYAMHTLNQCE--HTDYDIDVAII-------------FEK-PA-----
------NA---AD---A-RIRI----RDALQEKGT---S-K--DPDARKNAVTVWYSD--
-G---YHIDFAVYR---------------RT--D----WLGKTVIEHA-------GGDEW
TERDPMAYTNWFTG--KGQ-----LRRIVRFVKAFARSR--SAWA-------LPGGITI-
TTLVCEVYKQH
>EP10057_Bacteria_all|2643609896.Ga0102007_10487 251 bp
-------WYNQGSYAMHTLNQDD--TNDFDIDVGLI-------------FNK-PS-----
------DP---LK---A-RQRI----ADALAKRCT---T-Q--EPTAKKNAVRVAYAD--
-G---YHIDFAIYR---------------YT--D----ATGTLHTEHA--------STSW
KPRDPMAVNTWFNK--DGQ-----FRRIVRFLKWFSRSR--ASWS-------LPGGLIV-
STLVAEVYVPN
>EP10057_Bacteria_all|2676847590 251 bp
-----PSFIEQGSIAMNTTNQSE--DKDYDIDVAVI-------------FPT-SN-----
------NP---LD---A-RKLI----AKAINKNNA---S-K--PAEARTNAVTVWYTE--
-G---YHVDFAIYR---------------FE--E----F-NQTKFEHA--------STEW
LDRNPKAITEWFIE--KAQ-----LRKIVRLLKRFCKSR--LNWN-------LPGGFIL-
SILAIECYSPN
>EP10057_Bacteria_all|2655113206 251 bp
-----SEDRIQGSMAMHTITQND--EKDYDIDVGIV-------------FEA-NSL----
------GA---QA---T-RNMV----ANALERKT----R-Q--PPEVKTSCVRLKYSSL-
-G---YHMDFAVFQ---------------SKEYE----WDDNYIYEHA--------GTEW
TERHIKALEEWFI---SDD-----LRKIVRLSKMFCKSR--DSWK------NMPSGLVQ-
TILCDSLKY--
>EP10057_Bacteria_all|CDNTase004_B03_Staphylococcusepidermidis 251 bp
-----SEDRIQGSMAMHTITQND--EKDYDIDVGIV-------------FEA-NSL----
------GA---QA---T-RNMV----ANALERKT----R-Q--PPEVKTSCVRLKYSSL-
-G---YHMDFAVFQ---------------SKEYE----WDDNYIYEHA--------GTEW
TERHIKALEEWFI---SDD-----LRKIVRLSKMFCKSR--DSWK------NMPSGLVQ-
TILCDSLKY--
>EP10057_Bacteria_all|2717047859 251 bp
-----EDPVVQGSVTMHTVTQND--SNDYDIDVAIV-------------FEK-PD-----
------GT---IA---A-KRVV----EKALLKKCT---K-E--EPKAHTNCVRVVYKD--
-G---YHIDFAVYR---------------YKENE----SDTEYIYEHC--------GSEW
RERDPRKITKWFIS--DLK-----LREIVRLLKMFCKSR--SSWS-------MPGGLIQ-
SVLADECFSD-
>EP10057_Bacteria_all|CDNTase005_B02_Desulfotomaculumalkaliphilum 251 bp
-----KDNVVQGSVAMSTVTQND--KHDYDIDVAVI-------------FDK-PS-----
------GT---TA---V-KNIV----VNSLKKKCK---K-T--EPEAKTNCVRVAYEE--
-G---YHIDFAVYR---------------FK-ND----SD-EFEYEHC--------GSEW
SKRDPRTITNWFIE--DYK-----LRKIVRLLKMFCKSR--EHWV-------MPGGLIH-
TVLVVECFEP-
>EP10057_Bacteria_all|2718208747 251 bp
-----VEDIEQGSVAMRTVTQHD--KKEYDIDVAVV-------------FDS-PE-----
------IP---KD---V-KAIV----EDALKRKCT---K-A--APQAKTNAVTVEYAS--
-G---YHIDFAIYR---------------KP-NL----FG-GYVYEHC--------GSEW
RERDPRAINNWFKE--NNN-----IRKVVRILKMFCKSN--PGWL-------MPGGLVQ-
SILVAEIQN--
>EP10057_Bacteria_all|2657780097 251 bp
-----CDTINQGSYIYGVGVIPL--SQEYDIDVGLV-------------F---RAI-DY-
-K-----P---KN---V-KNWV----YEAVKNH-----T-S--NVEDRGSCIRVRYTA--
-G---YHVDLVVYA--------------YVNHEN--------YQLAR--------KDGTW
NQSDPKTLKKYIEN--ADQ-----IQRVTRYFKRWNDLV--IAKE----SPDKPTGLAM-
LLLVIQYLSAP
>EP10057_Bacteria_all|2687373013 251 bp
-----CVEFIQGSYKMKVGICAV--EGEYDIDVGLR-------------F---DDS-KY-
-T-----A---ET---V-RGWV----FEAVDGH-----T-E--TVEQKPSCIRVVYAD--
-G---YHVDLVSYA--------------WEKKEQ--------YRLAH--------ESKGW
RPADPPALVQHVID--TDQ-----FRRVVRYLKRWNDRA--MPFE----SKNKPSGIAL-
VLLTERHLSGP
>EP10057_Bacteria_all|2618944831 251 bp
-----HSTFLQGSLATHTGIIPI--DGDYDIDRAIA-------------I---ASS-PD-
-N-----P---LE---P-KKII----KYVLENH-----F-K--EPKIKKPCVTADYIN--
-E---FHIDFPTYR----------------DSIH--------YELAVGKEFSD-QNNRSW
SPSDPKGLVEWITS--KYQ-----FYRLVRYMKRWRDER--YSSK----ERKKVYSVAL-
TIMIKESFCPN
>EP10057_Bacteria_all|2639439720 251 bp
-----ENSFLQGSFSVDTAIKSK--TGDYDIDRSIV-------------I---DTA-PE-
-D-----P---LK---P-KNVI----LEVLENR-----F-Q--DPKVKMPCVTADYLS--
-K---LHIDFTVYS----------------DQFN--------YKLSVGKRGSS-DDLKEW
SDSDPIGLKDWILS--RKQ-----FKRFVRFIKRWRDVT--FGEE----VKKKIFSIGL-
TVMIKNEYKPD
>EP10057_Bacteria_all|2744797671 251 bp
-----IEDFIQGSLATFTGIREK--GQDFDIDRAIV-------------I---GLA-PE-
-N-----P---IT---P-KLAV----LEVLEKR-----F-K--NAKIKKPCVTADYKA--
-Q---LHIDIPIYR----------------YDNQ--------YELAVGKRHSD-EDNREW
SRAAPRELIDWVND--HDQ-----FRRIVRYLKRWRNHT--FGDD----VRRKIYSIGI-
AVMVKESFCPS
>EP10057_Bacteria_all|CDNTase010_B07_Escherichiacoli 251 bp
-----VEDFIQGSLATFTGIREK--GQDFDIDRAIV-------------I---ELA-PE-
-N-----P---IT---P-KLAV----LEVLEGR-----F-K--NAKIKKPCVTADYKA--
-D---LHIDIPIYR----------------YNNE--------YELAVGKRHST-EDNREW
ARAAPRELIDWVNN--HDQ-----FRRIVRYLKRWRNFT--FGDD----VRRKVYSIGI-
AVMVKESFDSS
>EP01086_Lenisia_limosa|EP01086_Lenisia_limosa_P012540 251 bp
-----VDNFVQGSLETFTGIKEK--GADFDIDRAIV-------------I---DEA-PT-
-D-----P---AD---V-KKVV----LSILENR-----F-R--NAKIKKPCVTADYQS--
-Q---LHIDIPIYR----------------TYWS--------YQLAVGKKDSN-AENKVW
SDSAPKELISWVND--LYQ-----FRRLVKYLKRWRNFK--FSHD----VSRKIYSIGL-
TVMIKQHFRPS
>EP10057_Bacteria_all|CDNTase011_B07_Acinetobacterbaumannii 251 bp
-----IDNFVQGSLATYTTIKEP--GKDFDIDRAIV-------------I---EES-PS-
-D-----P---LV---P-KKVI----LEILEDR-----F-Q--NAKIKKPCVTADYKF--
-K---LHIDIPVYR----------------NSWG--------YELAVGKKDSA-DEHKIW
SESSPKELIDWVND--LHQ-----FRRLVRYLKRWRNLK--FSPD----VCRKIYSIGL-
TVMIKQNFKPS
>EP10057_Bacteria_all|2727263914 251 bp
-----IEFIDQGSYAIDTGIKPT--DGNYDIDEGVI-------------I---YKE-DYE
-N-----P---TK---F-KEVV----RDIMLTH-----T-N--PPKIKKPCVTITYSE--
-NEPKYHVDLPIYL---------------SSDDN--------LYLSWGHETSR-S-NKDW
IFSDPEGLNKHIKN--KKQ-----FKRIVRYLKKWKDKE--FATE----SDGTPPSIGI-
TLIAADNLISV
>EP10057_Bacteria_all|2601096016 251 bp
-----FEVINQGSYILKTGIKPE--DQEYDIDVGLI-------------F---NKD-DY-
-K-----P---LD---L-KEKI----CSILENH-----D-Y--GAKIKKPCVTVTYKK--
-NKAAFHVDLVVYA---------------EDNEQ--------LYIAKG-ISSN-QESIKW
EKADPKGLVDYINN--RDQ-----FRRIIRYIKKWRNRR--FSNF----EHISPASIGL-
TLMAIDNFSYY
>EP10057_Bacteria_all|2688215920 251 bp
-----FAHFNQGSYAMGTGIFPK--DGDYDIDVGLL-------------F---TTD-DYK
-N-----S---VE---L-KEKV----YDALDRA-----S-R--NADIRRSCVTVQYVR--
-EVPQYHVDLAIYA---------------DPNSD--------IYIAKGKRNSD-ADKKFW
EKSDPKGLLAKVNK--RAQ-----MRRVIRYLKKWRDKT--LGGE-------KPYSIAL-
TVCVLNHFIPK
>EP10057_Bacteria_all|2698535696 251 bp
-----FTKYDQGSYAMNTGVKPK--NDDFDIDVGII-------------F---TND-DY-
-D-----S---HK---L-KQLI----FDKLDTQ-----N-R--TVEYNRPCITVKYSD--
-G---YHVDLAIYS----------------DNDD--------IHIAWGKKNSK-E--RLW
FKAEPKELTDWVAD--SKQ-----FRCNVRYLKKWKWRK--FSSY----GNAMPPSIGI-
TIQARDSFIYK
>EP10057_Bacteria_all|2723512433 251 bp
-----FKEFNQGSYAMHTGVKPF-KQDEFDIDVGLV-------------F---NAE-KHQ
-D-----P---VE---L-KKRV----LKALNHP-----A-R--TVKVKRPCVTVSYAA--
-NESGYHVDLACYM---------------SNSDL--------LDLAKGKLNSA-PTEKKW
ETNDPKGLIEKINN--RHQ-----MRRVIRMFKRWRDKQ---ALN-------KPISISL-
TCEVYERFQPV
>EP10057_Bacteria_all|2700914290 251 bp
-----YSTFHQGSYELSTGVNPL--GGDPDMDVGII-------------F---QPE-DYG
-D-----P---VV---L-KRFV----RNALEYI-----N-R--TVRIRKPCVTVEYLK--
-GEREMHIDLAIYC----------------NSSV--------TQLARGRESTN-TDFRYW
ETSEPKKLNTTIID--E-Q-----WRRVVRYLKRWRDIK--IGHK-------NIPSIAL-
TVEAIQQFKAV
>EP10057_Bacteria_all|2675099809 251 bp
-----VEYFNQGSYALGTGIKPR--NGDYDIDVGVL-------------L---DKE-EYG
-S---------VE---I-KKIV----RDALTHR-----N-R--TVTIKRPCVTVTYLK--
-NIPDYHVDLPIYT----------------DDKN--------MYLARGKEFSS-EDLKTW
DISNPNELTNTILG--RLQ-----FRRCTRYLKQWRNEK---GLD-------YFKSIAI-
TSAVYEHITDE
>EP10057_Bacteria_all|2611881809 251 bp
-----FEWFNQGSYAMHTGTVPL--NSDYDIDIGLI-------------F---TRA-AYK
-D-----P---VA---L-KVAV----RDALKRS-----R-R--TVRVRNSCVTAHYLR--
-EQSAYHVDFAVYV----------------RADL--------LDIAKGKEHSE-PTRRLW
EKSNPQNLTRRLAN--R-Q-----YRRCIRYLKRWRDLH--FTSG-------APVSIAL-
TAAAYHWFEPR
>EP10057_Bacteria_all|2671330542 251 bp
-----FAHFVQGSYAMRTGVVPL--DGNYDIDVGLI-------------F---TER-EFP
-D-----P---VA---L-KRRV----RDALAGY-----G-R--TVDIRRSCVTVTYIR--
-NRPDYHVDLALYV----------------GKSS--------LLLAKGREFSG-ADQCKW
VQAFPKELTAYILG--A-Q-----FRRCVRYLKRWRDHR--FNSD-------GPISIAL-
TVAAAHWFQPK
>EP01133_Synstelium_polycarpum|EP01133_Synstelium_polycarpum_P018250 251 bp
-----FEWFHQGSYAMRTGVVPK--DGNYDIDVGLI-------------F---GVE-RFP
-D-----P---VA---L-KCIV----RDALNGY-----N-R--TVVIRRPCVTVTYQR--
-NLPEFHVDLAVYM----------------QPNS--------LVIAMGREFSK-PEQREW
VPAAPGELTQFVIS--A-Q-----LRRCIRYLKRWRDEN--FIDG-------APLSIAL-
TLAAARWFEPK
>EP10057_Bacteria_all|CDNTase009_B07_Thermoanaerobacteritalicus 251 bp
-----YTPFNQGSYAMGTGVKPI--DGEYDIDVGIR-------------F---SKD-DYP
-D-----P---VE---V-KKWV----YDALQDH-----T-S--EVKMRRSCVTVTYFK--
-DEPEFHVDLAIYA---------------NNDDK--------LYLAKGKLYSD-DENKYW
EVSNPLELITKIRN--RNQ-----FRRVIRYLKRWKDVN--FTTD----GSAAPTGIGL-
TVAAYNFLTIS
>EP10057_Bacteria_all|2687359242.Ga0074915_100560 251 bp
-----FTWFNQGSYVLKTGVYPL--DGDFDIDVGIV-------------F---NRE-DF-
-S-----P---TR---V-KGWV----YDALDTK-----N-R--TVYFKRSCISVQYHE--
-SEEAFHVDLAIYV---------------EESQT--------FHLAKGKARSK-SDFKLW
EPAEPFKLLDLIKA--RAQ-----FRRTIRYLKRWNDLN--FYSY----GNGKPRGIAI-
TALALNSFRVC
>EP10057_Bacteria_all|2642669735 251 bp
-----PESFNQGSYAMSTGVKPI--DDDYDIDVGLE-------------F---SKD-DYK
-S---------LE---V-KNWV----YDVLKDH-----T-K--SVEIKNPCVTVTYHK--
-EEPIYHVDLALYS---------------DNADK--------MYLAKGKEYSN-SKNKRW
EPADPKGLIKAIQN--RAQ-----FRRIIRYLKRWKDIK--FSSD----GNAAPLGIGI-
TVAAYKWFNVS
>EP10057_Bacteria_all|2639222354 251 bp
-----FR--DQGSYAMNTGIKPL--EGDFDIDQGVY-------------F---SVT-DYP
-D-----P---VV---L-KERV----HEALDGH-----T-K--KVEIRRPCVTVFYQD--
-G---YHVDLAVYS---------------ANADQ--------DYLAMGKVGSE-EKYRVW
QLSDPTALTDKLFE--RKQ-----YRRVIRFMKRWKDVN--FVSS----GNGAPRGIGL-
TVNTHDYFQPN
>EP10057_Bacteria_all|2733216421.Ga0128790_1097110 251 bp
-----YEPFNQGSYAMNLGVKPI--DGDFDLDVGLR-------------F---SKA-DYP
-D-----P---VV---V-KGWV----HGALDGH-----T-R--KVEVRRSCVTVFYQE--
-GEDIYHVDLAIYS---------------RNADK--------DYIAKGKPGQR-ADERRW
EPSDPQELQNVILS--AQQ-----FRRVIRVLKRWKELR--LSPH----GRKAPKGIAL-
TVAAHHWFEVS
>EP10057_Bacteria_all|646386924.Hoch_2217 251 bp
-----FESFNQGSYAMGTGVRPL--NGDYDIDVGIV-------------F---LYK-QEV
-T-----P---LQ---A-KQLV----YDAVKEH-----T-A--RVDWKNPCITVYYQQ--
-SKLKYHVDLVVFA---------------DRHAK--------LWLARSKQNAA-PAQQEW
QADDRKGFIAAVKD--GYQ-----FRRVIRYLKRWADLH--FPHT----GHAKPSGFAL-
TVAAASWFRAH
>EP10057_Bacteria_all|2695007342 251 bp
-----FQHLNQGSYQMGTGIQPA--QGDYDIDVGLC-------------F---STR-DYP
-N-----P---VS---L-KVLV----ADALAEH-----T-D--GTRIRRSCVTVYYKL--
-GEQAYHVDLAVYA---------------DNPMQ--------LFLAKGYRDAD-AKSRSW
ESSDPKGLCAWVEG--ELQ-----FLRVIRALKRWKTEK--FKLD----GDNAPSGIGL-
TVAAGKWFSPR
>EP10057_Bacteria_all|2643711100 251 bp
-----YTTFNQGSYAMKTGIKPL--DGDYDIDLGLF-------------F---SKE-DVG
-T-----P---VE---A-KKWV----YDALVGH-----T-N--DVLMKKPCVTVTYAA--
-G---YHVDVTIYA---------------ENSDK--------VYLAKGKLAST-VENQSW
DESNPKDLIKEIRQ--RKQ-----FRRLVRYLKRWKDVQ--FKGS----TYGKPTGIAL-
TSIVYHHMQVK
>EP10057_Bacteria_all|2610217449 251 bp
-----FETFNQGSYSMFTGIKPI--DGDYDIDVALL-------------F---SKD-DYP
-N-----P---II---V-KKWV----HDSICMG-----Y-D--DVEMKKPCVTVKF----
-EDRKYHVDFAIFS---------------ENQDN--------TYMAKGKLHST-PENRCW
EHSAPEKLVNDIKG--REQ-----FRRVIRYMKRWKDNK--FKGQ----VN-RPSGIGL-
TVAGLTHFQSK
>EP10057_Bacteria_all|CDNTase012_B07_Geobacillussp. 251 bp
-----FEIFHQGSYAMYTGVKPL--DGDYDIDVGLL-------------F---SKD-DYP
-N-----P---VT---V-KKWV----YDALTKN-----Y-E--DVEMKKPCVTVKFKA--
-EERNYHVDFAVYA---------------YESDK--------TYLAKGKLNSN-AENRYW
EESDPKTLVNDIKN--RKQ-----FRRVIRYLKRWKDIK--FKGQ----VN-RPSGIGL-
TVAGLTHFQPK
>EP10057_Bacteria_all|2728798000 251 bp
-----FETFLQGSYSVYTGIKSC--KIDFDIDIAVA-------------F---DHT-VYE
-D-----P---RE---P-KLWV----KEALVEIF----N-A--QVNLKVPCVTATFTG--
-KKKNVHVDVAVYA---------------ED--N--------YFLAKAKEFSA-PENRCW
EEADPKVLKEKINS--RKQ-----FRRCIRYLKRWKDNN--FNQE----Y--KPTGIGL-
TINVMDTFLVN
>EP10057_Bacteria_all|CDNTase013_B07_Enterococcusfaecium 251 bp
-----FETFLQGSYSVYTGIKSC--KIDFDIDIAVA-------------F---DHT-VYE
-D-----P---RE---P-KLWV----KEALVEIF----N-A--QVNLKVPCVTATFTG--
-KKKNVHVDVAVYA---------------ED--N--------YFLAKAKEFSA-PENRCW
EEADPKVLKEKINS--RKQ-----FRRCIRYLKRWKDNN--FNQE----Y--KPTGIGL-
TINVMDTFLVN
>EP10057_Bacteria_all|2619600588 251 bp
-----VDFFNQGSYSTFTGVLPF--DGDYDIDRGAI-------------A---SRE-DM-
-S-----P---KK---A-KEIL----YNALIKTF----S-N--SVKVKQPCVTVSFPE--
-N---VHVDVALYC---------------ED--N--------VFLARGKLGSA-EENTSW
EEADPKTLTKSINE--RNQ-----FRRIIRYLKRWKDIN--FKNQ----EN-RPTGIGI-
SVFAVKYFTPN
>EP10057_Bacteria_all|CDNTase014_B07_Streptococcusagalactiae 251 bp
-----KSFFNQGSYSTYTGILPI--EGDYDLDRGLK-------------I---DRH-SN-
-S-----P---KE---V-KKFI----FDALVSEF----E-N--RVKVKNPCVTVSFPE--
-D---VHIDIAVYC---------------EN--N--------YFLARGKLNSI-YENIKW
EEADPVELTKKINN--RNQ-----FRRVIRYLKRWKDLK--FKNQ----DN-RPTGIGI-
SVFAVSNFSVS
>EP10057_Bacteria_all|2609118652 251 bp
KGKI-RLFYQQGSVAIGATIRAK-FFEGFDIDIIVE-------------L----IA-R--
-D---LTP---SQ---A-LDLL----YEAMRGEPS---Y-D--MTERQTRCVTVHYAD--
----GMHIDLSPSES----E-----------DPRR-------SYIYNS----K-PERDHK
VLMNSFGFAEEYNASLG-GK---SATVGQMLIKRNRNIR--W--AN--RDGRMPASAML-
ACLTLEVAESG
>EP10057_Bacteria_all|CDNTase039_G10_Bradyrhizobiumjaponicum 251 bp
EGRV-ACFYPQGSMAIDATTSTR-GDDEYDLDIVAE-------------I---EGP-D--
-----LGP---EA---L-LDDL----EAALESYPS---------VVRQTRCITLYYAD--
----GMHLDITPS-R----A-----------KEKE-------GEIPHA---KK-GPARY-
VPMNSYAFGKWYCAVEI-KS---VTTVALQLIKRHRNIA--Y--AT--ETGRIPPSVML-
SCHAGHAAR--
>EP10057_Bacteria_all|CDNTase040_G10_Mesorhizobiumsp. 251 bp
HDQI-EHFYVQGSMAIDATISTR-GDDEYDIDIVAQ-------------L----GS-QYR
-H---MTP---LG---I-LKAL----AAALKDYPQ---------IVQQTRCITLFYAD--
----NMHLDVTPALY----G-----------TDRQ-------SAITHA----K-GPDDCM
VPMNAYGHAEWYMAVDV-KN---MATVALQLLKRYRNVR--Y--AN--YSGRIPPSVML-
SYFAGAAAL--
>EP10057_Bacteria_all|2631785771 251 bp
ANGI-EHFYPQGSMAIDATISTR-GDDEYDIDIIAQ-------------L----SP-RYR
-R---LGP---LG---V-LKAL----EDALADYPQ---------VIRQTRCVTLVYGD--
----RMHLDISPGFV----G-----------EERC-------SHIMHA----K-GPEDHE
VPTNAYGFAEWYKEVDV-KN---MATLALQLLKRFRNIR--Y--DQ--RKGRMAPSVLL-
AYYAARSAT--
>EP10057_Bacteria_all|2694920278 251 bp
RKLM-ARVYPQGSRAIGATIVNG-AEDRFDLDAILE-------------F---YRP-Q--
-G---WTP---RD---V-LDEL----FIAFQGFPV--------KIERCTRCIQLQF-A--
----FMHLDVTPMDP----E-----------HERV-------GQIFHS------PDRDET
HDVNPFGFIQWFKAIDR-DT---PQVIALKLMKRYLNRR--Y--AN--RDLKRPVSIYL-
SKIAALLPAHP
>EP10057_Bacteria_all|2596841232 251 bp
RPLI-SLIYAQGSVATSTTVLSG-DEDRFDIDAIVE-------------V---DVP-P--
-D---WSD---NR---A-LDEL----FVTLQGFPV--------KITRCTRCVQMQF-A--
----FMHMDVTIMDA----R-----------GDRP-------GHIFHS------PDTSYR
VDANPWGFTDWFRSQVRIDA---QEVVALKLLKRYLNLR--Y--TN--SALKRPPSVWI-
TKLTADIGY--
>EP10057_Bacteria_all|2585263740 251 bp
REYF-TRLYPQGSMAIGGTIASK-LNDEFDIDVIAE-------------L---NIS-A--
-D---SPP---GV---V-LDTL----FNAVNGGES---H-G--KVTRRTRCVTVEY-Q--
----DMHLDITPAVP----N-----------DERT-------SIIFHA----H-EDMHRH
IIANPWGFADWFEDADE-KS---MPLIALQLLKRWRNKC--Y--DL--RQGRCPPSIVI-
AYYVAMNAR--
>EP10057_Bacteria_all|2741064302 251 bp
AGKI-QMFYPQGGFSIGATTARH-ADADFDIDAMVQ-------------L---DMP-A--
-D---SDP---ED---V-LSEL----HDAIKGEPS---H-L--KTERKSRCVTVKY-D--
----QMHLDVTPAVP----Q-----------DERS-------SVIFHS----K-KLHKER
LIANPWGFAQWFLAAER-KS---RAVIALQLIKRWRNLA--Y--DA--RHNRLPPSVVL-
AHSVAVNAN--
>EP10057_Bacteria_all|2600857355 251 bp
EGKV-LECYPSGSFSIAAAIYSH-VSMQHDVDVVIE-------------V---DYP-I--
-G---TDP---AW---M-LDQL----FKAVKGEPS---Y-E--KVIRNSRCVTVTYPD--
----GVTVDLMPVAL----G-----------PERS-------GVLFHH----N-PKYAKE
V--NPKAFTLHFNATQE-KS---PRLVAIQLLKRFRDIQ--F--RD--REGRWPPSVII-
AAMALDAGQ--
>EP00913_Durusdinium_trenchii|EP00913_Durusdinium_trenchii_P015220 251 bp
KGRV-RRVYGQGGAAQGSSVASR-ANDEFDIDAMLE-------------L---DPE-I--
-D---RGP---AF---V-LDLL----YHTIRGEPS---Y-K--VTTRCTRCVQVQYAD--
----KMHVDLTPAIL----G-----------LARQ-------STIFHH----R-VEPGKR
VTANPFGFTEWFKEVEG-MS---RALASLQLIKRFRNLR--Y--DL--RDRRCPPSVLL-
AKLVAGFRA--
>EP10057_Bacteria_all|2585096725 251 bp
QGLV-GLVYGQGGVATGSVVANR-ANDEYDVDAIIG-------------L---SIQ-P--
-N---SDP---QL---V-LDTL----YDSVRGEPS---Y-N--VTTRCTRCVQVAYAD--
----SMHVDLTPAVQ----G-----------PDRE-------SIIFHH----R-AEAGRH
IIANPYGFADWFKATEE-TS---RALLSLQLTKRFRNLR--Y--ND--RDHRCPPSVLL-
CRLIAEHKV--
>EP10057_Bacteria_all|2639077417 251 bp
RELT-IEVHGHGSRQIGTLVRPL-HRIGFDVDAVLL-------------L---KRA-AML
-R---YGGEGARR---L-INDL----HRVLKRYAD---H-R--LIEKWDRCVTLVYVD--
----GVRVDVAPVIP---L---------VPSGETH-------ALIPDR---L---LER-Y
APTNPRGLEQGFNTVAVSKR---LLSIFVQLMKVHRNIC--FGAPK--NEDLSPASIFI-
TTLAAISYTLK
>EP01030_Chromulinospumella_sphaerica|EP01030_Chromulinospumella_sphaerica_P000128 251 bp
RDLT-ATVHAQGSRALGTIIRPM-RREGFDIDIVVR-------------L---HRA-AMR
-K---YGN--PVA---L-INDL----HTVIKRYAA---H-G--LVTRWERCITLQYAD--
----GMCVDIAPIIE---R---------IPYGETH-------ARVPDR---S---LKL-F
EPTNPKGLTNAFADLQVQSR---LLSRLVQLLKLHRNVA--FGG-I--GPDFSPRSVFI-
TDLAATAYATR
>EP10057_Bacteria_all|2635223833 251 bp
AGLL-TTVHSHGSRHLGTIVRPR-DGQGFDVDLIAS-------------F---ETD-AFL
-A---YDLHGPGK---L-LDQL----ERCMDRYAR---H-R--LIKRYSRCITINYEG--
----GMTADIAPVIP---L---------QPYGDTH-------GLIPDH---E---FHQ-Y
EPTNPRGYSRYFKEVEVLGQ---LLSRLVQLVKLHRNTT--FGPPT--ADDLAPSSVFL-
TTLVAEAYKFQ
>EP10057_Bacteria_all|CDNTase045_G02_Burkholderiapseudomallei 251 bp
AGLT-TNIHGHGSRALGTLLRPS-DSEGFDIDLVAR-------------L---DQR-AML
-R---YGGGGPGL---L-LNHL----HAVLSRYAS---H-G--LIKRWERCVTLEYAS--
----GMFADITPVVP---L---------SPYGDTH-------GRVPDR---Q---LRT-Y
EPTNPRGLTRSFARISVFER---LLSRLVQLLKLHRNVA--FGK-A--TEDFAPSSVFI-
TTLAAAAYVDL
>EP10057_Bacteria_all|CDNTase041_G04_Burkholderiapseudomallei 251 bp
GETD-VHIVVQGSMRTQTTVAPR--REKFDLDIVVK-------------M---DG--DRI
-G---IDP---DE---F-FKEF----GDSLRGLNN---A-G--DPKPKPRCWRLQYPN--
-E---FYFDVTPALS--------------DITGTD-------LRVRD-------PDTG-W
SPSNPEDFADWFCEIEAIDD---ILRRTVQLIKLHRDLM--YHGAS--DKEGKPISVIL-
VTLATWAYNDV
>EP10057_Bacteria_all|2671330544 251 bp
PEHD-VIVSPQGSMATQTTIRPR--NTNFDLDIFVE-------------LL--PG--DRL
-G-----P---EQ---M-FSLF----GKALEGNES---T-G--VPEEKRRCWRLPYTG--
-K---YYFDVTPAV---------------TYAGQG-------MRVRD-------PDTQ-W
APTNPREFADWFCEVNGIDD---VLRRAVQLMKLHRDNM--YWEAS--QKDTNPISIII-
VTLAAQAYDDL
>EP10057_Bacteria_all|2632732987 251 bp
PREN-IKIHPQGSASSSTLIRSP-NNERFDIDAICE-------------V---DH--LAY
-K---NGP---IA---F-FENI----GYALEGE-----D-F--EIEKKKRCWRIQWRG--
-K--GHYIDLTPAVNNIS--NET-FIQ-NEYSEDA-------VWVVN-----E-PTRE-W
FSSNPRGFNKWISDAESLQD---NLLLAIRLFKRHRDIK--VKRNL--LAEFKPISVII-
TTLLGQCVNAM
>EP10057_Bacteria_all|2745745617 251 bp
PRGA-VEIIPQGSVSSRTLIRSP-NGEKFDIDAVCL-------------V---EG--AVS
-V---YKP---ME---F-FADV----GKALED--------L--ELEAKKRCWQVWFAN--
-E--PFYIEFTPSVSDLPS-LSS-FTA-SRYAATA-------LAVVD-----R-PTQA-W
KTSNPQGMSQWIEDVREISD---ALRVAIRLFKRHRDMS--VRRSI--IRDAKPISILI-
VTLLTSAYEGL
>EP01037_Dinobryon_pediforme|EP01037_Dinobryon_pediforme_P031260 251 bp
PQDA-VTVFPQGSASTKTLIRTL--NGKFDIDAVCE-------------V---DI--SIQ
-A---EDP---MA---F-FSAV----GTALDG--------L--EAAAKRRCWTITYPD--
-K--RFYLEFTPSVETVP--TER-LKQ-AEFVATA-------LAVVD-----R-PSEN-W
KTSNPKGIRDWVNRVEEVEE---TLRIAIRLFKRHRDIC--VHRGL--LSETQPISIIL-
VTLLTTCYEGL
>EP10057_Bacteria_all|2732710512 251 bp
RQQD-VNIFPQGSASTRTLIRTV--NRNFDIDAVCE-------------V---DI--SAE
-A---KDP---MA---F-FEAI----GAALEG--------K--GAECKRRCWTINFPG--
-K--PYYVEFTPSVSTVP--TSS-LER-NQFLDTA-------LAVVD-----T-PSRN-W
KTSNPAGIRDWVNRIEEVEE---TLRVAIRLFKRHRDMC--VHRGY--LLEYQPISIIL-
VTLLTTCYEGL
>EP10057_Bacteria_all|2725261566 251 bp
-LKD-CYIYAQGSVGIGTSVKPL-DKSDMDIDLVLH-------------L---PE--QSY
-P---LNQ---YQ---L-LRDL----IHELKQSSR---S-E--KPEPKRRCVTMQYGS--
-EGTSFHMDITPSMD-------------QPSRQNS-------VRVADI---FT-ANSP--
--SHPYGYRAWFREVETRKT---VLQIVVQLLKRHRDIW--KSDEG--NKDFAPISIVL-
TTLAARAYNDC
>EP10057_Bacteria_all|CDNTase054_G01_Vibriovulnificus 251 bp
-LAE-CHIYAQGSVGIGTSVKPI-DDSDMDIDLVLH-------------L---PS--QHY
-P---TTT---DE---L-LFNL----IRVLKDSQR---G-D--KNMPKRRCVTLQYGG--
-IGQGFHMDITPSMD-------------MPNHKSK-------VRVADI---KD-ANSP--
--SHPYGYRKWFREVEGRKT---VLQIVVQLLKRHRDMW--KQNKQ--NGDCAPISIII-
TTLAGLAYEKC
>EP10057_Bacteria_all|CDNTase047_G05_Serratiamarcescens 251 bp
LLQD-AVIYPQGSVRLNTTVKPK-N-EQYDIDLICY-------------L---PH--T-Q
-A----DY---TG---V-ISAI----RRRLESHNT---K-D--LLSDLPRGFRINYA---
---GDYHLDITPGRGAQH-------------PGQP-------LWVVDA---H-----TAW
KESNPSGYAEWFDS--STKK---LLNRIVQILKRHRDEW--AAEQD--DQRCRPISVII-
TTLACHAYNHI
>EP10057_Bacteria_all|2521802459 251 bp
LLEA-AQIYPQGSMRLRTTNKPL-S-EEFDVDLILY-------------L---PN--AGA
-A----TR---NE---I-VRVV----KQHLLNNKV---K-D--LVVDLPRGLRINYK---
---GNYHLDITPGKDLEAL------------PG---------LWVVDK---H-----SGF
KESNPEGMAQVFDDVTQVKK---PLNRIIQILKRHRDVW--SQQDT--NAVFKPISVVI-
TSLARSAYVEV
>EP10057_Bacteria_all|2523727650 251 bp
ALAD-GYVFPQGSFLTRTVVRAL--NGEIDVDAILL-------------L---RE--TAL
-T-------PC-E---L-LEAL----YTELEARAR---Q-G--GVERRNRCVTVHYAD--
-AL-PAHLDVTPAID-------------NDEGWGP-------LEVPDK---QA-D----W
HPTNPRDFADWFNDAENAFD---PLRATVKLMKRHRDAF--RERH---GDAPVPISVVI-
TTLAAKAYMEV
>EP10057_Bacteria_all|2661002518 251 bp
ILKD-AHIFVQGSIGLKTTIKPA-PAANVDADAIVL-------------L---PN--AQN
-V-------DSKE---V-LDAL----TKRFEEGTR---S-T--PIKPLRRGIRIVYAD--
-EP-GFHIDVTPARR-------------NSAGYGN-------LEVPDR---ET-G----W
KCSTPRDYSLWLENQDAEHN---PLRATIKLLKRHRDQW--ALNS---EPEYRPISAVI-
TTLAAKAYEKV
>EP10057_Bacteria_all|2634963927.Ga0081649_119110 251 bp
VLKS-AHIFPQGSIRLKTAIKPL-QAGTVDADAVVW-------------L---EH--AAA
-T-------SADD---V-LTAI----QQRFQDGKR---T-A--DIEELRRGIRIKYAD--
-EP-GFHIDVTPARK-------------NDCGKGA-------LEVPDR---KQ-G----W
KASSPIEYSDWLNNVEVDPN---VLRALIKLIKRTRDVW--AQKNP--SKDYRPISAVL-
TTLAGLAYEKL
>EP10057_Bacteria_all|2639257753.Ga0097799_10992 251 bp
LLEG-AHIFPQGSMRLRTTINPV-PAGTIDADAIVW-------------L---PN--AAG
-V-------EAET---I-LAAI----EKRFQEGSR---Q-Q--SIQQLRRGIRIVYAD--
-QP-GFHIDVTPARG-------------NTEGQGK-------LEVPDR---EH-G----W
KASSPIPYSDWLQEQAQNDD---PLRAAIKLLKRHRDEW--AIRT---KEEVRPISAVI-
TTLATHAWLNV
>EP10057_Bacteria_all|CDNTase042_G03_Citrobacterfreundii 251 bp
LLAD-AHIFPQGSMRLQTTINPV-PAGTIDADAIVW-------------L---PH--ARG
-I-------DART---V-LEVI----ERRFQEGSR---Q-E--DIQQLRRGVRIVYAD--
-EP-GFHIDVTPARH-------------NSDGLGM-------LEVPDR---EH-G----W
KASSPIPYADWLHDQAQKDD---PLRASIKLMKRHRDEW--AIRT---KEGYRPISAVI-
TTLATHAYLDV
>EP10057_Bacteria_all|CDNTase043_G03_Acinetobacterbaumannii 251 bp
LLAE-AHIFPQGSMRLRTTIKPV-LAGTVDADAIIW-------------L---PN--AQG
-V-------EASV---I-LEAI----EERFKEGAR---Q-K--DIQPLRRGIRIVYAD--
-VP-GFHIDVTPARD-------------NEKGEGK-------LEVPDR---VT-G----W
KASSPIPYANWLKYQESDMN---PLIATIKLLKRHRDEW--AIRT---GKDWRPISAVI-
TTLATHAYSDV
>EP10057_Bacteria_all|CDNTase044_G03_Pseudomonasaeruginosa 251 bp
LLAE-AHIFVQGSMRLKTTIKPV-SADTIDADAIIW-------------L---PH--AQG
-A-------GAQE---V-LDAI----EERFKAGSR---Q-E--EIKQLRRGIRIIYAD--
-EP-GFHIDVTPARN-------------NGNGEGK-------LEVPDR---VT-G----W
KASSPIPYSNWLQVQDLDQD---PLRATIKLLKRHRDEW--AIRT---KADHRPISAVI-
TTLATHAYLEV
>EP10057_Bacteria_all|2503697915 251 bp
HPHA-PHIFPQGSMSLGTTVRPL-G-DEFDIDLVCL-------------L---NL--FSS
-R---CSP---EA---V-RKAV----GERLEANEV---K-K--MLEPLNRGWRLNYA---
---SKLHLDITPATDGS--------------QNGG-------LMVPDR---K---LRE-W
KNSHPQGYVKWFEDVDPFKS---ILKRCVQILKRHRDLC--FINAK-----NAPISIIL-
TTLAAKSYQHL
>EP10057_Bacteria_all|2641720334 251 bp
HFAK-TDIYPQGSMRLGTTIKPY-N-EEFDIDLVAH-------------L---PN--ITM
-D---NNP---NV---I-RNLI----GKRLLEHGY---K-T--ILEPLNRGWRLNYA---
---GDFHMDITPSITNTHF---------GPYRHDA-------EYVPDK---K---LQD-W
KDSNPKGFAKWFDEIEAFKG---FLKRSIQLFKRHRDVY--FAEKN--KTNYKPISILL-
TTMTANLYKDS
>EP10057_Bacteria_all|2685852214 251 bp
LLKS-ARIYAQGSVRLRTSVRPL-G-DHFDVDLVCL-------------L---PA--AHP
-S---VSA---VK---V-SEII----GKRLAESGR---K-L--MLEPKNRCWRLNYAE--
--SSRFHMDITPAMPAC--------------SQQG-------ILVPDR---E---LRQ-L
KPSNPERYADLFDMIDQPRD---MLRRIVQLLKRHRDLY--FESDG-----HPPISIIL-
TTLAATSYGRE
>EP10057_Bacteria_all|2715501261 251 bp
RLQS-TLVFLAGSTAIGTNVRPL-G-EEHDVDLMSV-------------L---LG--LGA
-D---ASP---SE---V-KALI----GRRLRENAR---A-E--IIEEMTRCWRIVYA---
---NEFHLDITPAIPSC--------------PNGG-------LLVPDK---E---LRR-W
KPSHPKGFRDGFDGVEPVKG---VLRRTAQLLKRHRDVY--FEDKS--L--SPPISIVI-
TELAARAYEHL
>EP10057_Bacteria_all|2585409678 251 bp
ALND-AKIYPQGSIALGTAIKPI-G-NEFDVDLVCY-------------L---PG--LAV
-N---SYP---HQ---V-KALI----GSRLKEHGT---R-G--MLEEKQRCWRINYA---
---NEFHLDITPSIPHC--------------YQGG-------ELVPDK---K---LAE-W
KPTNPKGYIKKIEEIAMTKP---VLKRIIQLLKRHRDHM--FTISN--T-ELAPISVII-
TTLASWAYAEC
>EP10057_Bacteria_all|CDNTase049_G05_Rhodopseudomonaspalustris 251 bp
LLKW-IDIYAHGSTGLGTTVKPI-G-EDFDVDLICK-------------V---LR--FTA
-D---RPP---AE---L-KRIV----GDRLKENAR---A-A--MLEEKKRCWRLNYA---
---REYHLDISPTIAKC--------------ANGG-------ELVPDK---K---LRE-F
KPTNPKGYKALFERVETAKG---ILRRTVQILKRHRDVH--FLEVE--E--IAPISIII-
TTLAAQSYEYC
>EP10057_Bacteria_all|2686558267 251 bp
LLTD-IVVYPHGSFALGTANKPL-G-AEFDIDLICL-------------L---KR--GHA
-G---LDP---AS---I-KKLI----GTRLR-HPE---R-K--ILEEKKRCWRLNFP---
---GDFHIDVAGTIPKC--------------VNDG-------ELVPDK---A---LKE-W
HPTNPRGFKNLFERIEKIKG---VLRRLVQLLKRHRDHH--FLEIE--Q-DVAPISVII-
TTLAMRSYEHC
>EP10057_Bacteria_all|2597450302 251 bp
LLKY-LQIYPQGSASIGTTVRPL-K-NEFDIDLVSH-------------V---PD--FPS
-T---MPP---HV---L-KRSI----GERLK-GGP---A-K--IVEEKPRCWRLNYA---
---NEFHLDITPSVPQC--------------GRNG-------ELVPDK---K---VQD-W
KESNPKGFRDWFSSIEPLKG---ILRRTIQICKHHRDKF--FYDRN--P-AHAPISIIL-
TTLGTQSYLNC
>EP10057_Bacteria_all|2645020956 251 bp
LLHD-LSIYLQGSTALGTSVRPI-G-NEHDVDLVAF-------------M---PA--GTT
-V---WTP---AY---I-KKVI----GDRLKAHAT---A-R--LLEEKIRCWRLVYA---
---NEFHLDITPAIIAC--------------RNQG-------ELVPDK---S---LRE-W
KGSNPRGYRKAFETIESGRS---ILCRIVQVAKRHRDVH--FEARL--A--LWPISVIL-
TTLIAWSYERC
>EP10057_Bacteria_all|2507506249 251 bp
LLAN-IEIRLQGSVAIGTAVKPI-G-LEHDVDLVAH-------------V---PD--VEV
-A---ISP---AL---L-KQRI----GDRLRANGK---A-P--LLKEMPRCWRLDYA---
---GEFHLDITPSIPEC--------------RLGG-------ELVPDK---T---LKD-W
KASNPLGYRTKIERVERLKG---LLRRTVQIAKRHRDIE--FIDDD--G--LAPLSIII-
TTLVSRAYEFC
>EP10057_Bacteria_all|CDNTase048_G05_Afipiafelis 251 bp
LLTS-IAIRLQGSVAIGTTVKPI-G-NEHDVDLVAH-------------V---AD--LDL
-T---VSP---AL---L-KQRI----GDRLRSNGH---A-P--LLVEMPRCWRLDYA---
---NEFHLDITPSIPEC--------------RFCG-------ELVPDK---T---LKT-W
KASNPQGYRAKFERVERLKG---ILRRIVQIAKRHRDIH--FIDDQ--G--LAPLSIII-
TTLASRAYETC
>EP10057_Bacteria_all|2639026699 251 bp
KDVD-FEVYPQGSVKTGTTIRPN-I-DEFDLDIVVH-------------L---QL--DWQ
-K---HTP---SY---I-YNQL----KRRLMASGT---A-E--MIELKNRCIRLNYA---
---GEFHMDILPGCTYS--------------DEDR-------ILVPDR---A---LGK-W
TPSSPRAYAKWFIDLEMDKK---PLQRAVQLIKKARDVF--FDDDE--D--YAPSSIIL-
TTLAGHYYQND
>EP10057_Bacteria_all|2695019342 251 bp
KDYK-INVYAQGSLLIGTTIKPL-S-QEFDLDIVLH-------------I---ES--SYL
-N---HTP---SE---I-YDAL----YRVLSNHDT---K-P--LLEKKNRCVRIDYN---
---SDFHMDILPGCTIN--------------N-NR-------LMIAEN---E---RRNSW
SRTNPKDYGTWFKETEYQKT---PLQSTVQIVKRYRDLY--YQDID--S--KMPSSIVL-
TTLIAQCHEGN
>EP10057_Bacteria_all|2667976390 251 bp
KDLE-LELYAQGSIRIHTTVKPI-N-EDFDLDAVLH-------------I---YD--LYN
-K---YDP---VK---I-YNAL----VRVLEQDPY---K-T--ILKKKDRCVRLDFK---
---NDFHIDILPGCEVD--------------NRER-------IAIPEK---K---LKD-W
SSGNPKGYGNWFLDAEYEKT---PLQRSVQLVKRYRDIY--FQDRE--N--RV-SSIVI-
TTLMGRFYGKE
>EP10057_Bacteria_all|CDNTase046_G05_Bacilluscoagulans 251 bp
NNAK-IEIYPQGSLSIGTTVKPL-S-QEYDLDLVCQ-------------I---NE--NWQ
-G---KDP---LQ---L-LNSI----EKRLRENEI---D-K--MIERKNRCIRLNYA---
---NEFHMDILPAHDHS--------------TSTN-------VKVPDR---K---AKN-W
KDSNPKGFSQWFNEIEERKP---PLKRAVQLIKRYRDIY--FEKDP--D--SAPISIVL-
TTLACNFYSEQ
>EP10057_Bacteria_all|2642148045 251 bp
KDAR-LVIYPQGSLRIGTTVKPL-K-QEFDLDCVLE-------------I---DG--NEE
-T--FNDP---ME---L-LNLL----EKILLSHGV---S-S--MVSKKNRCIRLTYA---
---SNYHMDILPARIGH--------------APYC-------VKVPDS---I---TGG-W
KDSNPKGYATWFDKIQEIKP---PLKRAVQLLKRGRDLY--FKEDS--E--HAPISVIL-
TTLAAQHYQKQ
>EP10057_Bacteria_all|2507473456 251 bp
APYR-PILYPQGSLPMGTTNKPI-G-EEYDLDFVCE-------------L---LI--DWW
-T---ICP---ID---L-LSKV----EYRIRQHED---A-K--RMERGNRCIKLIYA---
---HDFHLDIVPACSVL--------------GEGQ-------IRIPDR---E---TKG-W
KDSNSRAYIQWFNSAEEQKP---PLKCAVQLLKRHRDVA--FKNKP--D--LAPASIVL-
STLAAMHYQGQ
>EP10057_Bacteria_all|2716647417 251 bp
AANK-PAIYPQGSLKIGTTIKPI-G-EEYDLDMICE-------------F----G--NVN
-S--MINP---KE---L-LNAV----YQTIKSNSN---S-D--IAELKKRCVRINYK---
---RQFHLDIVPAMTND--------------TGTC-------IFIPDK---QE-NVGV-W
IPTNPKGYANWFEELEYDKP---PLKRVVQLLKRWRNNV--YKDII--E--QAPVSIVL-
TTLAAEHYKNE
>EP10057_Bacteria_all|2713322824 251 bp
AKHK-PRIMSQGSLRIGTTVKPI-N-NEFDLDLVCQ-------------L---HV--DWK
-Q--IGNP---VS---L-LDTV----EKRLKAPSN---T-D--LVERKNRCVRLNYA---
---NEFHMDILPACSTG--------------PEGA-------LMVPDR---E---AQD-W
KASNPDGYANWFEGTEAEKK---PLKLAVQLIKRWRDIY--YDGKP--E--LAPLSIVL-
TTLAAHNYRG-
>EP10057_Bacteria_all|2525499740 251 bp
EEWD-VIVYPQGSFQLGTVIKPV-NEEQYDVDLVVL-------------V---KT--PYY
-D--------AEM---L-RNEV----LQVLESHGR---E-G--KIENKKPCIRIQYAD--
-SQ--FHMDIASAQT----------------NDTS-------INIARF---DD-ERYF-Y
EISNPKGYIDWFKKVEKMRT---PLQKAIQILKRHRDIF--FADRE--NADDRPSSIII-
TTLCAMAYEDE
>EP10057_Bacteria_all|2657150385 251 bp
IQYK-VDIFPQGSMALGTVVHPL-SKDGFDLDWVLA-------------F---Q---DNY
-G---LSP---RK---M-KCDV----RGWLDRNGN---I-G--RIEEKRRCWHIENSE--
-HG--FHTDVVPGYT----Q----------------------LQITDK---DE-ITYS-Y
ITSNPKGYQDWFFRIEKLKT---PLQKAIQILKRYRDVQ--FRNVD--EEHIKPISIIL-
TTLAATFYDNE
>EP10057_Bacteria_all|2656484820 251 bp
-GEQ-AEIKPQGSWSLGTTIKPL-RDDDYDVDLVVA-------------L---SN--VNI
-T--------ASE---L-KANI----GAILKSTKE---V-G--KVEEKGRAWCINYA---
----NSHIDIVPSI---------------NNLDGS-------ICITDK---EN-GSYT-Y
LKSYPKDLVEWFKNTKQRFT---KLQKVVRILKQHRNST--C-KDI--NEKERPISILI-
TIIAAELYDED
>EP10057_Bacteria_all|2658875202 251 bp
IDCP-TNIKPQGSYNLGTAIRPL-NSDDYDIDLVVI-------------L---M---YKY
-Q--------PQY---V-KESI----GKIIEESKT---H-N--KLPEKRRAWTIEYA---
----NSHVDVVPAIK--------------SDDNSD-------ILITDK---SD-EIYT-F
LESSPFKFKDWFEKIENQYT---ILQKVVQLLKFHRNKM--F-EDR--DQEIKPISMVI-
TILAGKAYRGQ
>EP10057_Bacteria_all|2726075002 251 bp
LD---VDIKYQGSYALGTSIRPL-NDDDYDIDLVCI-------------L---NNG-LNN
-K--------PEE---I-KHSV----GDVLLNSER---K-D--KVEENRRSWTVEYF---
----NSHVDVLPSI---------------PDNNSD-------LLITDN---KN-G-YN-L
INSSPFKFRDWF--IEDNDD---KLKSIVKLLKFHRDKY--F-DKK--DSELKPISMLL-
TIFAAQLYDNS
>EP10057_Bacteria_all|2599820869 251 bp
EDLD-IKISPQGSMALGTMIKPL-SDGEYDVDLICQ-------------L---T---NGE
-S---LTP---EQ---V-KHIV----GNRLHESPR---S-K--MDPEGKRCWTLKYTD--
-----FHMDVLPCTS----S-----------NSNS-------IRITER---LD-NTYK-D
GISNPKGYIEWFKAIENLRT---PLQMAIQILKRHRDIM--F---E--GEDYKPTSIII-
NTLAARAYGNE
>EP10057_Bacteria_all|2702742198.Ga0112774_103270 251 bp
------EVYLQGSFKLGTEIRPF-KSADYDIDLVCN-------------L---AH--SKQ
-H---VQP---ST---V-KEQV----GDRIRQNGT---A-R--LDDEGKRCWTLNYAE--
-EGIGFHMDVLPSIS----A--------------A-------IAATNK---NE-QQYS-W
TTSNPKGFAQWFYEVNHVKT---PLQRAIQLLKRHRDVR--F-SQS--EENFKPISMII-
SVLAAKCYQNE
>EP10057_Bacteria_all|2752845634 251 bp
------SIYPQGSFRLGTVVRPI-REASYDIDLVSE-------------F---PI--EKH
-R---TDP---GT---M-KKMV----GDRLCEHGT---R-R--LLDEGKRCWTLEYAE--
-QDVGFHLDVLPCIP----D--------------S-------IAITNK---KN-GTYD-W
SASNPKGYGLWFDSVDLVRT---PLQRSIQLMKRHRDIK--FNNAR--YNGYAPISIII-
TTLAAQFYQDD
>EP10057_Bacteria_all|2734005937.Ga0129086_100150 251 bp
------AIYPQGSFRLGTVVRPI-HGSDYDIDLACE-------------I---II--PKH
-Q---TSP---EL---V-RHHV----GNRLKEHGT---S-R--LDDEGRRCWTLLYAE--
-QGAGFHLDVLPCVPLT-FP--------------S-------VALTDR---SK-STYE-W
GFTNPAGYADWFAEVDLVRT---PLQRMVQILKRHRDIR--F-AGQ--PSGERPISVII-
TTLAAIAYQQE
>EP10057_Bacteria_all|2727104231 251 bp
LLFK-LRIYMQGSFRLGTVVRPL-KQSDYDIDLVCE-------------V---QS--IKN
-S---TTP---YD---L-KMAI----KDRLDESET---S-K--LDDEGKRCWTLNYAE--
-QGIGFHMDILPAT-----ARSL-----VEIANLA-------IAITDK---KN-SEYN-W
LSSNPDGYAEWFSSDSLIKT---PLQRAIQILKRHRDQR--F-AKS--EESDKPISIII-
TTLSALSYNGE
>EP10057_Bacteria_all|2705805525.CLSAP_38120 251 bp
--IE-AEFYPQGSFRLGTVTRPI-KGSDYDIDFVCQ-------------I---KG--IRS
-E---KDGNEIEK---I-KNEV----GDLLKENET---N-K--IDDEGRRCWTLIYAE--
-KGIGFHLDILPSVS----DYKY-----IKYVSTT-------IAITNK---DD--DYT-W
CTSNPIGYSEWFNEIELVKT---PLQRVIQILKRHRDIR--F-SGK--EEKYKPISMII-
TTLVAQVVKHY
>EP10057_Bacteria_all|2595161961 251 bp
--IE-ATIYPQGSFALGTVTRPA-KSPSYDLDCICQ-------------V---TG--TKS
-D---YTP---SG---L-RNLI----EDTLKGNDT---G-G--KLVKWEECFTIEYAD--
-IGVSFSIDLVPAVT----DITK-----LQIVDTS-------IAIPRQ---NE-KSYR-W
ISNNPKGFKKWFDEAEIRRS---ALQRVIQILKYQRDAY--YSNLS--DDEIKPISALI-
TTMATRIASNN
>EP10057_Bacteria_all|2648906847 251 bp
--IK-ADFYPQGSFRLGTVVRPL-KDADYDLDVICQ-------------L---KE--DKA
-S---TDA---KT---V-KSKV----GNALKASKL---A-D--RLLEDDRCWTLEYAT--
-VGVGFSLDVVPCVS----EEAL-----VSYAQEA-------IAITER---MI-TQYD-W
QASNPKGYALWFDSVELERS---ALQRVIQILKRHRDLF--F-IEQ--ERKTKSL-----
-----------
>EP10057_Bacteria_all|2719610206 251 bp
--LD-SDFYPQGSFLIGTTIRPY-RGHDYDLDVLAI-------------L---KR--NKI
-E---TNA---RK---V-KNDV----GNCIKESNI---S-D--KEKEDRNCWTLKYAE--
-VGIGFSLDVIPSVT----IVLS-----VSQVEKT-------IAITDK---KV--DYD-W
LTSNPLGFGDWFIEVEYYKS---NLQRAVQFIKRHRDIY--Y-DRS--KINEKPASILI-
SALVADSVKDE
>EP10057_Bacteria_all|2724709198 251 bp
LKFI-PRIYSQGSFRLGTVVRPI-NKDECDIDLVCL-------------L---TA--EQK
-S---ITS---KE---L-KEIV----GESLKQNGI---A-K--LDKEGRRCWTLNYEN--
----EFHLDILPAIV----E---------GLYKTA-------IKITDK---AE-S--K-W
EPSNPDGYATWFSEIDKVRT---PLQKSVQVLKRHRDVY--FDGK-----ENKPASIII-
TTICAVLYNGQ
>EP10057_Bacteria_all|2694726011 251 bp
HRYN-PKIYPQGSFALGTVIRPF-G-DEYDVDLVCK-------------L---EI--STR
-D---ITQ---KQ---L-KDIV----GRRLKENEI---N-G--MRDGGRRCWTLKYAD--
-SK--FHLDILPAID----T--------VDTTKHA-------ICITDK---EQ-WLID-W
PKSNPQGYVEWFKRVQKVHT---PLQQVIKILKYHRDRK--Y---N--GDDDKPISIII-
STLAAKAYSNQ
>EP10057_Bacteria_all|2752597917 251 bp
ADLN-PSIEPQGSFLLGTMIKPI-NDGQFDIDLICK-------------L---ES--LPP
-L---DTQ---SD---L-KLKV----GDELRK-GR---K-E--HDEEGQRCWTLNYAE--
-G--KFHMDILPAID----F----GV--VNLYQNA-------LRMTDN---EH-SRSE-W
PKTNPKGYSEWFKEIESVKT---PLQRAIQILKRHRDLM--FGED-----EKKPISIII-
TTLAAKAYNQE
>EP10057_Bacteria_all|2609586527 251 bp
AIYN-PRLVPQGSFRIGTVIRPD-HECEFDVDTTCW-------------L---MI--NLP
-D----SQ---YR---I-KQLI----AHRLNQNAN---Q-R--MLKEKHRCWRLIYSE--
-A--RFHLDIVPAVD----YVPE---------KHA-------IKITDD---RH-PTTD-W
MGSNPEGYALWFLELDKIRT---PLQRGVQLMKRHRDQK--YGDD-----DFKPISVII-
TTLAALSYAEV
>EP01037_Dinobryon_pediforme|EP01037_Dinobryon_pediforme_P013140 251 bp
APYD-PKLVSQGSMRIGTVARPA-DNCEFDVDGTLR-------------L---QM--KLP
-V----TQ---YQ---L-KKLV----GDCFKSNAT---E-R--MLIEKNRCWRLKYHE--
-A--RFHLDAVPAID----FVPY---------CHA-------VRITDK---HH-PSSD-L
PRSNPEGYALWFLDVERVRT---PLQRAVQLMKRHRDIL--YSDS-----DLKPISVII-
TTLAARSYADV
>EP10057_Bacteria_all|2685245585.Ga0127016_12851 251 bp
SRYK-PEILPQGSFLLGTMIRPI-MDDELDVDLVCR-------------L---TG--KGF
-D---WAQ---MH---L-KNAV----KKQLIDNDN---N-R--MEEGN-RCWTLTYAE--
-D--KFHLDILPALN----NLSE-KL--DDLENIS-------VRITDR---RE-EPNY-W
LKSNPFGYAAWFKEVTKEKA---PLLRVVQILKRHRDIM--YGGDC-----DKPISIII-
TTLAAMAYQKE
>EP10057_Bacteria_all|2687017988 251 bp
SSYH-PVITPQGSLRLGTIIQPI-NEDDLDVDLVYR-------------L---IE--KGP
-T---WTQ---FD---L-KTRV----GNRLKSHSL---K-E--MKEG-RRCWTLLYRQ--
-NKERYHMDILPCVS----TNAS------AIDDIS-------IRITDN---KC-DIRE-W
MKSNPDGYAMWFASVIENKT---ILQRIVQILKRHRDVM--FNGD-----KEKPISIII-
TTLAAKAYKGE
>EP00919_Chromeraceae_sp_WS2016|EP00919_Chromeraceae_sp_WS2016_P023855 251 bp
YPYK-PRILPQGSFMLGTIIKPI-NEDDIDIDLVCK-------------L---NG--KPI
-N---WTQ---KH---L-KDAV----GDRLKDHST---K-E--MKDGGRRCWTLEYSD--
-D--NYHMDILPSIK----NLSE-NS--QDTNKLA-------IRLTDK---EE-YTEW-W
MKSNPFGYAKWFYQVDKEKL---PLQRAIQMLKRHRDIM--FSSDD--YSENRPISIII-
TTLAARAYYRS
>EP10057_Bacteria_all|2619099015 251 bp
ADYE-PYVKPQGSFIIGTTIQSI-EDGDIDLDVVCE-------------F---KR--KKI
-N---WTQ---YH---L-KKAV----GDHLKAHGT---A-N--LKEG-RRCWTLKYRE--
-ENQRYHMDILPAVN----GLES-NL--TNYQELQ-------ISITDK---EK-SPEE-W
LQSNPYGYAKWFMKVKEERL---PLQRVVQLLKRHRDVY--FSKEQ--NRKQKPISCII-
TTLAARAYRGE
>EP10057_Bacteria_all|2636377662 251 bp
AIYQ-PEILPQGSFMLGTMIKPI-SEDDIDIDLVCN-------------L---HG--KNP
-F---WTQ---QK---L-KEEV----GKQLAENMV---K-D--MDK--RRCWTLTYRK--
-DKERYHMDILPSIS----NLER-MA--LTTKQLE-------ICITDN---QT-NHQK-W
LLTNPFGYGKWFFDIRNKKL---VLQRVVQILKRHRDII--WYNRT---KDDKPISIII-
TTLAAKAYKKE
>EP10057_Bacteria_all|2619625977.Ga0073400_16312 251 bp
RPYN-PQIYVQGSFRLGTVVHPY-SGDEYDIDLVCQ-------------L---DI--KKE
-S---ISQ---KD---L-KDKV----GARLKTRPD---A-K--ILGSSRRCWLLDYPR--
-EMPGFHMDVLPSIA----E-----------GPTG-------ILLTDT---EL-A--H-W
QKSNPIAYAEWFKKIERVKT---PLQRCVQILKRHRDIY--F--DK--HPEVRPVSIIL-
TTLAAHAYQNE
>EP10057_Bacteria_all|2696142110 251 bp
-DDR-CSVYPQGSFLLGTAINPP-QT-EYDIDLVFR-------------D---GI--TKD
-E---TSQ---AE---L-KERV----GGMLKAYND---K-V--GFSEKRRCWTLSYSS--
-Q--GFHLDVLPAVT----D------AKS-----G-------ILLTDT---K---LRP-W
QYANPKDYAIWF--VAVVRS---TLQRLVQVLKWHCYLD--F--AN--DVDNRPPSILI-
TTLAAHAYSGQ
>EP10057_Bacteria_all|2739332132 251 bp
-ETR-CRVYPQGSFRLGTVVRPF-TTGDFDIDLVLL-------------M---YI--AKE
-K---TTQ---AQ---L-KKDV----GELLYRYLD---T-E--QCEPKRRCWTLTDPV--
-N--GFHLDVLPAIL----D------P-------G-------ILLTDK---Q---LFH-W
QHSDPIGYARWF--VEEFRT---TLQRVVQVLKWHCMLS--F--AD--DPDNRPPSILI-
TTLAAHAYGGE
>EP10057_Bacteria_all|CDNTase050_G06_Mycobacteriumintracellulare 251 bp
-EHR-CRVYPQGSFRLGTVVRPH-STGDFDIDLVFL-------------M---LL--AKE
-A---TTQ---AR---L-KQDV----GDLLHSYLD---K-E--RCESRRRCWTLDDPV--
-N--GFHLDVLPAIL----E------L-------G-------ILLTDK---E---LFH-W
QHSDPIGYANWF--VEEFRT---TLQRVVQVLKWHCMLY--F--AD--DPDNRPPSILI-
TTLAAKAYRGE
>EP10057_Bacteria_all|2635266740 251 bp
PSTG-GAMYPQGSMKLGTVTALI-HNDEYDLDVVYR-------------R---DL--DMS
-Q---IAS---AT---L-KADL----GDALDHFAN---C-P--QDDEGRRCWTFVHDT--
-L--PFHLDILPAIP----D-----------GPNG-------IWATDT---EG-PE---W
HPSAPLDYANWFFEIDAFKT---TLQRTVQALKRHRDFY--F--IG--DPANRPSSIII-
TTLAALSYEPA
>EP10057_Bacteria_all|2731620025 251 bp
THGS-NAVFSQGSFKLGTVVRNV-SNDEIDIDIVAV-------------R---DV--IRG
-S---ISQ---EE---L-KREV----GDAVRTYAN---A-A--SVGESSRCWTLTWP---
----EMHMDVLPAI-----------------SHD--------LLIPDR---D---VRM-W
LASNPSGYAAWFA-IQRRRT---VLQRVVQALKRHRDVY--F--AD--RLDDRPASIVI-
TTLAALAYAGG
>EP10057_Bacteria_all|2615975128 251 bp
SPAN-NRVYVQGSFALGTMTRKF-HNDDVDIDLVVL-------------R---GI--QAA
-S---TTQ---SD---L-KEDT----GAGLRKFVA---S-Q--PLAESERCWTLKYP---
----GTHMDILPAVT-------------SRGSDDG-------ILITDH---D---VRA-W
QRSDPRGYASWF--VDTRKT---TLQLAVQVLKRHRDIY--F--TG--RLEQRPSSIVI-
TTLAARAYQRG
>EP10057_Bacteria_all|2619963926 251 bp
ARFG-LDTYTQGSFQLGTIINPV-AEDDYDIDLVCE-------------V---NL--DKA
-K---ITQ---EH---L-KTLF----RNELQAYAQ---R-N--IPNSKRRCWELDYSP--
-QK--FHMDILPAIG----NESQ-----IEWLDHA-------VVITDE---KD-ATTK-W
PHSNPKGYAEWFRSADRVKT---PLQSAIQILKRHRDMT--H--DG--DSEDKPISIII-
TTLAAQAYQQE
>EP10057_Bacteria_all|2265142451 251 bp
ARYN-PDIYPQGSFLIGTVTKPI-SAEEYDIDLVSE-------------L---SL--QKT
-E---VSQ---ER---L-KYLV----GHEIKSYAR---N-N--MPEESRRCWTLNYVD--
-GQ--FHADILPAIA----EESR-----YNSSDFA-------IAITDN---TL-PSPD-W
PNSNPKGYAAWFRHVEKVKT---PLQRSIQILKRHRDIW--FDQEQ--SKKAKPISIII-
TTLAAHACDNE
>EP10057_Bacteria_all|2700831000 251 bp
KGRN-PEIYAQGSFLFGTAVRPA-SEDVYDIDLVCC-------------L---GY--LKN
-E---ISQ---KD---L-KEKI----GKELTDYAL---K-K--MPKNKRRCWRIEYED--
-GH--FHMDFLPSIQ----DLES-----VALTQTS-------ICITDD---KL-DDDG-W
LRTNPKGYAEWFRSVEKIRT---PLQKTVQLLKRHRDVM--F--GD--DYKQKPISMII-
TTLVAHAYQNE
>EP10057_Bacteria_all|2583122964 251 bp
EQYG-PELFLQGSFKLGTAIKPL-TDGAYDIDIVCC-------------M---KA--SKK
-Q---ISQ---NR---L-KKVV----GEAVVSYAN---N-S--MPHDGKRCWTLSYVD--
-EN--FHLDILPSVN----D----------------------IAFTDK---RN-PSNN-W
NISNPKDYYKWFIEIEKVKT---PLQRAIQLFKRHAEVM--F--EN--DMEHKPSSIII-
TTLSAKAFGTY
>EP10057_Bacteria_all|2562051529 251 bp
SDKK-PDIYLQGSFKLGTAIKPL-SDGNYDIDIVCN-------------F---TS--KKH
-D---QSQ---FS---L-KQSL----GEVLCNYSK---H-S--MLEESKRCWTLKYVD--
-EN--FHIDILPSVN----D----------------------IAITDK---TK-PSDD-W
ETSNPKAYAEWFRNIETVKT---PLQRIIQILKRHAEIC--F--SN--NLEFKPSSIII-
TTLAAKQYTFA
>EP10057_Bacteria_all|CDNTase051_G07_Streptococcusmutans 251 bp
DSEK-PDIYLQGSFKLGTAIRPL-TDGAYDIDIVCN-------------F---TK--KKE
-D---QSQ---SS---L-KYEL----GKVVKQYAK---K-S--MPKESKRCWTLKYVD--
-DN--FHIDILPSVH----N----------------------IAITDK---AK-DSSN-W
ETSNPKGYADWFREIEKVRT---PLQRIVQILKRHAEIC--F--ED--DIEFKPGSVII-
TTLAAKQYRLA
>EP10057_Bacteria_all|2509350643 251 bp
RAMQ-PVVYIQGSFRLGTAIRPA-TDEQYDIDLVCL-------------L---NV--PKY
-S---TTQ---AE---I-KASL----GREVASYAE---H-G--MPKSGRRCWTLEYAD--
-GQ--FHLDALPAIA----EVEA-----IEWSNTA-------IAITDR---DH-PCEN-W
PVSNPKGYTTWFRSVERVKT---PLQQAVQLLKLHRDKH--F--EC--NPDDKPISVII-
TTLAALSYGEE
>EP10057_Bacteria_all|2690438639 251 bp
SSVD-FHVYTQGSFRLGTAIAPL-DEEEYDLDIVCQ-------------F---SL--SKL
-E---YTQ---RA---I-HEAL----GRELNAYAA---Y-G--MPSAWDRCWTLNYAE--
-SQ--FHMDVLPCVA----AESL-----VAFVESA-------VSITDR---TH-QSEE-W
PSSNPNGYANWFREVDSIRT---PLQLAIQILKRHRDVY--F-STR--HGDLKPSSIVI-
TTLAAHSYQQQ
>EP10057_Bacteria_all|2516733111 251 bp
RQYA-PQVHVQGSFGLGTVTPPL-TSDEYDIDAVCE-------------F---RL--TKR
-E---TTQ---KK---L-KQLL----EVEMRAYAR---H-S--MLEEHRRCWRQRYAD--
-EQ--FHIDVTPSVG----TKAR-----LSLANTG-------ISITDI---EH-PCND-W
QRSNPRGFLKWFLRTERIRT---PLQQSIMILKRHRDIM--F--ID--RNDDKPISIIL-
TTLAAHSYQGE
>EP10057_Bacteria_all|CDNTase052_G07_Escherichiacoli 251 bp
AKYD-PQVYVQGSFRLGTAIRPL-NAEEYDVDSVCL-------------L---QS--GTK
-D---LTQ---YN---L-KTLV----GDEIKAYRK---Q-N--MVREGRRCWVLDYAD--
-GQ--FHMDVVPSLA----TETY-----YKWSETA-------MVITDI---ES-PSDN-W
QRSNPKGYAEWFKMVEKVRT---PLQSAIMILKRHRDGM--F--EK--RYDERPISIII-
TTLAAHAYNGE
>EP10057_Bacteria_all|2678680524 251 bp
RIYD-PEVYIQGSFALGTPIKPA-SDEDYDLDIVVS-------------F---RS--TKL
-Q---ISQ---AD---L-RALL----LVELEAYRH---R-G--IVGESRRCCTLAYAE--
-GQ--FHMDILPAVE----ASSH-----AALAEGA-------IAITDR---DK-PTDD-W
PRSNPRGFATWFKSVERVRT---PLQSAIMILKRHRDEW--F-AER--DPDLKVISVIL-
TTLSTHAYAGE
>EP10057_Bacteria_all|2712395153 251 bp
SRYD-PQVYCQGSFRLGTAIRPH-TAEEYDVDSVVE-------------L---RL--TKR
-E---KTQ---YQ---L-KLML----GAEIHAYHD---M-D--MVREGNRCWILDYAD--
-GQ--FHMDIVPAVH----NNSL-----LRWASTA-------ISITDR---RE-PTDT-W
PRSNPKGYASWFASVEKVKT---PLQSAIMILKRHRDNM--F--AR--DLDMRPISVII-
TTLAAHAYNNQ
>EP10057_Bacteria_all|2730460220 251 bp
HHLK-PKISAQGSFAQGTVIRPV-GGDAYDVDVVCE-------------L---EK--DHT
-R---MSQ---AE---L-KSLV----GLEIKAYAT---H-Q--MPQDCRRCWTMEYAD--
-ED--FHMDILPSIT----GVAA-----YSYTSTA-------IGITDK---KH-EGVT-W
LVSNPKGYLRWFRGVEEVQT---PLQDAIKLLKRHRDVM--F---D--GDEHKPISIII-
STLAAASYNGE
>EP00903_Cladosiphon_okamuranus|EP00903_Cladosiphon_okamuranus_P004169 251 bp
GGFQ-EIGTEQGSFRLGTVIRPL-AGEGYDLDLVCR-------------V---QL--DRT
-K---YSQ---KD---L-KELV----GAEVISYSR---Q-G--FPSEGRRCWTQQYQD--
-ED--FHMDILPSIG----EAEA-----VRLRAEA-------INITDR---TN-ASLT-W
PRSNPRGYAVWFEMADELKT---PLQRAVQLLKRHRDQM--F--RN--DPAGKPISIIL-
TTLAARAYAGE
>EP10057_Bacteria_all|2712939467 251 bp
AHLS-PHVSPQGSFRYGTVIRPL-TDAEYDLDNVTT-------------L---KL--PKD
-A---MTQ---RQ---L-KDLY----GLEIKDYAR---H-D--MAEEKNRCWRLKYAD--
-ES--FHLDTLPSVD----AMAV-----VDLAERA-------IAITDR---RH-PTLA-L
LSSNPRGFARWFESVDEWKT---PLQVAIQLLKRHRDVM--F--VD--TPDLAPISMII-
TNLAAQAYRGE
>EP10057_Bacteria_all|2620036521 251 bp
KDFD-PEISAQGSFRLGTVIRPL-KDDEYDLDLSWV-------------L---RR--GKD
-R---HSQ---SE---L-KALV----GRDIEAYRK---R-R--IREEKNRCWRLNYLD--
-KK--FHLDGVPCLS----TRGA-AEP-LSLAELS-------LCITDR---TR-PSPT-W
LISNPEGYARWFESIARWKT---PLQRSVQLLKRHRDVM--F--ES--HFDARPISIII-
TTLAARAYRGE
>EP10057_Bacteria_all|2668046116 251 bp
APYQ-PHVFVQGSFALGTPIRPI-VGEEYDLDFTCR-------------L---KS--TRI
-S---HTQ---QQ---L-KELL----RIELAAYRE---R-Q--ILEEKNRCWRLGYQD--
-ER--FHMDIVPGID----ESEA-ESA-VQAARRA-------IWITDI---ED-PSRI-W
PSSNPGGYLLWFRTVDRSKN---SLQRVVQLLKRHRDVM--F--MD--QPDSKPASIIL-
TTIAGRAYVEG
>EP10057_Bacteria_all|2618530112 251 bp
INID---IFSQGSFALGTTIKPL-KDEEYDLDMGCK-------------L---NI--YKG
-S---HTQ---EE---L-KQLI----GRELELYRN---V-G--ILDEKRRCWRLEYKD--
-EG--FHLDIVPCIE----NESR-AEQTFDVAHFA-------VNITDN---EN-ETDE-W
NISNPQGYVRWFQNIEEQKT---ILQCCIQLLKRHRDNM--F--EE--NKDSKPISIII-
TTLAARAYDGE
>EP10057_Bacteria_all|CDNTase053_G08_Vibriocholerae 251 bp
VNFD-PHVFSQGSFRLGTAIRPD-S-EQYDLDMGCN-------------L---RR--DKT
-S---ITQ---KQ---L-KHLV----GHELELYRN---R-G--ILAEKKRCWRLEYAD--
-GS--FHMDIVPCVS----DKKL-NDENLNVSQLA-------VSITDN---TD-FNEN-W
RISNPEGYARWFETIDQWKT---PLQQVIQLLKRHRDTM--F--KN--NEDSKPISVII-
TTLAAKSYKGE
>EP10057_Bacteria_all|2574551323 251 bp
--------FLQGSFARKTMLKP--LK---DVDMVIVLHV----------A---EEH-ALT
--------GGATR---A-MNLI----RRVVEQA-P-----A---RDVEDPAHALQV----
--T-FADLDFTPALNDPG-T-----------------D----VFI-------NREATTPW
ERSNTRTLNRVISERN--RATGGRFVHQVRMLKQLK------------------KDHPLL
EAFAYRAVTA-
>EP10057_Bacteria_all|2646560244 251 bp
-----SRTYVNGSIAHGDALTPL-----TDIDLGIV-------------IPN-YGP-LGK
-G-----P---AE---L-QNRA----AAAIRAAHK---L-R--YVNGRKRSVYVSFGDPP
TD---FSADVIVAL---------------GTGAG--------LWIPHY-------DT--W
DRSAPETHTTLVRA----------YSRTVRLLKHWSRRH--SK-P---LCSWNVKALGL-
DSLADS-----
>EP10057_Bacteria_all|2727833656 251 bp
-----SRIYYTGSVAHGDANTPL-----KDVDLGIV-------------VAGAYGP-EGL
-G-----P---EM---L-MERA----RDTIKKHPE---L-V--IVKGRHRSVLVRFGKPE
EN---LTADVIVAI---------------PSGRG--------IYIPDL-------DSDKW
EHVDPEAHTRMILQ----------FARTVRLLKHWRDRH--SD-P---MCSWNIKALAL-
GCLDRP-----
>EP10057_Bacteria_all|2737625844 251 bp
-----NRSYRSGSIAHGTHNSPL-----GDADGGVV-------------IDRRYGP-EGL
-G-----P---EA---F-YRSF----AAFIEPRVR---L-S--DLTGN-RAIKFEFNEPD
VD---PYVDLIVAL---------------DEHRG--------LWIPNR-------RRKWW
DPANPERHTWLMTE----------RTHVVRLAKRAVKQD--SAIG---MCSWNLSALGL-
DLVDER-----
>EP10057_Bacteria_all|2626638121 251 bp
-----LRTYPSGSLAQHTFIHPV-----ADGDGGVV-------------LDRRLGP-DGE
-S-----P---EE---T-IEAL----CSLLGPSIR-----A--RCTSR-RGPKIYFVRP-
-D---PTIDLVMAL---------------RDGNG--------LWIPDL-------KKSKW
EASDPEQHATLFTS----------RRRTIRLLKXWNRQY--TTVG---FSSHNLSVWAW-
EFITEG-----
>EP10057_Bacteria_all|2585681274.JD83DRAFT_00395 251 bp
---DIKLVRASGSLARGTQHDP--I---KDVDTILI-------------Y---KPE-TKP
-EWQ--PGDSAED---A-LDYV----RDRVRGLYGA--V-K---CFLDDP----DA----
-ES-PFTVDAMPALR-QP-D-----------------S----LLVPEI-------HSHGW
IRTNPGYLIDLALDAH--AQGR-IYAPLVRVLKRWRRRT---G--------THVKSLLI-
EVLALECLPKT
>EP10057_Bacteria_all|2645062846.Ga0102370_1353 251 bp
---DVDEVISSGSLARGTHKDP--I---HDVDVVIV-------------Y---DGA-KHP
-DWG--PGSSAED---A-LNHT----RSRVNALTNA--V-K---CFLDDP----DD----
-PN-AFTVDAMPALR-R--N-----------------M----LLIPEA-------ASKDW
VPCNPEYLIKAVADKH--AEWS-SYAGTVRMLKWWASEQ---D--------IKIKSLVM-
EVLALHLLPAN
>EP10057_Bacteria_all|2513187376.NitalDRAFT_1084 251 bp
---DTDDCFVSGSLARGTQRGL--I---HDVDIVVV-------------Y---RSD-DHP
-TWS--PGASAEQ---A-LEHA----RGQVK-YADT--V-K---CFLDDP----DE----
-PK-AFTVDLVPALR-QD-N-----------------R----LWVPER-------LTSTW
IESDPQYLIREVARRH--SEWD-RFVPLVRLLKHWNAGA---D--------SQMKNLAV-
EILALQHLPAA
>EP10057_Bacteria_all|2753625828 251 bp
---GVVDVWLSGSLRRLTQLDP--V---HDVDLVLE-------------V---SPE-AYP
-GWL--PGSSSAE---A-VEFT----RSWVKEQPDA--V-K---CFIDDP----DE----
-PD-AFTVDVMPALR-KT-D-----------------T----LLIPAA-------DDADW
INADPEHLIREVGTRQ--ETWD-FYVPMIRLIKDWRFQV---KD------GVAIKSLFM-
EVLALECLPTG
>EP10057_Bacteria_all|2724297812 251 bp
---DVKVVWGSGSLARSTQLQP--V---HDVDLVVE-------------F---DQD-EHP
-DWE--DGGSAEE---A-IERC----HDLVNDLSHI--A-K---CFVDPP----EQ----
-DN-AFTVDVMPALR-RP-D-----------------I-----LIPFK-------KEERW
SLADPEYLINEVARRQ--QDWS-LFRPLVRVLKYWSRQH---ED------VTTVKSLVM-
EVLALDCLSVS
>EP10057_Bacteria_all|2639994572 251 bp
---DVTEVFGSGSLARSTQLAP--V---HDVDLVVV-------------Y---KAA-EHD
-DWR--AGQSAED---A-LRHV----QSKVTSLANT--V-K---CFIDPP----DD----
-DA-AFTVDVMPVLR-TE-A-----------------I----LLVPGA-------RDKRW
DEANPEYLIEAVAAKQ--QEWP-HFRGVVRMLKSWRLDQ---K--------PAIKSLVM-
EVLALKCLQVG
>EP10057_Bacteria_all|2741387090 251 bp
----PKSDFLTGSYKNNTKIHP--I---NDVDIMVV-------------L---DSV-ER-
-----DLFQGSNA---I-LRRI----GEVLGNTF---KN-E---PIPQSHSIGLKFNS--
----TPDVDIVPARM-VD-Q-----------------I----FEIPDAKTGT-------Y
LRTSPDRNNEIISRRN--EDLLKKFIPVIKMLKQWKNGN-----------PIKLKSFHL-
ETLCLKILTFP
>EP10057_Bacteria_all|CDNTase022_D04_Myxococcusxanthus 251 bp
-QLRPTESFISGSYGRNTAIRP--L---HDIDLFLV-------------LA--DGR-N--
--------PPED----A-LARV----QWALRAEF--HDK-E---TRLQNRSVNINFTT--
----EIGFDVVPALY-DP-W-----------------G----YLIPDRRAGQ-------W
IRSNPRKHQEACDDAN--DVAKKKLKPWIKAIKRWFHDK-------------PVPSFLL-
EVLACRGVTHS
>EP10057_Bacteria_all|2620453174.Ga0070493_1259 251 bp
---GCETSFLSGSYSRSTAIRP--L---HDIDIFTV-------------VG--ASS-T--
--------PPPDA---A-LKRV----RQALHETW--PNK-E---LILQQHSVHLEFTS--
----GIEFDVVPAYQ-HP-T-----------------L----FLIPEGNTGR-------W
IRTNPRIHMDLSTAAN--ERAGKKLKPLIKAVKHWRHGS-------------PLRSFHL-
EVMGYEAFSRA
>EP00019_Armaparvus_languidus|EP00019_Armaparvus_languidus_P012564 251 bp
----SQNTFLSGSYARKTHCRP--I---NDVDVFVA-------------L---DAS----
--------QKDND---I-ASKV----LQHLQTAF--PPS-F---DRR-----FIANED--
----TLTFPAYATQL-SY-D-----------------G----FKIPDNSANR-------W
TTTFPHKAKKAIRAAQ--S-HNHRLIPLIRLLKQWYRAK-------------PLKSFHL-
EVMCYDVDLKA
>EP00053_Salpingoeca_punica|EP00053_Salpingoeca_punica_P002811 251 bp
----VERMEPIGSFARGTAIHP--L---HDVDLLVV-------------I---KGK-E--
---------DAAT---A-VEEV----YKLLGNTF--NES-S---LRIQGKSVGIRFPH--
--T-SITVDVVPGAK-AS-T-----------------G----YSIALDGA--------IW
IFTNPQASLMKVQEKS--KAVKRRLKQVIKLLKYWLKSC----------CGKKPKSYHL-
EVMCYNLLPDT
>EP00053_Salpingoeca_punica|EP00053_Salpingoeca_punica_P002810 251 bp
LSGHVEHVMPIGSFARGTAIHP--L---HDVDLLVV-------------I---NGL-Q--
---------GASQ---A-TNHL----YDLLATKY--QEI-TVQILRIQKKSVGVSFPG--
--T-NVTVDVVPGLV-NA-K-----------------G----YLIALDEA--------MW
IYTNPQASLMKVQEKS--KAVKRRLKQVIKLLKYWQKKC----------CKKKPKSYHL-
EVMCY-ALTDT
>EP00162_Nutomonas_longa|EP00162_Nutomonas_longa_P013100 251 bp
---HFVRVEIGGSYAREMYLSG--L---SNVDLFVV-------------LD--KSH-D--
--------RAVRA---A-IGEC----ADALKKSI---------RFVQRDYSLEIDMDF--
-----TTFTLIPSF--VA-P-----------------G----LGIPESGTGT-------L
LYVNNAAIVNRAREVD--KLTLGLGPRIVRLVKLWYRR--------------PLKSFHI-
EVLSYDAFTEK
>EP00162_Nutomonas_longa|EP00162_Nutomonas_longa_P013101 251 bp
-----------NEQKLEMYLSG--L---SNVDLFVV-------------LD--KSH-D--
--------RAVRA---A-IGEC----ADALKKSI---------RFVQRDYSLEIDMDF--
-----TTFTLIPSF--VA-P-----------------G----LGIPESGTGT-------L
LYVNNAAIVNRAREVD--KLTLGLGPRIVRLVKLWYRR--------------PLKSFHI-
EVLSYDAFTEK
>EP00019_Armaparvus_languidus|EP00019_Armaparvus_languidus_P012686 251 bp
----CEKTLLSGSYKRNTANKP--L---NDVDILMI-------------M---KCG-T--
--------RLTKQ---L-RAEI----REHVQKNL--PKA-T---LQNQDKSIGIDSDE--
----RVTFDVIPTI---K-D-----------------Q----LQIL-SRGGE-------T
IDTWPALATEKVKERD--EASAGYFRKLVRVLKTWKNSK-------------PLKSFHL-
EVMCYDFDFKD
>EP00019_Armaparvus_languidus|EP00019_Armaparvus_languidus_P011440 251 bp
----VEKTFCSGSFARKTAIRP--I---NDVDLFVV-------------L---KPQCENS
------VKVEQQE-----L-------SG--REQNA----V--------GLCV--EANDAK
-----PTFDFVPAIQVSI-D-----------------------------RYLIKDDIGVL
--ELVTSRLE--KK----VS--GFV-DLVRCVKYWSKQPT--------------------
-----------
>EP00019_Armaparvus_languidus|EP00019_Armaparvus_languidus_P003527 251 bp
----VEKTFCSGSFARKTAIRP--I---NDVDLFVV-------------L---KPQCENS
------VKVEQQE-----L-------SG--REQNA----V--------GLCV--EANDAK
-----PTFDFVPAIQVSI-D-----------------------------RYLIKDDIGVL
--ELVTSRLE--KK----VS--GFV-DLVRCVKYWSKQPTG-----FH------------
--LEVVCIVDK
>EP00055_Hartaetosiga_balthica|EP00055_Hartaetosiga_balthica_P003277 251 bp
----CTDAFLTGSYVRHTAINP--L---HDVDMFMV-------------L---EGV-E--
--------EDAVF---A-LEHV----CKHLQRKL--PKG-S---IRPQTHSIGI-SKR--
----RATFDVVPAL--QK-G-----------------S----YSIPDRERHC-------W
IETDPKAAKEVTKAAD--ERLGGRLLPMIRLVKHWQRSK-------------PLKSFHI-
ETMCCQPKLGE
>EP00118_Oscarella_pearsei|EP00118_Oscarella_pearsei_P005220 251 bp
---WITKTFLIGSYGRETAKFP--K---HDIDVFCV-------------V---DLS-H--
--------LKPSH---I-KTVT----QKWIQANF--PDA-L---VNKQRHSVGV-FPE--
----DVPIDVIPAI--EY-G-----------------L----FEIPERAADA-----SHL
ILSNPEAVQDRLERAN--ESCQGRLLPLIRLMKTWQKQK-------------IIKNFHM-
ELLCYEGA-GV
>EP00118_Oscarella_pearsei|EP00118_Oscarella_pearsei_P025570 251 bp
----VTTLFLTGSYSRNTALNP--L---HDVDMFCV-------------M---DGI-S--
--------DNPRY---L-IQLV----QKAIKQAF--PYA-T---VDLQKHSAGVKFPE--
----SITYDVIPAV--RS-G-----------------M----YLIPERGEQP-----GEM
IISNPGAVDEELERRH--RESGNRLIPLIRLMKKWEKK---------------IKNFHM-
EVLSYGAAPGL
>EP00019_Armaparvus_languidus|EP00019_Armaparvus_languidus_P005138 251 bp
----KTKVFLTGSYARNTANRP--L---NDVDIFVA-------------I---EVE-V--
--------NQLPQ---V-VESL----TRHLKRHL--PTA-Q---LRRQNRSIGIDPKT--
----AITFDVIPAA---Y-Q-----------------G----YYIP--TGDT-------W
IETFPHQAKAKVETAN--AEHKGRLLPLIKLLKQWAHAK-------------PLKSYHL-
EVMCYTVASNN
>EP00007_Cunea_sp_BSH02190019|EP00007_Cunea_sp_BSH02190019_P001167 251 bp
----VESSFLTGSYARSTATRP--I---NDVDFILV-------------V---HSR----
----------KLP---V-VRQF----LSQHKQRI--GFN-R---IRDQDHSVGLHWDR--
----GPCIDVVLGR---N-D-----------------G----YQIPKKD-SG-------W
IATYPQQAKDTATRAN--EECKRNLIPLVKLLKRWAAAK-------------PLKSYHL-
EVMCYDVNRDE
>EP00007_Cunea_sp_BSH02190019|EP00007_Cunea_sp_BSH02190019_P010115 251 bp
----VKKAVVAGSFARMTASHP--I---NDVDVFVE-------------I---DG-----
-----------LD---A-AEDF-----ENFKKRVC-QFD-D---IRRQTHSLGILWPS--
----GPSVDLVPNV---E-D-----------------T----FQIIKSTLGG-------W
LATFPTDASSTLNEAN--EACGGQLIPLIRLLKSWNWKK-------------PLKSFHL-
EVMCYSVDPSG
>EP10057_Bacteria_all|2742644188 251 bp
--PGYKVTQ-IGSFQRKTKIRP--A---DDIDVVVT-------------R---GTA-FR-
--FP--PGGTPQD---A-LRAV----RNALS-------L-M---ETTDAPTVILEY----
-AD-GFTMELVPAFI-DK-T-----------------C----YLVGT--------AQGTW
VPADYDYDASVISRLN--ALCGGELVPFIKMCKAFLRNY---D--------VGLKSFHI-
EVLCTLIIPEA
>EP10057_Bacteria_all|2710962708 251 bp
--PNFKDSKLIGSLQRQTRINP--G---NDIDIIVI-------------M---GEI-HR-
--WS--FGGTPQV---A-LNTL----HATVN-------A-M---DVQDPPTVTLTY----
-KD-RVEVQLVPAYI-D--------------------------MIG----------RGYW
VVADYDHEAEYISQQN--ELSDGHLVPTIKMLKAIKRIH---F--------PELDSFPL-
EIMAARIIPIS
>EP10057_Bacteria_all|2707440855 251 bp
-DFSILDAFPLGSLVSGTSLSG--F---ADADVMLV-------------L---H------
---GTHAEKSP---TEL-LQSV----RDKLCEY-----T-R--MAKKNGQAVTLYFKTWP
------NVDIVPAYRVSD-N---------------GSC----YKI---PN----ANDDTW
--TRPKIH-NNMKKVS--EK------HLIKMIKEWRSSY--------------LSSFHI-
EVMALSYFH--
>EP10057_Bacteria_all|2722226436 251 bp
---NVVEFISTGSVPRNTALYK--N---ADFDLIVV-------------F---D------
---GQKIKIKP---AEV-LQSI--------CEIFN---S-D--KATTNGQTVTLHYETLP
------NIDITPALKIFD-N---------------EST----CNI---PD----STSKKW
--TKPNQH-RDM--IN--EHCGTSFRKIIMIVKHWQGSY--------------LQSYHI-
EVMALKIFHF-
>EP10057_Bacteria_all|2698177281 251 bp
----VVDDFLTGSYMRSTMISP--L---KDVDVFVV-------------L---DPH-YFH
---HYNNQGGPSG---L-LDYT----KRLLLKTYT---------ISRNGQAVTIRFSD--
-----FVVDVVVGF--NT-G-----------------G----YLIANAVGNF-------W
LETDPKKHVALMTEAN--KYHKGNLVPLIKMIKSWKHGA-------------FFRSFHL-
EVLAFEAFRNV
>EP10057_Bacteria_all|2517368101.AmybeDRAFT_2095 251 bp
----LADDFLTGSYRRDTKTKK--L---KDIDIFVV-------------LD--DGT-QA-
-----GFRQAPIQ---V-INAL----ETLLRQKW----S-A---AARDGMAVVIPFGADD
----VMSIDVVPAFK-RE-D-----------------G----YYIPNPSAGD-------W
LATNPKRHHELSIAKN--ADCDGKHVPFVKMIKGIRLGE-------------PVPSFLL-
EVMAQSLVKPP
>EP10057_Bacteria_all|2638226957.Ga0077369_1078196 251 bp
----VADTFLTGAYRRATKTKP--L---ADVDIMVV-------------LN--DR-----
-----AYLKHPHE---I-LEAV----RAILAPIY--GED-R---VCCDRRAVRVDFGVKL
--G-VVSFDVVPAFI-ED-D-----------------H----YLIPDDVLAE-------W
IPTNPKIHADLATQAN--KDFAEQWKPLVKMVKTWRHGH-------------PIASFLI-
EVMALELIKGD
>EP10057_Bacteria_all|2617240630 251 bp
----IDDSFLTGSYARWTKTKP--L---KDVDIFFV-------------LG--DGE-A--
-----HYRKNPDV---V-ITDF----YETLVDVY--GDD-A---VIKQGRSVGVDFGVVT
--R-VVSVDAVPAFV-EG-D-----------------N----YVIPNTSTGK-------W
MGTNPKIHADKAVAAH--QAFGNEWKGLVRMVKYWQQ-K-------------PIPSFLI-
EVMAMECLHGG
>EP10057_Bacteria_all|CDNTase023_D05_Pseudomonasaeruginosa 251 bp
----IARSFLTGSYARYTKTKP--L---KDIDIFFV-------------LK--DSE-K--
-----HYHKAASV---V-LDDF----HSALVEKY--GSA-A---VRKQARSINVDFGVHT
--R-VVSVDAVPAFD-TG-D-----------------Q----YEIPDTASGK-------W
IKTDPEIHKDKATAAH--QAYANEWKGLVRMVKYWNPGK-------------PVPSFLI-
EVMALECLYGG
>EP10057_Bacteria_all|2725945392 251 bp
----VDRDILTGSYGRHTKTKP--L---KDVDVFFI-------------LN--QKE-RD-
-----NYRKAPSV---L-LDAF----AKTLSDSY--GKD-S---VEPGRRCATVFFERNE
--K-VLSIDAVPAFD-IG-N-----------------C----YEIPDRVLGS-------W
IKTDPEIHKQEATAKN--NELGGNWVPLVKMIKRWRAGK-------------PIPSFLI-
EVMMQDLVDAP
>EP10057_Bacteria_all|2730024666 251 bp
SSRKISPCFYTGSYSRNTIIRP--L---DDIDLYIR-------------IN--SKH-A--
-------EKSPRE---I-IVLF----MQALKKTL--PMT-P---MKVSPPCIEVKFSDKR
-------FEVVPVVE-NN-D-----------------L----YDIPSADLKS-------W
KQCYPNLPNKWLTQAN--KRNGGLFIPLIKMIKQWRNNL-----------RTRIKSFHV-
ELLTDRVFSKY
>EP10057_Bacteria_all|2710940962 251 bp
----VEDDFLTGSYSRDTMIRP--K---FDVDFFLA-------------FN--DDY-G--
--------KELPE---L-LKTV----EEALDE------------IKAADEDIVIDDQYND
----NFQIDVVPAIQ-IK-D-----------------L----YKIFDKKTQN-------A
VESNPKLSKNLTDANE--YGSIKRLVPIIKLFKAWRKCG-------------YVKSFHL-
EMLIVKILKEQ
>EP10057_Bacteria_all|2620552066 251 bp
--NHVVQTTFGGSVRKNTYVTG--L---SDVDALLI-------------V---NDS-S--
------LVQPPAK---V-KRRV----RDAIRQGL----N-T---VRMGDLAVTVEY----
-AD-GTEIQLLPAIR-TR-T-----------------G----IRIAQP-------GTTGW
SNIHPERFAKKLAEVN--TARGGRVVPAIKLAKAMADCF---I--------RKIKGYHI-
ESLAIDAFEDY
>EP10057_Bacteria_all|2633987901.Ga0070849_114639 251 bp
--EGTVNLQFGGSVSKFTYVEG--L---SDVDALLK-------------I---NNS-E--
------LSKSPNE---V-LEYI----RSRFESEIT---N-E---IKVGKLAVTIKY----
-ND-GTEIQILPAIK-RR-------------------G----FKIPAR-------NGKEW
SNIRPDKFASRLTEVN--QNCGGKVVPVIKMVKHINSNL---P--------QQLSGYHI-
ESLAIEIFKSY
>EP10057_Bacteria_all|2504963292.Metme_00041510 251 bp
--DEKIDQIFGGSVAKHTYVDG--L---SDIDCLLV-------------V---NDT-N--
------LEGGPKT---A-LSLI----ENVLKQSLK---A-E---ISVGDLAVTVHY----
-GD-GMEVQLLPAVK-SG-------------------S----LKIPSA------RNSDQW
SSIEPKKFQAALSDHN--SRCDGKLVPTIKLAKAIIGQL---P--------RQLSGYHI-
ESLAIDAFKGY
>EP10057_Bacteria_all|2517695308.LEP6406DRAFT_4766 251 bp
--EGTVDLAFGGSVRKHTYING--L---SDVDLLVQ-------------I---NNT-S--
------LTASPQE---V-LRHF----ESQIKAALR---G-Q---VSSGNLAVTVSY----
-PD-GTKLQLLPTIR-TA-------------------G----FRIASS------RDPEQW
SNVRPASFARKLTEAN--QANSGKVVPIVKLFKGLVNEC---G--------IDLSGYHA-
ESLAIKVFENY
>EP10057_Bacteria_all|2712838647.Ga0156170_11504 251 bp
--GGTVDLVYGGSVSRHTYLEG--L---SDTDALVI-------------I---EPD-D--
------VGKSPER---L---------KDRFAQRLR---D-N---VKVGDLAVTVTV----
-R--GKDVQLLPVMR-DG-------------------G----YRIAAP-------DGRSW
SKINPRAFAEKLTQAN--KAQDGKLIPAIKVTKAIIATL---P--------QQLTGYHV-
ESLAIEAFKNY
>EP10057_Bacteria_all|2713137276.Ga0156329_136615 251 bp
--EGTLDPILGGSVRKHTYVDG--I---SDIDTLVI-------------L---RDP-T--
------LRLSPKE---V-LAYF----EQKAREGL----W-E---VSRGKLSVTLR-----
-KE-GLEIQVLPAVL-EN-------------------K----THIPSA-------RGDRW
SDINPQAFFRKLTDTN--NKLGGKVVPVIKLAKIINSQQ---P--------LQLTGYHI-
ESLAIESFKAY
>EP10057_Bacteria_all|2745992741.Ga0133197_12133 251 bp
--EGFFDLKFGGSVIKNTYSAG--I---SDVDMLVQ-------------I---NNT-S--
------YAAQPME---V-LKHF----KGQIEKRL----T-E---VKIGKLAITVKF----
-KS-GHEIQLLPSIK-TE-------------------G----YRIPRP-------GENNW
SNVRPRKFAEKLTNVN--KLNHNKIVPLIKLMKNINAAL---P--------RQLSGYHL-
ESLAIDAFKNP
>EP10057_Bacteria_all|2656193544.Ga0075187_10713 251 bp
--EGLLELKFGGSISKHTYVNG--L---SDVDVLVT-------------I---NST-S--
------LSSSPKE---I-I--------STLAQKLR---T-K---IKEGDLAVTITY----
-SD-GHEVQLLPSKS-TF-------------------G----IKIASA-------DGKTW
SNIKPIKFAKKLTEVN--KQNNGRVVPIIKLFKALNNTY---D--------GRLSGYHI-
ESLAIQAFKNY
>EP10057_Bacteria_all|2660229498 251 bp
--FGVQLFRETGSFTHGTGIRN--H---CDVDLLVS-------------M---SGS-Q--
--------PTSDT---A-LNWV----KDALKASF--PTT-A---VEIRRPTVVVRFAG--
--G-VEQWEILPGF--RT-S-----------------S----ETIYDPGPAS-----G-W
MSSAPTAHLDYVNSTN--QQVGVGTKKLARLAKAWYNRV-------------PISSFYL-
EMRAAQYM---
>EP10057_Bacteria_all|2656140104 251 bp
-GLNAFR--RTGSFGNGTSVANC-----SDVDYVAG-------------L---PGS-QK-
---------DSDR---T-LKQL----RDALARTFP-----TG--VKRSCPAVVAPFG---
--QRKEDTEVVPAKR----------------------R----FVFPNCS--------GGW
MPTSPDAHNAYVIEVN--RQRGQKVKPLIRFIKAWKYAR------------QVPISFYI-
ELFVARQAATQ
>EP10057_Bacteria_all|2619939950 251 bp
KSLISNTSQLIGSYGKRTAIRP--P---RDVDLLFV-------------L---PES-VRS
-KYI--FDNIQSR---I-LQEV----KTVLQRRFP---T-K---MSADGPVIYIPF----
-TE-SFTVELVPAFR-IY-S-----------------R----FEVCYT------KDGGSW
GTTYPDEEANQLTASN--QKTNGNTIRLIKMMKKWQYYC---N--------VELDSFAI-
ELLCQ-FLQTY
>EP10057_Bacteria_all|2721860409 251 bp
HPIDQKTIRIVGSHAKGTAIRP--P---SDIDILFV-------------L---PSS-EFT
-RIQ--RTNVQSQ---F-LQEV----KSVLINTFP---T-D---LSADGQIIKAPF----
--S-DYAVEVVPSFL-RD-D-----------------K----YVICDS------NAGGRW
KITDPNSEIFEIRNTD--SLTSGKATHLIKMLKVWKKTC---N--------VEIKTFVL-
E-----FVRQW
>EP10057_Bacteria_all|2728749607 251 bp
VASDTANSLLIGSWGKDTRVRP--S---RDVDILFL-------------L---PPS-VYR
-QYS--RTNRQSA---L-LQEV----KEVLRTTYS---T-A---TRADGQVVLLPF----
----NMPVEVAVGFR-CT-D-----------------S----IIYCDT------NDGGSY
KTSTAEAEVADLRTTD--LTCNANVLPLARLMKQWQREC---N--------VPLKSFQI-
ERLAV-FLRSW
>EP10057_Bacteria_all|2593303709 251 bp
VADQPPL-RIVGSWGKGTQVRP--S---ADIDIMVE-------------F---TPA-VLA
-RFA--RVNRQSQ---L-LQEV----RASLLDAYP---T-D----RGDGQVVMVQF----
--N-TITVEVVPVFD-LP-G-----------------Q----YLMPDT------NNGGRW
KTVDPLAQIALIEAID--TRTNGNTRALTKIIKMWQREK---N--------VPLKSFLI-
ELLVADFMSTY
>EP10057_Bacteria_all|2753170784 251 bp
---DPDLGYVYGSWGKGTAISP--P---YDVDMYYR-------------V---PIE-EFE
-RFR--YANGQSG---L-LASV----RETLLDRYP---T-R---IRGDGQVVVIDF----
--N-SLTIEVAPCLE-RQ-N-----------------S----FLIPNS------NQGGAW
MVAEPRSEISQLNYVD--SISNNNLRPLVQMAKQWKRHC---N--------VPIKSFYI-
ELLATEYMRSC
>EP10057_Bacteria_all|2655477106 251 bp
HGSETENAFLIGSWAKGTRVRP--P---RDVDLYFL-------------L---PAA-VYH
-RFT--YQYRQSA---L-LQEV----KGKLLAKYP---S-A---IKGDGPVVLAAF----
--E-SFSIEIVPAFA-LE-E-----------------A----YFVCDT------KDGGAY
KKTRPGDEAVAINTAD--QRNANNVRPLIRMLKVWQDWC---S--------VPIKSFYL-
ELLAIEFLDQC
>EP10057_Bacteria_all|2638280617 251 bp
-SSSTKHNYYIGSFGRHTAIRG--I---SDLDLMYI-------------L---PPS-LKD
-GY---LGGGALR---S-LNRI----RDVLKARYS---T-N---IRVDRTIVVVEF----
-GD--FRFEVQPVF--TD-E-----------------K----YLRPDS------YTD-QW
KTVDPSAERSIFRDIN--LQSDGTARRLSRLARAWKQYH---D--------APMNGLLI-
DTFVQRFLSGQ
>EP10057_Bacteria_all|2701420255 251 bp
LANDKSNSLQAGSYGRYSGIKG--I---SDLDMLYI-------------I---PSD-SWT
-IY---RK--PSK---A-LDHA----KTAIQKTYK---S-S---IRKDRNVVVIEM----
-QD-FT-FEVVPVFE-WQ-------------------V----FKYPDT------YNGGQW
RKCNTRAELRAFRELN--NERNDNLRKLAKMTRAWKARN---N--------VKMSGFLI-
DTLCYRFFTNN
>EP10057_Bacteria_all|CDNTase065_F03_Salmonellaenterica 251 bp
LDSKTANSLQVGSYGRFTGIRG--I---SDLDMLYF-------------L---PAT-AWP
-RF----RR-QSY---L-LQVV----KTEIKKTFK---T-D---IRGDGQVVVVKF----
-KN-QE-VEVVPVFS-NE-D-----------------T----FTYPDT------HDGGSW
KVCNPRAEMSSFRALN--DDRKGHLRRLSKMIRAWKARH---E--------VEISGFLI-
DTLCYNFFSNL
>EP10057_Bacteria_all|CDNTase029_F03_Campylobacterjejuni 251 bp
TESKISNSLQVGSYGRFTAIKG--I---SDLDMIYI-------------L---PRT-EYK
-RF----KHGQSA---L-LQEV----KKTIQSRYP---T-D---MRRDGQVVVISF----
-TN-YQ-IEVLPAFE-CK-N-----------------S----FLYPDT------NDGGSW
KNTNPRLEIKAISDL---HEKNKNLRNLCKMIRSWKNYH---S--------VAMGGLLI-
DSLAYNFLNST
>EP10057_Bacteria_all|2738040416 251 bp
VANGFNNRLKVGSAGRRTAVSK--T---SDLDMLYI-------------M---PAR-LWG
-DY---SGNPQRR---L-LRDV----KEALKLSFT---Q-E---IKVDRLVVQIIF----
-DS-FH-IEVQPVFE-TD-E-----------------H----FKYPDT------NDGGGW
RVTKPRMEITEMRNFR--NNKSSNLHNLCRMLRAWKNRN---T--------VDMGGLLI-
DTLAWRFLKQT
>EP10057_Bacteria_all|CDNTase032_F04_Escherichiacoli 251 bp
TSSRVANRLKVGSVGRHTAIKG--I---SDLDMLYI-------------M---PPN-QYE
-YY---RKNGQSA---L-LTDV----RNILAEEYP---Q-T---VKKDRLVVQIIF----
-KN-FY-VEVQPVFR-QD-D-----------------S----FKFPES------YNGGAW
RITKPLHEKAAMTAFS--RDKSNNLRKLCKMIRAWKNLH---G--------VNMGGLLI-
DTLAYRFLSST
>EP10057_Bacteria_all|2745043329 251 bp
-----SKPLESGSRQTYCNKRH--I---RSGHALY--------------Y---APN-QYE
-YY---RKNGQAA---L-LTDV----RNILAEEYP---Q-T---VKKDRLVVQIIF----
-KN-FY-VEVQPVFR-QD-D-----------------S----FKFPES------YNGGAW
RITKPLHEKAAMTAFS--RDKSNNLRKLCKMIRAWKNLH---G--------VNMGGLLI-
DTLAYRFLSST
>EP10057_Bacteria_all|CDNTase031_F05_Leptospirainterrogans 251 bp
TDSKIANTLQVGSFGRKTGING--I---SDLDILYF-------------M---PKG-KWD
-TY----KSKQLS---L-LQDV----KSAILKRYP---T-E---VRVDRLVVTITY----
-TD-FH-IEVQPVFE-QD-D-----------------S----FKYPDT------KDGGNW
KITKPREEMEAVSKLD--ADKNSNLKRLCKMARAWKNKH---G--------VEMGGLLI-
DTFAYNFLSST
>EP10057_Bacteria_all|2644353713 251 bp
TQSKTANTLQVGSYGRWTAIKG--I---SDLDMLYI-------------M---PVS-AWN
-TY----KGGQYK---L-LSKV----CEAIKARYP---T-D---VHVDGLVVRVLY----
-AD-FH-IEVQPVFE-ES-D-----------------S----FTYPHT------ANGGSW
KTTKPRLEMKAMTESE--QQKNRNLRRLCKMARAWKNKH---G--------VAMGGLLI-
DTLAHNFLKAT
>EP01039_Chlorochromonas_danica|EP01039_Chlorochromonas_danica_P014371 251 bp
TDSKTANSLQVGSYGRWTAIKG--I---SALDMLYI-------------V---PAG-AWE
-SY----KAGQYR---L-LSRT----REAIKARYP---T-T---VYVDRLVVRVLY----
-KD-FH-IEVQPVFA-EA-D-----------------S----FTYPDT------KDDGAW
KTTKPRLEIAAMAEFD--QQKNKNLRRLCKMARGWKNKH---G--------VAMGGLLI-
DTLAHNFLLST
>EP01037_Dinobryon_pediforme|EP01037_Dinobryon_pediforme_P016621 251 bp
TDSKTANSLQVGSYGRWTAIKG--I---SDLDMLYI-------------V---PAG-AWE
-SY----KAGQYR---L-LSRT----REAIKARYP---T-T---VYVDRLVVRVLY----
-KD-FH-IEVQPVFA-EA-D-----------------S----FTYPDT------KDDGAW
KTTKPRLEIAAMAEFD--QQKNKNLRRLCKMARGWKNKH---G--------VAMGGLLI-
DTLAHNFLLST
>EP10057_Bacteria_all|2523767348 251 bp
INSDTQHSRYAGSYGRGTAI-S--T---SDIDILVE-------------L---PSD-VYE
-TYQTLLGNGPSR---L-LQRV----KESLQQTYP---T-K---LRGDGQVIVVEF----
-SD-GVKFEVVPVFS-DG-Y-----------------T----LAYPDT------HNGGSW
QHMKPELESRAFAELS--SAKPGGLKKFCRMLRAWNIKS---D--------LQLPGQAI-
DAMAYEYWLTS
>EP10057_Bacteria_all|2703193957 251 bp
SSSESLHGLYVGSYGRGTEI-A--T---SDIDILVE-------------L---PHE-TFR
-QYR--YTNGQSA---L-LQDV----KSVIQTRYS---S-H---LRGDGQVIVIDW----
-TD-GITFEIVPAFS-QV-N-----------------G----YWYPNT------HDGGSW
ATTNPKSESNSLKGLS--LFFGNRPKHLCRMTRAWRDAN---N--------IDIHGIAI-
DSLVFNFFQET
>EP10057_Bacteria_all|CDNTase066_F03_Enterococcusfaecium 251 bp
SESDTAHSLYVGSYGRGTAI-S--T---SDIDIIVE-------------L---PMA-EFD
-RFN--YLNGPSK---L-LQVI----KNAFQEILP---S-D---IRADGQVVKINF----
-HD-GIKFEIVPAFN-EK-D-----------------G----FIYPDS------NMGGNW
KATNPKKEQEAMKLKN--TKSNNLLYATCKHFRHVRDFT---S--------YHLSGIVI-
DSFVYEFVENN
>EP10057_Bacteria_all|2503830494 251 bp
YVNDAAHSLYVGSYGRGAAI-N--T---SDIDILML-------------L---PDA-ARK
-RFA--YANGQSA---I-LQVV----KDSIRETYA---S-N---IRADGQVVKIIF----
-TD-GTKFEVVPSFK-NR-W-----------------D----FTYPDA------NMGGRW
LSTNLKAEKDAMDSKN--KETNGSLKNLCKRIRYIRDYK---S--------YHLSGIVI-
DSFVYDWPDGG
>EP10057_Bacteria_all|2559042477 251 bp
SLSETNNSLYVGSYGRNTAI-S--S---SDIDILVI-------------L---PAK-EFD
-WAN--LKNSQSR---L-LQAV----KLAIKDAYS---S-E---IRADGQIIKINF----
-RD-GIVFEILPAFE-QF-D-----------------S----FVYPDT------NKGGKW
KITNPRKIQEAMKEKN--KMSNDLLTFTCKIIRIIKDFQ---S--------YKLSGIVI-
DSFVFHFLPSY
>EP10057_Bacteria_all|2518697707 251 bp
SESEVAHSLYVGSYGRSTAV-K--T---GDIDILYS-------------L---PQS-EFD
-RFK--VNNGQSR---L-LQAL----RGAIKSSYP---S-D---IRADGQVVKIQF----
-SD-GMKFEVLPAFH-KV-D-----------------G----FRYPDS------NMGGNW
KSTDPKAEQEAMKEKN--KESNGLLQATCRHLRLVRNFS---T--------MKLAGIVI-
DSFAYSFLAQG
>EP10057_Bacteria_all|2562623728 251 bp
TNSEIAHSRYVGSYGRGTAV-S--T---SDLDVLME-------------L---PNN-EYD
-HFS--LTNGQSR---L-LQAV----KDSILETYP---T-D---VKGDGQVVIVKF----
-SD-GMKFEILPTFR-KI-D-----------------T----YKYPDT------HMGGNW
MTTNPKAEQDAMDEKD--DYSNGLLKDTCKHIRYIRAFK---S--------YHLSGILI-
DSFVYRWLRDG
>EP10057_Bacteria_all|CDNTase064_F03_Listeriamonocytogenes 251 bp
SISETAHSFYVGSYGRGTAI-S--T---SDIDILVE-------------I---PNS-EYD
-KFS--STNGQSR---L-LQSI----RKSLQVAYP---S-D---IRADGQVVKINF----
-HD-GIKFEILPAFQ-NI-D-----------------G----YIYPDS------NMGGNW
KATNPKNEQEAMKIKN--TYSNGLLYATCRHFRYVRDFS---S--------YHLSGIVI-
DSFVYNYTESG
>EP10057_Bacteria_all|2524543386 251 bp
ISSDDKNCRYVGSYGRGTAIKG--F---SDVDIIVK-------------L---PKN-EFQ
-RFS--YRNGQSA---L-LQNV----KKALDFSYS---T-S---TKGDGQVVVVIF----
-SD-GIKFEIVPSFE-ND-N-----------------T----LTYPDS------NKSGTW
LECDPAKEIKAINIVN--KVFDGQVKNVCRLTRAWKVTN---N--------VDISGALI-
DALATNFFLSE
>EP10057_Bacteria_all|2504769255 251 bp
QPEPVAHCLYVGSYGRDTDI-L--V---SDIDVLFW-------------L---PKA-RLA
-RYD--RINGASG---L-LQDL----KKSIKRTYT---T-S---LRADGQVVVAPF----
-ND-KVRFEIVPCFE-QA-D-----------------S----FIYPDT------NQGGSW
HKTDPRPEIEAVNAMD--KKTNGLMKNLCRMTRAWKQEW---N--------VPISGLLI-
DTLVYNFLNQW
>EP10057_Bacteria_all|2619665229 251 bp
SSSETAYSLYVGSYGRDTEI-W--T---SDIDILVH-------------L---PNE-IYH
-KFA--YANGQSA---L-LQDV----KTVLQKTYS---S-H---IKGDGQVIGINF----
-TD-GINFEIVPAFL-NT-S-----------------R----FTYPDS------NNGGSW
KVTDPKKETSAINEKN--SVTNGNLKRLCRMMRSWKGKC---D--------VPISGILI-
DTLAYNFISTW
>EP10057_Bacteria_all|644985061 251 bp
SSSDEAHGRYVGSYGRGTRIDG------SDVDILFR-------------F---PYN-MYV
-KYA--YANGQSA---L-LQAA----KMSIATTYP---T-R---LKGDGQIVAVDF----
-SD-GINFEVLPAFE-CE-D-----------------S----YLFPDS------NGGGRW
RACDPVAEINELNSMD--EACNGNLKRLCKMARAWREAN---S--------VSISGIAI-
DVFAYNFMKHY
>EP10057_Bacteria_all|CDNTase030_F03_Desulfotomaculumhydrothermale 251 bp
SSSEISHSRYVGSVGRGTAIRG--V---SDVDMVME-------------L---PSD-VYW
-QHA--YKNGQSA---L-LQAV----KESIKKTYP---T-H---NVGDGQVVVVSF----
-TD-GIKFEVIPVFL-N--R-----------------T----YTYPDA------NNGGGW
KVTDPVAEINAINDAN--NTYNQKVKHLAKMARAWKEKC---N--------VPVPGILI-
DTLVFNFMKKW
>EP10057_Bacteria_all|2620036276 251 bp
TESETAHSFYAGSYGRNTKIKG--S---SDLDLVYV-------------L---PYE-TYV
-LYS--YSNGQSA---L-LQSV----RNSILSLYS---T-A---IKADGQIIEVSF----
-GD-GMKIEVLPAFL-N--D-----------------T----YTHPNS------NDGGKW
AVTDPKAEIEAIRKRN--DACNKNLIKLARMARAWRSTW---A--------VPISGILV-
DTLAYQFIENW
>EP10057_Bacteria_all|2520603666 251 bp
IDSYVQNTIQVGSYGRDTAIVD--A---HDVDVLFK-------------L---PFS-VYQ
-QYG--YLNGQSA---L-LQAV----RNSIQRTYP---T-A---VGGDGQVVVVSF----
-AD-QMRFEVLPAFL-NS-D-----------------S----YTHADS------NNGGSW
KTTNPQAEINEIHRLN--GLYNKNLKRLCRMARAWRRHC---G--------VQLSGIQI-
DTLAAQFMASW
>EP10057_Bacteria_all|2617379726 251 bp
TNSETAHSLYVGSYGRDTAAKG--L---SDLDIGFI-------------L---PNT-VYH
-QYN--HQNGQSA---L-LQAV----KKSIQKTYR---S-E---SFGDGQVVVISF----
-DD-NVTFEVLPAFE-NS-S-----------------S----WTFPNA------NNGGSW
KDCNPRAEIAAIDTRS--ALTNKNLKYLGRMMRVCAP-----------------------
-----------
>EP10057_Bacteria_all|2640843243 251 bp
LDSKSANRFYVGSYGRNTSIPS--V---SDVDVVYE-------------L---PVA-LYE
-RFR--HANGQSA---L-LAYV----RNSIQNTYP---S-V---VAGDGQVVVIHF----
-TD-GIRFEILPAFS-NV-A-----------------T----YTFADS------NGGGTW
RECKPKQEMAAFSARN--AQCNNNLVSLCRMVRAWRDHN---K--------VGMSGMLI-
DTLAYQFIATW
>EP10057_Bacteria_all|2710763862 251 bp
SESDVYHSMKIGSWGRHTAING--V---SDLDMVFE-------------I---PED-DYN
-RYN--LQNGPST---M-LREV----KECLQARYP---T-L---IKADGQIVGVFF----
-KD-YR-VEVLPAFR-DA-D-----------------N----YVHGDT------NNGGTW
KTTKPRPEIAAVNALD--KLANGNLKQVCKMLRAWKNQN---G--------VGIGGLLV-
DTFAYNFFVEN
>EP10057_Bacteria_all|2629785522 251 bp
SDSDFTHCRQVGSYGRYTAING--V---SDLDMIFE-------------L---PWS-LHD
-EVG--YSNKQYK---L-LSKV----CNALKDTYR---S-D---IKVDGQIVAVKF----
-TK-GHVIELVPAFR-YT-N-----------------S----YKYPDT------GDGGRW
RECDPVAEQIKMKEVN--DSKNKNLRVLCKMLRAWKNEH---G--------VPMSGILV-
DTLGYHFIRST
>EP10057_Bacteria_all|2710975113 251 bp
SESTSTHCRQIGSYGRKTGING--I---SDLDMAFE-------------L---PKG-TYD
-KFA--YSGGQSA---L-LQDV----KKAIQNVYD---D-Q---VKADGQIVGIDL----
-DG-FR-IEVLPTFY-LE-Y-----------------I----YTFPDT------NDGGRW
RRTKPKLEIEETRNLN--NEGNDTYRHLCRMVRAWKNHA---G--------AKCSGLWI-
DTLSYNFLKQS
>EP10057_Bacteria_all|2677096517 251 bp
LESKTENGIYVGSYGRTTAING--V---SDLDLIFV-------------L---PDI-LYS
-QYD--RQNKQSQ---L-LQDV----RDSIKKTYP---S-K---VRGDGQVVVIEF----
-KN--DFIEVCPCFL-KS-D-----------------S----YTFPDS------NNGGTW
KKTNPIPEALEINNYN--NLCNKNLIILCRYIRAWKNKC---G--------VKIGGLLI-
DTLVYDFFKSD
>EP10057_Bacteria_all|2691274412 251 bp
SSSGEDNILIVGSVGRGTAMHN--V---SDYDCIFE-------------L---PSE-KFK
-QFN--YSNGQSA---L-LQEV----KKEIKLSYP---T-K---VKGDGQVVVVSF----
-ID--GDIELVPAFR-QS-D-----------------N----FKYPDS------NNGGSW
KKTKPLPEINEAERLT--KLIETHYINFCRLMRHWKNEI---G--------FKFKGLLI-
DTMVKNFFEED
>EP10057_Bacteria_all|2608629343 251 bp
ISGETEHMYIVGSVGRKTAIKG--S---SDLDLLFV-------------L---PDD-VYD
-KYG--YEGGQSQ---L-LQEV----KNVLKERYP---T-D---ISGDGQVVVIEF----
-DA--YTVELVPAFI-ND-A-----------------S----FIYPDT------HDGGSW
KVTKPLLEQAACDDYD--DSSNGAFRDFAGILRAWKNNI---G--------FSFSGLLI-
DSLVAEFFEKN
>EP10057_Bacteria_all|2633725953 251 bp
SDDDHNHRLFVGSVGRRTATNK--V---SDYDILYI-------------L---PWE-VYH
-RFN--HSNGQSD---L-LQEV----KECIKERYP---T-E---IRADGQVIDVTF----
-NN-GYLIEVVPGFE-ND-N-----------------S----FQYADT------NDGGKW
RTTNPRPEKQKCTVDN--DATYGTFRDCTRMIRVWKNHR---G--------FVFSGLLI-
DTLIDKFYENN
>EP10057_Bacteria_all|2629988828 251 bp
NESEEENFILVGSLGRHTAIKG--V---SDVDIAFV-------------L---PNS-IYK
-KYD--RKNGQSE---L-LQDI----KKTLSELAS---T-I---VRGDGQVVVLEF----
-SN--YTVELCPYFY-KD-E-----------------T----YIYPNS------NNGGSW
KTTQPILEITESEKMM--DETHNNYQAVCNLTRAWKNKV---G--------FKFGGLLI-
DTLVCNFFNSH
>EP10057_Bacteria_all|2503819464 251 bp
IDSKNEHLIIVGSIGRGTAVPG--T---SDLDVLFD-------------L---PED-VFH
-TFS--YKNGQSA---L-LQKV----KEAVKERYP---T-D---VRGDGQAVVISF----
-ESKNFTVDLVPAFR-QT-D-----------------S----FKYPDS------HNGGSW
KTTNPIPEQEACITLF--TQTDNAALHICNALRIWKNNV---G--------FRFKGLLI-
DTLVGKYFDQK
>EP10057_Bacteria_all|2563801038 251 bp
-SLHVKRTFTNGSYERDTIIRP--L---NDIDIFAV-------------L---DIE-KW-
-KDFGLLP-TP--------QDV----LTAIKDYLN---V-P--DYKGKRPCVTVKLSDK-
------HFDILPCFELYG-E-----------------G----YQI---PN----HDLSGW
--YSYPEK-DNIHKER--G----KVKSIIKAIKYWRDKL--------------IPSYHI-
EEAAIDIFSFY
>EP01118_Nematostelium_gracile|EP01118_Nematostelium_gracile_P018444 251 bp
-ELFVKKNFTNGSYDRDTIIRP--L---NDVDIFCV-------------L---KQE-AW-
-EDYKQLP-NP--------QSV----LTKIKDYLN---Q-T--EYKDKRPCVTICLSNK-
------NFDILPCFEAFG-G-----------------G----YYI---PN----YELNGW
--FSYPEQ-ERVHKLR--N----RVKQVIKAVKYWREKL--------------IPSYHI-
EEIAITLFSVY
>EP10057_Bacteria_all|2752676625 251 bp
-----DRIQIFGSYDRGTYLPQ--SIDPSDVDIMII-------------FK--TNE--YQ
-------------PDTF-LKHL----RQFADKIYP---S-E---VIPDHPTISITL----
--N-HIRFELVPAFG---------------------------LKIPAPKNKE--LK---W
ITTSPTELKNDLERKN--EKENQQIIPLIKLIKYF-NSL--KEKPY--------SSFQL-
EKVAINLYS--
>EP10057_Bacteria_all|2646243351 251 bp
-----NQILIFGSYKRKTMLSR--IFDDSDVDIMVV-------------FG--KKF-TKS
-------------PKTY-LNYL----KDFAENKYP---S-L---RRQDFPTIVLEL----
--N-HIKFDLVPAIQ---------------------------YKIPRKRCQI--DE---W
IPTNPNDLDGALS-------NNQTLRRLVRVAKIW-NAK--QGYI-----------YEL-
EKWIIHNFG--
>EP10057_Bacteria_all|2683230897 251 bp
-----KDIIKFGSYTRGTILPR--RYDDSDMDIMIV-------------FN--NDY-DYK
-------------PQTF-LDRL----KKFAQQKYS---S-Y---VYQSNPTIVLEL----
--N-HIKLELVPAVD----------------------Y----YNIPYNSSS--------W
LVTRPKAFDNLLVECN--KNNLNKIKPIVRLIKHW-NIV--NNYRA--------DSYQL-
EKKIAEEKS--
>EP10057_Bacteria_all|CDNTase036_D09_Anoxybacillusthermarum 251 bp
-----GELFKFGSYTRGTILPR--KADESDVDYMVI-------------FK--NNN--YK
-------------PQTL-LNYL----KSFVNYYYH---S-E---IYQSHPTIVLEL----
--N-HIKFELVPAKN---------------------------IYIPSPSSSF--EE---W
MKTDPNAFNKKLTDAN--VKYFYKIKPLVRLMKYW-NRL--NGSYL--------SSYEL-
ENWIVENYW--
>EP10057_Bacteria_all|CDNTase035_D09_Clostridioidesdifficile 251 bp
-----NNIFCFGSYTRGTMLPR--KVNESDVDYMVV-------------FS--NSF-LYA
-------------PQTL-LNKL----RDFVRTYYS---S-E---IYQSNPTIVLEL----
--N-HIKFELVPAYE----------------------H----YRIPAKASNY--ND---W
IDTCPDDINSRLTRLN--VESNNKLKPAIRIIKYW-NSL--NNNVY--------SSYEL-
ESAILEN----
>EP10057_Bacteria_all|2688216524 251 bp
-----NEIFQFGSSTRGTILPR--RLDESDIDYMIV-------------FS--NGG--YR
-------------PQTY-LDRL----RRFVADTYK---S-R---VHQSHPTIVLNM----
--N-HIKFELVPAVG---------------------------YDIPAKATDY--ED---W
IGTDPNDFNDDLTSRN--QMYSNLTKPTIRLLKYW-NAQ--NGYPF--------ESFEL-
EKQVVDMFF--
>EP10057_Bacteria_all|2509336873 251 bp
-----AQMFVFGSYSRGTILPR--SMDPSDVDYMVV-------------FS--DGG--LQ
-------------PQSY-LDRL----RRFAELRYA---S-E---VAQSHPTVALEL----
--N-HIRFELVPALG---------------------------LQIPAKGSGY--QS---W
QGTDPKGFNNMLTSAN--QANGNLIKPLARIMKYW-NAK--AGYPF--------ESYAL-
EQQVAGH----
>EP10057_Bacteria_all|2737991992 251 bp
-----SEIFVFGSYSRNTMLPR--SYDRSDVDYMIV-------------FK--NVI--HQ
-------------PQTY-LNKL----KKFVNFYYS---S-E---IKQSHPTIQLNL----
--N-HITFELVPASG---------------------------YQIPSKDDLL--GR---W
MQTDPLDFNMQLTNCN--KNNKSLIKPLIRIMKYW-NAN--SGYVF--------ESYQL-
EKKIVSFYF--
>EP10057_Bacteria_all|2671433199 251 bp
-----TELFRFGSSTRGTILPR--SMDGSDIDYMIV-------------FK--DDG--YT
-------------PQTY-LDRI----KRFADIYYS---S-E---IKQSSPSIVLQL----
--N-HIRFDLVPALG---------------------------YRIPNGGSA--------W
RDTNPNDFNAQLTVKN--NAELSMIKPTIRLVKFW-NAQ--GGFIY--------DSYGL-
EKYIVELFF--
>EP10057_Bacteria_all|2657494544 251 bp
-----SVIFRFGSSTRGTILPR--SMDESDIDYMIV-------------FS--ENN--AT
-------------PQTY-LNRL----KAFVEKYYR---S-E---IRQSSPTIVLEL----
--N-HIKFDLVPATE---------------------------LQIPNGSGG--------W
MTTNPNDFNATLENKN--KEHGSLIKPAIRLFKYW-NAT--SGFPF--------ESFEM-
EKWVCGLFW--
>EP10057_Bacteria_all|2666529428 251 bp
SSFTLK--M--GSYARKTQIKP--L---NDIDQMII-------------FSAMNEQVPTA
ADKRKEGDG--LSSIKV-IEQL----KSLLKDIP----QAD---INRNALRLELS-----
--SYDWGFDIVPGFI-----------------ENDAGY----YLIPNGKGN--------W
EKTDPRIDRENLESYQ--KSSLINLRETIRILKYWEGHN----------SVSQLNSYML-
ETMILDFIDST
>EP10057_Bacteria_all|2600705043 251 bp
DSFNVH--F--GSFARKTKCRD--L---DDVDLMIG-------------IAANDEVASTT
NAAKDCTRDGTLNSTQV-SNKF----KKKLESVR----ESE---IRRNAIILNLK-----
--SKEWSFDIVPCFV-----------------EESDGY----YLIPNGNGN--------W
KKTAPDKDKGHVTSTN--QSKDGRVLELIRLCKKWK-VK----------NAKTLPSYML-
ETMIINFADSQ
>EP10057_Bacteria_all|CDNTase026_D12_Desulfotomaculumalkaliphilum 251 bp
HDIDIA--F--GSFARKTKIRP--L---DDIDIMIG-------------INGDYEVVNDD
NSPKSCNDTNILNSTKV-INKF----IKELKNLN----DAE---THKNAATLQLK-----
--SYEWNFDIVPCFT-----------------KESDGY----YLIPDGKGN--------W
QKTDPRKDRDKVTTLN--QKHNGLMLETIRLVKYWR-RP----------TMPLMPSYAL-
ECLLLQYFDSV
>EP10057_Bacteria_all|2665453133 251 bp
SEKNIY--F--GSFARKTKIKD--L---DDIDIMIT-------------LSAEDKIVEEN
ADMKKCFDSNRLNSRRV-INKF----IELLKKIP----QSD---IKRNAATLKLA-----
--TYKWNFDIVPCFK-----------------KDLKGH----YLIPDGNGY--------W
KKTDPRIEKSIISELN--QINGGKLLDIIRIIKYWK-NS----------MAPTMPSYLL-
EIIILNYYQDN
>EP10057_Bacteria_all|2671311762 251 bp
SEHNIH--F--GSFSRRTKKRP--L---DDVDMMFC-------------LNAQEGIVNDT
NSNYRTNDNKTLNSIKV-LNNF----KIELGNIY----ESE---INTRAVRLQLT-----
--TRDWSFDIVPCFD-----------------VD---N----YLIPDGQGK--------W
KKTDPRIDKDRTTTIN--QANSGNVLNVIRIIKFWS-RP----------TMPTIPSYLL-
EVMILNYYQWR
>EP10057_Bacteria_all|CDNTase024_D12_Vibriocholerae 251 bp
TDRHKG--F--GSFHRSTKKQP--L---DDIDQLFC-------------FSARSTVIAGD
NEIGHTSNNTKLSSIKM-VNLM----VSSLDSIG----QNT---PHRNAATLQAA-----
--AYDWNFDIVPCFA-----------------ADANGY----YLIPDGSGN--------W
KKTDPREDKNRSARIN--QSHRGQILQLIRIIKYWK-RQ----------TMATMGSYLL-
ENMVLDYFENN
>EP10057_Bacteria_all|2702748174 251 bp
TSKHMP--F--GSFARNTKKRP--L---DDVDILLC-------------MNANNTVAPEG
AYPNQCSDSGYVSSIKV-LNRV----KSYLNQVP----QAD---IKRDAMTMKLS-----
--SYDWNFDIVPCFT-----------------PESDGY----YIMPDGSGN--------W
MKTDPARDQHYSTSVN--QANDGNVLSIIRLVKYWK-RG----------SMVNAPSYLL-
ENLVLNYYENN
>EP10057_Bacteria_all|2678530704 251 bp
SE-PMW--F--GSFSRKTKIRE--L---DDIDLMII-------------MHAENTFSPGA
NSRLNYDSGSYINSRRV-VNKF----VSSLSTVW----QAD---TKRQAATLKLK-----
--S--WNFDIVPAFA-----------------PD-RGF----YLIPDGD-N--------W
KRTDPRIDKERTTRLN--QKHAAKMLNVIRLVKYWK-R-----------AVPAINSYVL-
ETIILNYYDVL
>EP10057_Bacteria_all|CDNTase025_D12_Escherichiacoli 251 bp
QDIHIN--F--GSFARRTKIRP--L---DDIDIMIG-------------IKSDEDIIDSN
TARNNTHDTTYVNSRKI-INLF----VSELSKIE----QSE---INRRAATLKLK-----
--SYDWNFDIVPCFV-----------------PDIYDF----YLIPDGNGH--------W
KKTDPRIDKNRTTDIN--VKHDGNMLNVIRIVKYWK-RK----------TMPTMSSYLL-
ETILLNYYDNK
>EP10057_Bacteria_all|CDNTase027_D12_Shigellasonnei 251 bp
PAIHIA--F--GSFARRTKIRP--L---DDIDLMFG-------------LTGQDRISSGE
GSRHSRHSADTVCSVRI-LNAF----KNRLQDIA----QAD---IRRNAVTLKLV-----
--SKDWNFDIVPCFS-----------------EDAFGY----YLIPDGNGH--------W
KFTDPRKDRDRVTTIN--VQNNGNVLNVIRAVKYWR-RP----------TMPSMSSYLL-
ETLILDYYAGR
>EP10057_Bacteria_all|CDNTase028_D12_Shigellaflexneri 251 bp
PGIHIA--F--GSFARRTKIRP--L---DDIDLMFG-------------LSAEGHISSGE
NSRHQRHPENTICSVRI-LNAF----KNRLQGIS----QAE---IRRNAVTLNLS-----
--SKDWNFDIVPCFT-----------------ADAFGY----YLIPDGKGH--------W
KKTDPRIDRNRVTDIN--VKNDGNVLNVIRAVKYWR-RP----------TMPAMSSYLL-
ETMILDYYANK
>EP10057_Bacteria_all|CDNTase033_D_Bacilluscereus 251 bp
-TPKIFN-F--GSYFKGTKVTN--V---DEFDVLVV-------------IDSSTVISANP
NPIEKKKSGSGVSPSKL-LNWL----KGITEEVV----KQA---PERDAITATIK-----
--SKNLKIDLVPALE-----------------KDD-GF----YAIPKGDNG--------W
IKTQPKDDMDALEDAA--KE-KDGFRNVIRLLKFIG--E----------YNFKVSSFAI-
ESAVVNYSETG
>EP10057_Bacteria_all|CDNTase034_D_Bacillusthuringiensis 251 bp
KTPFVY--F--GSYFKKTKVTN--V---DEFDVLVV-------------IDSNEVISASP
NHKKKKKSDSGVSPSKL-LNWL----KGIAEEVV----EQA---PERDAITATIK-----
--SKDLKIDLVPAGE-----------------EDD-GF----YIIPKGDNG--------W
IRTQPKDDMKELEDAA--NE-KTQFRNIIRLVKFIG--K----------YKFKVSSFAI-
ESAVVNYSKTT
>EP00011_Vannellida_sp_DIVA3517612|EP00011_Vannellida_sp_DIVA3517612_P013879 251 bp
NTGEIN--FLGGSYGKNTQISS--Q---FDFDILVV-------------FRCK-------
---EYQLAVRRCHSDRL----L----RKVAKEVT----VQT---PTRTSVTVQYA-----
--SVTMSFDLVPALN-----------------GS--------FMVPPIKDG-------KW
TWSHTYSEKLQFSAAR--RD-AATFVPVIKAMKLLD--A----------HSWNISSFVL-
ETIVLQLSRDK
>EP00011_Vannellida_sp_DIVA3517612|EP00011_Vannellida_sp_DIVA3517612_P011620 251 bp
NTGKIE--FHGGSYPKGTQVKTPAE---YDFDILVV-------------FRSD-------
---SYRKNLQTRHSDRM----L----TKVAREVA----SHE---PKRTSVTVKYE-----
--SKTLSFDLLPALA-----------------GD--------YVVPAEAGG-------SW
EPSPTDSERQWFLEMR--AA-DSTLIPVIRTLKFLR--A----------HSWDISSFVL-
ETVVLRIFVAA
>EP01116_Phalansterium_solitarium|EP01116_Phalansterium_solitarium_P015716 251 bp
HDGRMH----AGSYAQHVNTNN------FDFDVLMV-------------LEPK-------
----AVTFSKGYVAPRE----L----LGIVRGAL----SYS---LEEIGPGSTIK-----
--HKDFKMDLVPAVNVAQ-K----------KLGDA-------LAVPHLRTQ-------QW
RRSFS-----SFDEVK--HDLEPDWRNLVRLMKIID--Q----------HFTSISSYVI-
QHFV-----RK
>EP01116_Phalansterium_solitarium|EP01116_Phalansterium_solitarium_P018081 251 bp
HGGRMH----AGSYAKHLDTGK------FDFDVLIL-------------LEPR-------
---SAVTFSKDYLPPLL----T----LRIVKKAL----GFE---FEKVGPASSFR-----
--REGFEMDLLPALKVSK-K----------EYGDA-------LVVPQVLAE-------VW
KRSFS-----SFDELD--RDGDRDWLNFIRLLKTVD--K----------LFRNVSSYAL-
QELVIHVKGRK
>EP00099_Drosophila_melanogaster|EP00099_Drosophila_melanogaster_P021080 251 bp
-----RQVFLGGSYLDRVKLNL--P---DEFDLHMK-------------L---K------
TRIEADLTINP--QDWL-RNAF----RKVFRSNQT---T-T--SNRVYKLTYTLECGSRS
-----ISFDLVPAFEFSG-S-----------------P----FDICPVPA----DVSNNW
PAAKPRTTEREIMKGK--D----NLKNVLRLMKGLDARK----------LPH-LSSYML-
KTVLLHRLESA
>EP00092_Neocalanus_flemingeri|EP00092_Neocalanus_flemingeri_P006138 251 bp
---LPTKLKISGSISEETKI-RPL---D-EIDFIIQC-------LSPRKLKDSK--QPFP
ANV--------TGD-ILEPETFSKFMEDFVWRTL----T-ERNEQTKSGFFMNLEY----
LNTQEMTIDLVSVLTL---------SREYEYIRHV--SSNDGI-IV-KK-------GN-W
RMSFSNGEKKLICL--------------HRDLFRVLKYLNK-----ASEHHIDIPTYYLK
EIF-CSFIHQG
>EP00092_Neocalanus_flemingeri|EP00092_Neocalanus_flemingeri_P036938 251 bp
---MPTKLDISGSVSEETKI-RPL---D-EIDFVIKC-------ASPKELKDSK--QPFQ
ANV--------KGD-VLTPERFSIFMDDIIWQAL----N-EFEEQTKSGFFMNLEY----
LNKQELTLDLVTVLIL---------SREYQKVLKV--SCSDGI-IV-KN-------DK-W
RMSFSNGEKKVINL--------------NRDLYRTMKYLNK-----CSEHHIDIPTYYLK
EIF-CSFIHQG
>EP00090_Calanus_glacialis|EP00090_Calanus_glacialis_P028574 251 bp
---LPTKLDISGSISEETKI-RPL---D-EIDFVFKC-------PSLRELKDSK--QPFA
AKV--------SGD-VLQPEKFSSFMDAFIWQAL----T-EADEQTKSGFFMNLEY----
SNNQELTLDLVTVLIL---------SREYQKVLQV--SSSDGI-IV-KN-------DR-W
RMSFSNGERKVINL--------------HKDLYRALKYLNK-----CSEHHIDIPTYYLK
EIF-CSFMHQG
>EP00087_Eurytemora_affinis|EP00087_Eurytemora_affinis_P005576 251 bp
--FSEKKIHYGGSQYEKLKT-GRK---Q-ECDLNLVFRTPEDKKPHFMRLETSDPS----
QRI--------RSKNILNPVDAFQVLQRAADRAL----A-KLELDQVVN-PYTLNITP--
-TTDRMEIDMVPAFEIPISDTR-----VQVQERVG--EEKCLA-VA-LPVVNK------F
QIDFPQMARKMMAG--K-----P-LKASIRLLKHERDIKGG--------PFAKIWSYAIK
NAG-LWEVFKF
>EP00092_Neocalanus_flemingeri|EP00092_Neocalanus_flemingeri_P002502 251 bp
--FKTQELQYNGSYYDKLAI-ADG---Y-DFDLNMIFGISFKDDPNFMKFVVSDRL---T
ITV--------GHEWLLSATKMREVMKASIDRAI----T-NLGVASRIL-AVTLHLQ---
-QTNKVDVDLAPAIQFPINKLK-----LRIHKLMGI-HEQCSL-VA-LPMKHT------L
HVDFPLLAREMMSN--R-----P-LRMTVRLLKQERNEKGG--------PFKQVKSFFIK
MVA-LEAVLKN
>EP00092_Neocalanus_flemingeri|EP00092_Neocalanus_flemingeri_P010704 251 bp
--FGQQDIHFSGSFYDKLKV-GNR---H-EFDLNVIYKVPHPTQAQFMEFSTKNRN----
QAI--------DNK--ISSEKMKAVMKSAADRAL----T-NIGTAVQVL-PYTLVLKP--
-TQSRVDVDLVPALKVSTTQVN-----LSIKNKVC--VDQFLA-IA-IPIVHK------L
EVDFPQISREILKG--K-----A-AKMAIRLLKQERNEKGG--------PMEKIWSHAIK
TAA-LHEVLKN
>EP00090_Calanus_glacialis|EP00090_Calanus_glacialis_P016007 251 bp
--FCHQDIHFSGSYYDKLAV-GNR---H-EFDLNVIYKVPDKKHAQFMEFSTSDRN----
QAI--------DDK--ISSEKMKSVMKSAADRAL----T-NLGTDVEVL-PYTLVLKP--
-TQNKVEVDLVPAFRVSTSDVH-----LSVQNKVG--VDQFLA-IA-IPIVHK------L
EVDFPQTSREILKG--K-----A-AKMAIRLLKQERNEKGG--------PMEKIWSHAIK
TAA-LHEVLKN
>EP00090_Calanus_glacialis|EP00090_Calanus_glacialis_P040783 251 bp
--FDAQEIYYGGSYFDGLAL-GS----S-DFDLNIIF--KGKNDPNFGHLQ----V---T
QMK-------FDGRICISPEKIFSVLLTAVDRALF---D-EI--YKHYN-PVVLVVKE--
REV--FEVDLVPAFRMNLEKTK-----LRFCEKFG--IRTFLA-IA-LRNVEQ------F
EIDFHDLEREILYK--K-----E-AKKVIRLMKHLRNKTGG--------QAKKIKSFLIK
VVV-MKRILIK
>EP00090_Calanus_glacialis|EP00090_Calanus_glacialis_P005815 251 bp
--FNDRETYYGGSFFDGLKI-GSE---Q-EFDLNIVFKWKDKKKKNFCYIKVTKPV---S
KIT--------DQGKYLSPIKMFNMIKKSVDRVL----T-EISTYKKYA-PVTLKVIG--
-NS--FEVDLVPSIKFDFNPSE--H-VVPLCDE----TRNFMA-IS-LHRADK------F
ELDFHDVERRILYN--R-----G-VKKVIKLMKYLRDLKGG--------PMLKLWSHLLK
TSV-MHQVLRK
>EP00092_Neocalanus_flemingeri|EP00092_Neocalanus_flemingeri_P026588 251 bp
--LSDSHIYFTGSRWDGLQV-GTR---Q-ECDVNICFQVQDPSRPNFAYICLQD-----D
LEV-------DHEGWILSPVLLFQKMWVAGETYL----E-EIDQVQRFA-PWTLTLEN--
-KS-KIDIDMVPAIVLQPDRLK-----IRIKKKID--NDGILA-IA-LQKTDS------F
EIDCHEIERRLLFQ--K-----G-AKMMVRMMKYLRNVRKG--------PLEKLSSHMIK
TVV-MHKILAV
>EP00090_Calanus_glacialis|EP00090_Calanus_glacialis_P010332 251 bp
--LFDSNIYFTGSRWDGLQV-GTR---Q-ECDVNICFDVQDPARPNFAYICLED-----T
LED-------DREGWIVSPVLLFQKMWIAGEAYL----E-SVGNVDSFSTPWTLTLEN--
-ET-KIEIDIVPAINVHADRLK-----IWITKSIE--DQGVLA-IS-L-KTDS------F
EVDCHELERKLLFK--K-----G-AKTVVKLIKYLRNVRKG--------PLEKMTSHMIK
TVV-MHKILAV
>EP00101_Apis_mellifera|EP00101_Apis_mellifera_P002317 251 bp
-----------NSKYKGKKI------YN--------------------------------
-------------YGYLNPNKFRRWIQGILYKVL----K-KLTRIKESGPAYTLII----
IETKTIHVDLAPALAFHINQ--KFNNKTW---------------IP-LPLTDN------W
RLSFSCQEKEILTK--YGR-----IKPVIRQMKKLRDT----------QNWNSIASYFIE
TLF-LHKK---
>EP00098_Tribolium_castaneum|EP00098_Tribolium_castaneum_P019171 251 bp
--FKARRVFYGGSFYDGLKV-GKP---E-EFDLDILLHIPESNVPGFVWLKLNN-LLVYK
RKF--------ADNDFLDTGKTLRWMESLVQKTL----N-TLP-VNTCGPAMTLGIS---
HSE-IMDVDLVACFVFSGD-GY--NP-------FPS-KPEFFI-VP-KKPQGP---GRYW
SLSFQEQERVLIDN--K-----N-LKPAVKLIKKLKEKTH-----------PNIASYYIK
TVF-LHIIEQ-
>EP00098_Tribolium_castaneum|EP00098_Tribolium_castaneum_P012853 251 bp
---SKWKIFGVGSIYDEIKI-GKA---D-EFDIDLLLRLPEKTVPGFTKFQIKN-FHLYS
KKF--------DSKNYLLSEHMRSFILEIFTKAL----A-HFPIIEHKQPALTLTIESQN
H----VSVDLVASFILGKNEVQ--NPH-----AFP---SDFFV-VP-ARPDET----RLW
RLSFHVQERQILQN--R-----H-MKAAIRVLKRIRDHFA-----------HPVHSHAIK
TLF-LWELSKN
>EP00098_Tribolium_castaneum|EP00098_Tribolium_castaneum_P012852 251 bp
---SKWKIFGVGSIYDEIKI-GKA---D-EFDIDLLLRLPEKTVPGFTKFQIKN-FHLYS
KKF--------DSKNYLLSEHMRSFILEIFTKAL----A-HFPIIEHKQPALTLTIESQN
H----VSVDLVASFILGKNEVQ--NPH-----AFP---SDFFV-VP-ARPDET----RLW
RLSFHVQERQILQN--R-----H-MKAAIRVLKRIRDHFA-----------HPVHSHAIK
TLF-LWELSKN
>EP00098_Tribolium_castaneum|EP00098_Tribolium_castaneum_P016552 251 bp
-----QDISYVGSFYDGLKI-GSP---N-EYDLDCNLRFPENNTPGFVHVVLKN-LRKES
AKY--------LDGNRLSTKKTKSWVESLIDTAF----H-NLKNINPI------------
--------------------------------------KTFFV-VP-KSPDLD-----YW
RLSFQEQERELLHN--Y-----K-MKSSIRLIKKIRDRHD-----------HNIASYFIK
TVF-MWELENF
>EP00098_Tribolium_castaneum|EP00098_Tribolium_castaneum_P016549 251 bp
-----QDISYVGSFYDGLKI-GSP---N-EYDLDCNLRFPENNTPGFVHVVLKN-LRKES
AKY--------LDGNRLSTKKTKSWVESLIDTAF----H-NLKNINPIGPALTIKLEG--
HNE--LKIDFVPCFIFPADKGY--N--------LSH-KKTFFV-VP-KSPDLD-----YW
RLSFQEQERELLHN--Y-----K-MKSSIRLIKKIRDRHD-----------HNIASYFIK
TVF-MWELENF
>EP00099_Drosophila_melanogaster|EP00099_Drosophila_melanogaster_P029349 251 bp
--LGKK-GSLCGGYGDKLKV-SIP---D-EFDLLIHLVFPDASKPGNVILDMTK-VPVFD
QKI--------NNKKQLLEDKLNSFLESIMTQTL----N-KMGEVRISGPAHTIFVKGSC
----KYSVDFVPAIVVLA-ERH--ET--------------LYA-IP-KPMKAK------F
TSSFYEAERRLLYG--K-----Q-LKPAIRLMKQNRNVKN----------KANLKSYHIK
TLF-LWQVIQ-
>EP00084_Strigamia_maritima|EP00084_Strigamia_maritima_P009607 251 bp
--FNDQRKVYTGSYWDGLRL-GSA---T-EFDLNMVLRLPPPAAPAFLQYHLKRSVPFQQ
VGF--------DKENNLVRGEVQSWIQGVITKA-------LSSQKAVKGPAFTLFI-T--
IAV-QIDVDLVPVIIHKS-RNQ--QVYKDF----------WFM-VP-KPYSSK---DTFW
RISFPEAEKNLLPT--D-----G-LKNLIKLFKLLRDAQN----------WDKLASYFIK
TLF-LLELDVT
>EP00084_Strigamia_maritima|EP00084_Strigamia_maritima_P001796 251 bp
--FKSQREVYTGSYWDGLRV-KSP---T-EFDLNMVLRMPNDEVPAFLQYHLQRDVSFQQ
VDF--------DTDRNLLRPQIHSWIQSVLTTA-------MQSTKGVEGPAFTFYITT--
TAV-KIDLDLVPVIIYKS-RNE--EQ--------------WFM-VP-KPWTGK---ETYW
RISFPEAEKSLLPT--Q-----G-VKILIKLFKLLRDKQK----------WDKIASYYIK
TLF-LLELDDS
>EP00083_Stegodyphus_mimosarum|EP00083_Stegodyphus_mimosarum_P009184 251 bp
--FATQKNFYAGSYYSDLRI-SKP---D-EFDINLVLKFPQPQTPSFVKYHLKNPAERYS
LKV--------FQDGYLIPEEMRKWIQSVVDKA---------KRLSCRGPARTIKLTT--
RS--VIDIDLVPAI-------Q--LMDGRVAAK----RLECFL-VP-KPYQTS-EQKRLL
RVHFPEAENKIIHN--I-----G-CKPVIKLLKLLRDKEK----------WKILASYYLK
TVV-MWMIENN
>EP00082_Ixodes_scapularis|EP00082_Ixodes_scapularis_P018832 251 bp
--FRRKRLEYTGSYYDGLRT-KMA---D-EFDINLVLDLPLDGCPGYVGYGVNPAK--VQ
LKW--------DGENRLLPDKVKRWLQSAFDRVL------RTYSGCSN-PKAP-------
-----------EQK------------------------------------------SHLW
RLHFPNMEKRLIED--YG------VKPIIRLLKV--------------------------
-----------
>EP00082_Ixodes_scapularis|EP00082_Ixodes_scapularis_P011541 251 bp
--FNLNRLEYTGSYYDGLRT-KKA---D-EFDINLVLNLPSDGCPGYVCYKIGPAE--VP
LKW--------DAEKRLKPDRVKQWLQSVFDRFL------QTYSGCSDGPAIPYLFHP--
------EVDLAETV------------------------------------------TR--
------------------------------------------------------------
-----------
>EP00082_Ixodes_scapularis|EP00082_Ixodes_scapularis_P011539 251 bp
--FKKRRLVYTGSYYIRLRT-KKA---D-EFDINLVLDLPLDERPGYVGYKVSPAV--VH
LKL--------NGENRLVPERVKRSLQSAFDRVL------QTYSGRSEGPAIPFLFHP--
------EVDLAEKV------------------------------------------KKAT
REDISNAIRRIVHK--RD----K-CELILKNEPV--------------------------
-----------
>EP00083_Stegodyphus_mimosarum|EP00083_Stegodyphus_mimosarum_P016713 251 bp
--FNLEKPYYTGSSYNGLRV-GSA---S-EFDIDMVLHVPD-STLAFAKIKWE---PNKT
LKF--------ANDCYLEPVKITSWFQSLFDRF-------LSKK-DIKGPARTVEIET--
YS--VINIDLVPVF-------Q--SQLSDIFQKYPNIKI-CFL-VP-KQCTGE-DCNISW
RLDFPEIEKSVLHN--K-----Q-TKPIIKLIKLLRDKSD----------WKGLASYYIK
TVM-LWE----
>EP00111_Clytia_hemisphaerica|EP00111_Clytia_hemisphaerica_P010576 251 bp
--FESE-CYYTGSTYEGLRI-SAP---T-EFDINLIFDLPE-LTKTYGTISLNDDFARCK
KKY--------LEPRKFNALSIHQWFIGVLGKAL----E-RLEFDKLKGPAHTLHVFR--
MDL-VFDVDLVPVF-------E--DFEDLLVERTKS----KYL-VP-KKPDLF----HIF
RISYAPKERLMLDN--Q-----K-AKTVIKFLKLLRDSQN----------W-FLVSYHLK
TIV-MNL----
>EP00111_Clytia_hemisphaerica|EP00111_Clytia_hemisphaerica_P003951 251 bp
---SEYQDYYSGSFYDGLRV-GAA---T-EFDLNVVFNLPV--VPGSAVYCTKKTFSDYK
RSF--------EYRYVLLPQQLSSWFQGIVYKTT----D-KVNSWS-EGPAYTLKVVS--
DS--FIDVDLVPVF-------Q--SSS-------------VVL-VP-KPYPRQ----YLW
RLSYPDRERRIFHD--Q-----S-AKKVVKLLKRFRDMQG----------WKKLSSYYLK
TLV-MLVL---
>EP00794_Sanderia_malayensis|EP00794_Sanderia_malayensis_P000175 251 bp
--FNLKNNHYGGSYYDGLRI-GEA---T-EFDLNIILRFPTTSVPGYVFVGLSRPVPTYK
DKF--------GKDNKFMPGNVRNWFEGVCSKA-------RLLEINIAGPALTLEIQP--
RQP-MISVDLVPVI-------Q--GNA-DV----------MYC-VP-KSHHRD----YLW
RCSFPQKEQAILKN--S-----G-AKMVIKLLKKMRDRQG----------WHCLASYYLK
TVV-MLCK---
>EP00794_Sanderia_malayensis|EP00794_Sanderia_malayensis_P000177 251 bp
--FNLKNNHYGGSYYDGLRI-GEA---T-EFDLDIILRFPTSSVPGNVYVGLSRPVPTYK
DKF--------GEDNKFMPRKVRNWFEGVSSKA-------RDQEICITGPALTLEIRP--
LHP-MISVDLVPVI-------Q--SDV-DV----------MYC-VP-KSNQRN----LLW
RCSYPNRERAILKD--S-----G-AKMVIKLLKNIRDKQG----------WHSLASYYLK
TVV-MLMLSK-
>EP00794_Sanderia_malayensis|EP00794_Sanderia_malayensis_P000176 251 bp
--FNL----HRGSYYDSLRI-GEA---T-KFDLNIILRFPTSSMPGYVYVGLFRPVATYK
DSF--------DHDKKFMPEKVRSWFESVCTKAV----Y-RVRAHNIRRPNLNLEIQP--
QHP-MISFNLVPVI-------Q--DFSGAV----------MYC-VP-KPHQIN----LLW
RCSYPDKEREILED--G-----G-AKMVIKLLKKMRDWQK----------WHRLENYYLK
TIV-MLCK---
>EP00794_Sanderia_malayensis|EP00794_Sanderia_malayensis_P000178 251 bp
--FNLKNNYHGGSYYDGLRI-GEA---T-KFDLNIILRFPTSSVPGYAFVGLSRPVATYR
SNF--------GHNNKFMPEKVRYWFESVCAKAV----N-RVQGLNIKGPALTLEIQP--
QQP-MISVDLVPVI-------Q--DIIGDV----------TYC-VP-KPHQRN----LLW
RCSCPDREREFLRD--DI----G-AKMVIKLLKKMRDRQG----------WHCLASYYLK
TVV-MLCK---
>EP00110_Nematostella_vectensis|EP00110_Nematostella_vectensis_P012256 251 bp
-----NHFEYTGSFYEHLKT-IDA---D-ELDIMVALSIKEQVTPGYAGLK-LR--DTPS
NKY-----DIADNYRYLSPEKVSRWFFSLVQKAV----N-T--KLTDNGPATTLVITY--
RERRL-SIDLVPALLFKDKA----DLRAW------------HY-VA-KTIPKGFRSELLW
RQSFSLKEKHLMDK--LDK-DNG-RREMVRIVKTIVKK---------DPTLAQLSSYHIK
TAF-LQYNFSD
>EP00110_Nematostella_vectensis|EP00110_Nematostella_vectensis_P024674 251 bp
----PGDLLYTGSMYDGLKT-QAA---D-EVDVMIPLKIRRQIPHGFARLKLLR--PGEY
DRF-----DYDD---YLKVDKVYQHLESLVDRAI----N-Q--RSVKHGPAVQLDV-Y--
RYKKLMSIDLVMAF----------EVSGE------------FY-VT-KKYSETFDISTLF
RQSFSLKEKEIFNR--LDG-GNG-KKEVLKIMKTIVST---------DNSRGNLTSYHLK
NAF-LRY----
>EP00110_Nematostella_vectensis|EP00110_Nematostella_vectensis_P024672 251 bp
----PGDLLYTGSMYDGLKT-QAA---D-EVDVIIPLKIRRQIPHGFARLKMLR--PGEY
DRF-----DYDD---YLKVDRVYQHLESLVDRAI----N-Q--RSVKHGPAVQLDV-Y--
RYKKLMSIDLVMAF----------EVSGE------------FY-VT-KKYSETFDISTLF
RQSFSLKEKEIFNR--LDG-GNG-KKEVLKIMKTIVST---------DNSRGNLTSYHLK
NAF-LRHLDGH
>EP00918_Siedleckia_nematoides|EP00918_Siedleckia_nematoides_P068284 251 bp
----LKRLEFVGSAYGGVQI-DDG---EIEFDVLII--LDSTVLDGYFLLE-----QSTA
AQY-----PRYDPYGKISAQKMSDAFRGDLQRCL----N-K--KLIQHGTVATMYVYK--
EYKPWYKVDMVPCI----------EIGAN------------RF-VA-KPLNDDPDVSSIW
RQSFSVEEKELFSS--LDG-DNG-RKVILRILKAMRKK---------DATLQGLTSYHLK
TAL-ILENRSS
>EP00111_Clytia_hemisphaerica|EP00111_Clytia_hemisphaerica_P015578 251 bp
----DKEYLHTGSVYEGLKA-TAE---L-EYDVMFIMKYPVKVGEKFCHFKLIQ--NPEK
RSL--------NNDEMLSPSKVIQKFESVVHKYI----N-SLKKV---GPAIQVDMMR--
KDL-WYQVDLVPCY-----------------------KEKRLY-VA-KPAKIT-VLENSW
RMSFSREEKEKLNK--MDK-DQG-RRQVVRFLKGMTQSDP---------TLKGMTSYYWK
NVL-FHLTDNE
>EP00111_Clytia_hemisphaerica|EP00111_Clytia_hemisphaerica_P015577 251 bp
----LKNTEYTGSTYEGLKISGDG---L-EFDVMFLFELPIKDEEGFAHLALID-----N
VKK-------ADKDGKLS-KKLKDKFKGTLQNFI---------NSQYKGPAIQFDIKR--
KDL-WYSVDLLPSF-----------------------EEKHIY-VP-KKIGTQ------W
RRSFSKEEKALLRD--IDS-GNK-RREVARTLKAMIKK-----------ELKNIPSYAIK
TTL-LHICYGE
>EP00111_Clytia_hemisphaerica|EP00111_Clytia_hemisphaerica_P007100 251 bp
----LKNTEYTGSTYEGLKISGDG---L-EFDVMFLFELPIKDEVGFAHLALID-----K
VKE-------ADKDGKLS-KKLKDKFKGTLQNFI---------NSQYKGPAIQFDIKR--
KDL-WYSVDLLPSF-----------------------EEKHIY-VP-KKIGTQ------W
RRSFSKEEKDLLRN--IDS-GNG-RREVARTLKAMIKK-----------ELKNIPSYAIK
TTL-LHICYGE
>EP00058_Branchiostoma_floridae|EP00058_Branchiostoma_floridae_P017291 251 bp
------------LIYKAWKW-----------------------LTGYENEN-TR--RHPG
HRFRNVFPRCLAGDKNINPTKMLDWFYGLVQRGI----N-K------------VNIKE--
RNLSI-DVDLVLCI----------QLDQQ-----------TYY-VA-KPYKDYCDPAMLW
RQSFSVTETRTLAS--IDG-AHG-RRDCLRVLKSVFRR---------EPGLSKFTSFHLK
TVL-LRMFEE-
>EP00058_Branchiostoma_floridae|EP00058_Branchiostoma_floridae_P017287 251 bp
-------------MYEGTKF-GQP---D-EFDLMVV--IDENMTPGYARLR-AK--QHPS
LRF-----RCLDGDQHINPTKMLDWFYGLVQKGV----N-K------------VNIKE--
GYLSI-DVDLVLCI----------QLDDQ------------YY-VA-KPYKDY-------
-------------R--IE--------SCL-------------------------------
-----------
>EP00058_Branchiostoma_floridae|EP00058_Branchiostoma_floridae_P017288 251 bp
----ACRIEYTGSMYEGTKF-GQP---D-EFDIMIV--IDEKMTPGYARLR-TK--QHPS
HRF-----KCFDQYQNINPTKMLDWFYGLVQKGE----N-K--KVSRHGPAVMVNIKD--
RDLPI-DVDLVPCI----------QLDQQ-----------TYY-VA-KPYKPYCDPAMLW
RQSFSVTETRTLSR--IE--------SCL-------------------------------
-----------
>EP00058_Branchiostoma_floridae|EP00058_Branchiostoma_floridae_P017289 251 bp
----ACRIEYTGSMFEGTTF-GRP---I-EFDVMIV--IDQEITPGYVRLR-AK----PP
HRF-----KCLNGDQNINPTKMLDWFYGLVQKAV----N-K------------VNIKE--
RNLSI-DVDLVLCI----------QLDDQ------------YY-VA-KPYKPYCDPAMLW
RQSFSVDETSTLKR--IDG-ANE-RRDCLRVLKELFRR---------EAGLDKLTSFHLK
TVL-LHMCQE-
>EP00058_Branchiostoma_floridae|EP00058_Branchiostoma_floridae_P017286 251 bp
----TSRIECTGSMYEGTKV-GEP---D-EFDVMIV--TDEEMTPGYARLR-VS--QQHF
HRF-----QSLDQYQNINPRKMLDWFYGLVQKGV----N-K------------LNIKE--
KNLSI-DVDIVFSI----------QLDQQ-----------TYY-VA-KPPD--CDPAMLW
RQSFSVNETSMIAR--IDG-DNE-RRACLRILKSIFRV---------EPGLGDFTSFHLK
TVV-LRMCQ--
>EP00058_Branchiostoma_floridae|EP00058_Branchiostoma_floridae_P017290 251 bp
----ACRIEYTGSMYEGTKF-GQP---D-EFDIMVV--IDEEMTPGYARLQ-AW-----Q
HRF-----RCLDGYQNINPTKMLDWFYGLVQRGV----N-K--SVSRHGPAVMVNINE--
RYLSI-DVDLVLCI----------QLDQT------------YY-VA-KPYKPYYDPAMLW
RQSFSVYETRMISR--IDR-ANE-RRDCLRVLKSVFRR---------EPGLDKFTSFHLK
TVL-LRMCQ--
>EP00110_Nematostella_vectensis|EP00110_Nematostella_vectensis_P017388 251 bp
--YKF-RLLMTGSYYERAKV-KNP---D-EFDLMIEIDKE-----EVYPENPPLG-YS--
RGV--------HGTVVINATGIKSTASGLVNQAV----Q-NY-GLIID------------
--GKTYAVDLTFAFKVNE-SANEWRCGGWPSRDLIE-KDGCHV-VA-KKPE--SKGSLCW
RYSFSTAEKKLFQK--GFS-AGT-MKQVLRLLKSLREDYMK-----YMG----LTSYHLK
TIV-FYECERF
>EP00112_Aurelia_sp_BirchAquariumsp1|EP00112_Aurelia_sp_BirchAquariumsp1_P025654 251 bp
--FKT-SFECRGSIYEKAKI-RSA---N-EFDYDLPIDKLFSKEYATYKLSP-IQ-RN--
ENM--------D-GSTLSAERVVQTFSSLVKNAV----D-EWNDFETNHPAVTIKFKR--
QFTTVYDVDLAPVIKIQN-RTWKWRRNGWPSASLIN-SEQVYL-VP-KFPR--DRSQALW
RFAFNNAEKKLLND--PYS-PNN-RKDVLRVLKGFLHD-LQ-----WLG----LRSYHLK
TLM-LREFEK-
>EP00112_Aurelia_sp_BirchAquariumsp1|EP00112_Aurelia_sp_BirchAquariumsp1_P007902 251 bp
--FNM-KLEYRGSVYEKVKI-KQA---N-EFDFDLRIQQLVPSEYTTYELHPVVR-ET--
ENL--------DKGKLLSPERVVATFANLVKQSI----D-DINSIKTNHPAVTISFKK--
KGKLITDVDFAPVIEVRK-KSRRWQNKGWPAKDIID-NSTVYL-VP-KLYK--QRRHLFW
RYAFNKAEKRLLLK--SDP-KNL-RRNVLRILKGFIED-LQ-----LSG----IRSYHMK
TVL-LHESEAF
>EP00112_Aurelia_sp_BirchAquariumsp1|EP00112_Aurelia_sp_BirchAquariumsp1_P025430 251 bp
--FRM-SLEYRGSVYENVKI-KEA---D-EFDFDLPIKELVPSEFTFYKLKPSLQ-KR--
RNL--------DSGLLLSAERVVARFASLVSQAV----C-EINEIVTNHPAVTIRFKK--
KKTTIYNVDLAPVIEVTK-ETEGWRANGWPSDEIIE-KNTVCL-AP-KLYR--EKRDYLW
RYAFNKGEKKLLKK--SNP-SNS-RKNVLRILKGLILD-LN-----WNC----LRSYHMK
TVL-LHESESW
>EP00794_Sanderia_malayensis|EP00794_Sanderia_malayensis_P018079 251 bp
--FKM-RLEHRGSVYEKVKI-KGA---N-EFDFDLVIIPLIPSEYTTFAIKSELQ-ES--
KNL--------SRNKLLSAERLVAKFASLIKQSI----E-EINDITTNHPAVTVGFKQ--
GGKTVYDVDLAPVIEVKK-ETKGWRRKGWPSPEMIA-EKTVYL-VP-KLYR--EMRNYLW
RYAFNRGEKRLLLE--TDG-SNS-RRNVLRILKGLLED-LK-----WQG----LRSYHMK
TVL-LYESETW
>EP00105_Crassostrea_gigas|EP00105_Crassostrea_gigas_P005373 251 bp
-----ITLLKSGSYYDRTKI-DYN---D-EFDFMFYPDIRTNCPPGYCKIRKGETV---K
DPF--------DRDGYLVPELYKAHMFDIFEKCF---------RQRRTSPAYTLLFSL--
GRS-PIDIDLVPAI-----KAR--KSGTWIDDNAAK-MQCFYL-VT-KRYPED---CQLW
RVSFSHAEKELILH--ANKSDNG-RKDILKILKKIKEDIKK-----TPVEMNKFCSYHLK
MFI-LEFFDK-
>EP00105_Crassostrea_gigas|EP00105_Crassostrea_gigas_P036201 251 bp
-----IKLFRSGSYYDRTKI-DYN---D-EFDFMFYADIRTNCPPGYCKIRKGMTV---T
DPF--------DRNGYLVPELYKAHMFDIFEKCF---------RQRRTSPAYTLLFDL--
GSP-PIDIDLVPAI-----KAR--GPSKWIEKSMAE-MQCFHV-VT-KKFPEA---RLLW
RISFSHAEKELILH--ANMSDNG-RKDVFKILKKIKENMKK-----NPTEMDKFCSYHLK
MFI-LRFYDK-
>EP00105_Crassostrea_gigas|EP00105_Crassostrea_gigas_P005368 251 bp
-----LKLLKSGSYYDKTKI-DYN---N-EFDFMFYADIKTNCPPGYCKIRKGVTV---K
DPF--------DRNGYLVPKLYKSHMFDIFEKCF---------RKRRTSPAYTLLFDL--
GPS-PIDIDLVPAI-----KAR--QTGKWIDISTAK-MECFHV-VT-KQFPEA---NLLW
RVSFSHAEKELILH--ADLSDKG-RKNVFKILKKIKENMKK-----NPTEMDKFCSYHLK
MFI-LGFYDT-
>EP00105_Crassostrea_gigas|EP00105_Crassostrea_gigas_P004271 251 bp
----FRSLQLIGSMYEETKI-SVP---N-EFDFFAVFDYDGCR-PGFTKIRVK---EISK
LDC--------QGL-YLSPHICMRKFESLLPSQI---------DIE---PITT-------
-------------------GL-GWRDLYWPAFPVIY-NQACFL-IP-RSCEHY---GKCW
HNSFAHAESELIRK--MDAG----KKKCHRVLKQLFT--DD-----LMGKSGFLTSYALK
AIM-YKS----
>EP00105_Crassostrea_gigas|EP00105_Crassostrea_gigas_P044609 251 bp
----FADIIPTGSFYEGTKV-GAP-----EFDFMLT------------------------
----------------LA--KL--------------------------SVPDKISLHP--
G-VWYPHIKLQPEVDFPSQDDF-NVLDFWKEKESLKISRFKDL-LF-KHCHVVMARTKCW
FVTFSRMERELISN--MNE-----HKKCYKILKSLISCDIN-----MSRKCMNLSSCTLK
TAL-FHVYGE-
>EP00105_Crassostrea_gigas|EP00105_Crassostrea_gigas_P039541 251 bp
----FANLIPTGSFYEGTKI-GAP-----EFDFMLT------------------------
----------------LA--KL--------------------------SGADKISLQP--
G-DWYPYIKLQPGVEFPQKNDF-NATDFWKEYGSLKISNFKEL-LY-KHCHVIMAHTKCW
FVTFSCMERELINN--MNE-----HKKCYKILKSLISSDIT-----MSRKCMNLSSYTLK
TAL-FHVYGE-
>EP00111_Clytia_hemisphaerica|EP00111_Clytia_hemisphaerica_P023591 251 bp
----LGSLEKAGSTSTNTKI-NLA---D-EFDFDLHL--N-------GKLRVGE--H---
----------------LAPRRIH---EDLYRKLS----N-LKKQKKPHGPAITL-T----
HKEHHIDIDLSPSLFT---------NIEWKR------NVPILL-VP-KE-------ENCW
LISYEKIMKELFNR--IDGE--T-RKICHMILKYDILKWKQ-----DKEGFEGMSTNPIK
HHL-LWFNDHP
>EP00111_Clytia_hemisphaerica|EP00111_Clytia_hemisphaerica_P010163 251 bp
----IATIQPAGSTSTQTKI-VKA---D-EFDFNIVLKQK-----NLTRLSHNK--E---
----------------LIPRWVQ---QDLYKKIL----N-ALNKCVPTGPAITMII----
HLKHDISIDLSASIET---------NIPWPR------KAGIIL-VP-KH-------ERFW
YISFSKAVTSLMQF--IDGA--E-RRICHKILKRDFMTWQQ-----SDHGLKGISTYLFK
HHL-FWMNEDH
>EP00111_Clytia_hemisphaerica|EP00111_Clytia_hemisphaerica_P005978 251 bp
----MQIIEPAGSTSTQTKI-IVA---D-EFDFNIVLKET-----NITRLSYYQ--Q---
----------------FIPRWVQ---EDLYVKIK----N-ALDKCYPNGPAITMFI----
HIDHEISIDLSASIKT---------NIPWPR------QAGIIL-VP-KH-------QRFW
YISFSKAITSLMQF--IDGA--E-RRTCHKVLKRDFKTWQE-----PYGGLKGISTYLFK
HHL-FWINEED
>EP00111_Clytia_hemisphaerica|EP00111_Clytia_hemisphaerica_P002674 251 bp
----LKKIQAAGSTSTQTKI-IVA---D-EFDFNVVLTQK-----SIKNLSHNH--Q---
----------------LIPRWVQ---EDLYAKIQ----N-SLQKCVPNGPAITMFV----
HTDHEISIDLSACIET---------DLPWPR------EAGIIL-VP-KH-------ERFW
YISFSKAVTSLMQF--IDGA--E-RRTCHKILKKDFKTWQQ-----TGAGLKGISTYLFK
HHL-FWMNESH
>EP00058_Branchiostoma_floridae|EP00058_Branchiostoma_floridae_P011250 251 bp
---SDLQQLNSGSYFENLKV-DTS---N-EFDFMFCIY--TEPDIGMVAVKLPK--SSNS
RKY--------TPDGFLSPKKLLSRFRSLVERAV----D-TLSPQKDGCPAVTLMVAK--
K--LQISIDLVLALVA-PPKTKEWGVTLWPNSRDIR-KNELHL-VA-KAAPPG-G-NKLW
RLSFSQAEKDIFS----GASAKT-RKDCLRCLKYIKLQ-LT-----GVARDVDFASYHLK
TVL-LHAIVKQ
>EP00058_Branchiostoma_floridae|EP00058_Branchiostoma_floridae_P023669 251 bp
---GDFQRLNSGSYFERLKV-DTT---D-EYDFMFCIRIHVEPSLGMVAVK-PK--NNST
ASY--------TPDGYLSPKKLLNRFRGLVERAV----N-SLREEKDGCPAVTLVVSK--
E-GTHISIDLVLALEL-KPRTEGWGVTGWLTPRQIR-RTVLHT-VA-KSAPYD-G-HKLW
RLSFSQVEMDLFK----SSGATT-RKDCLRCLKYIKLQVII-----NVVGTDGFASYHLK
TVL-LHAIAKR
>EP00060_Petromyzon_marinus|EP00060_Petromyzon_marinus_P017954 251 bp
---LP-KLLNTGSYYEKLKI-SEP---D-EFDVMLVL-V-VGLGGAFYLVTPKR----NS
QKF---------VGNFISPAKIIKVLENIIKRLL----P-T--FASR-------------
--ED-------------HQ------------ETHGE-EQKFLF-SG-KEASQK-------
----------------------C-RKECLKLLKWLLESFKC-----TPSMQDNLCSYHAK
TVW-LHACAGW
>EP00060_Petromyzon_marinus|EP00060_Petromyzon_marinus_P041183 251 bp
---LP-KLLNTGSYYEKLKI-SEP---D-EFDVMLVL-V-VPLGGAFYLVTPKR----NS
QKF---------VGNFISPAKIIKVLENIIKRLL----P-T--PASKGCPAVTIQLKP--
MEEDDVCVDLVPAIKVQSSPAKT-NTSSWLGRKHMK-SKSFYL-VG-KKPPRN-IEDRAW
RISFSEVEKDIVLN--HGNKAHC-RKECLKLLKWLLESFKC-----TPSMQDNLCSYHAK
TVW-LHACAGW
>EP00067_Danio_rerio|EP00067_Danio_rerio_P017931 251 bp
--FRD-SVLTSGSYYEMVKI-HKP---N-EFDIMLKIKV-LEYKGLFYTVKLMK--STRK
QHF--------LEDRTISATKVKAEMHRLVRKFV----S-N-HRKLVNSPAVTLEYTS--
KKDEVMSVDIVPTLEVPQGQARA-NVDQWLGKKCRR-SKAVYF-IP-KRPKGR-DAKESW
RISFSHIEKEIMQY--HGNTNRC-RKVCLRLLKCLIEGLKQ-----FPKELEPLCSYHGK
TAF-FHVLSDR
>EP00064_Thunnus_orientalis|EP00064_Thunnus_orientalis_P013485 251 bp
--FQT-EFLTSGSYFEKVKI-HSP---D-EFDMMLKLPV-LD-GGLFYRLDLAR--PTRS
RAF--------LENLTVSSSKILSEVYRLVRKFL----K-T--RKRPNSPAVTLSLCR--
NNDELISVDVVPALEVHQGIVRS-DVDNWLGKKVRQ-TFPCFF-VP-KRLKGR-EAKESW
RISFSLIEKKIITY--HGNSTKC-RKQCLMLLKSLIEGLKR-----FPKELDDLCSYHGK
TTF-LHNLSVR
>EP00063_Salmo_salar|EP00063_Salmo_salar_P022561 251 bp
--FQS-SVLSSGSYYEMVKI-LNP---N-EFDMMLKLQS-LDYHGLFYEVALSR--PTRS
RSF--------LDDLTISASKIISEMHRLVRKFI----S-T--RKRSNSPAVTLSLLE--
NEQELLSVDVVPALEVPQGLARA-DVDNWLGKKTRR-HQTCFF-VP-KKPPGR-AAKESW
RISFSHIEKELIKT--HGNSTKC-RKQCFKLLKCLIEGLKR-----YPQELDALCSYHGK
TAF-LHTLSIR
>EP00068_Latimeria_chalumnae|EP00068_Latimeria_chalumnae_P022353 251 bp
--FKE-KKMTTGSYYEFVKI-YHI---D-EFDVMFLLPV-LEHSGLFYKAAVES--IPQT
KFF--------LKDNTISPVKVLGEMRNTVKQFL----R-KSHRKKQGSPAVTLLISN--
TDKQQISVDLVPALEVCQKKTYS-KIDQWLSKKVKK-SEPYYL-VA-KQPQGR-ECKEAW
RISFSHVEKAMMMN--HGNRTPC-RKTCLQLMKALFHILKQ-----HPQELSKLCSYYAK
TAF-FHRLTHV
>EP00077_Pelodiscus_sinensis|EP00077_Pelodiscus_sinensis_P035893 251 bp
--FRD-RELRSGSSHEFGKL-LHP---N-EFDVLLSLPI-VEYNGLFYTLTLPR--KSRS
AAF--------MEDQTVSPERIMAEFQEHVDQFI----K-VFYRKKQNSPAVPLVMVD--
NQDTFMSTDLVLALEISGRSDNE-DIQQLLGEQ--E-RKTLYF-IA-RQAPGQ---KEIW
KISFSHVEKEILKS--HTRYTKC-RPECLQMLERLLGALKE-----HPSELAPLRSYHAE
TSF-FHTLMEW
>EP00077_Pelodiscus_sinensis|EP00077_Pelodiscus_sinensis_P029142 251 bp
--FKE-TKLTTGSYYEFVKI-DHP---D-EFDVMLALPV-VDYNGVYYKVTLPR--KSRS
TPF---------EDNTVSPVKILEEFRKHVSQFI----A-SHY-----------------
------------------------------------------------------------
------------------------------------------------------------
-----------
>EP00068_Latimeria_chalumnae|EP00068_Latimeria_chalumnae_P018225 251 bp
--FKS-EKLPTGSYYEYVKI-SEP---D-EFDIMVKIPV-YDSDGAFYHVSFKRN-PQKN
ERF--------LEDGTLSASMMLSELRKIIKDAV----K-K--RKKPGCPAVTLELEE--
D-KPNISLDIVLALEVHQSPTEG-NIDGWLGKKVKR-LQPFYL-VP-KYTKDG-F-SDTW
RISFSHIEKAILKD--HGSSTKC-RKQCLKLLKHLLQKLKE-----HPRELSKFYSYHVK
TAI-FHACVER
>EP00067_Danio_rerio|EP00067_Danio_rerio_P051449 251 bp
--CAD-ERLRTGSYYENLKI-CEP---D-EFDVMLTVPV-FDEAGAFYSIALKRH-PNKH
DKF--------NEDKTIQASEMLSEFRDGVKKAV----E-K--RKKPKCPAVTLEVT---
E-RKNISVDFVLGLKVHASETKD-RVEHWLGRKVKS-RQPFYL-VP-KYEGIG-VARDSW
RISFSHIEKEILKS--HGHGQKC-RKECLKLLKYLLQQLKD-----ESNKMSSFCSYHAK
TTL-LQACASR
>EP00064_Thunnus_orientalis|EP00064_Thunnus_orientalis_P003119 251 bp
--FKE-EPLRTGSYYENLKI-SNP---D-EFDVMLPIPV-FGNDGAFYSVALKR---GKS
TKF--------QETGILSASEMLKEFREEVTKCV----K---------------------
-----------------------------------------------TFKGK--------
-------------------------KDCLKLLKHLLGLLK------RG-SFDKFCSYHAK
TTL-LHACCSR
>EP00063_Salmo_salar|EP00063_Salmo_salar_P035447 251 bp
--FKN-DLLRTGSYYENLKI-SHP---D-EFDVMFNIPV-FGDDGAFYSVAFKR---GKH
DRF--------NEDNTVSASGMLTEFRNEVKRSV----K-K--TKKKGCPAVTLKING--
T-TDPISLDIVLGLQVKSSTAQE-KIDKWLGTKVKK-SQSYYL-VP-KYEGKG-CTRDSW
RISFSHVEKSIMTN--HGSGIRC-RKDCLKLLKHLLGLLK------ENPSLSKFCSYHAK
TTL-LHACCSR
>EP00063_Salmo_salar|EP00063_Salmo_salar_P084172 251 bp
--FKD-NALRTGSYYENLKI-SNP---D-EFDVMLTVPV-FGDDGAFYSVTFKR---GKH
DRF--------DEDNTISASGMLTEFRNEVKKCV----K-I--KKKKGCPAVTLLING--
T-TVPISLDIVLGLEVRSSPTQG-KIDIWLGTKVKK-FKGYYL-VP-KYEGKG-CARDVW
RISFSHVEKSILTN--HGSATRC-RKDCLKLLKHLLGLLK------ENPSLSKFCSYHAK
TTL-LHACCSR
>EP00079_Xenopus_tropicalis|EP00079_Xenopus_tropicalis_P011390 251 bp
--FEG-EILNTGSYYEKVKI-SKP---N-EFDIMLKIPC-SDASGSFYTLTINRN-P-KH
TNY---------ENGKISGQQMLDRLRELIKSKL----S-R--RRNAASPAVTIKIG---
----EISVDLVLALEVEGSSTSE-KIETWLGAKVKR-FEPMYF-VA-KQLKNT---EILW
RISFSHIEKEILKN--HGNTVKC-RKQCLKLMKYLLEQLKK-----GNRNMTHFCSYHAK
TAL-LHSCTLY
>EP00078_Anolis_carolinensis|EP00078_Anolis_carolinensis_P006031 251 bp
--FKT-EVFGAGSYYEGAKI-CSP---N-EFDIMLKIPE-VSSSGAFHYVKLKRD-PANK
REF--------EDNERLSSSRMLLGLRNIIMDEV----K-K--KKRPGSPAVTILIGS--
P-PSVISVDIILALEFHPKSTEN-GIEEWMGTKVKK-SEPLYL-VT-KNVKDG---ENTW
RLSFSNIEKMLLQN--HGQIEKC-RKDCLKLLKYLLLQLKK-----HRNQFEKFCSYHVK
TAF-FHACVKW
>EP00075_Anas_platyrhynchos|EP00075_Anas_platyrhynchos_P021730 251 bp
--FGT-SRLGAGSYYERVKI-SEP---N-EFDIMLVMPI-CDDTGAYYYLTFKRN-PKEK
NRF--------DEDGKLSADKMLTALRKIIKEEV----K-N--RRKARSPAITLLIKN--
S-SAEISVDIILALEVQQSPTQD-NIERWLGRKVRR-NKPIYL-VA-KQNKKE---GNTW
RISFSHIEKAMMNN--HGSTAKC-RKDCLKLLKYLLEKLKK-----YTKELEKFCSYHVK
TAF-FHSCVIW
>EP00076_Gallus_gallus|EP00076_Gallus_gallus_P048026 251 bp
--FSS-RRLGAGSYYEHVKI-SEP---N-EFDIMLVMPV-SDDTGAYYYLTFKRN-PKEK
NRF--------DEDGKLSAFKMLEDLRRIIKEEL----K-H--RKKRGSPAITLLIKK--
P-PAEISVDIILALEVQQSPTQD-NIECWLGRKVRR-YKPIYL-VA-KQNKKE---GNTW
RLSFSHIEKAMLNN--HGSSVKC-RKDCLKLLKYLLERLKK-----HAKELEKFCSYHVK
TAF-FHSCVTW
>EP00071_Canis_lupus|EP00071_Canis_lupus_P048402 251 bp
--FRG-SLLRTGSYYEHVKI-SAP---N-EFDIMFKLEV-YCKTGAYYFVKFKRN-PKGN
SQF---------EDEKLSASKMLSKFRKIIKEEI----K-N--KKKRGSPAITLLIRK--
--PKEISVDIILALESKSSATQE-PISHWLGTKVKT-RQPFYL-VP-KHAKEG---V---
------------------------------------------------------------
-----------
>EP00070_Physeter_catodon|EP00070_Physeter_catodon_P007668 251 bp
--FKG-ALLRTGSYYERVKI-SAP---N-EFDVMFKLDD-YDNSGAHYFVKFKRN-PRGN
GQF---------EGEILSASKMLSKFRKIIKEEI----K-N--RKRRGSPAVTLLIRK--
--PKEISVDIILALESKSSTTQG-PISNWLGAKVRY-RQPFYL-VP-KHAKEG---EETW
RLSFSHIEKEILKN--HGQTVKC-RKDCLKLMKYLLEQLKK-----FRKELGKFCSYHVK
TAF-FHVCTQD
>EP00074_Homo_sapiens|EP00074_Homo_sapiens_P045154 251 bp
--FRG-GLLNTGSYYEHVKI-SAP---N-EFDVMFKLEV-YSNTRAYYFVKFKRN-PKEN
SQF---------EGEILSASKMLSKFRKIIKEEI----N-D--RKRGGSPAVTLLIS---
---EKISVDITLALESKSSATQE-RIQNWLSAKVRK-LKPFYL-VP-KHAKEG---EETW
RLSFSHIEKEILNN--HGKNEKC-RKDCLKLMKYLLEQLKR-----FKKHLDKFSSYHVK
TAF-FHVCTQN
>EP00072_Mus_musculus|EP00072_Mus_musculus_P027072 251 bp
--FKG-EQLNTGSYYEHVKI-SAP---N-EFDVMFKLEV-YYETGAFYLVKFKRI-PRGN
SHF---------EGEVLSATKMLSKFRKIIKEEV----K-E--KEKPGSPAVTLLIRN--
--PEEISVDIILALESKGSITKE-PIQGWLGTKVRT-REPFYL-VP-KNAKDG---GETW
RLSFSHTEKYILNN--HGISAKC-RKECLKLMKYLLEQLKE-----F-QELDAFCSYHVK
TAI-FHMWTQD
>EP00073_Rattus_norvegicus|EP00073_Rattus_norvegicus_P026528 251 bp
--FKG-EQLNTGSYYEHVKI-SAP---N-EFDVMFKLEV-YYETGAFYRVKFKRI-PRGN
SHF---------EGEVLSATKVLSKFRELIKEEV----K-E--EEKPGSPAVTLLIRN--
--PEEISVDIILALESKGSITKG-PIQDWLGTKVRT-REPFYL-VP-KNAKDG---EKKT
ARVFSYVGKPGLHE--HQKVFLL-RKECLKLMKYLLEQLKE-----F-QELDAFCSYHVK
TAI-FHMWTKD
>EP00111_Clytia_hemisphaerica|EP00111_Clytia_hemisphaerica_P018345 251 bp
LGMP----------YSGIQDSG--I---IEFEMMLQ-------------LCMGHER-PVS
TSLQDCMDSVYISPKRV-TRVL----RQYVKRAVYLYIKME-------RFKIVLRI----
--NQNLRVTLLPAVPDSR-S---------SRKDIPSTV----VAIPKSPFVVDRHIKLVW
QYSFFVAEKNKLRTIS-----DGCRIKLLRLLTEVESES----------ALAKITPYHL-
QTIFFHETDRL
>EP00110_Nematostella_vectensis|EP00110_Nematostella_vectensis_P010038 251 bp
QGIP----------YDGLQAEE--K---IQLVMLVQ-------------LSLGRDP-MTS
SGVDDCLTNGFVSAAKV-NALL----RKYIKKAVALHIKLE-------GKVVRLTV----
--NKDISIDVQPAFPDSR-L---------SRKSCPSSI----VCKSQTE--------MAW
RLSFYVGEKNKLRAIG--T--EGCRIPLLRILTEIDNED----------ELKLLSTVHL-
MHILFHESDAI
>EP00794_Sanderia_malayensis|EP00794_Sanderia_malayensis_P003739 251 bp
HGIP----------YDGLRNGE--P---ILLEMILN-------------LPLGDDA-PMS
TELSDCVTNGFISASKV-QLLL----RKYVKQAVHLYMKID-------ALGITLVI----
--NRDVKVRVLPAFPDSR-K---------LGMDCPSSV----VCCPKIQHDLLKRISTAW
RISFYFAEKNKLRTIG-----QGCRMKILRILTEIDNES----------ELKSLSSYHL-
KTILFKMSSEI
>EP00795_Rhopilema_esculentum|EP00795_Rhopilema_esculentum_P014511 251 bp
HGIP----------YDGLRAGD--S---IQFEMILN-------------LPLGNYG-PMS
GELKDCITGGFISASKI-QSLL----RKYVKQAVHIYIKVE-------MNGLNLVI----
--NRDIHVQILPAFPDSR-S---------ARRDCPSSV----LCCQKNDTTLSKDIISAW
RISFFVAEKNKMRSLA-----NGCRIQLLRILTEIDNEE----------VLKKISSYHL-
KTILFFQCDEQ
>EP00112_Aurelia_sp_BirchAquariumsp1|EP00112_Aurelia_sp_BirchAquariumsp1_P011574 251 bp
HGIP----------YDGLKANE--P---IFFEMILN-------------LSLGHDC-PMS
NVLKDCLTAGFISASKV-QTLL----RKYVKQAVHLYVKIE-------ATGVTLII----
--NRDIRVRVLPAFPDSR-S---------TRRDCPSSV----VCCPKTPHDILKGIDIAW
RVSFYVAEKNKMRALG-----DGCRIQLLRILTEMDNEE----------ALKSLFSYHL-
KTLLFHECAEQ
>EP00112_Aurelia_sp_BirchAquariumsp1|EP00112_Aurelia_sp_BirchAquariumsp1_P012774 251 bp
HGIP----------YDGLKANE--P---IFFEMILN-------------LSLGHDC-PMS
NVLKDCLTAGFISASKV-QTLL----RKYVKQAVHLYVKIE-------ATGVTLII----
--NRDIRVRVLPAFPDSR-S---------TRRDCPSSV----VCCPKTPHDILKGIDIAW
RVSFYVAEKNKMRALG-----DGCRIQLLRILTEMDNEE----------ALKSLSSYHL-
KTLLFHECAEQ
>EP00058_Branchiostoma_floridae|EP00058_Branchiostoma_floridae_P019595 251 bp
--LPLGE-LPDGHVYDGMKVIR--A---DQTSVMAP-------------MSLDEELFPMG
TSGDHFVIGGYLSPRVV-MKMF----IRMVQESI----NFG---FRPAGLTAALDVFYGD
--QHRVHITLTPSI-------------------RFENL----VAVPHPAIQ--ESHQNLW
RESFLEAERIKLETLE--DG-IGCHRVCLKVIKAVETNT----------ELRALRYEHL-
LHLMFHLCD--
>EP00060_Petromyzon_marinus|EP00060_Petromyzon_marinus_P010914 251 bp
--LPLDD-MLCGGLCEDLAVVA--P---DRVALALP-------------LLLEEEMFPRG
LSVDRWLVGAYLSPVAI-AEAL----RRIVADSV----NLG---YRPCADGLALEVTYRV
--ERRLRVDVLLRV-------------------TLASL----VARPGDA----GHAETLW
RQSFRAVETERLRELD--ARDSGSRLLCLKLLKAVRTHP----------GLERLRSEHL-
RSLILHACD--
>EP00062_Callorhinchus_milii|EP00062_Callorhinchus_milii_P025345 251 bp
--MPVGE-LLSGSLYSDLQMGS--A---DHVTLVMP-------------LVIEEELFPRG
SSYDRFLVGTYLSPKVL-VETF----HKTVVGSI----NLD---CRPKSETLELEAQYDI
--EKSLRINVLPMI-------------------KMDQL----TATPQTQ----GHFTNMW
QQRFWVAEIAELGWLD--SEDSGCRQRCVKLLRAVRSHA----------SLSRLSSSQL-
INAVLHLSH--
>EP00068_Latimeria_chalumnae|EP00068_Latimeria_chalumnae_P007854 251 bp
--MPLGK-MLAGSLYDGMQVIK--A---DHVSLLIP-------------LVLEEDLFPRG
SSYDRYTVGGYLSSKAI-IEAF----HKIVLGTI----NLG---SRPVPGELKLEINHEQ
--GQ-LNIDILPTT-------------------KIADL----FAEPCTK----GYVDNLW
CQSFYTTEMNKLRDLD--DADFGFRQYCIRILKGIKDNP----------PLVKLSTRQL-
TTVVLHLSE--
>EP00079_Xenopus_tropicalis|EP00079_Xenopus_tropicalis_P010751 251 bp
--IPFLA-LLGGSLGNQLPVSC--L---DHACLLMP-------------LVLEQQLAARG
SSPDRFLVGSYLSSRTI-VQLL----HKTIVGSI----NLD---CKPDSAELKLDVAHP-
--NVRMIIRILPMV-------------------VIKDL----LAHCSAD----APADNLW
QQSFYRQEISRLQELD--NSESGIRLQCFQILKGIRDCP----------ALCHLTSTHL-
RHIILHLST--
>EP00075_Anas_platyrhynchos|EP00075_Anas_platyrhynchos_P035974 251 bp
--LPFGS-LLSGPLLDGLGALA--A---DHVHFMLP-------------VVLDEDVFPRG
CSPDKFLVGRYLSSNAL-NETL----HKLLVASI----NLG---SRPVSRELRLEVKHE-
--ELELSIALFPVV-------------------EMDGL----LAAPPQ-----GLVENLW
LESFGRAEASKVRELD--AGDAGARQSCLRVLNNVRSHP----------ALHRLSGSPL-
VHVVLHLSA--
>EP00069_Balaena_mysticetus|EP00069_Balaena_mysticetus_P004023 251 bp
--LPFGA-LPGGPLYDGLQAGA--A---DPVRLLVP-------------LALEVDAHPRG
SSPDRFLVGGYLSSRVL-LGLL----RQALTASV----NLG---CRPRSEELLLEVQH--
--ELDFPVAVLLAI------------------GAQAGL----LAWPLE-----GLAGNFW
LQDWYPAEAARLRALD--ERDAGTRRRLLLLLCGVRGHP----------ALGRLGRGPL-
TQVVLHLGE--
>EP00067_Danio_rerio|EP00067_Danio_rerio_P004829 251 bp
--MPLGD-MLAGSLLDDLQVVT--A---DHACLIVP-------------LQLEEDLFPRG
RSYDRHLLGAYLSSRLV-CEQL----SKAVMESM----NLE---CRPVSPELKLEIQGLS
--ER-FYITVLPTV-------------------RLGQL----MAQREIT----GSFDYVW
YQSLYSSETARLAALD--QADSGARRKCLKTLKAVRNCP----------ALRKLNGSHI-
SNVVLHMSE--
>EP00064_Thunnus_orientalis|EP00064_Thunnus_orientalis_P023667 251 bp
--MPLGE-MLGGSLLDDLQVVS--A---DHACLLVP-------------LQLEEELFPRG
RSYDRYLVGGYLSAEAV-VNMF----NKAVMETI----NLD---CRPVGPDLRLEIRPED
--SQPLFISVLPLL-------------------REGDL----TAQPELT----SPWINAW
HLSLYPWETQRLAQLD--ASDGGNRRLTLKILKAVRLNP----------ALRPLEAAPL-
ANLILHLSD--
>EP00066_Takifugu_rubripes|EP00066_Takifugu_rubripes_P007115 251 bp
--MPLEE-MIGGSLLDNLQVIC--A---DHACLLVP-------------LQLEEELFPRG
RSYDRYLVGGYLSSEAL-VNWF----NKAVMETV----NMD---CRPAGSDLRLEISPLS
--DQPVFVTILPLL-------------------REGDL----TAQPELT----SPWVNAW
HLSLYPWETRRLVELD--AADNGCRIKTLKILKGVRLNH----------ALRPMEAAPL-
VNLILHLSD--
>EP00065_Mola_mola|EP00065_Mola_mola_P026839 251 bp
--MPLGD-MLGGSLLDDLQVVS--A---DHACLLVP-------------LQLEEELFPKG
RSYDRYLVGGYLSSETV-VNML----NKAVMDTL----NMD---CRPAGAELRLEIRYVG
--DQPLFISMLPLL-------------------REGDL----TAQPELT----SPWVNAW
HLSLYPWETQRLTQLD--TTDNGCRRQTLKILKAVRLNP----------TLRLLEAAPL-
ANLILHLSD--
>EP00067_Danio_rerio|EP00067_Danio_rerio_P024422 251 bp
--MPLRE-MLSGSLYDDLQVVT--A---DHAQLMVP-------------LILEEDMFPRG
SSYDRCMVGGYLSPKSV-LEVF----EKLVAGSI----NLD---YRPVSETLTLEVQYET
--DRRLYVDFLPLL-------------------VMDGL----IAKPHRLA---ERHENLW
RQSFRVAETAKLRALD--QEDAGCRSVCLKILKAVKLNP----------ALARLNASQL-
TNAILLLSD--
>EP00063_Salmo_salar|EP00063_Salmo_salar_P073278 251 bp
--MPLRE-MLSGSLYDDLQVVT--A---DHAQLMVP-------------LTLEEDMFPRG
SSYDRCMVGGYLSPKSV-LEVF----EKLVAGSI----NLD---YRPVSETLTLEVQYET
--DRLLYVDFLPLL-------------------VMDGL----IAKPHRLA---ERHENLW
RQSFRVAETARLRALD--QEDGGCRCACLKVTKAVKLNP----------ALARLSASQL-
TNAILLLSE--
>EP00063_Salmo_salar|EP00063_Salmo_salar_P085046 251 bp
--MPLRE-MLSGSLYDDLQVVT--A---DHAQLMVP-------------LTLEEDMFPRG
SSYDRCMVGGYLSPKSV-LEVF----EKLVAGSI----NLD---YRPVSETLTLEIQYKT
--DRHLYVDFLPLL-------------------VMDGL----IAKPHRLA---ERHENLW
RQSFRVAETARLRALD--QEDGGCRCACLKVTKAVKLNP----------ALAHLSASQL-
TSAILLLSE--
>EP00064_Thunnus_orientalis|EP00064_Thunnus_orientalis_P005889 251 bp
--MPLRE-MLSGSLYDDLQVVT--A---DHAQLMVP-------------LILEEDMFPRN
SSYDRCMVGGYLSPKSV-LEVF----DKLVAGSI----NLD---YRPVSETLTLEVQYET
--NRKLYVDFLPLL-------------------VMDGL----IAKPHRLA---ERHENLW
RQSFRVAETARLRALD--QEDGGCRCACLKVAKAMKLNP----------ALNRLNASQL-
TNAILLLSE--
>EP00065_Mola_mola|EP00065_Mola_mola_P002281 251 bp
--MPLRE-MLSGSLYDDLQVVT--A---DHAQLMVP-------------LVLEEDMFPRN
SSYDRCMVGGYLSPKSV-LEVF----DKLVAGSI----NLD---YRPVSETLTLEVQYEM
--DRKLYVDFLPLL-------------------VMDGL----IAKPHRLA---ERHENLW
RQSFRVAETARLRALD--QEDGGCRFICLKVAKAVKLNP----------ALNRLNASQL-
TNTILLLCE--
>EP00066_Takifugu_rubripes|EP00066_Takifugu_rubripes_P002489 251 bp
--MPLRE-MLSGSLYDDLQVVT--A---DHAQLMVP-------------LVLEEDMFPRN
SSYDRCMVGGYLSPKSV-LEVF----DKLVAGSI----NLD---YRPVSETLTLEVQYET
--DRKLYVDFLPLL-------------------VMDGL----IAKPHRLA---ERHENLW
RESFRVAETARLRALD--QEDGGCRCTCLKVAKAVKLNP----------ALNRLNASQL-
TNAILLLCE--
>EP00061_Rhincodon_typus|EP00061_Rhincodon_typus_P017527 251 bp
--MPLRD-MLSGSLYDDLQVIT--A---DHVQLMVP-------------LILEEEMFPRG
SSYDRCIVGGYLSPKVV-NETF----DRALSGTI----NLD---LRPVSEMLTLEVQYDT
--SKKLFIEFLPLI-------------------VMEEL----IAKPHRD----GRYENMW
RQSFRTAETVKLRALD--EMDGGCRCCCLKILKAIKSSP----------VLNKLTASQL-
TNTILHGCA--
>EP00062_Callorhinchus_milii|EP00062_Callorhinchus_milii_P023824 251 bp
--MPLRD-MLSGSLYDDLQVVT--A---DHAQLMVP-------------LILEEDMFPRS
SSYDRCIVGGYLSPKVV-IETF----DKVMSGSI----NLD---LRPVSESLTLEVQYDT
--SKRLFIDFLPLI-------------------VMEEL----IAKPHRN----GRYENMW
RQSFRTAETAKLRALD--DGDGGCRCCCLKILKTIKYNP----------VLGKLTASQL-
TNVLLHQSE--
>EP00068_Latimeria_chalumnae|EP00068_Latimeria_chalumnae_P013981 251 bp
--MPLRE-MLSGSLYDDLQVVT--A---DHAQLMVP-------------LVVEEDMFPRG
SSYDRCIVGGYLSPKVV-VATF----EKVVAGSI----NLD---YRPVSETLTLEVQYDT
--NRRLFIDFLPLI-------------------VLDDL----VAKPHRL----EKYENMW
RQSYRTAETAKLRAAD--EQDAGCRCVCLKILKAIKFNP----------ALGRLTASQL-
TNVILRLGG--
>EP00079_Xenopus_tropicalis|EP00079_Xenopus_tropicalis_P003393 251 bp
--MQLRD-MLSGSLYDDLQVVR--A---DHIQLMVP-------------LLMEEQLFPRG
TSYDRCVVGGYLCPKSV-IATF----EKVVAGSI----NLG---YRPVSESLILEVQYEE
--DRRLFIDFLPLV-------------------VLEEA----VAKAHRL----PHYGNMW
RLSQRGAETAALMGRD--QQDSGCRCLCLKILKAIRYNL----------PLSHLTASHL-
TNILLHTCE--
>EP00077_Pelodiscus_sinensis|EP00077_Pelodiscus_sinensis_P020484 251 bp
--MPLRD-MLSGSLYDDLQVVT--A---DHIQLIVP-------------LILEEDMFPRG
SSYDRCVVGGYLSPKAV-ADTF----EKVVAGSL-----LD---YRPAPEALTLEVQYEP
--ERHLLIDFLPSL-------------------TLDDL----VARPHRL----VQYDNLW
RLSLRPAETARLRALD--QGDSGCRCLCLKILKAVKSNP----------ALRHLTASQL-
TNVILHLAQ--
>EP00075_Anas_platyrhynchos|EP00075_Anas_platyrhynchos_P003274 251 bp
--MPLRD-MLSGSLYDDLQVVT--A---DHIQLIVP-------------LMLEEDMFPRG
SSYDRCVVGGYLSPKAV-AETF----EKVVAGSI----NLD---YRPAPADLTLEVQYDP
--ERHLFIDFLPSL-------------------TLGDL----VAKPHRL----ARNDNLW
RLSLRPAETARLRALD--QRDSGCRCVCLKIFKAVKSNP----------ALAHLTASQL-
TNVILHLAQ--
>EP00076_Gallus_gallus|EP00076_Gallus_gallus_P046952 251 bp
--MPLRD-MLSGSLYDDLQVVT--A---DHIQLIVP-------------LMLEEEMFPRG
SSYDRCVVGGYLSPKAV-AETF----EKVVAGSI----NLD---YRPAPADLTLEVQYDP
--ERRLFIDFLPSL-------------------TLGDL----VAKPHRL----AQNDNLW
RLSLRPAETARLRALD--QCDSGCRCLCLKIFKAVKLNP----------ALGHLTASQL-
TNVILHLSQ--
>EP00078_Anolis_carolinensis|EP00078_Anolis_carolinensis_P014429 251 bp
--MPLRE-MLSGSLCDDLQVVT--A---DHIQLIVP-------------LVLEEDMFPRG
SSYDRCVVGGYLSPRAV-SETF----EKVVAGSI----NLD---YHPALESLTLEVQYER
--DRRLLIDFLPSV-------------------TI-DL----VAKPHRL----AQYDNLW
RLSLRSAETARLRALD--QADSGCRSLCLKILKAIKLNP----------SLSHLSASQL-
TNVILHQTQ--
>EP00074_Homo_sapiens|EP00074_Homo_sapiens_P040451 251 bp
--MPLRD-MLSGSLYDDLQVVT--A---DHIQLIVP-------------LVLEEDMFPRG
SSYDRCVVGGYLSPKTV-ADTF----EKVVAGSI----NLD---YRPAPEALTLEVQYER
--DKHLFIDFLPSV-------------------TLGDL----VAKPHRL----AQYDNLW
RLSLRPAETARLRALD--QADSGCRSLCLKILKAIKSTP----------ALGHLTASQL-
TNVILHLAQ--
>EP00069_Balaena_mysticetus|EP00069_Balaena_mysticetus_P006961 251 bp
--MPLRD-MLSGSLYDDLQVVT--A---DHIQLIVP-------------LVLEEEMFPRG
SSYDRCVVGGYLSPKTV-ADTF----EKVVAGSI----NLD---YRPAPEALTLEVQYER
--DXHLVIDFLPSV-------------------TL-DL----VAKPHRL----AQYDNLW
RLSLRPAETARLRALD--QADSGCRSLCLKILKAVKSTP----------ALGHLTASQL-
TNAILHLAQ--
>EP00071_Canis_lupus|EP00071_Canis_lupus_P008601 251 bp
--MPLRD-MLSGSLYDDLQVVT--A---DHIQLIVP-------------LVLEEDMFPRG
SSYDRCVVGGYLSPKTV-ADTF----EKVVAGSI----NLD---YRPAPEALTLEVQYER
--DRHLIIDFLPSV-------------------TLGDL----VARPHRL----AQYDNLW
RLSLRPAETARLRALD--QADSGCRSLCLKILKAIKSTP----------ALGHLTASQL-
TNVILHLAQ--
>EP00073_Rattus_norvegicus|EP00073_Rattus_norvegicus_P001654 251 bp
--MPLRD-MLSGSLYDDLQVVT--A---DHIQLIVP-------------LVLEEDMFPRG
SSYDRCVVGGYLSPKTV-ADTF----EKVVAGSI----NLD---YRPAPEALTLEVQYER
--DKHLVIDFLPSV-------------------TLGDL----VARPHRL----AQYDNLW
RLSLRPAETARLRALD--QADSGCRSLCLKILKAIKSTP----------ALGHLTASQL-
TNVILHLSQ--
>EP00030_Apusomonadida_sp_AF17|EP00030_Apusomonadida_sp_AF17_P005026 251 bp
-----ADVLPQGSAFEGLKV-GAA---D-EFDFM-LPRKA----------------EVLS
PKT-------FGLAGESRVDVVSNFKTAVARIVA----Q-NPSESTETKPAIMLKF----
---DGLTADVIVAVPVSGDRS---------GLNIVTLDSSLFV-MG-KV---S-TNPAAW
RLSFAQVEKSLSKG--ADSDTY--RKICVRIVKHLLK-----------GSESCIVTYHIK
TAW-LRQLCTS
>EP00046_Monosiga_brevicollis|EP00046_Monosiga_brevicollis_P002384 251 bp
---AFYEMLYTGSAYEGLKV-KSA---N-EFDVM-AATKD----------------RDML
------------LADSERAEAYRNFNRNLGRIRA----N-GPGGVPGTT-----------
------TADLVPAVPVVVD-ACE------PGPSII--QKKIYA-IT-R-------NDGRW
RLSLSMLEKEYIRG-----QPS--SKLCLRIVKYIAK-----------LCSTKLKSYHLK
MAW-LAFFLK-
>EP00052_Salpingoeca_macrocollata|EP00052_Salpingoeca_macrocollata_P004294 251 bp
---EAFHLLRTGSAFEGLKV-ARP---N-EADFMLL---D----------------EPIP
PAA--------AFLPDCPPEKFRQDFAAAVK--A----T-NPSKTSVQGPGVKLSY-T--
DHGVSFTADLIPAIRVRVD--------------------KIFA-WS-HRWLPI-TRKWGW
RLSFSVMELNYIKH--L------NKKMCLRFVKYLSE----------GRRPGKLKSYMLK
NAW-LDFLLH-
>EP00047_Mylnosiga_fluctuans|EP00047_Mylnosiga_fluctuans_P010850 251 bp
----MYEIIHTGSAFEGLRV-ANA---E-EFDFMFAAGSD----------------RLHS
-----------SSAQLGNAQSFRDKFKEVVRGAV----S-AAIPPSTSGPAIFLDFRV--
AQADQLTADFVPAHRLQLNQTC-------PGRRVS---DHLYV-VA-K------TGRPGW
RLSFSEVERALIQH--V--SFGANIKECLRIVKLHMKR---------EAGGSPVKSYVLK
TLW-LHFVEAM
>EP00047_Mylnosiga_fluctuans|EP00047_Mylnosiga_fluctuans_P010849 251 bp
----MYEIIHTGSAFEGLRV-ANA---E-EFDFMFAAGSD----------------RLHS
-----------SSAQLGNAQSFRDKFKEVVRGAV----S-AAIPPSTSGPAIFLDFRV--
AQADQLTADFVPAHRLQ-------------------------------------------
------------------------VRFCL-----------------------P-------
-----------
>EP00103_Capitella_teleta|EP00103_Capitella_teleta_P029221 251 bp
CEFHLDDPIPTGSCDDGLDI-INA---N-SFDVLVPICLPM--DPGYAKLRNRS--YEHI
QKV--------FQEMYLSSRMIRDLFGKLIRKYA----D-DHRTTLMTSESLLLKVSD--
HGGS-LTIDLIPCVEIDGV----------------------NL-VA-KSYPTGNDTDVLW
RRSFHEMERDHLSP--RHEG------KCLMLMKCI---RAN-----E-KEFAQISSYVLK
TAY-LHWRKQV
>EP00103_Capitella_teleta|EP00103_Capitella_teleta_P025535 251 bp
---NLDALIPTGSSTDGLKV-IQA---D-EFDVLMPIPLSLSDDPSFAKLSNES--YDHK
TKY--------FDYCNLSSVKIKGLFQGILQKFV----N-ENKALKTGGPALTLLISH--
SDDKRMSVDIVPCVKIDDF----------------------SM-VL-KPHPSTPDAAVLW
MKSYSMEEKEEIAK--HYDD------KCLMIMKCL---RVN-----N-AQLATISSYVLK
TAY-LYWRGNM
>EP00103_Capitella_teleta|EP00103_Capitella_teleta_P023316 251 bp
-----GELIPIGSSTDGLKV-IQP---D-EFDVLIPIRLSLPDDPGFAKLSNTH--ADAN
KNL--------FEGSNLSSVKIKGYYQGLLQRYV----N-QQRKLKTGGPALTLIVTY--
SGGKKVSVDLVPCVEIGEK----------------------TV-VA-KPHPSMPDSTVLW
RRSYSTMEQEQLSM--HYDG------KCLMIMKSL---RVN-----H-DQLAMISSYALK
SAF-LHWRETN
>EP00103_Capitella_teleta|EP00103_Capitella_teleta_P027436 251 bp
-----GELIPTGSSTDGLKV-IQP---D-EFDVLIPIRLSLPDDPGFAKLSNTH--ADAN
KNL--------FEGSNLSSVKIKGYYQGLLQRYV----N-QQRKLKTGGPALTLIVTY--
SGGKKMSVDLVPCVEIGEK----------------------TV-VA-KPHPSMPDSTVLW
RRSYSTMEQEQLSM--HYDG------KCLMIMKSL---RVN-----H-VQLAMISSYALK
SAF-LHWRETN
>EP00103_Capitella_teleta|EP00103_Capitella_teleta_P028587 251 bp
-E-VNGKPILRGSAGEGLKI-IRQ---D-EYDVLMPLKISRIPD----------------
------------------MDNLNAAVWSAVQKFA----N-YYNRVSSHGPAITIHVTD--
---LIFDADLIPMVKVGDN----------------------WL-IS-KRHPNAARETPLW
RKSFTHKETDALAK--IPPK------KVLKIAKAI---R---------QAKGPMCSYIYK
TDF-LHFYNKQ
>EP00103_Capitella_teleta|EP00103_Capitella_teleta_P005905 251 bp
----FGGLIDRGSNPEELKV-IKQ---D-EYDLLVKLNVSHEEDSRYMSIKARG--KDPN
ANL--------IKDGKLSAAHVRNNFHSAVQKYV----S-NYNALSTHGPAKTLHVKD--
VSKQLFDVDLVPLVKLGKN----------------------WL-IG-KPHDKAVPEGCLW
RRSFTHRESHALKC--IPKG------EILKIVKTM---RHY-----NDKQMGMLSTYVYK
TAF-LRWYNHD
>EP00103_Capitella_teleta|EP00103_Capitella_teleta_P028586 251 bp
----FDKLIDRGSNPEELKV-IKQ---D-EYDLLVKLNVPHEEDSRYMCIKARG--KDPD
EIL--------IRNGKLSAAHVRSNFHASVQKYV----N-AYTALSTHGPATTLHVKD--
DYNKLFDVDLVPLVKLGKH----------------------WL-IG-KPHENAVPEGCLW
RRSFTHLESHRLKC--IPRE------KILKIVKTI---CHY-----NDKQMGMLSTYVYK
TAF-LRWFYDD
>EP00103_Capitella_teleta|EP00103_Capitella_teleta_P009374 251 bp
-----KGFIDRGSSSEGLKV-IKP---D-EFDVLVPLDVSYMNDPCFVKIVGRG--N-HS
ANL--------VRDGCLSASQVRSVFQSAVQKLV----N-AHVKPSSQGPAITLEVCE--
AYRSLFSLDLVPLVELGNQ----------------------WL-VA-KSHPDASPMGVFW
RRSFTHQESHYAKN--ITLS------KILMIVKAI---RIR-----RHEQLGMLDSYAYK
VAF-LHWYY--
>EP00103_Capitella_teleta|EP00103_Capitella_teleta_P001491 251 bp
-----KDFIDTGSSSEGLKV-IKP---D-EFDVLVPLDVSYMNDPCFVKIVGRG--N-HS
ANL--------VRDGCLSASQVRSVFQSAVQKLV----N-VHVKPSSQGPAITLEVCE--
AYRSLFSLDLVPLVQLGNT----------------------RL-MA-KSHPDASPMGVFW
RRSFNRQESHNAKN--ITLS------KILMIVKAI---RVR-----HHEQLGMLDSYAYK
VAF-LHWYY--
>EP00103_Capitella_teleta|EP00103_Capitella_teleta_P010332 251 bp
----CDFPIGRGSSFEDLKV-VEP---D-EFDVLIPLKIT--------------------
---------------------------GGIQRFV----N-KCDNVSTKGPAITLHVHD--
VSRKLFSVDVVPLVRFAKY----------------------LL-IA-KPPKNINGDGNWR
RKSFSGGERYCAMS--LPIE------KILKITKAI---KLN-----RPTPMDTVPSYIYK
TAM-THWYYEE
>EP00103_Capitella_teleta|EP00103_Capitella_teleta_P009766 251 bp
----CDFPIGRGSSFEGLKV-VEP---D-EFDVLIPVNISCRKDPWFARIIGVGL-DDNS
LNC--------KDGKYLSATFVHSSFQGGIQRFV----N-NYGNVSTKGPAITLHVRD--
ASRKLFSVDVVPLVQLEKT----------------------WL-IA-KPPKHINGDGRWW
RKSFSNGEGHYATS--LPFE------KILKITKAI---KLS-----GPTPMDIVPSYIYK
TAM-MHWYYDE
>EP00103_Capitella_teleta|EP00103_Capitella_teleta_P014792 251 bp
----LGVFIDRGSASEGLKV-SKP---D-EFDVLIPLKLSFSGDPSFVRIIEVT--EDPR
YKF--------KQDGCLSAARVRSSFQGAIQKCV----R-YFKRASTHGPAITLDMYD--
GRQLLFSVDLVPLVILGNT----------------------WL-VA-KPHPDSMLERQLW
RRSFTQQEHDYAVI--LPDE------KVLKIIKTL---RLN-----N-NPMDMLPSYVYK
VSF-LRWYYTK
>EP00103_Capitella_teleta|EP00103_Capitella_teleta_P021491 251 bp
----LDIFIDRGSASEGLKV-SKP---D-EFDVLIPLKLSFSGDPSFVRIIEVK--EDPC
SKF--------KQDGCLSAARVRSSFQGAIQKCV----S-NFKRASTHGPAITLDLYN--
ERQLLFSVDLVPLVILGNT----------------------WL-VA-KPHPDSMLERQLW
RRSFAQHEHDYAMK--LPDE------KVFKIIKTL---RLN-----N-NPMDMLPSFVYK
VSF-LRWYHTK
>EP00103_Capitella_teleta|EP00103_Capitella_teleta_P010279 251 bp
----LDIFIDRGSASEGLKV-SKP---D-EFDVLIPLKQSFSGDPSFVRIIEVT--EDPC
SKF--------KQDGCLSAARVRSSFQGAIQKCV----S-NFKRASTHRPAITLDLYN--
ERQLLFSVDLVPLVLLGNT----------------------WL-VA-KPHPDSMLERQLW
RRSFAQHEHDYAMK--LPDE------KVFKIIKTL---RLN-----N-NPMDMLPSYVYK
VSF-LRWYHTK
>EP00103_Capitella_teleta|EP00103_Capitella_teleta_P015872 251 bp
-----GELIGRGSSHEGLKI-RKP---D-EFDVLIPIEIDFHEDNCFVTIASR-----YA
--W--------EQAGVLPAASIRTKFQGAVQRFV----N-KYIKPSTHGPAVTLDVYD--
GNRKLFSVDLVPLVRLEGN----------------------WL-VA-KPHPASSPERNLW
RRSFTHQEHDYIKL--IPLE------KILMIVKAM---VID-----NYAQMGMLPSYVYK
VAF-MHWFD--
>EP00103_Capitella_teleta|EP00103_Capitella_teleta_P024415 251 bp
-----GKLIGRGSSHEGLKI-RKP---D-EFDVLIPIEIDFHEDNCFVTIASR-----YA
--W--------EQAGVLPAASIRTKFQGAVQRFV----N-KYIKPSTHGPAVTLDVYD--
GNRKLFSVDLVPLVRLEGN----------------------WL-VA-KPHPASSPERNLW
RRSFTHQEHDYIKL--IPLE------KILMIVKAM---VID-----NYAQMGMLPSYVYK
VAF-MHWFD--
>EP00103_Capitella_teleta|EP00103_Capitella_teleta_P017550 251 bp
----FGDPIDRGSSHEGLKI-RHA---D-EFDVLIPLKISYAVDYCFVKIFERV--HDYS
SNL--------RQDGYLSAAQVRASFQSAVQRFV----N-QYVKLSTHGPAFTLDVCD--
RLTKLFSVDLVPLVKLGNT----------------------WL-VA-KPHPDSHAEGVLW
RRSFTHQESHYIRN--ISHE------KVLKIVKAM---RLD-----NHNQMGMLPSYVYK
LAF-LHWYHKE
>EP00103_Capitella_teleta|EP00103_Capitella_teleta_P031667 251 bp
----FGDPIDRGSSHEGLKI-RHA---D-EFDVLIPLKISYAVDYCFVKIFERV--HDYS
SNL--------RQDGYLSAAQVRASFQSAVQRFV----N-QYVKLSTHGPAFTLDVCD--
RLTKLFSVDLVPLVKLGNT----------------------WL-VA-KPHPDSHAEGVLW
RRSFTHQESHYIRN--ISHE------KVLKIVKAM---RLD-----NQYQMGMLPSYVYK
LAF-LHWYHKE
>EP00103_Capitella_teleta|EP00103_Capitella_teleta_P000147 251 bp
----FGDPIDRGSSHEGLKI-RRA---D-EFDVLIPLVISYAVDNCFVKIVERG--HDYS
SNL--------RQGNYLSAAHVRASFQSAVQRFV----N-KYVKPSTHGPAFTLDVCD--
GFTKLFSVDLVPLIKLGNT----------------------WV-VA-KPHPDSSAEGVLW
RRSFTHQESHYIRN--ISHE------KVLKIVKAM---RLD-----NYTQMGMLPSYVYK
LAF-LHWYYKE
>EP00103_Capitella_teleta|EP00103_Capitella_teleta_P004066 251 bp
----FGDPIDRGSSHEGLKI-RRA---D-EFDVLIPLEISYALDNCFVKIVERG--HDYF
SNL--------RQGNYLSAAQVRASFQSAVQRFI----N-KYVKTSTHGPAFTLDVYD--
GFTKLFSVDLVPLIKLGNT----------------------WA-VA-KPHPDSSAEGVLW
RRSFTHRESHYIRN--ISHE------KVLKIVKAM---RLD-----NYTQMGMLPSYVYK
LAF-LHWYYKE
>EP00103_Capitella_teleta|EP00103_Capitella_teleta_P000950 251 bp
----FGDPIDRGSSHEGLKI-RRA---D-EFDVLIPLEISYALDNCFVKIVERG--HDYF
SNL--------RQ-----------------------------------------DVYD--
GFTKLFSVDLVPLIKLGNT----------------------WA-VA-KPHPDSSAEGVLW
RRSFTHRESHYIKN--ISHE------KVLKIVKAM---RLD-----NYTQMGMLPSYVYK
LAF-LHWYYKE
>EP00079_Xenopus_tropicalis|EP00079_Xenopus_tropicalis_P008825 251 bp
----TGDFVQVGSAYEQHKI-NSP---D-CFDILVPLKIPVEPGG-VMQV------APKS
ATYKHFGEFCAEQKHQLSSALVLKWFHWKIQRCL----N-VIRTLCVCEEKLILKILP--
RSDISMSVRLIPAFHLGDS---------------------VFL-TA-QPWNKAINLDNYW
GINFSKQEQRFMSW--FKDQANS-HLKCLQIMKGLRDLNGT-----CTQWKAILSSYVLK
TAL-FYLLLKI
>EP00068_Latimeria_chalumnae|EP00068_Latimeria_chalumnae_P014532 251 bp
----IGDYIQIGSAYEQHMI-HSP---D-CFDILVPLKLP--PGGEAIRL------EPKS
GGLKSFGAFCTEKKRHLSPALVLKWFHLKMQRCL----S-VIKSLSVVEDRLILNILP--
RSDIFLAVRLIPAIHIGDS---------------------IFL-VA-QPWTRTPRSEAVW
AVNFSKLEQKFLSW--VKAQANS-HLKCLQILKALRDAKCD-----SAKWNVALSSYALK
TAL-FYLLLKG
>EP00061_Rhincodon_typus|EP00061_Rhincodon_typus_P007976 251 bp
----AGDFLQIGSTYEQHQT-NSL---D-CFDLLVPIKVPI---GTAIRV------KCKP
ACQREFTEFCVRKQRALSSAQVLRWFHSKVLRCL----N-VIRSLAPLKDQLILKLLP--
RADISLSVRLIPALHVGDS---------------------IFL-VA-QPCCRSLSPGTLW
AVYLSKHERKFLNW--LKVQNNS-HLKCLQIMKALRDLGCE-----SVQWNTILCSYNMK
TAL-FHLLLKG
>EP00062_Callorhinchus_milii|EP00062_Callorhinchus_milii_P009129 251 bp
----TGDFVQIGSAYEQHKI-HSP---N-GFDLLVPIRVPLLPQGAAVQL------KFPE
GRCKSFSHFCAPDKLALSSSLVLKWFHAKMQRCL----S-VIRTLSVEDDSLTLKLLP--
KSDIAMSVRLIPAVHVGDS---------------------VFL-VA-QPWTRTAKPEALW
RVYLPKHEQKLLNW--LKEQANS-HLKCLQVLKALRDVGCD-----SAKWSTVLSSHNLK
TAM-FYLVLKG
>EP00063_Salmo_salar|EP00063_Salmo_salar_P083128 251 bp
----AGDFLQVGSSYEEHKV-GAP---D-YYDILVPLKIPREDSGVPRSL------EPRG
LKHRNFTDFLRMSRYRLTPDSVLRWFYPAVQRCL----A-TVRSLALADDRVQLRLTP--
RSDISMAIRLLPAIPLGDG---------------------VYL-VP-METTASSEERDLW
TLFFPRQEQRLLGW--LRGRQPS-HLKVLQLTKALRDLGGA-----GALWRSVLSSYTLK
TAW-LRLLLSS
>EP00076_Gallus_gallus|EP00076_Gallus_gallus_P007384 251 bp
----SGDFVRVGSAYEQHKV-RSP---D-CFDVLVPLRLP--AAGAFVGL------RPGA
PRYRPFVEFCAEGRCLLSSALVLRWFQGHLQRCL----G-AVRSLAACPRPPTLHIRP--
CSDISMAVRLIPAIPLGDA---------------------LYL-TA-LPPDVP--HEALW
GLNASRHEQRLLAW--LKEQASS-HLKCLQLLKGLRDLRGG-----CSQWGRVLSSYVLK
TAL-FSLMLHG
>EP00075_Anas_platyrhynchos|EP00075_Anas_platyrhynchos_P007546 251 bp
----SGDFVRIGSAYEQHKV-RSP---D-CFDVLVPLRLPPLGPATFVGL------RPGS
PRYRPFTEFCVEGRCLLSSALVLRWFQGHLQRCL----G-AVRSLSACPRPPTLHILP--
CSDISMAVRLIPAIPLGDA---------------------LYL-TA-LPPEGP--QEALW
GLNASRQEQRLLSW--LKEQASS-HLKCLQILKGLRDLRRS-----CSQWGRVLSSYMLK
TAL-FSLLLQG
>EP00071_Canis_lupus|EP00071_Canis_lupus_P006449 251 bp
----AGDFIQVGSAYEQHKI-RRP---D-GFDVLVPLRLPLLAPGCFVAL------KPAS
LDCRPFADFCVDGRRHLSASLVLRWFQAHLQRSL----A-TVRSLTPLEQPPTLHILP--
RTDLSMAVRLIPAVHVGDG---------------------VFL-VA--PPPSPLRTDALW
GVNTARQEQKLLSW--LQERPGA-YLKCLQLLKALRDLGAG-----ATQWGRILSSYVLK
TAL-LAVLLRA
>EP00073_Rattus_norvegicus|EP00073_Rattus_norvegicus_P009528 251 bp
----AGDFIQVGSAYEQHKI-RRP---D-SFDVLVPLRLPLLTPSCFVTL------KPTG
HDCKPFAEFCVDGRRHLSATLVLRWFQAHLQRSL----A-TVRSLTPLEQPPTLHILP--
RTDLSMAVRLIPAVHLGEG---------------------VFL-VA--PPPPPLRAEALW
GVNTARQEQKLLGW--LQERPGA-YLKCLQLLKALRDLGAG-----ATHWGRILSSYMLK
TAV-LEVLLNG
>EP00072_Mus_musculus|EP00072_Mus_musculus_P001236 251 bp
----AGDFIQVGSAYEQHKI-RRP---D-SFDVLVPLRLPLLTPSCFVAL------KPTG
HDCKPFAEFCVDGRRHLSATLVLRWFQAHLQRSL----A-TVRSLTPLEQPPTLHILP--
RTDLSMAVRLIPAVHLGDG---------------------VFL-VA--PPPPPLRAEALW
GVNTARQEQKLLGW--LQERPGA-YLKCLQLLKALRDLGAG-----ATHWGRILSSYVLK
TAV-LEVLLNS
>EP00069_Balaena_mysticetus|EP00069_Balaena_mysticetus_P009672 251 bp
----AGDFIQVGSAYEQHKI-RRP---D-GFDVLVPLRLPLLAPGCFVAL------KPGG
LDCKAFADFCVDGRRHXSAPLVLRWFQSHLQRSL----A-TVRSLTPLEQPPTLHVLP--
RTDLSMAVRLIPAVHLGDS---------------------VFL-VA--PPPPPLRADALW
GVNTARQEQKLLSW--LQERPGA-YLKCLQLLKALRDLGAG-----ATQWGRILSSYVLK
TVL-LAALLRA
>EP00074_Homo_sapiens|EP00074_Homo_sapiens_P003103 251 bp
----AGDFIQVGSAYEQHKI-RRP---D-SFDVLVPLRLPLLAPGCFLAL------KPGG
LDCKPFADFCVDGRRHLSATLVLRWFQSHLQRSL----A-TVRTLTPLEQPPTLHILP--
RTDLSMAVRLIPAVHLGDG---------------------VFL-VA--PPPPPLRAEALW
GVNTARQEQKLLSW--LQERPGA-YLKCLQLLKALRDLGAG-----ATQWGRILSSYVLK
TVL-LAVLLRA
>EP00068_Latimeria_chalumnae|EP00068_Latimeria_chalumnae_P017458 251 bp
----LEDCIGIGSMFDRWGC-KEK---S-VYDVLVPLSPPIPPGSR--RILVIVLLKKLA
L--CFLETLCSDD--YLDAKKVQRWFQTMLQKAW----G-KIRTVRLAA-ACNIQLEY--
KSGRRMNIALLPAVRFKDT---------------------VYL-VA-QPSGMV-EPSIYW
WECFALYEKRFLKQ--TAKAENA-HLRCLQVLTFLERCSKS-----KP---PALHSYHLK
TVL-MHLLLLC
>EP00069_Balaena_mysticetus|EP00069_Balaena_mysticetus_P010414 251 bp
----PEDCLGIGAAFEKWGT-HET---Q-KFDILVPIVPPLG-GC----VLVLVLLHDHS
CN-SSIKALCTGS--YLDVCKTVQWFRNMVGNAW----A-LVASLPPSTTSCKLRLDY--
RSGRFLSIRLVLGVQREDT---------------------VYL-VS-QAPDQ--FTSVDW
PESFAACEHLFLKL--VGRFENT-HLKCLQIILSL-RDLQS-----LPQGASILTSYHFK
TAL-MHLLLQL
>EP00078_Anolis_carolinensis|EP00078_Anolis_carolinensis_P007494 251 bp
----PETCIGVGSAFEGWHT-QLS---K-PFTVLVPLLPPGGPGH----ILVLVVFRELS
---AFLLHLCTSS--HLDVGKTVRWYQSLVVKAW----K-NLRTLLPSATTCRMKLAF--
RSGRTILVDITLGVQQGDS---------------------VYL-VT-HCDDA--AKGTVW
LKTFAVQELLFFKW--VGQRERS-HLKCLQILMYL-RESSS-----PPNKNPVLTGYHYK
TCL-MHLLLLR
>EP00067_Danio_rerio|EP00067_Danio_rerio_P015530 251 bp
----MEDFVGIGSFYEQWAS-RKS---V-VCDIHVPIIPPLKSNSCRIKMVKILLLDKID
AP-DKCINLCQENTSYLAKTKVLKWFKSTVRKAW----N-EISIFRNRENPGSLKVRF--
RSGRVIQFRLTPVVRFKDS---------------------AHL-MS-YLPSDV-FSDTYW
PVCFARYENALLQH--LTNTDNA-HIYVLQMLSFL-HKHQT-----GLTGPCGLTSYHLK
TAL-LHLLLKK
>EP00064_Thunnus_orientalis|EP00064_Thunnus_orientalis_P006390 251 bp
----MEDFQMVD-----------------VCDIIVTFTPPLLPVCGQIKLVEAMVLEERV
KTIDVCDGLCMKNSPFLSKSQVTRWFQSTIRQAW----T-LISNIRYIDAPGALVVRF--
RSGKRICFSLNPVVKF-NS---------------------AHFYTP-YFPS---SLDTFW
TLSLTIYEDRFLEH--ISKRENS-HIQTLDIARFL-HKRQT-----ALSGSSSLKDFHFK
TAL-MHLLLTK
>EP00065_Mola_mola|EP00065_Mola_mola_P009975 251 bp
----MEDFQMVD-----------------VCDIIVPINPPLLPVYGRIKL--DMLLEENV
KT-DVCVSLCVNS--FLSKTQVTRWFLNTIKQAW----A-LISIIRYIHAPGTLVVRF--
RSGKKIIFTMKPVVKF-NT---------------------SFFSTP-CTPS---SLDTFW
TLSLANYEDSFLKQ--ISKREHS-HSQTLEIAYFL-HRRQT-----ALSGSSTLKDFHFK
AAL-MHQLLTK
>EP00067_Danio_rerio|EP00067_Danio_rerio_P002614 251 bp
----LEDFAGIGSMFESWRV-SKP---P-TCDLIVPFSPPIPLGCGRIQLIKLMLLRECE
ED-DALPELCARDTTYLSKGQIMRWFQISVSKAW----G-KISAFRNLDFPGALKIKF--
PSGKTVVLNLTPAVQFENT---------------------AYL-IS-HFPSDT--SDTHW
QLSLSVYEKNLLKH--LAKSTNS-HIHCLQIVAFL-HKKQT-----TLTGRSAFCNYHIK
TAL-LHLLLSK
>EP00064_Thunnus_orientalis|EP00064_Thunnus_orientalis_P000708 251 bp
----MGDFVGIGSMFESWKV-CKP---L-MCDLIVPFSPPIPPGCGMIKVTRLMLLRDAL
MD-RSPDELCSKNTPYLAKDQVMKWFQISVTKAW----G-RISTFRNLDAAGALKIRF--
RSGKVIVMNIIPVVQLEDT---------------------AYF-VS-HFPSDC--PDPYW
PLSFAVYERNLLKH--FAKRQNS-HLHCLQIVTFL-HRKQT-----GLTGKSALTNYHFK
TAL-LHLLLSK
>EP00066_Takifugu_rubripes|EP00066_Takifugu_rubripes_P002237 251 bp
----MGDFVGIGSVFESWKV-CKP---L-MCDLLVPFSPPVPPGCGKIKVSKMMLLGDVP
SE-RSPDDLCTRNTSFLSKDQVMKWFQISVTKAW----G-RISTFRNLDAAGALKVRF--
HSGKVVVLNMIPVVQLQDT---------------------AYF-VS-HFPSGS--PDPYW
PLSFAVYERNLLKL--ISKRQNS-HLHCLQIVTFL-HRKQA-----SLTGRTALTNYHIK
TVL-LHLLLGK
>EP00065_Mola_mola|EP00065_Mola_mola_P013307 251 bp
----VWDFIGIGSMFESWKV-CKP---L-TCDLVVPFSLPVPPGCGKIKVSRQMLLWDTQ
ED-HSPEDLCSRNKPFLSKYQVMKWFQISITKAW----G-QICTFRNLDAAGALKIRF--
RSGKVV-------------------------------------------------PDPYW
PLSFAVYERNLLKH--CAKRQHS-HLHCLQTVTLL-HRKQT-----GLTGKTALTNYHIK
TVL-LHLLLSI
>EP00061_Rhincodon_typus|EP00061_Rhincodon_typus_P009931 251 bp
----MKECIGIGSLYENWRV-RRP---L-VCDLIVPFTPPGVPGTGMVRVINLMLLEALE
AS-EQKDQLWSATAPYLGKTQVTQWFQRALTKAW----A-KISSFRDLERPGALRIRF--
RSGKTVHFSLLPVVEFENS---------------------VYF-MP-LLGSDVHSNDTAW
PFTFAVYEKRFLKM--MAKKESS-HLMCLQIVSFL-HEKQC-----NLTGASGLSQYHFK
TAL-LHLMISQ
>EP00068_Latimeria_chalumnae|EP00068_Latimeria_chalumnae_P006766 251 bp
----MEDCIGIGSLYESWRV-HKP---L-LCDLIVPFAPPVPPGCGKIKVIQLMLLNERS
NS-SVMEDLCSKGTQYLNTGQVMKWFQIAVTKAW----N-KISTFRNLDSPGALKIKF--
RSGKVIVFNITPVVQFEDS---------------------VYF-VS-HFANDA-SSDIYW
SLSFAVYERRLLKS--LAKKENS-HLSCLQIVSFL-HRKQC-----NLTGRSGLNNYHLK
TVL-LHLLFSR
>EP00079_Xenopus_tropicalis|EP00079_Xenopus_tropicalis_P013790 251 bp
----MEDSMCIGSMYENWRV-KKP---L-TCDLIVPFAPPISPGCGTIQVIGLMLLPTNK
TV-SRDIDLCSKNTDFLDTNQVMKWFQSAVTKAW----G-RISAFSHLDAPGALRVKF--
RSGKIINFNITPVVQFEDS---------------------LYL-VS-HFPSSP--SNIQW
ALSFAIYEKRFLKD--ISKKVNS-HLSCLQIVSFL-HSKQC-----HITGSSGLTTYHLK
TVL-LHLLLSR
>EP00075_Anas_platyrhynchos|EP00075_Anas_platyrhynchos_P026448 251 bp
----MEDCMGVGSMYENWRV-RKP---F-VCDLIVPFAPPFPPGYGTIKVCRLMLLQNTS
RS-SEMEDLCFKNTQYLDADQVMKWFQIAVTKAW----N-KISSFSLLDSPGALKIKF--
RSGKSVAFNLTPVVQYENS---------------------VYF-IS-HFPRNE-PSSTRW
FLTFAVYERRFIQL--ISKTAGA-HISCLQILSFL-HGKQC-----SLTGPSGLTNYHLK
TVL-LHLLQAR
>EP00076_Gallus_gallus|EP00076_Gallus_gallus_P009938 251 bp
----MEDCMGVGSMYENWRV-RKP---F-VCDLIVPFAPPFPPGYGTIKVCRLMLLQNTT
LS-SEMEDLCFKNTQYLDADQVMKWFQIAVTKAW----N-KISSFSLLDSPGALKIKF--
RSGKSIAFNLTPVVQYENS---------------------VYF-IS-HFPRNC-PSSTHW
FLTFAVYERRFIQM--ISKMANA-HVSCLQILSFL-HGKQC-----SLTGPSGLTNYHLK
TVL-LHLLQTR
>EP00078_Anolis_carolinensis|EP00078_Anolis_carolinensis_P002173 251 bp
----MEESIGIGSMYENWRA-HKP---L-ACDFIVPFTPPVAPGCGMIKISWLLLLKNPL
QN-NHVEDLCYKDTRYLDANQVMTWFQVALTKAW----N-KISTFNHIDVPGALKIKF--
KSGKTIVFNLTPVVQYADS---------------------VYF-IS-QFQSSN-TSSIHW
FLTFAVCEKRYIQF--VSKTANS-HLSCLQILSFL-HGKQC-----SLTGPSGLTNYHLK
TVM-LHLLQIH
>EP00077_Pelodiscus_sinensis|EP00077_Pelodiscus_sinensis_P023945 251 bp
----MEESIGVGSMYENWRV-HKP---L-VCDLIVPFTPPIPPGYGTIKVCRLMLLPNQP
CN-DEMEDLCFKNSQYLDADQVMKWFQIAITKAW----N-KISTFGLLDSPGALKIKF--
RSGKSIAFHLTPVVQCEDS---------------------AYF-IS-HFPRSG-ASSAYW
FVTFAVYERRFIHS--ISKKANA-HLSCLQILSFL-HGKQC-----SLTGPSSLTNYHLK
TVM-LHLLQTR
>EP00072_Mus_musculus|EP00072_Mus_musculus_P000056 251 bp
----MEDFIGVGSMYENWQV-ERP---L-RCHLFIPFIPPTPLGYGQIKVTLLMLLKRGA
SC-GEMEGLCSRESSYLDVMQVMKWFQMALTRAW----H-RIAAFGELDTPGSLKIKF--
RSGKSMPFILTPVIQCNDS---------------------LYF-IL-QLPKEP-ASSAHW
LLSFAVYEREFLRM--TGKAEGA-HLSCLQIASFL-LSKQT-----RLTGPSGLSDYHLK
TAL-LHLLLSR
>EP00074_Homo_sapiens|EP00074_Homo_sapiens_P014646 251 bp
----MEDFIGVDSMYENWQV-DRP---L-LCHLFVPFTPPVPLGYGQIKVVRLMLLRSMA
PC-GDMENLCATDSLYLDTMQVMKWFQTALTRAW----K-GIAAFGQLDSPGSLKIKF--
RSGKFMPFNLIPVIQCDDS---------------------LYF-VS-HLPREP-ASSTDW
LLSFAVYERHFLRT--TLKAEGA-HLSCLQIASFL-LSKQS-----RLTGPSGLSSYHLK
TAL-LHLLLLR
>EP00071_Canis_lupus|EP00071_Canis_lupus_P034216 251 bp
----MEDFIGVDSMYENWQV-DRP---L-LCELFVPFVPPVPLGYGQIRVVRLMLLRSVA
RG-GELESLCAGDSPYLDTARVMKWFQMALTRAW----H-RIAAFGQLDRPGSLKIKF--
RSGKFMPFHLIPVIQCDDS---------------------LYF-VS-HLPREP-ASSSDW
LLSFAVYERHFLRV--TSKAEGA-HLSCLQIASFL-LSKQS-----RLTGRSGLGNYHLK
TAL-LHLLLRR
>EP00069_Balaena_mysticetus|EP00069_Balaena_mysticetus_P007613 251 bp
----MEDFIGVDSMYENWQV-NKP---L-LCDLFVPFMPPVPLGYGQIKVVRLMLLKNVV
RG-SEAEDLCVGDSPYLDTMRVLKWFQTALTRAW----H-RINAFGQLDTPGSLKIRF--
RSGKFMPFNLIPVIQYDDS---------------------LYL-VS-HLTREP-PSSTDW
LLSFAVYERHFLRM--TSKAEGA-HLSCLQIASFL-LAKQS-----RLTGPSRLSNYHLK
TAL-LHLLLAR
>EP00078_Anolis_carolinensis|EP00078_Anolis_carolinensis_P008034 251 bp
--LPVRYLLLSGGVQQCSVH-LPG---T-DYDAAFTLLVPSPVGHTRLSLQPFDP-AVVN
SE---------GEEAYLAADRVSEWFFRTLSTCA----E-D--RVERSGVVTSVIV----
CAPLRVLYDVIPVVAFR-GEAQPWQTHFWDGK-----AGGFYL-LP--------SSGNNW
RLAFSASELNLRRM--LPLP----LAWAFRAAAAAISGGGL-----LG---GGVGPYHLF
TLA-LWSCERL
>EP00067_Danio_rerio|EP00067_Danio_rerio_P010521 251 bp
--LPVEYLLLSGGAREGVLD-LKG---V-DFDLDFTLLVPSPPCHSWLSLRLCDP-TMLA
HIC--------LDGCYFSPLLVADWFWSVVVTAV----E-ELRRVERNGPLTTLIL----
TATSRILYDLLPVVSFR-GAAQGWTNHFWDGK-----ISGFYL-LP-CCSPAVIRPDREW
RLAYSRSEVQLKKC--VPYP----MAQAFQAAKAVLS--RL-----LARPRTGLSLYHLR
TLM-FWACDRL
>EP00065_Mola_mola|EP00065_Mola_mola_P018765 251 bp
--LPVEYLLLSGGAREGVLD-LKG---A-DFDLDFTLLVPSPPCHSWLSLRLCDS-NILS
SIC--------LDGCYFSPTLVTDWFWGVVSEAV----E-DLRRLERNGPLTTIIL----
QASSRVLYDLLPVVSFR-GAAQGWANHFWDGK-----ISGFYL-LP-CCSPLG-RPNREW
RLAFSRSEVQLKKC--IPYP----MAQAFQAAKAVLS--RI-----LARPRAGLSLYHLR
TLL-FWACDRL
>EP00064_Thunnus_orientalis|EP00064_Thunnus_orientalis_P011857 251 bp
--LPVEYLLLSGGAREGVLD-LKG---A-DFDLDFTLLVPSPPCHSWLSLRLCDS-NILF
NTD--------LDGCYFSPSLVTDWFWGVVSEAV----E-ELRRLERNGPLTTIIL----
QASSRVLYDLLPVVSFR-GAAQGWANHFWDGK-----ISGFYL-LP-CCSPLG-RPDREW
RLAFSRSEVQLKKC--IPFP----MAQAFQAAKAVLA--RI-----LARPRAGLSLYHLR
TLL-FWACDRL
>EP00066_Takifugu_rubripes|EP00066_Takifugu_rubripes_P027767 251 bp
--LPVEYLLLSGGAREGVLD-LKG---A-DFDLDFTLLVPSPPCHSWLSLRLCDS-KILS
SVC--------LDGCYFSPALVTGWFWGVVSEAV----E-ELRRLERNGPLTTIIL----
QASSRVLYDLLPVVSFR-GAAQGWANHFWDGK-----ISGFYL-LP-CCSALG-RPDREW
RLAFSRSEVQLKKC--IPYP----MAQAFQAAKAVLA--RI-----LARPRTGLGLYHLR
TLL-FWACDRL
>EP00068_Latimeria_chalumnae|EP00068_Latimeria_chalumnae_P013203 251 bp
--LPMEYLLLSGGVREGVLD-MRG---T-DYDVDFTLLVPSAPCHSWLSLRLFDE-GIVK
KTC--------PDNYYFSPTKVADWFFNSVVVVI----G-ELRKVEKNGTVTTVLL----
TASSRMLYDIVPVVSFK-GAAQSWENHFWDGK-----ISGFYL-VP-CCSHVG-EQDNEW
RLAFSRSEVQLKKC--ISVS----LIQAFQACKAIIA--KL-----LSRPKA-IGPYHLR
VIL-LWACDRL
>EP00059_Ciona_intestinalis|EP00059_Ciona_intestinalis_P005856 251 bp
--LPVEYLLLSGSARDGTLD-IRG---N-DFDLDYTLFVPSIPCHSWISLKLFDD-ATVS
EPC--------ETGHFLSPPKVCDWFHEALVKVS----E-DLKTVQQSGVATTIIL----
ASGTRIMYDLVPVVSFR-GAAMGWENHFWDGI-----ITGFHL-VP-ACSLVG-DKEMEW
RLSFARSEVQLKRF--IPMP----FMKTFYAFKAIMN--RA-----LGRYNKIMKPYILR
GLL-LWACDRV
>EP00060_Petromyzon_marinus|EP00060_Petromyzon_marinus_P000757 251 bp
--LPVEYLLLSGSVREGVVD-MRG---A-DYDMDFTLLVPSAPCHSWLSLRLFDE-ATIS
RGC--------ATNHFFSPLKVADWFHRSVEVVL----G-EMQRVEQKGTLVSMVL----
VVSSRILYDIVPVVSFKAGAAQSWENHFWDGK-----IGGFYL-VP-ASSPSG-CRDNEW
RLSFARSEVQMKKC--IPTP----FMQAFQACKAIVL--RL-----LSRPQA-VGPYQLR
SVV-LWACDRL
>EP00067_Danio_rerio|EP00067_Danio_rerio_P052069 251 bp
--LPVEYLLLSGGVREGVVD-MRG---S-DYDMAFTLLVPSALGHSWLSLRLFDE-GTIN
RDC--------TTNYFFSPTMVADWFQEAVGLVL----A-ELQRVERHSTLLSMVL----
GVSSRMLYDIVPVVSFK-GAAQSWENHFWDGK-----ISGFYL-LP-ACSASG-CRENEW
RLSFARSEVQLKKC--ISPG----LMQAYQACKAIVV--KL-----LGQPTA-ISPYYLR
SMM-LWACDRL
>EP00067_Danio_rerio|EP00067_Danio_rerio_P051419 251 bp
--LPVEYLLLSGGVREGVVD-MRG---A-DYDMDFTLLVPSALCHSWLSLRLFDE-GTIN
KDC--------ATNYFFSPTLVADWFYESISMVL----A-EIQKVERNATVISIIL----
GVGSRMLYDVVPVVSFK-GAAQSWENHFWDGK-----ISGFYL-LP-ACSSTG-QKENEW
RLSFARSEVQLKKC--ISAS----LMQAYQACKALII--KL-----LSRPKA-ISPYHLR
SLM-LWSCDRL
>EP00064_Thunnus_orientalis|EP00064_Thunnus_orientalis_P021379 251 bp
--LPVEYLLLSGGVREGVVD-MRG---T-DYDMDFTLLVPSALGHSWLSLRLFDE-GTIN
KDC--------TTNYFFSPTLVADWFYQSISLVL----L-EVQKVERNGTIISVIL----
GVSSRMLYDIVPVVSFK-GAAQSWENHFWDGK-----ISGFYL-VP-ACSYKG-RKENEW
RLSFARSEVQLKKC--ISSS----LMQAYQACKAIII--KL-----LSRPKA-ISPYHLR
SIM-LWACDRL
>EP00066_Takifugu_rubripes|EP00066_Takifugu_rubripes_P029198 251 bp
--LPVEYLLLSGGVREGVVD-MRG---T-DYDMDFTLLVPSXLGHSWLSLRLFDE-GTIN
KDC--------TTNYFFSPTLVADWFHQSISLVL----L-EVQKVEKNGTVISVIL----
GVSSRMLYDIVPVVSFK-GAAQSWENHFWDGK-----ISGFYL-VP-ACSFKG-RRENEW
RLSFARSEVQLKKC--ISSS----LMGAYQACKAIII--KL-----LSRPRA-ISPYHLR
SIM-LWACDRL
>EP00068_Latimeria_chalumnae|EP00068_Latimeria_chalumnae_P004510 251 bp
--LPVEYLLLSGGVREGVVD-MRG---T-DYDMDFTLLVPSALCHSWLSLRLFDE-GTIN
KDC---------TNYFFSPTMVADWFHDSISIVL----A-EIQKVEKNGTIISIIL----
GVSSRMLYDIVPVVSFK-GAAQSWENHFWDGK-----ISGFYL-VP-ACSYKG-KKENEW
RLSFARSEVQLKKC--ISSS----LMQAYQACKAIII--KL-----LSRPKA-ISPYHLR
SMM-LWSCDRL
>EP00062_Callorhinchus_milii|EP00062_Callorhinchus_milii_P026523 251 bp
--LPVEYLLLSGGVREGVVD-MRG---T-DYDMDFTLLVPSTLCHSWLSLRLFDE-GTIN
KDC--------ASNYFFSPTKVADWFYDSTTVVL----G-EIQQVEKNGTVITVIL----
GVSSRMLYDIIPVVSFK-GAAQSWDNHFWDGK-----ISGFYL-VP-ACSFTG-KRENEW
RLSFARSEVQLKKC--ISSS----LMQGYQACKAIIM--KL-----LSRPKA-ISPYHLR
SMM-LWACDRL
>EP00061_Rhincodon_typus|EP00061_Rhincodon_typus_P008514 251 bp
--LPVEYLLLSGGVREGVVD-MRG---T-DYDMDFTLLVPSALCHSWLSLRLFDE-GTIN
KDC--------GANYFFSPTRVADWFHDAIAVVL----A-EIQKVERNGTVISIVL----
AVSSRMLYDIIPVVSFK-GAAQSWENHFWDGK-----ISGFYL-VP-ASSLNG-KRENEW
RLSFARSEVQLKKC--ISSS----LMQAYQACKAIIM--KL-----LSRPKA-ISPYHLR
SMM-LWACDRL
>EP00079_Xenopus_tropicalis|EP00079_Xenopus_tropicalis_P009778 251 bp
--LPVEYLLLSGGVREGVVD-LRG---T-DYDMDFTLLVPSALCHSWLSLRLFDE-GTIT
KDC---------TNFFFSPTKVADWFHESISIVL----S-EIQKVEKNGTIITIIL----
AVSSRMMYDIVPVVSFK-GAAQSWENHFWDGK-----ISGFYL-VP-ACSYKG-KKDNEW
RLSFARSEVQLKKC--ISSS----LMQAYQACKAIII--KL-----LSRPKA-ISPYHLR
SMM-LWACDRL
>EP00077_Pelodiscus_sinensis|EP00077_Pelodiscus_sinensis_P032393 251 bp
--LPVEYLLLSGGVREGVVD-LRG---T-DYDMDFTLLVPSALCHSWLSLRLFDE-GTIS
KDC--------ATNYFFSPTKVADWFYDSISIVL----S-EIQKVEKNGTIISVIL----
GVSSRMLYDIVPVVSFK-GAAQSWENHFWDGK-----ISGFYL-VP-ACSYKG-KKDNEW
RLSFARSEVQLKKC--ISSS----LMQAYQACKAIII--KL-----LSRPKA-ISPYHLR
SMM-LWACDRL
>EP00075_Anas_platyrhynchos|EP00075_Anas_platyrhynchos_P003497 251 bp
--LPVEYLLLSGGVREGVVD-IRG---T-DYDMDFTLLVPSALCHSWLSLRLFDE-GTIS
KDC---------TNYFFSPTKVADWFYDSISIVL----S-EIQKVEKNGTIISIIL----
GVSSRMLYDIVPVVSFK-GAAQSWENHFWDGK-----ISGFYL-VP-ACSYKG-KKDNEW
RLSFARSEVQLKKC--ISSS----LMQAYQACKAIII--KL-----LSRPKA-ISPYHLR
SMM-LWACDRL
>EP00074_Homo_sapiens|EP00074_Homo_sapiens_P047969 251 bp
--LPVEYLLLSGGVREGVVD-LRG---T-DYDMDFTLLVPSALCHSWLSLRLFDE-GTIS
KDC---------TNYFFSPTKVADWFYDSISIVL----S-EIQKVEKNGTIISIIL----
GVSSRMLYDIVPVVSFK-GAAQSWENHFWDGK-----ISGFYL-VP-ACSYKG-KKDNEW
RLSFARSEVQLKKC--ISSS----LMQAYQACKAIII--KL-----LSRPKA-ISPYHLR
SMM-LWACDRL
>EP00069_Balaena_mysticetus|EP00069_Balaena_mysticetus_P004086 251 bp
--LPVEYLLLSGGVREGVVD-LRG---T-DYDMDFTLLVPSALCHSWLSLRLFDE-GTIS
KDC--------TTNYFFSPTKVADWFYDSISIVL----S-EIQKVEKNGTIISIIL----
GVSSRMLYDIVPVVSFK-GAAQSWENHFWDGK-----ISGFYL-VP-ACSYKG-KKDNEW
RLSFARSEVQLKKC--ISSS----LMQAYQACKAIII--KL-----LSRPKA-ISPYHLR
SMM-LWACDRL
>EP00794_Sanderia_malayensis|EP00794_Sanderia_malayensis_P006046 251 bp
------KI--TGSVAQNLKC-ESK---S-KADVMFLSKFPSGSEIGFCRIKY----KAWG
MSI--------LGKNIMPLLEVEKFFKIFMDVLQ----V-TVHSTRRETELVDIKE----
-EKKTGSVDLVPAIDCRG-DAMPWRVKSWPPQRIVE-EAGFQL-VP-KAPKS--SMDTSF
RYSFNDAENLLCLS--LSDQ----HREVFRIVKMFYYE--K-----LQREPKLLETYHLK
TLL-FWFLEEQ
>EP00112_Aurelia_sp_BirchAquariumsp1|EP00112_Aurelia_sp_BirchAquariumsp1_P026004 251 bp
------KV--SGSAGQNLKC-IST---N-QADVVFIANFPPLEDPGFYQIK-----RAWK
V------------------------------IEE----M-AVHEVSRHDESFNIAL----
-EHVYGTLDMVPAISCNG-DAKDWRVRAWPADHVVD-KAGFEI-IP-KASKA--DPTTSF
RLSFNDAEQLLALS--VTQF----QRECFRVFKMYFYE--K-----MDEEPKIIETYHLK
TIF-FWCLEES
>EP00112_Aurelia_sp_BirchAquariumsp1|EP00112_Aurelia_sp_BirchAquariumsp1_P022831 251 bp
------KV--SGSAAQNLKC-IST---N-QADVVFIANFPPLEDPGFYQIK-----QAWK
VVL--------FEEHVVPILKT-TMVRHLSKIEE----M-AAHEVSRHDEAINIAL----
-EHVDGTLDMVPAISCNG-DAKDWRVRAWPADHVVD-KAGFEI-VP-KASKA--DPTTSF
RLSFNDAEQLLALS--VTQF----QRECFRAFKMYFYE--K-----MDQEPQIVETYHLK
TIF-FWCLEES
>EP00112_Aurelia_sp_BirchAquariumsp1|EP00112_Aurelia_sp_BirchAquariumsp1_P024739 251 bp
------KV--SGSAAQNLKC-VSN---D-QADIVFVSDFPPSGDPGFFRIK-----RDWN
YTL--------FGKHIMPLLDSDEFIKTFMTIAT----I-SDLEVEKR-PVLDMQE----
-ESLIGAVDLVPSIACEG-DAKSWRVGHWPHPNVVS-KAGFHL-VP-KISKD--DTATTF
RLSFNDAEEILALN--VTQF----QRECYRIFKMYYYE--K-----MEREPKVVATYHLK
TVF-YWVLEET
>EP00795_Rhopilema_esculentum|EP00795_Rhopilema_esculentum_P003030 251 bp
------KV--TGSASQMLKC-VSS---N-QADILLLSSFPPCEEPGFYRIK-----KMRM
FVL--------LDKHIIPILDERKVIDVFMHIAK----T-SSNDVISEDDHLSMHQ----
-E-MKGSFDLVPAISCEG-SANNWRVQSWPPQEVTS-KAGFHL-VP-KPSKS--DPSTMF
RLSFNMAETLLAET--LTVF----QRECYRVYKMYFYE--K-----LRREPKIITTYHLK
TVF-YWLLEET
>EP00103_Capitella_teleta|EP00103_Capitella_teleta_P012631 251 bp
---FSPDIVPELA--EGFAV-PAH---SSDSDMVIVWFME--------------------
-----------TDSCYPGYCRLVATTPELTDPSFL--NK-CMYNIDAIGSLLRLKMTG--
E-ELQELVRHGPAV---TNFSKEWVPKKWLDRPSGW-VFKKKL-IA-EGCLVIKWREVEW
RISFSRAERALANS--LTD-----HRQCYVLLKVLVKGTLE-----PAQ--F-ISSYHLK
TLL-FWSCERF
>EP00105_Crassostrea_gigas|EP00105_Crassostrea_gigas_P017922 251 bp
------TPVPVGSTSEGLNM-PDL---V-ELDILQVMNQFNNIHPGYARLYRPKS-----
-----------------SLSDVYSLMNFALHHTD----R----MIQINGPALTIPVSA--
SIGKSLPLDKVLALPCQE-PANSFRFNNWSKGDLIK-EGGCHI-VP-VHHRAV--RRDEW
RISFATSERLIARA--LTDF----QKQAYIAIKVLYHH--K-----LKKFE-LLSSYHMK
TVF-FHVCERI
>EP00105_Crassostrea_gigas|EP00105_Crassostrea_gigas_P017923 251 bp
------IPVAVGSTSEGLNM-PNF---I-ELDILQVLNQYNGIHPGYVRLNRSNT-----
-----------------TLFDEYLLLRFRMDHFE----R-N--MIEVNGPALTIPVSF--
SMGKPLPLDKVLAMPCQE-PANSFRFNDWIQKGLLK-ECGCHI-VP-VHHRLA--CKEEW
RISFATSERLIARA--LTDF----QRQAYIAIKIIYHQ--K-----LKKLD-LLSSYHMK
TVF-FFACERI
>EP00104_Lingula_anatina|EP00104_Lingula_anatina_P017278 251 bp
------QLKVIGSTVDGLAV-PLA---L-HIDVMLVLSPPRGCHAGYVKLKIQGQ-----
-------------HWLFEVPDILYLSNTCVQHYI----K-NVNRVHLHGPAATYEILS--
SKDLLSTGDFVASFPWNE-RAEEWRKSGWPNMEQIQ-EFGCHL-VP-VANP---DCRTEW
RISFVLAERHLALS--LNQV----QRHVYRIIKLIHKH--L-----LGESC-TLSSYHLK
TTL-FWLCERI
>EP00104_Lingula_anatina|EP00104_Lingula_anatina_P008795 251 bp
------RLMFLGSSFDGLGV-PIL---F-DVDVMMELSPPRGCHPGYVKLVIQGE-----
-------------HFLFDVPGILCMSNKFMQVFI----Q-DPV-VTFNGPAVSFRLPL--
IENIVLTGDIVGSFPWNK-HADEWRESGWPNADQTK-ELGCYL-VP-VANP---DCRTEW
RISFVLAERHLASS--FNQA----QRHVYRIIKLIHKH--R-----LGDLG-VLSTYHLK
TTL-FWLCERI
>EP00104_Lingula_anatina|EP00104_Lingula_anatina_P008796 251 bp
------HVKFLGSFFDGLGI-PFL---F-DADVMIVLTPPHGCHPGYVKLKIQSE-----
-------------NHMLHLPGIFCLSNRSMKYCI----E-NPA-VSFNGPAVSYKLPF--
FKNIVLTGDIVGSFPWNE-RANEWRKSGWPSTEQVR-EFGCHV-VP-VANP---DSRTEW
RISFASGERHLALS--LNQG----QRRVYRIIKLIHKQ--R-----LGDLG-VLSTYHLK
TTL-LWLCERI
>EP00104_Lingula_anatina|EP00104_Lingula_anatina_P041201 251 bp
------QLKFLGSFFDGLGI-PFL---F-DADVMLVLTSPHNCHPGYVKLKFQGE-----
-------------QHWLSVPGILCLSNRIMQNCV----Q-NPM-VSFNGPAVSYKLPI--
FKNIVLTGDLVGSFAWNE-HAHEWRKSGWPSTEQVR-EFGCHL-VP-VANP---DSPTEW
RISFVLGERHLALS--LNQG----QRRVYRIIKLIHKQ--R-----LGDLG-VLSTYHLK
TTL-FWLCERI
>EP00111_Clytia_hemisphaerica|EP00111_Clytia_hemisphaerica_P020263 251 bp
----FFFFTYTGSLREGFGK-MLP---S-THDIMLVPDGVPEAVAGYLWLKLED--KYLT
DQF--------EGCSILSSSIWREKIRQVLQKSM----D-VKKSVENNGPALTIEV----
ATRKYFYADFTLGLQCKS-EAKGFE--NWPPKEAV-----CHV-VP-KSSTNRRSPGLEW
RYSFSQAEIILAKH--IPQP----VKSAYLAFKALVK--RH-----MNKREGKICSFALK
CIM-FRLVEKK
>EP00112_Aurelia_sp_BirchAquariumsp1|EP00112_Aurelia_sp_BirchAquariumsp1_P000213 251 bp
----LYFLSITGSLREGFGK-TLP---S-TFDVMLVPDAAENE-KGYVWLKLNN--GYLH
EKL--------EGCSYLSSHKVHDLLRDSFRKNK----H-ILEDVEQNGPALTVKI----
KSNTLFYCDFTFALYCPA-KS-GWR--KWPSKEIV-----CHI-VA-KPSTDQKSPGLEW
RFSFSQAEILLAET--VHLN----ARSAYLALKSVNK--RF-----ISKGLKPIPSYTLK
CIL-LQFMEDK
>EP00112_Aurelia_sp_BirchAquariumsp1|EP00112_Aurelia_sp_BirchAquariumsp1_P009798 251 bp
----LYFLSISGSLREGFGK-ILP---S-TFDVMLVPDAATES-PGFVWLRLEN--EYLL
EKL--------RGCSYLSSHKVHEMIRKTFEASQ----D-LIRVVEQNGPALTIKI----
MKDIIFYCDFTFALHCPH-KS-DWR--YWPQDHVV-----CHV-VP-KPSTDSQSPGLEW
RYSFSQPELLLSME--IPKE----AKSAFLALKAVNK--RY-----ISQGVKALPSYTMK
CVL-YQMMEET
>EP00111_Clytia_hemisphaerica|EP00111_Clytia_hemisphaerica_P005793 251 bp
------SV--TGSAFENFGL-PTS---S-DFDLMLCFDNVDSTQQGFVMLSTNKG-EN--
VSI--------TSKEVLSAKKVK----KLIYSLI----A-DIPKLSKGGPAVQLQIST--
LE-DGFLADFAFGIK-AI-SASDWRTRFWPSPEEVN-EGGSHF-VA-KSQTD----GITW
RYSFSKAEVELSKL--VNPV----ARKCYLALKVILKD--H-----LQLIAPWLKSYHLK
TIL-YWTLEKT
>EP00111_Clytia_hemisphaerica|EP00111_Clytia_hemisphaerica_P002318 251 bp
------DI--TGSAVERFGL-PTS---S-DFDLMFSFKHFPRIDPGFVLLKPTDE-NE--
PGL--------PDVQFLNASKIK----DILYEVV----S-QTP--EKEGPAVNVMITS--
IH-NGFLADFTFSVK-AD-SLCDWRSRFWPSLQDVE-GMGCHV-VP-KSQPN----GITW
RYSFSKAEVELSTL--VHPV----ARKCLLALKMISKN--H-----LQPTARWLKSYHLK
TVL-FHTLENT
>EP00111_Clytia_hemisphaerica|EP00111_Clytia_hemisphaerica_P023661 251 bp
------AM--VGSGAEQFSL-PYY--IS-DFDLMMSPKEEANLPKGFIHLYE--------
------------GNEILSAKSKRNKIYWLSYLSV----L-NSNTVKINGPAI--TVSR--
AFAYNLYYDITLSIHCMD-SVSDWRPKKWPSNEDVK-AYGCHL-VP-KSPEN------AW
RISFSKNEVEL--L--IPPV----ARMCFITIKSIRKNDYY-----LS----KISSYSLK
TIF-LNTLEKT
>EP00111_Clytia_hemisphaerica|EP00111_Clytia_hemisphaerica_P006303 251 bp
------DI--SGSTAERFCV-PMA--QS-DMDYMITPRTL-TEDQRFYETNENEP-R---
PYV--------DNEHVLNAKAVKSKFRNTKYLNL----L-E--QSEVTGPAI--KIGK--
IKDYKFNVDITFALKCVQ-ELSDWRSKKWPTVEDVE-GYGCHF-VP-KSSGW-QPQTYNW
RISFSKAEVEL--L--IPEN----ARACFLCMKIILKD--Y-----ISSIKQSVSGYGLK
TIL-YFSLEKS
>EP00111_Clytia_hemisphaerica|EP00111_Clytia_hemisphaerica_P016766 251 bp
------VP--TGSVAERFSV-PLS---S-DHDFLIEYASVVNLNPGFVKLHD--------
-----------SSGSVISAKEVK----TRIQEAV----M-KIDSISQKGPAINYHI----
LE-QFFYADLTFGIPCGE-FSSNWRTRKWPPSADVH-DMGFHF-VP-KSQVT----GVTW
RYSFSLAEVELSRL--ISPV----ARKCFIALKIIGKD--F-----LKQCCKNFKSYHMK
TIF-MYTLENT
>EP00111_Clytia_hemisphaerica|EP00111_Clytia_hemisphaerica_P000093 251 bp
------TL--TGSTAERFNT-PV----S-EYDFMLYNEHLEGVDPGFAKLYS--------
-----------CSKTYLSAKHVT----KTIYDSM----M-QISVIQQSGPAVNIRI----
IEERYLLADLTYAVKCKE-AISNWWCRKWPSCEDVT-KLGFHL-VP-KSNTN----KLTW
RFSFSIAEVELSKL--LKPT----ARKCFIAMRIIGKD--F-----LTPTCKRLRSYHLK
TLF-LHFLEKT
>EP00111_Clytia_hemisphaerica|EP00111_Clytia_hemisphaerica_P016277 251 bp
------DL--TGSTRERLNI-PLT---V-NYDFMICDRMNEDTPPGFAKINC--------
-----------MSNTIVSPKEIK----RKIYTFI----M-NMPKVSQKGPAIRIKI----
HEGSSFLVDITFSIKAKK-TNSDWRTRKWPCSDLVE-QEGFHL-VP-KSHPK----ETTW
RFSFSKAEVTLLNE--IQPT----ARKCFVCLKIIVKD--F-----LIPCSNELSTYYFK
SIF-MHVLEKT
>EP00111_Clytia_hemisphaerica|EP00111_Clytia_hemisphaerica_P002209 251 bp
------DL--TGSTCERLNI-PLT---V-NYDFMICDRMNEDTPPGFAKINC--------
-----------LSNTIVSPKEIK----RKIYTFI----M-NMPKVSRKGPAIRIKR----
HESSSFLVDITFSIKAKK-TNSDWRTRKWPCSDVVE-QEGFHL-VP-KSHPK----ETTW
RFSFSKAEVTLLNE--IQPT----ARICFVCLKIIVKD--F-----LIPCSDKLSTYYFK
SIF-MHVLEKT
>EP00092_Neocalanus_flemingeri|EP00092_Neocalanus_flemingeri_P015013 251 bp
------ELVPTGSVFERYGK-PLT---S-PFDVMFAIEKSDD---EFLHIFALSNSNR--
-------------LTEFHAASKSNKARKFMKNIV----D-SADITESTGPAANYQERS--
GEKTSLDCDFLLSIELGT-LAESWRDRFWPTNQVVT-ATGCQA-VP-KADPS-----FSW
RLSFSRGELLLSQH--VPQH----ARLAYVALKVYYKN--N-----LKVICPSLRSYHLK
TLF-YHFLERN
>EP00092_Neocalanus_flemingeri|EP00092_Neocalanus_flemingeri_P057041 251 bp
------EAVNTGSVFERYGK-PLA---A-QYDIMFTFHISDH---EFLHIFVYTDKNK--
-------------LSQFQRESESVNARTFLSELV----R-STPVTKTTGPAANFTMSK--
ADAQYVDCDFLLSIELDH-EASSWRQRLWPRASVVQ-ASCCSA-VP-KADPS-----FSW
RLSFSRGELLLSEH--VSGP----ARLVYVAVKLFYKQ--R-----LKPMCPLVRSYHLK
TLF-YYFLETQ
>EP00092_Neocalanus_flemingeri|EP00092_Neocalanus_flemingeri_P009602 251 bp
------TA--TGSIVERFGV-PLG---S-DHDVMF-VATDPKDSLEYVYLESQNPGGEKN
NTI--------VSIRDFGIESPA--------------------HTDIMGPAINFKVKT--
AEVQQMDCDFILAFHLDH-DAREWRHRSWPSREDVD-SIGCEV-VP-KVGFG-----FGW
RLSFSQVERLLSGN--VGEK----ARKTYLAVKIFVKR--N-----LKNICPFLKTYHIK
TVF-FYNMETK
>EP00092_Neocalanus_flemingeri|EP00092_Neocalanus_flemingeri_P006472 251 bp
------KA--TGSIVERFGL-PLG---S-DHDLML-VATDPNELVEYVFLVSQNSEEEKT
DSI--------VSMRDFQMETSE--------------------STKTTGPAVNFKVKT--
AEVRQIDCDFILAFHLDH-EAREWRPRSWPSQEVVD-TLGCEV-VP-KVGSD-----FGW
RLSFSQVEHVLSCH--VGEK----ARKTYLAVKIFLKR--T-----LKKICPFLKTYHLK
TVF-FHYMESK
>EP00092_Neocalanus_flemingeri|EP00092_Neocalanus_flemingeri_P061226 251 bp
------KA--TGSIVERFGL-PLG---S-DHDLML-VATDPNELVEYVFLVSQNSEEEKT
DSI--------VSMRDFQMETLE--------------------STKTTGPAVNFKVKT--
AEVRQIDCDFILAFHLDH-EAREWRPRSWPSQEVVD-TLGCEV-VP-KVGSD-----FGW
RLSFSQVEHVLSCH--VGEK----ARKTYLAVKIFLKR--T-----LKKICPFLKTYHLK
TVF-FHYMESK
>EP00092_Neocalanus_flemingeri|EP00092_Neocalanus_flemingeri_P062337 251 bp
------SF--TGSIPEQFGK-PLM---I-FHDVMFVLEHVEGKE-EFVRIIPMNR-SN--
TEV----------NSFFKKGKIS--SREIGESFT---------FISRAGPSVNMKVT---
GQSGVFDCDFLLSLPVVG-SAGEWRERVWPGEEMVD-RLPCHL-IP-KPVNE-----KTW
RFSFSRQEVELAKI--LPHN----ARLCYVGLKHIFKK--Y-----LKSTYSGLKSYHIL
TLF-FWFMERQ
>EP00092_Neocalanus_flemingeri|EP00092_Neocalanus_flemingeri_P029981 251 bp
------AI--TGSVPEMFGR-PRQ---F-SHDLMFVLEDLSGSE-HFVQIYTVNT-ND--
SQI----------AAFFEEKGIS--KKMFGMQ-S---------LIEQEGPSVNMKVTI--
KSSDLLDCDFLLALPLES-AASEWRTRKWPSQNTIR-SEKCYV-VA-KPRFP-----SFW
RISFSKQELDLAKE--LPEK----ARNVYLRLKVVFKQ--W-----IKLVYPELKSYHMK
TAF-YWWMEEQ
>EP00092_Neocalanus_flemingeri|EP00092_Neocalanus_flemingeri_P070482 251 bp
------TI--TGSVPEMLGR-PWQ---F-SHDLMFVLEDLSGSE-HFVQIYTVNT-ND--
SQI----------AAFFEEKGIS--KKMFGMQ-S---------LIEQEGPSVNMKVTI--
KSSDLLDCDFLLALPLES-AASEWRTRKWPSQNTIR-SEKCYV-VA-KPRFP-----SFW
RISFSKQELDLAKE--LPEK----ARNVYLRLKVVFKQ--W-----IKLVYPELKSYHMK
TAF-YWWMEEQ
>EP00092_Neocalanus_flemingeri|EP00092_Neocalanus_flemingeri_P029984 251 bp
------TI--TGSIPEKFGK-PIQ---N-IHDLMFILEDLPGSE-HFVQIYTVNT-NE--
LKI----------GAFFTEKRMP--ENLFGLP-C---------SILQEGPSVNMKVTL--
LKTHLLDCDFLLALPLEC-SANEWRTRKWPSQDTVK-AHSCYV-VA-KPRFA-----DFW
RISFSKQELDLAKE--LPEK----ARHVYLRLKVLFKK--K-----IKLVYPEMKTYHMK
TAF-YWWMEEQ
>EP00092_Neocalanus_flemingeri|EP00092_Neocalanus_flemingeri_P029983 251 bp
------TV--TGSIPEKFGI-SVW---N-IHDLMFILEDLPGSE-HFVQIYTVNT-ND--
LKI----------GAFFTEKRMP--ENLFGMP-C---------SILQEGPSVNMKVTL--
LKTHLLDCDFLLALPLEC-SANEFRTRKWPSQDTVK-TQKCYV-VA-KPRFA-----DFW
RISFSKQELDLAKE--LPEK----ARHVYLRLKVLFKK--K-----MKLVYPEMKTYHMK
TAF-YWWMEEQ
>EP00092_Neocalanus_flemingeri|EP00092_Neocalanus_flemingeri_P004763 251 bp
------TV--TGSIPEKFGM-SVW---N-IHDLMFILEDLPGSE-HFVQIYTVNT-ND--
LKI----------GAFFTEKRMP--ENLFGLP-C---------SILQEGPSVNMKVTL--
LKTHLLDCDFLLALPLEC-SANEWRTRKWPSQDTVK-TQKCYV-VA-KPRFP-----DFW
RISFSKQELDLAKE--LPEK----ARHVYLRLKVLFKK--K-----IKLVYPEMKTYHMK
TAF-YWWMEEQ
>EP00795_Rhopilema_esculentum|EP00795_Rhopilema_esculentum_P016630 251 bp
--FRIKKT-ANGD--HEFYMVPEI----TDIDVQFQ---------------------PTA
-D--------------IGKRKLSIVFTHIVNATVK---NID--NISEKEIRISVKFES--
--DIRYEVSMVPNA---------------VKQQVARK-------V-H------IGKEHSW
HVTFLKSRRTLLQ---TDET---NKIRLLLVLQCLRETE--LSSPD----------AILP
TILAVK-YR--
>EP00794_Sanderia_malayensis|EP00794_Sanderia_malayensis_P011262 251 bp
--FGIKNV-MSGQ--NEIYITPKI----KDFEVSFV---------------------TAA
-D--------------MKRRKLSIIFAHAFNTSAK---SVD--EISEKGINMSIDFST--
--NTRCKVSLIPTQ---------------IKQQMIKN-------V-H------RDSDHTW
KVTFLKARQTLIE---TYDT---NKLRLLLVMQCLRETV--FSQSD----------VILP
TILALK-YQ--
>EP00072_Mus_musculus|EP00072_Mus_musculus_P026447 251 bp
---FEPVHV----YYQGAKL-PLRHDVNIEGDIV--------------------------
----------------PA--KVLQVFRTLVENAV----R-TCHKVEKR-TTVWVAMET--
S-TGQVELELAPTVEIPTTEAQ-WCLKRWPSPERVE-SFGFNL-VA-QS-------AYHW
QLSFSQAEQVLFEQ--LDED-GG-RRQCFQVLRQLKEDVWC-----PGRRPV-ITTHHLQ
TVL-FWTCEKY
>EP00073_Rattus_norvegicus|EP00073_Rattus_norvegicus_P006211 251 bp
---FEPAHV----YYQGTKL-PLRHDVNIEGDIV--------------------------
----------------PA--KVLQIFQMLVENAV----R-TCHKVEKR-TTVWVAVET--
S-TGQVELELAPTVEIPTTEAQ-WCLKRWPSPERVE-SFGFNL-VA-QS-------TYHW
QLSFSQAERVLCEQ--LDED-GG-RRRCFQVLRQLKEDVWC-----PGRRPV-ITTHHLQ
TVL-FWTCEKY
>EP00074_Homo_sapiens|EP00074_Homo_sapiens_P046238 251 bp
---FQPYLV----YYQGTRL-PLRHDVNIDGDIV--------------------------
----------------PA--KVLLVFRKLVENAV----R-TCHKVGNR-SAVWVAVET--
S-AYQVELELVPAVEIPTTKAR-WCLQRWPSQERVE-SFGFNL-LA-CS-------NYHW
QLSFLRAEQVLLEQ--LDED-GG-RRKCFQVMRHLKEDIWC-----PGNRPV-ITSHHLQ
TVL-FWTCEKY
>EP00071_Canis_lupus|EP00071_Canis_lupus_P010927 251 bp
---FQPYLV----YYQGTRL-PLQHDVNIEGDIV--------------------------
----------------PA--KVLQVFRKLVENAI----G-TCHKVPHHAAAVWVAVET--
P-TCQVELELVPAVEIPTAEAR-WCLKRWPSRQRVE-SFGFAL-LA-CS-------NYHW
QLSFLQAEQVLLEQ--LDED-GG-RRKCLQALRQVKEDVWC-----PGKRPV-ITSHHLQ
TVL-FWTCEKY
>EP00069_Balaena_mysticetus|EP00069_Balaena_mysticetus_P017515 251 bp
---FQLYLI----YYQGARL-PLRHDVNIDGDIV--------------------------
----------------PA--KVLQVFRKLVENAI----E-TCHKVMDR-PAVRVAVET--
S-TGRVELELTPSVEIPTAKAR-WCLKRWPSAERVQ-SFGFSL-LA-CS-------NYHW
QLSFLRAEQVLLEQ--LDED-GG-RRKCLQAMRQMKEDVWC-----PGKRPV-ITSYHLQ
TVL-FWTCEKY
>EP00070_Physeter_catodon|EP00070_Physeter_catodon_P000911 251 bp
---FQLYLI----YYQGARL-PLRHDVNTDGDIV--------------------------
----------------PA--KVLQVFRKLVENAI----E-TCHKVMDR-PAVRVAVET--
S-IGRVELELTPSVEIPTAKAR-WCLKRWPSAERVQ-SFGFSL-LA-CS-------NYHW
QLSFSRAEQVLLEQ--LDED-GG-RRKCLQAVRQMKEDVWC-----PGKSPV-ITSYHLQ
TLL-FWTCEKY
>EP00077_Pelodiscus_sinensis|EP00077_Pelodiscus_sinensis_P037108 251 bp
---FQSNLI----YYHGAKL-PVRHEVNVEGDLV--------------------------
----------------PA--KVLAVFRELMEKSI----T-SCNKVESFSSVVRVAVET--
S-DSQVNVELVPTVEIPTCEAR-WCFTRWPSQEKVQ-SFGFNL-LA-HS-------NYHW
QLGFSRAERMLIEG--LDED-GG-RMKCFRVMRQMKEDVWC-----TGNKPI-LTSYHLQ
TVL-FWTCEKY
>EP00077_Pelodiscus_sinensis|EP00077_Pelodiscus_sinensis_P037113 251 bp
---FQSNLI----YYHGAKL-PVRHEVNVEGDLV--------------------------
----------------PA--KVLAVFRELMEKSI----T-SCNKVESFSSVVRVAVET--
S-DSQ--------------------------------SFGFNL-LA-HS-------NYHW
QLGFSRAERMLIEG--LDED-GG-RMKCFRVMRQMKEDVWC-----TGNKPI-LTSYHLQ
TVL-FWTCEKY
>EP00078_Anolis_carolinensis|EP00078_Anolis_carolinensis_P001349 251 bp
---FQSNLI----YYHGARL-PVRHDVNIEGDLV--------------------------
----------------PA--KVLTVFRELVERSI----V-SCNKIEGFSSAVRVAVET--
S-DYQVEVELTPTIEIPTCQIK-WCFKRWPCQEKVQ-SFGFDL-LA-AS-------NYHW
HLSFSRAEHILMQG--LDED-GG-RMICFRVMRQMKEDVWC-----AGNRPI-ITSFHLQ
MVL-FWTCEKY
>EP00076_Gallus_gallus|EP00076_Gallus_gallus_P027178 251 bp
---FQSNLI----YYHGAKL-SVRHDVNIEGDLV--------------------------
----------------PA--KVLVVFRELVEKSI----A-SCNKVESFSSVVRVAVET--
S-EFQVEVELAPTVEIPTCEAR-WCLKRWPSQEKVQ-SLGFDL-LA-RS-------NYHW
QLCFSRAEHMLMEG--LDED-GG-RMKCFRVMRQMKEDVWC-----AGNKPV-ITAYHLQ
TVL-FWTCEKY
>EP00075_Anas_platyrhynchos|EP00075_Anas_platyrhynchos_P016187 251 bp
---FQSNLI----YYHGAKL-SVRHDVNIEGDLV--------------------------
----------------PA--KVLVVFRELVEKSI----I-SCNKVESFSSVVRVAVET--
S-ESQVEVELVPTVEIPTCEAR-WCLKRWPSQEKVQ-SLGFDL-LA-RS-------NYHW
QLCFSRAEHMLMEG--LDED-GG-RMKCFRVMRQMKEDVWC-----AGNKPI-ITAYHLQ
TVL-FWTCEKY
>EP00062_Callorhinchus_milii|EP00062_Callorhinchus_milii_P007299 251 bp
---FQSHVI----YYHGSKL-PVRHDVTFEGDIV--------------------------
----------------PA--KVVAIFKELLENTI----Q-ASNKIENVSPFVRIAVET--
T-EQQIEAELVPAIEIPNYSAH-WFLKRWPLKDKAR-SFGFNL-LA-KS-------NYHW
QLSFTRAELVLLDE--LDED-GG-RMKCLQVIRKLKEDFWC-----PGSKPV-ITSYHLQ
TLL-FWSCEKY
>EP00062_Callorhinchus_milii|EP00062_Callorhinchus_milii_P007300 251 bp
-------------YYHGSKL-PVRHDVTFEGDIV--------------------------
----------------PA--KVVAIFKELLENTI----Q-ASNKIENVSPFVRIAVET--
T-EQQIEAELVPAIEIPNYSAH-WFLKRWPLKDKAR-SFGFNL-LA-KS-------NYHW
QLSFTRAELVLLDE--LDED-GG-RMKCLQVIRKLKEDFWC-----PGSKPV-ITSYHLQ
TLL-FWSCEKY
>EP00068_Latimeria_chalumnae|EP00068_Latimeria_chalumnae_P010802 251 bp
---FQSNLI----YYSGTWL-PVQHDVTIEGDII--------------------------
----------------PA--KVVSVFRQLVETAI----K-SCTKVETIGPVVRVAVET--
S-ELQVEVELIPTVEVPNCKAR-WLLKRWPSKEKAR-SFGYNL-MA-RS-------NYHW
QLSFSRAEHVLMDG--IDED-GG-RMKCFRVIRQLKEDVWC-----SGSKPV-ITSYHLQ
TLL-LWSCEKH
>EP00067_Danio_rerio|EP00067_Danio_rerio_P006774 251 bp
---FQANLI----YYTGSRL-PVRHRMTIEGDIV--------------------------
----------------PA--KVVNVFKDLLETSI----K-TRGKVESVGTAVRVAVET--
S-EAQIEVKLVPTVELMNYKAR-WLFRRWPSTERAR-SFGFNL-MA-SS-------NYHW
LLSFSRAEQVLLSN--IDED-GG-RRKCYRVVRQLKEDGWC-----PGSKPV-ITAFHLQ
TLL-FWTCEKY
>EP00063_Salmo_salar|EP00063_Salmo_salar_P045740 251 bp
---FQAHLV----YYTGSIL-PVRQKVCVEGDIV--------------------------
----------------PA--KVVSLFREQLETAI----L-TCSKVESVGSVVRVAIET--
A-EGVMEAELVPTVELINYKAR-WLLHRWPTTERAR-SFGFNL-MA-TS-------NYHW
LLSFSRAEQALLVA--VDED-GG-RRKCYRVVRQLKEDTWC-----PGTKPV-ITAFHLQ
TLL-FWCCEKF
>EP00110_Nematostella_vectensis|EP00110_Nematostella_vectensis_P017372 251 bp
--FDFEHI-NSATFFK--------S---NTVEVLLN-------------VQGEKAL----
-S-DGQAP--------FAVAKVN---KKYLSS------K----LINEKSKIVDLHI----
----DFSIDVVPTI-----------PGRW--------T----YS-AH------------W
QISHPNKTKQAIADIHIGRSTKSFLQPIRRLLADK-KHKCA---------------ILLE
EVIVLHLFKKF
>EP00794_Sanderia_malayensis|EP00794_Sanderia_malayensis_P007275 251 bp
--FHH-E------RVLGMQI-TPN-----HIEFRIYLDQIGPDGATFLDLKDEVR-KDCC
SEF--------TAAGHLSARKVREKFQLILHQAL----N-RITKLTQQKASPRLYINE--
D----IILDIYPSFRCTRQ-RSV-----------------FEL-VA-MEVG--STDRDAW
KIDFSTSENRVIGK--G-------RRLCLSILKTVSNRNWQ-----EFST--VISPYALQ
TVF-MYVCEKH
>EP00795_Rhopilema_esculentum|EP00795_Rhopilema_esculentum_P000601 251 bp
--FSC-EFSDDSKELKGLYV-IDN---E-HMELRIYLDQIAPKGATFLSIKDDRD-KPLC
GEF--------TATGHLSAKKIRDRFQVLLNQTV----N-RTTNLVADKLQPRIRINN--
S----LCIDIYPSFRNLDFKGTVF----------------IDL-IS-RPAG--STDRDAW
QLDFRKLEDEILCN--E-------KDLCFSVVKTIAKRCLK-----PKSF--VFDSAIIR
TVF-LYVCEKH
>EP00110_Nematostella_vectensis|EP00110_Nematostella_vectensis_P016418 251 bp
--FIS-SLKQLDGRYLGLYV-VSP---K-RFEVCLYLNQMCPSGCAMLKLSDERK-RSMS
TEF--------TASGYLSARKMRSRFTSLVGEAI----R-RGNQVVGNSHSTVLSIND--
T----YTVELIPAFRCGAIQTCSWPDSYWPSQAAVA-LRGFNL-LA-KDPYPSNTEGDAW
VLSFTDSEELLLAG--G-------RRLCVSMLKALCDKHLN-----VPGD--CIEYIHLK
NLV-LYECEKH
>EP00114_Trichoplax_sp_H2|EP00114_Trichoplax_sp_H2_P002875 251 bp
--FIS-SFVKLENQYECLEV-ISS---K-RFLAKLFLNHMSLPGYAFLKLSDERK-RSTS
TEF--------TASGYLSAKKLRNKFHNLVTKAI----I-QAKTVIEDAGSVILSINH--
E----YIIEITLAFMCCGIRASTWMYALWPCPDMVY-EIGFHL-LA-NGTQEKSNESEAW
CISFMEIEDKLLER--G-------RRLCLTILNYLRDTHLK-----LPGQ--PLQNYHMK
TIL-LYECEKH
>EP00060_Petromyzon_marinus|EP00060_Petromyzon_marinus_P014040 251 bp
--FII-SPGEHHCGLLPVTA-PPS---S-EFEMLLYLNLSDGGGRALLKLADGRE-RSMS
VEF--------TASGSLSASKLRSRLRALVTQAL----G-RRLTCA--SGEVLIGVPD--
N----GVVKVTPAFRCSGVRSSS---HQWPGPRRMA-AAGFTL-LP-AEDAKLAGHGDAW
LLRFTEAEEPLLEG--G-------RRKCLSVLSALRERHL-------PGV--P----GL-
-------CEKH
>EP00060_Petromyzon_marinus|EP00060_Petromyzon_marinus_P040751 251 bp
--FII-SPGEHHC----------------EFEMLLYLNLSDGGGRALLKLADGRE-RSMS
VEF--------TASGSLSASKLRSRLRALVTQAL----G-RRLTCA--SGEVLIGVPD--
N----GVVKVTPAFRCSGVRASQW--LQWPGPRRMA-AAGFTL-LP-AEEAKLAGHGDAW
LLRFTEAEEPLLEG--G-------RRKCLSVLSALRERHL-------PGV--P----GVR
TL-----CEKH
>EP00060_Petromyzon_marinus|EP00060_Petromyzon_marinus_P040752 251 bp
--FII-SPGEHHCGLLPVTA-PPS---S-EFEMLLYLNLSDGGGRALLKLADGRE-RSMS
VEF--------TASGSLSASKLRSRLRALVTQAL----G-RRLTCA--SGEVLIGVPD--
N----GVVKVTPAFRCSGVRASQW--LQWPGPRRMA-AAGFTL-LP-AEEAKLAGHGDAW
LLRFTEAEEPLLEG--G-------RRKCLSVLSALRERHL-------PGV--P----GVR
TL----QCEKH
>EP00108_Taenia_solium|EP00108_Taenia_solium_P002547 251 bp
--FIN-TLKTSRDLYEGLRV-VSS---T-EFEVILFLNQMSVPGGAVLKLSDGRK-RSMS
VEF--------TASGYLSARKIRSRFHSLVAQAI----E-KSAILIGGNSEVKIRVRD--
R----YILQITPAFRCQGLRANHWTTLVWPCPRLAT-HEGFTL-LS-QESAFASAEGDAW
QLDFYEAEERLLSQ--G-------RQLCLSILTTLLERHLV-----LNDT--MLHDYLIK
TLL-LHECEKH
>EP00109_Schistosoma_mansoni|EP00109_Schistosoma_mansoni_P005557 251 bp
--FVS-TLKVMNVYYDG--V-LSS---N-HFEITLYLNQMS-PGGAVLKLSDGRK-RSMS
VEF--------TASGYLSARKIRSRFHSLIGQAI----Q-KSTIVLGQTSEVKLCIHD--
K----YILQITPAFRCHGLRANHWNNMKWPSNQLMN-YEGFCL-LS-QESVYTTAEGDAW
LLDFYNAEERLLMN--H------IRRQCYSILKTLADRHLT-----GIHG--VIQEYDIK
TLV-LHECEKH
>EP00059_Ciona_intestinalis|EP00059_Ciona_intestinalis_P003096 251 bp
--FIS-SLNEADGRLEGLRV-NSP---T-EFEVVLFLNQMSIPGCAVLKLSDGRK-RSMS
VEF--------TASGYLSARKVRSRFQTLVAQAI----E-KSHLVAQDTTEVRMIMRD--
N----ISVRVTPAFKCGGIRAAHWPRSTWPSPSRVA-AEGFNL-LS-KDTPTGTAESDAW
VMSFANAEDRLVGG--G-------RRKSLSILKTLRDRHLD-----FTGS--PLSNYHMK
TLL-LYESEKH
>EP00081_Caenorhabditis_elegans|EP00081_Caenorhabditis_elegans_P017697 251 bp
--FIN-TLSETTGRFDGIVV-HSP---S-EYEAVLYLNQMTIQGCAVLKLSDGRK-RSMS
VEF--------TASGYLSARKIRHRFQNIVAQVL----Q-TPQYCLQDNTDVRVRVDD--
K----YTVQITCAFRCNGIRASHWAGLPWPNAALAN-AEGFDL-TS-RETAITSMEADAW
AMKMHGAENMLLTG--G-------RRKTLSILKCLRDAHMD-----FPGT--PVTNYILK
TLV-LYECEKH
>EP00080_Pristionchus_pacificus|EP00080_Pristionchus_pacificus_P008331 251 bp
--FIP-TLVQATGRYEGLIV-HSP---S-EYEVILYLNQMSIQGCAVLKLSDGRK-RSMS
VEF--------TASGYLSARKIRGRFHTLVAQTV----E-KAPNCLPETSDVRIRIDD--
Q----FTVQI---------SRSHAQHIGQFVVNHTR-QEGFDL-CS-RDTSLQSMEGDAF
AMCMFTSESLLLIG--Q-------RRRCLAMLKCLRDTHLD-----VPGT--PVTNYIVK
TLL-LGECEKH
>EP00057_Strongylocentrotus_purpuratus|EP00057_Strongylocentrotus_purpuratus_P004704 251 bp
--FIS-SLVENEGRFDGLEV-ISP---N-EFEVVLFLNQMSVPGCAVLKLSDGRK-RSMS
VEF--------TASGYLSARKIRSRFQTLVAQAV----D-KCKIVIPDTSEVKLRIRE--
R----FIVLITPAFKCSGIRAAHWPHIPWPSPGLVA-TEGFNL-LS-KESPAQSAEGDAW
VLSFTDAENKLLQG--G-------RRKTLSILKTLRDKHLD-----LAGQ--PVRNYHLK
SLL-LYECEKH
>EP00058_Branchiostoma_floridae|EP00058_Branchiostoma_floridae_P023657 251 bp
--FIS-SLCEVDGRFDGLEV-LSP---T-EFEVVLYLNQMTIPGCAVLKLSDGRK-RSMS
VEF--------TASGYLSARKIRSRFQTLVAQAC----D-KCSIVIPDTSEVKLRIRE--
R----YVVQITTAFKCQGIRASHWPQIGWPGPNLVA-AEGFDL-LS-KECYALSMESDAW
VLCFNQAEDKLLLG--G-------RRRCLSILKTLRDRHLD-----LPGN--PLNSYHMK
TMV-LYECEKH
>EP00060_Petromyzon_marinus|EP00060_Petromyzon_marinus_P031811 251 bp
--FIS-SLSEIDGRFEGLEV-ISP---T-EFEVVLYLNQMSLPGCAVLKLSDGRK-RSMS
VEF--------TASGYLSARKIRSRFQTLVAQAV----D-KCSVVVADTSEVKLRIRE--
R----YVVQITPAFKCAGIRAAHWPHIPWPGPNRVA-AEGFNL-LS-KECYALSAESDAW
VLQFAEAENRLLLG--G-------RKKCLSVLKALRDRHLE-----LPGT--PLNNYHMK
TLL-MYECEKH
>EP00062_Callorhinchus_milii|EP00062_Callorhinchus_milii_P018253 251 bp
--FIS-SLSEIE-RFEGLEV-IAP---T-EFEVVLYLNQMSLPGCAVLKLSDGRK-RSMS
VEF--------TASGYLSARKIRSRFQTLVAQAV----D-KCSVVVADTSEVRLRIRE--
R----YVVQITPAFKCTGIRAAQWPHIPWPGPNRVA-AEGFNL-LS-KECYSLSAESDAW
VLQFGEAENRLLMA--G-------RKKCLSVLKTLRDRHLE-----LPGQ--PLNNYHMK
TLL-LYECEKH
>EP00061_Rhincodon_typus|EP00061_Rhincodon_typus_P018790 251 bp
--FIS-SLSEIETRFEGLEV-IAP---T-EFEVVLYLNQMSLPGCAVLKLSDGRK-RSMS
VEF--------TASGYLSARKIRSRFQTLVAQAV----D-KCSVVVADTSEVKLRIRE--
R----YVVQITPAFKCTGIRAAQWPHIPWPGPNRVA-AEGFNL-LS-KECYSL-------
------------------------------------------------------------
-----------
>EP00074_Homo_sapiens|EP00074_Homo_sapiens_P035902 251 bp
--FIS-SLSEIDARYEGLEV-ISP---T-EFEVVLYLNQMSLPGCAVLKLSDGRK-RSMS
VEF--------TASGYLSARKIRSRFQTLVAQAV----D-KCSVVIADTSEVKLRIRE--
R----YVVQITPAFKCTGIRAAQWPHIPWPGPNRVA-AEGFNL-LS-KECYSLSAESDAW
VLQFGEAENRLLMG--G-------RNKCLSVLKTLRDRHLE-----LPGQ--PLNNYHMK
TLL-LYECEKH
>EP00068_Latimeria_chalumnae|EP00068_Latimeria_chalumnae_P007151 251 bp
--FIS-SLSEID-RYEGLEV-TSP---T-EFEVVLYLNQMSLPGCAVLKLSDGRK-RSMS
VEF--------TASGYLSARKIRSRFQTLVAQAV----D-KCSVVIADTSEVKLRIRE--
R----YVVQITPAFKCTGIRAAQWPHIPWPGPNRVA-AEGFNL-LS-KECYSLSAESDAW
VLQFGEAENRLLMG--G-------RNKCLSILKTLRDRHLE-----LPGQ--PLNNYHMK
TLL-LYECEKH
>EP00079_Xenopus_tropicalis|EP00079_Xenopus_tropicalis_P005259 251 bp
--FIS-SLTEIDARYEGLEV-VSP---T-EFEVVLYLNQMSLPGCAVLKLSDGRK-RSMS
VEF--------TASGYLSARKIRSRFQTLVAQAV----D-KCSVVIADTSEVKLRIRE--
R----YIVQITPAFKCTGIRAAQWPHIPWPGPNRVA-AEGFNL-LS-KECYSLSAESDAW
VLQFAEAENRLLLG--G-------RSKCLSVLKTLRDRHLE-----LPGQ--PLNNYHMK
TLL-LYECEKH
>EP00078_Anolis_carolinensis|EP00078_Anolis_carolinensis_P003840 251 bp
--FIS-SLSEIDARYEGLEV-VSP---T-EFEVVLYLNQMSLPGCAVLKLSDGRK-RSMS
VEF--------TASGYLSARKIRSRFQTLVAQAV----D-KCSVVIADTSEVRLRIRE--
R----FVVQITPAFKCTGIRAAQWPHIPWPGPNRVA-AEGFNL-LS-KECYSLSAESDAW
VLQFGEAENRLLLG--G-------RNKCLSVLKTLRDRHLE-----LPGQ--PLHNYHMK
TLL-LYECEKH
>EP00066_Takifugu_rubripes|EP00066_Takifugu_rubripes_P021994 251 bp
--FIS-SLSEIDARYEGLEV-ISP---H-EFEVVLYLNQMSLPGCAVLKLSDGRK-RSMS
VEF--------TASGYLSARKIRSRFQTLVAQAV----D-KCSVVVADTSEVKLRIRE--
R----YVVQITPAFKCTGIRAAQWPHIPWPGPNRVA-AEGFNL-LS-KECYSLSAESDAW
VLQFSEAENRLLMG--G-------RKKCLSVLKTLRDRHLE-----LPGQ--PLHNYHMK
TLL-LYECEKH
>EP00064_Thunnus_orientalis|EP00064_Thunnus_orientalis_P013146 251 bp
--FIS-SLSEIDARYEGMEV-ISP---N-EFEVVLYLNQMSLPGCAVLKLSDGRK-RSMS
VEF--------TASGYLSARKIRSRFQTLVAQAV----D-KCSVVVADTSEVKLRIRE--
R----YVVQITPAFKCTGIRAAQWPHIPWPGPNRVA-AEGFNL-LS-KECYSLSAESDAW
VLQFSEAENRLLMA--G-------RKKCLSVLKTLRDRHLE-----LPGQ--PLNNYHMK
TLL-LYECEKH
>EP00063_Salmo_salar|EP00063_Salmo_salar_P075602 251 bp
--FIS-SLSEIEARFEGMEV-IAP---N-EFEVVLYLNQMSLPGCAVLKLSDGRK-RSMS
VEF--------TASGYLSARKIRSRFQTLVAQAV----D-KCSVVVADTSEVKLRIRE--
R----YVVQITPAFKCTGIRAAQWPHIPWPGPNRVA-AEGFNL-LS-KECYSLSAESDAW
VLQFSEAENRLLMA--G-------RKRCLSVLKTLRDRHLE-----LPGQ--PLQSYHMK
TLL-LYECEKH
>EP00067_Danio_rerio|EP00067_Danio_rerio_P011954 251 bp
--FIS-SLSEIDARYEGMEV-IAP---N-EFEVVLYLNQMSLPGCAVLKLSDGRK-RSMS
VEF--------TASGYLSARKIRSRFQTLVAQAV----D-KCSVVVADTSEVKLRIRE--
R----YVVQITPAFKCTGIRAAQWPHIPWPGPNRVA-AEGFNL-LS-KECYSLSAESDAW
VLQFAEAENRLLMS--G-------RKKCLSVLKTLRDRHLE-----LPGQ--PLNNYHMK
TLL-LYECEKH
>EP00066_Takifugu_rubripes|EP00066_Takifugu_rubripes_P004920 251 bp
--FIS-SLSEMDNRFEGLEV-ISP---T-EFEVVLYLNQMSLPGCAVLKLSDGRK-RSMS
VEF--------TASGYLSARKIRSRFQTLVAQAV----D-KCSVVVADTSEVKLRIRD--
R----YVVQITPAFKCTGIRAAHWPHIPWPGPNRVA-AEGFNL-LS-KECYSLSAESDAW
VLQFAEAENRLLLG--G-------RKKCLSVLKALRDRHLE-----LPGQ--PLNNYHMK
TLL-SYECEKH
>EP00064_Thunnus_orientalis|EP00064_Thunnus_orientalis_P000007 251 bp
--FIS-SLSEMDNRFEGLEV-ISP---T-EFEVVLYLNQMSLPGCAVLKLSDGRK-RSMS
VEF--------TASGYLSARKIRSRFQTLVAQAV----D-KCSVVVADTSEVKLRIRD--
R----YVVQITPAFKCTGIRAAHWPHIPWPGPNRVA-AEGFNL-LS-KECYSLSAESDAW
VLQFAEAENRLLLG--G-------RKKCLSVLKALRDRHLE-----LPGQ--PLNNYHMK
TLV-SYECEKH
>EP00063_Salmo_salar|EP00063_Salmo_salar_P002363 251 bp
--FIS-SLNEMDNRFEGLEV-ISP---T-EFEVVLYLNQMSLPGCAVLKLSDGRK-RSMS
VEF--------TASGYLSARKIRSRFQTLVAQAV----D-KCSVVVSDTSEVKLRIRD--
R----YIVQITPAFKCTGIRAAHWPHIPWPGPNRVA-AEGFNL-LS-KECYSLSAESDAW
VLQFGEAENRLLLG--G-------RKKCLSVLKTLRDRHLE-----LPGT--PLNNYHMK
TLV-SYECEKH
>EP00061_Rhincodon_typus|EP00061_Rhincodon_typus_P018786 251 bp
--FIS-SLNEID-RFEGLEV-ISP---T-EFEVVLYLNQMSLPGCAVLKLSDGRK-RSMS
VEF--------TASGYLSARKIRSRFQTLVAQAV----D-KCSVVVADTSEVKLRIRD--
R----YIVQITPAFKCTGIRAAHWPHIPWPGPNRVA-AEGFNL-LS-KECYSLSAESDAW
VLQFAEAENRLLLG--G-------RKKCLSVLKTLRDRHLE-----LPGQ--PLNNYHMK
TLV-SYE----
>EP00062_Callorhinchus_milii|EP00062_Callorhinchus_milii_P007038 251 bp
--FIS-SLNEIDNRFEGLEV-ISP---N-EFEVVLYLNQMSLPGCAVLKLSDGRK-RSMS
VEF--------TASGYLSARKIRSRFQTLVAQAV----D-KCSVVVADTSEVKLRIRD--
R----YVVQITPAFKCTGIRAAHWPHIPWPGPNRVA-AEGFNL-LS-KECYSLSAESDAW
VLQFAEAENRLLLG--G-------RKKCLSVLKTLRDRHLE-----LPGQ--PLNNYHMK
TLV-SYECEKH
>EP00067_Danio_rerio|EP00067_Danio_rerio_P011953 251 bp
--FIS-SLNEMDNRFEGLEV-ISP---T-EFEVVLYLNQMSLPGCAVLKLSDGRK-RSMS
VEF--------TASGYLSARKIRSRFQTLVAQAV----D-KCSVVVADTSEVKLRIRD--
R----YVVQITPAFKCTGIRAAHWPHIPWPGPNRVA-AEGFNL-LS-KECYSLSAESDAW
VLQFAEAENRLLLG--G-------RKKCLSLLKTLRDRHLE-----LPGQ--PLNNYHMK
TLV-SYECEKH
>EP00068_Latimeria_chalumnae|EP00068_Latimeria_chalumnae_P009660 251 bp
--FIS-SLNEMENRYEGLEV-ISP---T-EFEVVLYLNQMSLPGCAVLKLSDGRK-RSMS
VEF--------TASGYLSARKIRSRFQTLVAQAV----D-KCSVVVADTSEVKLRIRD--
R----YVVQITPAFKCTGIRAAHWPHIPWPGPNRVA-AEGFNL-LS-KECHSLSAESDAW
VLQFAEAENRLLMG--G-------RKKCLSILKTLRDRHLE-----LPGQ--PLNNYHMK
TLV-SYECEKH
>EP00069_Balaena_mysticetus|EP00069_Balaena_mysticetus_P021063 251 bp
--FIS-SLNEMDNRYEGLEV-ISP---T-EFEVVLYLNQMSLPGCAVLKLSDGRK-RSMS
VEF--------TASGYLSARKIRSRFQTLVAQAV----D-KCSVVVADTSEVKLRIRD--
R----YVVQITPAFKCTGIRAAHWPHIPWPGPNRVA-AEGFNL-LS-KECHSLSAESDAW
VLQFAEAENRLQMG--G-------RKKCLSILKTLRDRHLE-----LPGQ--PLNNYHMK
TLV-SYECEKH
>EP00079_Xenopus_tropicalis|EP00079_Xenopus_tropicalis_P004469 251 bp
--FIS-SLNEMDNRYEGLEV-ISP---T-EFEVVLYLNQMSLPGCAVLKLSDGRK-RSMS
VEF--------TASGYLSARKIRSRFQTLVAQAV----D-KCSVVVADTSEVKLRIRD--
R----YVVQITPAFKCTGIRAAHWPHIPWPGPNRVA-AEGFNL-LS-KECHTLSAESDAW
VLQFAEAENRLQLG--G-------RKKCLSLLKTLRDRHLE-----LPGQ--PLNNYHMK
TLV-SYECEKH
>EP00078_Anolis_carolinensis|EP00078_Anolis_carolinensis_P012267 251 bp
--FIS-SLNEMDNRFEGLEV-VSP---T-EFEVVLYLNQMSLPGCAVLKLSDGRK-RSMS
VEF--------TASGYLSARKIRSRFQTLVAQAV----D-KCSVVVADTSEVKLRVRD--
R----YVVQITPAFKCTGIRAAHWPHIPWPGPNRVA-AEGFNL-LS-KECHSLSAESDAW
VLQFAEAENRLQMG--G-------RKKCLSLLKTLRDRHLE-----LPGQ--PLNNYHMK
TLV-SYECEKH
>EP00919_Chromeraceae_sp_WS2016|EP00919_Chromeraceae_sp_WS2016_P014845 251 bp
--FIS-SLSEIN-RFDGLKV-VGP---T-EFEVVLYLNQMTIPGCAVLKLSDGRK-RSMS
VEF--------TASGYLSARKIRSRFQSLVAQAV----D-KCSQVMADTTEVKLRIRE--
R----YVVQITPAFKCSGIRAAHWPHVAWPNPNLVA-TEGFDL-LS-KESIYMAAEGDSW
ILNFNLAEFALLQG--G-------RRKCLSILKTLRDRHMD-----LPTN--PVGCYVMK
TLL-MYECEKH
>EP00103_Capitella_teleta|EP00103_Capitella_teleta_P008945 251 bp
--FIS-SLSEVNGRYEGLQV-ISP---T-EFEVVLYLNQMAIPGCAVLKLSDGRK-RSMS
VEF--------TASGYLSARKIRSRFQTLVAQAV----D-KCSIVVADTSEVRLRIRE--
R----IVVQITPAFKCGGIRAAHWPHIPWPNPNLVA-TEGFDL-LS-KDNIYMAAEGDSW
VLSFANAEQQLLQG--G-------RRKCLSILKTLRDRHLD-----LPGH--PIEVEHIK
TLL-LYECEKH
>EP00104_Lingula_anatina|EP00104_Lingula_anatina_P035642 251 bp
--FIS-SLSEVNGRFEGLEV-LSP---T-EFEVVLYLNQMTVPGCAVLKLSDGRK-RSMS
VEF--------TASGYLSARKIRSRFQTLVAQAV----D-KCACVVADTTEVKLRIRD--
R----FVVQITTAFRCAGIRAAHWPHIPWPNPNLVA-TEGFDL-LS-KESIYMSAEGDAW
VLSFNQAENKLLRG--G-------RKRCLSILKTLRDRHLD-----IPGQ--PVCNYNLK
TLL-LYECEKH
>EP00105_Crassostrea_gigas|EP00105_Crassostrea_gigas_P020397 251 bp
--FIS-SLNEVNGRFEGLDI-VSP---N-EFEVVLYLNQMTIPGCAVLKLSDGRK-RSMS
VEF--------TASGYLSARKIRSRFQTLVAQAV----D-KCSIVVADTTEVKLRIKE--
R----YVVQIIPAFRCAGIRAAHWPHTQWPNPNLVA-TEGFDL-LS-RESIYMAAEGDAW
VMSFKYAEDRLLYG--G-------RRRCLSILKTLRERHLD-----LPGN--PITNYHFK
TLL-LYECEKH
>EP00107_Lottia_gigantea|EP00107_Lottia_gigantea_P013592 251 bp
--FIS-SLTEVN-RYEGLEV-ISP---T-EFEVVLYLNQMTIPGCSVLKLSDGRK-RSMS
VEF--------TASGYLSARKIRSRFQTLVAQAV----D-KCSVVIPDTTEVRLRIKE--
R----FIVQITPAFRCGGIRAAHWPQIPWPNPNLVA-TEGFDL-LS-KESIYMAAEGDAW
VMSFRYAEDRLLYG--G-------RRKCLSILKALKDKHFD-----VPGQ--PILNYHMK
TLL-LYECEKH
>EP00106_Octopus_bimaculoides|EP00106_Octopus_bimaculoides_P009210 251 bp
--FIS-SLNESNGRYEGMEV-ISP---T-EYEVVLYLNQMTIPGCAVLKLSDGRK-RSMS
VEF--------TASGYLSARKIRSRFQTLVAQAV----D-KCSVVVADTTEVKLRIKE--
R----YVVQITPAFRCGGIRAAHWPHIPWPSPNLIA-TEGFDL-LS-KESIYMAAEGDAW
VMSFKYAEDRLLCG--G-------RRKCLSILKAMRDRHLE-----LPSQ--PITNYHMK
TLL-LYECEKH
>EP00084_Strigamia_maritima|EP00084_Strigamia_maritima_P003775 251 bp
--FIS-SLTECNGRFEGLDV-VAP---N-EFEVVLYLNQMTLPGCAVLKLSDGRK-RSMS
VEF--------TASGYLSARKIRSRFQTLVAQAC----D-KCSVVVADTTEVKLRIRE--
R----YVVQITPAFKCSGVRAAHWPHIPWPNPNLVA-TEGFNL-LS-KESIAMSMEGDAW
VVSFDEAENRLLQG--G-------RKKCLSILKTLRDRHLD-----LPGC--PVTSYHMK
SLL-LYECEKH
>EP00100_Culex_quinquefasciatus|EP00100_Culex_quinquefasciatus_P012704 251 bp
--FIS-SLVECNGRFEGIEV-ISP---T-SFEVVLYLNQMSLPGAAVLKLSDGRK-RSMS
VEF--------TASGYLSARKIRSRFHTLVAQAV----E-KCPMVVPDTTEVKLKIRE--
R----YIVQITPAFKCTGIRAAHWPHIPWPHPALVA-SEGFDL-LS-KESVILNIEGDAW
ILHFTEAENRLLQG--G-------RKRCLSILKTLCDRHLD-----LPGV--PLSYYHLK
TLL-LYECEKH
>EP00099_Drosophila_melanogaster|EP00099_Drosophila_melanogaster_P016540 251 bp
--FIS-SLVECNGRFEGVEV-ISP---N-EFEIVLYLNQMTLPGCAVLKLSDGRK-RSMS
VEF--------TASGYLSSRKIRARFQTLVAQAC----D-KSVMVVGDTSEVKLRIRE--
R----FVVQITPAFKCSGIRAAHWPHLPWPHPNIVA-TEGFDL-LS-KESVIMSMEGDAW
VLSFFEAENRLLQG--G-------RRRCLSMLKTLRDRHLD-----LPGN--PISAYHLK
NLL-LYECEKH
>EP00098_Tribolium_castaneum|EP00098_Tribolium_castaneum_P017804 251 bp
--FIS-SLTECNGRYEGLEV-ISP---T-EFEVVLYLNQMTLPGCAVLKLSDGRK-RSMS
VEF--------TASGYLSARKIRSRFQTLVAQAC----D-KCSSVIADTTEVKLRIRE--
R----FIVQITPAFKCSGVRAAHWPHIPWPHPNLVA-TEGFDL-LS-KESVAIAMEGDAW
VLSFLEAENRLLQG--G-------RRRCLSILKTLRDRHLD-----LPGN--PVTSYHLK
TLL-LYECEKH
>EP00082_Ixodes_scapularis|EP00082_Ixodes_scapularis_P019331 251 bp
--FIS-SLNDCNGHYEGMEV-ISP---T-EFEAVLYLNQMTLPGCAVLKLSDGRK-RSMS
VEF--------TASGYLSARKIRSRFQTLVAQAC----D-KCSSVLADTTEVRLRIRE--
R----YVVQITPAFRCAGLRAAHWAHIPWPNPNLVA-AEGFDL-LS-KECATLSMEGDAW
VLCFLDAENRLLSG--G-------RRRCLSVLKTLRDRHLD-----LPGN--PVSAYHLK
TLL-LYECEKH
>EP00083_Stegodyphus_mimosarum|EP00083_Stegodyphus_mimosarum_P025621 251 bp
--FIS-SLNDCNGHFEGFEV-ISP---S-EFEVVLYLNQMSLPGCAVLKLSDGRK-RSMS
VEF--------TASGYLSARKIRSRFQTLVAQAC----D-KCSVVVADTTEVKLRIRE--
R----FVVQITPAFRCSGLRAAHWPHIPWPNPNLVA-AEGFDL-LS-KESVTLSMEGDAW
VLNFCEAENRLLQG--G-------RKKCLSILKTLKDRHLE-----LPGN--PVTGYHLK
TLL-LYECEKH
>EP00083_Stegodyphus_mimosarum|EP00083_Stegodyphus_mimosarum_P005222 251 bp
--FIS-SLNDCNGRYDGFDV-ISP---T-EFEVVLYLNQMSLPGCAVLKLSDGRK-RSMS
VEF--------TASGYLSARKIRSRFQTLVAQAC----D-KCSIVVADTTEVKLRIRE--
R----FVVQITPAFRCSGLRAAHWPHIPWPNPNLVA-TEGFDL-LS-KECVTLSMEGDAW
VLNFGEAENRLLQG--G-------RSKCLSILKTMRDRHLD-----LPGN--PVSSYHMK
TLV-LYECEKH
>EP00098_Tribolium_castaneum|EP00098_Tribolium_castaneum_P017761 251 bp
--FIS-SLTDYNGRYDGLEV-ISP---V-EFEVVIYLNQMTLPGCAVLKLSDGRK-RSMS
VEF--------TASGYLSARKMRSRFQTLVAQAC----D-KCSSVIADTTEVKLRIRE--
R----FIVQITPAFKCAGLRAAHWPQIPWPHPNLVV-TEGFDL-LS-KECIALAMEGDAW
VLSFIEAENRLLQG--G-------RKRCLSILKTLRDRHLD-----LPGN--PVTSYHMK
TLL-LYECEKH
>EP00101_Apis_mellifera|EP00101_Apis_mellifera_P022578 251 bp
--FIS-SLTDYNGRFDGLDV-ISP---T-EFEIVIYLNQMTLPGCAVLKLSDGRK-RSMS
VEF--------TASGYLSARKIRSRFQTLVAQAC----D-KCASVIADTTEVKLRIRE--
R----YVVQITPAFKCAGLRASHWAHIPWPHPNIVA-TEGFDM-LS-KECIGLAMEGDAW
ALSFIDAENRLLQG--G-------RKRCLSILKTLRDRHLD-----LPGN--PVTSYHMK
TLL-LYECEKH
>EP00099_Drosophila_melanogaster|EP00099_Drosophila_melanogaster_P024044 251 bp
--FIS-SLNDYNGRFEGLEV-ISP---T-EFEIIIYLNQMTLPGCAVLKLSDGRK-RSMS
VEF--------TASGYLSARKIRSRFQTLVAQAC----D-KCAIVIADTTEVKLRIRE--
R----IIVQITPAFKCAGLRASHWPGIPWPHPNIVA-TEGFDM-LS-KECIALAMEGDAW
VLSFTDAENRLLQG--A-------RRRCLSILKTLRDRHLD-----LPGN--PVTSYHLK
TLL-LYECEKH
>EP00100_Culex_quinquefasciatus|EP00100_Culex_quinquefasciatus_P012703 251 bp
--FIS-SLNDYNGRFDGLEV-ISP---T-EFEIIIYLNQMTLPGCAVLKLSDGRK-RSMS
VEF--------TASGYLSARKIRSRFQTLVAQAC----D-KCASVIADTTEVKLRIRE--
R----IIVQITPAFKCAGLRASHWPQIPWPHPNIVS-TEGFDM-LS-KECVALAMEGDAW
VLSFTEAENKLLQG--G-------RRRCLSILKTLRDRHLD-----LAGN--PVSSYVMK
TLL-LYECEKH
>EP00101_Apis_mellifera|EP00101_Apis_mellifera_P022626 251 bp
--FIS-SLTECNGRYEGLEV-ISP---G-EFEVVLYLNQMTLPGCAVLKLSDGRK-RSMS
VEF--------TASGYLSARKIRSRFQTLVAQAC----D-KCASVIADTTEVKLRIRE--
R----YVVQITPAFKCSGVRAAHWPHIPWPHPNLVA-TEGFDL-LS-KESVALAMEGDAW
VLSFTEAETRLLQG--G-------RRRCLSILKTLRDRHLD-----LPGN--PVTSYHMK
TLL-LYECEKH
>EP00102_Acyrthosiphon_pisum|EP00102_Acyrthosiphon_pisum_P005138 251 bp
--FIS-SLAECNGRYEGLEV-VSA---T-EFEIVLYLNQMSLPGCAVLKLSDGRK-RSMS
VEF--------TASGYLSARKIRSRFQTLVAQAC----D-KCASVMSDTGEVKLRIRD--
R----YVVQITPSFKCAGVRAAHWPQLTWPHPNLIV-TEGFDL-LS-KDSVIMSMEGDAW
VMSFTDVENQLLYG--G-------RKRCLSILKTLRDRHLD-----LPGN--PITNYHIK
TLL-LYECEKH
>EP00102_Acyrthosiphon_pisum|EP00102_Acyrthosiphon_pisum_P008590 251 bp
--FIS-SLVECNGRYEGLDV-VSP---T-EFEIVLYLNQMSLPGCAVLKLSDGRK-RSMS
VEF--------TASGYLSARKIRSRFQTLVAQAC----D-KCASVIADTSEVKLRIRE--
R----YVVQITPSFKCAGIRSAHWPQIPWPHPNLVA-TEGFDL-LS-KECVTLALEGDAW
VMSFVDVENRLMYG--G-------RKRCLSVLKTLRDRHLD-----LPGN--PVTNYHIK
TLL-LYECEKH
>EP00096_Caligus_rogercresseyi|EP00096_Caligus_rogercresseyi_P012696 251 bp
--FIS-SLTDINGRYDGLDV-ISP---S-EFEVVLYLNQMSLPGCAVLKLSDGRK-RSMS
VEF--------TASGYLSARKIRSRFQTLVAQAC----D-KSVILVSDTSEVKLRIRE--
R----WVVQITPAFKCSGVRAAHWPGISWPHPSLVA-TEGFDL-LS-KECLALAMEGDAW
VVSFLEAENRLLVG--G-------RRRCLSIIKTLRDQHLE-----LPGN--PVNNYVMK
TLL-LFECEKH
>EP00097_Lepeophtheirus_salmonis|EP00097_Lepeophtheirus_salmonis_P007241 251 bp
--FIS-SLTEINGRYDGLDV-VSP---S-EFEVILYLNQMSLPGCAVLKLSDGRK-RSXS
VEF--------TASGYLSARKIRSRFQTLVAQAC----D-KSMILVSDTSEVKLRIRE--
R----YVVQITPAFKCSGVRAAHWPGISWPHPNLVA-TEGFDL-LS-KECLALAMEGDAW
VVSFLEAENXLLVG--G-------RRRCLSIIKTLRDQHLD-----LAGN--PVNNYVMK
TLL-LFECEKH
>EP00093_Oithona_nana|EP00093_Oithona_nana_P011655 251 bp
--FIS-SLTDVNGRFEGLDV-VSP---H-EFEVVLYLNQMSLPGCAVLKLSDGRK-RSMS
VEF--------TASGYLSARKIRSRFQTLVAQAC----D-KSAILVSDTSEVKLRIRE--
R----YVVQITPAFKCSGVRAAHWPHIPWPHPNLVV-TEGFDL-LS-KECLSLAMEGDAW
VISFTEVENRLLTG--G-------RRKVLSLLKTLRDHHLE-----LPGN--PITSYILK
TLV-LYECEKH
>EP00094_Tigriopus_californicus|EP00094_Tigriopus_californicus_P012161 251 bp
--FIS-SLTEINGRYEGFDV-LAP---N-EFEVILFLNQMSLPGCAVLKLSDGRK-RSMS
VEF--------TASGYLSARKIRSRFQTLVAQAC----D-KSAILVSDTSEVKLRIRE--
R----YVVQITPAFKCSGVRAAHWPHIPWPHPNLVA-TEGFDL-LS-KECLSLAMEGDAW
VISFLEAENRLLIG--G-------RRKCLSILKTLRDNHLD-----LPGN--PITSYIMK
TLL-LYECEKH
>EP00095_Tigriopus_kingsejongensis|EP00095_Tigriopus_kingsejongensis_P003662 251 bp
--FIS-SLTEINGRYEGFDV-VSP---N-EFEVILFLNQMSLPGCAVLKLSDGRK-RSMS
VEF--------TASGYLSARKIRSRFQTLVAQAC----D-KSAILVSDTSEVKLRIRE--
R----YVVQITPAFKCSGVRAAHWPHIPWPHPNLVA-TEGFDL-LS-KECLSLAMEGDAW
VISFLEAENRLLIG--G-------RRKCLSILKTLRDNHLD-----LPGN--PITSYIMK
TLL-LYECEKH
>EP00090_Calanus_glacialis|EP00090_Calanus_glacialis_P046206 251 bp
--FIS-SLTEVNGKYEGLDV-ISP---T-EFEVVLYLNQMSLPGCAVLKLSDGRK-RSMS
VEF--------TASGYLSSRKIRSRFQTLVAQAC----D-KSTSVMNDTNEVKIRVQE--
K----FVVQITPSFKCNGVRAAHWMHNAWPHPSQAA-TEGFDL-LS-KDSLILSMEGDAW
IISFKEAEKQLLMG--A-------RKRCLSILKTLRDRHLN-----LEGN--PVTGYILQ
TLL-MYECEKH
>EP00087_Eurytemora_affinis|EP00087_Eurytemora_affinis_P011631 251 bp
--FIS-SLTEINGRFDGLRV-ISP---T-EFEVVLYLNQMSMPGCAVLKLSDGRK-RXNS
I---------------------------LVAQAC----D-KSSSVMNDASEVKIRIRE--
K----YVVQITPAFKCNGVRAAHWMPMTWPHPNLVA-MEGFDL-LS-KESAALSMEGDAW
IISFQEAEAQLLIG--G-------RKKCLSMLKTIRDRHLD-----LQGN--PVSCYVLQ
TLI-LYECEKH
>EP00092_Neocalanus_flemingeri|EP00092_Neocalanus_flemingeri_P022927 251 bp
--FIS-SLTEINGRFDGLRV-VSP---T-EFEVVLYLNQMSMPGCAVLKLSDGRK-RSMS
VEF--------TASGYLSARKIRCRFQTLVAQAC----D-KSSSVMNDASEVKIRIRE--
K----YVVQITPAFKCNGVRAAHWMTMAWPHPNMAA-MEGFDL-LS-KESIALSMEGDAW
IISLHEAENILMVG--G-------RKKVLSMLKTIRDRHLD-----LQGN--PVSVYILQ
TLM-LYECEKH
>EP00090_Calanus_glacialis|EP00090_Calanus_glacialis_P012192 251 bp
--FIS-SLTEINGRFDGLRV-ISP---T-EFEVVLYLNQMSMPGCAVLKLSDGRK-RSMS
VEF--------TASGYLSARKIRCRFQTLVAQAC----D-KSASVMNDASEVKIRIRE--
K----YVVQITPAFKCNGVRAAQWMTMSWPHPNLAA-MEGFDL-LS-KESIALSMEGDAW
IISLHEAENILMVG--G-------RKKVLSIMKTIRDRHLD-----LQGN--PVSVYILQ
TLM-LYECEKH
>EP00090_Calanus_glacialis|EP00090_Calanus_glacialis_P012193 251 bp
--FIS-SLTEVNGRFDGLRV-VSP---T-EFEVVLYLNQMSMPGCAVLKLSDGRK-RSMS
VEF--------TASGYLSARKIRCRFQTLVAQAC----D-KSASVMNDASEVKIRIRE--
K----YVVQITPAFKCNGVRAAQWMTMSWPHPNLAA-MEGFDL-LS-KESIALSMEGDAW
IISLHEAENILMVG--G-------RKKVLSIMKTIRDRHLD-----LQGN--PVSVYILQ
TLM-LYECEKH
