# Supplementary material for: Eukaryotic CD-NTase, STING, and viperin proteins evolved via domain shuffling, horizontal transfer, and ancient inheritance from prokaryotes
Source: PLoS Biol. 2023 Dec 8;21(12):e3002436. doi: 10.1371/journal.pbio.3002436 (PMC10732462; doi:10.1371/journal.pbio.3002436)
Supplement: S10 File — This MUSCLE alignment was used to construct phylogenetic trees for Figs 2, S3 and S4. (FASTA) [file pbio.3002436.s017.fasta]

>EP00068_Latimeria_chalumnae|EP00068_Latimeria_chalumnae_P017254 232 bp
Y--CD----KCGTEVCRAQIRE-----HEQVVHEKPTTETK---H-Q-------------
--------------FWDRPLQRA----------------TKFVSSETCVTCRMC----H-
KEFGTIHGREQHEHHF--TA------VK--RN-LYCRLYN--CGDEE-IQLHSISLLQYQ
VDFVK--VSTVGVKDLIRLIKHWLKTSFADRFRKLPSSYAIELIVIYVWQLA
>EP00795_Rhopilema_esculentum|EP00795_Rhopilema_esculentum_P016630 232 bp
F--RIKKTEANGDHSFEFYVPEISGTDIDVQFQPTADPITG---K---------------
------------RKLSPCKLMIVFTHIVNATVKTNI-DGMNISEKEIRISVKFPE-SDIR
YEVSMVLAIDIDAK-------RWIVKQQVARKGVHLIG----KELHSWHVTFLKSRRTLL
QLTD---E-TGNKIRLLLVLQCLRETELSS-PDAILPCHFATILFWANVKYR
>EP00775_Hariotina_reticulata|EP00775_Hariotina_reticulata_P011640 232 bp
V--KVDRIAMAGSYGKKTSVMGQ--FDVDLVAFFNPPTTGSIAVK---------------
---------------DPDKVQSRLENFLNQHLPDFSVQQVEAGSHRMAIPLELMSA-GQA
VEVDLVLAPNLAIAKPGSADD---------------------------------------
DV-------VHLFLKILLAIQEMS-----QSAAASARGCHVEPIMFTESQAA
>EP00908_Phaeocystis_cordata|EP00908_Phaeocystis_cordata_P023931 232 bp
G--ADTQIRKGGSQAKKTNIAGS---DLDVLLQPKAPMTARQKRE---------------
---------------LVAELRDTCWSVSGQPFGRFKVT---------NFHIVLVCK-RHG
LQVDIVPEKATFRAKPASPKD---------------------------------------
KN-------NPVGREVVRMIKEKYP----VKKYPSWKGERIELAVIQTQQQQ
>EP00077_Pelodiscus_sinensis|EP00077_Pelodiscus_sinensis_P037108 232 bp
F--QAISNLITVPGYAKLPVRDP--EELQQWLEVEQFS----------------------
-KSLQHEEVNVEGDLVPAKVLAVFRELMEKSITSCN-SSKVLESFSSVVRVAVET-SDSQ
VNVELVPTVEIPTCWPERAR-TWEKVQCVKSFGFNLLA----HSNYHWQLGFSRAERMLI
EGLDE---DGGCRMKCFRVMRQMKEDVWCTGNKPILTSYHLQTVLFWTCKYP
>EP00058_Branchiostoma_floridae|EP00058_Branchiostoma_floridae_P017291 232 bp
L--IYKWKWLTGYENENTRRHPG--YRHRFNAEPRV----------------EEVSIPDY
RNVFPKRCLAGDKNINPTKMLDWFYGLVQRGINKVN----------------IKERNGLS
IDVDLVLCIQLDQQ-------------------TYYVAKPYKDPAMLWRQSFSVTETRTL
ASIDG---AHGCRRDCLRVLKSVFRR---EPGLSKFTSFHLKTVLLRMF-EE
>EP00111_Clytia_hemisphaerica|EP00111_Clytia_hemisphaerica_P005978 232 bp
M--YSQIIEPAGSTSTQTKIIVA--DEFDFNIVLKETFQQFIVVFYDFEPLHQRIGLRDL
LRNNAPPRLSYYQQFIPRWVQEDLYVKIKNALDEIDDLEVKCYPNGPAITMFIKHIIDHE
ISIDLSASIKTNIPWPRKETK-VLQIAKIKQAGIILVPK----HQRFWYISFSKAITSLM
QFIDG---ANECRRTCHKVLKRDFKTWQPYGGLKGISTYLFKHHLFWINEED
>EP00981_Chlorochromonas_danica|EP00981_Chlorochromonas_danica_P001935 232 bp
L--ERLQVKSQGSMEKNTAIPGL--ADFDFILELKETSRDG-------------------
-------------------------LTLKELRNEVKDQARFLYGEGKVLTFYCEDIFDVI
------------ISWSNEQLI--QAVDNLN--DVVAKPG----DQRDNYRAYMRALKYFC
KRLDF---P--------------------------IKSFAVEYVALHLLHDN
>EP00111_Clytia_hemisphaerica|EP00111_Clytia_hemisphaerica_P023591 232 bp
L--YKGSLEKAGSTSTNTKINLA--DEFDFDLHLNI--RSFSLRYDDTTSLNVQKSVVML
KSDQAPGKLRVGEHLAPRRIHEDLYRKLSNLKKDVQGSDVQKKPHGPAITL-TYHKGEHH
IDIDLSPSLFTNIEWKRKFFK--PKVSMLKNVPILLVPK----EENCWLISYEKIMKELF
NRIDG---EGTCRKICHMILKYDILKWKDKEGFEGMSTNPIKHHLLWFNDHP
>EP00090_Calanus_glacialis|EP00090_Calanus_glacialis_P028574 232 bp
L--PCKKLDISGSISEETKIRPL--DEIDFVFKCKLDIDL-QVSDETLEPSLRELKDSKQ
PFAQLAKVIESGDVLQPEKFSSFMDAFIWQALTEADEGKNEQTKSGFFMNLEYESNCNQE
LTLDLVTVLILSREYQKVLQV-MDKTKCKYLQNNNLVSSSD-VKNDRWRMSFSNGERKVI
NL----------HKDLYRALKYLNKC---SEHHIDIPTYYLKEIFCSFMQGI
>EP00069_Balaena_mysticetus|EP00069_Balaena_mysticetus_P004023 232 bp
L--PFGALVPGGPLYDGLQAGAA--DPVRLLVPLALEPGLWSLVVDARDPRCWAVRRTQL
RSSPWDRF-LVGGYLSSRVLLGLLRQALTASVNWPAL-GCRPRVASEELLLEVQHELD-P
VAVLLAIAGAQAGG--------------------LLLAWP-LLAGNFWLQDWYPAEAARL
RALDE--RDAGTRRRLLLLLCGVCRG---HPALGRLGRGPLTQVVLHL--GE
>EP00068_Latimeria_chalumnae|EP00068_Latimeria_chalumnae_P007854 232 bp
M--PLGKMNLAGSLYDGMQVIKA--DHVSLLIPLVLEENLWWFIEDLNAPEFWMIRRMDL
RSSYWDRY-TVGGYLSSKAIIEAFHKIVLGTINWPAL-GSRPVVVPGELKLEINHEQG--
LNIDILPTTKIADT--------------------VLFAEPCTYVDNLWCQSFYTTEMNKL
RDLDD--ADFGFRQYCIRILKGICKD---NPPLVKLSTRQLTTVVLHL--SE
>EP00064_Thunnus_orientalis|EP00064_Thunnus_orientalis_P023667 232 bp
M--PLGEMNLGGSLLDDLQVVSA--DHACLLVPLQLEDSLWRLIEELTHPLHWMVRRVNL
RRSYWDRY-LVGGYLSAEAVVNMFNKAVMETINWPSL-DCRPVLGGPDLRLEIRPEDSQP
LFISVLPLLREGDV--------------------ALTAQPELPWINAWHLSLYPWETQRL
AQLDA--SDGGNRRLTLKILKAVCRL---NPALRPLEAAPLANLILHL--SD
>EP00099_Drosophila_melanogaster|EP00099_Drosophila_melanogaster_P021080 232 bp
R--QVDGLSLGGSYLDRVKLNLP--DEFDLHMKLKFPFDIRTRIDEA-------------
----------DLTVINPQRLQDWLRNAFRKVFRSNQ----TATTSNRVYKLTYTLEGSRS
ISFDLVPAFEFSGSWPFDICPNW-------------------KPRTTFMVCAPHWEREIM
KG-------KDNLKNVLRLMKGLRDA--HARKLPHLSSYMLKTVLLHRLESA
>EP00058_Branchiostoma_floridae|EP00058_Branchiostoma_floridae_P019595 232 bp
L--PLGELYPDGHVYDGMKVIRA--DQTSVMAPMSLDVNMWQ-----LVPGEE-LCVPGW
FGTSGWDHFVIGGYLSPRVVMKMFIRMVQESINWPSFFR--PAMRGLTAALDVFYGDQHR
VHITLTPSIRFENL------------------ELVAVPHPAISHQNLWRESFLEAERIKL
ETLED---GIGCHRVCLKVIKAVTETNTEL---RALRYEHLLHLM--FHLCD
>EP00069_Balaena_mysticetus|EP00069_Balaena_mysticetus_P007613 232 bp
M--EVEDFIGVDSMYENWQVNKP--LLCDLFVPFMPPEPYRFPELWCVPLGYGQIKVVRL
-GSEAEDPLCDSPYLDTMRVLKWFQTALTRAWHRINYFA--FGQLDTPGSLKIRFRSGKF
MPFNLIPVIQYDDS------------------DLYLVSHLTRPSSTDWLLSFAVYERHFL
RMTSKALPEGACHLSCLQIASFLLAKQSRLTGPSRLSNYHLKTALLHLLLAR
>EP00065_Mola_mola|EP00065_Mola_mola_P009975 232 bp
M--VIEDFQMV--------------DVCDIIVPINPPDPRRFCLLGNLLPVYGRIKL--D
-TDVC-VSLC-NSFLSKTQVTRWFLNTIKQAWALISYFI--IRYIHAPGTLVVRFRSGKK
IIFTMKPVVKFNTD------------------SFFSVPCTP-SLDTFWTLSLANYEDSFL
KQISKRLPEHSCHSQTLEIAYFLHRRQTALSGSSTLKDFHFKAALMHQLLTK
>EP00079_Xenopus_tropicalis|EP00079_Xenopus_tropicalis_P013790 232 bp
M--EVEDSMCIGSMYENWRVKKP--LTCDLIVPFAPPEPYQFCQPWIISPGCGTIQVIGL
-VSRDIDLLCNTDFLDTNQVMKWFQSAVTKAWGRISYFA--FSHLDAPGALRVKFRSGKI
INFNITPVVQFEDS------------------DLYLVSHFPSDSNIQWALSFAIYEKRFL
KDISKKLPVNSCHLSCLQIVSFLHSKQCHITGSSGLTTYHLKTVLLHLLLSR
>EP00065_Mola_mola|EP00065_Mola_mola_P013307 232 bp
V--EVWDFIGIGSMFESWKVCKP--LTCDLVVPFSLPDPFSFFHLWCVPPGCGKIKVSRQ
-DHSPEDLLCNKPFLSKYQVMKWFQISITKAWGQICYFT--FRNLDAAGALKIRFRSGKV
VST----------------------------------------PDPYWPLSFAVYERNLL
KHCAKRLPQHSCHLHCLQTVTLLHRKQTGLTGKTALTNYHIKTVLLHLLLSI
>EP00075_Anas_platyrhynchos|EP00075_Anas_platyrhynchos_P007546 232 bp
S--LRGDFVRIGSAYEQHKVRSP--DCFDVLVPLRLPPRLEPPRRDPLGPATF-VG----
PYRPFTEAFCGRCLLSSALVLRWFQGHLQRCLGAVRLERISLSACPRPPTLHILPCSDIS
MAVRLIPAIPLGDA-------------------LYLTALPPEAQEALWGLNASRQEQRLL
SWLKEQAPASSCHLKCLQILKGLRDLRRSCQWGRVLSSYMLKTALFSLLLQG
>EP00072_Mus_musculus|EP00072_Mus_musculus_P001236 232 bp
A--FRGDFIQVGSAYEQHKIRRP--DSFDVLVPLRLPPQVALPRSLL-TPSCF-VA----
HCKPFAEGFCGRRHLSATLVLRWFQAHLQRSLATVRLGRVSLTPLEQPPTLHILPRTDLS
MAVRLIPAVHLGDG-------------------VFLVAPPPPRAEALWGVNTARQEQKLL
GWLQERAPPGACYLKCLQLLKALRDLGAGAHWGRILSSYVLKTAVLEVLLNS
>EP00078_Anolis_carolinensis|EP00078_Anolis_carolinensis_P007494 232 bp
P--LMETCIGVGSAFEGWHTQLS--KPFTVLVPLLPPKGHSFIESSDG--GPGHILV--L
EGAFLLHILC-SSHLDVGKTVRWYQSLVVKAWKNLRYLT--LLPSATTCRMKLAFRSGRT
ILVDITLGVQQGDS------------------SVYLVTHCDDAKGTVWLKTFAVQELLFF
KWVGQRVPERSCHLKCLQILMYLRESSSPPNKNPVLTGYHYKTCLMHLLLLR
>EP00066_Takifugu_rubripes|EP00066_Takifugu_rubripes_P002489 232 bp
M--PLREMYLSGSLYDDLQVVTA--DHAQLMVPLVLEKNLWS-----SIPGED-MNVPGF
-NSSYWDRCMVGGYLSPKSVLEVFDKLVAGSINWPALYR--PVVPSETLTLEVQYETDRK
LYVDFLPLLVMDGT------------------SLIAKPHRL-RHENLWRESFRVAETARL
RALDQ--EDGGCRCTCLKVAKAVCKLNPAL---NRLNASQLTNAI--LLLCE
>EP00068_Latimeria_chalumnae|EP00068_Latimeria_chalumnae_P014532 232 bp
I--FRGDYIQIGSAYEQHMIHSP--DCFDILVPLKLPPNLRTPLLL--PGGEA-IR----
GLKSFGACFCKKRHLSPALVLKWFHLKMQRCLSVIKFELISLSVVEDRLILNILPRSDIF
LAVRLIPAIHIGDS-------------------IFLVAQPWTRSEAVWAVNFSKLEQKFL
SWVKAQAPANSCHLKCLQILKALRDAKCDSKWNVALSSYALKTALFYLLLKG
>EP00064_Thunnus_orientalis|EP00064_Thunnus_orientalis_P006390 232 bp
M--LMEDFQMV--------------DVCDIIVTFTPPEPYSFCLLSNLLPVCGQIKLVEA
TMDVCDGPLCNSPFLSKSQVTRWFQSTIRQAWTLISYFN--IRYIDAPGALVVRFRSGKR
ICFSLNPVVKFNSD------------------AHFYIPYFP-SLDTFWTLSLTIYEDRFL
EHISKRLPENSCHIQTLDIARFLHKRQTALSGSSSLKDFHFKTALMHLLLTK
>EP00068_Latimeria_chalumnae|EP00068_Latimeria_chalumnae_P017458 232 bp
L--LMEDCIGIGSMFDRWGCKEK--SVYDVLVPLSPPENYSFLEENLIPPGSRRILV--I
-LCFLETLLC-DDYLDAKKVQRWFQTMLQKAWGKIRYFT--VR-LAAACNIQLEYKSGRR
MNIALLPAVRFKDT------------------HVYLVAQPSGEPSIYWWECFALYEKRFL
KQTAKALPENACHLRCLQVLTFLLERCS-KSKPPALHSYHLKTVLMHLLLLC
>EP00067_Danio_rerio|EP00067_Danio_rerio_P015530 232 bp
M--EIEDFVGIGSFYEQWASRKS--VVCDIHVPIIPPKSCSFFTLL--KSNSCRIKMVKI
-PDKCINDLCNTSYLAKTKVLKWFKSTVRKAWNEISYFI--FRNRENPGSLKVRFRSGRV
IQFRLTPVVRFKDS------------------EAHLMSYLPSFSDTYWPVCFARYENALL
QHLTNTLPDNACHIYVLQMLSFLHKHQTGLTGPCGLTSYHLKTALLHLLLKK
>EP00061_Rhincodon_typus|EP00061_Rhincodon_typus_P009931 232 bp
M--EVKECIGIGSLYENWRVRRP--LVCDLIVPFTPPEPYQFAEVTCGVPGTGMVRVINL
LSEQKDQLLWTAPYLGKTQVTQWFQRALTKAWAKISYFS--FRDLERPGALRIRFRSGKT
VHFSLLPVVEFENS------------------DVYFMPLLGSSNDTAWPFTFAVYEKRFL
KMMAKKLPESSCHLMCLQIVSFLHEKQCNLTGASGLSQYHFKTALLHLMISQ
>EP00072_Mus_musculus|EP00072_Mus_musculus_P000056 232 bp
M--ELEDFIGVGSMYENWQVERP--LRCHLFIPFIPPEPYSFPEFWCTPLGYGQIKVTLL
SCGEMEGLLCESSYLDVMQVMKWFQMALTRAWHRIAYFA--FGELDTPGSLKIKFRSGKS
MPFILTPVIQCNDS------------------DLYFILQLPKASSAHWLLSFAVYEREFL
RMTGKALPEGACHLSCLQIASFLLSKQTRLTGPSGLSDYHLKTALLHLLLSR
>EP00067_Danio_rerio|EP00067_Danio_rerio_P002614 232 bp
L--EVEDFAGIGSMFESWRVSKP--PTCDLIVPFSPPQPLRFFELWCIPLGCGRIQLIKL
-DDALPELLCDTTYLSKGQIMRWFQISVSKAWGKISYFA--FRNLDFPGALKIKFPSGKT
VVLNLTPAVQFENT------------------DAYLISHFPSSSDTHWQLSLSVYEKNLL
KHLAKSLPTNSCHIHCLQIVAFLHKKQTTLTGRSAFCNYHIKTALLHLLLSK
>EP00063_Salmo_salar|EP00063_Salmo_salar_P083128 232 bp
A--FRGDFLQVGSSYEEHKVGAP--DYYDILVPLKIPRELRLPRVYREDSGVP-RS----
LHRNFTDTFLSRYRLTPDSVLRWFYPAVQRCLATVRFQTLSLALADDRVQLRLTPRSDIS
MAIRLLPAIPLGDG-------------------VYLVPMETTEERDLWTLFFPRQEQRLL
GWLRGRSPQPSCHLKVLQLTKALRDLGGAGLWRSVLSSYTLKTAWLRLLLSS
>EP00069_Balaena_mysticetus|EP00069_Balaena_mysticetus_P010414 232 bp
P--QLEDCLGIGAAFEKWGTHET--QKFDILVPIVPPQGTMFLEMSDL--G-GCVLV--L
-NSSIKAALC-GSYLDVCKTVQWFRNMVGNAWALVAYFS--LPPSTTSCKLRLDYRSGRF
LSIRLVLGVQREDT------------------LVYLVSQAPDFTSVDWPESFAACEHLFL
KLVGRFAPENTCHLKCLQIILSLRDLQSLPQGASILTSYHFKTALMHLLLQL
>EP00079_Xenopus_tropicalis|EP00079_Xenopus_tropicalis_P008825 232 bp
T--FRGDFVQVGSAYEQHKINSP--DCFDILVPLKIPQSLKLPLFKEVEPGGV-MQ----
AYKHFGECFCQKHQLSSALVLKWFHWKIQRCLNVIRFEHITLCVCEEKLILKILPRSDIS
MSVRLIPAFHLGDS-------------------VFLTAQPWNNLDNYWGINFSKQEQRFM
SWFKDQAPANSCHLKCLQIMKGLRDLNGTCQWKAILSSYVLKTALFYLLLKI
>EP00794_Sanderia_malayensis|EP00794_Sanderia_malayensis_P007275 232 bp
F--HH-------ERVLGMQI-TP--NHIEFRIYLDQIEM-FRVSENG-PDGATFLDLKDE
KCCIWSEFLTAAGHLSARKVREKFQLILHQALNRIT-MPEKLTQQKASPRLYIN----ED
IILDIYPSFRCTRQWPMDVKI--------PAFEFELVAMEVGTDRDAWKIDFSTSENRVI
G--------KGNRRLCLSILKTVSNRN-WQEFSTVISPYALQTVFMYVCKHV
>EP00060_Petromyzon_marinus|EP00060_Petromyzon_marinus_P014040 232 bp
F--IIS-PGEHHCGLLPVTAPPS--SEFEMLLYLNLSGV-FSLADEDDGGGRALLKLADG
RMSPWVEFITASGSLSASKLRSRLRALVTQALGRRL-C-GTC--ASGEVLIGVP----DN
GVVKVTPAFRCSGVWPRGSRIHWRRMAEIKAAGFTLLPAEDAGHGDAWLLRFTEAEEPLL
E--------GGCRRKCLSVLSALRERH-LPGV--P-----------GLCKHP
>EP00060_Petromyzon_marinus|EP00060_Petromyzon_marinus_P040752 232 bp
F--IIS-PGEHHCGLLPVTAPPS--SEFEMLLYLNLSGV-FSLADEDDGGGRALLKLADG
RMSPWVEFITASGSLSASKLRSRLRALVTQALGRRL-C-GTC--ASGEVLIGVP----DN
GVVKVTPAFRCSGVWPRCASQLWRRMAEIKAAGFTLLPAEEAGHGDAWLLRFTEAEEPLL
E--------GGCRRKCLSVLSALRERH-LPGV--P-------GVRTLQCKHP
>EP00110_Nematostella_vectensis|EP00110_Nematostella_vectensis_P017372 232 bp
F--DFE-HINSATFF---DVKTS--NTVEVLLNVQGEKA-LSIEDGQAPPGFAVAKVN--
-SNDWYEWCVCKKYLSSKLINEKLLDHISKIVKLHD-H-IDFSIDSTTLKLNVR----DN
YHVVLVPTIPCPGRWTYSAHASWTTKQAAIADGIHLIGRSSHKSPNHWQIAFLQPIRRLL
A-DK-----TGCKHKCAMVMRILLENS-STLQ-EVIAGNHLENVLLHLFKFP
>EP00111_Clytia_hemisphaerica|EP00111_Clytia_hemisphaerica_P006303 232 bp
F--EEL-DISSTERFC-VPMITP--RTLCASFTEDQ-R---------------FYET-NE
PMMPYVLIFDNEHVLNAVKVDSKFRNTKYLNLLEGQ-E-VTGPAIKIGGKIKFD----YK
FNVDITFALKCV-QWPEHLSDKWEDVERISGYGCHFVPKSSGPQTYNWRISFSKAEVELL
I--------PENARACFLCMKIILKDY-ISSIKQSVSGYGLKTILYFSLK-S
>EP00795_Rhopilema_esculentum|EP00795_Rhopilema_esculentum_P000601 232 bp
F--SCE-FSDDSKELKGLYVIDN--EHMELRIYLDQIEL-FDIVETSAPKGATFLSIKDD
KLCVWGEFLTATGHLSAKKIRDRFQVLLNQTVNRTT-T-NNLVADKLQPRIRIN----NS
LCIDIYPSFRNLDFWPKQGRRKGR-----DMLKIDLISRPAGTDRDAWQLDFRKLEDEIL
C--------NEKKDLCFSVVKTIAKRC-LKPKSFVFDSAIIRTVFLYVCKHP
>EP00087_Eurytemora_affinis|EP00087_Eurytemora_affinis_P011631 232 bp
F--ISS-LTEINGRFDGLRVISP--TEFEVVLYLNQMGE-FNFIDDGSMPGCAVLKLSDG
RNS--------------------FYILVAQACDKSS-R-DSVMNDASEVKIRIR----EK
YVVQITPAFKCNGVWPRSAAHMWNLVAQVKMEGFDLLSKESAMEGDAWIISFQEAEAQLL
I--------GGSRKKCLSMLKTIRDRH-LDLQGNPVSCYVLQTLILYECKHP
>EP00109_Schistosoma_mansoni|EP00109_Schistosoma_mansoni_P005557 232 bp
F--VST-LKVMNVYYDG--VLSS--NHFEITLYLNQMGV-FNFIDDGS-PGGAVLKLSDG
RMSLWVEFITASGYLSARKIRSRFHSLIGQAIQKST-R-HIVLGQTSEVKLCIH----DK
YILQITPAFRCHGLWPRSANHMWQLMNEVKYEGFCLLSQESVAEGDAWLLDFYNAEERLL
M--------NTIRRQCYSILKTLADRH-LTGIHGVIQEYDIKTLVLHECKHP
>EP00080_Pristionchus_pacificus|EP00080_Pristionchus_pacificus_P008331 232 bp
F--IPT-LVQATGRYEGLIVHSP--SEYEVILYLNQMGV-FNFVDDGSIQGCAVLKLSDG
RMSLWVEFITASGYLSARKIRGRFHTLVAQTVEKAP-R-SNCLPETSDVRIRID----DQ
FTVQI-PSVRSHAPFAVMGSGIQNHTRQVKQEGFDLCSRDTSMEGDAFAMCMFTSESLLL
I---------GQRRRCLAMLKCLRDTH-LDVPGTPVTNYIVKTLLLGECKHP
>EP00114_Trichoplax_sp_H2|EP00114_Trichoplax_sp_H2_P002875 232 bp
F--ISS-FVKLENQYECLEVISS--KRFLAKLFLNHMGV-LNFIDSGSLPGYAFLKLSDE
RTSLWTEFITASGYLSAKKLRNKFHNLVTKAIIQAK-D-DTVIEDAGSVILSIN----HE
YIIEITLAFMCCGIWPRCASTAWDMVYQVREIGFHLLANGTQNESEAWCISFMEIEDKLL
E--------RGCRRLCLTILNYLRDTH-LKLPGQPLQNYHMKTILLYECKHP
>EP00081_Caenorhabditis_elegans|EP00081_Caenorhabditis_elegans_P017697 232 bp
F--INT-LSETTGRFDGIVVHSP--SEYEAVLYLNQMGV-FNFVDDGTIQGCAVLKLSDG
RMSLWVEFITASGYLSARKIRHRFQNIVAQVLQTPQ-S-DYCLQDNTDVRVRVD----DK
YTVQITCAFRCNGIWPRSASHLWALANQTKAEGFDLTSRETAMEADAWAMKMHGAENMLL
T--------G-GRRKTLSILKCLRDAH-MDFPGTPVTNYILKTLVLYECKHC
>EP00794_Sanderia_malayensis|EP00794_Sanderia_malayensis_P003739 232 bp
F--RAN-SLPHGIPYDGLRNGEP--ILLEMILNLP-LGL-QNTVKKDDAEVGPFVRV---
MTELWSDCVTNNGFISASKVQLLLRKYVKQAVHVSK-P-QHLIDSALGITLVIN----RD
VKVRVLPAFPIPD------SRMCSHVVCCPKIQHDLLSESTLRISTAWRISFYFAEKNKL
RTIG-----QGCRMKILRILTEIRDNE-SELK--SLSSYHLKTILFKMSEIS
>EP00110_Nematostella_vectensis|EP00110_Nematostella_vectensis_P010038 232 bp
F--RA-NSLSQGIPYDGLQAEEK--IQLVMLVQLSLGP--TSAIARDPQSGDVRMQMTS-
-SGVWDDCLTLNGFVSAAKVNALLRKYIKKAVALLNILPKLLLERGKVVRLTVN----KD
ISIDVQPAFVKPDSRLDPSR-KCSHIVCKSQT------------EMAWRLSFYVGEKNKL
RAIGT----EGCRIPLLRILTEIRD---NEDELKLLSTVHLMHILFHESAIP
>EP00111_Clytia_hemisphaerica|EP00111_Clytia_hemisphaerica_P018345 232 bp
F--RP-NSLSLGMPYSGIQDSGI--IEFEMMLQLCMGT--NNSLHHERGGKSARIQPVS-
-TSLWQDCMDESVYISPKRVTRVLRQYVKRAVYVLRILPEGLMEDRFKIVLRIN----QN
LRVTLLPAVSIPDSRSDMSR-KISHVVAIPKSPFV-VDEPSPHIKLVWQYSFFVAEKNKL
RTIS-----DGCRIKLLRLLTEVRE---SESALAKITPYHLQTIFFHETRLH
>EP00112_Aurelia_sp_BirchAquariumsp1|EP00112_Aurelia_sp_BirchAquariumsp1_P012774 232 bp
F--RG-SNLPHGIPYDGLKANEP--IFFEMILNLSLGA--KDTVKHDCETPFARIQPMS-
-NVLWKDCLTKAGFISASKVQTLLRKYVKQAVHVLRVYPQNLIEGATGVTLIIN----RD
IRVRVLPAFCIPDSRSDFTR-RCSHVVCCPKTPHD-ILSESPGIDIAWRVSFYVAEKNKM
RALG-----DGCRIQLLRILTEMRD---NEEALKSLSSYHLKTLLFHECEQP
>EP00058_Branchiostoma_floridae|EP00058_Branchiostoma_floridae_P017288 232 bp
A--NRCRIEYTGSMYEGTKFGQP--DEFDIMIVIDGSE---DIKSEKMTPGYARLRTKQH
SPHRFSKCFDQYQNINPTKMLDWFYGLVQKGENKIPPSGTKVSRHGPAVMVNIKDRDGLP
IDVDLVPCIQLDQQ-------------------TYYVAKPYKDPAMLWRQSFSVTETRTL
SR----------------------------------------------ISCL
>EP00058_Branchiostoma_floridae|EP00058_Branchiostoma_floridae_P017287 232 bp
-------------MYEGTKFGQP--DEFDLMVVIDGSE---DIVRENMTPGYARLRAKQH
SPLRFSRCLDGDQHINPTKMLDWFYGLVQKGVNK----------------VNIKEGYDLS
IDVDLVLCIQLDDQ--------------------YYVAKPYK------------------
------------------------------------------------ISCL
>EP00103_Capitella_teleta|EP00103_Capitella_teleta_P028587 232 bp
E--VNGKPILRGSAGEGLKIIRQ--DEYDVLMPLKISESHWKLEPDMDN-----------
-------------------LNAAVWSAVQ----KFAYTHKIRVSSH-GPAITIHVTD-LI
FDADLIPMVKVGDNWLISKRH------------PNAVMP---RETPLWRKSFTHKETDAL
AKI------PPKNKKVLKIAKAIRQA--K-GPM---CSYIYKTDFLHFYKQT
>EP00090_Calanus_glacialis|EP00090_Calanus_glacialis_P016007 232 bp
F--CHQDIHFSGSYYDKLAVGNR--HEFDLNVIYKVPEEGFEIRADKKHAQFMEFSTSDR
NAEKFQAIDD---KISSEKMKSVMKSAADRALTNLGIVEVTRTDSL-PYTLVLKPTSFNK
VEVDLVPAFRVSTSLPDDVHNQKSV------DQFLAIAI---VHKDKLEVDFPQTSREIL
KG-------KASAKMAIRLLKQERNE--KGGPMEKIWSHAIKTAALHEVKNP
>EP00090_Calanus_glacialis|EP00090_Calanus_glacialis_P040783 232 bp
F--DAQEIYYGGSYFDGLALGS---SDFDLNIIFKNPD--IKIVLGKNDPNFGHLQVLTL
TEEQMKILFDGRICISPEKIFSVLLTAVDRALFD--EKHYSRSVFN-PVVLVVKEREELV
FEVDLVPAFRMNLEFPKATKDCKEI------RTFLAIAL---VEQGRFEIDFHDLEREIL
YK-------KECAKKVIRLMKHLRNK--TGGQAKKIKSFLIKVVVMKRI-IK
>EP00087_Eurytemora_affinis|EP00087_Eurytemora_affinis_P005576 232 bp
F--SEKKIHYGGSQYEKLKTGRK--QECDLNLVFRTPED-IRITREDKKPHFMRLETSDP
SFQRIKRSK---NILNPVDAFQVLQRAADRALAKLEVQVVTRSINN-PYTLNITPTWCDR
MEIDMVPAFEIPISLPDATRNQRVE------EKCLAVAL---VNKELFQIDFPQMARKMM
AG-------KPSLKASIRLLKHERDI--KGGPFAKIWSYAIKNAGLWEVKFP
>EP00090_Calanus_glacialis|EP00090_Calanus_glacialis_P005815 232 bp
F--NDRETYYGGSFFDGLKIGSE--QEFDLNIVFKWKAQHAEIREDKKKKNFCYIKVTKP
VLSPSEKIIDQGKYLSPIKMFNMIKKSVDRVLTEISLKKYTRHEYA-PVTLKVIGNG-MS
FEVDLVPSIKFDFNLPPNSELVLET------RNFMAISL---ADKDKFELDFHDVERRIL
YN-------RGCVKKVIKLMKYLRDL--KGGPMLKLWSHLLKTSVMHQV-RK
>EP00092_Neocalanus_flemingeri|EP00092_Neocalanus_flemingeri_P026588 232 bp
L--SDSHIYFTGSRWDGLQVGTR--QECDVNICFQVQDE-IKLKEDPSRPNFAYICLQDE
PDNDLEVIDDEGWILSPVLLFQKMWVAGETYLEEIDMQRFSTKIGA-PWTLTLENKNFSK
IDIDMVPAIVLQPDMQRNLKQKKDN------DGILAIAL---TDSYRFEIDCHEIERRLL
FQ-------KGQAKMMVRMMKYLRNV--RKGPLEKLSSHMIKTVVMHKIAVR
>EP00090_Calanus_glacialis|EP00090_Calanus_glacialis_P010332 232 bp
L--FDSNIYFTGSRWDGLQVGTR--QECDVNICFDVQKQSATLKEDPARPNFAYICLEDE
PTHALEDIEDEGWIVSPVLLFQKMWIAGEAYLESVGLSFETKISST-PWTLTLENENFTK
IEIDIVPAINVHADMPRKLKQTSDD------QGVLAISL---TDSYRFEVDCHELERKLL
FK-------KGQAKTVVKLIKYLRNV--RKGPLEKMTSHMIKTVVMHKIAVG
>EP00067_Danio_rerio|EP00067_Danio_rerio_P017931 232 bp
F--RDISVLTSGSYYEMVKIHKP--NEFDIMLKIKVPR--IDFLELEYKGLFYTVKLMKS
TRKEIQHFLLEDRTISATKVKAEMHRLVRKFVSNHFGKGWRKLVNSPAVTLEYTSKADEV
MSVDIVPTLEVPQGWPQAARADWKCRRQFVSKAVYFIPKRPKDAKESWRISFSHIEKEIM
QYHGNTSSNRCCRKVCLRLLKCLIEGLKFPKELEPLCSYHGKTAFFHVLDRV
>EP00063_Salmo_salar|EP00063_Salmo_salar_P084172 232 bp
F--KDVNALRTGSYYENLKISNP--DEFDVMLTVPVER--VNIRAFGDDGAFYSVTFKRG
-KHSLDRFLDEDNTISASGMLTEFRNEVKKCVKILK--DVKKKKGCPAVTLLINGTGTVP
ISLDIVLGLEVRSSWPPFTQGDWKVKKEQKFKGYYLVPKYEGCARDVWRISFSHVEKSIL
TNHGSASGTRCCRKDCLKLLKHLLGLLKN-PSLSKFCSYHAKTTLLHACSRT
>EP00079_Xenopus_tropicalis|EP00079_Xenopus_tropicalis_P011390 232 bp
F--EGMEILNTGSYYEKVKISKP--NEFDIMLKIPCGR--LRISESDASGSFYTLTINRN
PKHPLTNYV-ENGKISGQQMLDRLRELIKSKLSRLG-TGIRRNAASPAVTIKIG-----E
ISVDLVLALEVEGSWPSSTSEEWKVKRDYKFEPMYFVAKQLK-EEILWRISFSHIEKEIL
KNHGNTEGVKCCRKQCLKLMKYLLEQLKGNRNMTHFCSYHAKTALLHSCLYP
>EP00110_Nematostella_vectensis|EP00110_Nematostella_vectensis_P024672 232 bp
P--LRGDLLYTGSMYDGLKTQAA--DEVDVIIPLKIRG-GVKAQNRQIPHGFARLKMRP-
GEYGYDRFVDYDDYLKVDRVYQHLESLVDRAINQFEINEGRSVKHGPAVQLDVYRYK-KL
MSIDLVMAFEVSGEFY--------------------VTKKYSDISTLFRQSFSLKEKEIF
NRLDG--QGNGCKKEVLKIMKTIVS---TDNSRGNLTSYHLKNAFLRHLDGH
>EP00070_Physeter_catodon|EP00070_Physeter_catodon_P007668 232 bp
F--KGVALLRTGSYYERVKISAP--NEFDVMFKLDDPR--IQLEEYDNSGAHYFVKFKRN
PGNPLGQFL-EGEILSASKMLSKFRKIIKEEIKNIEDTDVRKRRGSPAVTLLIRKP--KE
ISVDIILALESKSSWPTSTQGSWKVRYSLRRQPFYLVPKHAK-QEETWRLSFSHIEKEIL
KNHGQTEGVKCCRKDCLKLMKYLLEQLKFRKELGKFCSYHVKTAFFHVCQDP
>EP00062_Callorhinchus_milii|EP00062_Callorhinchus_milii_P009129 232 bp
T--FRGDFVQIGSAYEQHKIHSP--NGFDLLVPIRVPQ--VWCPQLLPQGAAVQLKFPEG
GKSFSHTFCAPDLALSSSLVLKWFHAKMQRCLSVIRCESMTLSVEDDSLTLKLLPKSDIA
MSVRLIPAVHVGDSV-------------------FLVAQPWTKPEALWRVYLPKHEQKLL
NWLKEQTPANSCHLKCLQVLKALRDVGCSAKWSTVLSSHNLKTAMFYLVLKG
>EP00060_Petromyzon_marinus|EP00060_Petromyzon_marinus_P000757 232 bp
L--PVEYLLLSGSVREGVVDMRG--ADYDMDFTLLVPA--LKLDMRCSAPCHLSLRLFD-
-EATISCTVATNHFFSPLKVADWFHRSVEVVLGEMQGMPRRVEQKGTLVSMVLVVG-SSR
ILYDIVPVVSFKAGWPAVAQSHWKITEEEVIGGFYLVPASSPCRDNEWRLSFARSEVQMK
KCIPTMQAFQACKAIVLRLLS----------RPQAVGPYQLRSVVLWACRLP
>EP00007_Cunea_sp_BSH02190019|EP00007_Cunea_sp_BSH02190019_P001167 232 bp
V--E--SSFLTGSYARSTATRPI--NDVDFILVVHSRK--LPVV----------------
------------------------RQFLSQHKQRIGFNRIRDQDRGPCI-----------
---DVVLGRN---------------------DGGYQIPK----KDSGWIATYPQQAKDTA
TRA-----NEECKRNLIPLVKLLKRW--NAEAAKPLKSYHLEVMCY-DVRDE
>EP00111_Clytia_hemisphaerica|EP00111_Clytia_hemisphaerica_P007100 232 bp
L--TCKNTEYTGSTYEGLKISGD--LEFDVMFLFEGGE-DLKVLPIKDEVGFAHLALDKD
KENAITKSADKDGKLS-KKLKDKFKGTLQNFINNSPQYKETMKEHGPAIQFDIKRKKDLW
YSVDLLPSFEVKVNIY--------------------VPKK--GTQNSWRRSFSKEEKDLL
RNIDS---GNGNRREVARTLKAMIK-----KELKNIPSYAIKTTLLHICGES
>EP00078_Anolis_carolinensis|EP00078_Anolis_carolinensis_P006031 232 bp
F--KTVEVFGAGSYYEGAKICSP--NEFDIMLKIPEVR--LELEEVSSSGAFHYVKLKRD
PNKELREFCEDNERLSSSRMLLGLRNIIMDEVKKMADMNVKKRPGSPAVTILIGSP-PSV
ISVDIILALEFHPKWCSSTENEWKVKKSLRSEPLYLVTKNVK-IENTWRLSFSNIEKMLL
QNHGQIKGEKCCRKDCLKLLKYLLLQLKHRNQFEKFCSYHVKTAFFHACKWP
>EP00111_Clytia_hemisphaerica|EP00111_Clytia_hemisphaerica_P015578 232 bp
D--WCKEYLHTGSVYEGLKATAE--LEYDVMFIMKGD--KFY--PVKVGEKFCHFKLQNP
RQRSLLNNEGWDEMLSPSKVIQKFESVVHKYINSLKEKKKVIRRHGPAIQVDMMRKEKLW
YQVDLVPCYELVKGLY--------------------VAKPAKVLENSWRMSFSREEKEKL
NKMDK---DQGCRRQVVRFLKGMTQ---SDPTLKGMTSYYWKNVLFHLTNEE
>EP00103_Capitella_teleta|EP00103_Capitella_teleta_P009374 232 bp
---RTKGFIDRGSSSEGLKVIKP--DEFDVLVPLDVSGSHWQLEQYMNDPCFVKIV-GRG
-NHSVEANLVRDGCLSASQVRSVFQSAVQKLVNAHVGGYKPGSSQGPAITLEVCEAWRSL
FSLDLVPLVELGNQWL--------------------VAKSHPPMGVFWRRSFTHQESHYA
KNITL------SVRKILMIVKAIRI---RHEQLGMLDSYAYKVAFLHWY--Y
>EP00073_Rattus_norvegicus|EP00073_Rattus_norvegicus_P026528 232 bp
F--KGVEQLNTGSYYEHVKISAP--NEFDVMFKLEVPR--IELEEYYETGAFYRVKFKRI
PGNPLSHFL-EGEVLSATKVLSKFRELIKEEVKEIKDTDVEEKPGSPAVTLLIRNP--EE
ISVDIILALESKGSWPISTKGQWKVRTNLRREPFYLVPKNAKQEKKTARVFASYVGKPGL
HEHQKVSSFLLNRKECLKLMKYLLEQLKF-QELDAFCSYHVKTAIFHMWKDP
>EP00064_Thunnus_orientalis|EP00064_Thunnus_orientalis_P003119 232 bp
F--KEVEPLRTGSYYENLKISNP--DEFDVMLPIPVDR--VDIEPFGNDGAFYSVALKRG
-KSPLTKFQQETGILSASEMLKEFREEVTKCVKTFK------------------------
------------------------------------------------------------
-----------GKKDCLKLLKHLLGLLK--GSFDKFCSYHAKTTLLHACSRT
>EP00110_Nematostella_vectensis|EP00110_Nematostella_vectensis_P017388 232 bp
Y--KFDRLLMTGSYYERAKVKNP--DEFDLMIEIDKEQ--LLKK--KPGAEVYPENPPLG
-YSLLRGVSHGTVVINATGIKSTASGLVNQAVQNYQ------------YGLII--D-GKT
YAVDLTFAFKVN-EWPSAANEGWDLIEEIVKDGCHVVAKKPEKGSLCWRYSFSTAEKKLF
QKGF-SGDAGTCMKQVLRLLKSLREDY---MKYMGLTSYHLKTIVFYECRFP
>EP00063_Salmo_salar|EP00063_Salmo_salar_P022561 232 bp
F--QSASVLSSGSYYEMVKILNP--NEFDMMLKLQSPR--LKMTELDYHGLFYEVALSRP
TRSHIRSFLLDDLTISASKIISEMHRLVRKFISTYRSWHWRKRSNSPAVTLSLLENKQEL
LSVDVVPALEVPQGWPLAARADWKTRRSLTHQTCFFVPKKPPAAKESWRISFSHIEKELI
KTHGNSSATKCCRKQCFKLLKCLIEGLKYPQELDALCSYHGKTAFLHTLIRA
>EP00071_Canis_lupus|EP00071_Canis_lupus_P010927 232 bp
F--QAVPYLVTVPVKGLAGYREA--REQR--------------------WRYYTLQGTRL
PKSLWHKDVNIEGDIVPAKVLQVFRKLVENAIGTCHLSKVLPHHAAAAVWVAVETP-TCQ
VELELVPAVEIPTAWSEKARWKWQRVECIKSFGFALLA----CSNYHWQLSFLQAEQVLL
EQLDE---DGGCRRKCLQALRQVKEDVW-PGKRPVITSHHLQTVLFWTCKYP
>EP00105_Crassostrea_gigas|EP00105_Crassostrea_gigas_P017923 232 bp
F--EDIIPVAVGSTSEGLNMPNF--IELDILQVLNQYT--ITAL-AETNGIHGYVRLNRS
NTTLFDEYQ-DREMLLLRFRMDHFERNSR---------EFMIEVNGPALTIPVSFSNGKP
LPLDKVLAMPCQ-EWPPTANSNWGLLKKIIECGCHIVPVHHRRCKEEWRISFATSERLIA
RALTD------FQRQAYIAIKIIYH---KLKKLDLLSSYHMKTVFFFACERI
>EP00030_Apusomonadida_sp_AF17|EP00030_Apusomonadida_sp_AF17_P005026 232 bp
V--W-ADVLPQGSAFEGLKVGAA--DEFDFMLPRKAAQ--EVLSRYPK-TAFFGLA----
-------------GESRVDVVSNFKTAVARIVAQNP--SWESTETKPAIMLKFD-----G
LTADVIVAVPVSGDWNRHGS-VLLGLKDLDS-SLFVMGKVSGTNPAAWRLSFAQVEKSLS
KGAD--SDRPTYRKICVRIVKHLLKG-----SESCIVTYHIKTAWLRQLTSP
>EP00058_Branchiostoma_floridae|EP00058_Branchiostoma_floridae_P011250 232 bp
S--DILQQLNSGSYFENLKVDTS--NEFDFMFCIYEK---LVLQETEPDIGMVAVKLPKS
SNSSLRKYLTPDGFLSPKKLLSRFRSLVERAVDTLSGLQFPQKDGCPAVTLMVAKK-RLQ
ISIDLVLALVAP-PWPKCTKETWRDIRKIKKNELHLVAKAAPGGNKLWRLSFSQAEKDIF
SGAS--HHAKTCRKDCLRCLKYIKLQLTVA-RDVDFASYHLKTVLLHAIKQP
>EP00418_Pyrodinium_bahamense|EP00418_Pyrodinium_bahamense_P006193 232 bp
G--QSATLRKAGSFMKGTDIAGE--SDVDVMVFGCGPI-----TE---------------
---------------------AQWQGIVQG-IKGHKRG-YIKSTNPRCIHVEARSG-SIR
IEFDVVAHQ-R-QGFPPNK-----------------------------------VPENPF
KNNPI----------AAGAVRNIKLDFK-ESGEASFSGYAIETTVLAE-QKL
>EP00067_Danio_rerio|EP00067_Danio_rerio_P051449 232 bp
C--ADIERLRTGSYYENLKICEP--DEFDVMLTVPVER--VDIQNFDEAGAFYSIALKRH
PKHPLDKFLNEDKTIQASEMLSEFRDGVKKAVEKATDYKIRKKPKCPAVTLEVTEG-RKN
ISVDFVLGLKVHASWPELTKDEWKVKSTMKRQPFYLVPKYEGVARDSWRISFSHIEKEIL
KSHGHGREQKCCRKECLKLLKYLLQQLKESNKMSSFCSYHAKTTLLQACSRG
>EP00103_Capitella_teleta|EP00103_Capitella_teleta_P010279 232 bp
L--DIDIFIDRGSASEGLKVSKP--DEFDVLIPLKQSGLHWDFEDFSGDPSFVRII-EVT
EDPCIPSKFKQDGCLSAARVRSSFQGAIQKCVSNFKLKLFRASTHRPAITLDLYNEVQLL
FSVDLVPLVLLGNTWL--------------------VAKPHPLERQLWRRSFAQHEHDYA
MKLPD------EYKKVFKIIKTLRL---NNNPMDMLPSYVYKVSFLRWYTKE
>EP00060_Petromyzon_marinus|EP00060_Petromyzon_marinus_P041183 232 bp
L--PVDKLLNTGSYYEKLKISEP--DEFDVMLVL-VER--VNLEEVPLGGAFYLVTPKRN
--SALQKFA-VGNFISPAKIIKVLENIIKRLLPTLDSIREPASKGCPAVTIQLKPMAEDD
VCVDLVPAIKVQSSWPPEAKTSWKHMKLFTSKSFYLVGKKPPIEDRAWRISFSEVEKDIV
LNHGNKGQAHCCRKECLKLLKWLLESFKTPSMQDNLCSYHAKTVWLHACGWP
>EP00060_Petromyzon_marinus|EP00060_Petromyzon_marinus_P017954 232 bp
L--PVDKLLNTGSYYEKLKISEP--DEFDVMLVL-VER--VNLEEVGLGGAFYLVTPKRN
--SALQKFA-VGNFISPAKIIKVLENIIKRLLPTLG------------------------
--AEFASRSE-DHQWP---------------------------------ETHGEVEQKFL
-FSGKEASQKCKRKECLKLLKWLLESFKTPSMQDNLCSYHAKTVWLHACGWP
>EP00103_Capitella_teleta|EP00103_Capitella_teleta_P009766 232 bp
C--DIDFPIGRGSSFEGLKVVEP--DEFDVLIPVNISQKNWLMEECRKDPWFARII-GVG
DDNSIPLNCKDGKYLSATFVHSSFQGGIQRFVNNYGGA-YNVSTKGPAITLHVRDA-RKL
FSVDVVPLVQLEKTWL--------------------IAKPPKGDGRWWRKSFSNGEGHYA
TSLPF------EAKKILKITKAIKL---GPTPMDIVPSYIYKTAMMHWYDEK
>EP00103_Capitella_teleta|EP00103_Capitella_teleta_P029221 232 bp
L--QLDDPIPTGSCDDGLDIINA--NSFDVLVPICLPKSQWQLIKDYMDPGYAKLR-NRS
YEHILPQKVFQEMYLSSRMIRDLFGKLIRKYADDHRTR-YTTLMTSESLLLKVSDH-GGS
LTIDLIPCVEIDGVNL--------------------VAKSYPDTDVLWRRSFHEMERDHL
SPRHE------GFKKCLMLMKCIRA---NEKEFAQISSYVLKTAYLHW-KQV
>EP00058_Branchiostoma_floridae|EP00058_Branchiostoma_floridae_P023669 232 bp
G--DIFQRLNSGSYFERLKVDTT--DEYDFMFCIRIHGEDEELDEVEPSLGMVAVKP-KN
NSTSLASYLTPDGYLSPKKLLNRFRGLVERAVNSLRGLDVEEKDGCPAVTLVVSKEEGTH
ISIDLVLALELK-PWPRCTEGTWRQIRAMERTVLHTVAKSAPGGHKLWRLSFSQVEMDLF
KSSG--NHATTCRKDCLRCLKYIKLQVINVVGTDGFASYHLKTVLLHAIKRP
>EP00077_Pelodiscus_sinensis|EP00077_Pelodiscus_sinensis_P035893 232 bp
F--RDMRELRSGSSHEFGKLLHP--NEFDVLLSLPITY--VHYAEVEYNGLFYTLTLPRK
SRSFPAAFLMEDQTVSPERIMAEFQEHVDQFIKVFYGWQMRKKQNSPAVPLVMVDNGDTF
MSTDLVLALEISGRWPSSDNEQLQEA-H-LRKTLYFIARQAPDNKEIWKISFSHVEKEIL
KSHTRYHATKCCRPECLQMLERLLGALKHPSELAPLRSYHAETSFFHTLEWK
>EP00068_Latimeria_chalumnae|EP00068_Latimeria_chalumnae_P018225 232 bp
F--KSVEKLPTGSYYEYVKISEP--DEFDIMVKIPVQR--VDFTKYDSDGAFYHVSFKRN
PKNPLERFLLEDGTLSASMMLSELRKIIKDAVKKISEFKIRKKPGCPAVTLELEEDGKPN
ISLDIVLALEVHQSWPPSTEGDWKVKRNFKLQPFYLVPKYTKQFSDTWRISFSHIEKAIL
KDHGSSNGTKCCRKQCLKLLKHLLQKLKHPRELSKFYSYHVKTAIFHACERP
>EP00112_Aurelia_sp_BirchAquariumsp1|EP00112_Aurelia_sp_BirchAquariumsp1_P025654 232 bp
F--KT-SFECRGSIYEKAKIRSA--NEFDYDLPI--DK--LEIRDAVPPKEYATYKLS-P
IQRNWENM-ADGSTLSAERVVQTFSSLVKNAVDEWNHDEFDFETNHPAVTIKFKRQFTTV
YDVDLAPVIKIQ-NWPRATWKNWSLINEIISEQVYLVPKFPRRSQALWRFAFNNAEKKLL
NDPY-SAIPNNCRKDVLRVLKGFLHDL----QWLGLRSYHLKTLMLREF-EK
>EP00794_Sanderia_malayensis|EP00794_Sanderia_malayensis_P018079 232 bp
F--KM-RLEHRGSVYEKVKIKGA--NEFDFDLVIPLTV--DECRMADIPSEYTTFAIKSE
LQESWKNLASRNKLLSAERLVAKFASLIKQSIEEINDSPFDITTNHPAVTVGFKQGGKTV
YDVDLAPVIEVK-KWPENTKGKWEMIASLKEKTVYLVPKLYRMRNYLWRYAFNRGEKRLL
LETD-GGASNSCRRNVLRILKGLLEDL----KWQGLRSYHMKTVLLYESTWP
>EP00103_Capitella_teleta|EP00103_Capitella_teleta_P004066 232 bp
F--DIGDPIDRGSSHEGLKIRRA--DEFDVLIPLEISGSNWSFENYALDNCFVKIV-ERG
HDYFIPSNLRQGNYLSAAQVRASFQSAVQRFINKYVGG-YKTSTHGPAFTLDVYDG-TKL
FSVDLVPLIKLGNTWA--------------------VAKPHPAEGVLWRRSFTHRESHYI
RNISH------ESKKVLKIVKAMRL---NYTQMGMLPSYVYKLAFLHWYKEE
>EP00103_Capitella_teleta|EP00103_Capitella_teleta_P028586 232 bp
F--AIDKLIDRGSNPEELKVIKQ--DEYDLLVKLNVPGSYWTMQEHEEDSRYMCIK-ARG
KDPDVPEILIRNGKLSAAHVRSNFHASVQKYVNAYTRRNLALSTHGPATTLHVKDDENKL
FDVDLVPLVKLGKHWL--------------------IGKPHEPEGCLWRRSFTHLESHRL
KCIPR------EDRKILKIVKTICH---NDKQMGMLSTYVYKTAFLRWFDDS
>EP00077_Pelodiscus_sinensis|EP00077_Pelodiscus_sinensis_P029142 232 bp
F--KEVTKLTTGSYYEFVKIDHP--DEFDVMLALPVTC--VQCTEVDYNGVYYKVTLPRK
SRSFP-TPFLEDNTVSPVKILEEFRKHVSQFIA---------------------------
------------------------------------------------------------
-------------------------------------------------HYS
>EP00084_Strigamia_maritima|EP00084_Strigamia_maritima_P001796 232 bp
F--KSQREVYTGSYWDGLRVKSP--TEFDLNMVLRMPFKDPDIIMNDEVPAFLQYHLQRD
SQQKLVDFFDTDRNLLRPQIHSWIQSVLTTAMQSKHKGVETPSRGGPAFTFYITTTKGVK
IDLDLVPVIDGSKKIYKSPR------FNELNEQWFMVPKPWTKPETYWRISFPEAEKSLL
PT-------QGCVKILIKLFKLLRD----KQKWDKIASYYIKTLFLLELDSP
>EP00098_Tribolium_castaneum|EP00098_Tribolium_castaneum_P012852 232 bp
S--K-WKIFGVGSIYDEIKIGKA--DEFDIDLLLRLPPNLELSLEEKTVPGFTKFQIKN-
HYSDMKKFVDSKNYLLSEHMRSFILEIFTKALAHFPIEHKNIQYIQPALTLTIES-QNFH
VSVDLVASFILGKNWPETVQN----NPHAFPSDFFVVPARPDQKERLWRLSFHVQERQIL
QN-------RHRMKAAIRVLKRIRD----HFA-HPVHSHAIKTLFLWELNPT
>EP00794_Sanderia_malayensis|EP00794_Sanderia_malayensis_P000177 232 bp
F--NLKNNHYGGSYYDGLRIGEA--TEFDLDIILRFPFQEDIVFDTSSVPGNVYVGLSRP
PYKKIDKFIGEDNKFMPRKVRNWFEGVSSKARDQVMICITKLRKSGPALTLEIRPLHHPM
ISVDLVPVIQKGSDV----------------DVMYCVPKSNQRNALLWRCSYPNRERAIL
KD-------SGCAKMVIKLLKNIRD----KQGWHSLASYYLKTVVMLML-SK
>EP00083_Stegodyphus_mimosarum|EP00083_Stegodyphus_mimosarum_P016713 232 bp
F--NLEKPYYTGSSYNGLRVGSA--SEFDIDMVLHVPQQISVEF-FDSTLAFAKIKWEV-
PKTDILKFLANDCYLEPVKITSWFQSLFDRFLSKLVDDIKKNHKSGPARTVEIETYSSTV
INIDLVPVFQFDSQLSDIFQK----NISCAKKICFLVPKQCTDCNISWRLDFPEIEKSVL
HN-------KQCTKPIIKLIKLLRD----KSDWKGLASYYIKTVMLW----E
>EP00103_Capitella_teleta|EP00103_Capitella_teleta_P027436 232 bp
-----GELIPTGSSTDGLKVIQP--DEFDVLIPIRLSKDGWTLDFLPDDPGFAKLSNT--
HDANIPKNLFEGSNLSSVKIKGYYQGLLQRYVNQQR--RYKLKTGGPALTLIVTYSGGKK
MSVDLVPCVEIGEK--------------------TVVAKPHPDSTVLWRRSYSTMEQEQL
SM------HYDGFTKCLMIMKSLRVN---HVQLAMISSYALKSAFLHWRETN
>EP00058_Branchiostoma_floridae|EP00058_Branchiostoma_floridae_P017286 232 bp
T----SRIECTGSMYEGTKVGEP--DEFDVMIVTDGSR---DIESEEMTPGYARLRVSQQ
FGHRFSQSLDQYQNINPRKMLDWFYGLVQKGVNKL----------------NIKEKNGLS
IDVDIVFSIQLDQQ-------------------TYYVAKPPDDPAMLWRQSFSVNETSMI
ARID---GDNECRRACLRILKSIFRV---EPGLGDFTSFHLKTVVLRM--CQ
>EP00101_Apis_mellifera|EP00101_Apis_mellifera_P002317 232 bp
-----------NSKYDHLTDKG--------------------------------------
--KKIYNNIIDYGYLNPNKFRRWIQGILYKVLHKKLVAKIRIKESGPAYTLIINIETKKT
IHVDLAPALAFHINYIQFFKF----LQNCRNKTWFAIPLPLTNKNFYWRLSFSCQEKEIL
TK-------YGRIKPVIRQMKKLRD----TQNWNSIASYFIETLFLH---KK
>EP00111_Clytia_hemisphaerica|EP00111_Clytia_hemisphaerica_P003951 232 bp
S--EAQ-DYYSGSFYDGLRVGAA--TEFDLNVVFNLPFYGALIF--NVVPGSAVYCTKKT
SYKFLRSFFEYRYVLLPQQLSSWFQGIVYKTTDKVNYSSESYHKAGPAYTLKVVSDSGMF
IDVDLVPVFQLSSS------------------SVVLVPKPYPRQSYLWRLSYPDRERRIF
HD-------QSCAKKVVKLLKRFRD----MQGWKKLSSYYLKTLVML---VL
>EP00098_Tribolium_castaneum|EP00098_Tribolium_castaneum_P016549 232 bp
-----QDISYVGSFYDGLKIGSP--NEYDLDCNLRFPKLAEATIEENNTPGFVHVVLKN-
AYPNLDKLLDG-NRLSTKKTKSWVESLIDTAFHNLKVNPIDIIKSGPALTIKLEGVHNKE
LKIDFVPCFIFPADWPKNGYR----NLSHNKKTFFVVPKSPDLDVYNWRLSFQEQERELL
HN-------YKNMKSSIRLIKKIRD----RHD-HNIASYFIKTVFMWELENF
>EP00099_Drosophila_melanogaster|EP00099_Drosophila_melanogaster_P029349 232 bp
L--GKK-GSLCGGYGDKLKVSIP--DEFDLLIHLVFPENDKIIVKDASKPGNVILDMTKV
PFDRLQKIVNNKKQLLEDKLNSFLESIMTQTLNKMGIRISQYKKCGPAHTIFVKG--SCK
YSVDFVPAIRLSAAVVLAPE------QRHFGETLYAIPKPMKTDNTSFTSSFYEAERRLL
YG-------KQFLKPAIRLMKQNRN----VKNKANLKSYHIKTLFLWQV-IQ
>EP00083_Stegodyphus_mimosarum|EP00083_Stegodyphus_mimosarum_P009184 232 bp
F--ATQKNFYAGSYYSDLRISKP--DEFDINLVLKFPFKEEDVIYQPQTPSFVKYHLKNP
EYSKLLKVLFQDGYLIPEEMRKWIQSVVDKAKLTYRLSCRNCTASGPARTIKLTTRSGIV
IDIDLVPAIQCNLMDRV-AA------KCETRLECFLVPKPYQEQKRLLRVHFPEAENKII
HN-------IGCCKPVIKLLKLLRD----KEKWKILASYYLKTVVMWMIENN
>EP00918_Siedleckia_nematoides|EP00918_Siedleckia_nematoides_P068284 232 bp
L----KRLEFVGSAYGGVQIDDG--IEFDVLIILDGSG---LHAESTVLDGYFLLEQST-
AEAQYRPRYDPYGKISAQKMSDAFRGDLQRCLNKLP--ENKLIQHGTVATMYVYKEYGPW
YKVDMVPCIEIGAN--------------------RFVAKPLNDVSSIWRQSFSVEEKELF
SSLDG--GDNGTRKVILRILKAMRKK---DATLQGLTSYHLKTALILERSSP
>EP00103_Capitella_teleta|EP00103_Capitella_teleta_P025535 232 bp
N--L-DALIPTGSSTDGLKVIQA--DEFDVLMPIPLSKTGWSVKFLSDDPSFAKLSNE--
SDHKIPTKYFDYCNLSSVKIKGLFQGILQKFVNENK--GDALKTGGPALTLLISHSDDKR
MSVDIVPCVKIDDF--------------------SMVLKPHPDAAVLWMKSYSMEEKEEI
AK------HYDDFTKCLMIMKCLRVN---NAQLATISSYVLKTAYLYWRNMG
>EP00794_Sanderia_malayensis|EP00794_Sanderia_malayensis_P000178 232 bp
F--NLKNNYHGGSYYDGLRIGEA--TKFDLNIILRFPFQHSITFDTSSVPGYAFVGLSRP
AYREVSNFIGHNNKFMPEKVRYWFESVCAKAVNRVQRNIKRLRKSGPALTLEIQPQQNPM
ISVDLVPVIQSPDII---------------GDVTYCVPKPHQRNALLWRCSCPDREREFL
RD------DIGCAKMVIKLLKKMRD----RQGWHCLASYYLKTVVML---CK
>EP00058_Branchiostoma_floridae|EP00058_Branchiostoma_floridae_P017289 232 bp
A----CRIEYTGSMFEGTTFGRP--IEFDVMIVIDGSE---DIESQEITPGYVRLRAKP-
PPHRFSKCLNGDQNINPTKMLDWFYGLVQKAVNKV----------------NIKERNGLS
IDVDLVLCIQLDDQ--------------------YYVAKPYKDPAMLWRQSFSVDETSTL
KRID---GANECRRDCLRVLKELFRR---EAGLDKLTSFHLKTVLLHM-CQE
>EP00111_Clytia_hemisphaerica|EP00111_Clytia_hemisphaerica_P010576 232 bp
F--ESE-CYYTGSTYEGLRISAP--TEFDINLIFDLPFNEDLIL-DELTKTYGTISLNDD
ACKDIKKYFLEPRKFNALSIHQWFIGVLGKALERLEYKLKVKNQSGPAHTLHVFRMDNLV
FDVDLVPVFEFEDFEDL--L---------RTKSKYLVPKKPDENVHIFRISYAPKERLML
DN-------QKNAKTVIKFLKLLRD----SQNW-FLVSYHLKTIVM----NL
>EP00082_Ixodes_scapularis|EP00082_Ixodes_scapularis_P011539 232 bp
F--KKRRLVYTGSYYIRLRTKKA--DEFDINLVLDLPFRKGEFTILDERPGYVGYKVSPA
-VHPLLKLINGENRLVPERVKRSLQSAFDRVLQTYVSRSEALAQLGPAIPFLFHP-----
-EVDLA-----------------------------------EKVKKATREDISNAIRRIV
HK-------RKCCELILKNEP------------------------------V
>EP00111_Clytia_hemisphaerica|EP00111_Clytia_hemisphaerica_P002209 232 bp
F--EDESFDLTGSTCERLNIPLT--VNYDFMICDRMNQADYEIRNEDTPPGFAKINCNL-
----------SNTIVSPKEIKRKIYTFIMNMPEQLIVYLVKVSRKGPAIRIKRHEGSSSS
FLVDITFSIKAKKW-PTNSD-RWDVVEKIVQEGFHLVPKSHPKKETTWRFSFSKAEVTLL
NE-------IPTARICFVCLKIIVKDFL-IPCSDKLSTYYFKSIFMHVLEKT
>EP00092_Neocalanus_flemingeri|EP00092_Neocalanus_flemingeri_P002502 232 bp
F--KTQELQYNGSYYDKLAIADG--YDFDLNMIFGISHSTFKIGTFKDDPNFMKFVVSD-
DKTKLITVIGHEWLLSATKMREVMKASIDRAITNLGVGSRITRSEGLAVTLHLQQGVTNK
VDVDLAPAIQFPINLPKGLKSHL--IPLSLHEQCSLVALPM-KHTDRLHVDFPLLAREMM
SN-------RPSLRMTVRLLKQERN----EKGFKQVKSFFIKMVALEAVKNP
>EP00058_Branchiostoma_floridae|EP00058_Branchiostoma_floridae_P017290 232 bp
A----CRIEYTGSMYEGTKFGQP--DEFDIMVVIDGSE---DVEGEEMTPGYARLQAW--
QPHRFSRCLDGYQNINPTKMLDWFYGLVQRGVNKVSTWSPSVSRHGPAVMVNINERYGLS
IDVDLVLCIQLDQT--------------------YYVAKPYKDPAMLWRQSFSVYETRMI
SRID---RANECRRDCLRVLKSVFRR---EPGLDKFTSFHLKTVLLRM--CQ
>EP00082_Ixodes_scapularis|EP00082_Ixodes_scapularis_P018832 232 bp
F--RRKRLEYTGSYYDGLRTKMA--DEFDINLVLDLPFRKDEFTVLDGCPGYVGYGVNPA
-VQLLLKWMDGENRLLPDKVKRWLQSAFDRVLRTYVSCSN------PKAP----------
-----------------------------------------EQKSHLWRLHFPNMEKRLI
ED-------YGCVKPIIRLLK------------------------------V
>EP00110_Nematostella_vectensis|EP00110_Nematostella_vectensis_P012256 232 bp
-----NHFEYTGSFYEHLKTIDA--DELDIMVALSIKMD--ELEVEQVTPGYAGLKLRDT
SRNKYNDIADNYRYLSPEKVSRWFFSLVQKAVNTYKIPQTKLTDNGPATTLVITYREGRR
LSIDLVPALLFKDKKPAGDDL----------RAWHYVAKTIPRSELLWRQSFSLKEKHLM
DKLDK--DDNGCRREMVRIVKTIVKK---DPTLAQLSSYHIKTAFLQYNFSD
>EP00105_Crassostrea_gigas|EP00105_Crassostrea_gigas_P005368 232 bp
-----LKLLKSGSYYDKTKIDYN--NEFDFMFYADIKM---EADFTNCPPGYCKIRKGV-
TNKDLDPFIDRNGYLVPKLYKSHMFDIFEKCFRKGR--RTDRKPESPAYTLLFDLGDKSP
IDIDLVPAIRISGW-PKTKD-GW--ISTKAMECFHVVTKQFPDINLLWRVSFSHAEKELI
LHADL--SDKGCRKNVFKILKKIKENMKNPTEMDKFCSYHLKMFILGF-YDT
>EP00098_Tribolium_castaneum|EP00098_Tribolium_castaneum_P019171 232 bp
F--KARRVFYGGSFYDGLKVGKP--EEFDLDILLHIPIYAQPVLNESNVPGFVWLKLNNL
LYKDFRKFLADNDFLDTGKTLRWMESLVQKTLNTLPNTCENWWKGGPAMTLGISHSSGEI
MDVDLVACFVFSGDNYRSNP------FPSTKPEFFIVPKKPQPQGRYWSLSFQEQERVLI
DN-------KNRLKPAVKLIKKLKE----KT-HPNIASYYIKTVFLHII-EQ
>EP00084_Strigamia_maritima|EP00084_Strigamia_maritima_P009607 232 bp
F--NDQRKVYTGSYWDGLRLGSA--TEFDLNMVLRLPFKEDDIIMPPAAPAFLQYHLKRS
PQQKLVGFFDKENNLVRGEVQSWIQGVITKALSSPHKAVKATSQSGPAFTLFITIAGGVQ
IDVDLVPVIDGCYKIHKSPRF----LKQVYKDFWFMVPKPYSNPDTFWRISFPEAEKNLL
PT-------DGCLKNLIKLFKLLRD----AQNWDKLASYFIKTLFLLELVTP
>EP00112_Aurelia_sp_BirchAquariumsp1|EP00112_Aurelia_sp_BirchAquariumsp1_P022831 232 bp
K--ARRFIKVSGSAAQNLKCIST--NQADVVFIANFPNIKKSTFIPLEDPGFYQIKRIQA
-VVLRKHF-EVVPILKT---KQHVETMVRH-LSKIEDAIEEVSRHDEAISNI-A-LEHVD
GTLDMVPAISCN-GFPDVAKDRWHVVDAVLKAGFEIVPKASKDPTTSFRLSFNDAEQLLA
LSVTQ------FQRECFRAFKMYFYEK-MDQEPQIVETYHLKTIFFWCLEES
>EP00111_Clytia_hemisphaerica|EP00111_Clytia_hemisphaerica_P000093 232 bp
L--PGQPLTLTGSTAERFNTPVS---EYDFMLYNEHLSASYHIESEGVDPGFAKLYSH--
----------SKTYLSAKHVTKTIYDSMMQ-ISNLGDRNHVIQQSGPAVNIRIIERPERY
LLADLTYAVKCK-EWPA-ISNRWEDVTRIVKLGFHLVPKSNTKKKLTWRFSFSIAEVELS
KLLKP------TARKCFIAMRIIGKDF-LTPTCKRLRSYHLKTLFLHFLEKT
>EP00092_Neocalanus_flemingeri|EP00092_Neocalanus_flemingeri_P029981 232 bp
F--RMTQIAITGSVPEMFGRPRQ--FSHDLMFVLEDLVICIEPKCESGSEHFVQIYTVNT
LNDYLSQI------VDAAFFEEKISTGLM----MFGSDHTLIEQEGPSVNMKVTIKSSDL
LDCDFLLALPLE-SWPASASERWNTIRSLCSEKCYVVAKPRF-DDSFWRISFSKQELDLA
KELPE------KARNVYLRLKVVFKQW-IKLVYPELKSYHMKTAFYWWMEEQ
>EP00111_Clytia_hemisphaerica|EP00111_Clytia_hemisphaerica_P016277 232 bp
F--EDASFDLTGSTRERLNIPLT--VNYDFMICDRMNQADYEIRNEDTPPGFAKINCN--
----------SNTIVSPKEIKRKIYTFIMN-MPQLLLLFSKVSQKGPAIRIKIHEGG-SS
FLVDITFSIKAK-KWPT-NSDRWDLVEKIVQEGFHLVPKSHPKKETTWRFSFSKAEVTLL
NEIQP------TARKCFVCLKIIVKDF-LIPCSNELSTYYFKSIFMHVLEKT
>EP00092_Neocalanus_flemingeri|EP00092_Neocalanus_flemingeri_P015013 232 bp
T--RHKELVPTGSVFERYGKPLT--SPFDVMFAIEKSNLPVEYIMKD--DEFLHIFSNSC
LVNRLTEFHAKSVKLSANKARKFMKNIVDS-ADKQNKRWNITESTGPAANYQERSGWKTS
LDCDFLLSIELG-TWPLAAESRWQVVTEVLATGCQAVPKADP-DQFSWRLSFSRGELLLS
QHVPQ------HARLAYVALKVYYKNN-LKVICPSLRSYHLKTLFYHFLERN
>EP00111_Clytia_hemisphaerica|EP00111_Clytia_hemisphaerica_P005793 232 bp
F--NEIPVSVTGSAFENFGLPTS--SDFDLMLCFDNVFASAHFQIDSTQQGFVMLSTNKG
IENLLVSIEVSKEVLSAKKVKKLIYSLIAD-IPSFGEKINKLSKGGPAVQLQIGSTEHDG
FLADFAFGIKA--IWPS-ASDRWEEVNRIVEGGSHFVAKSQTNIGITWRYSFSKAEVELS
KLVNP------VARKCYLALKVILKDH-LQLIAPWLKSYHLKTILYWTLEKT
>EP00092_Neocalanus_flemingeri|EP00092_Neocalanus_flemingeri_P062337 232 bp
---DPSQVSFTGSIPEQFGKPLM--IFHDVMFVLEHVPVYAEVMFEEGKEEFVRIIPMNR
ISNFLTEV------VSNSFFKKGISDQLN----EIGSTSNFISRAGPSVNMKVTGQS-GV
FDCDFLLSLPVV-GWPSPAGERWEMVDWLVRLPCHLIPKPVN-DQKTWRFSFSRQEVELA
KILPH------NARLCYVGLKHIFKKY-LKSTYSGLKSYHILTLFFWFMERQ
>EP00104_Lingula_anatina|EP00104_Lingula_anatina_P041201 232 bp
A--TKSQLKFLGSFFDGLGIPFL--FDADVMLVLTSPFFPLFVDGHNCHPGYVKLKFQGE
QWLSVPGILRGDVCLSNRIMQNCVQNPMPG-LEKLK--WKNVSFNGPAVSYKLPIFRNIV
LTGDLVGSFAWN-EFPHEAHESWEQVRTVKEFGCHLVPVANPDSPTEWRISFVLGERHLA
LSLNQ------GQRRVYRIIKLIHKQR-LGD-LGVLSTYHLKTTLFWLCERI
>EP00112_Aurelia_sp_BirchAquariumsp1|EP00112_Aurelia_sp_BirchAquariumsp1_P024739 232 bp
K--AAQFIKVSGSAAQNLKCVSN--DQADIVFVSDFPKMTNMALIPSGDPGFFRIKRLRD
-YTLYDKF-GIMPLLDSDA-KQHAEEFIKT-FMTIAEDEAFATEKRPVLE-D--MQESLI
GAVDLVPSIACE-GFPDIAKSGWNVVSEVLKAGFHLVPKISKDTATTFRLSFNDAEEILA
LNVTQ------FQRECYRIFKMYYYEK-MEREPKVVATYHLKTVFYWVLEET
>EP00059_Ciona_intestinalis|EP00059_Ciona_intestinalis_P005856 232 bp
L--PNEYLLLSGSARDGTLDIRG--NDFDLDYTLFVPVLKPVLDMRHSIPSWISLKLFDD
AVSRWEPCCTTGHFLSPPKVCDWFHEALVKVSEDLKVQPKTVQQSGVATTIILASG-T-R
IMYDLVPVVSFR-GWPAVAMGHWIPEEEV-ITGFHLVPACSLDKEMEWRLSFARSEVQLK
RFIPM------PFMKTFYAFKAIMNRA-LGRYNKIMKPYILRGLLLWACDRK
>EP00112_Aurelia_sp_BirchAquariumsp1|EP00112_Aurelia_sp_BirchAquariumsp1_P009798 232 bp
L--PEYFLSISGSLREGFGKILP--STFDVMLVPDAAMAGFAVVESTESPGFVWLRLENE
YLLQWEKLCRGCSYLSSHKVHEMIRKTFEA-SQDLIMEAAVVEQNGPALTIKIVMKDDII
FYCDFTFALHCP-HWPKK-SDRWHVVKTVKEIGCHVVPKPSTSPGLEWRYSFSQPELLLS
MEIPK------EAKSAFLALKAVNKRY-ISQGVKALPSYTMKCVLYQMMEED
>EP00092_Neocalanus_flemingeri|EP00092_Neocalanus_flemingeri_P061226 232 bp
T--G-HHFKATGSIVERFGLPLG--SDHDLMLVATDVLVSSVLMVPNELVEYVFLVSQNS
------ECCMEKTLLDSIVTNVSMRDFQME-TLELKTQWNSTKTTGPAVNFKVKTAWVRQ
IDCDFILAFHLD-HWPEVARERWEVVDRIVTLGCEVVPKVGSQGRFGWRLSFSQVEHVLS
CHVGE------KARKTYLAVKIFLKRT-LKKICPFLKTYHLKTVFFHYMESK
>EP00111_Clytia_hemisphaerica|EP00111_Clytia_hemisphaerica_P020263 232 bp
F--PDFFFTYTGSLREGFGKMLP--STHDIMLVPDGVTLGFSILESEAVAGYLWLKLEDK
YLTQWDQFCRGCSILSSSIWREKIRQVLQK-SMDVKKDNVSVENNGPALTIEVSATKRKY
FYADFTLGLQCK-SWPEKAKGEWEAVEEIKKLGCHVVPKSSTSPGLEWRYSFSQAEIILA
KHIPQ------PVKSAYLAFKALVKRH-MNKREGKICSFALKCIMFRLVEKP
>EP00111_Clytia_hemisphaerica|EP00111_Clytia_hemisphaerica_P002318 232 bp
F--NGQPIDITGSAVERFGLPTS--SDFDLMFSFKHFIASAHFRSPRIDPGFVLLKPTDE
TLNELKGLFTDVQFLNASKIKDILYEVVSQ-T--PM-FFSLVEKEGPAVNVMIGTSHNNG
FLADFTFSVK-A-DWPSL-CDRWQDVEKILGMGCHVVPKSQPDVGITWRYSFSKAEVELS
TLVHP------VARKCLLALKMISKNH-LQPTARWLKSYHLKTVLFHTLENT
>EP00067_Danio_rerio|EP00067_Danio_rerio_P010521 232 bp
L--PNEYLLLSGGAREGVLDLKG--VDFDLDFTLLVPALKPVLDMRHSPPSWLSLRLCDP
TLARWHICCDDGCYFSPLLVADWFWSVVVTAVEELRPIPVRVERNGPLTTLILTAG-S-R
ILYDLLPVVSFR-GWPAVAQGHWITEEEA-ISGFYLLPCCSPRPDREWRLAYSRSEVQLK
KCVPY------PMAQAFQAAKAVLSRL-LARPRTGLSLYHLRTLMFWACDRP
>EP00074_Homo_sapiens|EP00074_Homo_sapiens_P035902 232 bp
F--ISS-LSEIDARYEGLEVISP--TEFEVVLYLNQMGVFNFVD-DGSLPGCAVLKLSDG
RMSLWVEFITASGYLSARKIRSRFQTLVAQ-AVDKC----SYRDVVIADTSEVKLRRE-R
YVVQITPAFKCT-GWPRSAAQIWNRVAEVKAEGFNLLSKECYAESDAWVLQFGEAENRLL
--MGG------CRNKCLSVLKTLRDRH-LELPGQPLNNYHMKTLLLYECEKP
>EP00111_Clytia_hemisphaerica|EP00111_Clytia_hemisphaerica_P023661 232 bp
F--SDS-IAMVGSGAEQFSLPYY--SDFDLMMSPKEESAAFESFAANLPKGFIHLYEGNE
-------------ILSAKSKRENLEGINFN-KIYWLVSNDTVKINGPAITVFSRAF-AYN
LYYDITLSIHCM-DWPSQVSDKWEDVKRIMAYGCHLVPKSPEGDEKAWRISFSKNEVEL-
-LIPP------VARMCFITIKSIRKND-YY--LSKISSYSLKTIFLNTLEKT
>EP00794_Sanderia_malayensis|EP00794_Sanderia_malayensis_P006046 232 bp
W--VIKYAKITGSVAQNLKCESK--SKADVMFLSKFPEINEYSIISGSEIGFCRIKYNSK
AMSIYSTL-GIMPLLEVEL-RGDIEKFFKI-FMDVLYDRKSTRR---LVL-DIKEEHKKT
GSVDLVPAIDCR-GFPDEAMPKWRIVEQVIEAGFQLVPKAPKSMDTSFRYSFNDAENLLC
LSLSD------QHREVFRIVKMFYYEK-LQREPKLLETYHLKTLLFWFLEEQ
>EP00111_Clytia_hemisphaerica|EP00111_Clytia_hemisphaerica_P016766 232 bp
F--HESVLVPTGSVAERFSVPLS--SDHDFLIEYASVRASIRIETVNLNPGFVKLHDSS-
-----------GSVISAKEVKTRIQEAVMK-ID-IRYVGGSISQKGPAICLNYHIL-KQF
FYADLTFGIPCG-EWPFS-SNRWADVHRIVDMGFHFVPKSQVMEGVTWRYSFSLAEVELS
RLISP------VARKCFIALKIIGKDF-LKQCCKNFKSYHMKTIFMYTLENT
>EP00103_Capitella_teleta|EP00103_Capitella_teleta_P012631 232 bp
F--SDTVPELAGSIPEGFAVPAH--NPMDVESSDSDMVIVWFMETDSCYPGYCRLVATTP
E-LTDPSFLDKCMYLNGNILDAILQGSLLR-LKMTG--LQELVRHGPAVTNL-P-F-SKL
VETDFVFAMPCT-EWPDVPKKSWVFKKKLIAEGCLVVCIPHRWREVEWRISFSRAERALA
NSLTD------IHRQCYVLLKVLVKGT-LEP-AQFISSYHLKTLLFWSCERF
>EP00795_Rhopilema_esculentum|EP00795_Rhopilema_esculentum_P003030 232 bp
A--STSHFKVTGSASQMLKCVSS--NQADILLLSSFPKMTQDALLPCEEPGFYRIKQLKM
-FVLDFKL-DIIPILDERS-KRHAEKVIDV-FMHIAPDRIFVSEEDDHLF-S--MHQEMK
GSFDLVPAISCE-GFPSIANNQWEVTSKILKAGFHLVPKPSKDPSTMFRLSFNMAETLLA
ETLTV------FQRECYRVYKMYFYEK-LRREPKIITTYHLKTVFYWLLEET
>EP00064_Thunnus_orientalis|EP00064_Thunnus_orientalis_P011857 232 bp
L--PNEYLLLSGGAREGVLDLKG--ADFDLDFTLLVPALKPVLDMRHSPPSWLSLRLCDS
NLFTTNTDC-DGCYFSPSLVTDWFWGVVSEAVEELRPIPTRLERNGPLTTIILQAG-S-R
VLYDLLPVVSFR-GWPAVAQGHWITEEEA-ISGFYLLPCCSPRPDREWRLAFSRSEVQLK
KCIPF------PMAQAFQAAKAVLARI-LARPRAGLSLYHLRTLLFWACDRP
>EP00104_Lingula_anatina|EP00104_Lingula_anatina_P017278 232 bp
M--PSYQLKVIGSTVDGLAVPLA--LHIDVMLVLSPPYFPFVVDGRGCHAGYVKLKIQGQ
HLFEVPDILRGDLYLSNTCVQHYIKNVNSS-SGPLR-EKFRVHLHGPAATYEILSSDDLL
STGDFVASFPWN-EFPREAEESWEQIQAVKEFGCHLVPVANPDCRTEWRISFVLAERHLA
LSLNQ------VQRHVYRIIKLIHKHL-LGE-SCTLSSYHLKTTLFWLCERP
>EP00078_Anolis_carolinensis|EP00078_Anolis_carolinensis_P008034 232 bp
L--PNRYLLLSGGVQQCSVHLPG--TDYDAAFTLLVPILNPVLDMTQSPVGHTRLSLQDP
AVNLWSEL-GEEAYLAADRVSEWFFRTLSTCAED-----TRVERSGVVTSVIVCAG-L-R
VLYDVIPVVAFR-GWPEVAQPHWLQDEEV-AGGFYLLPSS----GNNWRLAFSASELNLR
RMLPL------PLAWAFRAAAAAISGG--GLLGGGVGPYHLFTLALWSCERP
>EP00105_Crassostrea_gigas|EP00105_Crassostrea_gigas_P004271 232 bp
F--KIRSLQLIGSMYEETKISVP--NEFDFFAVFDYDVIGE---R-IL------------
-----------EPGCRPGFTKIRVKSLLPSQIATPG--TLGWKRRKRTFDLYWK----DD
IAVDIMPAFPVIYRLP--TT-ACTDTMHEGNQACFLIPRSCEYEGKCWHNS----FAHAE
SELIR--KMDAGKKKCHRVLKQLFTDDLM-GKSGFLTSYALKSAIM---YKS
>EP00105_Crassostrea_gigas|EP00105_Crassostrea_gigas_P039541 232 bp
F--AVANLIPTGSFYEGTKIGAP--DEFDFMLTLAKLSGAD---K-IL------------
-----------QPGDWYPYIKLQPG-EFPQKYKNKD--FLGNPRFVA--TDFWK----EK
IGVDLMLAIDH----------PSLESFKELYKHCHVIPKSDMAHTKCWFVT----FSCME
RELIN--NMNEHHKKCYKILKSLISSDITMRKCMNLSSYTLKTALFH-VYGE
>EP00046_Monosiga_brevicollis|EP00046_Monosiga_brevicollis_P002384 232 bp
AF-LEYEMLYTGSAYEGLKVKSA--NEFDVMAATKDWDRDM---L-RL------------
------------ADSERAEAYRNFNRNLG-----------RIRANGPGGGV--P----GT
TTADLVPAVPVVVDGACEPG-PSIIPDW--QKKIYAI-T---RNDGRWRLSLSMLEKEYI
RGQ-----RNPSSKLCLRIVKYIAKLCS-----TKLKSYHLKMA-WLAFFLK
>EP00047_Mylnosiga_fluctuans|EP00047_Mylnosiga_fluctuans_P010849 232 bp
M--KGYEIIHTGSAFEGLRVANA--EEFDFMFAAGSDSHRL---H-SK------------
---------SSAQLGNAQSFRDKFKEVVRGAVSAAI---LPPSTSGPAIFLDFRA-QADQ
LTADFVPAHRLQVRFCL-------------------------------------------
---------------------------------------------------P
>EP00103_Capitella_teleta|EP00103_Capitella_teleta_P024415 232 bp
S--IG-KLIGRGSSHEGLKIRKP--DEFDVLIPIEIDDAYR---Y-AW------------
---------EQAGVLPAASIRTKFQGAVQRFVNKYIR-GYKPSTHGPAVTLDVYG-NRKL
FSVDLVPLVRLEGNWLVAKP----------HP-ASV-KP---FSRNLWRRS----FTHQE
HDYIK--LIPLESKKILMIVKAMIDNYA---QMGMLPSYVYKVAFMHWF--D
>EP00052_Salpingoeca_macrocollata|EP00052_Salpingoeca_macrocollata_P004294 232 bp
A--EGFHLLRTGSAFEGLKVARP--NEADFMLLDISEPIPR---L-PA------------
---------AQAFLPPPEKFRQDFAAAVKATNPS-----CKTSVQGPGVKLSYTD-HGVS
FTADLIPAIRVRVDKIFAWS----------HR-WLPIPE---RVKWGWRLS----FSVME
LNYIK--HLT-NKKMCLRFVKYLS-EGR---RPGKLKSYMLKNAWLDFL-LH
>EP00047_Mylnosiga_fluctuans|EP00047_Mylnosiga_fluctuans_P010850 232 bp
M--KGYEIIHTGSAFEGLRVANA--EEFDFMFAAGSDSHRL---H-SK------------
---------SSAQLGNAQSFRDKFKEVVRGAVSAAI---LPPSTSGPAIFLDFRA-QADQ
LTADFVPAHRLQLNWAQSGT---CPGVSD-HL-YVVAKQ---NARPGWRLS----FSEVE
RALIQ--HVSINIKECLRIVKLHMKREA---GGSPVKSYVLKTLWLHFVEAM
>EP10057_Bacteria_all|CDNTase022_D04_Myxococcusxanthus 232 bp
L--RPTESFISGSYGRNTAIRPL--HDIDLFLVLADDGRN--------------------
--------------PPPEDALARVQWALRAEFHD-----KETRLQN-SVNINFT----TE
IGFDVVPALYDPWG-------------------GYLIPD---RRAGQWIRSNPRKHQEAC
DDAND--VAKKKLKPWIKAIKRWNFRHD-----KPVPSFLLEVLACRGVTHS
>EP00404_Azadinium_spinosum|EP00404_Azadinium_spinosum_P056438 232 bp
I--SVVQVVKGGSLFKGTAVVTH--FDVDLVFLVDIEVDD--------------------
--------------IMKKGVLRRLKAALLDCLDD-----NEVILINPSVSCEL-----DG
MEFDVLLGAS-------------------------LLGG---RPTDDWSSSLSATVSESS
VVAVR--NQTDTVKLAVVLLKFWREY-----------------------REL
>EP00406_Dinophysis_acuminata|EP00406_Dinophysis_acuminata_P040250 232 bp
C--AIEDFEIAGSLAKGTAVCPS--ADLDLVVVMRDFDP---------------------
--------------PRYNEYMDWI----EGVLGA-----QGFEGAVVHIQPD------SG
SGVDVLVG------------------------------G---RVRDVAEVLWSASCNKLC
VKFVR--DRPEAVLTAIRALKAWRDSLE----------------------IG
>EP00294_Goniomonas_avonlea|EP00294_Goniomonas_avonlea_P006753 232 bp
F--RPMRVMKGGSEGKNTTIRR---SDIDLVVVLNEFNH---------------------
--------------KCIREYCATA----RSALDA-----ESMTTIRMKLLIRK-----GT
DQRDVDF------------------------------------------LPWSYSCTLEQ
VDHVK--QKKARLHEVILQCKIWMDNLKSP---VLVSGYYIELLCIKAFEDH
>EP00404_Azadinium_spinosum|EP00404_Azadinium_spinosum_P001917 232 bp
I--SVVQVVKGGSLFKGTAVVTX--EEA--------------------------------
------------------------EGSPAGLLDD-----NEVILINPSVSCEL-----DG
MEFDVLLGAS-------------------------LLGG---RPTDDWSSSLSATVSESS
VVAVR--NQTDTVKLAVVLLKFWRXTIDSS---EDLRSLLA----DP-GFVW
>EP00405_Crypthecodinium_cohnii|EP00405_Crypthecodinium_cohnii_P039486 232 bp
V--RIVQAVKGGSLFKGTALRDG--FDIDLVFLLNLSVAM--------------------
--------------LDDDEVLAELKGSLKACLEA-----HKIEILDPSVSCEL-----SG
SGFDIHFFRS-------------------------EPRA---RPRSHRAGDLVSSINEAC
VAMVA--NAPEPVKLAIVLVKRWRDANHL----QHFKSFFAEGIVLYAANHL
>EP00797_Seminavis_robusta|EP00797_Seminavis_robusta_P020410 232 bp
F--GVDRCCVSGSFGKGTALRN---FDIDLVLFLNNEQP---------------------
---------------PFTNSLRVLTRQLPPMLPG-----L------YSVQFCL-----DG
FNFDLLPAPN-------------------------FTKA---NHSDKQM-YWGPALAEST
VKYMK--SQPPFVNAAVRLAKLWKKACAAG-PHTWFSSFVVEIIASEATREL
>EP01093_Parvamoeba_rugata|EP01093_Parvamoeba_rugata_P018288 232 bp
SSSNDIAFSKHGSKHEGTFGRKL--DDMDIYVAFNGDGLTW---D-GNVDGSSKKT--NT
NTKPL------SKQSAIDRMRNLVRIALPKNVSK-----DKVSAGKRGVKVRDV----GG
RDYDIIPSFAFYDG--N-------------GQMNHVIPA---TGKRQWEKNPTETYLGEL
NDLNVDKGKLASFKDMIRALKMISKKHKWK-ETFG--------ITSYMIKAA
>EP00007_Cunea_sp_BSH02190019|EP00007_Cunea_sp_BSH02190019_P007644 232 bp
SRSEDLAFSRHGSKHEQTVADRL--NDLDIYVVFHGVGFVW---G-GRPWGHTRDV--TN
DAAPL------KPCGAIELMLDIVKTALPSSVDL-----SKVRKSKRGVAIVGM----NR
RDYDIIPAFLRRDG----------------EEYFHVIPN----GTGEWTLNPTDQFISKL
NKLQDAPNKIVAFKDMIKVFKGTARALEWK-HKYG--------ISSYMIKWA
>EP00027_Filamoeba_sp_ATCC50430|EP00027_Filamoeba_sp_ATCC50430_P009047 232 bp
SRDNEVAFSRHGSLYQRLSLDIP--NDIDIYVALDGFGLQH---M-NLEAGQPF-T--YR
NESPL------WASDAAEWMYRMVKRVIKNSFGR-----ANVERTKRGAKVTGF----GY
LEFDIIPSFLLKKPYIN-------------GQYSHAIPC----GD-KWEINPTTMDMRIF
QEIGDTENKVFGFRDVVKLMKYCCKQLGWI-EKNK--------LSSFVIRFA
>EP01116_Phalansterium_solitarium|EP01116_Phalansterium_solitarium_P015716 232 bp
VSRLHDGRMHAGSYAQHV----NNNFDFDVLMVLEPKDAVT---F-PS------------
-----------KGYVAPRELLGIVRGALSSDYSL--------EVQGPG--STIKH---KD
FKMDLVPAVVVNVAQKKL------------GD-ALAVPH---LRTQQWRRSFSSF-----
DEVKH--DLEPDWRNLVRLMKIIRDQHF-----TSISSYVIQHFVRRANAVK
>EP00011_Vannellida_sp_DIVA3517612|EP00011_Vannellida_sp_DIVA3517612_P011620 232 bp
RNTGKIEFVHGGSYPKGTQVKTPKEYDFDILVVFRSDHYRK---N-DL------------
-----------QTRHSDRMLTKVAREVASSLGMT-----HEPKRTPPSVTVKYES---KT
LSFDLLPALRVA------------------GD--YVVPA---EAGGSWEPSPTDSERQWF
LEM-R--AADSTLIPVIRTLKFLGRAHS-----WDISSFVLETVVLRIFVAA
>EP01116_Phalansterium_solitarium|EP01116_Phalansterium_solitarium_P018081 232 bp
VSTLHGGRMHAGSYAKHL----DGKFDFDVLILLEPRDAVT---F-DS------------
-----------KDYLPPLLTLRIVKKALGTSGKK-----FEFEVDGPA--SSFRR---EG
FEMDLLPALLIKVSKKEY------------GD-ALVVPQ---VLAEVWKRSFSSF-----
DELDR--DGDRDWLNFIRLLKTVRDKLF-----RNVSSYALQELVIHVKGRK
>EP00746_Dinoflagellata_sp_MGD|EP00746_Dinoflagellata_sp_MGD_P116506 232 bp
A--AVKRVSTAGSFAKGTDVEGC-DSDVDIVVIIDDYSEAR---Q-L-------------
--------------TMLEQVVALIWHELEVVAITHHD-GCILDKTRSYVHGERQ-----G
VHFDIIVGADVTTAD------------------VIVSPD------CN-DGRYGAFFIEMH
VAFVQ--SFSLEARNAVRLAKWWRSQI---------------------PTFT
>EP00421_Protoceratium_reticulatum|EP00421_Protoceratium_reticulatum_P007348 232 bp
W--TVHRVIQGGSVNKGTAVRTK--YDVDLVVLLNMKVFED---S-A-------------
------------VQ---KSLKDGLLRCLKKHGIEV---DNSLSNPYPHLACTLY-----G
VNFDVLIGVHMKKRDEGL-----AAAQLAAVQ-DLVLNAK--DRR-I-ARCLSGTCTESI
NSIIR--EETKCVKQVIILLKHWRTVQK----LPRFKSFVAEMIVLSSAHRL
>EP00480_Reticulomyxa_filosa|EP00480_Reticulomyxa_filosa_P025644 232 bp
S--HVYGVVLGGSLQKRLAIGKK--YDGDLVLLCQMGKMKV---S-E-------------
------------ARERKQKILEWITNTVTRLQRSD---SRVLQVPKKCLSVKFE-----N
YEFDLLVAFTYEKRLYDYKS-LGTHVYLFSKE-ELEMTAE--DEHFL-KENMSAALTLLG
TYYLR--EELKNALRAILLLKTWKYDLQQEYPNLCIKSTTIEMLCVYAREFL
>EP00480_Reticulomyxa_filosa|EP00480_Reticulomyxa_filosa_P007837 232 bp
A--NFAGIILGGSVQKGTSIADS--YDEDLVFLLNVPYILK---T-A-------------
----------------HHCIIENMFLRLSALVKRM---AQEISEGGYYVAIVWK-----N
IQFDVLVAFNCLTSIE-----------------------W--DILIW-GENLNETVKKLS
NSAID--NNYIYARALLSFLKCGKK---KKKFNKLPKSYSLEIIVASVHKTV
>EP00480_Reticulomyxa_filosa|EP00480_Reticulomyxa_filosa_P024262 232 bp
R--RVYGVVLGGSLQKRLAIQHK--FDGDIIFLFHLKKIKK---T-S-------------
---------------------------LAKDQRSN---FRIISNHKRNLGIEYE-----G
YEYDILVAFTYEVRLYHYKA-NKQHVYLLNNN-ELKIAAS--DHHFL-HCNMSAALTILS
TYYVR--ESFTETRLAILVLKAWKQYLVRRHPHILIKSISIEMLCVYAKYLI
>EP00058_Branchiostoma_floridae|EP00058_Branchiostoma_floridae_P014853 232 bp
F--TVCRFIKGGSLGKGTAIKSK--SDIDCVMFIDELQIDD---S-G-------------
------------YSETSRSIAYDVEDRTKHA-------------VKLSMQTQKD-----H
ESVDLLLQPTGYKKAE-----------------VYAMMGR--MTPSG-RENCSAALVELQ
RDFVK--HQSTDVKNLILLVKMWKKSSV---AVTTLKSYQLELLCIHVWNSL
>EP00162_Nutomonas_longa|EP00162_Nutomonas_longa_P013100 232 bp
---HFVRVEIGGSYAREMYLSGL--SNVDLFVVLDRKSHDI---R-A-------------
----------------VRAAIGECADALKKSIKG-----RFVQ-RDYSLEIDMD-----F
TTFTLIPSFVAPDGL------------------------------GI-PESGTGTLLYVN
NAAIV--KLTGLGPRIVRLVKLWNYL------RRPLKSFHIEVLSYDAFTEK
>EP00480_Reticulomyxa_filosa|EP00480_Reticulomyxa_filosa_P021013 232 bp
R--RVYGVVLGGSLQKRLAIRHK--FDGDIKYQNDHYKHAQ---R-V-------------
----------------QREILTWISDRVAKDQRNN---FRIISNPNRNMTIEYE-----G
CEYDILVAFTYEVRLYNYKG-DKEHIYLLEDE-ELERIAQ--DDHFL-GRNMSASLTLLS
TYYVR--ETFKETRLAILLLKAWKQYLLRKGTEKLIKSISIEMLCVYAKHII
>EP00409_Alexandrium_fundyense|EP00409_Alexandrium_fundyense_P004664 232 bp
L--ALH---IAGKSGYVPAVGSY--YDD--------------------------------
--------------------------------VEI---DRSLGNPYPHVGCTLY-----G
VEFDVLIGVHMKKRDEGL-----AAAQLAAVQ-DLVLKAE--DQM-I-ARRLSATCAESI
NSIIR--EEEECVKQVIILLKYWRVVQQ----LKKFKSFVAEMFVLSAVHRL
>EP00419_Tripos_fusus|EP00419_Tripos_fusus_P058904 232 bp
I--RPQKIYEGGSFKKNTNLGYH--HDVDLVLFLNDFDFRK---M-E-------------
--------------EYCRQVLTN---AFPNLQGPV---YK-RSTP-YCQKLSFR-----M
LDVDLVITGDPHQNYYPPAS-YHGACSLQNDD-EILNAK---------------------
----------ATLHYLIILCKHWKRQNQ---WTQGPASYYIELLCIRTFATA
>EP00876_Tetrabaena_socialis|EP00876_Tetrabaena_socialis_P001365 232 bp
G--KHNDLHLDGSVMRGTALSN---SDIDLVVCTTEDVKDK---N-K-------------
-------------------LLDALGDRLMH------------KYGKANVGIQRH-----R
KSADVRVDLCCEAKLE---------------------FSV--DLLFE-CATVGVPLSPVA
DSLLR--CPA---KVAVRALKLFLRESF---GVAKLKSYCMEAATVGEQEQD
>EP00446_Apocalathium_sp_SHHI4|EP00446_Apocalathium_sp_SHHI4_P002915 232 bp
A--RCAEVHLTGAASKAQCVI-A--TTSTSQSLSTISSLLT---X-K-------------
--------------SSAMMLAERFRESGI-----------VKWCEKHLVKVQHQ-----G
LEVDVVPTGRID------------------AG-RL---RS----LPD-TDGWRGSMAMQH
ANVLG--QMPAWRKDVVRLLKAWSRLKL------PVPGLLLELV-AQSVPEP
>EP00408_Alexandrium_pacificum|EP00408_Alexandrium_pacificum_P007682 232 bp
I--QS-KALPTGSIGKGTALRRC--HDLDLAVVMNDFDPQK---P-K-------------
--------------EAVKRVAERLRAHGV-----------VHHIERHLVKIESE-----D
LSVDIVPTGKID------------------SS-LL---KI----EKD-VSGWRGALALEN
CRIMD--RMQPSQKDVVRALKAWARLVL------PLPGLLAELI-VWNSPVP
>EP00408_Alexandrium_pacificum|EP00408_Alexandrium_pacificum_P034294 232 bp
V--SA-RGRPSAV---------A--MILTXAVVMNDFDPQK---P-K-------------
--------------EAVKRVAERLRAHGVR----------VHHIERHLVKIESE-----D
LSVDIVPTGKID------------------SS-LL---KI----EKD-VSGWRGALALEN
CRIMD--RMQPSQKDVVRALKAWARLVL------PLPGLLAELI-VWNSPVP
>EP00427_Karlodinium_veneficum|EP00427_Karlodinium_veneficum_P032542 232 bp
V--RASEVHPSGSVGKGTALRRS--HDFDFVLVLRSFDSSN---P-K-------------
--------------ASVAFIADKLAGSRVR----------NISLERIM-----X-----E
LELDLLPTGYID------------------VE-YL---RR--MHEPE-NNGWRGAIQMQH
TSIIS--QMPQWRKDVVRLLKAWVKIKL-----TKVPGLMLEII-AQEVPVP
>EP00069_Balaena_mysticetus|EP00069_Balaena_mysticetus_P021206 232 bp
V--QIEEVRQAGSYKKGTMTTEH--NVADMVVILKILPTLE-A-I-A-------------
--------------ALGNKVVESLR----AQDPSET--GFEISSSDATVKILIT-----T
VKLDPELHLD--------------------IK-----------------VLQSALAAIRH
ARWFE-NASQSTVKVLIRLLKDLRIRFP---GFEPLTPWILDLLGHYAVMNN
>EP00111_Clytia_hemisphaerica|EP00111_Clytia_hemisphaerica_P017366 232 bp
Y--SIDRERLAGSTAKKTAISGH--IDFDCVVFVNPQDKQG---F-N-------------
--------------VKIPEVLDNFEEILISNEK------FDLEKDPSTLQVTID-----D
IGFDICVGLNQTYHS----------------------------NHRD-KKGQSVAFVERS
IEFTK--QKSAFAHEVARLAKFWNKTIVLENSYVSGRSTIMELIAFAAAAAE
>EP00737_Agarophyton_chilense|EP00737_Agarophyton_chilense_P001669 232 bp
----LSDLQPGASYGKKTMMKGD--GELHLYAIQQDFQPEN-Y-F-E-------------
--------------KHLKPILEALKSDKRFD----------IKENGFAVAFYTN-----G
IEVRLYAAGILY--GG--P-----------KD-LLL--PM--HQLAR-DVHVETSCSVLR
VRVIA--NQAPLYHDLVRVAKRWRSTSDFMSKADTPGDYLIELLMLEAYTGA
>EP00049_Salpingoeca_infusionum|EP00049_Salpingoeca_infusionum_P012186 232 bp
L--NVEETFAAGSYGNDTTIGNK--PNVDLVLVVNSWDSRE-T-W-Q-------------
--------------TSLHHLIEGVPG---YN----------IKNTRFAVQFSLA-----G
VEFDLLPVSRQTWESP--P-----------QP-QS-------IPLAR-REWLSVACARQQ
VEFVK--KHKGNHTGTIRLLKRWASQHQWCDYKHKPKSYLIELLVIYFARSS
>EP00427_Karlodinium_veneficum|EP00427_Karlodinium_veneficum_P064852 232 bp
V--RASEVHPSGSVGKGTALRRS--HDFDFVLVLRSFDSSN---P-K-------------
--------------ASVAFIADKLAGSRVVH----------HKEKHLLRAY-YG-----E
LELDLLPTGYID------------------VE-YLR--RM--HEPEN-NGW-RGAIQMQH
TSIIS--QMPQWRKDVVRLLKAWVKIK----LTKVPG-LMLEIIAQ-EVPVP
>EP00012_Vannella_robusta|EP00012_Vannella_robusta_P003249 232 bp
V--NSADVINIGSLAKQTLSRGT--NEVDIMVCFSSITGEN---F-Q-------------
--------------GYLLMIKKALETNFRIP----------IDQIVLLFKT-SN-----N
VVVNVFPTKLF------------------------G--DM--NLVKK-ADFLTADAVEEH
VALIA--KQDFVYKDLVRVAKNWRDKHCFTSLEARPSSTLLELIMYNAYSRH
>EP00046_Monosiga_brevicollis|EP00046_Monosiga_brevicollis_P008832 232 bp
L--SVDEVYPGGSYAKGTSTGAQ--SDVDLLVVLNDIPTEN---H-S-------------
--------------RWLYMVLTELRRVVELGLQGN----CDVKVTRFAVQLRVD----N-
VNVDLLPVPA--ARST--------------DQ-RMKIVNS--AALED-RRWLSVAFAKEQ
VKYVR--EKKEGVTGIIRLIKRWLATQKWRS---KPPSFLIELMVLEAKSRL
>EP00973_Karenia_brevis|EP00973_Karenia_brevis_P094891 232 bp
---------MGGSIAKGTDLED---SDMDIVVMVDSLDIVI---D-A-------------
--------------KLHAAVLASVLTCLNTQLVRT----GKGFMAKHYICGEYN----D-
IPCDILLAIP--I-----------------ND-VTPLLCE--SDGEA-RIRLGASLSRKH
VEFVS--KVETSTKEAVRLAKWWADRVVQDRLSWTLRSFLVELLILAAADAR
>EP00427_Karlodinium_veneficum|EP00427_Karlodinium_veneficum_P008020 232 bp
F--DIDHVVKGGSVGKGTACADC--MDAEAVFFLKGLPPTR---H-D-------------
--------------AWLPTLLKSVSSILSDSV--------QCEIVDDAVLLRVK----E-
LSVDIRFSPT--FETY--------------AD-AIQNLGI--HGPDA-RKSYAASLAKER
TQFIS--RQPSHVKVTIRLLKWWRGQQDWSEKITYPKDEVLELMAVYSAVQT
>EP00056_Hartaetosiga_gracilis|EP00056_Hartaetosiga_gracilis_P005419 232 bp
F--NVAEVFVGGSYAKGTSIGKH--SDVDMVVVLNNIPSDD---H-Q-------------
--------------YWLLSMLASLKERVDF--PRT----CVQNTTRFALHLRFE----N-
VDIDLLPVPA--ENHP--------------K---ASMEKA--STPFD-RQSLSVAFSSSQ
VKYVK--DNKGGVTGIIRLIKRWVKQHDWQDFKSKPKSYIIELLVIRAREMI
>EP00439_Symbiodinium_sp_Y106|EP00439_Symbiodinium_sp_Y106_P028892 232 bp
L--SVGRTIFLGSVGRGTAIEGS--VDAQALLLINGKPATD---R-Q-------------
--------------KWLPPLLPSLAAALSQDLGEK-----RVSVTDEAVHVHIA-----G
VSVEVVVDAV---------------------------------------GGPLALAADRS
ARLFD--KLPTAVKVTMRLMKWWRNQQPWSSDEERPSDLLLEHIV-ASTTSP
>EP00927_Polykrikos_kofoidii|EP00927_Polykrikos_kofoidii_P048044 232 bp
L--AVHHVVVGGAAGKDTAIEGA--ATAEVTVFLEGLQAAG---N-E-------------
--------------TRLPGLLNSVMIGLEDHLESG----IRVGVHDDVVRLEVD----GL
TSVEVRLAPV--FATH--------------GQ-ALQALEE--ASTQM-QRFLQAALACQQ
VRFVK--KQAAPVKVTARLLKWWRGQQQWSSKLTRPSDDLLDLIAIHVATRM
>EP00039_Didymoeca_costata|EP00039_Didymoeca_costata_P007383 232 bp
M--YVEDVVQGGSTEKETSVKGR--FDLDMVLFIRNFEYSK---M-I-------------
--------------EYK--------RLAQHHVEHR---KIWLKDTPAGSTYKFQ----N-
IEVDVLFTGK--YKAA--------------KP-IAEPIAY--TNEK--TRFYMASLVKEQ
VAYVH--DKAGPVLDCIIGIKKWIKKKNWDE-IRPPSSYLIEVLVIHTAYPW
>EP00421_Protoceratium_reticulatum|EP00421_Protoceratium_reticulatum_P018842 232 bp
L--SVERVVRGGSVGKGTAIAGA--SDAELVFFLRGLPPNG---H-E-------------
--------------RWLPPLLRAAAAVLGEQLPQ-----LEAACLEDHVLVRGR----G-
LQVELRFSPC--FESY--------------AR-AVQALGE--QGPEA-RRFFTASLAEQR
VQFIS--RQPGPVRATIRLLKWWRDQQQWSAGLVRPRDEVLELMAVYSAVQT
>EP00919_Chromeraceae_sp_WS2016|EP00919_Chromeraceae_sp_WS2016_P062133 232 bp
I--EITDIVKAGAVGKGTAVAGS--CDAEIILLVKGLPYFK---S-G-------------
--------------VWYPQLIRALSVILAPRLIHQV--ATECYPTDRAVVIQTS----IG
VTTYLKICPY--LEGL--------------DN-IFQIISN--ADVET-REMLQLLYRKEQ
VSIVF--KQIGQVKMSIRLMKWWRGQQVWNEIINIPSDYLIELLSIHAYHTT
>EP00746_Dinoflagellata_sp_MGD|EP00746_Dinoflagellata_sp_MGD_P164539 232 bp
I--EISHVVKGGSVGKGTAINGV--TDAELVFFCKGLPSSI---Q-G-------------
--------------QWLPSLLKAMAGALTQHSEEVD--YLEIAVTSDSISLKVK----GL
MDVKIRFAAV--FDSH--------------SE-AVQSLGE--QGPQG-WKHLPVTLTKEK
VQFIS--KQPGQVKVTMRLLKWWRDQQTWDSEYVTPSDELLELLAIYSALQT
>EP00439_Symbiodinium_sp_Y106|EP00439_Symbiodinium_sp_Y106_P058929 232 bp
L--NVARVTKGGSLGKGVGISTT--PDAEVVLFLRNLPSDP---G-R-------------
--------------PWLKPLLRACAAILKNHFEEA-------TVLEDCVRLVVP----GV
LYLDLWFAPA--LDEG--------------YT-KVKAMAK--EHPGF-HSFFHTLLVEQR
VQFVA--RQPGSVKMTIRLLKWWRDQQDWDSPRKEPSNELLEL---------
>EP00416_Gambierdiscus_australes|EP00416_Gambierdiscus_australes_P020151 232 bp
L--NVCTAVKGGSVGRGTAIEDA--ADARLELFLDGLPPAG---R-E-------------
--------------RWLPSLLRSAEGALSQCCGEG---IVAVGVAGEALRVCLG----NG
VTAELFFASA---------------------------------------QGEAAALSERR
VSFIA--RQPAAVKAAMRLLKWWRARLQWSSARAYPSDDLLELLAVHAVLQA
>EP00437_Effrenium_voratum|EP00437_Effrenium_voratum_P023433 232 bp
L--DIARVVTGGSMGKGTGAGVP--ADAEVVFFINTFAPE------A-------------
--------------QWLHQLLPAVAALLSQRLK--------------GVLAQVP----AG
AALELRFAAE--R--S--------------YR-QAKAMAK--HDPQA-WR-WQTSFVEQR
VRFVA--RQPGSVKATIRLLKWWRNQQEWSAPIFQPSDEILELTVIHAAQSK
>EP00435_Cladocopium_sp_Y103|EP00435_Cladocopium_sp_Y103_P015531 232 bp
L--NIHQAVKGGSMGKGTATSAL--PDAEVVFFLHASNPET---R-E-------------
--------------KWLPPLLKASADILKTKYQ--------VELMEDSLRLHSL----PT
LRVTLRFAPA--MSL----------------I-QTKALAK--QNPSS-WRLFQCSFVEQR
VHFVA--KQPGSVKMTIRLLKWWRDQQEWSAPLYEPSDEILELLLGKHNVSD
>EP01067_Filipodium_phascolosomae|EP01067_Filipodium_phascolosomae_P007222 232 bp
-------------------IVDC--ADGEIVFYVAGFPRSR---E-S-------------
--------------SFENSLLDATAAILKTRMDNFI--YVDIRRRERTVRVEVR----NL
LQLDISFCPV--VGSY--------------YD-ILKSLSC--MSPSE-REAFHRALMRQR
TQLVA--KQNGQVKVTMRLLKWWKVQQHWSDEYTKPDDYLLELIAIYSGQQS
>EP00039_Didymoeca_costata|EP00039_Didymoeca_costata_P026079 232 bp
M--TVTNLVHGGSTQKKTCVKGR--FDLDMVLFIKDFNPRN---L-P-------------
--------------KYK--------RLFQDKVEHD---KMWVSDTPAGSKYKHK----N-
LDVDVLFTGK--YKGK-------------------QPIAY--TNVK--TRFYMASLVTKQ
VAFIR--EKAGPVLDCIIGIKKWIKKKNWIKKIRQPSSYLIEVLVIHTSYAC
>EP00408_Alexandrium_pacificum|EP00408_Alexandrium_pacificum_P043300 232 bp
L--ALEEVVLGGAAGKGLLAAPQ--PQAEIVLFVRQLPSRN---F-A-------------
--------------QWLPHILDTLSPVLEYQLAEKR--ASKFKVEKDHLRFQLA----KE
LVVHVYICPV--FKSR--------------EH-LLECIKT--SPPAE-RFYFYPAMVKER
ND--------------------XRRQAVAADEGADPLDXLVELVIINACQQL
>EP00421_Protoceratium_reticulatum|EP00421_Protoceratium_reticulatum_P040258 232 bp
L--DLGRIVRGGSVARGTAIEGA--ADAELVLLLNDPA----------------------
-----------------PGLLRSAAAKLLAHLTGTH--GFQLGTFDDGFRVGLD-----G
WPVNVFLAPA--PESY--------------GR-TLKLLAA--AEPEA-QQLRSPLLSEQR
AAFAA--RQTEAVKVTMRLLRWWREQRSWSSEAARPADELLELIAAYAAASS
>EP00390_Vitrella_brassicaformis|EP00390_Vitrella_brassicaformis_P012849 232 bp
L--AVTEVVRGGGVGKGLVTLEK--ADALIVLMVKQLPHKD---H-H-------------
--------------KWLPSILETLQAILQVHLASHQ--AGNFCVGGDGSGVCRD----LP
LHIRIQLSPV--YATP--------------SS-LWSCVRD--TPQHL-RHYLTPASAKHA
TQIVA--QQNKYVKEAMRLVHLWSSRQPWSSALTTPSDYLLELLGIHAAHQL
>EP00419_Tripos_fusus|EP00419_Tripos_fusus_P078562 232 bp
L--ALEEVVLGGAAGKGLLAAPG--PHAEVVLFVRQLPFRN---F-P-------------
--------------QWLPHIFDTLAPVLEHQLADQR--ANKFKVEKDHLRFHVT----KD
LVLHLYLCPV--FKSR--------------DH-LLECIRA--SPPAE-RLYFYPAMVKER
NDLVG--RQSQQMKALIRLMTWWASKQAWSSCFAAPSDWLVELIVIHACQQL
>EP00403_Amphidinium_massartii|EP00403_Amphidinium_massartii_P002700 232 bp
L--AVKEAVLGGSACDGMLSLD---PQAELVLFVRHLPSKS---F-S-------------
--------------QWLPHMLEALARLLEVDRPPHC--TGDIKVEKDHIHFAFA----NT
LCVHIYISPV--FSDR--------------RE-LFECMRG--APPGE-RGFFYPGLVRER
RDVLS--KQPAAVKECIRLVSWWVVQQRLSSDFERPSHWLIQCLVLKASQAA
>EP00443_Scrippsiella_acuminata|EP00443_Scrippsiella_acuminata_P015055 232 bp
L--ALDEVVLGGAAGKGFCSVG---AAAEIVLFVRQLPYRN---F-P-------------
--------------QWLPHILDTLLPVLESQLASVK--AERCRVEKDHLRFSLE----SD
LFVKVFISPV--FRGP--------------EH-RLECIKA--ASIAD-RPYFFPAFVKER
SDLIG--RQPSSAKKLILLTAWWASKQNWSSPLNAPSDWLLELTVVHARGQL
>EP00444_Apocalathium_aciculiferum|EP00444_Apocalathium_aciculiferum_P052857 232 bp
L--NISRTVKGGGLAKGTAIPGD--VGADVVLFVPGLALTD---R-D-------------
--------------RWLPGLVGSLAGVLTERLVGRH--GIAVRAEEGAVRVLTE----GG
LEVRLLLSPE--FGAY--------------SE-ALQAMRS--QKHAM-VLSGKAAFVSQK
VRFMD--RQPAAVKATVRLLKYWRQQQQWSSAATRPSDELLELVAAHLALRQ
>EP00746_Dinoflagellata_sp_MGD|EP00746_Dinoflagellata_sp_MGD_P064408 232 bp
L--AVQDVVLGGSVSMGIATEEN--CNVEIALFVKGLQQKG---H-A-------------
--------------KWLPHILETLVAVLEMALKQK---ASDFRTDGERVLFPAS----PA
LYVTVLLSPI--FPAH--------------DQ-LMEAIKA--TEPMM-RHYYRSSLLNRI
VKLVQ--TQHEVVKSTIQLVQWWASRQRWSSTLATPPPYLLELIVIHTALRS
>EP00490_Sorites_sp_Unknown|EP00490_Sorites_sp_Unknown_P005919 232 bp
L--AIARVIRGGSLGRGTAFKGN--ADAEALLLVNGMESMD---R-T-------------
--------------QWLPPLLTKMALALSEDLQGKD-----VSVAEDSVQISFP----GS
FRVSLSLDAV--SSS-------------------------------------TALAADRR
ARLFA--KMSPATKVTMRLLKWWRNQQVWSNG-CRPSDLVLEELVASI-ANT
>EP00418_Pyrodinium_bahamense|EP00418_Pyrodinium_bahamense_P008158 232 bp
L--ALEEVVLGGAAGKGLLAVPG--PHAEIVLFGGNCHSAT---D-S-------------
--------------GCRTSWLDTLSPVLEYQLADRK--ASKFKVEKDHLRFQLS----RD
LVVHAYVCPV--FKSR--------------EH-LLECIKA--SPPAE-RFYFYPAMVKER
NDLVG--RQSQQMKVLIRLVTWWASKQAWSSVAAAPSDWLVELIIIHACQQL
>EP00411_Alexandrium_monilatum|EP00411_Alexandrium_monilatum_P114082 232 bp
L--ALEEVVLGGAAGKGLIAAPQ--PQAEIVLFVRQLPFRN---F-A-------------
--------------QWLPHILDTEKR-------------ANFKVEKDHLRFQLQ----KE
LVVHVYICPV--FKSR--------------EH-LLECVKG--CPPAE-RFYFYPALVKER
NDLVG--RQSQQLKALIRLMTWWTSRQAWSSSVAVPSDWL---VVIHTCQQL
>EP00450_Noctiluca_scintillans|EP00450_Noctiluca_scintillans_P009741 232 bp
L--ALEEVVLGGAAGKGLLTTG---PAAEIVLIVRQLPLKN---F-G-------------
--------------QWLPHIFETLVATLEFQLKGCR--PGSFKVERDHINFCLE----PE
IPLQVYVAPS--VASR--------------ES-LIDSIRA--APPAE-RFYFYPSMAKQR
NEFIG--RQTSQTKLVIRLVTWWSSKQTWSSSFSTPSDWLLELVVVHTCLHP
>EP00052_Salpingoeca_macrocollata|EP00052_Salpingoeca_macrocollata_P034836 232 bp
R--HVQGVEMGGSTRKKTSVKGR--SDLDAVVFLQNFDPKR---I-E-------------
--------------EHKKEVRARLPDYLFFCGETPA--GNKFLF--------------KN
IGVDVLVTGK--Y------------------T-GQAPISY--DSPDT-R-FYMASLTKQQ
SEYVL--TNTGPVVDCIRGLKVWIKRHNWTGGLRPPSSYLLEVLVIHTAAEW
>EP00441_Pelagodinium_beii|EP00441_Pelagodinium_beii_P015327 232 bp
L--SVARVVRGGSVGRGTAIEGN--ADAKAMLLLNGMPPVG---R-E-------------
--------------KWMLPLLHALASALWQTLAGKA----DIAVKGDAVHVKFE----GS
-SIELSLDAV--AGP-------------------------------------AALAAERT
ARFFE--KQPLPAKITMKLLKWWRNQQSWKDVQFRPSDLILEVLAAQV-AET
>EP00427_Karlodinium_veneficum|EP00427_Karlodinium_veneficum_P031374 232 bp
L--ALEEVVLGGAAGKGLLTNG---PQAEIVLFVRQLPYRN---F-A-------------
--------------QWLPHILETLAPVLEYQLSSSN---AKFKVDKDNVHFVLG----KE
LPVKVFLSPL--FKNH--------------GH-LLESIKA--TPPAE-RFYFYPAMVKER
NEFVG--RQTQQTKILIRLLTWWGSKQRWSSAMSTPSEWLIELVVIHAVHQL
>EP01066_Platyproteum_vivax|EP01066_Platyproteum_vivax_P017001 232 bp
V--KVYSVAKGGSIGKGTAITES--ADAELLYFVEGLPLEG---H-F-------------
--------------KWMPPLLAAVATILERKLHLDL--ASQTTVEEKCVRLKIK----NL
LHVDIKFSPV--VGTY--------------AE-CVERLLT--VSPLL-RDELQCVFMRQQ
TQLVA--KQAGQVKVTIRLLKWWREQQAWSVDFHKPSDYLLELIAIYSGQQS
>EP00451_Oxyrrhis_marina|EP00451_Oxyrrhis_marina_P022373 232 bp
L--AVTDVAVGGSYGKEVLCRDV--ADAEVVLFVKQLPLKD---H-S-------------
--------------KWLPHILETLQAVLEMNLAAL---DASYALDNTCLSFEAK-----G
FRVKVFLSPV--YESD--------------EQ-LKECINS--TPPAY-RNFFAPSFLKSG
SAFVL--KQPAHVKTAIKLVKWWASRQAWTSEFTTPSAYLLETVTIHVALQR
>EP00434_Breviolum_minutum|EP00434_Breviolum_minutum_P031403 232 bp
Y--GIKRVIRGGSLGRGTAFVGN--ADAEALLLLDGTSPMD---R-A-------------
--------------TWLPPLLTEMASTLRKDMTGKD-------VVDDTIHLSFP----GS
-LVVLSFDAV--SGS-------------------------------------FALAAERK
ARLFA--KMSPATKVTMRLLKWWRNQQNWSNDQLRPCDLVLEELVSST-ANT
>EP00444_Apocalathium_aciculiferum|EP00444_Apocalathium_aciculiferum_P049216 232 bp
L--NVDRVVKGGAISKGTAISGC--KNAEAVFFLPGLPPVS---Q-E-------------
--------------RWLPPLLKGVASVLRESMEEM---GVSIEVREECIQLRTK----GV
LAVDIRFSPV--FGSY--------------AE-TVKALAA--QGPEA-RRFYASSLIEER
VQFIA--RQPSAVKITIRLLKWWRDQQVWSNDKLCPSDDILELMAVYSSVQT
>EP00416_Gambierdiscus_australes|EP00416_Gambierdiscus_australes_P028737 232 bp
R--GQ--------------------------QALAXLPFHN---F-Q-------------
--------------QWLPHILDTLAPVLEYQLADKR--ASKFKVEKDRLRFQLT----RD
LIVHVFVCPV--FSSR--------------EH-MMECIKA--SPPAE-RFYFYPAMVKER
NELVG--RQSPQMKVLMRLLTWWTARQAWSSAAAAPSDWLVELVIVHACEQG
>EP00932_Pfiesteria_piscicida|EP00932_Pfiesteria_piscicida_P006936 232 bp
I--NVASWATGGGLEKGTAIPGD--VGAEIVLFVEGLQLAD---R-D-------------
--------------RWLPPLAAAVAATLAQGLASRR--DVGVRAADGSVRLSTS----GA
GEVRLLLSPV--FGSY--------------AE-ALEALRG--QKPAA-RSGGEAAFVAQR
TRFMQ--RQPPAARAVARLLKHWRLQQQWSSDMSRPSDDLLELVAAA-AALR
>EP00932_Pfiesteria_piscicida|EP00932_Pfiesteria_piscicida_P022898 232 bp
L--DLSKVVKAGALVKGLAVPGD--IGAELVLFVRGLVQTD---R-D-------------
--------------RWLPGLVASVAAILPERLMGKH--GVGAWANADSVILSTT----GG
LEVRLLFSPD--YSSC--------------GE-TLCALKC--QTPDC-LLSAEAAMVAQK
LRFIE--RQPEGVKATMRLLRWWRSQHQWQSASYRPSDDILELVAVHRVAAH
>EP00406_Dinophysis_acuminata|EP00406_Dinophysis_acuminata_P080232 232 bp
L--CISRTVLGGAIGKGIATTGV--EEAEITLFVDQLPDAD---H-E-------------
--------------KWLPHVLETLLAVLEMALGGR---AHGFTDGADLVLLANE----SE
LHASIQISPI--FRSR--------------EH-LFECLRK--APISS-QRYYAPSLARDA
VDIVR--QQSETVKDAMRLIRWWSAKQKWSQRS-TPPAYLLELVTIHASMLS
>EP00425_Heterocapsa_triquetra|EP00425_Heterocapsa_triquetra_P046825 232 bp
G--REGRLRGQGHVHLGRGGR-----------PLPERPAAG---R-A-------------
--------------RQVAPAPGARGGGHAERQAERQ--AAGEHRGHGLGAAAVK----GL
LCVDLRFSAA--YESY--------------GK-AIEAMGA--QRPEA-RKFYTPALIEER
VQFIV--RQPSSVKVTIRLLKWWRSQQEWSSKLAYPADDILELMAVYSAVQT
>EP00928_Gymnodinium_smaydae|EP00928_Gymnodinium_smaydae_P072259 232 bp
L--NIRHVVAGGAAGKGTCI-GA--ASGEVTLFLEGLPANA---Q-GL------------
--------------QLLGGLLDATAKGLRVDEPP---------------PL-EA----GL
TSLELRLSPA--FRTH--------------GE-ALQAVGA--TEDAA-RASAGACLAEQE
VRFVR--KQPEAVKVTARLLKLWRARQQWSSAAARPGDRLLELLAIHAASQQ
>EP00449_Zooxanthella_nutricula|EP00449_Zooxanthella_nutricula_P010913 232 bp
L--NIRRVVTGGGLANGTAIRGA--VGAKVVLFVEGLPPTG---H-D-------------
--------------RLLPGLASSMSGALADRVEEL---GAAVEPDGGGLRVRTS----GD
GEVQVLFSPD--YACS--------------SD-ALEALRA--QGDAA-QHAAAASLVDQK
VRFVA--RQPEGVKAAVRVVKSWREGRRWSCDAARPNDDLLELVVAHTLAQR
>EP00418_Pyrodinium_bahamense|EP00418_Pyrodinium_bahamense_P031051 232 bp
L--NIRRIVKGGSVGRGTGIAGA--VNAKVVLFLDGLPPTS---R-E-------------
--------------LWLPALLSAVAAALQVQLSGSR--GISVKVVGDVVQVCSA----GA
LPVDLLFSPA--FGSC--------------RE-AIEILGA--DPAS------AVALAEER
VNFIA--KQPEAVKITMRLLKWWREQQRWSSARTKPSDELLELVVAYAAWHS
>EP00440_Ansanella_granifera|EP00440_Ansanella_granifera_P023599 232 bp
F--SVARAIRGGSVGRGTAIKGS--SDAKALLVVQGMPSVG---R-E-------------
--------------KWLPSLLIALSALLRQQLGGEA----DISVNGDAVDILFK----GN
VFVQLTMDAV--SGA-------------------------------------EALRAERT
ARFFD--KQTMPAKITMRLLKWWRNQQSWSNEQSRPSDLLLELLAAHAATCA
>EP00731_Ephydatia_muelleri|EP00731_Ephydatia_muelleri_P023190 232 bp
I--TPYYIIKAGSLGHGTAVPGE--FDLDLVIYTGDIDADQIGPY-R-------------
--------------PWLSKIKELLKRVPDVVLEPV--------PTGHAVHFTY-----KA
VDVDLLITPT--WDSP--------------DG-YYQFLRG--VEERR-RFSFSVGASQWQ
VEFYS--HRPNEVKEYARRAKVWRNKK-WPGGNGKPKSYFLSILVLKAYERA
>EP00928_Gymnodinium_smaydae|EP00928_Gymnodinium_smaydae_P022610 232 bp
L--NVHHVVSGGAAGRGTAITGS--AGAEVTLFVEGLPVGT---S-P-------------
--------------AALRGLLEATAGGLRERLSLDG--ALVLGVTTDAVQLQAN----GL
STLELRLSPS--FATH--------------GR-ALDALRD--APIGA--AAARAWLAEQE
VRFMK--KQPEPVRATARLLKLWRERQQWSSEAARPSDWLLELIAVHAASRG
>EP00428_Durinskia_dybowskii|EP00428_Durinskia_dybowskii_P018083 232 bp
L--NVERVVRSGSVGKSTAIEGG--ADAEVVFFLPGVPPTT---Q-E-------------
--------------RWLPPLLRSVGGVWAATLSEEK--LIDIAITEDCVRVTAE----GG
LTVAFRFSPV--FGSY--------------QQ-AIQALAA--RSPEA-RALLGASLTEER
TQFIA--RQPNSVKVTIRLLEWWRNQQAWSSPKSRPSDAILELVAVYAAVQG
>EP00443_Scrippsiella_acuminata|EP00443_Scrippsiella_acuminata_P043929 232 bp
L--SIRRIELGGAAATKTAIPGA--ATAMIVLFVEGLATAS---RCD-------------
--------------SWLPSLAQSVAGSLQEQLVGQA--GVKVSAAEGVVHIATD----GL
QEVQVLFSPA--FGAY--------------SE-AVQALKG--QSSAA-RTIGAAASVTQK
VRFVE--KQTDGVKATMRLLKLWREQQAWSSPAARPSDDLLELAAAFSTTSH
>EP00406_Dinophysis_acuminata|EP00406_Dinophysis_acuminata_P037888 232 bp
X--CISRTVLGGAIGKGIATTGV--EEAEITLFVDQLPDAD---H-E-------------
--------------KWLPHVLETLLAVLEMALGGRA---HGFTDGADLVLLANE----AS
-------SEL--HXKH--------------PD-LLQVTGA--SPSEG-SDQFAALLCANA
VDIVR--QQSETVKDAMRLIRWWSAKQKWSQRS-TPPAYLLELVTIHASMLS
>EP00411_Alexandrium_monilatum|EP00411_Alexandrium_monilatum_P082747 232 bp
L--NVRRAVRGGSVGRGTAVPGA--EDAEVVLFLDGLPHTG---R-E-------------
--------------RWLPGLVGATAATLQAQLSKAD----GIAVSAGSVQVSCE----DN
FTVSILFSPV--FASX--------------RR-PVQRGGA--GGAAG-RLRRAAAGADEA
AEVVE--RPPALVQQ----------------P-HAASDALLELATVYVAMQT
>EP00428_Durinskia_dybowskii|EP00428_Durinskia_dybowskii_P065988 232 bp
L--NVEXDDAGALVASAVALVG--------------------------------------
---------------------GVWAATLSE-EKLID----DIAITEDCVRVTAE----GG
LTVAFRFSPV--FGSY--------------QQ-AIQALAA--RSPEA-RALLGASLTEER
TQFIA--RQPNSVKVTIRLLEWWRNQQAWSSPKSRPSDAILELVAVYAAVQG
>EP00054_Salpingoeca_dolichothecata|EP00054_Salpingoeca_dolichothecata_P004300 232 bp
L--PIAEVYKGGSLKKGTSTL-Y--SDVDLILPINDLPVSG---Q-Q-------------
--------------TWMPKLIILLEIFVRMS-AL----QANIKSTKYSLQFQVD-----N
VDIDLLPVPTKLWKLQ--LA------EK--IA-TY---DQ--LSSTE-RLYWSAVFTNNA
CENMK--ALTETLTGLIRLVKRWRKNVSWS-PRSIPNKYCLEVLLVFAWKQT
>EP00076_Gallus_gallus|EP00076_Gallus_gallus_P025804 232 bp
I--SVLKTVKGGSAGKGTALRNN--SDADVVLFINCFSSYQ-E-Q-E-------------
--------------ARRGHILAIIERRLNECLPTSFGVRDRPRSLSLTLSSSRE-----S
IDVDILPAYDALGQVI--QD------PD--PA-VYVKLLA--TR-CG-PGDFSPSFTELQ
KNFVK--WRPAKLKDLLRLVKHWYKEMLKPPNAKLPPKYALELLTIYAWEEG
>EP00055_Hartaetosiga_balthica|EP00055_Hartaetosiga_balthica_P015224 232 bp
V--TVSEIYKAGSLKKGTSIA-T--SDVDLILVSEDLPTTQ---Q-W-------------
--------------TWMPKLLILLEGVLRLS-RL----PINMSMTRFSLQFVDD-----D
VHVDLLPTSAELWKMS--LD------ER--QH-KR---KS--ADPKE-HPYWSASFAKDS
CYRMK--KLTEPLTGLIRLVKRWRMAVPWD-AGCTPHKYCLEILMIYSWRCA
>EP00628_Pelagophyceae_sp_CCMP2097|EP00628_Pelagophyceae_sp_CCMP2097_P030588 232 bp
A--EWLSVLEAGSRGKGTELN-K--SDLDVVLSIRGFEPTT-------------------
--------------AFVSAALERARNVLRRAGAVVS--KVSPRALHFTCEAGGA-----S
VDCDVLLGGLDAAGKP--RD------RP--QE-LS---EA--YDKVT-CFLLSASFNHLQ
IRHFK--RMPPEFRTLCRMAKVWQRDGAKV--PKCSSSYLLELVVLEAWVAQ
>EP00041_Stephanoeca_diplocostata|EP00041_Stephanoeca_diplocostata_P004918 232 bp
L--TIHTFFVGGSCAKGTTVGGI--SDIDVILVLNGVAYDN---A-S-------------
--------------TWTKRVLNILKEKVPSIRAGQY--ECAVNPGQTSLNLTFS-----D
FRVDLLPLAPDLWNAP--AS------DR--ET-MY---RT--IDAVQ-RRAVGATFAKEQ
VAYIK--SHKGSLTPLIRLVKRWVAQHDWGNRQSTPIAYVIELLLCHLGEVY
>EP00074_Homo_sapiens|EP00074_Homo_sapiens_P096422 232 bp
I--KVIKVVKERQFE---------------------------------------------
-------------------------------------VWENPRVLSFSLTSQDQ-----S
VDFDVLPAFDALGQLV--SG------PS--SQ-VYVDLIH--SY-SN-AGEYSTCFTELQ
RDFII--SRPTKLKSLIRLVKHWYQQCTKIGRGSLPPQHGLELLTVYAWEQG
>EP00105_Crassostrea_gigas|EP00105_Crassostrea_gigas_P040572 232 bp
N--RPSEVVKSGSLGKGTAVKGK--SDVDLVVFLAKLTTIS-E-L-R-------------
--------------EKLNDIFDRMKLYN-KYAG----CGTTPYAVQ--------------
------------------------------------------------------------
-----------------------------EDGKRLPSSYILELIVIGQWGKA
>EP00084_Strigamia_maritima|EP00084_Strigamia_maritima_P001498 232 bp
F--SIDRSEIIGSVGKKTAIAPE--FDLDCVIFINDVNIDD---F-R-------------
--------------QVLKSFKQALESEESM------------SGATIALDGNVE-----G
FKINIVPAINFSQNNA--K-------QR--EK-TLQRIKL--DPSRD-WYRYSSSLIHGQ
VEFLD--RQTPFTINLIRLAKYWNRSIYIG-EYVAGRTTLIEVMAVYAAQLE
>EP00059_Ciona_intestinalis|EP00059_Ciona_intestinalis_P013682 232 bp
L--PVSHVIRGGSYGKSTCIRGH--SDIDMVVFVENFSLVE-G-T-A-------------
--------------QCSLNMIKDLKKRLQNSL-----LDVTPLALRFQWKCVDH-----I
HHVDVLPCNDLLGPRP--TD-------K--KA-IYRRIEN--C--KN-LQLYSAALLQLQ
VEFVR--RKPAPLRDLMRLVKHWKQTSFGEKFRRLPNSYTLELITVHVWENH
>EP00053_Salpingoeca_punica|EP00053_Salpingoeca_punica_P025313 232 bp
L--SINTAKPCGSYEKGTTIADK--SDVDLVVVFNGLPAIN---Q-A-------------
--------------RWMPLLLGALQMELSARFKG----EIVELVTRFALQIRLA-----N
VSFDVLPVPAELWNLN--IG------RR--ED-LL---QT--ATKGD-RAWLSVAFSDAQ
CAFVK--TTMDRSTDVIRVLKHWVNEHEWSAFKCKPSSYLIELLVLRIVLDG
>EP00087_Eurytemora_affinis|EP00087_Eurytemora_affinis_P017726 232 bp
---DINRCRIVGGFGKKTSTSVK--ADLDAVVFINMEIKDK---T-D-------------
--------------SKLSGILEEWKRVLNG-------------ALEHPMETTVG-----E
ISLDILPAVNMSK-DP--EN------VY--SQKYI---RT--ENPSL-ANQLSAELAESS
LTFLK--GQSKFAHDFARLAKFWNQGLLYH-EYVYGRSLIIETLAVHCANLE
>EP00074_Homo_sapiens|EP00074_Homo_sapiens_P013885 232 bp
V--RVLKVVKVGSFGNGTVLRST--REVELVAFLSCFHSFQ-E-A-A-------------
--------------KHHKDVLRLIWKTMWQSQDLDLGLQRVPDALVFTIQTRAE-----P
ITVTIVPAYRALGPSL--PN------PP--PE-VYVSLIK--AC-GG-PGNFCPSFSELQ
RNFVK--HRPTKLKSLLRLVKHWYQ---------------------------
>EP01067_Filipodium_phascolosomae|EP01067_Filipodium_phascolosomae_P000878 232 bp
L--QVHQVVIGGSIGAQLNTSKH--NSATLVVYLSQVPVNN---H-S-------------
--------------MWLRGVLDTLEAVLELKLTKNH--ACNWRHRDEGVVFVLN------
GTIEILLQISALYPTT--T-------HL--LD-SI---RG--APTRY-RFYFDSAMVQRQ
TSFLT--SQKPTIRALCRLMLMWSTKQPWTSRHSTPSDYLMCLMAVYVASKT
>EP00071_Canis_lupus|EP00071_Canis_lupus_P001291 232 bp
V--RVLKVVKVGSFGNGTVLRNT--LEVELVVFLSCFHSFQ-Q-E-A-------------
--------------EHHQAILSLIQKKLWCCRDLALGVQGVPDALVFTIQTRAE-----I
ITVTIVPAYRALGPSA--SN------PY--PE-VYESLIE--AQ-GF-PGNFSPSFSELQ
RNFVK--HRPTKLKSLLRLVKHWYLQYVKAPRAALPPDYALELLTIYAWEMG
>EP00058_Branchiostoma_floridae|EP00058_Branchiostoma_floridae_P014851 232 bp
F--TLDRFIQGGSIGKGTVIKSK--SDIDCVMFTSNLPSID-S-P-D-------------
---------------YSQFSLEWVEDKLKESLSIAYNLGRTSHAVKLRVKTKHE-----S
VDLLLCPTQDKK------------------KK-VYTMMGR--MSRSA-RENCSAALVELQ
VAFVK--KQPAEVKNLIRLVKMWKASCVW---EPSLTSYPLELLCIHTW-RP
>EP00105_Crassostrea_gigas|EP00105_Crassostrea_gigas_P016502 232 bp
L--RPAEVRKCGSLGKGTAVKGK--SDADLVVFLAEFHSIS-T-L-R-------------
--------------SEIKRILDEMQEYFVKFDG----CGKTWHAVKLLITC-DH-----T
HSVDILPSVDIKT------------------D-IYKEMES--LSDCE-KGYYSAALAPLQ
VEFVA--RAPTKVKTLIRLIKYWRKTEFKESDQRRPSSYSLELIVIAVWETA
>EP00069_Balaena_mysticetus|EP00069_Balaena_mysticetus_P021308 232 bp
V--RVSKVVKGGSSGKGTTLKGL--SDADLVIFVTSLTSFR-E-Q-L-------------
--------------QHRRRFIEEIRKQLEACQREIFEVRKKPRALSFVLRSPLQ-----G
VKFDVLPAFDALCEHS--QS------VS--AF-VLYKFIE--DHLLP-DEDFRTKVVKLQ
RAFLK--ERPTKLKSLIRLVKHWYQ----------------MLLTVYAWEQG
>EP00058_Branchiostoma_floridae|EP00058_Branchiostoma_floridae_P016288 232 bp
V--TVNRLVKGGSYGRGTALKDR--SDLDVTLFLNGISSMA-D-F-R-------------
--------------GQQSSIIDRVATTLERSSWAENGVIAQPNAATLVL--ENH-----R
MEVDIVPAYDNLGAVS--NP------LR--NE-VYQSMRG-----QD-PYKYSASFVGLQ
VEFVR--DRPARLKNLIRLVKSWKKAQDERSKTKLGSSWLWELICIYVCEKV
>EP01116_Phalansterium_solitarium|EP01116_Phalansterium_solitarium_P023781 232 bp
L--GVPKIVKGGSLGKGTSR-DR--FDVDLVVFFNDYVFAN---H-S-------------
--------------KYLDTIEACLRENAD----------LKVTKRKYSLLLSLG-----G
LEVDLLCGGTI-SENP--A-------DA--AR-AF---LA--MTAAE-RQTRSASVTEIQ
RNFIR--KHPAKYKDLVRLAKCWRDEQPTL--KDNVSSYSLELIMMHALDSV
>EP00592_Proboscia_alata|EP00592_Proboscia_alata_P000251 232 bp
N--NIDRITTCGSVGKGTACTNS--SDLDLVVYLGDVSPTA---I-S-------------
--------------SCIQRYLNEIKDKLDVQYPG----TRDENYQKFSLRYNIK-----G
MEIDVLIGAVDVCPM----------------D-FL---PV--QDELT-RSYMSASVSHVA
RNFIK--KQSLMYKGLVQVLKDWRDSYDWT--GKKPISYLLEVLLLEAFRRQ
>EP00072_Mus_musculus|EP00072_Mus_musculus_P051705 232 bp
V--RVLKVLKVGCFGNGTVLRST--TDVELVVFLSCFHSFQ-E-E-A-------------
--------------KHHQAVLRLIQKRMYYCQELDLGLNRVPSSLIFTIQTRWE-----T
ITVTVVPAYRALGPSC----------PS--SE-VYANLIK--AN-GY-PGNFSPSFSELQ
RNFVK--HRPTKLKSLLRLVKHWYQ--------------------------Q
>EP00104_Lingula_anatina|EP00104_Lingula_anatina_P005633 232 bp
K--NVRSVIKGGSLGKGTGLRDT--SDIDCVVFINYDGDIR-S-S-I-------------
--------------QAGP-WLQKIIQKIRHSTSPEFVV--TRHAVKLRY---KG-----S
FTVDLLPGTP--------------------QQ-VYDAMEA--ASESM-RGYCSASLVQLQ
VEFVK--CQHPVVKDLIRFVKHWKNEYFRGHNVTLPSSYLLELLCIKVWEMT
>EP00446_Apocalathium_sp_SHHI4|EP00446_Apocalathium_sp_SHHI4_P073952 232 bp
A--RCAXXXXXXSXGXGXALRDC--HDLDIAIIVDNFLPVD-P-K-S-------------
--------------SAM-MLAERFRESG---------I---KWCEKHLVKV-HQ-----G
LEVDVVPTGRIDAGR-----------------------LR--SL-PD-TDGWRGSMAMQH
ANVLG--QMPAWRKDVVRLLKAWSRL-------KLPVGLLLELVA-QSVPEP
>EP00077_Pelodiscus_sinensis|EP00077_Pelodiscus_sinensis_P003497 232 bp
T--KVLKIIKGGSLGKGTSLKGI--SDADLVVFLSCFKGYD-D-Q-E-------------
--------------RNRAEIIREIRRMLEKCQQQQFDVWSNPRVLSFQLHSKNE-----S
IDFDVLPAYNALSSS-----------PD--PQ-VYEDLIV--SY-SR-GGEFSTCFTELQ
RDFVV--DRYTKVKSLIRLVKHWYKQYVCPGKEFLPPQYALELLSIYAWERG
>EP00068_Latimeria_chalumnae|EP00068_Latimeria_chalumnae_P033530 232 bp
-------AREGGSYIKGTDTQTW--SNVDVVLFSDSFSSIS-N-C-K-------------
--------------KKKTHILESLEKQLKKSAATRI-LKTTLFSLRFQFKCFLH-----I
HHFDVMPCCDTLGAMP--SR------VK--RN-LYCRLYN--CGDEE-IQLHSISLLQYQ
VDFVK--VSTVGVKDLIRLIKHWLKTSFADRFRKLPSSYAIELIVIYVWQLA
>EP00797_Seminavis_robusta|EP00797_Seminavis_robusta_P000684 232 bp
I--KVQYIKTCGSVGKHTDSSKS--SDLDLVVHIQDLDPQD---L-S-------------
--------------KRTSEILGEIQMALDKEYPG----TRDTSHRTFGLQYVIE-----G
MEIDIFIGCTNIKPK----------------D-FL---QV--ESRRQ-RSYMAASVFRYA
TYFMK--KQGVVFKDLVRIVKDWRDSYYWP-PQCKPESYLIEVLLLHTCRQA
>EP00072_Mus_musculus|EP00072_Mus_musculus_P051571 232 bp
V--RVSRVVMGGSYDEHTALKGK--SEAKMVLFFNNLTSFE-E-Q-L-------------
--------------KRRGEFVEEIQKHLCQLQQEPFKVEPNSRSLSFKLSSPQQ-----E
VEFDVQPAYDVLYELR--NN------AE--QN-VYAQLIH--ECTEK-EGDFSICFTDLH
QNFMR--YRAPKLWNLIRLVKHWYQLCKE-LREPLPPQYALELLTVYVWEHS
>EP00061_Rhincodon_typus|EP00061_Rhincodon_typus_P009273 232 bp
---------MGGSSGKGTALRNG--SDADLVVFLSCFQSFQ-E-Q-R-------------
--------------NKRQEILEGIQQVLKACASSAYEINIPPKSLSFALKSKSN-----C
VEFDILPAFNALEGSF--NG------AH--LK-LM-NFIS--EYGDP-CGEFSACFTELQ
RNFVK--LRNAKLKDLIRLLKYWYKK-----------------------KNH
>EP00107_Lottia_gigantea|EP00107_Lottia_gigantea_P013072 232 bp
Y--SIKEVVKSGSLGKGTTVGNN--ADADLVIFFNGYQTME-E-L-I-------------
--------------AAKPKIISDISTYMNRFDRSVFSARENGYLGQYKLKHINT-----F
VEVDILPALDVVEGVI-------------------EEMRY--KPQIV-RGHYSVCFCKEQ
LRLIR--AKPAKVKDLIRLMKYWKNS------NSLPRSYCCEVVCLYVHDKL
>EP01103_Thecamoeba_quadrilineata|EP01103_Thecamoeba_quadrilineata_P008167 232 bp
L--KDHTITKAGSYGKGTWLPMR--REIDLVVTLAAFQVAK---L-P-------------
--------------QYLKSLETTIRDNLGQVARI----TQSPHAIQFVLTLGSS-----S
IEVDLLPCGALPKGA---T------------S--F----L--EENAK-DIYVSASAGALQ
RKFIR--RQGAHYCDCVRVAKFWRNLFKWESRLTKPSSYLIELLVLHAYENC
>EP00104_Lingula_anatina|EP00104_Lingula_anatina_P025713 232 bp
I--KVRSVIKGGSLGKGTALKNK--SDIDCVVFINYDGGIQ-T-S-I-------------
--------------QALQDIIEEIRHSLGNWNPLEFVV--TIHAVKL--RYKSF-----T
CDVDLLPAIDILKKG-----------TP--QQ-VYYAMKS--LS-PH-LREYSAPLVQLQ
VEFVK--CQQPVVKDLIRFVKHWKNEYSEKPHARLPSSYLLELLCIKVWEMV
>EP01040_Poterioochromonas_malhamensis|EP01040_Poterioochromonas_malhamensis_P013623 232 bp
A--KTFQLREQGSMTKNTAIPAF--ADFDFILQVRNISTTI-A-M-V-------------
--------------K--DEIKEKFKDTKGKCHFI----------GEGKIET-CE-----D
VFFDVVIAYENDS---------------------------------------KFGDWETS
VDSIK--SLSPNVHSYIRALKYWCKRLQ-----VPLKSFAIEYIAKHLYDTT
>EP00049_Salpingoeca_infusionum|EP00049_Salpingoeca_infusionum_P013503 232 bp
L--SINQTFVGGSYGKATSVGSD--SDVDMVLVINSAALDS---F-A-------------
--------------PWLERHLRFLKDVLHKS-------GYNVRTTRFAVKFKRN-----Q
VEFDLLPVPESLWKCK--P--------------KI---TD--VPREK-RDWLSVLCSQQQ
VDFVK--KHKGDNTNVIRLLKHWVKKKDWP-IHSKPKSYVIELLVIYFSQSA
>EP00073_Rattus_norvegicus|EP00073_Rattus_norvegicus_P029401 232 bp
L--KVSKVVKGGSSGKGTTLQGK--SDADLVVFLNNLTSFE-D-Q-L-------------
--------------KRRGEVIEKIRKHLCQLQQEQFKLQANSRSLSFKLSSPQH-----V
VKFDVLPAYDVLGHVN--IN------PN--AQ-IYASLIR--KCTNK-EGAFSTCFTELQ
RNFLK--RRPTKLKSLIRLVKHWYQLCKE-LGDSLPPQYALELLTVHAWERG
>EP00107_Lottia_gigantea|EP00107_Lottia_gigantea_P010854 232 bp
Y--NIKEIVKSGSLGKGTSYGET--ADVDLVVFFNGYKTMN-S-F-L-------------
--------------QDKPNIIRDIKWYMCNSDPDIDSIRTTDYHVEFEATINGK-----T
VHLDILPTIDIVNSVN-------------------KEIES--QPPNI-RGHYSVCFCKRQ
KLLYD--GGMAKVKDLIRLLKYWKKK------NRLNKSYACEVLALWVYRNL
>EP00062_Callorhinchus_milii|EP00062_Callorhinchus_milii_P008587 232 bp
T--SVTRLTKGGSYIKGTDTRDW--SDIDVVLFSNSFTSIS-D-C-K-------------
--------------EKMSAMLEGLEKNLKKSLLTR--IKKASVSLRFQFKCILH-----I
HHFDVMLCCDMLGSNP--PR------VK--KS-LYRRLYN--CGDLE-TQLYSVSLLQYQ
VDFVK--ASTVGVKDMIRLVKYWFKTSLAKRFRRLPSSYAMELMTIYVWQLA
>EP00077_Pelodiscus_sinensis|EP00077_Pelodiscus_sinensis_P019879 232 bp
M--RVLKVVKAGSSGKGKALKKM--SDVDLVVFVSLVESFQ-D-L-R-------------
--------------DKRKEIIAEIEARLEECGSSKIELWKNPRVLTFSLTSTGE-----K
MEFDVLPAFDVLGQLG--RD------PK--PA-VYVQLIK--SK-PK-RNEFSSCFTELQ
RNFVR--GLPTKLKSLICLVKHWYKGLTKKKGESLPPQYALELLSVYAWEKG
>EP00110_Nematostella_vectensis|EP00110_Nematostella_vectensis_P018014 232 bp
L--QIRELVKAGSLAKGTALKDS--SDLDCVMIMNGIETVA-D-L-K-------------
--------------KKLPDIQEQVSACLRNPPP-A--WWNSRFAVQFKFKMKHG-----E
VEVDLLPTFQADVESY--EG------GR--RK-LYSQMHR--EKGDI-LKYYSAAACKLQ
RDFIK--ELPSNVKDLILLVKKWRKNYQ-----LGLSSYFMELVVVHEWQKA
>EP00118_Oscarella_pearsei|EP00118_Oscarella_pearsei_P004482 232 bp
F--VVSEVVESGSLGQGTTTSRD--VDIDLVVLSQSLPKDN---H-P-------------
--------------TWLPGILSQLETALKRGSEM-R--ECHSWITRFALQFNCG-----G
YDVDLLPTYDW--SRD--PG------GY--QA-FY---RM--QGEQK-FQWYSRGAAKLQ
VEFVS--HQSNDVKDLIRIVKFWVKTRVWS-HRCKPSSYLITLLVIRAAENS
>EP00731_Ephydatia_muelleri|EP00731_Ephydatia_muelleri_P000811 232 bp
I--NPVEVIKGGSLGHGTAVPGD--FDLDLVVYTNSIGKDN---L-RL------------
-----------G--TTMEMWTSKLEKFLRTALKQ----KYKPMTTSCSVQFAYK-----D
VEVDILISPH--WRSL--------------SE-FYVFLSS--IPTQE-RMNFSVCTAKWQ
AQFFK--HVDDEAKELIKRAKAWRNKT-WKESGGRPKSYFLSLLVFYAYRKV
>EP00480_Reticulomyxa_filosa|EP00480_Reticulomyxa_filosa_P006249 232 bp
A--KFFGAVLGGSVQKGTAIADS--YDGDLVFLLNIPQSVL---R---------------
--------------TAHHGIIEEIFSRLATLIKQ----TQDIPGGGYYISIVWK-----N
IQFDVLVAFH--C-----------------------------------------------
----------ISSQLTLWDIKIWENNIDEIKQLNEPKSQQTYCEIMNRIDTS
>EP01122_Echinamoeba_exundans|EP01122_Echinamoeba_exundans_P003352 232 bp
L--SVAQIIKAGSAGKDTRVTED--SDLDVVVILNNFEESK---Y---------------
--------------------------------DQ-----YGERRTRFALQFFGD-----E
LEVDLLFGAP--KPL---------------EE-LV-KVTK--IG-IS-EDYGSASRSKLQ
VDFVA--SCDPLCKDLIRITKYWRSQLSWPGQEFYPKSYMLE----------
>EP00119_Amphimedon_queenslandica|EP00119_Amphimedon_queenslandica_P010744 232 bp
L--TPAEIIKGGSLGHGTAIPGD--FDLDLVLYSRDIDPEV---V-LE------------
--------------IGVDNILDRLDVFLRRRLPE----AYVHVKTSFSLQFKLN-----G
IDVDLLPSPY--WEDP--------------DQ-FHRFLED--KGEKE-RMKFSCSAAKWQ
VKFFK--EQPNEVKEYIKRFKAWRNLH-WPKAVGRPKSYLLGLLMIRAYEKS
>EP00928_Gymnodinium_smaydae|EP00928_Gymnodinium_smaydae_P083289 232 bp
T--KTARVYAVGSVAKGTAVSDD--ADLDLVVQFEGFEPGQ---Y---------------
-----------------RRHVDSIERCMKLLP-G----TSYRDFRAKYVHVEYN-----D
VSVDILPSGP--YPGG--------------DS-----LLA--ASEED-RLYLSPSCALQQ
VNFVR--RQPVYVRRAIRALKFWRNKL-ALQASQQPSSFLLELLTIHAYETH
>EP00119_Amphimedon_queenslandica|EP00119_Amphimedon_queenslandica_P008248 232 bp
I--AVSEIVEGGSLGYGTYVPMK--FDIDLVIYSTSLTADK---L-RD------------
-----------R--DKRKKFLSDLQECVKVHLKG----NYIADMTENSVQFKYQ-----F
IDVDVLISPM--WGSP--------------VE-LSQYVSK--NCPTE-FFHLSAGAAKWQ
KKFMS--HQTLRVKEYIKRAKYWSLTVNWEIGGRKPTSYMMSLLVIKAAEPF
>EP00008_Paramoeba_atlantica|EP00008_Paramoeba_atlantica_P002639 232 bp
A--NIGKLAIVGSVGKGTNLKGS--LEVDLVVIVEGLTVAN---H-A-------------
--------------NEVRRIKEVIQVMQ------------ERGVSPYSIQFKRR-----T
VDIDLLPAAP-MCNAP--------------LE-FF--LGL--GNQDE-RSKMAPMMSIAA
RDFIH--TQAPLFKDMVRIAKMWRDNRRWP-KSSHPSSCLLEMVMLSAFRGV
>EP00731_Ephydatia_muelleri|EP00731_Ephydatia_muelleri_P003163 232 bp
I--TPREVVKGGSLGQGTAVDGE--FDLDLIIITEDITLKQ---IMPD------------
-----------E--PDFSYWLNQLKRYLHATLAS----ACRILVTKHAVIFDYF-----G
IKVDMLISPY--VQNL--------------RE-LYYFLQQ--LKEEY-QYNFSVCTSKWQ
VEFVS--GQPNEVKDLIRKMKMWRNSI-WTNPRTRPKSYLISLLVIKAFEKA
>EP01133_Synstelium_polycarpum|EP01133_Synstelium_polycarpum_P009132 232 bp
I--KPNKIVKGGSYGKGTNLVDR--KEVDLVVVYNDYVPDE---A---------------
---------------NCTQRIHALQKCLTDHLGN----HRELIARLRSVKLEFM-----G
ISIDILPAPL--IAQA--------------NQ-F---YEL--NQRKE-LPFASAAASLMQ
VEFIR--PLDAQYKDLVRLCKCWRNLSEFDTLSTRPSSYLIELLALYVYNQQ
>EP00059_Ciona_intestinalis|EP00059_Ciona_intestinalis_P016057 232 bp
I--RVTNMIVAGSLGTNTLCSNR--WDVDFVLMTPDLPYNG---H-I-------------
--------------MWMPSFVVALCRMLVDGAEE-----CTDFYSSYAVQFIFG-----K
IEVDLMTSYD--WQQT--------------DN-GFDSLDE--RTSEN-LTWFCPAAAERQ
IMFIE--EQPDQVKDLIKVVKYWRNAADWNEKRWRPSSYLLSLLLIRAYENA
>EP00045_Choanoeca_perplexa|EP00045_Choanoeca_perplexa_P010425 232 bp
I----VVFYPAGSYRKSTQLPAS--SDLDLVVVYEPLTSVS---L-A-------------
--------------EDTKHQLHAIKRSLEAGFPT----RHDIIATRFSVGCKID-----G
VQVDILPVLNSIWRAT--------------AS-T---RQR--ASPDD-EPFYSAAMAREQ
VEKFA--ERAEDVRPVIRLLKAWLSGHPWA-PGTKPRSCLVEELTLLACEES
>EP01109_Acytostelium_subglobosum|EP01109_Acytostelium_subglobosum_P005678 232 bp
V--APAETFKGGSMGKGTNCADR--HEVDICVIFYGMMPTS---R---------------
---------------DMKKYVALLYSALSSSPQV----SGQIEIHFRSIEVTYK-----G
VKFDILPSPP--PVDG-KAL------QR--MW-Y---TTL--NRKTQ-LPYAHATASHDQ
VQFIG--NTSAKGKDLIRMVKLWTRLPIWGSEKNQPSSYLLELISKKVFETL
>EP00731_Ephydatia_muelleri|EP00731_Ephydatia_muelleri_P004320 232 bp
I--TPMEVKKGGSLGQGTAVNGE--FDLDLVIITEGIAITS---V-PE------------
---------------------ARLEGYLLNTLPD----RCTNMVTKMAVIFQYE------
------------------------------------------------------------
---------NIEVKDLIRKAKMWRNAI-YCDHRARPKSYLMALLVIAAHRQA
>EP00035_Acanthoeca_spectabilis|EP00035_Acanthoeca_spectabilis_P030639 232 bp
L--SVAEVHPGGSYAKGTNIGKQ--SDVDLLVVLNGLPTKN---H-E-------------
--------------RWLHLVLSQLRVVVEKKFPK----KCILRATRFALQLQFD-----N
VEVDLLPVPAELWSAP--------------EK-AK-KVLK--VPKED-RSWMSVVFSKEQ
VEFVK--FQKGDATGAIRLIKYWVKQHTWP-RRMTPKSYCIELIVIYVLEKK
>EP00045_Choanoeca_perplexa|EP00045_Choanoeca_perplexa_P015105 232 bp
L--KFAEFYPSGSYAKGTGLPS---SDLDLIVVFNDSDPSL-----V-------------
--------------KATSSYVSKIQTCMKQAFSD----L-DAKTTRFSFQCTIS-----G
VGVDILPVAKSIWRST--------------SS-E---RRQ--APSDV-SAYYSPAMAPLQ
VEDFK--RRSQGVPSVVRLLKTWLNGHPWP-DRTKPRSCLIEELTLQACKQH
>EP01039_Chlorochromonas_danica|EP01039_Chlorochromonas_danica_P003046 232 bp
L--PKLQIKLQGSIVKNTAIPGF--ADFDFILELKRSVPRP---K---------------
--------------------LRTLRNEIKASLED----SVLLYGEGAILTFFYK-----D
VTFDVMISWP--ED----------------------------------RLIQQVENLNDI
VTLPG--NQRNKYHAYMRALKYFCKRS-----GFPIKSFAVEYAALYLLRRN
>EP00930_Biecheleria_cincta|EP00930_Biecheleria_cincta_P078420 232 bp
P--DVSKIHLGGPVAKGTDLNQD--SDVDIVVILDSLESVL------D------------
-----------A--GLHQTMLSCIEERLQASLSG----NGFVVMKINYLRGVYR-----D
VPYDILIGGP--LENT--------------AP-----LEN--SQGPE-RGRLGACLSSRH
VEFLA--DASLHVKDAIRLAKWWALRTVKH-LRRPPRPFLLELLVLVAAETR
>EP00027_Filamoeba_sp_ATCC50430|EP00027_Filamoeba_sp_ATCC50430_P008942 232 bp
I--KPRRIVKGGSHGKGTSLYNR--LEVDLVVIVDGVSPNA---T---------------
---------------CFTETLAKWKELVISGLGA----ENKIEARTYSVYLKYK-----G
VEFDILPGTE--LVP---------------ED-F---AKY--NE-DQ-RKFLSASASKYQ
TAFIK--HQPSQYKDLVRYCKQWRKIHDWSKKKYKPSSYLIELLCLKAYENV
>EP01109_Acytostelium_subglobosum|EP01109_Acytostelium_subglobosum_P003053 232 bp
L--TPARVVKGGSNGKGTNLIDR--MEVDLVVLFNDLAPTE---A---------------
---------------AITDKVNKLADCLKKGLNQ----RDQVITRIRSVKLEYK-----G
IKFDVLPAPL--LKNG-F------------MS-F---TTM--DPKTE-IPFASAAASPLQ
VEFIK--QQPANYKDLVRLVKCWRNLSDWKDKSTTPSSYLIELVTLKVFEDM
>EP00027_Filamoeba_sp_ATCC50430|EP00027_Filamoeba_sp_ATCC50430_P000424 232 bp
---KPVKILKGGSYGKGTNLGDR--KEVDIVVIFENYEPNE---K---------------
---------------NCIEKVTLLKQCASKFLND----EGRIVEFLRSINFMLD-----G
VKVDLLPGCR--LNGP--------------KT-F---LAM--DD-KS-RPFASASACEYQ
VKFIK--NQDARYKDLVRLCKCWRDLN-WGPEKCTPSSYLIELLCLHVYQSM
>EP01116_Phalansterium_solitarium|EP01116_Phalansterium_solitarium_P002589 232 bp
L--RSKEVFIGGSTGKGTALRDR--DEADIVVFIEEFHD---------------------
-------------------------ECLGYYLKK----ESRSRLRGYSVHFWHR-----G
VQFDLLCGHK--SFTP--------------MT-I--GLIK--NP-DT-RQRCSASITKFQ
TEFVE--IQTEHYKEAVQLAKHWRNGLLWSTTKTMPKSYVIELLVLHAYESL
>EP00747_Dinoflagellata_sp_TGD|EP00747_Dinoflagellata_sp_TGD_P039341 232 bp
----VSDIMLGGSVAKGTHLELE--SDLDIVVMLQNPNDV--QD--E-------------
--------------VARTNMLESIKHQLCNRLSMC---GTS--KVHTYLRGEYD-----G
VSFDLLIGARIQG---QLQQ----------------------SSGPER-VRLGASLSSDH
VAYFD--GVPPEVRDAIRIAKW-RTSSIAG-LKRSPPSFMLELLVLSAAEVK
>EP00428_Durinskia_dybowskii|EP00428_Durinskia_dybowskii_P024025 232 bp
L--NVRRAVPGGAAVSGTGIPGA--AGAEVVLFVGGLPNN--GQ--E-------------
--------------KWLRGLAASAAATFAEQLPE----------MLGIV-GVAP-----G
GGAVLLSTCLDYGYSKAIR-----------------------DQHPDAQIAGTAAFVMQR
NRFME--RLPEGVRATIRLLKWWRQRQQWS-EAARPTDELLELVAAHTAAES
>EP00073_Rattus_norvegicus|EP00073_Rattus_norvegicus_P002227 232 bp
I--KVLKIIKGGSTAKGTALQQR--SDADIIVFLSSLDSY--DSL-E-------------
--------------TERSQYVQEIRKQLEACQKAF---NLGVWMAPRVLSFTKQ-----S
VEFDVLPAYDA-----QLRS---D-SAY--KK--LIE-----LYALKG-GEFSVCFTELQ
RDFIE--TRPTKLKGLIRLIKHWYKQCERP-KASLPPKYALELLTVYAWEHG
>EP00927_Polykrikos_kofoidii|EP00927_Polykrikos_kofoidii_P072635 232 bp
L--NVDHVVRGGAVGKGTAISCG--AQAEVIFFLNGLPVG--AD--R-------------
--------------GWEPPLLRAVAGILTTSLVST--------EATHAIRAEVS-----G
NSVQLLVRCQNVGHHSALK-----------------------EHGPEFALAFQESFSKDR
VQFIT--RQPGQVKVTIRLLKWWRDQQPWG-RISCPSDDILELIAVYAAEQT
>EP00062_Callorhinchus_milii|EP00062_Callorhinchus_milii_P016408 232 bp
I--KVKRVVKGGSSGKGTAMRSA--SDADLVVFLNCFSSY--QDQ-K-------------
--------------ATRTDILQEILRVLTRCQNSI---AYDIFSVPRSLSFQSD-----S
IEFDVLPAYDA-----QATY---P--IY--IR--LIE-----LKA-AR-GEFSTSFTELQ
RNFVR--KSPTKLKSLIRLVKYWYKEYVRS-GEFLPHKYALELLIIYAWEST
>EP00403_Amphidinium_massartii|EP00403_Amphidinium_massartii_P029261 232 bp
D--SIKSVYIGGSYGRQTALNYR--FDVDLVVILRKFSPA--FA--G-------------
--------------EWRDWIFEELLHKFRRGVT-S-------DPTPYCVRVLGG-----F
LRVDILVTGPPKG---QR-L----------------------TR---Q-QRFSAYGSQTA
DSEIQ--GFAMVYHPLVLLCKHWRNLD--K-RAYALFSYHIELLCMEAISST
>EP00953_Heterococcus_sp_UTEXZZ885|EP00953_Heterococcus_sp_UTEXZZ885_P009714 232 bp
T--KVTKVIKAGSLGKNTSLPH---SDADIVVFVRNIRGAA-LDL-P-------------
--------------HSKTELLKWLASVLQEQLPQL---ILS--VTTHVVGMRAR-----Y
VEVDLLVARDFC----EPNLLQHIEYEQ--GS--LQQ-----LYASKR-ADLKVCPTETQ
KIFVK--QQPEKTNKLIRLVKKRVLQNAAA-KQQGINSYLIELLVIW---AV
>EP00731_Ephydatia_muelleri|EP00731_Ephydatia_muelleri_P009722 232 bp
V---IASVKVCGSYGKGTAVSGC--ADLDIVAITVQFESDY-LSL-Q-------------
--------------HHAATLLKDNLKVD--------------KYRPLALSFTYK-----H
VEIDVVLASPNIE---QCYL----------------------PPR-PR-FFRRPSLSVQE
CAFLC--AQPPLFGAVVRLLKKWRASAENP-RHCKPRSFLLELIALAAVQKF
>EP00546_Thalassionema_frauenfeldii|EP00546_Thalassionema_frauenfeldii_P021539 232 bp
V--DVVKVTTSGSVGKGTATSKS--MDLDLIVVCRDFDIH--DL--K-------------
--------------NHVSTTLRCIRKAMDKRYPGT---RDT-SFERFGLRYNIA-----G
MEIDILLAKQHVH---FLKI----------------------DDEMER-KYLSASVNTMG
RAYMK--KQPYLFKDLVRVAKDWRDNIAAG-----FETKIISPRIAGALWNK
>EP00953_Heterococcus_sp_UTEXZZ885|EP00953_Heterococcus_sp_UTEXZZ885_P009717 232 bp
T--LITKIIKAGSLGKNTSLVH---SDADIVVFVRNIKGAA-LDL-Q-------------
--------------HTK-------------------------------------------
------------------------------------------------------NTAEAS
NWFVA--QQPEYVKLLIVSVKW-RVLDPAA-HAQGISTYVVELLVIA---VY
>EP00852_Chlamydomonas_schloesseri|EP00852_Chlamydomonas_schloesseri_P001503 232 bp
V--KASRVIVAGSLGRGTDVTGA--HDVDLLFFIHEWNGID-LSTLA-------------
--------------AWGDQMA-RVRREVKDALQRA-SWRVEIAHYRNVLQVTLG-----G
VKVDLLLLPDCAKGATWALQ------QL--QQ-LMRPVFA--HPDAAYDQLRERATSPAL
NELLA--AMPAEVKEVVRFVKGLYKLGLAQ-EAERIRSFSLEVLVLAAHQQC
>EP00853_Edaphochlamys_debaryana|EP00853_Edaphochlamys_debaryana_P020116 232 bp
L--GVSRVHKGGSYGRGTMVTRN--FDVDLIVYVHTLNGKR-MSYPG-------------
--------------DWRD-IPRELRLQVRCGLIMM----LQVARDKYAMPLMVE-----D
LDVDLLLLPDVLEGAT-DMD------QH--QL-FMRNLFG--PPSVEHYVLRERADSPAF
TAFVR--GHPGEVKAVVRALKAWRNKLEWE-RYPNVKSAPLEVLVLAAHQLL
>EP00875_Gonium_pectorale|EP00875_Gonium_pectorale_P008015 232 bp
L--SIDRIRKGGSLGRRTLVAGN--FDVDLLLFING----P-LQYPH-------------
--------------NWSAEQ-LKLLKQVREWLRQNY-PAVVETQYDDVLQVRVD-----D
VEVDILLVPNMAHAAGRSEL------QR--KA-LMQPVYD--NPREVRDQTREAGVAESH
TAFVA--DTPNGVKAVVRLLKAWYKYGLTEGGPAKVPSVALELLALAAFQRE
>EP00730_Choanoeca_flexa|EP00730_Choanoeca_flexa_P014647 232 bp
C--QVAEIFPSGSFAKATRVPGK--SDIDLVCFVNDLPAE------Q-------------
--------------MAQPQLLIKLQNEIKVQFF----DRLDVT--SHSVQFCLE-----G
TQIDLLPVS--------IKL------KH--DS-LEAAVAA--RKQKEDESFHSAAMARHQ
VEWFK--KEADHLRHVVRLIKLWTSLRAWP-KHTKPRSCLIEALVATAANGS
>EP00852_Chlamydomonas_schloesseri|EP00852_Chlamydomonas_schloesseri_P002676 232 bp
I--KVDRFHNGGSFGRRTMVRGS--FDVDLTVFVNEFGGRK-LDFAG-------------
--------------DWSGRLQVQLMREVAAWLRAQGRSVVEVTHYKHCINVEVR-----G
VEVDIKLSANAVQGSQRGKA------QR--DA-LMAALWD--VPAARADPAREAALAEAL
TAVVK--DTSDRVKSVARLVKCWYKHSLKD-RIPYVPSVLLEVLVLAAAQRV
>EP00852_Chlamydomonas_schloesseri|EP00852_Chlamydomonas_schloesseri_P000482 232 bp
L--KVSRVHKAGSRGRGTEVVAA--SDHDLVVYVRSYRATD-MRDPA-------------
--------------TWRDRLVDDMLQEVAAWMNVGRNFQVRRADYPHVLKVSVR-----G
HVMDLVLVPDCCGGN-WVLA------TH--NH-LMGPVFA--DPPAAYDMLRERSNTAAL
TAFVE--TVPGEVKDVVRLVKGLYRHGLST-SQERVRSFSLEVLVLAADQQL
>EP00876_Tetrabaena_socialis|EP00876_Tetrabaena_socialis_P012892 232 bp
V--KVTRAHKAGSFGRRTNVTGG--FDVDLLVYVSEFDGKR-LLYPT-------------
--------------DWLDALQLSIRRRVKQWLQGK--GVVEIAHYGKVLQITAG-----K
VELDLLLVPELVPAP-RIMK------QH--QL-LFGSVFA--DPDNEYCQLRERADTPAL
TEFTR--G-SDGVKQVVQLTKAWVRS-LSP-DGVRVGSIALEVLVGAADQRF
>EP00050_Salpingoeca_kvevrii|EP00050_Salpingoeca_kvevrii_P021620 232 bp
G--GVAEVRPSGSYARGTTLGEH--SDVDLLVALNDLKPE------R-------------
--------------FWCNLFISMYVALLKSDPK----QRFDVT--TFAVKFNFT-----A
LECDLLPVSA------LWRM------SH--DA-LLRKIES--CPPRL-QRYFSAVCGKRQ
IEIMK--AKMAEITGLVRLVKRWIKLQEWP-IREHPNSYCMEVVMAHAQESL
>EP00172_Hildenbrandia_rubra|EP00172_Hildenbrandia_rubra_P001253 232 bp
I--P-SKVVPGASFGKKTNTRDE--KKLEVIVIFDEFDAGN-Y-Y-D-------------
--------------GYLTPIVKTLAKAGANF-GVEKGWEVWFEDVRRVFAGVLE-----G
GAKELLMIKNVDKK----------------------------------MLLAETSASLLR
IDMLR--AQPPVYKDMVRVAKKWRDTCSFL-SATDIGDYLLELIMLEAFHGA
>EP00876_Tetrabaena_socialis|EP00876_Tetrabaena_socialis_P012870 232 bp
I--SVSRVEPVGSFGRRTMVN-D--FDVDLQAYVVAFQGRT-LRYPE-------------
--------------DWQPALQTSIRGMVAKGLGAGVVKLVTIPYYRHVLQVGHK-----N
L----------------IWE------QH--EM-LMRPVYD--NPGAMYDQLRERADTAAL
TKVTQ--SCSDDVKRVVRVTKAWVRRLEGP-GDPRISSVALEVLVMAANQLF
>EP00851_Chlamydomonas_incerta|EP00851_Chlamydomonas_incerta_P004350 232 bp
L--TFDRLHNGGSFGRCTLVRGA--FDVDLSVFVTQFKGRV-LNYAG-------------
--------------DWSGALQEAMMRDVAAWLRDQL-AVLELTHYKHVINVKVK-----K
VDVDLKMAANVVQGSGRSKA------QR--DA-LMKQLWS--QD-YTAEPAREAALAESL
TAVVK--QIPDWNKAVVRLVKCWYKYGVEE-RVPHVPSVLLEVLALAAAQRT
>EP00853_Edaphochlamys_debaryana|EP00853_Edaphochlamys_debaryana_P007465 232 bp
I--GAARTHVGGSYGRETMVEGN--FDVDLVVFVRGV------TM-D-------------
--------------EWLE-MGRKVRRMFARALLDVPEWCVQLGGPRYALQLRLG-----A
VEADVLLVPDVVEDPIWVLA------QH--TA-LMREMYD--NPGGSYCRLRERANSTAL
TTFMR--EQPEEVRAVARGLKAWRDGLEVD-AVPGIGSVALEVLALAAHQQL
>EP00851_Chlamydomonas_incerta|EP00851_Chlamydomonas_incerta_P004346 232 bp
T--QVHRAHIGGSFGRRTLVSGA--FDVDVLMFVFAYGDRT-LTY-Q-------------
--------------DWTGRLQRDMQRAVAAYLRAQLRDVVEVTHYKHCINVKVH-----G
VDMDIKMAANVLQGAWAGYR------RR--VA-CM----H--AAQQDADPAREAALAESL
TKAVK--AISDRVKFVARLVKCWYKGSLAV-RIPHVPSVLLEVLTLAAAQSK
>EP00853_Edaphochlamys_debaryana|EP00853_Edaphochlamys_debaryana_P007468 232 bp
V--KVSRAHKGGSYGRGTMVAGN--FDVDLLIFVLELDGRA-LTL-E-------------
--------------DWLNRVGNELRRRVREALQARPEWKAQIGHYRYAMRLTLG-----E
MKVDLLLLPDVAKGPNWVRR------QH--DV-LVKSVYG--NPGGRHSVLRGRADSWAF
TEFVR--GQDPNVRLAARALKAWRDGLDAG-AVPGIGSVALEVLVLAAHQEL
>EP00198_Chlamydomonas_reinhardtii|EP00198_Chlamydomonas_reinhardtii_P011331 232 bp
I--KVDRLHNGGSFGRRTMVRGL--FDVDVTAFVTTYKGRV-LGY-H-------------
--------------DWTGALQARSQ-----------------------------------
----------------RGKV------QR--KI-LMKQVLG--AGEEQAEPAREAGLSEAL
TAVVK--DTSDRVKSVARLVKCWYKYSLKD-KIPHVPSVLLEVLTLAAAQRE
>EP00933_Yihiella_yeosuensis|EP00933_Yihiella_yeosuensis_P059028 232 bp
I--QVRRVVRMGSIGRGTACIGC--TDAKAMLIIDGMPIL---GR-S-------------
--------------HWGPPLLRAVALMLRAALCAA--CTVEVK--YGRVHVQFE----GD
MTIELELE--------------------------------------A-TDSPDAILAERR
ARFFE--KQEQSSKVTMKLLKCWRNRQRWK-DADMPSDLLLETLTAYSMSRS
>EP00853_Edaphochlamys_debaryana|EP00853_Edaphochlamys_debaryana_P007426 232 bp
I--RVSRVHVCGSYERDTLVAGN--FDVDLLVFIRGLTM-------A-------------
--------------QWLKPTGKEL-----------------------KRKLSLG-----D
VEVDLLLVPDLAPGPGWVLA------QH--RA-LMRPVYD--NPSGSYCRLRERADSTVF
TAFVR--EQPEEVREVARGLKAWRNGLDSS-TVPGIGSVVLEVLALAAHQQL
>EP00853_Edaphochlamys_debaryana|EP00853_Edaphochlamys_debaryana_P007815 232 bp
L--QATHMYFGGSCGRGTLVAGC--HDVDLIVCVRGIKNRR-LAY-E-------------
--------------DWHKSVGREIRQMAKEALLRKKAWDIRIEQYRYAMRVTVG-----R
VKIDLLLLPDVVPEEIMIRA------QH--DV-LMGPVYA--DPKARYSILRERANSAAL
TEVVR--SQPQEMRAVARAVKAWRNSLEVG-LVPGIGSSTLEILTLAAHQRL
>EP00852_Chlamydomonas_schloesseri|EP00852_Chlamydomonas_schloesseri_P002659 232 bp
D--KMDRVHVGGSFGRRTLVRGA--FDVDLTVFVNSYNGQV-MRF-D-------------
--------------QWTQTLI-NMQRDVAAWLRTKW-NVVEVAHYKNCLSVTVV-----E
VEVDIKLAANVVQGSQRGKA------QR--DA-LMAALWD--TPAARADPAREAALAEAL
TAVVK--DTSDRVKSVARLLKSWYKYGLKR-DIPHVPSVLLEVVTLAAAGQV
>EP00198_Chlamydomonas_reinhardtii|EP00198_Chlamydomonas_reinhardtii_P009796 232 bp
L--QFDRFHNGGSLGRRTLVRKD--FDVDLSVFVTEFTGRV-LDYAG-------------
--------------DWSGRLQVDMMKDVAAWLCDQF-KAVEVTHYKHCINPAVA-----D
VDVDVKMAANVVRGN--GRA------QR--DA-LMKQLWD--TPPHQADPAREAALAEAL
TAVVK--EIPDWDKSVVRLLKCWYKLSLKD-RIPFVPSVLLE----------
>EP00875_Gonium_pectorale|EP00875_Gonium_pectorale_P013535 232 bp
I--KIDRVLKGGSFGRRTMVSGN--FDVDVSVFVISFDGQL-LDWER-------------
--------------DWHDHLVLGMLRTVALWLSANHSQVVVVTHYKNVINVRIQ-----N
VDMDLKLVPQMGTAPKRAYA------QQ--QA-LMRPVLE--EPEADADPTREAALSEAL
AAAVK--PVNDRVKVVCRMVKAWYKLDLAT-ILPGVPSVALEMLVLAAHQEV
>EP00853_Edaphochlamys_debaryana|EP00853_Edaphochlamys_debaryana_P002984 232 bp
-------MVIAGSLGRSTSVSGN--FDVDVHVFVRDQR-RQ-LTL-E-------------
--------------DWRGVRT-KARNQVYRALRSKDEG-FQ-LEEGDVVKMTIG-----G
RAVDLLILPDVSPQVGWARA------QL--KA-TMQPVYD--NPSAVFCHWREKAASGAF
KELMR--AQPSEVTLVTQLLKAWRDDLDAG-RVLGVTSVVLEVVVLAAHQKL
>EP01035_Chromulina_nebulosa|EP01035_Chromulina_nebulosa_P026102 232 bp
F--GVDRAIIAGSMGKNTTIDNF--FDVDLVIFINSSEPPF-KE----------------
---------------EIERIEELLYLNFNDFL----------HKSDKSLKASVN-----K
VGFDILLATNYAVGGPNKRE------QH--RA-LLSKF-D---PTWKDTKPYSCGFCETV
VEFIQ--SRSEIVHSAIRLAKFWMYTLVLL-DHRHGFSYATELLITHAAKVL
>EP00851_Chlamydomonas_incerta|EP00851_Chlamydomonas_incerta_P011993 232 bp
L--NIGRIHNGGSYGRATLVRDA--FDVDVSVFVNEYKDRK-LRF-E-------------
--------------DWSGQLQRAMQRDVAAWLRRELTPVVEVTHYKHCINVKVD-----G
VDVDIKLAPNAAAGIQLGKA------QR--DA-LMQALWA--TPAERADPAREAALAEAL
TAGAA--RAH----------------------V-YGICVLLEVLVLAAAQHV
>EP00853_Edaphochlamys_debaryana|EP00853_Edaphochlamys_debaryana_P012301 232 bp
V--RVDRVHVGGSFGRKTSVKGR--FDVDLSVFVNRFNPER-DP--K-------------
--------------GAAEALE-----AAALQLE--H-TGVNV-PGVYMVQLTWE-----G
VHMDVPLVRNVATDE-KAAR------QV--EV-LVSPLFR--MTDAPPDGMRERAVSEAL
TDFVK--EQPKTANEATRLFKAWVKCGLAE-GSSKLPSVALELIVLQAFQAE
>EP00875_Gonium_pectorale|EP00875_Gonium_pectorale_P008014 232 bp
I--PIDRIRKGGSLGRRTLVAGN--FDVDLLLFING----P-LQYPG-------------
--------------NWSGEQ-LKLLKQVREWLRKNY-PAVVETQYDDVLQVLVD-----E
VEVDVLLVPNMARA------------------------------------DTRAGVAESY
TAFVA--DTPNGVKSVVRLLKAWYKYGLTTGGPAKVPSVALELLALAAFQRE
>EP00198_Chlamydomonas_reinhardtii|EP00198_Chlamydomonas_reinhardtii_P009795 232 bp
L--KVDRFHKGGSFGRRTLVRGA--FDVDLSVFVIKFQERA-LKA-A-------------
--------------DWSGRLQREMQRVVAAYLRGQLHDVVEVTHYKHCVNVKVH-----G
VDVDIKMAAH--------------------------ALWD--TPPHQADPTREAALAEAL
TAVVK--DTHDRVKSLVRLIKCWYKYGLQA-EIPNVPSVLLETVVLAAAQRK
>EP00933_Yihiella_yeosuensis|EP00933_Yihiella_yeosuensis_P044805 232 bp
V--HVQGIVQGGSIARGTACQGS--SDAQAVLLLEDMPLI---GR-S-------------
--------------KWAPPLLRAVALMLRAALAAV--APVDVK--HGAVRVQFE----GG
IAVDLELE--------------------------------------A-V-DSNAIFAERR
ARFFE--KQPESVKMTMRLLKWWRNQQTWS-DESRPSDYVIELLAAFVASNS
>EP00852_Chlamydomonas_schloesseri|EP00852_Chlamydomonas_schloesseri_P013410 232 bp
V--TVSRTHTGGSLGRRTLVKDA--FDVDLIVYVKKYNGQD-MTDPD-------------
--------------KWRYDLVTAMRQHVKERLEAALAWDVQIAHYCDVLQVVVN-----G
VPVDLLLVPDCVRGK-PAWE------QH--IA-LMKEVYD--SCGGEYDMIRERADAAAL
TSFVS--TVHDDVKTVVRFVKALYKFGVSP-EDDRIRSVSLEVLVLAADQRL
>EP00198_Chlamydomonas_reinhardtii|EP00198_Chlamydomonas_reinhardtii_P009794 232 bp
L--KVDRFHKGGSFGRRTLVRGA--FDVDLSVFVIKFQERA-LKV-A-------------
--------------DWSGRLQREMQRMVAAYLRGQLHDVVEVTHYKHCVNVKVR-----G
VDVDVKMAAHVAQGKQRGKA------QR--DV-LMQALWD--TPPHQADPTREAALAEAL
TAVVK--DTHDRVKSLVRLIKCWYKYGLQA-EIPNVPSVLLETVVLAAAQ--
>EP00434_Breviolum_minutum|EP00434_Breviolum_minutum_P028815 232 bp
L--EDQGCYIGGSFGRETALNYH--FDADLVVFIQDFDYT--------------------
---------------WAQWYQDELCAGLMDQFHR----HVCGTKTPYTLKLKVG----NF
ATVDVVTTGEPPDY---------------------------------M-DEDEWRFYSGA
DKEIM--DFGVEFRSMVLLVKHWRNLRFP--SIRTITSYHLELLCMEVIEAS
>EP00929_Paragymnodinium_shiwhaense|EP00929_Paragymnodinium_shiwhaense_P092010 232 bp
L--HPDKIYQGGSFKKNTALNYK--FDLDLVLFLNDFQHL--------------------
---------------NMESYMQRCRAALVRCFGG----GVPKENTPYCIRLEFD----G-
RHVDLLITGTPQSK---------------------------------V-YGNPERYYQAA
DEEVM--NAIKILRELILVAKHWRNLYE---RQRLCPSYYIELLAMKSIKSG
>EP00435_Cladocopium_sp_Y103|EP00435_Cladocopium_sp_Y103_P062440 232 bp
L---IDDCYIGGSFGRNTALNYH--FDADVVVFIEDFDPS--------------------
---------------ESEWYQQELCQALEDRFRR----GVCKRETPFSVKLRVG----DF
ATVDMVTTGEPPDY---------------------------------M-DARDRRFYSGA
DEQIM--NFAVEFRGLVLLVKHWRNLRFPP-TTRSTTSYHLELLCMEVIRES
>EP00441_Pelagodinium_beii|EP00441_Pelagodinium_beii_P004846 232 bp
R---PMEVYESGSFKKGTALRYN--FDIDLVVKLRDFAFR--------------------
---------------QMDDYFTRSRAVLLNTFGC----DISQDSTHRCLKFEVG----D-
LEFDLLFTGDPAMR---------------------------------R-SNTSDTYYSLA
DEEII--RAKHVFHALVLLVKHWRNSFE-----NKIKSYYIELLCLKLMRTG
>EP10057_Bacteria_all|2502842540 232 bp
Y---EPRIYYGGSYGKKTMIKES--FDLDIVIYFPHTDRR--------------------
---------------PLMDMYASVHDS----LSQ----GYSMIEQEVALTLQLP----GQ
FHVDVVT-GQAKDE---------------------------------D-FYYAD-LYNIA
SKMHI--DDARRVKDTIKLMKLWIRRHS-----LEMHKFAMEQVVIRALRDK
>EP00404_Azadinium_spinosum|EP00404_Azadinium_spinosum_P009647 232 bp
S---PSQVYEGGSFKKQTCLAYD--FDVDLVVWLNQFDHS--------------------
---------------LMQEYKKNVKDALAVEFPP----QVYTRETPFCLSLRVR----M-
LSIDIAAPG------------------------------------------NPERFFEGT
DKAVI--AAKEPLHHLILLAKCWKKRRA---WSKGPISYFVELLCMQAVKEA
>EP00441_Pelagodinium_beii|EP00441_Pelagodinium_beii_P003641 232 bp
V--NVVDFLISGSFARGTALNYE--FDADIIFVVSDFDAE--------------------
---------------AMGWYQEQCSYALKTYFRR----QVIRCQTPFALQLQIE----KF
LDIDLLITGDPQRN---------------------------------R-HRNKSRFYSAY
DEQLL--KFQAVFKPLVLLCKHWRNLKN---HTHKFTSFFAELVCMQVLKHT
>EP00933_Yihiella_yeosuensis|EP00933_Yihiella_yeosuensis_P043025 232 bp
S--DIEDVYYSGSFGRGTALNYK--FDADMVVTLSDFNHD--------------------
---------------DMDWYKEQLSNAA-QHFRR----GVHQSDTPFCRTFVVG----GF
VEVDLVITGDPDAN-----------------------------------CHNPWRYYSGA
DTKLL--ILQSRFKPLVLLCKHWRNQDN---RASRLSSFLVELFCKKVVEQS
>EP00404_Azadinium_spinosum|EP00404_Azadinium_spinosum_P062484 232 bp
----PSQ-----------------------------------------------------
----------------------AMKAVLLSVDGP----QVYTRETPFCLSLRVR----M-
LSIDIVL--DPTSA---------------------------------A-PGNPERFFEGT
DKIAA--KEDPPLHHLILLAKCWKKRRAW--KMGGPISYFVELLCMQAVKEA
>EP00413_Alexandrium_margalefii|EP00413_Alexandrium_margalefii_P048042 232 bp
L--VLEDVYCGGSFGRGTALNYH--FDVDVVFIVRDFDHR--------------------
---------------WADWYHNLVVDALHAGFRR----GIVERRPVSCSTANIA----DF
ADADLLITGDPEQS---------------------------------W-VHNPDRFYSSF
DRKIL--EFSALFVPLVLLCKHWRNLDQ---EVAGMKSFFVELLCTRVLRES
>EP00411_Alexandrium_monilatum|EP00411_Alexandrium_monilatum_P123782 232 bp
F--RPFQIYVGGSFKKNTALKAR--SDVDLVMKMTNFSHH--------------------
---------------DLSEYYEQAARALWQAFGR----GIVVSTSPFVLSFVVA----AG
LHFDLVFTCSPDSQ------------------------------------GVPREFRSAS
DEAIR--DFSRLFRALALVCKHWAYDFK---GGRRPKSYFVELFAMETIRRG
>EP10057_Bacteria_all|2515206065 232 bp
LANYTIEVFAQGSYANNTNVKRN--SDIDICVMLKSVFYPK---Y-VE------------
-----------GKQFTFYDFKAEVIKSLELKFGY-----NSITIGNKCINISANS---YH
VNADVVPCLQYRNYEYLNS----SD-SKY-IE-GIKFFT---SYENKEVVNYPKVHNENG
ISKNN--NTNYKYKKMVRIIKRIRNNMFD-------EGIKNETISSYLLECL
>EP10057_Bacteria_all|2628070160 232 bp
WTDIYYTTYLQGSYRNSTNIYGD--SDVDLVVELTSSVYSN---L-TT------------
-----------EEGYTWFDFQKDVISALSRYYGS-----QYITSGSKSIKLLPHS---GR
IKADIVVSATYEHYEKM---------QLV-AE-GMTFWT---RPGEQQICNFPKRHYDNG
ANKNE--QTGGWYKPTVRVFKNARNCI-N-------AGLHPKQFPSYFIECL
>EP10057_Bacteria_all|2701021916 232 bp
LKNRGIQLIPKGSYHNNTNVRLT--SDVDIAVKLKDVFFAD---Y-PD------------
-----------GQDYTFAQYRSDIEAAIVNHFGI-----ENVELGNKAIQINFNS---YR
VDADVVPCFEHRRYSLGG---------SY-LT-GTEFQT---RHSQNRIINFPEQHYING
VRKNT--ETSRRYKKLVRIFKRLRYNLLD-------EGYAVEKVSSFLVESL
>EP10057_Bacteria_all|2716884020 232 bp
WSKFKYDIFLQGSYKNDTNLYQD--SDVDIVVQLASRLKPR---V-AT------------
-----------LSKEKWLLFRKQVLEVLRTAYGK-----KGVTIGRKSLKIAKGK---IQ
ASADVVVTLQYE-------------------T-GLAFYF---LKEHRWVVSYPQQHFKQG
QKKER--ATNSNYKRTIRMFKSARNQLVE-------TEVISKTASSYFIECL
>EP10057_Bacteria_all|2683238006 232 bp
LSTKDISVFPQGSYRNNTNVRED--SDVDICVCLNTLVLSD---Y-SL------------
-----------VPSYTYKQFKSDLETALKNKFGT-----LGVSRGDKAFDVHANS---YR
VDADVVPAIQGRLYYDKN------H-NAF-IR-GTCIKP---D-SGGTIYNWPEQNYSNG
VNKNK--STGNRFKLIVRAIKRLRNHLAE-------KGYNAKPIPSYLMECL
>EP10057_Bacteria_all|CDNTase061_E02_Yersiniapseudotuberculosis 232 bp
LKNRNIKVFTQGSYRNRVNVRRD--SDVDIGVLCFDTYFPE---Y-PD------------
-----------DNTYEYATFKSELEEALVARFGR-----DAVTRGSKAFDIKANT---YR
VESDVAAFFEHRRYVTA---------TYY-HS-GVEMIP---D-DYPRVKNWPEQHYENG
VSKNT--YSLRRYKRVVRVLKTLSNEMAS-------KGIQAKDAPSFLIESL
>EP10057_Bacteria_all|CDNTase059_E03_Staphylococcusaureus 232 bp
SKDYELSIFVKGSYATNTNVRQN--SDVDIAVVKESEFFDK---Y-RE------------
-----------GKNKPPYYFKDEVEEALIEKFGR-----SEVRRGNKAIRINGNT---YR
KETDCVPCFRYRDYSNDYM----DP-NNF-IG-GITIYS---D-KGERIINYPEQHINNS
VIKNN--NTNYKYKKMVRIIKEIRYQLID-------SKNRAEQTSSFGVEGL
>EP10057_Bacteria_all|2753638508 232 bp
LENKRTSVYGTGSYKNNTNTRNE--SDIDIAVVLHDCFFSE---Y-PV------------
-----------GQTYGLKAFREDVGRALEAKFGR-----DGVTAGSKAFDVHSNT---AR
LDADVAVFLEHHRYTGKIN--D-GT-WHY-LE-GVEMRD---R-DGSRIINWHQDHYANG
VNKNY--RTSRRYKRIARVLKCLRNDMKN-------SAVQAADVPSFFLECL
>EP10057_Bacteria_all|2712817715 232 bp
ITSGKVKIDLQGSYANDTNTRGD--SDVDVLVRLD-VFQSN---K-LL------------
-----------LPDYILAHLRRDVLIALKAYYGN-----AFIETGNKSIKLLKNS---GR
LKADIVPVIAHRTYSYFLG----HN-HSK-VE-GILLNH---KATGETIINYPDQHYNNG
VAKHQ--ATSNLFKRVVRIIKNARSYAVE-------KGLLEETAPSYFLQSL
>EP10057_Bacteria_all|2730762241 232 bp
LFEHDYRTHLQGSYANYTNNWGS--NDVDVVVKLTKPFEEC---L-DD------------
-----------LDNYTFGEFYDTVHSALKNYFGR-----ENIEKGSKAIKVKANDDTGLE
IEADVVPCVEYRKYESFDA----GT-EKF-VE-GMWFKT---QDLPRTIINYSEKHRKNG
GIKND--HTNENYKPTIRMFKKARDHMES-------RGYVEDTASSYFIEGL
>EP10057_Bacteria_all|2644031872 232 bp
LQEGSLHVYAKGSYANRTNVRRD--SDVDIVVENRRLYYSD---Y-ID------------
-----------TKVWIPETWRDEVENALRSYFGL-----RDVDTGDVAVTIAAPG---SR
PSSDVVPAFEYRRFDSAD------R-RAT-HH-GSKVFK---K-SGGAIINYPFQQLENG
NAKDR--RTGGKYKEFARALKNGENALVE-------AGLM--AKPSYLMECL
>EP10057_Bacteria_all|2692658925 232 bp
IRKNQLDIYLQGSYRNNTNIFGS--SDVDIVVQSNATFFSN---I-SK------------
-----------LETYTWRYFKNDVIKTLQYAFGS-----SNVEIGNKSIKIFTED-----
YEADVIPCFEYRNYLSFGN--E-ED-REY-IP-GIKFFT---TDKGESIINYPKKHYVFG
VDKNE--RTNNYYKPTIRIFKNIKK-------------------------TI
>EP10057_Bacteria_all|2627352631 232 bp
LADMDISIIPQGSYKSKTNVKND--SDVDICVCLNSTFFPR---Y-PE------------
-----------G-SISFSDFKNLIQKALEDYFEK-----SEITRGNKAFDIHSNT---YR
IDADVVPAFAYRYYYDTGY-----D-WHK-EE-GICFLT---D-DGTKIINWPHQTYRNC
KNKHD--ATGQRYRKMTRILKRLRNKMQE-------ENIVAKDIPSFLIQSM
>EP10057_Bacteria_all|2633010022 232 bp
PGKPNYEIYLQGSYKNSTTVRSN--SDVDIVVQLNSFYSQD---L-DN------------
-----------LSSYQWEQFRYDVIKALRNMS-S-----FTVSEGNKCINVET-----PY
LDADVVVCMQHRLYVNRSE--RYYN-YYY-IE-GIKFRS---T-DGRWIINYPKYHDKNG
TSKSQ--QTNGMFNSTIRIFKNIRSHLVD-------KNIIIDEAPSYFIECL
>EP10057_Bacteria_all|2628312800 232 bp
FQGLDITVASKGSYPNNTNVRGD--SDVDIMVKLNDPIHTE------G------------
-----------LAPWTRQRLRQEVEDALTNHFGW-----VDT-DHNLAVYVPEVG---SR
PSIDVVPCFKWVAYDTTA------P-GGE-YV-GSVVYG---R-NGKRVINWPELQLVNG
RTKNT--NTKYRYKIVVRVLKNVENDLAA-------EGVI-KALPSYFSECL
>EP10057_Bacteria_all|2718358440 232 bp
VAGV-TRAFVQGSYRNRVNVRQN--SDVDIAALYTPSFFPK---Y-PA------------
-----------GLTYTYAEFKNDIGDALYNYLGR-----NNVTRGDKAFDVHENS---YR
VDADVVPVLEHRWYRAD---------RTY-LS-GTQFHP---D-SGGEVINWPDQHHANG
NTKND--ETGRAYRGMVRIIKKLWYLMDG-------NNVPAKPLKGFNIECV
>EP10057_Bacteria_all|2734743058 232 bp
FDGTNVLIYTKGSYPNNTNVRRD--SDVDVVIELRDCLYYG---Y-KA------------
-----------GVSWTPESWRKAVVDALVVAFGS-----DSVTSGRVAINISAEG---SR
PSADVVPSFDYRRYDNSD------R-TIS-KE-GSCVFP---T-DGSKIVNWPQQQLDNG
RSLNT--ETNHRYKNYVRALKNA--------------------------ENF
>EP10057_Bacteria_all|646676514 232 bp
LSESKWRVFAKGSYANNTNVKLD--SDVDIAVECTDCFYSD---G-DS------------
-----------GEIWTPSKFRTEVQAALEAEFAG-----RVDCSGSTAFRVNPNS---SS
VDADVVPCFSYRYYYSP---------GNF-RE-GTKVFK---K-DGSSLVNYPKQQLDIG
RDKNN--RTGHAYKKAVRIMKRVENAMVE-------EDKY-KEVPSYLVECL
>EP00849_Syncephalis_pseudoplumigaleata|EP00849_Syncephalis_pseudoplumigaleata_P005831 232 bp
YPVKNVEIRLQGSYGNDTNVWAD--SDVDIVLKHTGAFYHD---L-SE------------
-----------MPAYGYHHFKTDALKWINGLYKD-----DVDSYGKKAVKVRGNG---NR
RNADIIICQEFRRYRDFNG----GH-EEF-AE-GIAFYI---G--NQRIENFPKQHSDNC
TAKHQ--ETG-NFKHMVRIFKNMRNRMIE-------NGFLEGIAPSYFIEGM
>EP10057_Bacteria_all|2576858346 232 bp
YNGSRLTIIPKGSYKNNTNVRQE--SDVDITLVCEGSFYYK---L-PQ------------
-----------GFTIDFDKLISDTLTALNKKFGS-----GNVTRKSKCINIKDNT---CR
VSCDVTPTFRRRLYISQ---------NHW-HE-GVCFFD---T-SGNFIENYPEQHYTNG
ISKNN--RTNYYYKKIVRILKKINLEIPN-------RGLGNHSISSFLIESL
>EP10057_Bacteria_all|2711242185 232 bp
-FGDSIRVFLQGSYKNRTNVKQE--SDVDIVVEYTGTYFHE---L-HM------------
-----------LSTYPYHKFKDDVARILTDEFDP-----GEVKRVDKCIKVFKNG---ER
IHADVIPCFTHNCYATAT--------TVA-HK-GIHFIT---D-AGIDTFNYPEQHHENG
ETKNV--ITKGKFKDMVRILKNIRYDLID-------AGTIKKEMASYFIESL
>EP10057_Bacteria_all|2712880021 232 bp
FG-SKIKVFLQGSYANSTNVRQD--SDVDIVACYQDAYFPN---Y-SF------------
-----------LDDYKFSEFKNDVMILLRSNFGT------SVERKEKCIHIKGNI---YR
VNVDVVPCFLHSRFMPS---------GVT-IE-GIELRT---DTAKIPVKNFPDQHKANG
QEKNQ--LTDQKYKAVVRILKNCRNFLID-------NNHIEKFMPSFFLECI
>EP10057_Bacteria_all|2695025015 232 bp
SEGLEFATLLQGSYRNTTMVYNS--GDVDILVIRTDTFHGD---F-SY------------
-----------VPHQMFEEHAEGVYRTLQAQYGT-----RNVERGEKAIEVDSDE---LP
LGADVVPCLQYRRFWSRQ------P-GNH-MK-GIVFWT---P-DGTKIINFPRRHRIMG
TRYNE--YTNGNYKPTIRIFKNFRNTLAE-------NGTIKENAASYFIECL
>EP10057_Bacteria_all|2671328579 232 bp
FAGLGLVVEAKGSWANNTNVSSD--SDMDIKVEFTQRIFRG---S-AA------------
-----------GMLWTPEKFRSELQVALRRT--S-----NAVAGHNVAFYVPSPG---SR
PDTDVVPCFTYMYSPVF---------GAP-NR-GTVVFT---K-DGKHIVNWSQQQLDNG
RAKNT--RTGRRYKLAVRALKAVENDLAA-------LGVI-KDLPSYFMECL
>EP10057_Bacteria_all|2509502513 232 bp
LKERDYEIYLQGSYRNATNIRAD--SDVDILVQYNRAYTHD---F-SL------------
-----------LSYLHWLIFYNHVLASLKCKLPR------QVNQGNKSLKIAKSA---NR
LGVDVIPCIQHRKYYSLNN--H-GM-LYT-KQ-GMTLYT---KNAALKIINFPKLHYQNG
TYKNQ--STGERYKPTVRLFKNARLYLEE-------KGLIKGSVPSYFLECL
>EP10057_Bacteria_all|CDNTase063_E05_Pseudomonassyringae 232 bp
RTSGNLEFELQGSVPLNVHIRGV--SDVDLLAIEADFHTYD---A-RG------------
-----------YMVGVLTARRGEIGRALRDAFPA-----ATIDSGSKAIKLQGGS---LA
RPVDVVPSHWHDTYQASG--------QKH-DR-AVTILD---SHKSTTIENWPFLHIKKV
RERCE--TTGGGLRKSIRLCKNIKAELEA-------EGKP-VTISSFDIASI
>EP10057_Bacteria_all|2515249438 232 bp
LQVVNPEVFLQGSYANNTNTRGD--SDVDVVVMMTSTFMPE---T-SR------------
-----------LSTTSASDFRRMVERALHEYYGS-----ARLQNKNKCITVAKSD---GY
VAADVVPAMQHRLFTRYSP----GH-SNW-VE-GISITP---L-QGNRIVNYPKEHISQG
QAKNK--AANGNYKATVRQVKRLRRKAVS-------LGLLPGDAPGYLLECL
>EP10057_Bacteria_all|RmCdnE_E01_Rhodothermusmarinus 232 bp
WPKGKPEVYLQGSYKNSTNIRGD--SDVDVVVQLNSVFMNN---L---------------
------------TDYTWNDFYSDVERALTDYYGA-----SKVRRGRKTLKVET-----TY
LPADVVVCIQYRKYPPNRK----SE-DDY-IE-GMTFYV---PSEDRWVVNYPKLHYENG
AAKNQ--QTNEWYKPTIRMFKNARTYLIE-------QGAPQDLAPSYFLECL
>EP10057_Bacteria_all|2739249263.Ga0189766_104378 232 bp
YADKSYKVFLQGSYGNDTNIMKE--SDVDVVIRLDSIFTYD---I-DN------------
-----------LPTYTHVHFRDHVLEVLTERFGD------DVVPGTKAVLIQPRN---NR
RKTDVLIATQHRKYSWYAP----GN-EHQ-VT-GISFHK---A-DGTRVRNFPTQHRDNM
VAKNQ--ATNEWFKHIVRIFKNARQKLIE-------QGVLVGVAPSYYLEGL
>EP10057_Bacteria_all|2513132482 232 bp
LASGNYDVFGQGSYANNTNIRNN--SDIDINVCYTGGFYYK---I-PE------------
-----------GKTYSYTQFKNDVERILVSHFGR-----NNVVRKNKCIHIKENT---YR
VEIDVVPTWKYRRYGDY-------H-YHY-DE-GVILYA---DNDVKEIINFPKQHLKNG
VLKNN--DTSRRFKRLVRIVKNLHIRMKD-------EGYYNANITSFLLECL
>EP10057_Bacteria_all|2631339892 232 bp
LISEGVRFVPQGSFTNRTNVRNE--ADIDLRVQHPL-LRIE---H-EA------------
-----------GVGRTYGDMRSTIATELKASLGK-----TNVDSGKKAIRVKGVG---SR
GEVDVVPCFTLHHYIPHGT----FQ-YER-IE-GVAILG---L-DGTWTLNYPDQHIANG
RLKRA--TTNHQFKRIVRIVKRMQSDMTD-------HGVI-VRVPSFLVECL
>EP10057_Bacteria_all|2627471573 232 bp
LRGRSYEVYLQGSYANSTNTRVD--SDVDVVVQLSSTFNHD---I-SK------------
-----------LSTYHWADFRRDVISALNSYFGS-----ASVKPGNKSIKLVGDD---SR
VNADVVPCLQHRQYQSFAT----NH-DDF-VE-GMKFWT---ATPSREITNFPKIHIENG
EDKNH--RTDTMYKGLVRVVKNIRRQLVE-------RHNFPKIAPSYFVECM
>EP10057_Bacteria_all|2728321888 232 bp
LTGLTYRIIEQGSYPNHTNIRGS--SDIDLVIQLRMPFEER---I-DA------------
-----------LGSYRLPEFRAAVLATLQNRYF--------ATQGAKCIDIKDWD-SLLR
VPADVVAALEYRQYRDFPA----GP-EEY-EE-GVYFQD---G-HGRPIVNFPEQHLANG
KRKDR--ACGGRFKPMVRLVKNARSHA----------GK-AGRVPSYFVECL
>EP10057_Bacteria_all|2728324027 232 bp
LDPRSYEIFGQGSRVNDTFIEPG--SDIDLVLMLKTPF----------------------
-------------AYGWEQFRDDVLAALSESFD--------VRMGRRCLNVDDPA-SLFG
EMVDILVATEFRLPTG--------P-GTD-EQ-GVFFRD---R-EGRPIVNFPKRHRRNG
DAKEL--RTRGGFKAAVRTAKRARIRA----------GL-AWDAPSYLLECL
>EP10057_Bacteria_all|2515427912 232 bp
LKSKTTETFGQGSYANNTNVKLN--SDIDINVMYSDGMFYE---L-PA------------
-----------GASYTFTEYKKDIYDALVSKFGV-----NDVQWNDKCITIRGNT---YR
VETDVVPTWLHTRYESP---------NST-VE-GCKFFS---D-NGKGILNYPKQHIQNG
INKSN--QTHRRFKKLTRIHRKLRYQLID-------EGVIKDPISSFLLECL
>EP10057_Bacteria_all|2602173118 232 bp
LARRNFRVFVKGSYWRATNVRRG--ADVDLAVELLGVAPMD---Q-AF------------
-----------VVEYSRATFKDDCLDALVDAFGP-----TMVERHNKCITVSEKS---TT
LPADVVPCTTHRRYDSR---------SVS-SD-GIQITP---D-HGPSIINWPQQDRDNG
IAKNA--RTSRRYKRVVRGLKALEDLMAE-------SGS--PETPSWLVECL
>EP10057_Bacteria_all|2633092523 232 bp
LSVRNFDVFLQGSYRNSTNIRGD--SDVDVVVKLEDTFQPD---Y-DQ------------
-----------LDTYTLADFRRDVSSAIQRAFPN-----HNITEGGKSIKIPRTA---NN
IPADVVPCLEYRLYRPPQT--L-SD-ATY-ID-GIWLWD---VQRNHSVISFPKQSYDNG
VAKHE--RTNQWYKPTVRIFKNARGWMED-------KGLIIGTASSHAIECL
>EP10057_Bacteria_all|2720436134 232 bp
LRGRPYRVYAKGSYANNTNVRLN--FDVDIAVEYGGYFYSD---L-AF------------
-----------ELPYTTDEFKADILGALRQAFGK-----TAVAEGNIAYRVRESK---TT
LPADVVPSWEYRRYDRIAN----GQ-PVF-HR-GSRVFP---R-NGSWKNNFPALQLHNG
RQKTS--DTGRRYKRIVRALKKLQTKLVN-------EGLLRKELPSYLVECI
>EP10057_Bacteria_all|2733240537 232 bp
LEHKGIDVFVTGSYRNNTNTRAD--SDIDMAVVLRDIAFYE---FPAE------------
-----------GLDYSFDAFRGDVEAALRVQFGT-----SNVTAGNKAFDVRASG---AR
LDADVAVFLKHRRYTGKKT--T-GA-WEY-VE-GVELRP---R-DAERIINWPEQHYERG
IAKND--ATNRRFKRMVRILKRLRADMAV-------QGDTAGQVRPFVLECL
>EP10057_Bacteria_all|2752513936 232 bp
LSDLGIRVFAKGSYPNNTNVRHD--SDIDIAVELQDMINLN---Y-AE------------
-----------GVGISEIDFKLRLQKALETEFGK-----NLVDSGNKVFKIRGSD---KI
LDADIIPCTTYRYYYSTG------S-TNY-NQ-GIQLIL---NPDGIRHFNYPDQHLENG
IEKNT--STSKRFKNVARILKNVNGHLSE-------NNN-TSPFPSFMIESL
>EP10057_Bacteria_all|EmCdnE_E01_Elizabethkingiameningoseptica 232 bp
KFGNRVTIFLQGSYRNNTNVRQN--SDVDIVMRYDDAFYPD---L-QR------------
-----------LSGYNFDELKADTEEALRNVFTT------SVERKNKCIQVNGNS---NR
ITADVIPCFVLKRFSTLQ--------SVE-AE-GIKFYS---D-DNKEIISFPEQHYSNG
TEKTN--QTYRLYKRMVRILKVVNYRLID-------DGEIDNLVSSFFIECL
>EP10057_Bacteria_all|CDNTase062_E05_Klebsiellapneumoniae 232 bp
KLDLNLEFRVQGSVPLDIHIKSF--SDVDLLIIDTQMLIYD---S-DG------------
-----------IG-DVILELRDAARDALKATFPA-----ADVDNNAKSLRITGGS---LQ
REVDVVPSIWWDTYQHTK--------DVD-QR-GVTIID---KNTRQRIYNLPFLHIKRI
KDKCD--QCNGGLRKSIRFLKTLKADSEA-------EGTK-IELSSYDIASL
>EP10057_Bacteria_all|2690718789 232 bp
LGDEEYEVYLQGSYRNTTHTRSS--SDIDVVTKITSVWHSD---R-SN------------
-----------LTDYGREDFYDDVRRALQTKFNP-----SAVSRGNKAIKIDEEETSQLD
VDVDVVACGEYRVYHTYPE--G-ED-AEY-DE-GMHFMP---LYGTDRIINFPKLHHENG
CDKHS------NYKETVRIFKNARDYYND-------HDSLSIDAPSYFIECL
>EP10057_Bacteria_all|2619170238 232 bp
DAFGRPKFRMQGSFSYSTVNEPALQIDLDDGMFLPTRYISR---D-GA------------
------------PSVAAEGYFRAVEQLVSEVCDH----GWTL-TKTSCVRVEID----TE
AHVDIALYAVPQSDFVTLVETMGRDEIYGLSA-DEMRLA---CRDGKWIPSDPRKLEDWF
RDAVR--EHGDQVRFVSRYVKAWRDEQ-D---LPGLASIALMWAVVQVFDNH
>EP10057_Bacteria_all|2689378617 232 bp
GHPLPKKFSSQGSYAMRTMVQDDCDYDIDDGAYFDKEDLKN---A-EG------------
------------DYLSALDVRKRVKKALKDD--L----AYDAVVKTNCVRQEYP----DG
YHIDIPIYRTTCSKDIV----------------IEYELA----SGDEWTKSDARKVTSWY
NDAVGGESDTSQMRRITKLTKKMARSRNAW--KKTTSGICISKLVVDNFACP
>EP10057_Bacteria_all|2701627128 232 bp
DEGPNPKFRIQGSWAYGLCNLPAQELDLDYGVYLSAEIFDE-----CT------------
------------EKETLKSYFLKVEDLLKDLAIQ----NWTLTDNINCIRLLVN----SF
THLDVPVYIVPKDMFDSLEEYRYMDDHIDENI-KRITMA---QRDGGYRESDCEQVRQWF
LNFLSQEDNGSQLRFICRYLKAWRDYHWE---KGGPSSILLMVIACQNYKFV
>EP10057_Bacteria_all|2692295157 232 bp
LANLTPKFAPQGSIVYKTMNKPCQQMDLDDGIYLPIDMFED------K------------
------------PVLSKDLFFKFVDGTLSNLARK----GWEFDKKNTCSRVILG----TD
LHVDVPLYAIPRKRFLSMKVEL-NSPEYVLEP-NEVNLA---LRNEAWTVSDPKLLNEYF
SQNFS--YYKDVCRRVCRYLKAWRDNAFK---TGGPSSVALMTCVVLTFQEL
>EP10057_Bacteria_all|2675326160 232 bp
LTGLSPRFYSQGSFVYGTLNSPCQQIDIDDGVYLPLEDLKG------T------------
------------PQISNKLFFEIIDNTLQGLAKD----NWIFFEKNTCSRIQIS----DD
AHVDVPLYAIPRREFELIVES--SEDSRKLDK-DKVHLA---IRECTWQQSDPMAIKAWF
QSHIA--YHGEILRRVCRYMKAWRDYSWS---DGGPSSIALMACVCDSFNQL
>EP10057_Bacteria_all|2558281984 232 bp
GVRVRPRFFTQGSFAYKTLNHPAQQKDLDDGCYLPLSFVRG-----EK------------
------------PSAAAAYFFAFVETALGELADE----GWTLKDKPTCVRLVIS----RD
GHVDVPLYAIPDGDFRHLVEAM-ETDSWDLPS-DAVLLA---HREKDWVESDPRKIFDWF
VDAVS--LYQERLRHDCRFMKAWRDNHLD---EDGLTSINIMACVWKAYEVI
>EP10057_Bacteria_all|2642365838 232 bp
EHVVEPRFRTQGSWSYNTCVVPAQEMDWDYGVYLPVTVWEE---N-GP------------
------------PHQMAKAYFSLVEELLKDLCKE----KWDLTGKKTCIRIQIA----DW
AHIDLPLYAAPEEEFQTITERMTMDQQW-KDL-DHIAMA---TRSGEWRESDPEAVANWF
RIA-----------------------------------------------SK
>EP10057_Bacteria_all|CDNTase001akaEcDncV_A01_Escherichiacoli 232 bp
FIKFQPRFWTQGSFQYDTLNRPFQEMDIDDGTYMPMTVFES------E------------
------------PSIGHTLLLLLVDTSLKSLEAD----GWVFEEKNTCGRIKIY----EK
THIDVPMYAIPKEQFQKKQTAFSLNREAYVES-DKVNLA---LRERRWSVSDPKIVEDWF
NESCK--RIGGHLRSVCRFMKAWRDAQWE---VGGPSSISLMTAVVNILDRE
>EP10057_Bacteria_all|2722869176 232 bp
FLSTEPRFWVQGSYNYKTLNKPYQQMDIDDGTYMPMEMFKE------Q------------
------------PLVGHRLLLLLVDASLASLAKV----GWIASKLPNCGRIIVK----KD
VHVDVPMYAIPKEQFVAREVAI-NESAKVLEE-DCVYLA---VRGDKWIKSDPETVARWF
RKAVS--RHKEPMRQICRYLKAWRDVQWE---HPDLSSIALMKCVVDTFNNI
>EP01096_Ripella_sp_DP13Kostka|EP01096_Ripella_sp_DP13Kostka_P018178 232 bp
-PTYKPRFYIQGSYKLKLIIRTKDTCDLDDGVYFEEN-PD--------------------
-------------NVTSTTLQGWVKNAVEGT--T----DSKVEHRKKCITVDYK----AG
YNIDLPVLFNSEVD-------------------DHPNLA---VKNLGFQEDDPKEFVEKF
NTV-----KSEQMVRIIKYLKAWCDHKRE----NMPSGLSMTVLTMDNYVPN
>EP10057_Bacteria_all|2527233958 232 bp
GKERKPKFFIQGSWAYKTLNRPCQQSDVDDGVYLPMSIITE---E-NR------------
------------PIMAIQDFRAAVWDALKPMCDK----GWTLSSKTTCMRVEVS----TT
AHIDLPLYAIPDDQYALIIEGL--GDSWKLPS-DKILLA---CE-DKWIVSDPLKMKEWF
ELEIS--DKEEQLRRVIRYIKAFRDKQWD---KGGPSSILLMAAACPLFEFH
>EP10057_Bacteria_all|2583012862 232 bp
-LNMTVFYYTQGSSAMRTIIIKEGTYDADRGVFLPEK-P---------------------
-------------SVTAETVQKYIYDAVKDH--T----SEGAEHRKKCIRVFYK----SA
YNIDFPAYYEVKGE-------------------DHAYMA---VKGDGWIKDDPWHMIKWL
EKHKD---LNGQLLRIIKYLKVWASKCDF----KMPSGIAFAVWAANNYSKS
>EP10057_Bacteria_all|2662452663 232 bp
EYGIKPKFRVQGSFAYGTCNLPAQELDLDYGAYLPVSVFTN-----ET------------
------------PSDEAKRYIQTAYDALKDLSQN----NWKV-QKPSCIRISVA----QF
AHMDVPLYAVPNEMFNHLESQQYYDSPIDESI-DMIHMA---KDDGSWFPSDCEKVRNWF
KKQCQYPNAGRQLRYIARYLKGWRDQQWE---EKGPTSIVLMIAAVKSYTYV
>EP10057_Bacteria_all|CDNTase003_A01_Xanthomonascitri 232 bp
GQVPTPRFFTQGSWAYKTLNAPAQQADVDDGCYLPMGFVSQ---S-NR------------
------------PSVAAGVFFQAAEAALQPLVDN----KWQLTDKDTCIRIVIA----KD
AHIDIPLYAIPDEEFVTLAKAM-SFDVWTLPR-YKVLLA---HRQENWKVSDPRPVKEWF
LSEVE--AKGEQFRRTVRYLKAYRDWHWE---SGGPSSILLMAAAAPLFEKH
>EP10057_Bacteria_all|2670383616 232 bp
GRQITPRFFTQGSEAYKLLNRRAQQIDVDDGLYLPMTFVKG-----NG------------
------------PAEAAKLYFDIIEAALKVLIKE----KWKGEEKDTCARVIID----DC
LHVDVPLYAIPDDQFGRLTKASIGSDRWDVDS-DKVLLA---HRKDNWKPSDPRKIHDWF
LNAVD--FYGELLRRECRYLKAWRDYHLE-----HISSIILMACAFYAFEDV
>EP10057_Bacteria_all|2626514909 232 bp
GGAVQPRFVTQGSWANHTLNAPAQQADIDDGAYLPLSFMKV---T-SK------------
------------PSVASKVFFAAAETALMPLVRH----GWRLTDKPTCIRIEIA----EY
AHIDVPLYAIPDDQFEQLRKATLAVDVWTLPH-DQVLLA---RRDEDWGKSDPRPVKQWF
LGEVE--RHGPQFRRSVRYLKCFRDWQWV---EGGPSSLLLMATAAPLFEAR
>EP10057_Bacteria_all|2583088233 232 bp
PHMVTPRFRTQGSWAYKTCIRGAQEMDWDFGIYLPVTAWED---T-SP------------
------------PTAMARLYFEFVELSLAKLCLK----GWRQKSNNRCARVKIS----DW
GHVDLPLYAAPEEKFKNVAEKR-NADFW-VLM-DEIHVA---KRDGTWQKSDPEQVANWF
DDRVT--EHTDQLRRVCRYLKAWRDYNWQ---TGGPTSVLIM---------I
>EP10057_Bacteria_all|2619450349 232 bp
FIKLKPRFGTQGSFQYGTLNKPFQEMDIDDGTYLPMTVFE-------N------------
------------PKIGHKLLTLLVDTSLKSLVEP----GWKFESKRTCARIKIA----EN
THIDVPMYAIPDKGFITKDRGS-KKVMFELDS-KTVNLA---LRDHKWMNSDPKIVEDWF
NDACE--RIGSHVRPVCRFMKAWRDAQWD---VGGPSSISLMAAAVEILSKH
>EP10057_Bacteria_all|CDNTase012_B07_Geobacillussp. 232 bp
DA-GSFEIFHQGSYAMYTGVKPLGDYDIDVGLLFNISKDD--------------------
-------------YPNPVTVKKWVYDALTKN--Y-----EDVEMKKPCVTVKFK----AN
YHVDFAVYADYESDKTYLAK-------------GKLNSN---AENRYWEESDPKTLVNDI
KNHFTDSEDRKQFRRVIRYLKRWKDIKFKG--VNRPSGIGLTVAGLTHFQPK
>EP10057_Bacteria_all|2579867848.GO13_04304 232 bp
--IGESNFKPQGSVAMGTVIQTKEEYDIDDGLVIARNQLKN-------------------
-------------GDGNEMTTTEVREAVRDA--L----KRQPKLFTNCVRVFYA----DK
HHVDFPVYRRWTNE-------------------NVVQEL---ASESDWVRSNPTQVNDWF
NTIVAAADWGTQVRHLIQLLKRFCRSRKDW--ELLPNGMKLSMLV-DECQPP
>EP10057_Bacteria_all|2668146069 232 bp
RKQVQPRFRTQGSWAYNTCIQPAQEMDLDYGVYLPVDVWQE---N-GP------------
------------PAEMAKAYFDLVESLLQILCVE----KWTLTGKDTCIRIDVA----SW
AHIDIPLYAAPADDFEKVVEKMYLDQTW-DDL-DQIMMA---SRTGKWIASDPETVAKWF
RDQIA--RLGEQFLRVCRYVKAWRDFNWK---TGGPTSVSLMIAIAQGFEGK
>EP10057_Bacteria_all|2585113435 232 bp
--EIQPKFHPQGSSEMGTTINPILDYDTDYGVYFIKKNDDD-------------------
-------------IQSINTWHDWVYKSTENH--T----QKDSIKKTTCVRVVFA----DG
HHIDLPIYFKED---------------------DTIELA---HKSKDWLESDPKEFYEWF
NDKTR-----SRLEAIVRCLKAWKNFRENK-SLKLPSGFELTILA-TNHYVD
>EP10057_Bacteria_all|2645125718 232 bp
RPSIVPKFKTQGSVDYDLLVEPWQQIDLDDGVYFNVEYLDS-----GE------------
------------PALVAEALYQFIEEALMPLCKR----GWYLSEKDCCVRVQVA----RD
AHIDLPIYSAPRRVTEAISFQ--DTERYELPS-DKIMLA---YRDGTWTQSDPLRMKDWV
EACVT--RYGPDFRRVCRYLKGWRDQRWA---KPCLTSITLMVAVEKALGML
>EP10057_Bacteria_all|2732705197 232 bp
ALSFTPKFRTQGSWAYGTLNQPAQQLDLDDGMYVPMSIVGL------N------------
------------PAVASNTLFAIVERILGALCDQ----GWTLTSKSICVRVVID----AE
AHLDLNIYAIPDVKMALLEKAA-MGPPEILDP-SEIYVA---HRTTGWEQSDPLELEDWF
VNAAA--RHATDLKRLTRYLKAWRDYHWD---SCRLSSLVLMVCAVEALDEA
>EP10057_Bacteria_all|CDNTase015_B06_Escherichiaalbertii 232 bp
-FDCDVRFWLQGSYKSHTLIKPVSSYDIDIGVYLFFDAEN--------------------
------------EGVDSKDVKETLRDALLSYCSE----AKLQESKNACEGLKFS----TF
LTVDTPIYYKTD---------------------TKIKLA----TDKGWSDSDPKAIQDWI
TNYYK--DKRALMKRLVRYFKAWVNVKWQ---NTKIPSLAINVLVAQHMKQH
>EP10057_Bacteria_all|2732550022 232 bp
IYGVKPKFRLQGSWAYGTCNVPAQEMDFDYGCYLPNVCFVD------D------------
------------EKTEGEKILRYVEKSLQVVCDQ----DWTLTSNASCLRITFL----PQ
AHFDVPLYAVPDDMFADLQDVIELDKKANQKI-QNIRLI---KRDEDWKTSDCEKVREWF
VGTCDP-NEGQQLRAIVRYVKSWRDFLTPQ--KKAPSSIALMVLTTQSYEHL
>EP10057_Bacteria_all|2708855729 232 bp
GRRLQPRFFTQGSAAYKTLNRPPQQMDMDDGCYLPMSFVKQ-----AK------------
------------PKLAAETFFNFVDTALGELAKR----NWKL-QKDTCVRLEIS----EW
AHIDVPLYAIPDDQYETLAKAAFAMDRWDLPS-DVVLLA---HRQDNWVASDPRKIHDWF
IGAVE--EHGDELRRACRYLKAWRDFNAK---IGAVSSILLMACAAAVFDKN
>EP10057_Bacteria_all|2658733381 232 bp
PTSVTLKFMTQGSFSYGTLNIPAQEIDLDDGMYVPVDFLEN-----GE------------
------------PALAAKGLFSFVINSLSDVCSN----GWTV-EKRSCVRVQLW----QG
AHIDIPIYSIPTERFAALRAA--ANRNDMIPS-DKIMLA---QSDGSWLRSDPQELEEWV
KARKD--RLGTSYTRLCRFFKAWRDFNWL---SSPLSSLCIMRAVEIALEEL
>EP10057_Bacteria_all|2510234622 232 bp
APSLELKFLLQGGMAYKTAVHPAQQCDRDTGVYVKTSYLDH-----DS------------
------------PGIASEKYFALAERAIKPLCDH----GWKI-KKATCVRVELS----PE
LHIDYPLYAIPDEEFIALAMALMMSFPHLIPT-DRVMLA---HRELGWIHSDPRALHDWF
EDHFS--RF-SGLRRQCRYLKGWRDFTFD---TGGPTSILLMVCAANAYRSG
>EP10057_Bacteria_all|2686760126 232 bp
--YIQPTFYWQGSYAMCTLLNPIGAYDLDDGIYFESDDIND-------------------
-------------RKSIDWYHQEVYEAVKDH--T----ENGADDLDPCVRVQYA----DG
HHIDLAIYFLHTTE-------------------DKTMLA---HRAEPWHESNPDEMIDWF
KDECN---NKTKMRELVRFMKAWCEYKRNE--IKMPSGCIMSMLT-SKYYQW
>EP10057_Bacteria_all|2719374006 232 bp
-LGIKVGYWIQGSFKNHTVIRPVEEFDIDVGIYLFADAES--------------------
------------IGLDAKTAKSALRKVLASYCQE----AILEEPKSNCERVRFP----ER
FHIDLPLYYVNET------------------S-EKYRLA---TESNGWIDSDPKSLQSWF
DDRAG--SDKARLRRVIKALKTWVCLKK-----VKLPSIAISCFVACNYKTY
>EP10057_Bacteria_all|2582962863 232 bp
HSEYKPKFAYQGSSQLGTMIRTKDTCDYDMGVYFGKE-P---------------------
-------------DVTAKTLQGWVWDAVEDT--T----STKPIHKNKCIRVIYK----ND
YHIDLPIYYKPKFFN---K--------------VSPEIA---IKANGFSPSDPRAFIQWY
KEHTN---YTAKTIRVVRYLKSWGDNKNE----LMPSGLTMSLLAIR-NIVY
>EP10057_Bacteria_all|2600008644 232 bp
ERVRAPRFFTQGSWAYKTLNSPCQQADLDDGTYLPFSYLEQ-----EP------------
------------PSVVSTALFNSVEKVLRELADD----GWTLDDNPNCTRIEIA----SD
KHIDVPVYSIPDGEFEKLREAFGADDNWDMPT-HGVLMA---TKNRGWRDNDPRPVKDWV
NGEIA--LKSEQLRHIMRYLKGWRDHQWT---KGDPKSILLMVAAAKAYDTQ
>EP10057_Bacteria_all|2682269834 232 bp
-DKHTVSFKGQGSYMMNTTIEPLKEFDIDDGVYIFGKEED--------------------
-------------KPSVQTAHNWIYDAVKNR--T----SSEPLDKNTCVRVIYK----ND
YHVDLPIYYIFDRNDQFLE--------------EPPLLA---HKSKGWIESDPYKFKIWF
DEQAK---DKPQLKRIVRYFKAWSNKKQQD-SLKFPSGMIFTILASENYYAD
>EP10057_Bacteria_all|2727263914 232 bp
MDIPSIEFIDQGSYAIDTGIKPTGNYDIDEGVIISLYKED--------------------
-------------YENPTKFKEVVRDIMLTH--T-----NPPKIKKPCVTITYS----EK
YHVDLPIYLKSSDDNLYLSW-------------G-HETS---RSNKDWIFSDPEGLNKHI
KNSFSG-DDKKQFKRIVRYLKKWKDKEFAT--DGTPPSIGITLIAADNLISV
>EP10057_Bacteria_all|2688215920 232 bp
G--LSFAHFNQGSYAMGTGIFPKGDYDIDVGLLFNATTDDY-------------------
--------------KNSVELKEKVYDALDRAS-------RNADIRRSCVTVQYV----RQ
YHVDLAIYAKDPNDI-YIA------------K-GKRNSD---ADKKFWEKSDPKGLLAKV
NKYSDDPDERAQMRRVIRYLKKWRDKTLGG---EKPYSIALTVCVLNHFIPK
>EP10057_Bacteria_all|2728749827 232 bp
---KSIGSRTQGSYAMRTMIQHDGDYDVDDGVYFSRDSLED-------------------
--------------KSPEDARKMVSDALQDKR-F----ADQPEARNNCVRVYYK----EG
YHVDVPVYREIRTKT-G--------------T-KSYEIA----AGDKWRSSDPLANTKWF
KDENKSNGNDGQFIRIVRLAKGFARSRYGW--DKIASGFAISKLVADNFAQS
>EP10057_Bacteria_all|2733216421.Ga0128790_1097110 232 bp
TI-PSYEPFNQGSYAMNLGVKPIGDFDLDVGLRFELSKADY-------------------
--------------PDPVVVKGWVHGALDGHT-------RKVEVRRSCVTVFYQ----EI
YHVDLAIYSSRNAKD-YIA------------K-GKPGQR---ADERRWEPSDPQELQNVI
LSGRS-GEDAQQFRRVIRVLKRWKELRLSP-GRKAPKGIALTVAAHHWFEVS
>EP10057_Bacteria_all|646386924.Hoch_2217 232 bp
---HTFESFNQGSYAMGTGVRPLGDYDIDVGIVFNKLYKQE-------------------
--------------VTPLQAKQLVYDAVKEHT-------ARVDWKNPCITVYYQ----QK
YHVDLVVFARDRHKL-WLA------------R-SKQNAA---PAQQEWQADDRKGFIAAV
KDRST-GEDGYQFRRVIRYLKRWADLHFPH-GHAKPSGFALTVAAASWFRAH
>EP10057_Bacteria_all|2698535696 232 bp
DKSLTFTKYDQGSYAMNTGVKPKDDFDIDVGIIFDITNDDY-------------------
---------------DSHKLKQLIFDKLDTHN-------RTVEYNRPCITVKYS----DG
YHVDLAIYSDNDDI--HIA------------W-GK--KN---SKERLWFKAEPKELTDWV
ADVSDECEESKQFRCNVRYLKKWKWRKFSS-GNAMPPSIGITIQARDSFIYK
>EP10057_Bacteria_all|2745758724 232 bp
RPDYVPLFWIQGSYKMKVVIRTKDTCDLDDGIYFARKI--D-------------------
--------------VSPSTMQGWIYQAVSGHT------GN-ASQRQKCVRVDFA----GN
YHIDYPIYQNEDQ------------------D-TAPWLC---IKDGAWDQSDPKAYVDWF
NER-----KTDQLARIIRYLKSWGDNVR----HNMLSGLAMTLLAEDNY-YQ
>EP10057_Bacteria_all|2563801038 232 bp
SL-HVKRTFTNGSYERDTIIRPL-DIDIFAVLDIEKWKDDF---G-L-------------
-------------LPTPQDVLTAIKDYLNDVP------DYKGKQDRPCVTVKLS----D-
KHFDIPCFELY-G------------------E-GYQIPN---HDLSGWTYSYPEKLQTDL
DNIHK--ERGYKVKSIIKAIKYWNRDLD-----KLIPSYHIEEAAIDIFSFY
>EP10057_Bacteria_all|2638627265 232 bp
KNVNSPKFYRQGSYAHGTLTKPLGDYDIDDGIYIDLSGFSE-------------------
--------------PSTRTVHNWIAEAVEGYT------NTSPIDKEPCVRAIFK----AG
YHVDLPVYKIVSSN--G--------------S-NSYNLA---KKSAGWVQSDPRAMNDWF
QKKVN--ESSYQLRRLTKYFKAWKDYQQS---KSGPSGLTLSILVGEEF-CS
>EP10057_Bacteria_all|2654896397 232 bp
LELPVPKFRGQGSYSMDTTVNPLGEYDIDDGVYLLHLDNEW-------------------
--------------PTPATVHGWLVKATDGHT------NEKPMDKNTCVRVRYA----GQ
YHVDLPSYGEFRG------------------K---YLLA---EKGKGWHESDPLAITDWF
KDEVKC-GNDGQLRRLVRYLKAWADFQSSR--GKMPSGLILTVLAAENFGGH
>EP10057_Bacteria_all|2752577515 232 bp
----RPKFTSQGSFPLQTNLNPIEPYDLDDGVYIICAESER-------------------
--------------LSVDAYHSRILNAVENHA------KD-EVDKTTCVRVCFA----DG
HHIDLPIYWLEKD------------------G-DIPLLA---HKAKGYIESDPKAFTTWV
QEQIN---QSGQLLRLIRYAKAWKNYRETE-SLRLPSGFLLTVLFCEEY-VP
>EP10057_Bacteria_all|2601000506 232 bp
---FSPKFHGQGSFMTNCMIKPIGEFDIDDGIYFEVEAEPT-------------------
--------------QSIGTFRHWICEAIDEHT------EQKPIDKQACVRLVYA----KN
YHLDLPIYYIIKG------------------Q-PTPYLA---HKVKGWIKSDPREFTKWF
NGKAD---KDGQLKRIVRYLKAWSDYRK----GIVPSGLVFSILAANNI-VF
>EP10057_Bacteria_all|2723512433 232 bp
DD-PYFKEFNQGSYAMHTGVKPFDEFDIDVGLVFDLNAEKH-------------------
--------------QDPVELKKRVLKALNHPA-------RTVKVKRPCVTVSYA----AG
YHVDLACYMTSNSLL-DLA------------K-GKLNSA---PTEKKWETNDPKGLIEKI
NNRFPNTESRHQMRRVIRMFKRWRDKQAL----NKPISISLTCEVYERFQPV
>EP10057_Bacteria_all|2643711100 232 bp
AA-KTYTTFNQGSYAMKTGIKPLGDYDIDLGLFFEMSKEDV-------------------
--------------GTPVEAKKWVYDALVGHT-------NDVLMKKPCVTVTYA----AG
YHVDVTIYATENSKV-YLA------------K-GKLAST---VENQSWDESNPKDLIKEI
RQKYSDKEDRKQFRRLVRYLKRWKDVQFKG-TYGKPTGIALTSIVYHHMQVK
>EP10057_Bacteria_all|2687373013 232 bp
NR-PQCVEFIQGSYKMKVGICAVGEYDIDVGLRFSFDDSKY-------------------
---------------TAETVRGWVFEAVDGHT-------ETVEQKPSCIRVVYA----DG
YHVDLVSYAWWDDE--KKE------------Q-YR--LA---HESKGWRPADPPALVQHV
IDAFADTKQTDQFRRVVRYLKRWNDRAMPF-SKNKPSGIALVLLTERHLSGP
>EP10057_Bacteria_all|2675099809 232 bp
NG-PFVEYFNQGSYALGTGIKPRGDYDIDVGVLLDCDKEEY-------------------
---------------GSVEIKKIVRDALTHRN-------RTVTIKRPCVTVTYL----KD
YHVDLPIYTEDDKNM-YLA------------R-GKEFSS---EDLKTWDISNPNELTNTI
LGKFEDSDLRLQFRRCTRYLKQWRNEKGL----DYFKSIAITSAVYEHITDE
>EP10057_Bacteria_all|2619600588 232 bp
---FKVDFFNQGSYSTFTGVLPFGDYDIDRGAIANFSREDM-------------------
---------------SPKKAKEILYNALIKTS-------NSVKVKQPCVTVSFP----EG
VHVDVALYCSEDN-V-FLA------------R-GKLGSA---EENTSWEEADPKTLTKSI
NEAMNNVEDRNQFRRIIRYLKRWKDINFKN-QENRPTGIGISVFAVKYFTPN
>EP10057_Bacteria_all|2649934337 232 bp
---KPIEFVKQGSYAMKTMCRDPNDYDIDDGVYFHKKDLAE-------------------
--------------MTSLQARWMVRDAVDDGK-F----KRAPEVRSNCARVFYE----KG
YHVDLPVYRRVVTD--G--------------E-VHYELA----ASSGWKRSDARDVSDWY
EDQRA-SANGIQLRRVNRDLKKYARSRYSW--GSILSGFGISVLTTEKF-RA
>EP10057_Bacteria_all|2657780097 232 bp
GH-STCDTINQGSYIYGVGVIPLQEYDIDVGLVFPIRAIDY-------------------
---------------KPKNVKNWVYEAVKNHT-------SNVEDRGSCIRVRYT----AG
YHVDLVVYAQFYDDV-NHE------------N-YQ--LA---RKDGTWNQSDPKTLKKYI
ENARQDRSGADQIQRVTRYFKRWNDLVIAK-SPDKPTGLAMLLLVIQYLSAP
>EP10057_Bacteria_all|2728798000 232 bp
D--VKFETFLQGSYSVYTGIKSCIDFDIDIAVAFEIDHTVY-------------------
--------------EDPREPKLWVKEALVEIN-------AQVNLKVPCVTATFT----GN
VHVDVAVYAKEDN-Y-FLA------------K-AKEFSA---PENRCWEEADPKVLKEKI
NSHVADSDDRKQFRRCIRYLKRWKDNNFNQ--EYKPTGIGLTINVMDTFLVN
>EP10057_Bacteria_all|2525550613 232 bp
TR-HDITFQSQGSYVMDTIINPECEYDLDDGLYFFGQLSQR-------------------
--------------PKAQTFHNWVIRAIEQGK------SDEIKDKPPCVRVHFR----SN
YHVDIPIYYAREI------------------H--RPELA---HLNEEWPESNPVAFIIWF
EEKTEIRKKDHQLRRIVRYLKAWGDHID----NDMPPGIAMTILAGRNYCPA
>EP10057_Bacteria_all|2618944831 232 bp
GY-EVHSTFLQGSLATHTGIIPIGDYDIDRAIAITKASSPD-------------------
---------------NPLEPKKIIKYVLENHN------FKEPKIKKPCVTADYI----NP
FHIDFPTYRVDSIHY-ELA------------V-GKEFSD---QNNRSWSPSDPKGLVEWI
TSEKNTEEEKYQFYRLVRYMKRWRDERYSS-ERKKVYSVALTIMIKESFCPN
>EP10057_Bacteria_all|2671330542 232 bp
DF-PKFAHFVQGSYAMRTGVVPLGNYDIDVGLIFECTEREF-------------------
--------------PDPVALKRRVRDALAGYG-------RTVDIRRSCVTVTYI----RD
YHVDLALYVRGKSSL-LLA------------K-GREFSG---ADQCKWVQAFPKELTAYI
LGRFS-GGEQAQFRRCVRYLKRWRDHRFNS---DGPISIALTVAAAHWFQPK
>EP10057_Bacteria_all|2619667666 232 bp
GL-SAPKHSSQGSFHMHTAIMPKEDFDLDNGVYLQGYATDQ---T-N-------------
-------------WPAPRSVHDDILSAVKGHT---------KSDKDTCIRVNYQ----DN
YHIDLPIYIMGKDDT-G--------------N-DVAYLA---HTTKDWQISDPKALSDWF
TEKVK---EHGKVLRTVRYLKAWTHHNS-----INLKGITITILASECFYSD
>EP10057_Bacteria_all|2563496664 232 bp
FD-MPVKHWIQGSMKNHTIIRPAGEFDIDVGLYVVGEGDEG-------------------
--------------IDAVQIKSDLHDAILDYCQV--D-AVPGEVKSRCERVVFS----GG
FHIDIPLYYFDSI------------------A--EVAVL---ATSKGWESSDPKGFQTWF
DDAVD-QERRPTTRRVIKYLKSWAALKSLG-SEKPMPSMALTILVAEFARNF
>EP10057_Bacteria_all|2719779809 232 bp
HPDYKPCFYIQGSYKMKNGIRTSDICDLDDGIYFFRQP--D-------------------
--------------VSASTLKDWVKQAVDGHT------DTKPENRKKCVRSIFV----ND
YEIDHPVYYKVEG------------------Q-E-YKLA---VNGSGFEDSDPKAVVDWF
VSNKD---KEGRLVRIIKYLKGWADKQT----FKMPSGLALTILATNAI-VL
>EP10057_Bacteria_all|2637550557 232 bp
---SPLRFVKQGSYAMHTMVQANATSDIDDGVVFAKGDLGE-------------------
--------------FNPLQAKNMVCDALNEKKDF----KTPPEVRTNCVRVYYA----DG
FTIDMPVYREVELN--G--------------K-TVYEL-----AAAEWKESDPEAVTEWF
VGATKDETNGRQLRRMVRLLKAWSKSRISW---TLPSGFVLSILTNEKYPGW
>EP01133_Synstelium_polycarpum|EP01133_Synstelium_polycarpum_P018250 232 bp
VD-LPFEWFHQGSYAMRTGVVPKGNYDIDVGLIFECGVERF-------------------
--------------PDPVALKCIVRDALNGYN-------RTVVIRRPCVTVTYQ----RE
FHVDLAVYMRQPNSL-VIA------------M-GREFSK---PEQREWVPAAPGELTQFV
ISSFS-GGEQAQLRRCIRYLKRWRDENFID---GAPLSIALTLAAARWFEPK
>EP10057_Bacteria_all|2671890747.Ga0116911_102264 232 bp
VTYRTADYKNQGSYAMHTLNQCETDYDIDVAIIFEKDDL-P-------------------
--------------ANAADARIRIRDALQEKGTF----SKDPDARKNAVTVWYS----DG
YHIDFAVYRRRTDWL-G--------------K-TVIEHA----GGDEWTERDPMAYTNWF
TGQVDPTLPKGQLRRIVRFVKAFARSRSAW---ALPGGITITTLVCEVYKQH
>EP10057_Bacteria_all|2727940914 232 bp
KPEIKPKFYGQGSFMMGIAINPIHKYDVDDGIYFIGKES-E-------------------
--------------RKAQTYHNWIWDAVDGHT------DTPPVDKNTCIRVIYH----DG
HNIDLPIYFLVKGD--D--------------D-AVPQLA---H-KKSWLDSDPREFVTWF
TGIAA--QKKDQLRSLVRYMKAWADYQNNS-GTSKMPGMVMTIWAAENA-CY
>EP10057_Bacteria_all|2643609896.Ga0102007_10487 232 bp
LPRPYTTWYNQGSYAMHTLNQDDNDFDIDVGLIFNKDDLPS-------------------
--------------D-PLKARQRIADALAKRCTF----TQEPTAKKNAVRVAYA----DG
YHIDFAIYRTYTDAT------------------GTLHTE---HASTSWKPRDPMAVNTWF
NKCVTKKVKDGQFRRIVRFLKWFSRSRASW---SLPGGLIVSTLVAEVYVPN
>EP10057_Bacteria_all|2562082900 232 bp
LGPLIKKKIPQGSWPQRTIINPQKPFDADFVVQMVED--PD-------------------
--------------W-ALKKYGDAIYKVIHNMSY----KDMPGRKCRCVYVTYA----NN
MHVDIVPFVVRADGT------------------Q-WIIN---RDANMWERTDTDGFTSWM
KEK--DAIAGNHLREVIRIMKFLRDHKNSF---TTKSILLTTVLGVEAWRKV
>EP10057_Bacteria_all|2676847590 232 bp
KLFPIPSFIEQGSIAMNTTNQSEKDYDIDVAVIFPTDSISN-------------------
--------------N-PLDARKLIAKAINKNNAF----SKPAEARTNAVTVWYT----EG
YHVDFAIYRTFEEFN------------------Q-TKFE---HASTEWLDRNPKAITEWF
IERVSNNVEKAQLRKIVRLLKRFCKSRLNW---NLPGGFILSILAIECYSPN
>EP10057_Bacteria_all|2656918887.Ga0075234_108219 232 bp
-SRIIKRFSSQGSWAHKTIIKPPNGFDADLLMFVDPV--PG-------------------
--------------W-TTNDYILKLRSLFLESKY----KDMVGLKNRCVTLNYA----GD
FELDVVPCVVERPGH------------------T-HRYN---RTEDRFEPTDSERYTEWF
QHA--NNLAGGHLVHVMRLIKYLRDTKTTF---SCKSVLLNTLVANQISQAD
>EP10057_Bacteria_all|2683230897 232 bp
K--DIIDVIKFGSYTRGTILPRRDKSDMDIMIVFNNDYDYK-------------------
----------------PQTFLDRLKFAQQK---Y----STSYVYQSNPTIVLEL----NH
IKLELVPAVIYSWSD------------------DYYNIP---YNSSSWLVTRPKAFDNLL
VEC--NKNNLNKIKPIVRLIKHWNIV-NNY---RADSYQLEKKIAEE--MKS
>EP10057_Bacteria_all|CDNTase006_B01_Achromobacterxylosoxidans 232 bp
----QPEVRSQGSYQMRTMVQDDNDYDIDDGAYFASDDLKD-------------------
--------------NTPKAARERVCNAL----------VWDGTVKRNCVRQVYA----AG
YHIDIPVYRIITTNN-N----------------DPVEEL---ASGDEWTRSDARAVTRWF
NGLVGGESDGSQMRRVTKLTKKFAR-RSSW--DETTSGICITKLVVDH-FYS
>EP10057_Bacteria_all|2717047859 232 bp
TDYKLEDPVVQGSVTMHTVTQNDNDYDIDVAIVFEKDGIPD-------------------
--------------G-TIAAKRVVEKALLKKCTF----KEEPKAHTNCVRVVYK----DG
YHIDFAVYRRYKENE-S--------------D-TEYIYE---HCGSEWRERDPRKITKWF
ISQN-RDVHDLKLREIVRLLKMFCKSRSSW---SMPGGLIQSVLADESCFSD
>EP10057_Bacteria_all|2655113206 232 bp
TSYKISEDRIQGSMAMHTITQNDKDYDIDVGIVFEADCLNS-------------------
--------------LGAQATRNMVANALERK--T----RQPPEVKTSCVRLKYS----SG
YHMDFAVFQRSKEYE-W--------------D-DNYIYE---HAGTEWTERHIKALEEWF
INRV--KY-SDDLRKIVRLSKMFCKSRDSW---NMPSGLVQTILCDS-KLKY
>EP10057_Bacteria_all|2637051568 232 bp
---KVAETINQGGYAQRTMTQPPNRYDIDLGIVFEQDDAKT-------------------
----------------PRTTRDWVRQAIARKGSF----KNDPVTKKKCVRVVYS----NG
YQCDFPVFRRRWT--------------------E-RYEL---SSGDEWVASDPAAMNEWI
KNKVAVTDGSYQLRRIIRYGKFYSKTHLRA---SFPGGLVATAIFIECYVEV
>EP10057_Bacteria_all|645000547 232 bp
T---PTHHLIQGSYAMYTMVQRPDDYDIDDGACFSRDDLKG-------------------
--------------ATALAARQMVRDAIDD--GF----KKKPECLPKCVRVHYA----AG
YHVDIPVYREWTDDG------------------T-EHRE---LAAADWIESNPQIITNWF
KKVVPEDNQPYQMRRLVCLLKAWSSSRASW---NLPSGLIFSVLVDELYVPR
>EP10057_Bacteria_all|CDNTase005_B02_Desulfotomaculumalkaliphilum 232 bp
TEYKIKDNVVQGSVAMSTVTQNDHDYDIDVAVIFDKDNIPS-------------------
--------------G-TTAVKNIVVNSLKKKCKF----KTEPEAKTNCVRVAYE----EG
YHIDFAVYRRFKNDS------------------DEFEYE---HCGSEWSKRDPRTITNWF
IEN--NKAQDYKLRKIVRLLKMFCKSREHW---VMPGGLIHTVLVVEC-FEP
>EP10057_Bacteria_all|2694920278 232 bp
LRKLMARVYPQGSRAIGATIVNGDRFDLDAILEFYRPQ-G--------------------
--------------WTPRDVLDELFIAFQGFVK-------KIERCTRCIQLQFA-----F
MHLDVTPMDPHPERH---------------ER-VGQIFH---SP-DETHDVNPFGFIQWF
KANVGPPIRDTPQVIALKLMKRYLNRRYAN-DLKRPVSIYLSKIAALLPAHP
>EP10057_Bacteria_all|2741064302 232 bp
LAGKIQMFYPQGGFSIGATTARHADFDIDAMVQLDMPA-D--------------------
--------------SDPEDVLSELHDAIKGESRY----HLKTERKSRCVTVKY-----DQ
MHLDVTPAVACPQLD---------------ER-SSVIFH---SKHKERLIANPWGFAQWF
LARTPAQYRKSRAVIALQLIKRWRNLAYDA-HNRLPPSVVLAHSVAV--NAN
>EP10057_Bacteria_all|2600857355 232 bp
LEGKVLECYPSGSFSIAAAIYSHMQHDVDVVIEVDYPI-G--------------------
--------------TDPAWMLDQLFKAVKGESRY----YEKVIRNSRCVTVTYP----DG
VTVDLMPVARILGGP---------------ER-SGVLFH---HNYAKE--VNPKAFTLHF
NARIKSHEEKSPRLVAIQLLKRFRDIQFRD-EGRWPPSVIIAAMALD--AGQ
>EP10057_Bacteria_all|2631785771 232 bp
FANGIEHFYPQGSMAIDATISTRDEYDIDIIAQLSPRR-R--------------------
--------------LGPLGVLKALEDALADYQ--------KVIRQTRCVTLVYG----DR
MHLDISPGFRDVGTE---------------ER-CSHIMH---AKEDHEVPTNAYGFAEWY
KERTPVQVVKNMATLALQLLKRFRNIRYDQ-KGRMAPSVLLAYYAAR--SAT
>EP10057_Bacteria_all|2609118652 232 bp
LKGKIRLFYQQGSVAIGATIRAKEGFDIDIIVELI-AR-D--------------------
--------------LTPSQALDLLYEAMRGESRY----YDMTERQTRCVTVHYA----DG
MHIDLSPSELISEFD---------------PR-RSYIYN---SKRDHKVLMNSFGFAEEY
NATCPVHVGGKSATVGQMLIKRNRNIRWAN-DGRMPASAMLACLTLEVAESG
>EP10057_Bacteria_all|2585096725 232 bp
LQGLVGLVYGQGGVATGSVVANRDEYDVDAIIGLSIQP-N--------------------
--------------SDPQLVLDTLYDSVRGESRY----YNVTTRCTRCVQVAYA----DS
MHVDLTPAVLLQGRP---------------DR-ESIIFH---HRAGRHIIANPYGFADWF
KANTPPQHETSRALLSLQLTKRFRNLRYND-DHRCPPSVLLCRLIAE--HKV
>EP10057_Bacteria_all|2585263740 232 bp
MREYFTRLYPQGSMAIGGTIASKDEFDIDVIAELNISA-D--------------------
--------------SPPGVVLDTLFNAVNGGSRY----HGKVTRRTRCVTVEYQ-----D
MHLDITPAVLLPNRD---------------ER-TSIIFH---AHMHRHIIANPWGFADWF
EDSTPAQIEKSMPLIALQLLKRWRNKCYDL-QGRCPPSIVIAYYVAM--NAR
>EP10057_Bacteria_all|CDNTase039_G10_Bradyrhizobiumjaponicum 232 bp
LEGRVACFYPQGSMAIDATTSTRDEYDLDIVAEIEG-P-D--------------------
--------------LGPEALLDDLEAALESYS--------KVVRQTRCITLYYA----DG
MHLDITPSRRRA-PK---------------EK-EGEIPH---AKPARYVPMNSYAFGKWY
CARTPTQIIKSVTTVALQLIKRHRNIAYAT-TGRIPPSVMLSCHAGH--AAR
>EP10057_Bacteria_all|2687359242.Ga0074915_100560 232 bp
ARAPQFTWFNQGSYVLKTGVYPL-DFDIDVGIVFNLNRED--------------------
--------------FSPTRVKGWVYDALDTKNRT----V---YFKRSCISVQYH----EA
FHVDLAIYVEEESQTFH-----------L-AK-GKARSK---SDFKLWEPAEPFKLLDLI
KAR---AADRAQFRRTIRYLKRWNDLNFYS-GNGKPRGIAITALALNSFRVC
>EP10057_Bacteria_all|CDNTase045_G02_Burkholderiapseudomallei 232 bp
AG-LTTNIHGHGSRALGTLLRPSEGFDIDLVARLDQRAMLR---Y-G-------------
------------GDGGPGLLLNHLHAVLSRYASA----HGLIKRWERCVTLEYA----SG
MFADITPVVDDPLSWAP----------YG-DT-HGRVPD---RQLRTYEPTNPRGLTRSF
ARAASIAVFERLLSRLVQLLKLHRNVAFGKTEDFAPSSVFITTLAAAAYVDL
>EP10057_Bacteria_all|2685852214 232 bp
LL-KSARIYAQGSVRLRTSVRPLDHFDVDLVCLLPAAHPS--------------------
--------------VSAVKVSEIIGKRLAESGRY----KLMLEPKNRCWRLNYA----ER
FHMDITPAMPNPACS---------------QQ-GILVPD---RELRQLKPSNPERYADLF
DMASKIPQPRDMLRRIVQLLKRHRDLYFESD-GHPPISIILTTLAATSYGRE
>EP10057_Bacteria_all|2599820869 232 bp
-EDLDIKISPQGSMALGTMIKPLGEYDVDLICQLTNG-ES--------------------
--------------LTPEQVKHIVGNRLHESPRY----SKMDPEGKRCWTLKYT-----D
FHMDVLPCTPLSSE--------------N-SN-SIRITE---RLTYKDGISNPKGYIEWF
KAKMQLYNLRTPLQMAIQILKRHRDIMFEG-EDYKPTSIIINTLAARAYGNE
>EP10057_Bacteria_all|2635266740 232 bp
PS-TGGAMYPQGSMKLGTVTALIDEYDLDVVYRRDLDMSQ--------------------
--------------IASATLKADLGDALDHFANE----CPQDDEGRRCWTFVHD----TP
FHLDILPAIPRPDAG---------------PN-GIWATD---TEGPEWHPSAPLDYANWF
FGVLDDNAFKTTLQRTVQALKRHRDFYFIGDPANRPSSIIITTLAALSYEPA
>EP10057_Bacteria_all|2641720334 232 bp
GHFAKTDIYPQGSMRLGTTIKPYEEFDIDLVAHLPNITMD--------------------
--------------NNPNVIRNLIGKRLLEHGYY----KTILEPLNRGWRLNYA----GD
FHMDITPSIPNTNTHFGT-------NPYR-HD-AEYVPD---KKLQDWKDSNPKGFAKWF
DEIDKIAAFKGFLKRSIQLFKRHRDVYFAEKTNYKPISILLTTMTANLYKDS
>EP10057_Bacteria_all|2656484820 232 bp
GEQAEIKTFPQGSWSLGTTIKPLDDYDVDLVVALSN--VN--------------------
--------------ITASELKANIGAILKSTKEY----VGKVEEKGRAWCINYA----N-
SHIDIVPSINNLD------------------G-SICITD---KESYTYLKSYPKDLVEWF
KNKSDNYQRFTKLQKVVRILKQHRNSTCKDNEKERPISILITIIAAELYDED
>EP00919_Chromeraceae_sp_WS2016|EP00919_Chromeraceae_sp_WS2016_P023855 232 bp
LYPYKPRILPQGSFMLGTIIKPIDDIDIDLVCKLNGKPIN--------------------
--------------WTQKHLKDAVGDRLKDHSTY----KEMKDGGRRCWTLEYS----DN
YHMDILPSISDKNFTVLLSESNSQHIDTN-KL-AIRLTD---KETEWWMKSNPFGYAKWF
YQRAIYYKEKLPLQRAIQMLKRHRDIMFSSYSENRPISIIITTLAARAYYRS
>EP01037_Dinobryon_pediforme|EP01037_Dinobryon_pediforme_P013140 232 bp
LAPYDPKLVSQGSMRIGTVARPACEFDVDGTLRLQM-KLP--------------------
--------------VTQYQLKKLVGDCFKSNATY----ERMLIEKNRCWRLKYH----ER
FHLDAVPAIPDDFQWL---LDLGVPYRYA-CH-AVRITD---KHSSDLPRSNPEGYALWF
LDVMKIYRVRTPLQRAVQLMKRHRDILYSD-SDLKPISVIITTLAARSYADV
>EP01037_Dinobryon_pediforme|EP01037_Dinobryon_pediforme_P031260 232 bp
WPQDAVTVFPQGSASTKTLIRTLGKFDIDAVCEVDISIQA--------------------
--------------EDPMAFFSAVGTALDGL---------EAAAKRRCWTITYP----DR
FYLEFTPSVPLETVPLTERQRKQAEPEFV-AT-ALAVVD---RPSENWKTSNPKGIRDWV
NRASKRQEVEETLRIAIRLFKRHRDICVHRLSETQPISIILVTLLTTCYEGL
>EP10057_Bacteria_all|2727104231 232 bp
PLLFKLRIYMQGSFRLGTVVRPLSDYDIDLVCEVQSIKNS--------------------
--------------TTPYDLKMAIKDRLDESETY----SKLDDEGKRCWTLNYA----EG
FHMDILPATFEAESKKETIRSLGVPNEIA-NL-AIAITD---KKEYNWLSSNPDGYAEWF
SSVNRKALIKTPLQRAIQILKRHRDQRFAKEESDKPISIIITTLSALSYNGE
>EP10057_Bacteria_all|2634963927.Ga0081649_119110 232 bp
VL-KSAHIFPQGSIRLKTAIKPLGTVDADAVVWLEHAA-A--------------------
--------------TSADDVLTAIQQRFQDGKRV----TADIEELRRGIRIKYA----DG
FHIDVTPARNLKGNAED----------CG-KG-ALEVPD---R-KQGWKASSPIEYSDWL
NNISEKYVDPNVLRALIKLIKRTRDVWAQKSKDYRPISAVLTTLAGLAYEKL
>EP10057_Bacteria_all|2521802459 232 bp
LL-EAAQIYPQGSMRLRTTNKPLEEFDVDLILYLPNAGA---------------------
--------------ATRNEIVRVVKQHLLNNKVY----KDLVVDLPRGLRINYK----GN
YHLDITPGKKYDLEA---------------LP-GLWVVD---K-HSGFKESNPEGMAQVF
DDSCLLQ-VKKPLNRIIQILKRHRDVWSQQNAVFKPISVVITSLARSAYVEV
>EP10057_Bacteria_all|2619099015 232 bp
LADYEPYVKPQGSFIIGTTIQSIGDIDLDVVCEFKRKKIN--------------------
--------------WTQYHLKKAVGDHLKAHGTY----AN-LKEGRRCWTLKYR----ER
YHMDILPAVVANGYSLLLESANLTNENYQ-EL-QISITD---KEPEEWLQSNPYGYAKWF
MKRALLYEERLPLQRVVQLLKRHRDVYFSKNRKQKPISCIITTLAARAYRGE
>EP10057_Bacteria_all|2751145925 232 bp
KSGLPVHTWLQGSYKYGTLIRPVDEYDVDVGVYFEWRDSG--------------------
--------------KTAHELRAMVQCEVLAYQAC----TDILPPKERCSRAIYS----SR
FHIDLPVYHFEPRKG---------------KR-RLA------C-SGEWEESDAKAFHLWF
KQAF--ADNRELVRRLVRYLKAWVSIVFQN-PAARPSSIFLTVLVAQAFESV
>EP10057_Bacteria_all|2719610206 232 bp
---LDSDFYPQGSFLIGTTIRPYHDYDLDVLAILKRNKIE--------------------
--------------TNARKVKNDVGNCIKESNIY----SDKEKEDRNCWTLKYA----EG
FSLDVIPSVDETISVKRDIVLSGVPYSQV-EK-TIAITD---KKDYDWLTSNPLGFGDWF
IEISNRYYYKSNLQRAVQFIKRHRDIYYDRKINEKPASILISALVADSVKDE
>EP10057_Bacteria_all|2734005937.Ga0129086_100150 232 bp
GSTGAPAIYPQGSFRLGTVVRPISDYDIDLACEIIIPKHQ--------------------
--------------TSPELVRHHVGNRLKEHGTY----SRLDDEGRRCWTLLYA----EG
FHLDVLPCVPDPLTFA------GVEPSMS-LK-SVALTD---RSTYEWGFTNPAGYADWF
AECQRPQLVRTPLQRMVQILKRHRDIRFAGPSGERPISVIITTLAAIAYQQE
>EP10057_Bacteria_all|2597450302 232 bp
LL-KYLQIYPQGSASIGTTVRPLNEFDIDLVSHVPDFPST--------------------
--------------MPPHVLKRSIGERLKGG-PY----AKIVEEKPRCWRLNYA----NE
FHLDITPSVPNPQCG---------------RN-GELVPD---KKVQDWKESNPKGFRDWF
SSAAEKNPLKGILRRTIQICKHHRDKFFYDNPAHAPISIILTTLGTQSYLNC
>EP10057_Bacteria_all|CDNTase053_G08_Vibriocholerae 232 bp
CVNFDPHVFSQGSFRLGTAIRPDEQYDLDMGCNLRRDKTS--------------------
--------------ITQKQLKHLVGHELELYRNA----RGILAEKKRCWRLEYA----DS
FHMDIVPCVPESDTGRGLLKKENLAQNVS-QL-AVSITD---NTNENWRISNPEGYARWF
ETRMKTYQWKTPLQQVIQLLKRHRDTMFKN-EDSKPISVIITTLAAKSYKGE
>EP10057_Bacteria_all|2639077417 232 bp
RE-LTIEVHGHGSRQIGTLVRPLIGFDVDAVLLLKRAAMLR---Y-G-------------
------------GAEGARRLINDLHRVLKRYADH----HRLIEKWDRCVTLVYV----DG
VRVDVAPVIEDPLVSIP----------SG-ET-HALIPD---RLLERYAPTNPRGLEQGF
NTAAKIPVSKRLLSIFVQLMKVHRNICFGANEDLSPASIFITTLAAISYTLK
>EP10057_Bacteria_all|2731620025 232 bp
ATHGSNAVFSQGSFKLGTVVRNVDEIDIDIVAVRDVIRGS--------------------
--------------ISQEELKREVGDAVRTYANS----AASVGESSRCWTLTWP-----E
MHMDVLPAIPNPES-----------------H-DLLIPD---RDVRMWLASNPSGYAAWF
AGRSRVWRRRTVLQRVVQALKRHRDVYFADRLDDRPASIVITTLAALAYAGG
>EP10057_Bacteria_all|2702742198.Ga0112774_103270 232 bp
GTMRVPEVYLQGSFKLGTEIRPFADYDIDLVCNLAHSKQH--------------------
--------------VQPSTVKEQVGDRIRQNGTY----ARLDDEGKRCWTLNYA----EG
FHMDVLPSISESGLLA------------H-SS-AIAATN---KNQYSWTTSNPKGFAQWF
YEKNGVIHVKTPLQRAIQLLKRHRDVRFSQEENFKPISMIISVLAAKCYQNE
>EP10057_Bacteria_all|2583122964 232 bp
FEQYGPELFLQGSFKLGTAIKPLGAYDIDIVCCMKASKKQ--------------------
--------------ISQNRLKKVVGEAVVSYANA----NSMPHDGKRCWTLSYV----DN
FHLDILPSVVNDGW----------------SN-VIAFTD---KRSNNWNISNPKDYYKWF
IEISQHYKVKTPLQRAIQLFKRHAEVMFEN-MEHKPSSIIITTLSAKAFGTY
>EP10057_Bacteria_all|2619963926 232 bp
VARFGLDTYTQGSFQLGTIINPVDDYDIDLVCEVNLDKAK--------------------
--------------ITQEHLKTLFRNELQAYAQQ----RNIPNSKRRCWELDYS----PK
FHMDILPAIPDGNLQKALYESQGIKNEWL-DH-AVVITD---EKTTKWPHSNPKGYAEWF
RSCMKQYRVKTPLQSAIQILKRHRDMTHDG-SEDKPISIIITTLAAQAYQQE
>EP10057_Bacteria_all|2668046116 232 bp
LAPYQPHVFVQGSFALGTPIRPIEEYDLDFTCRLKSTRIS--------------------
--------------HTQQQLKELLRIELAAYREA----RQILEEKNRCWRLGYQ----DR
FHMDIVPGIPADELRRRELSESAVAEQAA-RR-AIWITD---IESRIWPSSNPGGYLLWF
RTRMMSYRSKNSLQRVVQLLKRHRDVMFMD-PDSKPASIILTTIAGRAYVEG
>EP10057_Bacteria_all|2642148045 232 bp
FKDARLVIYPQGSLRIGTTVKPLQEFDLDCVLEIDGNEET--------------------
--------------FDPMELLNLLEKILLSHGVY----SSMVSKKNRCIRLTYA----SN
YHMDILPARPTIGHA---------------PY-CVKVPD---SITGGWKDSNPKGYATWF
DKIANDVEIKPPLKRAVQLLKRGRDLYFKEDSEHAPISVILTTLAAQHYQKQ
>EP10057_Bacteria_all|2585409678 232 bp
AL-NDAKIYPQGSIALGTAIKPINEFDVDLVCYLPGLAVN--------------------
--------------SYPHQVKALIGSRLKEHGTY----RGMLEEKQRCWRINYA----NE
FHLDITPSIDNPHCY---------------QG-GELVPD---KKLAEWKPTNPKGYIKKI
EEYSALQMTKPVLKRIIQLLKRHRDHMFTINTELAPISVIITTLASWAYAEC
>EP10057_Bacteria_all|2596841232 232 bp
LRPLISLIYAQGSVATSTTVLSGDRFDIDAIVEVDVPPD---------------------
--------------WSDNRALDELFVTLQGFP------VEKITRCTRCVQMQFA-----F
MHMDVTIMDRRARAG---------------DR-PGHIFH---SPTSYRVDANPWGFTDWF
RSQVGVARIDAQEVVALKLLKRYLNLRYTN-ALKRPPSVWITKLTAD--IGY
>EP10057_Bacteria_all|2601096016 232 bp
D-LPSFEVINQGSYILKTGIKPEQEYDIDVGLIFNVNKDD--------------------
--------------YKPLDLKEKICSILENHTDY----GA--KIKKPCVTVTYK----KA
FHVDLVVYAYEDNEQLY-----------I-AK-GIS-SN---QESIKWEKADPKGLVDYI
NNT---GEQRDQFRRIIRYIKKWRNRRFSN-EHISPASIGLTLMAIDNFSYY
>EP10057_Bacteria_all|2752845634 232 bp
GCSGELSIYPQGSFRLGTVVRPIASYDIDLVSEFPIEKHR--------------------
--------------TDPGTMKKMVGDRLCEHGTY----RRLLDEGKRCWTLEYA----EG
FHLDVLPCISNPSG-------------LL-DT-SIAITN---KKTYDWSASNPKGYGLWF
DSQNQALLVRTPLQRSIQLMKRHRDIKFNNYNGYAPISIIITTLAAQFYQDD
>EP10057_Bacteria_all|2620036521 232 bp
SKDFDPEISAQGSFRLGTVIRPLDEYDLDLSWVLRRGKDR--------------------
--------------HSQSELKALVGRDIEAYRKA----RRIREEKNRCWRLNYL----DK
FHLDGVPCLPESTEAKQALRGEPLAQSLA-EL-SLCITD---RTSPTWLISNPEGYARWF
ESRMRLFRWKTPLQRSVQLLKRHRDVMFES-FDARPISIIITTLAARAYRGE
>EP10057_Bacteria_all|2639246491 232 bp
LI--IHSMPKAGSFAKKTGLRRYEGQDIDQPFVVEREDSD--------------------
--------------GEGSKLLDRFGYVAKAYP------NTDRERTKRSIKLKFS----SD
IYFDIVPVLATNNEKQ-----------------AI-------------IQSNGDEVVTSV
QKH---KSNQVKFNECVRLLKWWNSHHV----KKEVPSFVINLLAAKAYDQR
>EP10057_Bacteria_all|2671330544 232 bp
PE-HDVIVSPQGSMATQTTIRPRTNFDLDIFVELLGPGDR--------------------
--------------LGPEQMFSLFGKALEGNESV----TGVPEEKRRCWRLPYT----GK
YYFDVTPAVKGLTYA---------------GQ-GMRVRD---P-DTQWAPTNPREFADWF
CEIAKHEGIDDVLRRAVQLMKLHRDNMYWEQKDTNPISIIIVTLAAQAYDDL
>EP10057_Bacteria_all|2745745617 232 bp
LPRGAVEIIPQGSVSSRTLIRSPEKFDIDAVCLVEGAVSV--------------------
--------------YKPMEFFADVGKALEDL---------ELEAKKRCWQVWFA----NP
FYIEFTPSVRLSDLPSHVLSSKFTASRYA-AT-ALAVVD---RPTQAWKTSNPQGMSQWI
EDTARRQEISDALRVAIRLFKRHRDMSVRRIRDAKPISILIVTLLTSAYEGL
>EP10057_Bacteria_all|CDNTase042_G03_Citrobacterfreundii 232 bp
LL-ADAHIFPQGSMRLQTTINPVGTIDADAIVWLPHAR-G--------------------
--------------IDARTVLEVIERRFQEGSRV----QEDIQQLRRGVRIVYA----DG
FHIDVTPARPCHHNEQS----------DG-LG-MLEVPD---R-EHGWKASSPIPYADWL
HDASKQYQKDDPLRASIKLMKRHRDEWAIRKEGYRPISAVITTLATHAYLDV
>EP10057_Bacteria_all|2653791821.Ga0075212_105266 232 bp
LKDNFVDIIPQGSYAHKTIIKPVDEFDADVLLELEEFE-D--------------------
--------------WEACDYVEKLYELFRSRAIY----REKVGRKTRCVTIDYA----ND
FHIDIVPYLKRHG--------------------SNYVTN---RRDNSYELTDPEKFTEWL
DEKNR--VTKHHFVKVIRLLKYLRDYKR----TFAIKSIILSTIVGEQVNLL
>EP10057_Bacteria_all|CDNTase047_G05_Serratiamarcescens 232 bp
LL-QDAVIYPQGSVRLNTTVKPKEQYDIDLICYLPHTQAD--------------------
--------------Y--TGVISAIRRRLESHNTY----KDLLSDLPRGFRINYA----GD
YHLDITPGREHGAQH-------------P-GQ-PLWVVD---A-HTAWKESNPSGYAEWF
DSSASVLSTKKLLNRIVQILKRHRDEWAAEDQRCRPISVIITTLACHAYNHI
>EP10057_Bacteria_all|2700831000 232 bp
LKGRNPEIYAQGSFLFGTAVRPADVYDIDLVCCLGYLKNE--------------------
--------------ISQKDLKEKIGKELTDYALA----KKMPKNKRRCWRIEYE----DH
FHMDFLPSIPDQDVRKKYLLESGVREALT-QT-SICITD---DKDDGWLRTNPKGYAEWF
RSRMKVYKIRTPLQKTVQLLKRHRDVMFGD-YKQKPISMIITTLVAHAYQNE
>EP10057_Bacteria_all|2658875202 232 bp
LIDCPTNIKPQGSYNLGTAIRPLDDYDIDLVVILMY---K--------------------
--------------YQPQYVKESIGKIIEESKTY----HNKLPEKRRAWTIEYA----N-
SHVDVVPAIAGKFSD-------------D-NS-DILITD---KSIYTFLESSPFKFKDWF
EKKGMGYNQYTILQKVVQLLKFHRNKMFEDDQEIKPISMVITILAGKAYRGQ
>EP10057_Bacteria_all|2696142110 232 bp
-D-DRCSVYPQGSFLLGTAINPPTEYDIDLVFRDGITKDE--------------------
--------------TSQAELKERVGGMLKAYNDY----KVGFSEKRRCWTLSYS----SG
FHLDVLPAVIDTDFAK------------S-PN-GILLTD---TKLRPWQYANPKDYAIWF
RGQSEEWVVRSTLQRLVQVLKWHCYLDFANDVDNRPPSILITTLAAHAYSGQ
>EP10057_Bacteria_all|2619625977.Ga0073400_16312 232 bp
LRPYNPQIYVQGSFRLGTVVHPYDEYDIDLVCQLDIKKES--------------------
--------------ISQKDLKDKVGARLKTRPDL----AKILGSSRRCWLLDYP----RG
FHMDVLPSIPNAERG---------------PT-GILLTD---TELAHWQKSNPIAYAEWF
KKRMEVWRVKTPLQRCVQILKRHRDIYFDKHPEVRPVSIILTTLAAHAYQNE
>EP10057_Bacteria_all|2618530112 232 bp
LKDINIDIFSQGSFALGTTIKPLEEYDLDMGCKLNIYKGS--------------------
--------------HTQEELKQLIGRELELYRNR----VGILDEKRRCWRLEYK----DG
FHLDIVPCIPLENERKEIYESQTFNQDVA-HF-AVNITD---NETDEWNISNPQGYVRWF
QNRMQKYEQKTILQCCIQLLKRHRDNMFEE-KDSKPISIIITTLAARAYDGE
>EP10057_Bacteria_all|2694726011 232 bp
LHRYNPKIYPQGSFALGTVIRPFDEYDVDLVCKLEISTRD--------------------
--------------ITQKQLKDIVGRRLKENEIY----NGMRDGGRRCWTLKYA----DK
FHLDILPAIPDDTQKV--------INDTT-KH-AICITD---KELIDWPKSNPQGYVEWF
KRQMRLYKVHTPLQQVIKILKYHRDRKYNG-DDDKPISIIISTLAAKAYSNQ
>EP10057_Bacteria_all|CDNTase051_G07_Streptococcusmutans 232 bp
LDSEKPDIYLQGSFKLGTAIRPLGAYDIDIVCNFTKKKED--------------------
--------------QSQSSLKYELGKVVKQYAKS----KSMPKESKRCWTLKYV----DN
FHIDILPSVPLHNK--------------D-DE-YIAITD---KASSNWETSNPKGYADWF
REVSKYYKVRTPLQRIVQILKRHAEICFED-IEFKPGSVIITTLAAKQYRLA
>EP10057_Bacteria_all|2713322824 232 bp
LAKHKPRIMSQGSLRIGTTVKPINEFDLDLVCQLHVDWKQ--------------------
--------------INPVSLLDTVEKRLKAPSNY----TDLVERKNRCVRLNYA----NE
FHMDILPACPDSTGP---------------EG-ALMVPD---REAQDWKASNPDGYANWF
EGRAATVAEKKPLKLAVQLIKRWRDIYYDGKPELAPLSIVLTTLAAHNYR-G
>EP10057_Bacteria_all|2667976390 232 bp
FKDLELELYAQGSIRIHTTVKPIEDFDLDAVLHIYDLYNK--------------------
--------------YDPVKIYNALVRVLEQDPYY----KTILKKKDRCVRLDFK----ND
FHIDILPGCMAEVDN---------------RE-RIAIPE---KKLKDWSSGNPKGYGNWF
LDKSKLTYEKTPLQRSVQLVKRYRDIYFQD-RENRVSSIVITTLMGRFYGKE
>EP10057_Bacteria_all|2509350643 232 bp
LRAMQPVVYIQGSFRLGTAIRPAEQYDIDLVCLLNVPKYS--------------------
--------------TTQAEIKASLGREVASYAER----HGMPKSGRRCWTLEYA----DQ
FHLDALPAIRDAEAQRRRLVEARIRDEWS-NT-AIAITD---RDCENWPVSNPKGYTTWF
RSRMRRYRVKTPLQQAVQLLKLHRDKHFEC-PDDKPISVIITTLAALSYGEE
>EP01030_Chromulinospumella_sphaerica|EP01030_Chromulinospumella_sphaerica_P000128 232 bp
RD-LTATVHAQGSRALGTIIRPMEGFDIDIVVRLHRAAMRK---Y-G-------------
--------------NDPVALINDLHTVIKRYAAM----HGLVTRWERCITLQYA----DG
MCVDIAPIIEDERIGIP----------YG-ET-HARVPD---RSLKLFEPTNPKGLTNAF
ADAARVIVQSRLLSRLVQLLKLHRNVAFGGGPDFSPRSVFITDLAATAYATR
>EP10057_Bacteria_all|2725261566 232 bp
L--KDCYIYAQGSVGIGTSVKPLSDMDIDLVLHLPEQSYP--------------------
--------------LNQYQLLRDLIHELKQSSRY----SEKPEPKRRCVTMQYG----SS
FHMDITPSMPEDQSRP-----------SR-QN-SVRVAD---I-FTANSPSHPYGYRAWF
RSICSKQTRKTVLQIVVQLLKRHRDIWKSDNKDFAPISIVLTTLAARAYNDC
>EP10057_Bacteria_all|2690438639 232 bp
FSSVDFHVYTQGSFRLGTAIAPLEEYDLDIVCQFSLSKLE--------------------
--------------YTQRAIHEALGRELNAYAAR----YGMPSAWDRCWTLNYA----EQ
FHMDVLPCVPDAARQRYLRESLGVDTAFV-ES-AVSITD---RTSEEWPSSNPNGYANWF
RERMKLFSIRTPLQLAIQILKRHRDVYFSTHGDLKPSSIVITTLAAHSYQQQ
>EP10057_Bacteria_all|2507473456 232 bp
LAPYRPILYPQGSLPMGTTNKPIEEYDLDFVCELLIDWWT--------------------
--------------ICPIDLLSKVEYRIRQHEDY----AKRMERGNRCIKLIYA----HD
FHLDIVPACSNSVLG---------------EG-QIRIPD---RETKGWKDSNSRAYIQWF
NSEAKVLEQKPPLKCAVQLLKRHRDVAFKNKPDLAPASIVLSTLAAMHYQGQ
>EP00419_Tripos_fusus|EP00419_Tripos_fusus_P061962 232 bp
FD--VEQVLRSGSAGHGTAIVGS--ADAELVLTVRGLPVD--------------------
--------------ANAQWLKGLVRSAASSFEAN------MDVKQNIGYSVTWK----TA
IKVSLAPAYGSYRKA---------------IG-LLSVQD---E-----DDARPCYFGALE
------FMDKMGVKTTMRLLKWWRGQREWS-HRTRPGDLLLELLVVYSALRS
>EP10057_Bacteria_all|2523727650 232 bp
AL-ADGYVFPQGSFLTRTVVRALGEIDVDAILLLRET--A--------------------
--------------LTPCELLEALYTELEARART----QGGVERRNRCVTVHYA----DP
AHLDVTPAIASDGNEDD----------EG-WG-PLEVPD---YKQADWHPTNPRDFADWF
NDISETHNAFDPLRATVKLMKRHRDAFRERGDAPVPISVVITTLAAKAYMEV
>EP10057_Bacteria_all|2716647417 232 bp
LAANKPAIYPQGSLKIGTTIKPIEEYDLDMICEFGNVNSM--------------------
--------------INPKELLNAVYQTIKSNSNY----SDIAELKKRCVRINYK----RQ
FHLDIVPAMPNTNDT---------------GT-CIFIPD---KQVGVWIPTNPKGYANWF
EERCKIFYDKPPLKRVVQLLKRWRNNVYKDIIEQAPVSIVLTTLAAEHYKNE
>EP10057_Bacteria_all|2724709198 232 bp
LLKFIPRIYSQGSFRLGTVVRPIDECDIDLVCLLTAEQKS--------------------
--------------ITSKELKEIVGESLKQNGIY----AKLDKEGRRCWTLNYE----NE
FHLDILPAILDVELNKV--------GGLY-KT-AIKITD---KAESKWEPSNPDGYATWF
SERQKLYKVRTPLQKSVQVLKRHRDVYFDG-KENKPASIIITTICAVLYNGQ
>EP10057_Bacteria_all|2752597917 232 bp
LADLNPSIEPQGSFLLGTMIKPIGQFDIDLICKLESLPPL--------------------
--------------DTQSDLKLKVGDELRK-GRY----KEHDEEGQRCWTLNYA----EK
FHMDILPAIPDDFREL--LFEGVVDKNLY-QN-ALRMTD---NERSEWPKTNPKGYSEWF
KEEMKPWSVKTPLQRAIQILKRHRDLMFGE-DEKKPISIIITTLAAKAYNQE
>EP10057_Bacteria_all|CDNTase041_G04_Burkholderiapseudomallei 232 bp
GE-TDVHIVVQGSMRTQTTVAPREKFDLDIVVKMDGDRIG--------------------
--------------IDPDEFFKEFGDSLRGLNNA----AGDPKPKPRCWRLQYP----NE
FYFDVTPALPGSFDI---------------TG-TLRVRD----PDTGWSPSNPEDFADWF
CEAAEQDAIDDILRRTVQLIKLHRDLMYHGDKEGKPISVILVTLATWAYNDV
>EP10057_Bacteria_all|2726075002 232 bp
---LDVDIKYQGSYALGTSIRPLDDYDIDLVCILNNG-LN--------------------
--------------NKPEEIKHSVGDVLLNSERY----KDKVEENRRSWTVEYF----N-
SHVDVLPSILDPDN----------------NS-DLLITD---NKGYNLINSSPFKFRDWF
IRMSNYDDNDDKLKSIVKLLKFHRDKYFDKDSELKPISMLLTIFAAQLYDNS
>EP10057_Bacteria_all|CDNTase049_G05_Rhodopseudomonaspalustris 232 bp
LL-KWIDIYAHGSTGLGTTVKPIEDFDVDLICKVLRFTAD--------------------
--------------RPPAELKRIVGDRLKENARY----AAMLEEKKRCWRLNYA----RE
YHLDISPTINNAKCA---------------NG-GELVPD---KKLREFKPTNPKGYKALF
ERRAALHTAKGILRRTVQILKRHRDVHFLEVEEIAPISIIITTLAAQSYEYC
>EP10057_Bacteria_all|2678680524 232 bp
VRIYDPEVYIQGSFALGTPIKPAEDYDLDIVVSFRSTKLQ--------------------
--------------ISQADLRALLLVELEAYRHA----RGIVGESRRCCTLAYA----EQ
FHMDILPAVPDEANMRTVLSSHLADQALA-EG-AIAITD---RDTDDWPRSNPRGFATWF
KSRQIEFRVRTPLQSAIMILKRHRDEWFAEDPDLKVISVILTTLSTHAYAGE
>EP10057_Bacteria_all|2685245585.Ga0127016_12851 232 bp
LSRYKPEILPQGSFLLGTMIRPIDELDVDLVCRLTGKGFD--------------------
--------------WAQMHLKNAVKKQLIDNDNY----NR-MEEGNRCWTLTYA----EK
FHLDILPALVGNNNHINLSESKLDKTDLE-NI-SVRITD---RRPNYWLKSNPFGYAAWF
KERSNLYKEKAPLLRVVQILKRHRDIMYGG--CDKPISIIITTLAAMAYQKE
>EP10057_Bacteria_all|2695019342 232 bp
FKDYKINVYAQGSLLIGTTIKPLQEFDLDIVLHIESSYLN--------------------
--------------HTPSEIYDALYRVLSNHDTY----KPLLEKKNRCVRIDYN----SD
FHMDILPGCIITINN----------------N-RLMIAEN--ERRNSWSRTNPKDYGTWF
KEIAERVYQKTPLQSTVQIVKRYRDLYYQDIDSKMPSSIVLTTLIAQCHEGN
>EP10057_Bacteria_all|2525499740 232 bp
-EEWDVIVYPQGSFQLGTVIKPVEQYDVDLVVLVKTP--Y--------------------
--------------YDAEMLRNEVLQVLESHGRY----EGKIENKKPCIRIQYA----DQ
FHMDIASAQGITND-----------------T-SINIAR---FDRYFYEISNPKGYIDWF
KKTMQFSKMRTPLQKAIQILKRHRDIFFADNADDRPSSIIITTLCAMAYEDE
>EP10057_Bacteria_all|2615975128 232 bp
DSPANNRVYVQGSFALGTMTRKFDDVDIDLVVLRGIQAAS--------------------
--------------TTQSDLKEDTGAGLRKFVAA----SQPLAESERCWTLKYP-----G
THMDILPAVPDTSPERG-----------S-DD-GILITD---HDVRAWQRSDPRGYASWF
RQVTREWTRKTTLQLAVQVLKRHRDIYFTGRLEQRPSSIVITTLAARAYQRG
>EP10057_Bacteria_all|2632732987 232 bp
WPRENIKIHPQGSASSSTLIRSPERFDIDAICEVDHLAYK--------------------
--------------NGPIAFFENIGYALEGED-------FEIEKKKRCWRIQWR----GG
HYIDLTPAVKSNNISLNETNVFIQNTEYS-ED-AVWVVN---EPTREWFSSNPRGFNKWI
SDRNLDQSLQDNLLLAIRLFKRHRDIKVKRLAEFKPISVIITTLLGQCVNAM
>EP10057_Bacteria_all|CDNTase008_B_Bacteroidesthetaiotaomicron 232 bp
YPEIQPKFHWQGSYAMHTILNPLGVYDLDDGVYFIGKSEDE-------------------
--------------RSVQWYHDRIYEAVDGH--T----SIKPDDNKPCITVNYG----DG
HHIDLPIYFMVEGD-----------------K-HPLLA----HKTKSWLDTDPRELLNWF
NGRD----EHPQLRRIVRYLKAWCEYIRFK-EIKMPTGCSLTMLAVKNFKSN
>EP10057_Bacteria_all|2695007342 232 bp
GTIPSFQHLNQGSYQMGTGIQPA-DYDIDVGLCFNCSTDY--------------------
--------------PNPVSLKVLVADALAEHTDG----T---RIRRSCVTVYYK----LA
YHVDLAVYAYDNPMQLF-----------L-AK-GYRDAD---AKSRSWESSDPKGLCAWV
EGR---NDQELQFLRVIRALKRWKTEKFKL-GDNAPSGIGLTVAAGKWFSPR
>EP10057_Bacteria_all|2636377662 232 bp
LAIYQPEILPQGSFMLGTMIKPIDDIDIDLVCNLHGKNPF--------------------
--------------WTQQKLKEEVGKQLAENMVY----KD--MDKRRCWTLTYR----KR
YHMDILPSIVNSNYKITLEREMALDSTTK-QL-EICITD---NQHQKWLLTNPFGYGKWF
FDRAINYNKKLVLQRVVQILKRHRDIIWYNTKDDKPISIIITTLAAKAYKKE
>EP10057_Bacteria_all|2705805525.CLSAP_38120 232 bp
---IEAEFYPQGSFRLGTVTRPISDYDIDFVCQIKGIRSE--------------------
--------------KEIEKIKNEVGDLLKENETY----NKIDDEGRRCWTLIYA----EG
FHLDILPSVSESDNKKRELYKYGIPEKYV-ST-TIAITN---KDDYTWCTSNPIGYSEWF
NEINEPQLVKTPLQRVIQILKRHRDIRFSGEEKYKPISMIITTLVAQVVKHY
>EP10057_Bacteria_all|2595161961 232 bp
---IEATIYPQGSFALGTVTRPAPSYDLDCICQVTGTKSD--------------------
--------------YTPSGLRNLIEDTLKGNDTY----GGKLVKWEECFTIEYA----DS
FSIDLVPAVSDTDSEKAALITKGLSPQIV-DT-SIAIPR---QNSYRWISNNPKGFKKWF
DEINAPEIRRSALQRVIQILKYQRDAYYSNDDEIKPISALITTMATRIASNN
>EP10057_Bacteria_all|2657150385 232 bp
DIQYKVDIFPQGSMALGTVVHPLDGFDLDWVLAFQDN-YG--------------------
--------------LSPRKMKCDVRGWLDRNGNS----IGRIEEKRRCWHIENS----EG
FHTDVVPGYIQT-------------------Q-HLQITD---KDTYSYITSNPKGYQDWF
FRRCEIHKLKTPLQKAIQILKRYRDVQFRNEEHIKPISIILTTLAATFYDNE
>EP10057_Bacteria_all|2739332132 232 bp
-E-TRCRVYPQGSFRLGTVVRPFGDFDIDLVLLMYIAKEK--------------------
--------------TTQAQLKKDVGELLYRYLDW----TEQCEPKRRCWTLTDP----VG
FHLDVLPAIPDLDYP---------------PT-GILLTD---KQLFHWQHSDPIGYARWF
RKRSQEWEFRTTLQRVVQVLKWHCMLSFADDPDNRPPSILITTLAAHAYGGE
>EP10057_Bacteria_all|2712939467 232 bp
VAHLSPHVSPQGSFRYGTVIRPLAEYDLDNVTTLKLPKDA--------------------
--------------MTQRQLKDLYGLEIKDYARA----HDMAEEKNRCWRLKYA----DS
FHLDTLPSVPEDAARIAALMAVGVPRDLA-ER-AIAITD---RRTLALLSSNPRGFARWF
EQQARPYEWKTPLQVAIQLLKRHRDVMFVD-PDLAPISMIITNLAAQAYRGE
>EP10057_Bacteria_all|2687017988 232 bp
LSSYHPVITPQGSLRLGTIIQPIDDLDVDLVYRLIEKGPT--------------------
--------------WTQFDLKTRVGNRLKSHSLY----KE-MKEGRRCWTLLYR----QR
YHMDILPCVAESTYLERFLNAGFDAQAID-DI-SIRITD---NKIREWMKSNPDGYAMWF
ASRCNIYENKTILQRIVQILKRHRDVMFNG--KEKPISIIITTLAAKAYKGE
>EP10057_Bacteria_all|2516733111 232 bp
IRQYAPQVHVQGSFGLGTVTPPLDEYDIDAVCEFRLTKRE--------------------
--------------TTQKKLKQLLEVEMRAYARA----HSMLEEHRRCWRQRYA----DQ
FHIDVTPSVLNGTELASMLKARALDTSLA-NT-GISITD---IECNDWQRSNPRGFLKWF
LRRMAAYRIRTPLQQSIMILKRHRDIMFID-NDDKPISIILTTLAAHSYQGE
>EP10057_Bacteria_all|2639026699 232 bp
FKDVDFEVYPQGSVKTGTTIRPNDEFDLDIVVHLQLDWQK--------------------
--------------HTPSYIYNQLKRRLMASGTY----AEMIELKNRCIRLNYA----GE
FHMDILPGCQRTYSD---------------ED-RILVPD---RALGKWTPSSPRAYAKWF
IDRANSFMDKKPLQRAVQLIKKARDVFFDDDEDYAPSSIILTTLAGHYYQND
>EP10057_Bacteria_all|2265142451 232 bp
VARYNPDIYPQGSFLIGTVTKPIEEYDIDLVSELSLQKTE--------------------
--------------VSQERLKYLVGHEIKSYARA----NNMPEESRRCWTLNYV----DQ
FHADILPAIPDAELFKQFLESRGYPSNSS-DF-AIAITD---NTSPDWPNSNPKGYAAWF
RHRMEIYKVKTPLQRSIQILKRHRDIWFDQSKKAKPISIIITTLAAHACDNE
>EP10057_Bacteria_all|2503697915 232 bp
HP-HAPHIFPQGSMSLGTTVRPLDEFDIDLVCLLNLFSSR--------------------
--------------CSPEAVRKAVGERLEANEVY----KKMLEPLNRGWRLNYA----SK
LHLDITPATKDDGSQ---------------NG-GLMVPD---RKLREWKNSHPQGYVKWF
EDIAALQPFKSILKRCVQILKRHRDLCFIN-AKNAPISIILTTLAAKSYQHL
>EP00405_Crypthecodinium_cohnii|EP00405_Crypthecodinium_cohnii_P008646 232 bp
VR--IVQAVKGGSLFKGTALR--DGFDIDLVFLLNLSVAM--------------------
--------------LDDDEVLAELKACLEAHGKI----EILDTEGLRFPSVSCEL---SG
FDISLGAS---------------------------LVPD---RIEKRWQVQLKEAHKRIL
HCRGYQANAPEPVKLAIVLVKRWRDANHLQ----HFKSFFAEGIVLYAANHL
>EP10057_Bacteria_all|2558342496 232 bp
MGSLYKEHLPQGSWAHRTIIDPVDEFDADILLHLENVP-E--------------------
--------------WNPKMYLQQVRAAFKRTSQY----KDKLKRKNRCVRISYA----ND
CHVDVVPAITLENG-------------------NQAIIF---YRDNVFEDTNPVGFADWM
KERDDI---GGQLRRVIRLLKWLRDFK----NTFTCPSVILTVMLG------
>EP10057_Bacteria_all|2620549087 232 bp
---SFKKIERQGSYALRTVIRPVQDYDADLLLYMEYDE-S--------------------
--------------KKPHEYIDEVYECFKGNGTY----RDIVHRHTRCVKLEYK----GE
IHLDIVPCITKPDG-------------------KQYICN---NKTQDFEITDGTGYREWF
NGKSRI---DGSLKKVTRLLKFLRDHK----GNFKAKSILLTTLIGRTVEDE
>EP10057_Bacteria_all|2725945392 232 bp
----VDRDILTGSYGRHTKTKPL--VDVFFILNQKERD-N--------------------
--------------YAPSVLLDAFAKTLS-DSYG----KDSVEPGRRCATVFFE----RN
LSIDAVPAFDIG-N-------------------CYEIPD---RVLGSWIKTDPEIHKQEA
TAKNNE---GGNWVPLVKMIKRWNRSA----G-KPIPSFLIEVMMQDLVDAP
>EP10057_Bacteria_all|2518157068.B099DRAFT_04142 232 bp
LSPMILGFVPQGSWAHRTIIKPQQEFDADLLVRMRKQR-S--------------------
--------------WSPQRYLTAVYEALGKSGRY----RDRVVMKTRCVRVSYA----GE
CHVDLVPYIHEDMV-------------------ERHIVN---RKENRFEEVNPTGFSKWM
LGRDRV---HGNLRKTLRLLKYLRDYK----GTFEVPSVILTVLVGGQVSSL
>EP10057_Bacteria_all|2635123252 232 bp
SKYSFTGTWIQGSYKMDTIIRTDDTCDMDLGVYFKMVDSE--------------------
--------------VTAATVMDQVFKAVEDIT------TTTPSKKSKCIRVVYK----GD
FHIDIPVYHYNTNE-------------------HHPRLA---TRYNGWEESDPKDFYDWF
NNQSSD---LPQLKRIIKYLKAWSDNK----K-GKFPSGLAFSIWAVSLLNI
>EP10057_Bacteria_all|2645167726.Ga0102313_112680 232 bp
-D-KDGSLIPQGSFAHGTIIKPLNDFDADVLLPMIEQV-D--------------------
--------------WEPKKYTVELKKALDAVPRY----ADKTVLGKRCVTIQFA----SS
FHIDVVPFVERADG-------------------KTYITH---RTKNEFLLQDPTEFTRWL
KDQNST---NGHLIRVIRLAKWLRD-R----SSIDCPSVVLGALLAERVKSF
>EP10057_Bacteria_all|2722170648 232 bp
IKKHYIGLLPQGSYGQKTIIKPPKDFDVDILLSLQPIS-G--------------------
--------------WQPEDYVVNVHTEFMKDGNY----KKITELNPRCATIYYS----GD
FHIDIVPFLRI-DG-------------------RQYITN---KDDNRLEETNPIGYSEWL
MSKNTT---NNYLIKAIRLTKYLRDIK----ENFSVKSILLNTLIGNCIADK
>EP10057_Bacteria_all|2638799108 232 bp
-ETSVLSKKRQGSWAQRTIINPPVEFDADFMLELEEVT-G--------------------
--------------WSPADYNDAVYQALGNDPVY----GQMVEAKNRCIRVSYA----ND
MHVDVVPYVIRADG-------------------GEHIIN---AETDEWEPNNSDGFTAWM
KKKDDL---DGNMRRVIRLLKYLREHR----GWYETVSIILTTVVGTTIKPE
>EP10057_Bacteria_all|2620548972 232 bp
--TGYQKMEPQGSYALRTLIKPVDEYDADIQIGMNPNP-R--------------------
--------------WEPKDYIQAIYTTLKQNQNY----ASKLRLKTRCVTIDYA----GD
FHLDVVPRVTS-GG-------------------KHYVCN---RIENRFEATDGTGYRDWF
NDKNRI---GGNLKRVVRILKYLRDHK----NNYTAKSILLTTLAGNTIKPS
>EP10057_Bacteria_all|2644776121 232 bp
-EPRVWKFVEQGSWAHNTIIRPVKEFDADLLVIVDPVE-G--------------------
--------------WTAANYVSKLGDAFKASGLY----KDKVEVWDYCVTIVYA----TD
RRIDIAPCVRGRKE-------------------RLEVCN---RATNDFERTEPVKYTEWF
NAKNGY---GSSFRKVARLIKYLRDIR----GDFACPSVLLTTLIGERIQWS
>EP10057_Bacteria_all|2681963613.OJAG_30890 232 bp
-EEYFLDVIPQGSYAQRTIIKPVREFDADVLLALTEHP-D--------------------
--------------WTPAQYTAELKKAFEHSTTY----QGKAHKRTRCVYIDYA----DD
FHIDVVPYVES----------------------RKGITH---NKDDAWVHTDPEAFTAWF
EAKSRV---GARLEAALRLLKYLRDTK----TTFSIKSVLLTILAAGQVDSW
>EP10057_Bacteria_all|2651422978 232 bp
-GSIYKKYSSQGSYGHRTIIKPVREFDADVVIFVDQHD-E--------------------
--------------WGPKDYIHNIYQVFKNHPTY----KDKVHYNTRCISLDYA----DD
MHIDLVPCIVEETY-------------------TYSICN---RSTNEYESTDPEAYKAWI
SGKNKT---GNNLIKSIRLFKYLRDIK----CTFSCKSILLTTLLGKQVMDS
>EP10057_Bacteria_all|2513187376.NitalDRAFT_1084 232 bp
D---TDDCFVSGSLARGTQRGLI--HDVDIVVVYRSDDHPT---W-GS------------
------------PGASAEQALEHARGQVKYADDG-----TEHTLRNHSVKCFLDDPEPKA
FTVDLVPALRQDNG-------------------RLWVPE---RLTSTWIESDPQYLIREV
ARR-H--SEWDRFVPLVRLLKHWNAGAD-----SQMKNLAVEILALQHLPAA
>EP10057_Bacteria_all|2646560244 232 bp
A---DSRTYVNGSIAHGDALTPL--TDIDLGIVIPN-PDGV---Y-GP------------
------------LGKGPAELQNRAAAAIRAAHKE-----PNYVGRKRSVYVSFGDPDVTD
FSADVIVALDDGTG-----------------A-GLWIPH---Y--DTWDRSAPETHTTLV
RAAAK--SSGYNYSRTVRLLKHWSRRHS-----KPLCSWNVKALGLDSLADS
>EP10057_Bacteria_all|2626638121 232 bp
G---ALRTYPSGSLAQHTFIHPV--ADGDGGVVLDRRVYPA---L-GP------------
------------DGESPEETIEALCSLLGPSIRV-----PKC-TSRRGPKIYFVRP----
PTIDLVMALTRRDG-----------------N-GLWIPD---LKKSKWEASDPEQHATLF
TSGGK--SRAQTRRRTIRLLKXWNRQYT-----VGFSSHNLSVWAWEFITEG
>EP10057_Bacteria_all|2737625844 232 bp
A---ANRSYRSGSIAHGTHNSPL--GDADGGVVIDRRPFRA---Y-GP------------
------------EGLGPEAFYRSFAAFIEPRVRA-----PED-TGNRAIKFEFNEPEPVD
PYVDLIVALRRDEH-----------------R-GLWIPN---RRRKWWDPANPERHTWLM
TERDP--RLAVHRTHVVRLAKRAVKQDA-----IGMCSWNLSALGLDLVDER
>EP10057_Bacteria_all|2517368101.AmybeDRAFT_2095 232 bp
----LADDFLTGSYRRDTKTKKL--KDIDIFVVLDADG-TQ---A-GF------------
------------RGQAPIQVINALETLLRQKWSA-------AADG-MAVVIPFGAD--DV
MSIDVVPAFKREDG-------------------GYYIPN---PSAGDWLATNPKRHHELS
IAKNA--DCDGKHVPFVKMIKGINRELG-----EPVPSFLLEVMAQSLVKPP
>EP10057_Bacteria_all|2753625828 232 bp
G---VVDVWLSGSLRRLTQLDPV--HDVDLVLEVSPEAYPG---W-GL------------
------------PGSSSAEAVEFTRSWVKEQPDA-----AQLAPGNRAVKCFIDDPEPDA
FTVDVMPALRKTDG-------------------TLLIPA---ADDADWINADPEHLIREV
GTR-Q--ETWDFYVPMIRLIKDWRFQVG-----VAIKSLFMEVLALECLPTG
>EP10057_Bacteria_all|2585681274.JD83DRAFT_00395 232 bp
D---IKLVRASGSLARGTQHDPI--KDVDTILIYKPETKPE---W-GQ------------
------------PGDSAEDALDYVRDRVRGLYGY-----PNLAPGDHAVKCFLDDPAESP
FTVDAMPALRQPDG-------------------SLLVPE---IHSHGWIRTNPGYLIDLA
LDA-H--AQGRIYAPLVRVLKRWRRRTG-----THVKSLLIEVLALECLPKT
>EP10057_Bacteria_all|2698177281 232 bp
----VVDDFLTGSYMRSTMISPL--KDVDVFVVLDPHYFHH---Y-NN------------
------------QNGGPSGLLDYTKRLLLKTYTT------DISN-GQAVTIRF-----SD
FVVDVVVGFNTGG--------------------GYLIAN---AVGNFWLETDPKKHVALM
TEANK--YHKGNLVPLIKMIKSWNKAHG-----AFFRSFHLEVLAFEAFRNV
>EP10057_Bacteria_all|2639994572 232 bp
D---VTEVFGSGSLARSTQLAPV--HDVDLVVVYKAAEHDD---W-GR------------
------------AGQSAEDALRHVQSKVTSLANT-----SQETVANRSVKCFIDPPDDAA
FTVDVMPVLRTEAG-------------------ILLVPG---ARDKRWDEANPEYLIEAV
AAK-Q--QEWPHFRGVVRMLKSWRLDQK-----PAIKSLVMEVLALKCLQVG
>EP10057_Bacteria_all|2727833656 232 bp
P---NSRIYYTGSVAHGDANTPL--KDVDLGIVVAG--APE---Y-GP------------
------------EGLGPEMLMERARDTIKKHPEE-----PEIVGRHRSVLVRFGKPGGEN
LTADVIVAIDHPSG-----------------R-GIYIPD---LDSDKWEHVDPEAHTRMI
LQAIE--DTDKVFARTVRLLKHWRDRHS-----DPMCSWNIKALALGCLDRP
>EP00162_Nutomonas_longa|EP00162_Nutomonas_longa_P013101 232 bp
N-----------EQKLEMYLSGL--SNVDLFVVLDRKSHD--------------------
-------------IRAVRAAIGECADALKKSIKG-----R-FVQRDYSLEIDM-----DF
TTFTLIPSFVAPD--------------------GLGIPE---SGTGTLLYVNNAAIVNRA
REVDK--LTLGLGPRIVRLVKLWNYLR------RPLKSFHIEVLSYDAFTEK
>EP10057_Bacteria_all|2602096539 232 bp
I--KIYSPFNSGSYAKNTAINTR--FDFDLVCPFTRNAFG--------------------
------------SNGTLKNMYEDVFDFLQKEYRD-----LTVKRQKVSIGIEFYA-DGDI
IKIDVVPGREFNVDQKD-------------DQ-NLNLYV---YKQSDRLKTNIEAQKAHV
AS------EKEKIRKIVRLLKIWKVESN-----KKYKSFFLELFVIKAVDKE
>EP10057_Bacteria_all|2712863867.Ga0156177_10418 232 bp
Q--YLSALQYSGSYAKETGVHGI--SDVDVFISLKSETP---------------------
--------------GTLKELYNQLHSLANNQGW-------SPRQQNVSIGITV-----NG
TKGDLVPGKVQSSH----------------QN-YHSLYL---RKRDSWTQTNIALHVDTV
RG--------SNRQQEIRAVKIWRFLHG-----FDFPSLYLELFTIQALSGH
>EP00613_Pedinella_sp_CCMP2098|EP00613_Pedinella_sp_CCMP2098_P025737 232 bp
E--NSSRPVLGLDKAQQTSPRTDX-YNNESVCSV--------------------------
--------------GDYANLLDDIYDIITLNFDP-----EYSTQNAVTFTV-------EG
FHFDVLPAPSAPCEGNG-------------EV-QLRYWI---EHSIHPLNNAGLSHAILM
KE------QSAFVHSLARLLKWWDHTLY-----KHGRSFRMELFAIIAGQEE
>EP00964_Phaeocystis_antarctica|EP00964_Phaeocystis_antarctica_P070830 232 bp
F--HPMQVIKGGSAGKNTDVPG---SDIDLVVIMQDYDY---------------------
--------------KQLASYRSLALQELQKSAAI-----VIEREIKVGISILVRT-DTDK
RSVDLLFTGD---------------------P-DVNAYN---NPPFCYRALDQCKYVKEM
KT--------LLHDNIIKFVAAFEQRKG-----VKCPSYFIELLIIKDFEEN
>EP10057_Bacteria_all|CDNTase016_C02_Bacteroidesuniformis 232 bp
C--DKYSSFGSGSFAKHTATNVK--FDLDLVEPFKRNSF---------------------
--------------GTLQEMFDSVHDFLAEEYKN-----TTIRRQKVSIGVSFPI-EEKP
VELDVVPGRELSDDNLD-------------SH-DLNLCF---NEDGSSQKTNIQKQISHI
EG------K-SSERQIIRLLKIWKKQKD-----KKYKSFVIELAVIRALDYN
>EP10057_Bacteria_all|2744568305 232 bp
S--RIYSPFDSGSYSKHTAVNTK--FDLDAVVPFKYKSF---------------------
--------------NTLEDMFSDIYNKLNDKFND-----RTVRKQGVSIGLAFEE---DG
IDIDIVPARETRVDGTE-------------TR-NLNLHI---NSLTGYLKTNIQSQINHI
SG------K-DNERKIIRLLKIWKFQKS-----KKYKSFFFELLVIKAYDTL
>EP10057_Bacteria_all|2648069034.Ga0098740_11838 232 bp
G--RP-RFYYGGSYGKNTIIRQK--YDLDIVVYWPKDTS---------------------
--------------YTIKGIYEGVGKQLKKEWG-------SVNSKTVAWEIPFQ----SG
FHVDVVPGRALDDG----------------YV-EANLYR---TDTGTTLKTSIKTHIGVV
RN--------SNRRDAIRLMKLWRERKR-----VPFKSFLLEIMTIEGSK-G
>EP10057_Bacteria_all|2725414102 232 bp
I--YYVGIVDSGSRAKGTAISLA--SDVDYVISLSNSTS---------------------
--------------GGLKTIYQCLYDRLKQSYQ-------EIRKQNVSVRIHLNL-QNNQ
LEIDVTPARRHTGN----------------TN-DHSIWI---SKQGSWKQTNIQKHISDV
RN--------SGRDNEIKLLKIWRELNQ-----LDFPSIYLEYLVINHLLKY
>EP10057_Bacteria_all|2689674149 232 bp
G--RIYRVLHSGSYKKFTGINIK--FDMDLVIPFRRNEA---------------------
--------------GTLEELYNELFTYFNEEYGK-----SSVKRQKVAIGLEFYV-DGEI
LDLDIVPGREIGDE--K-------------DG-DLNLYL---NNIGATLKTNIQKQIDNI
SG------N-SEARDVIKLLKVYKRQNN-----EAIKSFVIELMVVRALIYK
>EP10057_Bacteria_all|2629815112 232 bp
S--KIQTIKYSGSIAKATAVKDS--YDVDIAVHFKHDAF---------------------
--------------DKLKEMFDAVYDFLKKHY--------TVRKQRVSVGIK-------S
LHVDVVPGRRINADDPQ-------------DN-DVNLYR---TDTDSRIKTNIVKQIDAV
SA--------SSVRDVIKLTKIWRDVWG-----LSFKSFALELLVMKALDFD
>EP10057_Bacteria_all|2588209832 232 bp
K--EASNSVDSGSYAKNTAINTK--FDIDCCIPFLKKGF---------------------
--------------ESLSEMFNAVYDYLKKEYKD-----DEVRKQRVSIGLLFDI-DGED
FNMDVVPGRERPNNNTD-------------GT-DLSLYI---NEKATKVKTNIKKHVGLL
QG------NRKHERKVARLLKVWKTERK-----KLIKSFMMELYTKECFDNN
>EP10057_Bacteria_all|2711199727 232 bp
S--D-PKIKYAGSREKGTMIADQ--YDLDVVCYFPNTDT---------------------
--------------RSLKEIREDVSAHLKKSYI--------IQSKASAERITNLT-VPNS
YHIDVVPGRFIEN-----------------TD-DVFLHV---AYGKERMQTNLKVHINHI
VN--------SGCVSVIRLAKLWAYRNN-----IVIKTFILELFVVRALTGR
>EP10057_Bacteria_all|2624388833 232 bp
N--SSPTIEFGGSHAKGTMIKAN--FDIDIVSYFPREDTE--------------------
------------PGDSLKEIFKSVSELLSQNYT--------VREGTSALRLQSKT-LGRD
FHIDVVPGRWVDNE----------------SG-DSYLHI---NKGKNWLKTNLRKHIDYV
AK--------SRAIDTIKLAKFWNYQAG-----LKIKTFILELMVIDALNTD
>EP10057_Bacteria_all|2729925230 232 bp
S--DIVKIINSGSYSKFTAINTK--FDLDLCVHFKREKF---------------------
--------------KTLKEMHDSVYEFLKKEYKK-----DKVRKQKVSVGLKFNV-DGDD
VLFDVTPGRKLASDSSD-------------EN-DIKLYL---NIEPTSKKTNIHKQLEKI
RG------R-TNERETIKLIKVWKFNHD-----HDLKSFLVELLTMEAFDAD
>EP10057_Bacteria_all|2741407374.Ga0197642_105620 232 bp
S--NV-RFYYAGSYKKETMIEEI--FDLDIVIYYPNDTS---------------------
--------------LTLREIYYKIQKILQRNDY-------APREKNVALQY-------GE
FHVDVVPGRAIDE------------------Y-YYALYK---SKEDSSLQTSVTEHVEAV
RG--------TRHRDIIKLLKLWKIRRG-----FSCPTFILEMLFLRFID-T
>EP10057_Bacteria_all|2627262691 232 bp
G--S-PVIRYAGSYKKETMIRAS--YDLDIVCYFKHDDDS--------------------
------------AGDNLEDIFNNVKDALAKQYT--------IIPKKSALRLQG-E-NKFD
FHIDVVPGRFVDDS----------------EG-DTFLYQ---LSGKKRLKTNLDVHIGHI
KN--------SGLTKTIKLVKIWKNIYS-----IDVKTFVLELLVVKVLDSK
>EP10057_Bacteria_all|2660229498 232 bp
FG--VQLFRETGSFTHGTGIRNH--CDVDLLVSMSGSQPTS---D---------------
------------------TALNWVKDALKASFPA-----VEIR--RPTVVVRFAG---GV
EQWEILPGFRTSSS-------------------EIYDP----GPASGWMSSAPTAHLDYV
NSTNQ--QVGVGTKKLARLAKAWKYYNRV----P-ISSFYLEMRAAQ---YM
>EP00053_Salpingoeca_punica|EP00053_Salpingoeca_punica_P002810 232 bp
LSGHVEHVMPIGSFARGTAIHPL--HDVDLLVVINGLQGAS---Q---------------
-------------------ATNHLYDLLATKYPI-----LRIQ--KKSVGVSFPG---TN
VTVDVVPGLVNAKG-------------------GYLIA----LDEAMWIYTNPQASLMKV
QEKSK--AVKRRLKQVIKLLKYWNQRKKC----PKPKSYHLEVMCYALTDTE
>EP10057_Bacteria_all|2600705043 232 bp
FDLCDSFNVHFGSFARKTKCRDL--DDVDLMIGIAANGATY---Y-SDDWDEVRIT--AS
TNAAQKDCTREDGTLNSTQVSNKFKKKLESVRER-----SEIRRNGEAIILNLKS---KE
WSFDIVPCFHTVEE-SD-------------GRSYYLIP----NGNGNWKKTAPDKDKGHV
TSTNQ--SKDGRVLELIRLCKKWNKVKNA----KTLPSYMLETMIINFADSQ
>EP10057_Bacteria_all|2574551323 232 bp
----IEATFLQGSFARKTMLKPL--KDVDMVIVLHPAVAEE---H-ALT-----------
--------------GGATRAMNLIRRVVEQAPG-------DVEDPAHALQVTFAD---LD
FTFDLVPALNDPGT------------------EDVFIANR--EATTPWERSNTRTLNRVI
SERNR--ATGGRFVHQVRMLKQLKKDH------PLLDCGLLWEAFAYRAVTA
>EP10057_Bacteria_all|CDNTase033_D_Bacilluscereus 232 bp
PVLYTPKIFNFGSYFKGTKVTNV--DEFDVLVVIDSSPGIF---K-EGE-TVIGVG--SA
NNPINEKKKSDGSGVSPSKLLNWLKGITEEVVKG-----QAPERDGQAITATIKS---KN
LKIDLVPALKFEKD--D-------------GTGFYAIP----KGDNGWIKTQPKDDMDAL
EDAAK--EKD-GFRNVIRLLKFIRGEYN-----FKVSSFAIESAVVNYSETG
>EP10057_Bacteria_all|CDNTase024_D12_Vibriocholerae 232 bp
PPRYTDRHKGFGSFHRSTKKQPL--DDIDQLFCFSARGDMY---Y-EVG-STVYIN--IA
GNEIYGHTSNDNTKLSSIKMVNLMVSSLDSIGQN-----T-PHRNGEAATLQAAA---YD
WNFDIVPCFFTAAD-AN-------------GKDYYLIP----DGSGNWKKTDPREDKNRS
ARINQ--SHRGQILQLIRIIKYWNKRQTM----ATMGSYLLENMVLDYFENN
>EP10057_Bacteria_all|2678530704 232 bp
PLLYS-EPMWFGSFSRKTKIREL--DDIDLMIIMHAEQSFY---S-QIA-NTFFI---SP
GNSRYLNYDSSGSYINSRRVVNKFVSSLSTVWQS-----ADTKRQGEAATLKLK-----S
WNFDIVPAFMTAPD--R-------------GETFYLIP----DGD-NWKRTDPRIDKERT
TRLNQ--KHAAKMLNVIRLVKYWRKRA-V----PAINSYVLETIILNYYDFE
>EP10057_Bacteria_all|CDNTase056akaCdnE_E01_Escherichiacoli 232 bp
YHGKNFKVFLQGSYGNDTNIYAE--SDVDVVICLDDVYYSD-------------------
-----------LTQLSTYSYTQFKQDVLEALTEG-----SDVKVGDKAIVVAANG---SR
RKADVIASMQFRRY--W-------------KKSQYCFF----NGAGERIANYPKQHSENL
TLKHQ--ASNKWLKPMVRVLKNLRSKLIA---DGLAPSYYLEG--------L
>EP00019_Armaparvus_languidus|EP00019_Armaparvus_languidus_P003527 232 bp
----VEKTFCSGSFARKTAIRPI--NDVDLFVVLKPQCLCE---N-SLT-----------
---------DLKTVVKEILVKNVEQQELSGREQ----------SVGLCVNHEAND---AK
PTFDFVPAIQVSID-------------------RYLIC----KDD-IGVLTHPKAVELVT
SRLEK--K-VSGFVDLVRCVKYWNSKQTG----AKFKSFHLEVVCQRIVDKH
>EP10057_Bacteria_all|2666529428 232 bp
IDLYSSFTLKMGSYARKTQIKPL--NDIDQMIIFSAMGSTA---N-LGSWNEQYIY--VP
T--ADKLRKEGDHGLSSIKVIEQLKSLLKDIPQN-----ADINRNQQALRLELSS---YD
WGFDIVPGFRTIEN-DA-------------GYYYYLIP----NGKGNWEKTDPRIDRENL
ESYQK--SSLINLRETIRILKYWREGHSV----SQLNSYMLETMILDFIDST
>EP00007_Cunea_sp_BSH02190019|EP00007_Cunea_sp_BSH02190019_P010115 232 bp
----VKKAVVAGSFARMTASHPI--NDVDVFVEIDGLDAAE---D---------------
-------------------FENFKKRVCLTMSQD-----IRRQ--THSLGILWP----SG
PSVDLVPNVEDGT--------------------FQIIK----STLGGWLATFPTDASSTL
NEANE--ACGGQLIPLIRLLKSWNNSWKK----P-LKSFHLEVMCYSVDPSG
>EP10057_Bacteria_all|CDNTase026_D12_Desulfotomaculumalkaliphilum 232 bp
FNLYHDIDIAFGSFARKTKIRPL--DDIDIMIGINGDGSTY---Y-DSG-YEVKIY--VN
DNSPQKSCNDNTNILNSTKVINKFIKELKNLNDK-----AETHKNGAAATLQLKS---YE
WNFDIVPCFRTTKE-SD-------------GRDYYLIP----DGKGNWQKTDPRKDRDKV
TTLNQ--KHNGLMLETIRLVKYWNRRPTM----PLMPSYALECLLLQYFDSV
>EP10057_Bacteria_all|CDNTase020_C01_Salmonellaenterica 232 bp
LK--VKKVVKAGSFAKYTILRKI--DDVDVVFYITGVEENS---K---------------
---------------SYEVLCNRIYDLLIEIYPK-----FEIQ--RRAAKVTFVK---SG
LEVDVVPVLQHSTA-------------------DQDIQ----SGARN-LTCAPC-HIQFI
R-TRK--DKDKHFRTLVRLAKRWKHFHDI----PGLKSFHIELILAHLVDTD
>EP10057_Bacteria_all|2716669561 232 bp
IXXXXXEVFGQGSYSNDTNVKLN--NEIDINVRYMDNFYLD-------------------
-----------LQQE-NYSSLEFKSAVENTLVNK-----EAIERNDKYIYVKGNV---NR
IAQYIVPTCQYRRY--S-------------GKDSYKFQ----TDKGDWISNFPLQHIANA
KTKNY--RTQNKFKHLVRIFKRLRYKMIE---DIKAPSFLLEC--------L
>EP10057_Bacteria_all|2671311762 232 bp
PKLLSEHNIHFGSFSRRTKKRPL--DDVDMMFCLNAQGATY---N-EFANEGIDIY--VN
DNSNLYRTNDDNKTLNSIKVLNNFKIELGNIYES-----SEINTRQEAVRLQLTT---RD
WSFDIVPCFYTDV-------------------DNYLIP----DGQGKWKKTDPRIDKDRT
TTINQ--ANSGNVLNVIRIIKFWNSRPTM----PTIPSYLLEVMILNYYQWR
>EP10057_Bacteria_all|CDNTase028_D12_Shigellaflexneri 232 bp
PVNHPGIHIAFGSFARRTKIRPL--DDIDLMFGLSAESATH---T-IYS-GHITLN--SS
GNSRLHQRHPGENTICSVRILNAFKNRLQGISQQ-----AEIRRNQEAVTLNLSS---KD
WNFDIVPCFISTAD-AF-------------GKNYYLIP----DGKGHWKKTDPRIDRNRV
TDINV--KNDGNVLNVIRAVKYWQRRPTM----PAMSSYLLETMILDYYANK
>EP10057_Bacteria_all|2517350415 232 bp
F--DLVKLRASGSTAKHTAIRRRTGSDADVAAYLRTTDT---------------------
-------------DIDVTTMRTWLRDCCIKVYGT-----KDFQPSDHAVGITMRS---SG
LKIDVVPVLYTGED-------------------DRGYL----TTDGTKVPTSVTLHLQFI
KTRKH--EAGDGYRAVIRLLKAWIRSPE-----LRCKSFLLELLVAHLWDVG
>EP10057_Bacteria_all|2583023642 232 bp
L--NLTEIKLIGAGEKRTSVKGV--SDADLFVSVDSD-T---------------------
-------------EGSIKTIFASLNSFL--RY-------KRIETKIQFNSIRVVQ---NG
LLLDIIPGKISTEQ-------------------FYLYF----ARRDTQADTNVDLHVNIV
--------RESKLQNEIKTTKIWRDNNN-----LVFPSFYLELIVIEALRHR
>EP10057_Bacteria_all|2653237920 232 bp
F--ALMEILNSGSVEKKTAITPL--NDIDLAVLFRPEQAP--------------------
-------------DHRAPDLLERVRELLIQVYHP-----KEFTLGRHAVRIRFRG---ID
LSVDVVPLIPEPGE-------------------GFALLT---RGSDEWVSTSIPRHVDFI
RERSG---KHPVFLELVRLVKWWRSWKK-----VHFKSFLIELLVAHLLDEK
>EP10057_Bacteria_all|2557376896 232 bp
K--AIRETYLSGSYARDTALRPRRRPDVDIIVVANHTQY---------------------
-------------D-QPSDVISMLRRAVKSGY-------EEIESNRRSICVTL-----GS
VDMDVVPVIANPGG-------------------WLIAD----KSDERWLETNPMGHNDWA
RAVNK--RANGNFKPLVKLVKWWRRNPH-----LRPKGFIIETMVAELM-DY
>EP10057_Bacteria_all|2742644188 232 bp
---PGYKVTQIGSFQRKTKIRPA--DDIDVVVTRGTAFPG--------------------
-------------EGTPQDALRAVRNALSSTY-------KLMETTDAPTVILEYA---DG
FTMELVPAFIDKTD-------------------CYLVG----TAQGTWVPADYDYDASVI
SRLNA--LCGGELVPFIKMCKAFLRNYD-----VGLKSFHIEVLCTLIIPEA
>EP00294_Goniomonas_avonlea|EP00294_Goniomonas_avonlea_P009785 232 bp
F--RPMRVMKGGSEGKNTTIRR---SDIDLVVVLNEFN----------------------
-----------------KCIREYCXD----GX-------TTIRTQDKFMKLLIRK----G
TQRDV-DFLFTGDP-------------------DKNCFD---NP--PWSYSRTLEQVDHV
KQ------KKARLHEVILQCKIWMDLKP-----VLVSGYYIELLCIKAFEDH
>EP00581_Thalassiosira_minuscula|EP00581_Thalassiosira_minuscula_P021891 232 bp
F--TLRKMLLSGSLAKGTALRSL--NDIDVACYVSGADA---------------------
-------------PRDVDELLNYIAERLRKAFPN-----FTVQPQTYSVTVSFKG---TG
LDVDIVPILYSGDQ-------------------WYGDLS---QEDGSFLKTSIPLHLEFA
AKRKK--AQETHFAQVVRLVKFWARLPD-----FRFKSFMIEMIMAKLCDDG
>EP10057_Bacteria_all|2643699793 232 bp
LKSWGVDSILIGSYARDTARHPG--KDVDVFLRFRKLSIA--------------------
--------------ENPEDIYNRVAEILIRRYGV----GGRGTLQARSVKVDFSP-NDEE
FSIDAVPAVPW-GD-------------------DWGIPN---RDRARWIRTNPVAFADES
TKLST--DERNAYKPIVRLLRQARHTHLG---DLRPGGLYVEIAAFYAWGEG
>EP10057_Bacteria_all|2716692612 232 bp
YLKGYRNSFLTGSYARGTAKRPP--KDVDMFWVLDRSKYA--------------------
-------------A---AALLNAVASSKGSIFGH----AINVEAQHRSIRIDFD----DD
FSIDIIPAFDASKE-------------------LYEIPD---SKLGRYIESNPKVHKENL
SAVSE--SDLPKLKNITKLARQWRGGAEH---EKKPKSFHLETAIVEILRSS
>EP10057_Bacteria_all|2643961024.Ga0102193_13162 232 bp
LDDWDVKPILIGSYARSVAIRRV--KDVDVFCRMYDIGDD--------------------
--------------VQPVTVLNRFYKALEDAFGS-----ARVTRNARSFKVTFPE--YDD
LHVDAVPARNW-DG-------------------TWEIPT---K-DGEWQPTNPLNVNELT
TAMNK--NHNGMYVPTVKLARQARRAI-N---DARPGGFFVEMCLYDAFLNR
>EP10057_Bacteria_all|2706350633 232 bp
-KEIFVEFYEQGSYSTNTAIKPQ--NDIDAVLLL-KLDEE--------------------
--------------MKPKETLQLIKNVI-ESYDN----YKGAKVKDRCVRIDYA----GD
FHMDVVPAKPTEAE-------------------HICIPC---KSDDEWQETNPKGFRDWF
NEKHS--DANYKLSITVRIVKYWRDLKVK---DTAPKSILLSTLLANQIVPC
>EP10057_Bacteria_all|2620453174.Ga0070493_1259 232 bp
---GCETSFLSGSYSRSTAIRPL--HDIDIFTVVGRASST--------------------
-------------PPPPDAALKRVRQALHETWPN-----KELILQQHSVHLEFTS----G
IEFDVVPAYQHPTE-------------------LFLIPE---GNTGRWIRTNPRIHMDLS
TAANE--RAGKKLKPLIKAVKHWNRQHG-----SPLRSFHLEVMGYEAFSRA
>EP10057_Bacteria_all|2585304400 232 bp
LRGLGVDPLLIGSYKRHVSIKRV--KDVDVFARLTKADGS--------------------
--------------LRPGAILDHVADILGVAFP---------DRQHRSVKVDFPD--YD-
LSVDVVIARPC-GD-------------------HWEIPQ---RVEARWVETNPTKMTELT
TEAND--DDSGVYVRIVKLVRQVRRTWVN----DQPGGYYFEVLTYHAFQEL
>EP10057_Bacteria_all|2617240630 232 bp
----IDDSFLTGSYARWTKTKPL--KDVDIFFVLGDGEAH--------------------
-----------YRKKNPDVVITDFYETLVDVYGD-----DAVIKQGRSVGVDFGVVDYRV
VSVDAVPAFVE-GD-------------------NYVIPN---TSTGKWMGTNPKIHADKA
VAAHQ--AFGNEWKGLVRMVKYWNQN------QKPIPSFLIEVMAMECLHGG
>EP10057_Bacteria_all|2691295136 232 bp
LAEYGINTVLIGSYKRRVSIRRV--KDVDVFCRLEELPAN--------------------
--------------VTSKEILDKFFDVLHTAFGD----GHRTKRQDRSLQVNFPE--FD-
LYVDAVPARPHAGS-------------------TWEIPK---R-GEDWQQTNPDHLTSLT
QQMND--AHDGMYVPTVKLLRQTRRALLG---AAKPGGFFIEIATYQAFATG
>EP10057_Bacteria_all|2644577397 232 bp
LKGWGINPILIGSYGRRVSIRRV--YDIDMFCRLDDYPEG--------------------
--------------VSAQDVLDQVYAVLVAEYHK-----DAVTLEDRSVTVLVPD--ADG
LYVDVVPARKS-GT-------------------VWEIPT---D-DGDWVVTNPVVMSELK
EAKNA--NFDEMYVPCVKLLRQARRNLLG---TAKPGGFAVEMALYTACDEA
>EP10057_Bacteria_all|2509772373 232 bp
PTV-YPHSRLAGSYAQKMAVGDV--KDVDTLIRVPGDPKA--------------------
--------------NEPEKLLDGLPKALGEGYAE------EVERARRSVHVYFKG--K--
-DLDFVPCIAPNES-------------------VLYVPD---RGFNKWIASHPIGYINLL
NELQE--KHDHKVKPLGKLLKHFRDCQMK---SRKPKSYWLGALLVNHIQKN
>EP10057_Bacteria_all|2505736896 232 bp
LCGWGLDPILIGSYKRHVSIRRV--KDVDVFGRLTELPDD--------------------
--------------VPPASLLKEFERVLKAEYGD------RVARQARSLQVSFPD--LDG
LYVDAVPARAWAED-------------------AWQLPK---R-EAGWQATNPERLTELV
SELNG--QFDQRFVHVVKLLRQTRRSLLG---KRKPGGLTIEMATVLAFQSG
>EP10057_Bacteria_all|2628088268.Ga0079935_101454 232 bp
LT--VASVQAAGSYAKRTGLRRH--MDVDIAIILENRNRK--------------------
--------------GETYSLVPDFKRFLKGLWEPH-Q-VD-LTKSSAMLALKN-----QK
FRFDVVPIIKTKDV-------------------IQRLI----RTTREAYTTSVQGHINFV
KELNGK-GKHIHFNNGLRLVKWWRYHQPG----KKVPSFLLDLLCARAYDIH
>EP10057_Bacteria_all|2611343137 232 bp
KT-GFVSMFLQGSYKRRTAVRPK--DDVDLIVVTRMKESE--------------------
--------------FTPAEAMACFRPFLEKYYHD-----K-YRQQGRSFGIVM-----ST
VEMDLVITAAEASE-------------------PLRIPD---RDLGAWQDTHPLVQLSWT
SQKNA--RCSGHFVNVVKALKWWRLVHAL---PDRPKSYPLEHLIGDCC-PD
>EP10057_Bacteria_all|2722226436 232 bp
----NVVEFSTGSVPRNTALYKN--ADFDLIVVFDYGQKI--------------------
------------KNIKPAEVLQSICEIFNDSDK--------ATTNGQTVTLHYE----TL
PNIDITPALNESIK-------------------TCNIPD---STSKKWIQTKPNQHTRDM
INEHL--ICGTSFRKIIMIVKHWNQMRG-----SYLQSYHIEVMALKIF-HF
>EP10057_Bacteria_all|2659710547.Ga0112081_10138 232 bp
----VDSTFLSGSYAKNTSIRPV--LDVDIDIVTNFTMN---------------------
--------------DDPAVVLEKIEDLLHAKYSN-------TKKQSHSICVEM-----SG
LNVDVVPLI--RES-------------------SYYIGS---RDNHTWSKATPKEHIQWS
SDVNA--ENNMKYKPLVKLFKWWRRENPD--GVRFPKGIALEVIVADNIGNV
>EP10057_Bacteria_all|2711099861 232 bp
VKVVLKETFLSGSYRRRTAVKPI--KDVDIFVVLAGEQG---------------------
---------------SARKTLEWLEKALGLGYKA-----K-TAPQRRSVRVDL-----SY
VTMDVVPALAPEDR-------------------PLKIPA---RQEDKWILSHPKKHIEYV
ENLNQL-SSDERLVPTVKMIKWWRGYQEK---AKHPKSFFLENLCCRHVNMT
>EP00019_Armaparvus_languidus|EP00019_Armaparvus_languidus_P012564 232 bp
----SQNTFLSGSYARKTHCRPI--NDVDVFVALDASQKD--------------------
-------------NDIASKVLQHLQTAFPPSFDR-----R-FIANEDTLTFP------AY
ATQPLAA--LSYDG-------------------GFKIPD---NSANRWTTTFPHKAKKAI
-RAAQ--SHNHRLIPLIRLLKQWNYGRA-----KPLKSFHLEVMCYDVDLKA
>EP10057_Bacteria_all|2710940962 232 bp
----VEDDFLTGSYSRDTMIRPK--FDVDFFLAFNKDDYG--------------------
-------------NKELPELLKTVEEALDE-----------IKAADEDIVIDDN----DN
FQIDVVPAIQIKDK-------------------LYKIFD---KKTQNAVESNPKLSKNLT
DANEY--GSIKRLVPIIKLFKAWRRAKC-----GYVKSFHLEMLIVKILKEQ
>EP10057_Bacteria_all|2731932134 232 bp
SK-VVQTTFLQGSYRRNTAVKPK--NDVDIIVVTNIDHEK--------------------
--------------TTPQEALDKFVPFLEKYYKG-----K-YDMHSRSIGIEL-----SY
VDLDLVITTEQNPD-------------------PILIPD---RDKNTWEKTNPLAQINWT
IEKNG--SCNNHYINVVKAIKWWKKQHAD---PKYPKGYPLEHFVGEVC-PD
>EP10057_Bacteria_all|2632726942.Ga0069620_124115 232 bp
IDEIYITDFLQGSYRRWTAVKPQ--QDVDVVFVSELDNG---------------------
--------------VEAKEALSKCEPFLDEHYEG-----K-WSPNAHSYKIEE-----DL
VEIDLVPSEETRDE-------------------PLEIPD---REDNKWESTHPLETIAFT
LEKNS--ATDGHYVNVVKALKWWRRTKPD---VEGPTSYPLEHVIGDCCPDD
>EP10057_Bacteria_all|2741387090 232 bp
----PKSDFLTGSYKNNTKIHPI--NDVDIMVVLDSVERDL-------------------
------------FNQGSNAILRRIGEVLGNTFKN-----E-PIPQSHSIGLKFN----ST
PDVDIVPARMVDQL-------------------IFEIPD---AKTGTYLRTSPDRNNEII
SRRNE--DLLKKFIPVIKMLKQWKKNNGN--SPIKLKSFHLETLCLKILTFP
>EP10057_Bacteria_all|2626625975 232 bp
YSKYHIDDFLSGSYVRDTAIRPM--KDVDIIVVTNHTQS---------------------
--------------DDPNKIIDTLFNTLKKKYSN-------IRRQNRSIHIDY-----YK
ADMDIVPAI--KDT-------------------TYMIPD---RKAKTWIVTDPEKHTQWT
TERNN--AADGRFKPLVKIVKWYRRQHPT--SSKKPKGLTIECMVAECMDCY
>EP10057_Bacteria_all|2656193544.Ga0075187_10713 232 bp
--EGLLELKFGGSISKHTYVNGL--SDVDVLVTINSTSL---------------------
------------SSSSPKEIISTLAQKLRNKLPK-----TKIKEGDLAVTITYS----DG
HEVQLLPSKSTFQG--------------------IKI-AS--ADGKTWSNIKPIKFAKKL
TEVNK--QNNGRVVPIIKLFKALNNTYD-----GRLSGYHIESLAIQAFKNY
>EP10057_Bacteria_all|2710975113 232 bp
SESTSTHCRQIGSYGRKTGINGI--SDLDMAFELPKGTYDK---F-NA------------
-----------YSSGGQSALLQDVKKAIQNVYDY-----DQVKADGQIVGIDLD-----G
FRIEVLPTFYLEYD-------------------IYTFPDT--NDGGRWRRTKPKLEIEET
RNLNN--EGNDTYRHLCRMVRAWKNHAG-----AKCSGLWIDTLSYNFLKQS
>EP10057_Bacteria_all|2509336873 232 bp
A--QMSQHFVFGSYSRGTILPPQ--SDVDYMVVFSDGG----------------------
--------------LQPQSYLDRLRRFAELRYAR-----SEVAQSHPTVALELN-----H
IRFELVPALQNWWG-------------------GLQIPAK--GGYQSWQGTDPKGFNNML
TSANQ--ANGNLIKPLARIMKYWNAKAG-----YPFESYALEQQVA----GH
>EP10057_Bacteria_all|2646243351 232 bp
N--QIDKTLIFGSYKRKTMLSDN--SDVDIMVVFGKKF----------------------
-------------TKSPKTYLNYLKDFAENKYPT-----SLRRQDFPTIVLELN-----H
IKFDLVPAIIDDWG-------------------QYKIPRK--RQIDEWIPTNPNDLDGAL
S-------NNQTLRRLVRVAKIWNAKQG-----YIY---ELEKWIIHN-SFG
>EP00118_Oscarella_pearsei|EP00118_Oscarella_pearsei_P025570 232 bp
----VTTLFLTGSYSRNTALNPL--HDVDMFCVMDGI-----------------------
------------SPDNPRYLIQLVQKAIKQAFPY-----ATVDLQKHSAGVKFP----ES
ITYDVIPAVRSG-S-------------------MYLIPER--GQPGEMIISNPGAVDEEL
ERRHR--ESGNRLIPLIRLMKKWNELK-------KIKNFHMEVLSYGAAPGL
>EP00019_Armaparvus_languidus|EP00019_Armaparvus_languidus_P012686 232 bp
----CEKTLLSGSYKRNTANKPL--NDVDILMIMKCGT----------------------
--------------RLTKQLRAEIREHVQKNLPK-----ATLQNQDKSIGIDSD----ER
VTFDVIPTIVVKDN-------------------QLQILS----RGGETIDTWPALATEKV
KERDE--ASAGYFRKLVRVLKTWNKHNS-----KPLKSFHLEVMCYDFDFKD
>EP10057_Bacteria_all|CDNTase065_F03_Salmonellaenterica 232 bp
LDSKTANSLQVGSYGRFTGIRGI--SDLDMLYFLPATAWPR---F-R-------------
--------------DRQSYLLQVVKTEIKKTFKN-----TDIRGDGQVVVVKFK-----N
QEVEVVPVFSNEDG-------------------TFTYPDT--HDGGSWKVCNPRAEMSSF
RALND--DRKGHLRRLSKMIRAWKARHE-----VEISGFLIDTLCYNFFSNL
>EP10057_Bacteria_all|2503819464 232 bp
IDSKNEHLIIVGSIGRGTAVPGT--SDLDVLFDLPEDVFHT---F-DS------------
-----------YKSNGQSALLQKVKEAVKERYPK-----TDVRGDGQAVVISFE----SN
FTVDLVPAFRQTDG-------------------SFKYPDS--HNGGSWKTTNPIPEQEAC
ITLFT--QTDNAALHICNALRIWKNNVG-----FRFKGLLIDTLVGKYFDQK
>EP10057_Bacteria_all|2655139946 232 bp
L--RAWKILHAGSWHKGTALRPT--QDIDIDIILYLNVPET---G-R-------------
--------------GDLADLHPLLLRSLRAAYPT-----KDFTTSRKTVGIEFR----TG
LLVDLVPVIPTEQE-------------------GYVWQER--GG-RGTSLTSPEGQLEFI
RQC-K--ARDPRYVQVVRLAKRWRNHRRL----HALPSFAIELLVAHLGLTQ
>EP10057_Bacteria_all|2710763862 232 bp
SESDVYHSMKIGSWGRHTAINGV--SDLDMVFEIPEDDYNR---Y-KN------------
-----------LQGNGPSTMLREVKECLQARYPT-----TLIKADGQIVGVFFK-----D
YRVEVLPAFRDADD-------------------NYVHGDT--NNGGTWKTTKPRPEIAAV
NALDK--LANGNLKQVCKMLRAWKNQNG-----VGIGGLLVDTFAYNFFVEN
>EP10057_Bacteria_all|2638280617 232 bp
SSSTKHNRYYIGSFGRHTAIRGI--SDLDLMYILPPSLKDG---Y-LG------------
-------------AGGALRSLNRIRDVLKARYST-----TNIRVDRTIVVVEFG-----D
FRFEVQPVFTD-EG-------------------KYLRPDS--Y-TDQWKTVDPSAERSIF
RDINL--QSDGTARRLSRLARAWKQYHD-----APMNGLLIDTFVQRFLSGQ
>EP10057_Bacteria_all|2524543386 232 bp
ISSDDKNCRYVGSYGRGTAIKGF--SDVDIIVKLPKNEFQR---F-NS------------
-----------YRFNGQSALLQNVKKALDFSYSR-----TSTKGDGQVVVVIFS----DG
IKFEIVPSFENDNG-------------------TLTYPDS--NKSGTWLECDPAKEIKAI
NIVNK--VFDGQVKNVCRLTRAWKVTNN-----VDISGALIDALATNFFLSE
>EP10057_Bacteria_all|2671433199 232 bp
T--ELKEHFRFGSSTRGTILPGK--SDIDYMIVFKDDG----------------------
--------------YTPQTYLDRIKRFADIYYSS-----SEIKQSSPSIVLQLN-----H
IRFDLVPALSNWYQ-------------------GYRIPN----GGSAWRDTNPNDFNAQL
TVKNN--AELSMIKPTIRLVKFWNAQGG-----FIYDSYGLEKYIVEL-GFF
>EP10057_Bacteria_all|2523767348 232 bp
INSDTQHSRYAGSYGRGTAIS-T--SDIDILVELPSDVYET---Y-WQ---TL-------
-----------LGSNGPSRLLQRVKESLQQTYPT-----TKLRGDGQVIVVEFS----DG
VKFEVVPVFSDGYQ-------------------TLAYPDT--HNGGSWQHMKPELESRAF
AELSS--AKPGGLKKFCRMLRAWNIKSD-----LQLPGQAIDAMAYEYWLTS
>EP10057_Bacteria_all|2593303709 232 bp
RVADQPPLRIVGSWGKGTQVRPS--ADIDIMVEFTPAVLAR---F-EA------------
-----------RVGNRQSQLLQEVRASLLDAYPQ-----TD-RGDGQVVMVQFN-----T
ITVEVVPVFDLPGG-------------------QYLMPDT--NNGGRWKTVDPLAQIALI
EAIDT--RTNGNTRALTKIIKMWQREKN-----VPLKSFLIELLVADFMSTY
>EP10057_Bacteria_all|2721860409 232 bp
HPIDQKTIRIVGSHAKGTAIRPP--SDIDILFVLPSSEFTR---I-NQ------------
-----------RTGNVQSQFLQEVKSVLINTFPK-----TDLSADGQIIKAPFS-----D
YAVEVVPSFLRDDG-------------------KYVICDS--NAGGRWKITDPNSEIFEI
RNTDS--LTSGKATHLIKMLKVWKKTCN-----VEI-----KTFVLEFVRQW
>EP10057_Bacteria_all|2629785522 232 bp
SDSDFTHCRQVGSYGRYTAINGV--SDLDMIFELPWSLHDE---V-QG------------
-----------YSGNKQYKLLSKVCNALKDTYRN-----SDIKVDGQIVAVKFT----KG
HVIELVPAFRYTNG-------------------SYKYPDT--GDGGRWRECDPVAEQIKM
KEVND--SKNKNLRVLCKMLRAWKNEHG-----VPMSGILVDTLGYHFIRST
>EP10057_Bacteria_all|CDNTase064_F03_Listeriamonocytogenes 232 bp
SISETAHSFYVGSYGRGTAIS-T--SDIDILVEIPNSEYDK---F-NS------------
-----------STGNGQSRLLQSIRKSLQVAYPQ-----SDIRADGQVVKINFH----DG
IKFEILPAFQNIDQ-------------------GYIYPDS--NMGGNWKATNPKNEQEAM
KIKNGP-YSNGLLYATCRHFRYVRDFSS-----YHLSGIVIDSFVYNYTESG
>EP10057_Bacteria_all|2738040416 232 bp
VANGFNNRLKVGSAGRRTAVSKT--SDLDMLYIMPARLWGD---Y-QS------------
------------GVNPQRRLLRDVKEALKLSFTQ-----QEIKVDRLVVQIIFD-----S
FHIEVQPVFETDEG-------------------HFKYPDT--NDGGGWRVTKPRMEITEM
RNFRN--NKSSNLHNLCRMLRAWKNRNT-----VDMGGLLIDTLAWRFLKQT
>EP10057_Bacteria_all|2633725953 232 bp
SDDDHNHRLFVGSVGRRTATNKV--SDYDILYILPWEVYHR---F-NN------------
-----------HSGNGQSDLLQEVKECIKERYPR-----TEIRADGQVIDVTFN----NG
YLIEVVPGFENDNG-------------------SFQYADT--NDGGKWRTTNPRPEKQKC
TVDND--ATYGTFRDCTRMIRVWKNHRG-----FVFSGLLIDTLIDKFYENN
>EP10057_Bacteria_all|2730024666 232 bp
SSRKISPCFYTGSYSRNTIIRPL--DDIDLYIRINYSKHA--------------------
------------EGKSPREIIVLFMQALKKTLPM-----TPMKVSPPCIEVKFS-----D
KRFEVVPVVSNNDD-------------------LYDIPS---ADLKSWKQCYPNLPNKWL
TQANK--RNGGLFIPLIKMIKQWIRNNNL---RTRIKSFHVELLTDRVFSKY
>EP10057_Bacteria_all|CDNTase036_D09_Anoxybacillusthermarum 232 bp
G--ELTDHFKFGSYTRGTILPEY--SDVDYMVIFKNNN----------------------
--------------YKPQTLLNYLKSFVNYYYHS-----SEIYQSHPTIVLELN-----H
IKFELVPAKKDIWG-------------------NIYIPSP--SSFEEWMKTDPNAFNKKL
TDANV--KYFYKIKPLVRLMKYWNRLNG-----SYLSSYELENWIVEN-YYW
>EP10057_Bacteria_all|2745043329 232 bp
SK-----PLESGS--RQTYCNHI--RSGHALYYAPN-QYEY---Y-N-------------
-----------RKDNGQAALLTDVRNILAEEYPD-----QTVKKDRLVVQIIFK-----N
FYVEVQPVFRQDDG-------------------SFKFPES--YNGGAWRITKPLHEKAAM
TAFSR--DKSNNLRKLCKMIRAWKNLHG-----VNMGGLLIDTLAYRFLSST
>EP10057_Bacteria_all|2710962708 232 bp
P--NFKDSKLIGSLQRQTRINPG--NDIDIIVIMGEI--HR---W-VS------------
-----------FGGTPQ-VALNTLHATVNKRYGA-----MDV-QDPPTVTLTYK----DR
VEVQLVPAYIDMIG-------------------RGYWVV----KNRSWEMADYDHEAEYI
SQQNE--LSDGHLVPTIKMLKAIKRIHF-----PELDSFPLEIMAARIIPIS
>EP01039_Chlorochromonas_danica|EP01039_Chlorochromonas_danica_P014371 232 bp
TDSKTANSLQVGSYGRWTAIKGI--SALDMLYIVPAGAWES---Y-K-------------
-------------TAGQYRLLSRTREAIKARYPR-----TTVYVDRLVVRVLYK-----D
FHIEVQPVFAEADG-------------------SFTYPDT--KDDGAWKTTKPRLEIAAM
AEFDQ--QKNKNLRRLCKMARGWKNKHG-----VAMGGLLIDTLAHNFLLST
>EP10057_Bacteria_all|CDNTase035_D09_Clostridioidesdifficile 232 bp
N--NIVETFCFGSYTRGTMLPEN--SDVDYMVVFSNSF----------------------
-------------LYAPQTLLNKLRDFVRTYYSK-----SEIYQSNPTIVLELN-----H
IKFELVPAYMYLWN-------------------HYRIPAK--ANYNDWIDTCPDDINSRL
TRLNV--ESNNKLKPAIRIIKYWNSLNN-----NVYSSYELESAIL----EN
>EP00118_Oscarella_pearsei|EP00118_Oscarella_pearsei_P005220 232 bp
W---ITKTFLIGSYGRETAKFPK--HDIDVFCVVDLSHPL--------------------
---------------KPSHIKTVTQKWIQANFPD-----ALVNKQRHSVGVFP-----ED
VPIDVIPAIEYGR--------------------LFEIPE---RAASHLILSNPEAVQDRL
ERANE--SCQGRLLPLIRLMKTWNQKKQ-----KIIKNFHMELLCYEGGVVE
>EP10057_Bacteria_all|2619939950 232 bp
KSLISNTSQLIGSYGKRTAIRPP--RDVDLLFVLPESVRSK---Y-TI------------
-----------FDSNIQSRILQEVKTVLQRRFPL-----TKMSADGPVIYIPFT----ES
FTVELVPAFRIYSG-------------------RFEVCYT--KDGGSWGTTYPDEEANQL
TASNQ--KTNGNTIRLIKMMKKWQYYCN-----VELDSFAIELLCQ-FLQTY
>EP10057_Bacteria_all|2728749607 232 bp
VASDTANSLLIGSWGKDTRVRPS--RDVDILFLLPPSVYRQ---Y-QS------------
-----------RTGNRQSALLQEVKEVLRTTYSQ-----TATRADGQVVLLPF------N
MPVEVAVGFRCTDG-------------------SIIYCDT--NDGGSYKTSTAEAEVADL
RTTDL--TCNANVLPLARLMKQWQRECN-----VPLKSFQIERLAV-FLRSW
>EP10057_Bacteria_all|2707440855 232 bp
DFS-ILDAFPLGSLVSGTSLSGF--ADADVMLVLHYGTHA--------------------
------------ENKSPTELLQSVRDKLCE-YNT-----RMAKKNGQAVTLYFK----TW
PNVDIVPAYRVSDN-------------------GYKIPN---ANDDTWIETRPKIHINNM
KKVS------EKKVHLIKMIKEWNRKHS-----SYLSSFHIEVMALSYEDFH
>EP10057_Bacteria_all|2655477106 232 bp
HGSETENAFLIGSWAKGTRVRPP--RDVDLYFLLPAAVYHR---F-ET------------
-----------YQGYRQSALLQEVKGKLLAKYPG-----SAIKGDGPVVLAAF-----ES
FSIEIVPAFALEEH-------------------AYFVCDT--KDGGAYKKTRPGDEAVAI
NTADQ--RNANNVRPLIRMLKVWQDWCS-----VPIKSFYLELLAIEFLDQC
>EP00055_Hartaetosiga_balthica|EP00055_Hartaetosiga_balthica_P003277 232 bp
----CTDAFLTGSYVRHTAINPL--HDVDMFMVLEGVEFE--------------------
---------------DAVFALEHVCKHLQRKLPK-----GSIRPQTHSIGISK-----RR
ATFDVVPALQKGT--------------------SYSIPD---RERHCWIETDPKAAKEVT
KAADE--RLGGRLLPMIRLVKHWNQRRS-----KPLKSFHIETMCCQPLGEL
>EP10057_Bacteria_all|2633987901.Ga0070849_114639 232 bp
EG--TVNLQFGGSVSKFTYVEGL--SDVDALLKINNSELS--------------------
-------------DKSPNEVLEYIRSRFESEITN----ANEIKVGKLAVTIKYN----DG
TEIQILPAIKRRD--------------------GFKIPA---RNGKEWSNIRPDKFASRL
TEVNQ--NCGGKVVPVIKMVKHINSNLP-----QQLSGYHIESLAIEIFKSY
>EP10057_Bacteria_all|2620552066 232 bp
NH--VVQTTFGGSVRKNTYVTGL--SDVDALLIVNDSSLV--------------------
-------------NQPPAKVKRRVRDAIRQGLPD-----NTVRMGDLAVTVEYA----DG
TEIQLLPAIRTRTS-------------------GIRIAQ---PGTTGWSNIHPERFAKKL
AEVNT--ARGGRVVPAIKLAKAMADCFI-----RKIKGYHIESLAIDAFEDY
>EP10057_Bacteria_all|2617379726 232 bp
TNSETAHSLYVGSYGRDTAAKGL--SDLDIGFILPNTVYHQ---Y-NN------------
-----------HQGNGQSALLQAVKKSIQKTYRT-----SESFGDGQVVVISFD----DN
VTFEVLPAFENSSN-------------------SWTFPNA--NNGGSWKDCNPRAEIAAI
DTRSA--LTNKNLKYLGRMMRV---------------------------CAP
>EP10057_Bacteria_all|2656140104 232 bp
----GLNAFRTGSFGNGTSVANC--SDVDYVAGLPGSQKD--------------------
----------------SDRTLKQLRDALARTFPR-----TGVKRSCPAVVAPFG----QK
EDTEVVPAKYIGRG-------------------RFVFAP---NCSGGWMPTSPDAHNAYV
IEVNR--QRGQKVKPLIRFIKAWKYARQ-----VPISSFYIELFVARQAATQ
>EP00019_Armaparvus_languidus|EP00019_Armaparvus_languidus_P005138 232 bp
----KTKVFLTGSYARNTANRPL--NDVDIFVAIEVEVNQ--------------------
---------------LP-QVVESLTRHLKRHLPT-----AQLRRQNRSIGIDPK----TA
ITFDVIPAAPIYG--------------------GYYIPT-----GDTWIETFPHQAKAKV
ETANA--EHKGRLLPLIKLLKQWNAYHA-----KPLKSYHLEVMCYTVASNN
>EP10057_Bacteria_all|2638226957.Ga0077369_1078196 232 bp
----VADTFLTGAYRRATKTKPL--ADVDIMVVLNDRAYL--------------------
-------------DKHPHEILEAVRAILAPIYGE-----DRVCCDRRAVRVDFG----VV
VSFDVVPAFIEDD--------------------HYLIPD---DVLAEWIPTNPKIHADLA
TQANK--DFAEQWKPLVKMVKTWNREHG-----HPIASFLIEVMALELIKGD
>EP10057_Bacteria_all|2517695308.LEP6406DRAFT_4766 232 bp
EG--TVDLAFGGSVRKHTYINGL--SDVDLLVQINNTSLT--------------------
-------------QASPQEVLRHFESQIKAALRN----VGQVSSGNLAVTVSYP----DG
TKLQLLPTIRTAS--------------------GFRIAS---RDPEQWSNVRPASFARKL
TEANQ--ANSGKVVPIVKLFKGLVNECG-----IDLSGYHAESLAIKVFENY
>EP10057_Bacteria_all|2527247849 232 bp
----ILSSFLSGSYVRGTAVNPL--GDVDIIFLIDESKWET------G------------
-----------FFAPKPSVVLRSFADAVRYRYEK-----SS-ATQRRSIRLEL-----SH
IDIDCVPAIEIPGS-------------------DYWVGD---RKDDAWIKSSPQLHHTAL
TKANQ--LCDGWAVPAIKLLKAWNRSLP-----ATARSFVIETIAVTAFTAA
>EP00424_Heterocapsa_rotundata|EP00424_Heterocapsa_rotundata_P006804 232 bp
L--WVERCYYGGSFARESALNYK--FDADVVFFLEDFDPY--------------------
---------------EAEEYHHDCRNQLASEFYR----GVIASKSPFCTTVTAG----GF
LKLDIVITGDPDYC---------------------------------M-VHGKRRFFSGA
DNEFL--AFAQKYRPLVLLCKHWKHLDA---RSQKFTSYHIELLCQEVVLHK
>EP00747_Dinoflagellata_sp_TGD|EP00747_Dinoflagellata_sp_TGD_P165316 232 bp
L--PVTDVYYAGSFGRLTALNYN--FDADVVFTIENFDHR--------------------
---------------RRQEYHEICQDALYDEFYR----GIVMDTTPFCTTVVIA----KF
VKADLLITGDPQSN---------------------------------R-IRNPPRFYSAA
DKEIL--EFGNLFRPYVLLCKHWRNLDE---RAGGIKSFHIELLCKGMLEDN
>EP00747_Dinoflagellata_sp_TGD|EP00747_Dinoflagellata_sp_TGD_P225448 232 bp
L--NPAKVYEGGSFKKRTCLAYD--FDVDLVLWLNQFDHSC---M-P-------------
--------------AYVKDALAA---VFPPVDGPV---YT-GETP-YCLKLRVR-----M
LSIDIVITGDPKSTAAPVRF-YEATQSAERDA-AVIDAK---------------------
----------DRLHHLVLLAKCWKKQRA---WSKGPISYFLELLCIHAAEEA
>EP00931_Biecheleriopsis_adriatica|EP00931_Biecheleriopsis_adriatica_P114600 232 bp
---GPSQVYEGGSFKKGTCLSYD--FDVDLVLWLNAFDHRR---M-D-------------
--------------EYVKSTLAA---EFPTINGPV---HT-GETH-FCLKLRVH-----M
VSIDVVITGNPEKAMPPERY-FEATLSPRRDA-AIIAAQ---------------------
----------ERLHHLILLAKCWKKRAV---WS-------------------
>EP00321_Phaeocystis_globosa|EP00321_Phaeocystis_globosa_P010047 232 bp
F--HPMQVLKGGSAGKNTDVPG---SDIDLVVILQDYDY---------------------
--------------SQLGSYRRHALQGLRTSASI-----AIERDIKVGISVVVST-VDDS
RSVDLLFTGD---------------------P-DLNAHD---NPPFCYSALDQCKHVKQA
KE--------LLHENIIKFLAAFEQRKG-----VKCPSYFIELLIIKDFKEN
>EP01036_Dinobryon_divergens|EP01036_Dinobryon_divergens_P024822 232 bp
-------------MGKNTTIDNF--FDVDLVIFINSSEPPF-KE----------------
---------------EIERIEELLYLNFNDFL----------HKSDKSLKASVN-----K
VGFDILLATNYAVGGPNKRE------QH--RA-LLSKF-D---PTWKDTKPYSCGFCETV
VEFIQ--SRSEIVHSAIRLAKFWMYTLVLL-DHRHGFSYATELLITHAAKVL
>EP00927_Polykrikos_kofoidii|EP00927_Polykrikos_kofoidii_P050468 232 bp
L--KVTQTIKAGSLFKETAMRNR--FDVDLVFLVRMDAFCL---N-S-------------
------------TQ---ASLKAALLDCLEEQKVEF---DRE-SNPFPFAKCKLY-----G
MEFDVLVGVSLAPGKPEW-----AYRQLEAVQ-DVVLNNY--GYK-V-AHALSASCSYSS
VVAVK--NQTETVKKAIVLLKFWRDFWK----LSQFKSFFVELIAMSVAEEL
>EP00445_Apocalathium_hangoei|EP00445_Apocalathium_hangoei_P080817 232 bp
LR--IVHGVKGGSLFKGTAMR--GKFDVDLIFLLDLPARK--------------------
--------------LDDDGFQSQLVKCLENHGEI----VMVDAAGVPFPSVSCSL---FG
FDIALGVD---------------------------LVKG---RVKDRWKKQLRAAQQQIL
KCPGYIQQESDVVKLAIVLLKHWRDFNSLK----MFKSFYAEGLALCAVDEL
>EP00446_Apocalathium_sp_SHHI4|EP00446_Apocalathium_sp_SHHI4_P036429 232 bp
LR--IVHGVKGGSLFKGTAMR--GKFDVDLIFLLDLPARK--------------------
--------------LDDEGFQSQLVKCLENHGEI----VMVDAAGVPFPSVSCSL---FG
FDIALGVD---------------------------LVKG---RVKDRWKNQLRAAQQQIL
KCPGYIQQESDVVKLAIVLLKHWRDFNSLK----MFKSFYAEGLALCAVDEL
>EP00853_Edaphochlamys_debaryana|EP00853_Edaphochlamys_debaryana_P012324 232 bp
V--KVDRVHVGGSFGRKTSVKGR--FDVDLSVFVNGLDP---DP--H-------------
--------------EAATVLQ-----AAASRLE--C-MAVPV-PGMRMLEFTWD-----E
LEVDLCLVQNVARWY-KAAK------QV--EV-LVGPLLR--MTDDGPNRARERGVGEAL
TAFVK--AQPGTATEAVRLFKAWVKCGLGE-GPSKLPSVALELLLLHAFLEE
>EP00851_Chlamydomonas_incerta|EP00851_Chlamydomonas_incerta_P014804 232 bp
V--KVSRTHSAGSFGRRTLVNFA--FDVDLIVYVKSYDGRD-MTDPD-------------
--------------IWRYDLVTAMRRHVKEALETA-AWDVEIAHYCDVLQVEVL-----G
THVDLLLVPDCVRGK-PVWY------QH--EA-LTKEVYG--NPAGEYDQIRERADAAAF
TRFVD--TVHDAVKSVVRGVKALYKHGVGP-EDDRIRSVSLEMLVLAADQQL
>EP00851_Chlamydomonas_incerta|EP00851_Chlamydomonas_incerta_P014803 232 bp
V--KVSRTHSGGSFGRRTLVNNA--FDVDLIVYVKSYDGRD-MTDPD-------------
--------------VWRYDLVTAMRWHVKEALEAT-AWDVEIAHYCDVLQVEVL-----G
THVDLLLVPDCVRGK-PVWY------QH--DV-LTAEVYG--NPAGEYDQIRERADAAAF
TRFVD--TVHDDVKSVVRYVKALYKYGV-P-EDDRIRSVSLEMLVLAADQQL
>EP00198_Chlamydomonas_reinhardtii|EP00198_Chlamydomonas_reinhardtii_P009747 232 bp
L--KIDRVHNGGSFGRRTMVRGA--FDVDLTVFVNEFRGRQ-LSYAG-------------
--------------DWSG-MQREMQRAVANLLRDQLNHVLEVTHYKHCVNLTAE-----A
VDMDIKLAPNVVQGSQRGKA------QR--DV-LMADVLS--RPPPDADPVREAALAEAL
TAVVV--RISDRVKAV-----CWYKYGLQA-EIPNVPSVLLETVVLAAAQRL
>EP00852_Chlamydomonas_schloesseri|EP00852_Chlamydomonas_schloesseri_P014612 232 bp
L--QVGRVHIGGSYGRATLVRGA--FDVDLSVFVNEYKGRE-LHDLK-------------
--------------EWGGRLQRDMQKHVARWLRQSAEQVVEVTHYKHCINVKVD-----G
VEVDIKLVPSVVPGSQLGKA------QR--DA-LMQTLLD--TPPECADPVREAALAEAL
TAFVK--NTPERVKRVVRLIKC---------------CVLLEALVLTVAGWE
>EP00852_Chlamydomonas_schloesseri|EP00852_Chlamydomonas_schloesseri_P002675 232 bp
I--KVDRFHKGGSFGRRTLVRGA--FDVDLSVFVIRFRDRA-LK-AA-------------
--------------DWSGTLQRDLQRAVAGYMRAQLPHVLEVTHYKHCINVKVQ-----G
VDVDIKMAAHVVQGSQRGKA------QR--DA-LMAALWD--TPAARADPAREAALSEAL
TAVVK--DTSDRVKSVARLVKCWYKHSLQR-RIPHVPSVLLEVLTLAAAQRK
>EP00450_Noctiluca_scintillans|EP00450_Noctiluca_scintillans_P024211 232 bp
G--ESAQLLKAGSFMKGTDIAGE--SDVDLMVFGCGPI-----GE---------------
---------------------SNWSLLVEG-IKEHQHG-YIQSTNPRCIHVEARCG-YIR
IEFDVVAQQ-R-QGFPPNQ-----------------------------------KPTNLF
KNNRV----------AARAVRNIKMDFK-ESGEGRFSGYEIENMVLAE-QKL
>EP00012_Vannella_robusta|EP00012_Vannella_robusta_P012503 232 bp
V--NSADVINIGSLAKQTLSRGT--NEVDIMVCFSSITGEN---F-Q-------------
--------------GYLLMIKKALETNFRIP----------IDQIVLLFKT-SN-----N
VVVNVFPTKLF------------------------G--DM--NLVKK-ADFLTADAVEEH
VALIA--KQDFVYKDLVRVAKNWRDXX-----EARPSSTLLELIMYNAYSRH
>EP00177_Eucheuma_denticulatum|EP00177_Eucheuma_denticulatum_P001367 232 bp
I--P-TDLVIGGPFGKGTLRCKE--QSLTLYAKFPNFNPTD-Y-F-D-------------
--------------AHLKPISTALASAKART-NITDGLALKFENVDRIYAGELY-----S
GPKELLIMERLQAR----------------------------------AVHVETSCALLR
IAFIH--MQSDMYKDMVRVAKKWRDGCEFM-QTADIGDYLIELLMLEAVQGA
>EP00562_Extubocellulus_spinifer|EP00562_Extubocellulus_spinifer_P019176 232 bp
I--NVQRVTTCGSVGKGTASSHS--ADLDLIVYISDLTPET---M-E-------------
--------------ARFPSLLDSIQHAMDAQYPG----TRDEEYRKFGLRYRIA-----D
MEIDILIAAPNVHPR----------------D-FL---EL--NDENK-RKYMSASVSSCA
RNIMK--EQGRLFKDMVRITKIWRDSFFWP-KNCKPKSYLLEVIMLEACRQT
>EP00797_Seminavis_robusta|EP00797_Seminavis_robusta_P000682 232 bp
I--PIQLVKTCGSVGKNTDSSIS--SDLDLVIFIDELKPHE---L-A-------------
--------------NKISGILDKIQDAMDEQYPG----TRDEDYRKFGLRYVIA-----G
MEIDILIGCTTVKPK----------------D-FL---TV--DDANQ-RAYMSASASRYA
TNFMK--KQGRLFKDLVRVAKDWRDSFPWP-NQCKPKSYLLEVLMLHSCRQA
>EP00731_Ephydatia_muelleri|EP00731_Ephydatia_muelleri_P009183 232 bp
V---ISSLEVCGSYGKGTAVSGC--ADLDLVAMTVKFESDY-LSL-Q-------------
--------------RHVANKLKDTLKVD--------------KNKPLAVSFTYK-----D
VEIDVVIASPNIE---QCYL----------------------SPR-PR-FFRRPSLSVQE
CAFLR--AQPPLFGAVVRLLKNWRASADKP-HGCKPRSFLLELIALAAVQKI
>EP00731_Ephydatia_muelleri|EP00731_Ephydatia_muelleri_P022821 232 bp
L---ITSVEVCGSYGKGTAVSGC--ADLDMVAITAKFESDY-LSL-Q-------------
--------------CHVATLLKD-LKVD--------------KHKPLA------------
------------------------------------------------------------
---------PPLFSAVVRLLKKWRASAENP-HHSRPRSYLLELIALAAVQKV
>EP00731_Ephydatia_muelleri|EP00731_Ephydatia_muelleri_P023726 232 bp
V---ITSVEVCGSFGKGTAVSGC--ADLDMVAITAKFESDY-LSL-Q-------------
--------------RHVATLLKD-LKVD--------------KHKPLAVSFTYK-----H
VAIDVVLASPNIE---QCYL----------------------PPR-PR-FFRRPSLSVQE
CAFLR--AQPPLFGAVVRLLKKWRASAENP-RHSRPRSYLLELIALAAVQKV
>EP00731_Ephydatia_muelleri|EP00731_Ephydatia_muelleri_P022819 232 bp
V---ITSVEVCGSYGKGTAVSGC--ADLDMVAITAKFESDY-LSL-Q-------------
--------------RHVATLLQD-LKVD--------------NYKPLAVSFTYK-----H
VGIDVVLASPNIE---QCYL----------------------PPR-PR-FFRRPSLSVQE
CAFLR--AQPPLFGAVVRLLKKWRASAENP-RHSRPRSYLLELIALAAVQKV
>EP00731_Ephydatia_muelleri|EP00731_Ephydatia_muelleri_P015606 232 bp
V---ITSVEVCGSYGKGTAVSGC--ADLDMVAITAKFESDY-LSL-Q-------------
--------------RHVATLLED-LKVD--------------KHKPLAVSFTYK-----H
VGIDVVLASPNIE---QCYL----------------------PPR-PR-FFRRPSLSVQE
CAFLR--AQPPLFGAVVRLLKKWRASAENP-RHSRPRSYLLELIALAAVQKV
>EP00731_Ephydatia_muelleri|EP00731_Ephydatia_muelleri_P015591 232 bp
V---ITSVEVCGSYGKGTAVSGC--ADLDMVAITAKFESDY-LSL-Q-------------
--------------RHVATLLED-LKVD--------------KHKPLAVSFTYK-----H
VGIDVVLASPNIE---QCYL----------------------PPR-PR-FFRRPSLSVQE
SAFLR--AQSPLFGAVVRLLKKWRASAKNP-RHSRPRSYLLELIALAAVQKI
>EP00731_Ephydatia_muelleri|EP00731_Ephydatia_muelleri_P023722 232 bp
V---ITSVEVCGSYGKGTAVSGC--ADLDMVAITAKFESDY-LSL-Q-------------
--------------RHVATLLED-LKVD--------------KHKPLAVSFTYK-----H
VGIDVVLASPNIE---QCYL----------------------PPR-PR-FFRRPSLSVQE
SAFLR--AQPPMFGAVVRLLKKWRASAENP-RHSRPRSYLLELIALAAVRKI
>EP01133_Synstelium_polycarpum|EP01133_Synstelium_polycarpum_P009118 232 bp
R--TPHNIVKGGSNGKGTNLVDR--MEVDLVVVYHDYDPDE---A---------------
---------------SCKRKIQELQECLTKHLGN----DGKLIIRLKSVKMVYK-----G
ISFDILPAPV--ITKP--------------KQ-F---YTL--DQRKE-LPFSFAAASPMQ
VKFIR--KLDAQYKDLVRLCKCWRDLSTFKKLSTRPSSYLIELLALHVYNEH
>EP00104_Lingula_anatina|EP00104_Lingula_anatina_P011138 232 bp
V--DVDSVIKGGSLGKGTALKDK--SDIDCVVFINYVGDLR-S-S-I-------------
--------------RALQETIEKIRRCLRNWKSLEFVV--TMHAVKL--RYKSF-----T
CDVDLLPAIDILKKG-----------TP--QQ-VYDAMKS--LS-PH-LREYSAPLVQLQ
VEFVK--RQQPVVKDLIRFVKHWRKER---SKSRLPSSYLLELLCIKVWEMT
>EP00058_Branchiostoma_floridae|EP00058_Branchiostoma_floridae_P014850 232 bp
F--TVNRFIKGGSLGKGTALKSK--SDVDVVMFISELPAIR-S-F-N-------------
---------------YSRMQLDALESTLQRPIGIGFRVGRTNYAVKLRVQSLHK-----P
VDLLLTPSNSKI------------------KD-VYEMMAT--MNFYA-RENCSAALV---
-AFVK--KQPAEVKDLIRLVKMWKSSCVR---EPSLTSYPLELLCIHTW-PS
>EP00105_Crassostrea_gigas|EP00105_Crassostrea_gigas_P033112 232 bp
L--RPSEVRKSGSLGKGTAVKGK--SDADLVVFLANFRTMS-N-L-R-------------
--------------DNLSDILARMKVYLGTYGG----CGTTLHAVKVSVTC-GH-----S
HSVDILPSVDIKN------------------A-IYTEMAS--SSLSA-REYFSAALAPLQ
IDFVS--WVSTKVKTLIRLVKYWRKTEFEEGLQRLPSSYPLELIVIGEWENA
>EP00105_Crassostrea_gigas|EP00105_Crassostrea_gigas_P021909 232 bp
L--RPSEIRKCGSLGKGTAVKGK--SDADLVVFLAKLSTMS-D-F-L-------------
--------------KHSEDILNQMKVYLKKHPK----CDTTLHAVQVSFSC-GH-----D
HSADILPSVDIKQ------------------Y-IYAEMES--LHKDS-RKYYSAALAPLQ
IEFVS--GVPTKVKTLIRLLKYWRKTEFQEGKQKLPSSYILELIVIGKWGDA
>EP00077_Pelodiscus_sinensis|EP00077_Pelodiscus_sinensis_P035872 232 bp
L--PVARLIKGGSYVKGTDTQDW--SDIDVVLFSKAFENLE-D-C-K-------------
--------------KKLPEVIDDLGKRLKKSSWSR--IKRTQLSLRFHFKCHHH-----I
HSFDIMPCYDILGPTP--ST------IK--QS-FYRKLYL--CNDDE-IQMYSMCLLQYQ
VEFIK--TSTMRVKDLIRLVKHWFRTSFAK----------------------
>EP00077_Pelodiscus_sinensis|EP00077_Pelodiscus_sinensis_P035871 232 bp
L--PVARLIKGGSYVKGTDTQDW--SDIDVVLFSKAFENLE-D-C-K-------------
--------------KKLPEVIDDLGKRLKKSSWSR--IKRTQLSLRFHFKCHHH-----I
HSFDIMPCYDILGPTP--ST------IK--QS-FYRKLYL--CNDDE-IQMYSMCLLQYQ
VEFIK--TSTMRVKDLIRLVKHWFRTSFAKKFRRLPSSYAVELITIFIWQLA
>EP00068_Latimeria_chalumnae|EP00068_Latimeria_chalumnae_P033531 232 bp
-------AREGGSYIKGTDTQTW--SNVDVVLFSDSFSSIS-N-C-K-------------
--------------KKKTHILESLEKQLKKSAATR-----------FQFKCFLH-----I
HHFDVMPCCDTLGAMP--SR------VK--RN-LYCRLYN--CGDEE-IQLHSISLLQYQ
VDFVK--VSTVGVKDLIRLIKHWLKTSFADRFRKLPSSYAIELIVIYVWQLA
>EP00068_Latimeria_chalumnae|EP00068_Latimeria_chalumnae_P022005 232 bp
T--KVLKTVKGGSAGKGTALQNG--SDADLVVFLSCFSSYT-Q-Q-W-------------
--------------NDRCQIIEEIRITLQKCWQSAFDIPFNPRSLSFTMKSTSE-----S
IEVDVLPAYDVLGQVN--FG------PD--PQ-VYVNLIK--TQ-CD-PGDFSTCFTELQ
RDFVK--RRPTKLKSLLRLVKHWYKRYVKQEGQELPAKYALELLTIYVWEKG
>EP00078_Anolis_carolinensis|EP00078_Anolis_carolinensis_P010097 232 bp
A--RVIKTVKGGSAGKGTTLYEN--SDVDLVIFLDCFDSYA-E-Q-A-------------
--------------QTRDSVIKIIEQNLEHCRRSAFQVGELRRSLSLTIQSKNE-----A
VEVDVLPAFDVLGQIT--DT------PH--PK-VYIDLIH--AG-GK-PGEFNTSFTELQ
RNFIK--RCPAKCKDLLRLVKHWYKMYKKCSSVPLPSKFALELLTIYAWEEG
>EP00076_Gallus_gallus|EP00076_Gallus_gallus_P005875 232 bp
I--SVLKTVKGGSAGKGTALRNN--SDADVVLFINCFSSYQ-E-Q-E-------------
--------------ARRGHILAIIERRLNECLPTSFGVRDRPRSLSLTLSSSSE-----S
IDVDILPAYDALGQVI--QD------PD--PA-VYVKLLA--TR-CG-PGDFSPSFTELQ
KNFVK--WRPAKLKDLLRLVKHWYKEMLKPPNAKLPPKYALELLTIYAWEEG
>EP00071_Canis_lupus|EP00071_Canis_lupus_P000693 232 bp
V--RVLKVVKGGSSGKGTTLNYS--SDVDLVLFLSCFSSFQ-D-Q-A-------------
--------------AHRRSIISFIKKRLIQHSKNAYSI--VPRSLSFQVQARSE-----V
IGVDVLPAYDALGHFS--SD------PS--PE-IYEDLIT--SG-GP-PGEFSPSFTELQ
RHFVK--SCPVKLKNLLRMVKHWYLQCLKPRNAALPPKYAFELLTIYAWEIG
>EP00073_Rattus_norvegicus|EP00073_Rattus_norvegicus_P002195 232 bp
V--RVLKVVKGGSSGKGTALNHR--SDQDMILFLSCFSSFK-Q-Q-A-------------
--------------RDRKAVIDFIKSKLIHCRKSAYNIKRTPRSLTLEIQSRND-----I
ICMDILPAYNALGSFS--RD------PE--PE-IYENLIR--CK-GY-PGDFSPSFAELQ
RHFVK--SRPVKLKNLLRLVKFWHLKYLRHRRAVLPSKYALELLTIYAWEMG
>EP00070_Physeter_catodon|EP00070_Physeter_catodon_P002891 232 bp
L--WVLKVVKVGSFGNGTVLRDS--SEVELVMLLRGFHSFQ-E-E-A-------------
--------------RHHDDVLSLLCEKLSHCQDLSLQLQGVPSAVAFTIQTWAE-----P
ITVTIVPAYSVLGPCV--PN------PS--PE-VYVNLIK--AC-GS-PGHFSPSFSELQ
RNFVK--HRPAKLKSLLRLVKHWYLECVKALRAELPPLYALELLTIYAWEVG
>EP00069_Balaena_mysticetus|EP00069_Balaena_mysticetus_P007897 232 bp
A--CILPLEKVGSFGNGTVLRDS--SEVELVMVLSGFHSFQ-E-E-A-------------
--------------RRLDDVLSLLCEKLRYCQDLSLQQQGVPSAVAFTIQSWAE-----P
ITVTVVPAYGVLGPSV--PN------PS--PE-VYVSLIK--AC-GS-PGHFSPSFSELQ
RNFVK--HRPAQLKSLLRLVKHWYLEFVKALRAELPPLYALELLTVYAWEVG
>EP00074_Homo_sapiens|EP00074_Homo_sapiens_P097014 232 bp
V--RVLKVVKVGSFGNGTVLRST--REVELVAFLSCFHSFQ-E-A-A-------------
--------------KHHKDVLRLIWKTMWQSQDLDLGLQRVPDALVFTIQTRAE-----P
ITVTIVPAYRALGPSL--PN------PP--PE-VYVSLIK--AC-GG-PGNFCPSFSELQ
RNFVK--HRPTKLKSLLRLVKHWYQQYVKAPRANLPPLYALELLTIYAWEMG
>EP00073_Rattus_norvegicus|EP00073_Rattus_norvegicus_P051449 232 bp
V--RVLKVLKVGCFGNGTVLRST--TDVELVVFLSCFHSFQ-E-E-A-------------
--------------KHHQAVLRLIQKRMSYCRDLDLGLEEVPSSLIFTIQTRWE-----P
ITVTIVPAFRALGPSC----------PN--AE-VYVNLIK--AN-GY-PGNFSPSFSELQ
RSFVK--HRPTKLKSLLRLVKHWYQ--------------------------Q
>EP00072_Mus_musculus|EP00072_Mus_musculus_P024511 232 bp
V--RVLKVLKVGCFGNGTVLRST--TDVELVVFLSCFHSFQ-E-E-A-------------
--------------KHHQAVLRLIQKRMYYCQELDLGLNRVPSSLIFTIQTRWE-----T
ITVTVVPAYRALGPSC----------PS--SE-VYANLIK--AN-GY-PGNFSPSFSELQ
RNFVK--HRPTKLKSLLRLVKHWYQQYVRDPRANLPPLYALELLTVYAWEAG
>EP00072_Mus_musculus|EP00072_Mus_musculus_P024524 232 bp
I--KVLKVVKGGSSAKGTALQGR--SDADLVVFLSCFRQFS-E-Q-G-------------
--------------SHRAEIISEIQAHLEACQ-QSFDVRKNPRVLSFTLTSQDQ-----S
VDFDVLPAFDALGQLR--SG------PD--PR-VYTDLIH--SC-SN-AGEFSTCFTELQ
RDFIT--SRPTKLKSLIRLVKYWYQQCNKTGKGSLPPQHGLELLTVYAWEQG
>EP00073_Rattus_norvegicus|EP00073_Rattus_norvegicus_P002078 232 bp
I--KVLKVVKGGSSAKGTALQGR--SDADLVVFLSCFRQF--SEQ-G-------------
--------------SHRAEIIAEIQAQLEACQQKQ---RFDVRKNPRVLSFTGQ-----S
VDFDVLPAFDA-----QLKS---G-PVY--TD--LIQ-----SYS-NA-GEFSTCFTELQ
RDFIS--SRPTKLKSLIRLVKHWYQQCNKG-KGSLPPQHGLELLTVYAWERG
>EP00071_Canis_lupus|EP00071_Canis_lupus_P000691 232 bp
I--KVLKVVKGGSLAKGTALRGR--SDADLVVFLSCFSQF--AEQ-G-------------
--------------NRRAEIISEIRAQLEACQQKM---QLEVRENSRVLSFSDQ-----S
VDFDVLPAFNA-----QVVS---S-PVY--VD--LIY-----SYN-NA-GEYSTCFTELQ
RDFII--SRPTKLKSLIRLVKHWYRQCNKG-RGSLPPQHGLELLTVYAWEQG
>EP00074_Homo_sapiens|EP00074_Homo_sapiens_P052382 232 bp
I--KVIKVVKGGSSAKGTALRGR--SDADLVVFLSCFSQF--TEQ-G-------------
--------------NKRAEIISEIRAQLEACQQER---QFEVWENPRVLSFSDQ-----S
VDFDVLPAFDA-----QLVS---G-PVY--VD--LIH-----SYS-NA-GEYSTCFTELQ
RDFII--SRPTKLKSLIRLVKHWYQQCTKG-RGSLPPQHGLELLTVYAWEQG
>EP00072_Mus_musculus|EP00072_Mus_musculus_P024525 232 bp
T--KVLKTVKGGSTAKGTALKRG--SDADIVVFLSSLESY--DSL-K-------------
--------------TNRSQFVQEIQKQLEEFVQAQ---EWEVWKAPRVLSFTNE-----S
VEFDVLPAYDA-----QLRS---D-LAY--KD--LIE-----LCAIKE-GEFSICFTELQ
RNFIQ--TRPTKLKSLLRLIKHWYKQYERP-KASLPPKYALELLTVYAWEQG
>EP00074_Homo_sapiens|EP00074_Homo_sapiens_P032301 232 bp
A--KI-QIVRGGSTAKGTALKTG--SDADLVVFHNSLKSY--TSQ-K-------------
--------------NERHKIVKEIHEQLKAFWREK---EEELWKAPRVLSFSNE-----S
VSFDVLPAFNA-----QLSS---G-PVY--AG--LID-----LYKLPG-GEFSTCFTVLQ
RNFIR--SRPTKLKDLIRLVKHWYKECERP-KGSLPPKYALELLTIYAWEQG
>EP00070_Physeter_catodon|EP00070_Physeter_catodon_P002282 232 bp
T--KCQKIVKGGSTAKGTALKTG--SDADLVVFADSLKSY--TSQ-K-------------
--------------NERCNIIKEIHKQLEACQQEK---NFEVWKAPRVLSFTKE-----S
VEFDVLPAFNA-----ELKS---G-PIY--AD--LIC-----LHKL-G-GEFSTCFTELQ
RNFVC--SRPTKLKDLIRLVKHWYKWCGSK-KGSLPPKYALELLTIYAWEQG
>EP00071_Canis_lupus|EP00071_Canis_lupus_P000734 232 bp
T--KVQKTVKGGSTGKGTALKTG--SDADLVVFPDSLKSY--TSQ-K-------------
--------------NERCRIIKEIHKQLVACQQEK---EFAVWKAPRVLSFSNE-----S
VNFDVLPAFNV-----QVNS---G-PIY--TE--LIN-----LYK-EG-GEFSTCFTELQ
CSFVA--SRPTKVKDLIRLVKHWYKQCERK-KGSLPPKYALELLTIYAWEQG
>EP00074_Homo_sapiens|EP00074_Homo_sapiens_P021650 232 bp
V--CVSKVVKGGSSGKGTTLRGR--SDADLVVFLSPLTTFQ-D-Q-L-------------
--------------NRRGEFIQEIRRQLEACQREAFSVWGNPRALSFVLSSLGE-----G
VEFDVLPAFDALGQLT--GG------PN--PQ-IYVKLIE--ECTQK-EGEFSTCFTELQ
RDFLK--QRPTKLKSLIRLVKHWYQNCKK-LG-KLPPQYALELLTVYAWERG
>EP00071_Canis_lupus|EP00071_Canis_lupus_P013463 232 bp
V--RVSKVVKGGSSGKGTTLRGR--SDADLVVFLNNLKSFQ-E-Q-L-------------
--------------EKRGQFIWEIKRQLEACQRETFEVWEKPRALSFVLKSPGE-----G
VEFDVLPAFDVLGQWT--NN------PN--E--VYIKLIQ--ECEGT-EGEFSTCFTELQ
RDFLR--QRPTKVKSLIRLVKHWYQKCKQ-LGKPLPPQYALELLTVYAWERG
>EP00070_Physeter_catodon|EP00070_Physeter_catodon_P002283 232 bp
V--RVSKVVKGGSSGKGTTLRGR--SDADLVVFLTNLKSFQ-E-Q-L-------------
--------------QRRGEFIKEIRRQLEACQRETFEVWENPRALSFVLRSPRE-----W
VEFDVLPAYDALGQLT--KG------PD--K--VYVQLIQ--ECEGR-EGEFSPCFTELQ
RAFLK--ERPTKLKSLIRLVKHWYQMCKE-LGKPLPPQYALELLTVYAWEQG
>EP00070_Physeter_catodon|EP00070_Physeter_catodon_P017537 232 bp
V--RVSKVVKGGSSGKGTTLRGR--SDADLVVFVTSLTGFQ-E-Q-L-------------
--------------QHRRRFIKEIRKQLEACQRETFEVRKKSRALSFVLRSPLQ-----G
VKFDVLPAFDALGQLT--KG------PD--K--VYVQLIQ--ECEGR-EGEFSPCFTELQ
RAFLK--ERPTKLKSLIRLVKHWYQMCKM-HGKKLPPQYALELLTVYAWEQG
>EP00073_Rattus_norvegicus|EP00073_Rattus_norvegicus_P002193 232 bp
V--RVSKVVKGGSSGKGTTLKGK--SDADLVVFLNNLTSFE-D-Q-L-------------
--------------NRRGEFIKEIKKQLYEVQREHFGVWPNPRALSFKLSAPQQ-----E
VEFDVLPAYDVLGHVS--IY------PD--Q--IYASLIR--KCMGK-EGEFSTCFTELQ
RNFLK--RRPTKLKSLIRLVKYWYHLCKE-LGKPLPPQYALELLTVYAWERG
>EP00073_Rattus_norvegicus|EP00073_Rattus_norvegicus_P016562 232 bp
V--RTSKVGKGGSSRKGTTLKGW--SDADLVVFLDSFTCFG-D-Q-L-------------
--------------NRRGEFTKEIKKLLFEVQRDHIGVSPNHRALSFKLSAPQK-----E
VKFDVLPAYDLLGHVC--IP------PN--Q--FYANLIS--ERTGK-EDEFSTCFTELQ
LYFLN--WRPTKLKSLIRLVKHWYQLCKE-LGDPLPPQYALELLTIYAWERG
>EP00073_Rattus_norvegicus|EP00073_Rattus_norvegicus_P029385 232 bp
V--RVSKVVKGGSSGKGTTLKGK--SDADLVVFLNNFTSFE-D-Q-L-------------
--------------NRRGEFIKEIKKQLYEVQREHFRVWPNPRALSFKLSAPQQ-----E
VEFDVLPAYDVLGHVS--LY------PD--K--IYTILIS--ECIGK-EGEFSTCFTELQ
RNFLK--QRPTKLKSLIRLVKHWYQLCKE-LGKPLPPQYALELLTVYAWERG
>EP00073_Rattus_norvegicus|EP00073_Rattus_norvegicus_P016444 232 bp
V--RVSKVVKGGSSGKGTTLKGK--SDADLVVFLNNFTSFE-D-Q-L-------------
--------------NRRGEFIKEIKKQLYEVQREHFRVWPNPRALSFKLSAPQQ-----E
VEFDVLPAYDVLGHVS--LY------PD--K--IYTILIS--ECIGK-DGEFSTCFTELQ
RNFLK--QRPTKLKSLIRLVKHWYQLCKE-LGKPLPPQYALELLTVYAWERG
>EP00072_Mus_musculus|EP00072_Mus_musculus_P016410 232 bp
V--RVSKVVKGGSSGKGTTLKGR--SDADLVVFLNNLTSFE-D-Q-L-------------
--------------NRRGEFIKEIKKQLYEVQHERFRVWPNARSLSFKLSAPHQ-----E
VEFDVLPAFDVLGHGS--IN------PN--L--IYTILIW--ECTGK-DGEFSTCFTELQ
RNFLK--QRPTKLKSLIRLVKHWYQLCKE-LGKPLPPQYALELLTVYAWEQG
>EP00072_Mus_musculus|EP00072_Mus_musculus_P051728 232 bp
V--RVSKVVKGGSSGKGTTLKGK--SDADLVVFLNNLTSFE-D-Q-L-------------
--------------NRRGEFIKEIKKQLYEVQHERFRVWPNARSLSFKLSAPHQ-----E
VEFDVLPAFDVLGHVN--TS------PD--PR-IYAILIE--ECTGK-DGEFSTCFTELQ
RNFLK--QRPTKLKSLIRLVKHWYQLCKE-LGKPLPPQYALELLTVFAWEQG
>EP00072_Mus_musculus|EP00072_Mus_musculus_P024505 232 bp
V--RVSRVVMGGSYDEHTALKSK--SEAKMVVFLNNLTSFE-E-Q-L-------------
--------------KRRGEFIEEIRKHLCQLQDEPFKVEPNSRSLSFKLSSPQQ-----E
VEFDVQPAYDVLYELR--NN------AE--YN-IYAQLIH--ECTKK-EGEFSICFTDLH
QSFLE--DRAPKLKNLIRLVKHWYQLCKE-LGKPLPPQYALELLTVYAWESG
>EP00040_Diaphanoeca_grandis|EP00040_Diaphanoeca_grandis_P044657 232 bp
L--DIQKIVQGGSTAQGTSVKGR--FDLDVVVFVKDFASQK---M-D-------------
--------------IYKKEAKSRLSDRGFWLRETPA--ASVYKY--------------EG
VEIDVLFTGQ--Y------------------K-GTAPITY--GDEAT-R-LHMASLTEKQ
VKYVK--DNTGPIIECIRGIKKCIKTGAWA-GLKPPSSYLIAVLVIHVRNEW
>EP00119_Amphimedon_queenslandica|EP00119_Amphimedon_queenslandica_P008249 232 bp
I--VVSEIIEGGSLGQGTCVPMK--FDVDLVIFSRSITHEM---I-SN------------
-----------P--DERKEILTKVQQCLIRRLKG----NYVDDMTQNSVQFKYK-----H
IDVDVLTSPM--WESA--------------GE-LSQYIAD--HCPDQ-YYHLSAGASKWQ
TDFIR--HQMPRVKEYIKRAKYWKKSIDWS--GREPSSYLMSLLVIKASDLV
>EP00119_Amphimedon_queenslandica|EP00119_Amphimedon_queenslandica_P010745 232 bp
L--TPAEIIKGGSLGHGTAIPGD--FDLDLVLYSRDIDPEV---V-LE------------
--------------IGVDNILDRLDVFLRRRLPE----AYVYVKTSFSLQFKLN-----G
IDVDLLPSPY--WEDP--------------DP-FHRFLEG--KDKKD-KMKFSCSAAKWQ
VKFFK--EQPNEVKEYIKRFKAWRNLH-WPKAVGRPKSYLLGLLMIKAYEKS
>EP00731_Ephydatia_muelleri|EP00731_Ephydatia_muelleri_P000640 232 bp
I--NPVEVIKGGSLGHGTAVPGD--FDLDLIVYTNSIGKDN---L-RL------------
-----------G--TTMEMWTSKLEKFLRTALKQ----KYKPMTTSCSVQFAYK-----G
VEVDILISPH--WRSL--------------SE-FYVFLSS--IPTQE-RMNFSVCTAKWQ
AQFFK--HVDDEAKELIKRAKAWRNKT-WKESGGRPKSYFLSLLVFYAYRKV
>EP00051_Salpingoeca_urceolata|EP00051_Salpingoeca_urceolata_P013617 232 bp
L--SVAEVFPGGSYAKGTSIGSH--SDVDMLLVLNDIPDSN---H-E-------------
--------------RWMHLLLATLRAIMETEFPA----TCVTRITRYAVQLCFD-----G
VDVDLLPVPATLWELK--NE------QR--VG-TI---AE--LTPGD-QRWLSVTFSKQQ
VEFVK--REKKTVTGVIRLLKHWVRRQCWAA-RSKPSSYCIELLVIRALSQH
>EP00053_Salpingoeca_punica|EP00053_Salpingoeca_punica_P014516 232 bp
L--SVHQAAPCGSYQKGTTVAGK--SDVDLVVVLNGIQDKG---H-E-------------
--------------LWMPSLLSQLKQVLSAALGG----EIWQDPTRFALQFNLQ-----G
VDFDLLPVPTSLWNLP--FS------ER--EE-RV---RQ--AAQAD-RPWLSVAFSREQ
CELVQ--EMKGRSTDVIRFLKRWAYEHEWSG--TKPSSYLIELLVLHVIDSR
>EP00053_Salpingoeca_punica|EP00053_Salpingoeca_punica_P014515 232 bp
L--SVHQAAPCGSYQKGTTVAGK--SDVDLVVVLNGIQDKG---H-E-------------
--------------LWMPSLLSQLKQVLSAALGG----EIWQDPTRFALQFNLQ-----G
VDFDLLPVPTSLWNLP--FS------ER--EE-RV---RQ--AAQAD-RPWLSVAFSREQ
CELVQ--EMKGRSTDVIRFLKRWAYEHPWSTYKCKPSSYLIELLVLCIIEIR
>EP00403_Amphidinium_massartii|EP00403_Amphidinium_massartii_P038593 232 bp
L--AVKEAVLGGSACDGMLSLD---PQAELVLFVRHLPSKS---F-S-------------
--------------QWLPHMLEALARLLEVDRPPHC--TGDIKVEKDHIHFAFA----NT
LCVHIYISPV--FSDR--------------RE-LFECMRG--APPGE-RGFFYPGLVRER
RDVLS--KQPAAVKECIRLVSWWVVQQRLSSDFERPSHWLIQCLVLKASQ--
>EP00927_Polykrikos_kofoidii|EP00927_Polykrikos_kofoidii_P049628 232 bp
L--ALDEVVLGGAVGKGLLSCHG--PQAEIVLVVRQLPRRN---F-G-------------
--------------QWLPHILGTLASVLEAQLAAAG--A-QFRLENDHIQFQLE----AD
AIVQVFISPV--FSAQ--------------ED-VLECIRT--TPPTE-RSYVYPALARER
CEFVG--RQTQHVKMLIRLMSWWVSKQASSSPSSVPSDWVVELVVINAAAQL
>EP00929_Paragymnodinium_shiwhaense|EP00929_Paragymnodinium_shiwhaense_P059638 232 bp
L--ALEEVFLGGAVGKGLLSSG---AQAEIVLFVKQLPYKN---F-G-------------
--------------QWLPHILETLCPVLEQQLGSKK--AERFRLEKDRLQFQLS----AP
SVVDVFLSPV--FRSR--------------SD-LTDCCKS--TPPAE-RHFVYPALAKER
CSLIM--RQPAKVKALMRLLTYWAEQQAWTAPFSRPSDWLFELVVLHVVASC
>EP00746_Dinoflagellata_sp_MGD|EP00746_Dinoflagellata_sp_MGD_P012848 232 bp
L--ALEEVVLGGAAGKGLVT-SG--PQAELVLFVRQLPYRG---F-A-------------
--------------QWLPHILETLAPVLEHQLKAQR--AEKFKVDKDSLKFQIT----EQ
VDVQIYLSPV--FQGR--------------EH-LLECIRS--TPPAE-RFYFYPAFVKER
NDFVG--QQNADIKVTIRLMTWWASKQRWASAFSTPIDYLLELVVIHAYQTM
>EP00425_Heterocapsa_triquetra|EP00425_Heterocapsa_triquetra_P008171 232 bp
L--ALEEVVLGGAAGKGLLTD----PVAEIVLFVRQLPLRN---F-P-------------
--------------QWLPHILDTLSPVLEFQLSAHQ---GAFKVDKDNLSFQME----KT
LEVRVQLSPV--LKSR--------------EH-LLECIKT--SPPAE-RFYFYPSMVRER
NDFVA--QQPSKVKVLIRLITWWASKQTWSSPLATPSCWLLELVVIHLCKQL
>EP00930_Biecheleria_cincta|EP00930_Biecheleria_cincta_P003431 232 bp
L--ALDEVVVGGAIGKQIVPAT---REAELVLFLRQLPFKN---F-S-------------
--------------QWLPHILETLAPVMEYQLAAQR--ADSFVVGEGHLSFMLG----PD
LRVSVWLTPL--YPSR--------------EH-LVESIRD--TPPSE-RFYFYAAWVKER
NEFVS--SQPEETKVLIHLMAWWASKQKWASVTEKPSEWLMELIVVSVLGQR
>EP00440_Ansanella_granifera|EP00440_Ansanella_granifera_P067281 232 bp
L--ALDHVVIGGPSGKGLHASC---QDAELVLFVRQLPFKN---F-P-------------
--------------QWLPHILETLAPVMEFQLAAQR--AEGFKVEKDHLSFTL-----PQ
LRVHVYLSPV--FKSR--------------EH-LLECMRD--APPAE-RFYFFPAMVKER
NDFIA--SHPQDSKDLIDLMSWWVSKQRWA-DLSRPSAWLIEAFVLHVVMQM
>EP00931_Biecheleriopsis_adriatica|EP00931_Biecheleriopsis_adriatica_P117275 232 bp
L--ALEDVVLGGAVGKDLQVFG---QDAEIVFFVRQLPFKN---F-P-------------
--------------QWLPHILETLAPVMEYQLAAQR--AENFKVEGDHLKFTLE----MQ
LTVKVYLSPV--FRSR--------------EH-ALECMQD--SPPGQ-RFYYYPAMVRER
NTFIA--SQSSEVKEIIDLVSWWVSRQRWDGKLSRPSQLLAELLVIHTFRQL
>EP00429_Kryptoperidinium_foliaceum|EP00429_Kryptoperidinium_foliaceum_P092257 232 bp
L--ALDELVIGGAIGKGLAAVA---GAAEVVLFVRQLPFRN---F-P-------------
--------------QWLPHILDTLAPVLESQLKGLR---ARFKVEKDHLRFFLQ----SD
LLVQVYVSPV--FRSP--------------DH-LMDSIKA--SPPAQ-RFYFYPAFVKER
NDFVG--RRDKRTRAAISLMAWWATKQGWSSTTAAPPGYLLELATIHACRDM
>EP00443_Scrippsiella_acuminata|EP00443_Scrippsiella_acuminata_P059271 232 bp
L--ALDEVVLGGAAGKGFCSVG--------------------------------------
---------------------------------------------KDHLRFSLE----SD
LFVKVFISPV--FRGP--------------EH-RLECIKA--ASIAD-RPYFFPAFVKER
SDLIG--RQPSSAKKLILLTAWWASKQNWSSPLNAPSDWLLELTVVHARGQL
>EP00448_Togula_jolla|EP00448_Togula_jolla_P017565 232 bp
L--ALEEVTLGGAASKGLVAA-G--PQAEIVLFVKQLPFKN---F-T-------------
--------------QWLPHILDTLSPVLEYQLASFG--AGKFRVEKDRLHFQLS----QD
VMVDLFVSPK--FKDR--------------AH-LLESIVA--VPPAE-RHYLNPAMVKER
ADLVA--RQSRETKVLIRLATWWVSKQTWSSALASPSDWMVELLVIYACQLQ
>EP00401_Gymnodinium_catenatum|EP00401_Gymnodinium_catenatum_P016965 232 bp
L--ATREIVLGGAASAGVLASG---HVAEIVLFVRQLPHRN---F-G-------------
--------------QWLPHILDTLAPVLESQLAP-G--AEMFRAERDCIHFQFD----RG
AAVRVYVSPA--FRDG--------------AE-LWECLRA--TPQAE-RSYLYPAMVKER
CDFVN--QHSRDVKALISLVAWWASKQRWSSALAVPSDWLLGIVVVHAIARS
>EP00406_Dinophysis_acuminata|EP00406_Dinophysis_acuminata_P015985 232 bp
L--ALEEICLAGAAGKGLPLSG---APAEIVLFIRKLPHSN---F-A-------------
--------------RWLPHIVDTLEPVLQQQL-SVR--AKKFKGEKDHLRLSVS----RD
VAIDIYVSPV--FQGR--------------AD-LLESIRA--SPPAD-RVYFSPAMSKER
NAFVG--QQPEPVKVLIWLTMWWASRQRWSSAFTTPSDWLIQLVVIHVCQRR
>EP00406_Dinophysis_acuminata|EP00406_Dinophysis_acuminata_P002734 232 bp
L--ALEEICLAGAAGKGLPLSG---APAEIVLFIRKLPHSN---F-A-------------
--------------RWLPHIVDTLEPVLQQQLSVFR---AKFKGEKDHLRLSVS----RD
VAIDIYVSPV--FQGR--------------AD-LLESIRA--SPPAD-RVYFSPAMSKER
NAFVG--QQPEPVKVLIWLTMWWASRQRWSSAFTTPSDWLIQLVVIHVCQRR
>EP00420_Gonyaulax_spinifera|EP00420_Gonyaulax_spinifera_P010832 232 bp
L--ALEEVVLGGAAGKGLLTAPG--PQAEIVLFVRQLPYRN---F-A-------------
--------------DWLPHILDTLSPVLEYQLSDAR--ASQFKVEKDHLHFQLT----RA
LVVHVYLSPV--FKSR--------------EH-LLECIKV--SPPAE-RFYFFPAMVKER
NDLIG--RRSQQMKVLIRLMSWWTSKQTWSSALAAPSEWLVELIVIHACQQL
>EP00421_Protoceratium_reticulatum|EP00421_Protoceratium_reticulatum_P051556 232 bp
L--AVEEAVLGGAAGKGLLAPPG--PHAEVVLFVRQLPPGG---I-A-------------
--------------RWLPHILETLAPVLEYQLADQG--AAGFKVERDHVHFRLS----GD
LLARVFVCPV--FNNR--------------EH-LLECIKS--SPPAE-RLFFHPAMVQER
NDLVG--RQPQRVKALIRLMAWWASAQPWSSPLARPSDWLVEMICIHAYEQF
>EP00421_Protoceratium_reticulatum|EP00421_Protoceratium_reticulatum_P059253 232 bp
L--AVEEAVLGGAAGKGLLAPPG--PHAEVVLXVRQLPPGG---I-A-------------
--------------RWLPHILETLAPVLEYQLADQG--AAGFKVERDHVHFRLS----GD
LLARVFVCPV--FNNR--------------EH-LLECIKS--SPPAE-RLFFHPAMVQER
NDLVG--RQPQRVKALIRLMAWWASAQPWSSPLARPSDWLVEMICIHAYEQF
>EP00419_Tripos_fusus|EP00419_Tripos_fusus_P042993 232 bp
L--ALDEVVLGGAAGKGLLATPG--PQAEIVLFVRQLPFRN---F-P-------------
--------------QWLPHIFDTLAPVLEQQLADQR--A-KFKVEKDHLRFQLS----KD
LILHLYLCPV--FKSR--------------EH-LLECIRA--SPPAE-RLYFYPAMVKER
NDLVG--RQSQQMKALIRLMTWWASKQTWSSNLAAPSNWLVELIVIHACQQL
>EP00419_Tripos_fusus|EP00419_Tripos_fusus_P009568 232 bp
FD--VEQVLRSGSAGHGTAIVGS--ADAELVLTVRGLPVD--------------------
--------------ANAQWLKGLVRSAASSFEAN------MDVKQNIGYSVTWK----TA
IKVSLAPAYGSYRKA---------------IG-LLSVQD---K------DARPCYFGALE
------FMDKMGVKTTMRLLKWWRGQREWS-HRTRPGDLLLELLVVYSALRS
>EP00404_Azadinium_spinosum|EP00404_Azadinium_spinosum_P030923 232 bp
L--NVDHVVKGGSVGRCTQVMGV--TDAEVVLFLNGLPEGD---SC--------------
--------------RWLPGLLKSVVGGLQAQLTNDS--CIGANIVEDAVQLLLD----GP
LTVDLRFAPV--MGSY--------------HE-TIRRLSV--EDAHY-RVSCNLLLAEQR
VNFIR--KQPEAVKVTIRLLKWWREQQTWSTVHTRPSDELLELVVVHIAATP
>EP00418_Pyrodinium_bahamense|EP00418_Pyrodinium_bahamense_P046266 232 bp
L--NIRRIVKGGSVGRGTGIAGA--VNAKVVLFLDGLPPTS---R-E-------------
--------------LWLPALLSAVAAALQVQLSGSR--GISVKVVGDVVQVCSA----GA
LPVDLLFSPA--FGSC--------------RE-AIEILGA--DPAS------AVALAEER
VNFIA--KQPEAVKITMRLLKWWREQQRWSSARTKPSD--------XAPGAT
>EP00408_Alexandrium_pacificum|EP00408_Alexandrium_pacificum_P005533 232 bp
L--NVQRAVQAGSVGRGTAVPGT--DDAEVVLFVEGLPPTG---H-E-------------
--------------RWLPGLLSAMAATLQAQLTSLD--HIAVHASADSVQVRCL----DN
FTVNIFIAPV--FGSY--------------RG-VIDTLGA--CPYS------AVALAEER
THFID--KLSKSAKMAMRLLKWWCSRQPWSTPEVRPSNWLLELVVAHVAMQL
>EP00411_Alexandrium_monilatum|EP00411_Alexandrium_monilatum_P087902 232 bp
L--NVRRAVRGGSVGRGTAVPGA--EDAEVVLFLDGLPHTG---R-E-------------
--------------RWLPGLVGATAATLQAQLSKAD--GIAVSAAAGSVQVSCE----DN
FTVSILFSPV--FASH--------------RE-VIDSLGA--HPYS------AVALAEQR
VGFVA--RQPEHVRMATRLLKWWSGRQPWSSSRTRPSDALLELATVYVAMQT
>EP00421_Protoceratium_reticulatum|EP00421_Protoceratium_reticulatum_P012608 232 bp
L--DLGRIVRGGSVARGTAIEGA--ADAELVLLLNDPA----------------------
-----------------PGLLRSAAAKLLAHLTGTH--GFQLGTFDDGFRVGLD-----G
WPVNVFLAPA--PESY--------------GR-TLKLLAA--AEPEA-QQLRSPLLSEQR
AAFAA--RQTEAVKVTMRLLRWWREQRSWSSEAARPADELLELIAAHAAASS
>EP00931_Biecheleriopsis_adriatica|EP00931_Biecheleriopsis_adriatica_P121593 232 bp
L--SVSRAVRGGSLGRGTAIEGS--SDAKALLLLSGMPPVG---R-A-------------
--------------AWLPPLLTALATLLRQELADKA----DVCVKNDSVHVRFP----GA
ISVELSLDAV--AGP-------------------------------------LAQESERL
ARFFN--RLPMPSKITMRLLKWWCKQQSWKDATSCPPDLLLELLVAHAEATF
>EP00927_Polykrikos_kofoidii|EP00927_Polykrikos_kofoidii_P048045 232 bp
L--SVHHVVAGGAAGRDTAIEGS--ANLEVTVFVEGLPAAG---Q-E-------------
--------------TQLPGFFKSVVIGLKDQLESG----IHVGVLGDAVRLEMD----GL
TSVEVRLAPV--FETH--------------GQ-TLQALEN--ANTQT-RRLLEAALAGQQ
VRFVK--KQAEPVKVTARLLKWWRCQQQWSSKLTRPSDDLLDLIAIHVATRM
>EP00927_Polykrikos_kofoidii|EP00927_Polykrikos_kofoidii_P048046 232 bp
L--SVQHVVVGGSAGRDTAIEGS--ANAEVTIFVEGLQTAG---H-E-------------
--------------TRLPEMLRSMAIRLEDQRESG----IHVGVYGDVVRLDMD----GL
TSVEVRLAPV--FDTH--------------SQ-ALQALEE--ANTHM-HQLLEAALAGQQ
VRFVK--KQVEPVKVTARLLKWWRGQQQWSSKIARPSDDLLDLIAVHVATRM
>EP00927_Polykrikos_kofoidii|EP00927_Polykrikos_kofoidii_P048043 232 bp
L--SVHHVVVGGAVGKDTALEGS--ANAEVTFFLEGLTAAG---H-E-------------
--------------TRLPGLLKSIVVGLEDQRDSG----IHVGVYGDAVRLEMD----CL
STVEVRVAPL--FGTH--------------GQ-TLRALEE--ATTQM-QRFLEAALACQQ
VRFVK--KQAEPVKVTARLLKWWRGQQQWHSRVALPSDELLDLIAIHIATQM
>EP00429_Kryptoperidinium_foliaceum|EP00429_Kryptoperidinium_foliaceum_P024110 232 bp
L--NISRVVPGGAVAKGLSIPGA--AGAELVMFLEGLPH-V---RQD-------------
--------------SWLASLGPCVAAALSEQLDGLP--GIGASASEGVVTLATE----GM
XDVRVLFVPE--YASY--------------SE-TLGALRC--QVLET-RALAGAAFVAQK
VRFAE--RQPEGVKATTRLMKSWREERQWSSEASRPSDELLELVVAHTMAQS
>EP00429_Kryptoperidinium_foliaceum|EP00429_Kryptoperidinium_foliaceum_P133957 232 bp
L--NVRRVVPGGAVAKGVSIPGA--AGAELVMFLDGLPHA----RQD-------------
--------------SWLASLAPCVASTLAEQLGDLP--GIGASASKGVVTLATE----SL
LDVRIFFAPE--YASY--------------SE-ALAALHG--QTLEM-RAYGGAAFVAQK
ARFVE--RQPEGVKATIRLMRWWREQQEWSCECARPSDEXLELVVAHTAAEH
>EP00428_Durinskia_dybowskii|EP00428_Durinskia_dybowskii_P031765 232 bp
L--NVRRAAPGGAAVSGTGVPGA--AGAEVVLFVGGWPPSG---Q-E-------------
--------------NWLHGIAASVASTLAEQLPELV--AGGVAVAGGAVALSMP----AP
LDVRISFAPD--CASY--------------NE-ALATVRG--QDPNT-QALVSAAFATQK
MRFME--RLPDGVKATIRLLKWWRQRRQWSSEASRPSDELLELVAAHTAAKC
>EP00405_Crypthecodinium_cohnii|EP00405_Crypthecodinium_cohnii_P018004 232 bp
V--KVRRAVATGALVSGTAIRGD--VGAEIVLFIEGLSLL--ER--E-------------
--------------RWESSMAASIAGILEEQLAG----------QQGV--SVKA-----G
TGVVFLETSGESLYSGGLA-----------------------RQKASSQSGGAAAFAPQK
VRFLK--KQPEGVKASIRLLKHWRSQQAWS-ESSRPSDDVIEHFATHLLTSE
>EP00446_Apocalathium_sp_SHHI4|EP00446_Apocalathium_sp_SHHI4_P008694 232 bp
L--NISRTVKGGGLAKGTAIPGD--VGAEVVLFVPGLALTD---R-D-------------
--------------RWLPGLVGSLAGVLTERLVG-H--GVAVRAEEGAVRVLTE----GG
LEVRLLLSPE--FGAY--------------SE-ALQAMRS--QKPAM-VLSGEAAFVAQK
VRFMD--RQPAAVKATVRLLKYWRQQQQWSSAATRPSDELLELVAAHLAVRQ
>EP00401_Gymnodinium_catenatum|EP00401_Gymnodinium_catenatum_P015945 232 bp
L--NVDHVAKGGSVGKGTAIASG--PDAEVVCFVKALPCHD---H-E-------------
--------------RWFPPLLQAISSVLKAKL-LDQ--EVGFTVEDTSVQISAR----DL
ITVDVRVSPA--FDNY--------------AT-AIKTLGD--RGPAV-RRLFSGALMKER
VRFIA--RQPGQVKVTIRLLKWWRDQQEWSTDLFRPMDDVLELIAVYAAVQT
>EP00397_Hematodinium_sp_SG2012|EP00397_Hematodinium_sp_SG2012_P023789 232 bp
L--NIREIVIGGSVAKGTSISDG--ADASVVFFVHGLPQSG---F-S-------------
--------------RWLPRLLKSVASILTEGIDTGI--HLMMDIQQTSVSMRLD----NV
VDFHVSISPV--FASY--------------AA-TIQCLGE--QDPDV-RPYFKPALAKEK
VMFIY--RQPSHTKMTIQLLKWWREQQDWPRDIDRPSDDILELVAVYAWLRT
>EP00397_Hematodinium_sp_SG2012|EP00397_Hematodinium_sp_SG2012_P021725 232 bp
L--NIREIVIGGSVAKGTSISDG--ADASVVFFVHGLPQSG---F-S-------------
--------------RWLPRLLKSVASILTEGIDTGI--HLMMDIQQTSVSMRLD----NV
VDFHVSISPV--FASY--------------AA-TIQCLGE--QDPDV-RPYFKPALAKEK
VMFIC--RQPSHTKMTIQLLKWWREQQ-------------------------
>EP00397_Hematodinium_sp_SG2012|EP00397_Hematodinium_sp_SG2012_P019166 232 bp
L--NIREIVIGGSVAKGTSISDG--ADASVVFFVHGLPQSG---F-S-------------
--------------RWLPRLLKSVASILTEGIDTGI--HLMMDIQQTSVSMRLD----NV
VDFHVSISPV--FASY--------------AA-TIQCLGE--QDPDV-RPYFKPALAKEK
VMFIC--RQPSHTKMTIQLLKWWREQQDWPRDIDRPSDDILELVAVYAWLRT
>EP00746_Dinoflagellata_sp_MGD|EP00746_Dinoflagellata_sp_MGD_P151255 232 bp
L--NVSSVAKGGSVGKGTAINGV--TDAEVVFFLKGLPPCD---H-C-------------
--------------KWLPALLKSVTGVLTEHLSNDH--GIGIETTEDSVHMKVK----GC
VELDLRFSPE--FDDY--------------KE-VIQAMSK--QRPDL-RKHFNNALVKEK
VQFVS--KQPGQVKVTMRLLKWWRDQQRWSSALKTPSDDILELVAVYSALTS
>EP00746_Dinoflagellata_sp_MGD|EP00746_Dinoflagellata_sp_MGD_P072361 232 bp
L--NIAHVVKGGSVGKGTAIAGM--TDAEVVFFLTGMPKGL---Q-S-------------
--------------KWLPPLLKAVAAVLTEHLSKEH--GVGICAHDDSVHMKVK----GC
VEVQLRFSPD--FETY--------------SE-VMQIMGQ--QRPDQ-LKHFNVAFAKEQ
VQFVS--KQPGQVKVTMRLLKWWRNQQRWSSPQTTPSDEILELIAVYSALQT
>EP00746_Dinoflagellata_sp_MGD|EP00746_Dinoflagellata_sp_MGD_P161442 232 bp
F--NIAHVAKGGSIGKGTAINGC--TDAEVVFFVNGLPYNK---Q-N-------------
--------------KWLPTMLKAVGGVLEQHLETSQ--IVRLNITEDSICMKVR----GL
VEVHVRFSPA--FDDY--------------KE-TISELGA--MGPDG-WKHLNTALTKEK
VMFVS--KQPGQVKVTMRLLKWWRDQQQWTSEYTTPSDDVLELIAVYSALQT
>EP00933_Yihiella_yeosuensis|EP00933_Yihiella_yeosuensis_P005046 232 bp
L--NVSHVVKSGSVGNGTAISGI--SDAEAVFFLRGVPKV--DP--E-------------
--------------RWLQPMLQSAAGSLAKNLPA----------KFGVG-DISV-----T
EDSLRMHVRLIFELSEVMK-----------------------EQEPTKRHYYNASLVEQR
TQFVA--KQPGSVKMTIRLLKWWRDQQEWK-EICRPSNAILELLAIYSAVQT
>EP00440_Ansanella_granifera|EP00440_Ansanella_granifera_P048886 232 bp
L--NVAHVVKGGSMGKGTAIVNM--PDAEVVFFLRGLPIAN---H-N-------------
--------------KWLSPLLRAVAASFNSQLAGQ---PIDVHATEDSVRLTVR----GV
LTVDVRFSPV--FDSF--------------AH-VLKVVAQ--QEPEL-RRHYHSALVEQR
VNFVS--RQPGSIKLTIRLLKWWRGQQEWSSKLFRPSDDILELIAIYSAVQT
>EP00931_Biecheleriopsis_adriatica|EP00931_Biecheleriopsis_adriatica_P033057 232 bp
L--NISRVVKSGSVGRGTAVYGM--PDAEVVLFVNCLPLTG---H-S-------------
--------------TWLPPLLRTTAGALKSQLADGL--AIDVHATSDSVRLTVR----GV
LHVDLRFSPE--FENA--------------AH-VLQVLEQ--QDPET-RRYLNTALVEQR
VQFVA--RQAGSTKMVIRLLKWWRSQQKWSAKHFRPSDDVLELVAIYSAVQT
>EP00441_Pelagodinium_beii|EP00441_Pelagodinium_beii_P037695 232 bp
L--NVARVVKSGSMGKGTAISGM--PDAEVVLFVRGLPLDN---H-S-------------
--------------QWLPSLLQASAKGLETSSKAMH--SIGIHVTEDSVRFNVP----GV
LRVDLRFSPL--FENM--------------VH-TLQVIDK--QHPEQ-RHHYKSSLVEAR
VQFVA--RQPGSTKLTIRLLKWWRDQQDWSAEIFRPSDDIVELIAIYSAVQT
>EP00930_Biecheleria_cincta|EP00930_Biecheleria_cincta_P073219 232 bp
L--DVLSVVKAGALPKGTAIFTE--ADAEAVFIVRGLPPEN---H-R-------------
--------------KWLPPLLRASVGILQTSLQGLH--GIEVRADEDSIRIVVP----GI
VRVQMRISPV--FDSY--------------ND-VLQAARR--QEPLD-RGFYSSALVEQE
AQFVS--RQPGSIKMTIRLLKWWCDQQAWSGNHFRPSDEILELVAIHSAVKT
>EP00434_Breviolum_minutum|EP00434_Breviolum_minutum_P009106 232 bp
L--NISQVVKGGSMGKGTATSIL--PDAEVVFFLHA--PDT---R-E-------------
--------------KWLPPLLKASADILRRKYE--------VQVKEDSLQL-LL----PI
LRVTLHFSPA--MTL----------------G-QTKALAK--QQPTS-WRFFQCSFVEQR
VHFVS--KQPGSVKMTIRLLKWWRDRQEWSAPIYEPSDDIIELIL-------
>EP00435_Cladocopium_sp_Y103|EP00435_Cladocopium_sp_Y103_P013133 232 bp
L--NIHQAVKGGSMGKGTATSAL--PDAEVVFFLHASNPET---R-E-------------
--------------KWLPPLLKASADILKTKYQ--------VELMEDSLRLHSL----PT
LRVTLRFAPA--MSL----------------I-QTKALAK--QNPSS-WRLFQCSFVEQR
VHFVA--KQPGSVKMTIRLLKWWRDQQDWSAPLYEPSDEILELLLGKHNVSD
>EP00449_Zooxanthella_nutricula|EP00449_Zooxanthella_nutricula_P036356 232 bp
L--SVDHVVRGGSVGKGTAIFGQ--ADAELVFFLRGLPPSP---E-G-------------
--------------MWLPGLVRAVGGVLSQQLDGDD--LFEVEVAADGVRLCAR----GL
ESVFLRFSPV--FNSH--------------AE-AVQSLAS--VPVAA-RRRGAAALAEER
VQFIA--RQPGLVKGTIRLIKWWRDGQIWSGPSSKPPDAVIELASIYSAAQS
>EP00747_Dinoflagellata_sp_TGD|EP00747_Dinoflagellata_sp_TGD_P085966 232 bp
L--SIHHVIKGGSVGKGTAISGV--DDSEVVLFLNSLPPTG---H-A-------------
--------------KWLPGLLKAIAGGLKNRLGEQN--GLDVTIVNDTICLRTK----DL
AAVTVRVSPV--YNSY--------------AD-MIQYLGQ--QCPSD-RRYFTSSLAERR
VQFID--SQPTSAKMTMKLLKWWREQQEWSSTSTTPSDDILELLTVYSCMQT
>EP00747_Dinoflagellata_sp_TGD|EP00747_Dinoflagellata_sp_TGD_P182999 232 bp
L--SIHHIVKGGSVGKGTAVSGV--ADAELVLFLNGLPPAG---Q-S-------------
--------------KWLPGLLKSVAGGLQERLDERN--GVDVHVAGDTICLRTK----GL
A-VSIRVSPV--YDSY--------------AK-VIQMIGK--ECPAM-RRYFAASLAEEK
VRFIE--KQPSPVKMTIRLMKWWREQQQWSCPLTKPSDEIIELLVAYSATQT
>EP00747_Dinoflagellata_sp_TGD|EP00747_Dinoflagellata_sp_TGD_P130433 232 bp
L--SIHHIVKGGSVGKGTAISGV--ADSEVVLFLNGLPPTG---Q-S-------------
--------------KWLPGLLKSVAGGLQERLGHQK--VEDVHVAGEAICIRTK----DL
TTVHLHVSPV--YDSY--------------AN-VIQLLRG--EIPAA-RRYYAAALAEEK
VRFIE--KQPSSVKVTIRLLKWWREQQQWSCAITKPSDEILELLAVYSALQT
>EP00747_Dinoflagellata_sp_TGD|EP00747_Dinoflagellata_sp_TGD_P130435 232 bp
L--NIHHVVKGGSVGKGTAISGV--ADADLVLFLNAMPPTG---Q-D-------------
--------------KWLPAVLKALAAGLYERLGEEN--GVNIKVVDDCVCLRTK----EL
TSVSIRVSPV--YDSY--------------AQ-VIQLLGQ--ESIAA-RRHYATSLAEEK
VRFIE--KQPAPVKTTMRLLKWWREQQQWSSALTKPSDEMLELLAIYSAVQT
>EP00747_Dinoflagellata_sp_TGD|EP00747_Dinoflagellata_sp_TGD_P085959 232 bp
L--NIHHVVKGGSVGKGTALEGV--TDAELILFLNAMPPTG---Q-D-------------
--------------KWLPGVLKALAGGLAERLSEQN--GADIKALDDYVFVHTK----DL
ITVNIRVSPV--YDSY--------------AQ-VIQVLAE--QGPAA-RRHAAASLAEEK
AHFIE--KQPASVRMTIRLLKWWREQQDWSCALTKPTDEILELLAVYSATQT
>EP00747_Dinoflagellata_sp_TGD|EP00747_Dinoflagellata_sp_TGD_P085965 232 bp
L--NIHHVVKGGSVGKGTALEGV--TDAELILFLNAMPPT--GQ--D-------------
--------------KWLPGVLKALAGGLAERLSE----------QNGAV-DIKA-----L
DDYVFVHTKLVYDYAQVLA-----------------------EQGPAARRHAAASLAEEK
AHFIE--KQPASVRMTIRLLKWWREQQDWC-ALTKPTDEILELLAVYSATQT
>EP00450_Noctiluca_scintillans|EP00450_Noctiluca_scintillans_P028837 232 bp
I--NVDHIVRGGSAGTGVAISGA--VDAEVVLFLRGVPAVR---H-D-------------
--------------LWLAPLLRALAGVLGESAGAGK--AVTVRATEDSVQVHAQ-----N
VTVDVRLSSI--FPTF--------------DD-ALTVLGH--QEPEA-RRHVFPSLAKER
AEFIT--KQPAAVKVTICLFKWWRDQQQWSGRLMRPSDEVLEFVVIYSAVQS
>EP00413_Alexandrium_margalefii|EP00413_Alexandrium_margalefii_P006178 232 bp
L--NVDHVVKGGSVGKGTVTSDS--ADAEVVLFLRGLPRER---Q-E-------------
--------------RWLPPLLRAAAGALQEGCDDW---GIDVRAAEASVRLRAG----G-
LTVDIRFSPV--FGTY--------------AQ-TVQALAA--QGPQA-SRFYNASLSEER
VRFIA--RQPGAVKATIRLLKWWRGQQTWSGDGARPSDDILELLAVYSAVQT
>EP00416_Gambierdiscus_australes|EP00416_Gambierdiscus_australes_P037723 232 bp
L--NVDHIVKGGSVGKGTVISES--ADAEVVLFLHGLPKNG---H-E-------------
--------------RWMPPLLAAVAGTLRESLGREG--SAGIDVIENTLQLR-V----GS
LCLRIHLSPS--YGSY--------------TK-AIRAMAS--QVPVV-RELYAPALMEER
VLFVS--RQPESVKITIRLLKWWRDQRDWSGSLARPTDDILELLSVYSAVQT
>EP00446_Apocalathium_sp_SHHI4|EP00446_Apocalathium_sp_SHHI4_P013225 232 bp
L--NVDRVVKGGAISKGTAISGC--KNAEAVFFLPGLPPVS---Q-E-------------
--------------RWLPPLLKGVASVLRERMEEMG---VSIEVREECIQLRTK----GV
LAVDIRFSPV--FGSY--------------AE-TVKALAA--QGPEA-RRFYASSLIEER
VQFIA--RQPSAVKITIRLLKWWRDQQVWSNDKLCPSDDILELMAVYSSVQT
>EP00443_Scrippsiella_acuminata|EP00443_Scrippsiella_acuminata_P130545 232 bp
L--NVNRIVKAGSVGKGTAISGA--AEAEVVFFLAGLPGTK---Q-D-------------
--------------RWLPPLLRAVAGVLNERLNEEE--GVSIVATQDSVQLLVK----GP
LTVDLRFSPV--FGSY--------------EK-TLEALAA--QGPEA-RHFFAASLAEER
VQFIC--RQPSAVKVTIRLLKWWRDQQGWSSKLARPGDDILELMAVYSAVQT
>EP00429_Kryptoperidinium_foliaceum|EP00429_Kryptoperidinium_foliaceum_P061561 232 bp
L--NVDRVVKGGSVGKGMVVNGF--ADAELVFFLNGMPAQQ---Q-E-------------
--------------RWLPPLLKSVSATLLDSLGEDS--GVRVDITEDSVRLEIE----GL
ASVDLRFSPV--YGSY--------------EN-TVKALK---QGPDA-RRWFAASFVEER
TEFVA--RQPAQIKMAIRLLKWWRDQQAWSSAMTRPSDEILELVAIFSAVQS
>EP00429_Kryptoperidinium_foliaceum|EP00429_Kryptoperidinium_foliaceum_P074058 232 bp
L--NVDRVVKGGSIGKGTVIDGM--ADAELVFFLKGMPTQQ---Q-E-------------
--------------RWLPPLLRSVASTLAEGLGEDV--AVDVVVTEDSVRLFVE----GL
QPVDLRFSPD--YGSY--------------EN-TIKALKT--QGPDA-RRWFAASFSEER
TEFVS--RQPAQIKMTIRLLKWWRDQQVWSSALTRPSDEILELVAIFSANQS
>EP00428_Durinskia_dybowskii|EP00428_Durinskia_dybowskii_P048683 232 bp
L--NVERVVRGGSLGKGTAFRGA--ADAELVLFLPGLPATQ---Q-E-------------
--------------KWLQPLLRSVAGVLSSRIGEG---LVAVDVAQDSVRLAVN----G-
LPVDLRFSSV--IGSY--------------DK-ALKALTS--RGPAE-RNLLAACLAEER
TQFIS--RQPSSVKVTIRLLRWWRDQQVWSSSLTRPSDELLELVAVYAATQS
>EP00408_Alexandrium_pacificum|EP00408_Alexandrium_pacificum_P005785 232 bp
L--SIDHVVKGGSVGRGTAISGA--ADAEVVFFLKGLPPTG---H-E-------------
--------------RWLPPLLRSVAGVLGESLEGRA--GIGIEMTEDSVQLSAK----AP
MLVDLRFSPV--FGSY--------------AQ-AVQALGQ--EGPEA-RRFFAASMVEQR
VQFIA--RQPGPVKITIRLLKWWRDQQEWSGRLVTPTDEILELMAVYSAVQT
>EP00408_Alexandrium_pacificum|EP00408_Alexandrium_pacificum_P014811 232 bp
L--NVDHVVKGGSVGKGTAISGA--SDAEVVFFLKGLPPAG---H-E-------------
--------------RWLPPLLRSVAGVLGEGLEGRA--GVDITVKEDSVQLSVK----AP
VPVHLRFSPV--FGTY--------------TQ-AVQALGQ--QGPEA-RRFYAASLVEQR
VQFIA--RQPGPVKVTIRLLKWWRDQQEWSGRLTTPSDEILELLAVYSAVQT
>EP00408_Alexandrium_pacificum|EP00408_Alexandrium_pacificum_P008438 232 bp
L--NVDHVVKGGSVGKGTAISGA--SDAEVVFFLKGLPPSG---H-E-------------
--------------KWLPPLLRSVAGVLGEGLEGRA--GVDVAVTEDSVQLSVK----AP
VLVHLRFSPV--FGTY--------------TQ-AVQALGQ--QGPEA-RRFYAASVVEQR
VQFIA--RQPGPVKVTIRLLKWWRDQQEWSGRLTTPSDEILELLAVYSAVQT
>EP00411_Alexandrium_monilatum|EP00411_Alexandrium_monilatum_P085652 232 bp
L--NVDHVVKGGAVGKGTAISGL--ADAEVVFFLKGLPPTG---H-D-------------
--------------KWLPPLLRSVAGVLTDRLGKDR--GLGIKTTEDSVQLQAK----GL
VTVDLRFSPV--FESY--------------AQ-TVQVLGQ--QGPEA-RRFYTASLVEQR
VQFIA--RQPGQVKVTIRLLKWWRDQQEWSTRLVRPSDEILELMAVYSAVQT
>EP00418_Pyrodinium_bahamense|EP00418_Pyrodinium_bahamense_P079041 232 bp
L--NVDHVVKGGSIGKGTAISGL--SDAEVVFFLRGLPLAA---H-E-------------
--------------RWLPPLLRAVAGVLTERLGSER--GVGVRTTEDSVQLQAR----GL
AVVDLRFSPV--FEAY--------------AQ-TVQVLGE--QGPEA-RRFYTPSLVEQR
VQFIA--RQPGPVKVTIRLLKWWRDQQEWSSRLVRPTDEILELMAIYSSVQT
>EP00419_Tripos_fusus|EP00419_Tripos_fusus_P012753 232 bp
L--NVDRVVKGGSVGKDTAISGL--NDAQVVLFVHGLPQSG---H-E-------------
--------------RWLPVLLRAVAGALTDRLEGER--GISIHATEDAVYISGK----GL
LSVELRLSPV--FATY--------------GQ-AVQLLGE--QGPEA-RRFYSPSLVDQR
TQFIA--RQPSSVKITIRLMKWWRDQQEWSSKLVRPTDEILELVTVYSAVQT
>EP00419_Tripos_fusus|EP00419_Tripos_fusus_P044213 232 bp
I--NVDHVVKGGSVGKGTAINGL--TDAEVVFFVHGLPQVG---H-D-------------
--------------RWLPPLLRAAAGVLVEQLGGDR--TMGIHTTEDSVKL--K----GL
VTVDVKFSPV--FASY--------------AQ-TVQVLGE--QGPEA-RRLYGSSLVEQR
TQFIS--RQSSGVKVTIRLLKWWRDQQEWSNKLVRPTDEILELMAVYSAVQT
>EP00416_Gambierdiscus_australes|EP00416_Gambierdiscus_australes_P045839 232 bp
L--NVHRVVKGGSVGKGTAISGF--GDAEVVFFVKGLPLIG---H-D-------------
--------------RWLSSLLRAVSGVLMERLGNER--GIGINTTEDSVRLCMK----GV
VVVDLRFSPV--FDSY--------------TQ-TVQALGE--QGPEA-RKFYAASLVEQR
VQFIA--RQPGHVKVTIRLLKWWRDQQEWSTKLVRPTDEILELMAVYSAVQT
>EP00406_Dinophysis_acuminata|EP00406_Dinophysis_acuminata_P058586 232 bp
L--NVARIAKGGSVCKGTAIAGL--TRGRRGGLLPVGPAED---G-P-------------
--------------RQAAAAAAAVAGVLTESLGEGS--GLDIHATEDSVQLSMR----GL
VVVDLRFSPV--FESY--------------AQ-VIQTLGE--QGPEA-RRFFGASLVEXR
VQFIA--RQPWSVKTTIRLLKWWRDQQAWSSRLVRPTDELLELAAVYSAVQS
>EP00088_Acartia_fossae|EP00088_Acartia_fossae_P004569 232 bp
A--CIEEVRQVGAYKQGTMLTGN--NVADFVIVLKTLPTKE-A-N-E-------------
--------------ALGNKVWESLK----AKEPKEK--GFDLSNTEATARIQVT-----T
IKLEAGLHLD--------------------IK-----------------NCQSAHSAIKY
SRWFE-NAQQPTIKTLVRLLHDLKRRFS---GFQPLSSWMLDLLAHYAILNN
>EP00419_Tripos_fusus|EP00419_Tripos_fusus_P001945 232 bp
V--QPTEVHPSGSIGKGTALKRS--HDFDFVLVLGSFDSQN---P-K-------------
--------------GSVTWLAERLRGSEVVH----------HKEKHLLKAY-YR-----E
LELDLLPTGHID------------------VE-RLR--KM--CEPEK-NGW-RGAIQIQH
TSIIS--QMAQWRKDVVRLLKAWVALK----IAKMPG-LILEILVR-ELPIP
>EP00446_Apocalathium_sp_SHHI4|EP00446_Apocalathium_sp_SHHI4_P058052 232 bp
A--RCAEVHLTGSIGKGTALRDC--HDLDIAIIVDNFLPVD-P-K-S-------------
--------------SAM-MLAERFRESG---------I---KWCEKHLVKV-HQ-----G
LEVDVVPTGRIDAGR-----------------------LR--SL-PD-TDGWRGSMAMQH
ANVLG--QMPAWRKDVVRLLKAWSRL-------KLPVGLLLELVA-QSVPEP
>EP10057_Bacteria_all|2730470228 232 bp
F--TLKKILLSGSLAKGTALRDL--NDIDMACYVKCSED---------------------
-------------LKNVKELVEYLAKKLRKAFPN-----LQVRPNTYSVTISFRG---SG
LDIDIVPIVYEGDN-------------------WYGKLS---QDDGSYLATCIPRHLEFI
RNRKS--IQPNHFSQTIRLVKKWAKQPN-----FKFKSFMIELIMAKLLDDG
>EP01034_Spumella_vulgaris|EP01034_Spumella_vulgaris_P005652 232 bp
F--SLKRIQLSGSLAKGTALRSL--NDIDMAVYVSGSDA---------------------
-------------PYDTRALLDYLAERLRKAFPN-----FSVKPQTYSVTVSFRG---TG
LDVDVVPVLYAGLD-------------------WRGDLS---QDDGSFLETSIPLHLDFA
KKRKE--AQPNHFAQVVRLVKFWARMDG-----FRFKSFMIEMILAKLCDDG
>EP10057_Bacteria_all|CDNTase018_C01_Escherichiacoli 232 bp
F--SLKRMIPSGSLAKGTALRSL--NDIDVAVYISGSDA---------------------
-------------PQDLRGLLDYLADRLRKAFPN-----FSVKPQTYSVTVSFRG---SG
LDVDIVPVLYSGLD-------------------WRGHLS---QEDGSFLETSIPLHLDFI
KARKR--AAPKHFAQVVRLAKYWARMPN-----FRFKSFMIELILAKLLDNG
>EP10057_Bacteria_all|2701236051 232 bp
IT--IKKVVKAGSFAKHTILRPN--AQVDVVFYISGQKVDE---E---------------
---------------TFATLSQKIYDALVNLYPS-----FEIQ--RKAAKVTFVG---TG
LEVDIVPVIENPND-------------------GQDRI----DGSKT-ETCAPC-QVKFV
K-DRK--DEDPDFRILVRLAKRWRTWKEV----P-LKSFHVELIMAHVLEVN
>EP10057_Bacteria_all|CDNTase019_C01_Escherichiacoli 232 bp
IT--IKRVVKAGSFAKHTILRKT--SDVDVVFYVSGEKVAE---E---------------
---------------TFASLSEKIYEALLKMYPA-----FEIQ--RKAATVSFVG---TG
LDVDIVPVIENPDE-------------------GQDRI----DGSKT-ETCAPC-QIKFV
K-ERK--DQDPDFRTLVRLAKRWRTNMEC----P-LKSFHIELIMAHVLEVN
>EP01136_Pigoraptor_vietnamica|EP01136_Pigoraptor_vietnamica_P038038 232 bp
LK--VTRVFKAGSFAKFTILQKT--SIVDVIFYIAGQSIDA---S---------------
---------------SLAGLSDKIFELLVKQYPS-----FELQ--RKAATVKFVR---SG
LSVDIVPVIEIAGP-------------------GQDIH----DGSRV-LTNPPG-QIQFV
R-DRK--TQDGDFRTLVRMAKKWRNFAEL----KPLKSFAIELIMAHVL--C
>EP01037_Dinobryon_pediforme|EP01037_Dinobryon_pediforme_P009504 232 bp
IK--ITRVVKAGSFAKFTILRKT--TVVDVVFYISGHNIDQ---E---------------
---------------TLSSLNDTIYNLLIKIYPS-----FEIQ--RKAATVTFAG---SG
ISVDIVPVIMDEKS-------------------GQDMR----DGSKN-QTCAPC-QIQFI
R-DRK--IQDKDFRTLVRLAKKWRNHSEL----KALKSFAIELIMAFVLDQE
>EP10057_Bacteria_all|2639247792 232 bp
K--NLEGIYLFGSCAKKTALKGN--SDCDLFISLYSDTT---------------------
--------------ESLHDIHLLLFKQFKYAGY-------SVRKQNVSIRAKI-----NG
LEIDLVPGRIQRGE----------------SN-NHSLYV---SKEKSWVKTNIHQHLDLV
ER--------RGRQDEILATKIWRTCHK-----LKFPSIYIELVVMRVLKGK
>EP10057_Bacteria_all|2729657859 232 bp
S--ALNDIKLSGSSAKNLVVQGQ--PDTDIFISIKSSSD---------------------
--------------ATLKTIYESLNSTLRSNGI-------IASKRTVALNINY-----NG
LDIDLVPGKVQPGY----------------KI-WHSLYN---SESDSWLQTNIDEHIKIV
KN--------SGRDQEIRAIKIWAKQNQ-----LKFPSLYLESLVIDALYNR
>EP10057_Bacteria_all|2718512047.Ga0171569_13214 232 bp
Q--YLVEIKLSGSRAKGDAIDLS--SDLDLFISLSSTTP---------------------
--------------CSLKEIYYSLCNYVSARGI-------EIRKQNVSIGVTY-----QG
RKVDLVPARRIDSH----------------SN-YHNLYK---RKQDSRMQTNIDLHINNV
RT--------SSRVTEITALKIWKELHN-----LEFPSIYLETYALNALSGK
>EP10057_Bacteria_all|2642765140.Ga0101406_108184 232 bp
G--DLVDVKISGSSKKDTAVSNG--TDVDLFISLTSTTS---------------------
--------------DRLGDIYESLFSYLSNKGF-------LVRRQNVSIGVDH-----NS
VQIDLVPGKRISQY----------------GN-DHSLYV---RKKTSWTKTNINTHISLV
SN--------SNRLDEIKLTKIWRNANH-----IDFPSFYLELVVMDTLYNS
>EP10057_Bacteria_all|2724711181 232 bp
G--HKYNLKLSGSLAKGTGITGT--TDIDFFISLDPSSC---------------------
--------------NTLENVYNTLRNRFNGAGY-------VTREQNVSIGINH-----SG
LKIDIVAGVKHHPL----------------GF-DHSIWK---RKAQKWTKTNVDEHIKFV
KQ--------SGRIFDIRVIKIWRKLMG-----LDFPSFYLELSVIEALKGR
>EP10057_Bacteria_all|2654596540.Ga0105771_106120 232 bp
P--FIVDIRTSGSFAKGTAVHGG--TDIDLFVSLTSTLT---------------------
--------------DTLQRISDTLFNAFLQAGY-------APRRQNVSTGLTV-----NG
WKVDVTPARRQDQY----------------GN-YHSLWS---TKTGSWLQTNISEHIRVV
SN--------SGRLDEIRLIKIWRNHFG-----IDWQSFYLELFVLDALRGA
>EP10057_Bacteria_all|2622721278.Ga0070218_1493 232 bp
G--YLLAIEPSGSFAKGTANKSS--TDIDLFLTLSSSTP---------------------
--------------DTLAQIRSSLGNCLNHYGY-------QYRDQNVSLGVKV-----AG
YQVDLVPGKRQSQY----------------GS-DHSLYR---KKANTWTKTNIQTHIKLV
RD--------SRRTEEIRVVKLWRDQWD-----LSFPSIYLELATLSALHGK
>EP10057_Bacteria_all|2648105988.Ga0072994_11423 232 bp
R--YLRSVEPSGSFAKGTANRSG--TDIDLFLSVSPEHP---------------------
--------------APLKVLYESLYGALSWAGY-------EARRQDVSIGLRV-----DG
TDIDLVPGKQQTVL----------------TT-DHSLYR---RKADTWTKTNVLSHISHI
RN--------GGRQAETRVMKLWRNQAR-----LQFPSFYLELAVIEALRGS
>EP10057_Bacteria_all|CDNTase017_C03_Sphingobiumyanoikuyae 232 bp
R--FLLSISPSGSFAKGTANRSG--TDIDLFISLHEDTP---------------------
--------------ETLKDIYGSLFNAIAGAGY-------VPKRQNASINATI-----GG
FDVDLVPGKRQSAW----------------TT-DHSLYR---RTADTWTKTNVTTHINTV
VM--------AGHQRESRLLKLWRNQKR-----LEFPSFYLELTVIAALSGR
>EP10057_Bacteria_all|2658336586 232 bp
S--DKYPSFESGSFAKHTATNVK--FDLDLVEPFKRNAF---------------------
--------------GTLQEMFDSVHDFLTEEYKN-----TTIRRQKVSIGVSFPI-EEKP
VELDVVPGRELSDDNLD-------------SH-DLNLCF---NEDGSSQKTNIQKQISHI
EG------K-SSERQIIRLLKIWKKQKD-----KKYKSFVIELAVIRALDYN
>EP10057_Bacteria_all|2561483466 232 bp
G--SVPIIRYGGSKAKGSLIKES--YDLDIVCYLPSESDA--------------------
------------AGKTLQEIYENIRNCLNKSYY--------VEEKTSALRLKGNN-YMRD
FHIDVVPGRFTDES----------------KS-DCFIYQ---KSAKCRLKTNLDTHIAHV
KG--------SGVVDAIRLLKLWKTRKG-----LRVKQFVFELLIIDLLS-M
>EP10057_Bacteria_all|2509846773 232 bp
D--SSPSIRWAGSMAKGTMIIAS--YDGDMTCYFPEDEEK--------------------
------------AGKTLAEISTSVKEALQDDYS--------IEVKASALRVKSKC---DD
LHIDVVPGRYVDES----------------KS-DVFLHR---TKGKSRLKTNLQKHIDHI
KD--------SGFQSAIRLMKLWKVRNG-----IESKTFVLELLVVKLLQQE
>EP10057_Bacteria_all|2637743841 232 bp
PTV-YPHSRLAGSYAQDMTSGDV--KDVDTLIRVPGDPKA--------------------
--------------NEPEKLLDGLPKALGEGYAE------EIERARRSVHVYFKG--K--
-DLDFVPCIAPDES-------------------VLYVPD---RGFNKWIASHPIGYINLL
NELQE--KNDHKVKPLGKLLKHFRDCQMK---SRKPKSYWLGALLVYHIQKN
>EP10057_Bacteria_all|2712542047.Ga0124514_12842 232 bp
LVEWGLHSVLIGSYRREVSIRRV--KDVDVFCELPSLPED--------------------
--------------QDPQDLLDKFARLLADEYGD------RVTKNDRSVKVDFPD--FD-
MHVDVVPARA-AGD-------------------EWEIPD---R-DGGWEKTHPVKFSELS
TARNQ--AHDEKYVPVVKLLRQTRRALLG---EAKPGGFFVEIAAYHSFASI
>EP10057_Bacteria_all|2694900711 232 bp
FKDRYVSSFLSGSYARSTSIRPR--SDVDIIVVTNFTTN---------------------
--------------DHPDNVLREISRSLLNGYPV-------ERINKRSVRVET-----WQ
ADMDIVPVL--STN-------------------GYMIPD---RDTGTWKFTNPPVHTDWS
TNQNQ--RFGGRFKPLVKLFKWWRRINPS---GRRPKGFVLEVLAARHAPTA
>EP10057_Bacteria_all|CDNTase037_D01_Acinetobactersp. 232 bp
S--KVVHTFLSGSYKRNTAVRPTQRPDVDIIALTNHTIN---------------------
-------------D-DPQIVLDAVHTALKIGY-------TDLTVNRRSVNVKL-----KK
VDMDVVPIISD-GG-------------------YLIPD----IHLEEWLVTNPPAHTEWT
VEVNK--NANGRFKPLVKLFKWWRRNSD-----LRPKGFILECLVAKHM-NY
>EP10057_Bacteria_all|2562218375 232 bp
LWELTVATFIQGSYRRATAIRAA--ADVDVVVVTTIPQS---------------------
--------------TLAAEAQALFYDFAEKHYPK-----K-WQKQGRSIGISL-----GD
VDLDLVPSEAQTQE-------------------PLYIPN---RDLDCWDPTHPLAQIVWT
RDKNA--ATAGHYINVVKALKWWKRNNAL---PKHPKGYPLEHLIGQCCPSD
>EP10057_Bacteria_all|2722157790 232 bp
PD-IILNTFLQGSYRRGTAVKPN--GDVDVVVVTNIDEHT--------------------
--------------TTPDKALASFKPFLEKYYAG-----K-YSLNSRSYGIEL-----SY
VDLDLVITTINEPE-------------------PLLIPD---KDAKKWIETNPLAQIQWA
QRKNA--CCNFHYINVVKSLKWWQINNYL---PKYPKGYPLEHIIGYCC-PD
>EP10057_Bacteria_all|2710544298 232 bp
SD-IILSTFLQGSYRRATAIRPK--PDVDVVVVTDIDKEQ--------------------
--------------KTPQQALDTFKPFLDKHYKG-----K-YVIQGRSIGISL-----TR
VDLDLVATSVEKLS-------------------PLEIPD---REAKLWVPTHPLKQIQAT
QEKNA--RCNKHFVNVVKAIKWWRRKFVT---PEYPRSYPVEHLIWHCC-PD
>EP10057_Bacteria_all|CDNTase038akaEcCdnD02_D02_Enterobactercloacae 232 bp
KE-IVVSTFLQGSIRRSTAIRPL--GDVDIVVVTNLDHTR--------------------
--------------MSPTDAMDLFIPFLEKYYPG-----K-WETQGRSFGITL-----SY
VELDLVITAAEKAH-------------------PLVLPD---REKNEWGRTHPLAQIRWT
AEKNR--LCNGHYINLVRAVKWWRQQNDL---PKYPKGYPLEHLIGNAL-DN
>EP10057_Bacteria_all|2514897994 232 bp
KD-LLVESFLQGSYARSTCIKPA--PDVDVIVVTNIDHDT--------------------
--------------VSAQEAFAIITPFVKKYYQ------N-YEQQKRSIGISL-----PE
VDMDLVITAEVKAE-------------------PLLIPD---NVENQWYRTHPLEQIRWT
KRKNQ--ICKGNYVNVVKAIKWWRRLEPS---LKHPKSYPLEHFVGECC-PD
>EP10057_Bacteria_all|2682381827 232 bp
YWGTNLKYVPKGSYANNTNVRQD--SDVDIAVVRTAFWYID---D-SA------------
-----------LMPFEGIEFRNDLAVFLKSEWGD-----GCDTTGTTAIELVENT---GR
VKADIVPSFKFCKYDYDAD----GR-VVQ-HC-GQKVFR---T-DGTSVVNYPDQQLENG
RAKNV--ATGGRYKKLVRILKRAENELVK-------SGHLE-ALPSYFMECL
>EP10057_Bacteria_all|2595366303 232 bp
YTSKKITLLVQGSYANRTNITTE--SDVDVAVILESTFIPK---Y-RN------------
-----------GVTFSVYELKNEVQDALNQHFRG-----QGVERHDKCIKVVGNT---YR
VDADVVPAYRYRDYSDDYR----DD-GNY-VG-GIEIRP---D-SGGKIINYPEQHIRLG
IAKNK--VTKYNFKKCVRIIKSMRERMEE-------NGYRNSKVSSFGLESL
>EP10057_Bacteria_all|CDNTase058_E03_Bacillusthermoamylovorans 232 bp
TKNRKVKLFVKGSYANNTNVRTE--SDVDIAVVLESTFKVK---Y-RP------------
-----------NITDNVMTFKDDVEDALRKKFG------SDVERKNKSIKIHGNT---YR
VDADAVPCMRHRDYSNDYN----DP-NNF-IG-GIFIRS---D-DGQTIINYPEQHIRNG
REKNN--QTNTYYKKMVRIIKKMRYIMQD-------ENYEANNVSSFGLESL
>EP10057_Bacteria_all|2650811846 232 bp
ENGYEVKIFLQGSYANNTNVRSN--SDVDVAVVQEDRFRPK---Y-RQ------------
-----------GVTPRERSFKDDVEIVLRKKFGY------DVHRKNKSIKINGNS---YR
KDTDSVPALRFRDYTADYS----NE-NNY-VG-GILIIP---D-IGNEIINYPEQHMENG
IEKNK--KTNYYFKKMVRIAKEMRYKMID-------EGYKAKDVSSFLVECL
>EP10057_Bacteria_all|2516137880 232 bp
LKNRDIRVFTQGSYRNRVNVRRN--SDVDIGVLCFDTYFPE---Y-PD------------
-----------DNTYTYQTFKNELEEALVSKFGR-----PAVTRGKKAFDIKANT---YR
VEADVAAFFEHRRYTSV---------SNY-LS-GVEMIP---D-DFARIRNWPEQHYENG
VQKNN--ETSRTYKRVVRILKTLSNEMAD-------AGVTAKNTPSFLTECL
>EP10057_Bacteria_all|CDNTase060_E02_Legionellapneumophila 232 bp
LSQMDISIFAQGSYKARTNVRAE--SDVDIAVLLNTVAYND---Y-PV------------
-----------GLKIEFIDFKNLVKQAMEEYFGY-----FNIDRGKKSIKVHSNT---YR
VDADVVPMFCHNHFLSAN------P-DDC-LR-GVAFST---N-EGMIIKNWPQQNYENG
IQKNT--ATKRKYKRLIRILKRLKAYMIQ-------EGIQAN-IPSYLIECL
>EP10057_Bacteria_all|2711143485 232 bp
FNDKDVSVFAQGSFRDRTNISSE--SDVDVGVLCTDTFYYD---L-PE------------
-----------GTGYEHPQYKDDLHQALNDHFGE-----SAVVRGNKAFDVHENS---YR
IDADVVPHFEYRLYDKY---------GSY-RT-GTAFLT---D-DGNRIVNWPEQNYSNG
VTKND--ETKGSFKAVTRIIKNLRVKMEE-------DGIAAKPIPSYLIECL
>EP10057_Bacteria_all|2642711801 232 bp
SAGISVDVYLQGSYRNYVNTQAD--SDVDIVAELNSICEHD---T-TY------------
-----------LSDYSYDRFRTDVVNILKTAFGA------AVVEHNKAIEVKGSW---SR
MKVDVLPALRFRQVYGYDG----VN-IAS-HD-GIAFWD-----RGRRVVNWPHQHFDSG
VAKNQ--ATRERFKPAVRMFKSARRTAVE-------LGLLEGSAPSYFLQGL
>EP10057_Bacteria_all|2599420285 232 bp
FACKRRDIFLQDSYGNDTNVAND--SDVDVVSLTTASFYHD-------------------
-----------ASTLPGYTYQHYKADVTAWLVAG-----PGVVPGKKAIFIPAGK---NR
RDCDVLPAMEYRYY--Y-------------RGQSYCFF----MPDGTQIVNFPKQHSENC
TVKHQ--QTKTWFKHTVRCYKNMRNYMID---TGMAPSYFIEG--------M
>EP10057_Bacteria_all|CDNTase055_E01_Burkholderiacenocepacia 232 bp
YAGKNIEVFLQGSYGNATNIYAE--SDVDVVILLKDCFQQD-------------------
-----------LKALSVYAHRDFKKDVVSVLRDG-----GDVTVGDKAIAIAARG---VR
RKADVIAAIGYRRY--Y-------------RNQSYCFY----DAAGTRIANYPKQHAENL
TAQHQ--ATQQRLKPMVRIWKNLRSALVE---AGAAPSYYLEG--------L
>EP01035_Chromulina_nebulosa|EP01035_Chromulina_nebulosa_P063609 232 bp
----NFKVFLQGSYGNDTNIYAE--SDVDIVIRLDDCFHSD-------------------
-----------LESLSTYTHADFKRDVLSVLDGG-----SAVKAGDKAIAIDANG---SR
RKSDVIVATQFRRY--F-------------KRSEYCFF----NAAGERIANYPKQHSANL
TAKHR--ASSKWLKPMARVFKNMRSRMVE---DGIAPSYYIEG--------L
>EP10057_Bacteria_all|2609818222.Ga0066713_104172 232 bp
LDGRVLDTVPQGSWAHETIIRPAFEFDADFLVQLSED--EA-------------------
--------------W-NPRSYANAVYTALSDHTY----GGMSSKKDRCVRVTYA----ND
CHIDIITYVVMANGR------------------Q-VIVN---RNTNQFEDTNPVGFSEWI
QEK--DRLTNRNLRKAIRLLKYLRDHQDAF---KLKSVLLTTMVGVDSWR-D
>EP10057_Bacteria_all|CDNTase021_H03_Mycobacteriumabscessus 232 bp
IGALITGKTPQGSWAHRTIINPVNEFDADFMLDMSQN--PD-------------------
--------------W-APKTYIDEVYAALHRHSY----GTMPSRKCRCARLVYA-----N
MHVDIVPHLNLADGR------------------E-VIVN---RDDNEWELTNPQGFTDWM
KKQ--DSIASGNLRKVIRLMKYLRDHKNSF---TTRSVLLTTMLGVTDLRKL
>EP10057_Bacteria_all|2559045645.N538DRAFT_1480 232 bp
FGDHVSELLPQGSFAHGTIIKPVRDFDADVLMPMDDVP-G--------------------
--------------WSAADYVENLYTAFGRSNSY----KTMRGRHSRCVRIDYS----GD
FHVDVVPFVTRNG--------------------ATYITN---RVKNEFQVSAPDEFTAWL
EGQNR--ITDGNLVKVVRLLKYLRDHKS----TYKVPSVTLTAALAHQVS--
>EP10057_Bacteria_all|2690611552 232 bp
-GPKVTGFAIQGSWAHQTIIKPQKPFDADILVFVEPVQ-D--------------------
--------------WAAKDYVNTLATALANHPLY----KDKIRRFSHCATIEYV----GD
RKIDIAPCVVGRQG-------------------RYEVCN---RITDDFEHSEPIGYTEWV
NNRNGI---GGDLKKVTRLIKYLRDIK----KNFAVPSFILTTLLGDRIYDS
>EP10057_Bacteria_all|2523781913 232 bp
FNSIEPRFWPQGSLAYGTQNKPCQQIDIDDGVYLPIEALRE------K------------
------------PIVFKEVFFEIVDTALSALAVE----GWTFGEKNTCVRLELD----AI
THLDVPLYAIPMERFDDLQKA--QGSLRALGK-EEVYLA---LREPHWKRSDPIQIQEWF
EGEQK--VFGHIFTRSCRYLKAWRDFTWP---KAGPSSIALMICVWETFRDS
>EP10057_Bacteria_all|2523463555 232 bp
ATRLSPKFFTQGSFAYKTLNKPAQQIDIDDGVYFPMKVVEK------S------------
------------PVVIKNVLFYLVDEILKDLAAD-----WKFKEKDTCAQLEIN----PG
VHMDIPLYAIPEERAQHLEEAMNQDWDSILDP-NEVYLA---LRNKHWTISDPKKIRDWF
LNQKK--QFGGTIVRVCRYLKAWRDHTWP---NGGPSSICLMVAVAETFNSR
>EP10057_Bacteria_all|2639567958 232 bp
IKNLTPRFRSQGSYVYKTINSPIQQMDLDDGIYLPLDFFED------K------------
------------PIITKDAFFVIVDEALNELSKF----NWIKKEKPTCARLIIN----SD
KHIDIPLYAIPKVEFEK-IVEL-NSYMDILDP-DKVYLA---CRDNHWIPSDPELVRNWF
ETQVK--LHGVILRQTCRYLKAWRDYHWK---NGGPSSIALMICASNSFNEY
>EP10057_Bacteria_all|DncV_A01_Vibriocholerae 232 bp
FLGLTPRFWTQGSFQYDTLNRPFQEMDIDDGTYMPMPIFES------E------------
------------PKIGHSLLILLVDASLKSLVAH----GWKFEAKQTCGRIKIE----EK
THIDVPMYAIPKDEFQKKQIAFSADSETYLDS-ENVNLA---LRERKWINSDPKIVEDWF
NDSCI--RIGKHLRKVCRFMKAWRDAQWD---VGGPSSISLMAATVNILDSV
>EP10057_Bacteria_all|2558943062 232 bp
EYGIHPRFMTQGSAGYKTQNTPCQEVDYDIGCYLPFSEIQD---T-GK------------
------------PKTAANIYYTTVDNALQKLAEH-----WKGTKKQTCSRVCIN----SQ
LHIDIPLYSVPDDEFSSIHEHFCDSESWDFNF-KKVLLG---RRNGDWQESDPRKINMYF
ADAFE--KKGEQLRRLCRYLKAWRDFKWE---NGGPKSIYLMCLADDLFQYE
>EP10057_Bacteria_all|CDNTase002_A01_Pseudomonasaeruginosa 232 bp
EDVPQPRFFTQGSWAYKTLNAPAQQADVDDGCYLPMSFVSQ---T-KR------------
------------PSTAATVFFAAAEEALKPLVER-----WKLTDKPTCIRIVIA----AY
AHIDIPLYAIPDEEFVTLAKASLAVDAWTLPA-DKVLLA---HRECNWMSSDPRPVKEWF
LGEVE--AKGEQFRRVVRYLKAFRDWKWS---SGGPASILLMAAAAPLFEKR
>EP10057_Bacteria_all|CDNTase007_B04_Bacteroidesfragilis 232 bp
HPEYVPSFYIQGSYKMGTTIRTRDECDLDDGCYFIPK-P---------------------
-------------EVKGITLQNWVMDAVNGT--V----GATPVHKNKCIRVNYA----AG
YHIDLPVYRKERCNN---T--------------EHPELA---VRDGEYELSDPREIVQWF
NSKKK---DNPVLIRLVSYLKSWCDTVRG----FMPPGLAMTILASK-YQKH
>EP10057_Bacteria_all|2718208747 232 bp
TNYKVVEDIEQGSVAMRTVTQHDKEYDIDVAVVFDSTNIPE-------------------
--------------I-PKDVKAIVEDALKRKCTF----KAAPQAKTNAVTVEYA----SG
YHIDFAIYRRKPNLF------------------GGYVYE---HCGSEWRERDPRAINNWF
KEN--NDASNNNIRKVVRILKMFCKSNPGW---LMPGGLVQSILVAEQ-IQN
>EP10057_Bacteria_all|2639439720 232 bp
KF-SVENSFLQGSFSVDTAIKSKGDYDIDRSIVINSDTAPE-------------------
---------------DPLKPKNVILEVLENRN------FQDPKVKMPCVTADYL----SN
LHIDFTVYSKDQFNY-KLS------------V-GKRGSS---DDLKEWSDSDPIGLKDWI
LSTNNSSIKRKQFKRFVRFIKRWRDVTFGE-VKKKIFSIGLTVMIKNEYKPD
>EP10057_Bacteria_all|2744797671 232 bp
GY-PVIEDFIQGSLATFTGIREKQDFDIDRAIVIEAGLAPE-------------------
---------------NPITPKLAVLEVLEKRG------FKNAKIKKPCVTADYK----AN
LHIDIPIYRKYDNQY-ELA------------V-GKRHSD---EDNREWSRAAPRELIDWV
NDYDAGSNKHDQFRRIVRYLKRWRNHTFGD-VRRKIYSIGIAVMVKESFCPS
>EP10057_Bacteria_all|CDNTase010_B07_Escherichiacoli 232 bp
GY-PVVEDFIQGSLATFTGIREKQDFDIDRAIVIEAELAPE-------------------
---------------NPITPKLAVLEVLEGRG------FKNAKIKKPCVTADYK----AD
LHIDIPIYRKYNNEY-ELA------------V-GKRHST---EDNREWARAAPRELIDWV
NNYDAGSNKHDQFRRIVRYLKRWRNFTFGD-VRRKVYSIGIAVMVKESFDSS
>EP01086_Lenisia_limosa|EP01086_Lenisia_limosa_P012540 232 bp
GY-SVVDNFVQGSLETFTGIKEKADFDIDRAIVIDHDEAPT-------------------
---------------DPADVKKVVLSILENRG------FRNAKIKKPCVTADYQ----SD
LHIDIPIYRKTYWSY-QLA------------V-GKKDSN---AENKVWSDSAPKELISWV
NDSSAATEKLYQFRRLVKYLKRWRNFKFSH-VSRKIYSIGLTVMIKQHFRPS
>EP10057_Bacteria_all|CDNTase011_B07_Acinetobacterbaumannii 232 bp
GY-PVIDNFVQGSLATYTTIKEPKDFDIDRAIVIDYEESPS-------------------
---------------DPLVPKKVILEILEDRG------FQNAKIKKPCVTADYK----FN
LHIDIPVYRKNSWGY-ELA------------V-GKKDSA---DEHKIWSESSPKELIDWV
NDSSQATEKLHQFRRLVRYLKRWRNLKFSP-VCRKIYSIGLTVMIKQNFKPS
>EP10057_Bacteria_all|2700914290 232 bp
AA-PSYSTFHQGSYELSTGVNPLGDPDMDVGIIFDCQPEDY-------------------
--------------GDPVVLKRFVRNALEYIN-------RTVRIRKPCVTVEYL----KE
MHIDLAIYCTNSSVT-QLA------------R-GRESTN---TDFRYWETSEPKKLNTTI
IDAFS-GADREQWRRVVRYLKRWRDIKIGH---KNIPSIALTVEAIQQFKAV
>EP10057_Bacteria_all|2611881809 232 bp
GT-PSFEWFNQGSYAMHTGTVPLSDYDIDIGLIFDCTRAAY-------------------
--------------KDPVALKVAVRDALKRSR-------RTVRVRNSCVTAHYL----RA
YHVDFAVYVKRADLL-DIA------------K-GKEHSE---PTRRLWEKSNPQNLTRRL
ANRFK-KDELRQYRRCIRYLKRWRDLHFTS---GAPVSIALTAAAYHWFEPR
>EP10057_Bacteria_all|CDNTase009_B07_Thermoanaerobacteritalicus 232 bp
-NVPKYTPFNQGSYAMGTGVKPI-EYDIDVGIRFDISKDY--------------------
--------------PDPVEVKKWVYDALQDHTSE----V---KMRRSCVTVTYF----KE
FHVDLAIYAANNDDKLY-----------L-AK-GKLYSD---DENKYWEVSNPLELITKI
RNK---ADDRNQFRRVIRYLKRWKDVNFTT-GSAAPTGIGLTVAAYNFLTIS
>EP10057_Bacteria_all|2642669735 232 bp
-DVPKPESFNQGSYAMSTGVKPI-DYDIDVGLEFNISKDD--------------------
--------------YKSLEVKNWVYDVLKDHTKS----V---EIKNPCVTVTYH----KI
YHVDLALYSNDNADKMY-----------L-AK-GKEYSN---SKNKRWEPADPKGLIKAI
QNK---KDDRAQFRRIIRYLKRWKDIKFSS-GNAAPLGIGITVAAYKWFNVS
>EP10057_Bacteria_all|2639222354 232 bp
LV-PTFR--DQGSYAMNTGIKPLGDFDIDQGVYFESSVTDY-------------------
--------------PDPVVLKERVHEALDGHT-------KKVEIRRPCVTVFYQ----D-
YHVDLAVYSCANAQD-YLA------------M-GKVGSE---EKYRVWQLSDPTALTDKL
FERFD-GDGRKQYRRVIRFMKRWKDVNFVS-GNGAPRGIGLTVNTHDYFQPN
>EP10057_Bacteria_all|2610217449 232 bp
DA-CPFETFNQGSYSMFTGIKPIGDYDIDVALLFNLSKDD--------------------
-------------YPNPIIVKKWVHDSICMG--Y-----DDVEMKKPCVTVKFE-----K
YHVDFAIFSKENQDNTYMAK-------------GKLHST---PENRCWEHSAPEKLVNDI
KGFPIDAQDREQFRRVIRYMKRWKDNKFKG--VNRPSGIGLTVAGLTHFQSK
>EP10057_Bacteria_all|CDNTase014_B07_Streptococcusagalactiae 232 bp
---FEKSFFNQGSYSTYTGILPIGDYDLDRGLKIDVDRHSN-------------------
---------------SPKEVKKFIFDALVSEE-------NRVKVKNPCVTVSFP----EN
VHIDIAVYCTENN-Y-FLA------------R-GKLNSI---YENIKWEEADPVELTKKI
NNAMENSEDRNQFRRVIRYLKRWKDLKFKN-QDNRPTGIGISVFAVSNFSVS
>EP10057_Bacteria_all|CDNTase040_G10_Mesorhizobiumsp. 232 bp
FHDQIEHFYVQGSMAIDATISTRDEYDIDIVAQLGSQR-H--------------------
--------------MTPLGILKALAAALKDYQ--------KIVQQTRCITLFYA----DN
MHLDVTPALRDYGTT---------------DR-QSAITH---AKDDCMVPMNAYGHAEWY
MASTPNQVVKNMATVALQLLKRYRNVRYAN-SGRIPPSVMLSYFAGA--AAL
>EP00913_Durusdinium_trenchii|EP00913_Durusdinium_trenchii_P015220 232 bp
LKGRVRRVYGQGGAAQGSSVASRDEFDIDAMLELDPEI-D--------------------
--------------RGPAFVLDLLYHTIRGESRY----YKVTTRCTRCVQVQYA----DK
MHVDLTPAILQLGTL---------------AR-QSTIFH---HRPGKRVTANPFGFTEWF
KEQTPPQHGMSRALASLQLIKRFRNLRYDL-DRRCPPSVLLAKLVAG--FRA
>EP10057_Bacteria_all|2635223833 232 bp
AG-LLTTVHSHGSRHLGTIVRPRQGFDVDLIASFETDAFLA---Y-D-------------
------------LPHGPGKLLDQLERCMDRYARA----HRLIKRYSRCITINYE----GG
MTADIAPVIDSPLQAAP----------YG-DT-HGLIPD---HEFHQYEPTNPRGYSRYF
KEAATIAVLGQLLSRLVQLVKLHRNTTFGPADDLAPSSVFLTTLVAEAYKFQ
>EP10057_Bacteria_all|2732710512 232 bp
LRQQDVNIFPQGSASTRTLIRTVRNFDIDAVCEVDISAEA--------------------
--------------KDPMAFFEAIGAALEGK---------GAECKRRCWTINFP----GP
YYVEFTPSVPLSTVPLTSSQKERNEHQFL-DT-ALAVVD---TPSRNWKTSNPAGIRDWV
NRASERQEVEETLRVAIRLFKRHRDMCVHRLLEYQPISIILVTLLTTCYEGL
>EP10057_Bacteria_all|CDNTase054_G01_Vibriovulnificus 232 bp
L--AECHIYAQGSVGIGTSVKPISDMDIDLVLHLPSQHYP--------------------
--------------TTTDELLFNLIRVLKDSQRY----GDKNMPKRRCVTLQYG----GG
FHMDITPSMPEDMDSP-----------NH-KS-KVRVAD---I-KDANSPSHPYGYRKWF
RSACSKQGRKTVLQIVVQLLKRHRDMWKQNNGDCAPISIIITTLAGLAYEKC
>EP10057_Bacteria_all|2661002518 232 bp
IL-KDAHIFVQGSIGLKTTIKPAANVDADAIVLLPNAQ-N--------------------
--------------VDSKEVLDALTKRFEEGTRT----STPIKPLRRGIRIVYA----DG
FHIDVTPARNARGNGQS----------AG-YG-NLEVPD---R-ETGWKCSTPRDYSLWL
ENLAKLYAEHNPLRATIKLLKRHRDQWALNEPEYRPISAVITTLAAKAYEKV
>EP10057_Bacteria_all|2639257753.Ga0097799_10992 232 bp
LL-EGAHIFPQGSMRLRTTINPVGTIDADAIVWLPNAA-G--------------------
--------------VEAETILAAIEKRFQEGSRV----QQSIQQLRRGIRIVYA----DG
FHIDVTPARAIGSNNQT----------EG-QG-KLEVPD---R-EHGWKASSPIPYSDWL
QEASKQYQNDDPLRAAIKLLKRHRDEWAIRKEEVRPISAVITTLATHAWLNV
>EP10057_Bacteria_all|CDNTase043_G03_Acinetobacterbaumannii 232 bp
LL-AEAHIFPQGSMRLRTTIKPVGTVDADAIIWLPNAQ-G--------------------
--------------VEASVILEAIEERFKEGARV----QKDIQPLRRGIRIVYA----DG
FHIDVTPARAIDGNDEE----------KG-EG-KLEVPD---R-VTGWKASSPIPYANWL
KYVSYQYSDMNPLIATIKLLKRHRDEWAIRGKDWRPISAVITTLATHAYSDV
>EP10057_Bacteria_all|CDNTase044_G03_Pseudomonasaeruginosa 232 bp
LL-AEAHIFVQGSMRLKTTIKPVDTIDADAIIWLPHAQ-G--------------------
--------------AGAQEVLDAIEERFKAGSRV----QEEIKQLRRGIRIIYA----DG
FHIDVTPARAINGNSQG----------NG-EG-KLEVPD---R-VTGWKASSPIPYSNWL
QVASKQYLDQDPLRATIKLLKRHRDEWAIRKADHRPISAVITTLATHAYLEV
>EP10057_Bacteria_all|2715501261 232 bp
RL-QSTLVFLAGSTAIGTNVRPLEEHDVDLMSVLLGLGAD--------------------
--------------ASPSEVKALIGRRLRENARY----AEIIEEMTRCWRIVYA----NE
FHLDITPAIRNPSCP---------------NG-GLLVPD---KELRRWKPSHPKGFRDGF
DGRALLYPVKGVLRRTAQLLKRHRDVYFEDKSLSPPISIVITELAARAYEHL
>EP10057_Bacteria_all|2686558267 232 bp
LL-TDIVVYPHGSFALGTANKPLAEFDIDLICLLKRGHAG--------------------
--------------LDPASIKKLIGTRLRHP-EY----RKILEEKKRCWRLNFP----GD
FHIDVAGTIPNPKCV---------------ND-GELVPD---KALKEWHPTNPRGFKNLF
ERRTMLQKIKGVLRRLVQLLKRHRDHHFLEEQDVAPISVIITTLAMRSYEHC
>EP10057_Bacteria_all|2645020956 232 bp
LL-HDLSIYLQGSTALGTSVRPINEHDVDLVAFMPAGTTV--------------------
--------------WTPAYIKKVIGDRLKAHATY----ARLLEEKIRCWRLVYA----NE
FHLDITPAILNIACR---------------NQ-GELVPD---KSLREWKGSNPRGYRKAF
ETRAALTSGRSILCRIVQVAKRHRDVHFEARLALWPISVILTTLIAWSYERC
>EP10057_Bacteria_all|2507506249 232 bp
LL-ANIEIRLQGSVAIGTAVKPILEHDVDLVAHVPDVEVA--------------------
--------------ISPALLKQRIGDRLRANGKY----APLLKEMPRCWRLDYA----GE
FHLDITPSIPNPECR---------------LG-GELVPD---KTLKDWKASNPLGYRTKI
ERRAAINRLKGLLRRTVQIAKRHRDIEFIDDDGLAPLSIIITTLVSRAYEFC
>EP10057_Bacteria_all|CDNTase048_G05_Afipiafelis 232 bp
LL-TSIAIRLQGSVAIGTTVKPINEHDVDLVAHVADLDLT--------------------
--------------VSPALLKQRIGDRLRSNGHY----APLLVEMPRCWRLDYA----NE
FHLDITPSIPNPECR---------------FC-GELVPD---KTLKTWKASNPQGYRAKF
ERRAALERLKGILRRIVQIAKRHRDIHFIDDQGLAPLSIIITTLASRAYETC
>EP10057_Bacteria_all|CDNTase046_G05_Bacilluscoagulans 232 bp
FNNAKIEIYPQGSLSIGTTVKPLQEYDLDLVCQINENWQG--------------------
--------------KDPLQLLNSIEKRLRENEIY----DKMIERKNRCIRLNYA----NE
FHMDILPAHPLDHST---------------ST-NVKVPD---RKAKNWKDSNPKGFSQWF
NEQALQVERKPPLKRAVQLIKRYRDIYFEKDPDSAPISIVLTTLACNFYSEQ
>EP10057_Bacteria_all|2648906847 232 bp
---IKADFYPQGSFRLGTVVRPLADYDLDVICQLKEDKAS--------------------
--------------TDAKTVKSKVGNALKASKLY----ADRLLEDDRCWTLEYA----TG
FSLDVVPCVGQSEDIILSVEALGVPASYA-QE-AIAITE---RMQYDWQASNPKGYALWF
DSINRAILERSALQRVIQILKRHRDLFFIEERKTKSL---------------
>EP10057_Bacteria_all|2609586527 232 bp
LAIYNPRLVPQGSFRIGTVIRPDCEFDVDTTCWLMI-NLP--------------------
--------------DSQYRIKQLIAHRLNQNANY----QRMLKEKHRCWRLIYS----ER
FHLDIVPAVPDDYLQF---VRLGVPEEFA-KH-AIKITD---DRTTDWMGSNPEGYALWF
LEVMKVYKIRTPLQRGVQLMKRHRDQKYGD-DDFKPISVIITTLAALSYAEV
>EP10057_Bacteria_all|CDNTase050_G06_Mycobacteriumintracellulare 232 bp
-E-HRCRVYPQGSFRLGTVVRPHGDFDIDLVFLMLLAKEA--------------------
--------------TTQARLKQDVGDLLHSYLDW----KERCESRRRCWTLDDP----VG
FHLDVLPAIPDLEYL---------------PT-GILLTD---KELFHWQHSDPIGYANWF
RRRSQEWEFRTTLQRVVQVLKWHCMLYFADDPDNRPPSILITTLAAKAYRGE
>EP10057_Bacteria_all|2562051529 232 bp
LSDKKPDIYLQGSFKLGTAIKPLGNYDIDIVCNFTSKKHD--------------------
--------------QSQFSLKQSLGEVLCNYSKS----HSMLEESKRCWTLKYV----DN
FHIDILPSVPLNDQ--------------N-DG-FIAITD---KTSDDWETSNPKAYAEWF
RNISEFYTVKTPLQRIIQILKRHAEICFSN-LEFKPSSIIITTLAAKQYTFA
>EP10057_Bacteria_all|CDNTase052_G07_Escherichiacoli 232 bp
VAKYDPQVYVQGSFRLGTAIRPLEEYDVDSVCLLQSGTKD--------------------
--------------LTQYNLKTLVGDEIKAYRKA----QNMVREGRRCWVLDYA----DQ
FHMDVVPSLPNATQQRILLETYGYDLKWS-ET-AMVITD---IESDNWQRSNPKGYAEWF
KMRMRDYKVRTPLQSAIMILKRHRDGMFEK-YDERPISIIITTLAAHAYNGE
>EP10057_Bacteria_all|2712395153 232 bp
VSRYDPQVYCQGSFRLGTAIRPHEEYDVDSVVELRLTKRE--------------------
--------------KTQYQLKLMLGAEIHAYHDA----MDMVREGNRCWILDYA----DQ
FHMDIVPAVPNHNQHYMLLNSLSLDTRWA-ST-AISITD---RRTDTWPRSNPKGYASWF
ASRQAIFKVKTPLQSAIMILKRHRDNMFA-DLDMRPISVIITTLAAHAYNNQ
>EP10057_Bacteria_all|2730460220 232 bp
VHHLKPKISAQGSFAQGTVIRPVDAYDVDVVCELEKDHTR--------------------
--------------MSQAELKSLVGLEIKAYATR----HQMPQDCRRCWTMEYA----DD
FHMDILPSIPGTGGYVASLVAAGYDRSYT-ST-AIGITD---KKGVTWLVSNPKGYLRWF
RGRQRQHEVQTPLQDAIKLLKRHRDVMF-D-DEHKPISIIISTLAAASYNGE
>EP00903_Cladosiphon_okamuranus|EP00903_Cladosiphon_okamuranus_P004169 232 bp
LGGFQEIGTEQGSFRLGTVIRPLEGYDLDLVCRVQLDRTK--------------------
--------------YSQKDLKELVGAEVISYSRK----QGFPSEGRRCWTQQYQ----DD
FHMDILPSILAGERYRSRLAEAGVEERLR-AE-AINITD---RTSLTWPRSNPRGYAVWF
EMRMDVYELKTPLQRAVQLLKRHRDQMFRN-PAGKPISIILTTLAARAYAGE
>EP10057_Bacteria_all|2645062846.Ga0102370_1353 232 bp
D---VDEVISSGSLARGTHKDPI--HDVDVVIVYDGAKHPD---W-GG------------
------------PGSSAEDALNHTRSRVNALTNT-----DKLAWRNHAVKCFLDDPDPNA
FTVDAMPALRR-NG-------------------MLLIPE---AASKDWVPCNPEYLIKAV
ADK-H--AEWSSYAGTVRMLKWWASEQD-----IKIKSLVMEVLALHLLPAN
>EP10057_Bacteria_all|2724297812 232 bp
D---VKVVWGSGSLARSTQLQPV--HDVDLVVEFDQDEHPD---W-GE------------
------------DGGSAEEAIERCHDLVNDLSHS-----AQLITANRAAKCFVDPPQDNA
FTVDVMPALRRPDG-------------------I-LIPF---KKEERWSLADPEYLINEV
ARR-Q--QDWSLFRPLVRVLKYWSRQHV-----TTVKSLVMEVLALDCLSVS
>EP00053_Salpingoeca_punica|EP00053_Salpingoeca_punica_P002811 232 bp
----VERMEPIGSFARGTAIHPL--HDVDLLVVIKGKEDAA---T---------------
-------------------AVEEVYKLLGNTFP------LRIQ--GKSVGIRFPH---TS
ITVDVVPGAKASTE-------------------GYSIA----LDGAIWIFTNPQASLMKV
QEKSK--AVKRRLKQVIKLLKYWNLCKSC----KKPKSYHLEVMCYNLLPDT
>EP00019_Armaparvus_languidus|EP00019_Armaparvus_languidus_P011440 232 bp
----VEKTFCSGSFARKTAIRPI--NDVDLFVVLKPQCLCE---N-SLT-----------
---------DLKTVVKEILVKNVEQQELSGREQ----------SVGLCVNHEAND---AK
PTFDFVPAIQVSID-------------------RYLIC----KDD-IGVLTHPKAVELVT
SRLEK--K-VSGFVDLVRCVKYWNSKQT------------------------
>EP10057_Bacteria_all|CDNTase023_D05_Pseudomonasaeruginosa 232 bp
----IARSFLTGSYARYTKTKPL--IDIFFVLKDSEK--H--------------------
--------------YAASVVLDDFHSALV-EKYG----SAAVRKQARSINVDFG----VH
VSVDAVPAFDTG-D-------------------QYEIPD---TASGKWIKTDPEIHKDKA
TAAHQA---ANEWKGLVRMVKYWNNNP----G-KPVPSFLIEVMALECLYGG
>EP10057_Bacteria_all|2504963292.Metme_00041510 232 bp
DE--KIDQIFGGSVAKHTYVDGL--SDIDCLLVVNDTNLE--------------------
-------------KGGPKTALSLIENVLKQSLKG-----AEISVGDLAVTVHYG----DG
MEVQLLPAVKSGD--------------------SLKIPA---RNSDQWSSIEPKKFQAAL
SDHNS--RCDGKLVPTIKLAKAIIGQLP-----RQLSGYHIESLAIDAFKGY
>EP10057_Bacteria_all|2712838647.Ga0156170_11504 232 bp
--GGTVDLVYGGSVSRHTYLEGL--SDTDALVIIEPDDV---------------------
------------GHKSPERLKDRFAQRLRELFGN-----DNVKVGDLAVTVTV-----RG
KDVQLLPVMRDGEG--------------------YRI-AA--PDGRSWSKINPRAFAEKL
TQANK--AQDGKLIPAIKVTKAIIATLP-----QQLTGYHVESLAIEAFKNY
>EP10057_Bacteria_all|2713137276.Ga0156329_136615 232 bp
--EGTLDPILGGSVRKHTYVDGI--SDIDTLVILRDPTL---------------------
------------RSLSPKEVLAYFEQKAREGLAG-----WEVSRGKLSVTLR-K----EG
LEIQVLPAVLENGK--------------------THI-PS--ARGDRWSDINPQAFFRKL
TDTNN--KLGGKVVPVIKLAKIINSQQP-----LQLTGYHIESLAIESFKAY
>EP10057_Bacteria_all|2745992741.Ga0133197_12133 232 bp
--EGFFDLKFGGSVIKNTYSAGI--SDVDMLVQINNTSY---------------------
------------AKAQPMEVLKHFKGQIEKRLPK-----TEVKIGKLAITVKFK----SG
HEIQLLPSIKTETG--------------------YRI-PR--PGENNWSNVRPRKFAEKL
TNVNK--LNHNKIVPLIKLMKNINAALP-----RQLSGYHLESLAIDAFKNP
>EP10057_Bacteria_all|2753170784 232 bp
DPDLGLGYYVYGSWGKGTAISPP--YDVDMYYRVPIEEFER---F-DR------------
-----------YAGNGQSGLLASVRETLLDRYPQ-----TRIRGDGQVVVIDF-----NS
LTIEVAPCLERQNG-------------------SFLIPNS--NQGGAWMVAEPRSEISQL
NYVDS--ISNNNLRPLVQMAKQWKRHCN-----VPIKSFYIELLATEYMRSC
>EP10057_Bacteria_all|2701420255 232 bp
LANDKSNSLQAGSYGRYSGIKGI--SDLDMLYIIPSDSWTI---Y-R-------------
--------------KDPSKALDHAKTAIQKTYKN-----SSIRKDRNVVVIEMQ-----D
FTFEVVPVFEW-QG-------------------VFKYPDT--YNGGQWRKCNTRAELRAF
RELNN--ERNDNLRKLAKMTRAWKARNN-----VKMSGFLIDTLCYRFFTNN
>EP10057_Bacteria_all|CDNTase029_F03_Campylobacterjejuni 232 bp
TESKISNSLQVGSYGRFTAIKGI--SDLDMIYILPRTEYKR---F-K-------------
-------------DHGQSALLQEVKKTIQSRYPK-----TDMRRDGQVVVISFT-----N
YQIEVLPAFECKNG-------------------SFLYPDT--NDGGSWKNTNPRLEIKAI
SDLH---EKNKNLRNLCKMIRSWKNYHS-----VAMGGLLIDSLAYNFLNST
>EP10057_Bacteria_all|CDNTase032_F04_Escherichiacoli 232 bp
TSSRVANRLKVGSVGRHTAIKGI--SDLDMLYIMPPNQYEY---Y-NR------------
------------KDNGQSALLTDVRNILAEEYPD-----QTVKKDRLVVQIIFK-----N
FYVEVQPVFRQDDD-------------------SFKFPES--YNGGAWRITKPLHEKAAM
TAFSR--DKSNNLRKLCKMIRAWKNLHG-----VNMGGLLIDTLAYRFLSST
>EP10057_Bacteria_all|CDNTase031_F05_Leptospirainterrogans 232 bp
TDSKIANTLQVGSFGRKTGINGI--SDLDILYFMPKGKWDT---Y-K-------------
-------------DSKQLSLLQDVKSAILKRYPK-----TEVRVDRLVVTITYT-----D
FHIEVQPVFEQDDG-------------------SFKYPDT--KDGGNWKITKPREEMEAV
SKLDA--DKNSNLKRLCKMARAWKNKHG-----VEMGGLLIDTFAYNFLSST
>EP10057_Bacteria_all|2644353713 232 bp
TQSKTANTLQVGSYGRWTAIKGI--SDLDMLYIMPVSAWNT---Y-KD------------
------------G--GQYKLLSKVCEAIKARYPK-----TDVHVDGLVVRVLYA-----D
FHIEVQPVFEESDG-------------------SFTYPHT--ANGGSWKTTKPRLEMKAM
TESEQ--QKNRNLRRLCKMARAWKNKHG-----VAMGGLLIDTLAHNFLKAT
>EP01037_Dinobryon_pediforme|EP01037_Dinobryon_pediforme_P016621 232 bp
TDSKTANSLQVGSYGRWTAIKGI--SDLDMLYIVPAGAWES---Y-K-------------
-------------TAGQYRLLSRTREAIKARYPR-----TTVYVDRLVVRVLYK-----D
FHIEVQPVFAEADG-------------------SFTYPDT--KDDGAWKTTKPRLEIAAM
AEFDQ--QKNKNLRRLCKMARGWKNKHG-----VAMGGLLIDTLAHNFLLST
>EP10057_Bacteria_all|2703193957 232 bp
SSSESLHGLYVGSYGRGTEIA-T--SDIDILVELPHETFRQ---Y-DR------------
-----------YTYNGQSALLQDVKSVIQTRYST-----SHLRGDGQVIVIDWT----DG
ITFEIVPAFSQVNG-------------------GYWYPNT--HDGGSWATTNPKSESNSL
KGLSL--FFGNRPKHLCRMTRAWRDANN-----IDIHGIAIDSLVFNFFQET
>EP10057_Bacteria_all|CDNTase066_F03_Enterococcusfaecium 232 bp
SESDTAHSLYVGSYGRGTAIS-T--SDIDIIVELPMAEFDR---F-KN------------
-----------YLSNGPSKLLQVIKNAFQEILPN-----SDIRADGQVVKINFH----DG
IKFEIVPAFNEKDK-------------------GFIYPDS--NMGGNWKATNPKKEQEAM
KLKN---KSNNLLYATCKHFRHVRDFTS-----YHLSGIVIDSFVYEFVENN
>EP10057_Bacteria_all|2503830494 232 bp
YVNDAAHSLYVGSYGRGAAIN-T--SDIDILMLLPDAARKR---F-DA------------
-----------YAQNGQSAILQVVKDSIRETYAT-----SNIRADGQVVKIIFT----DG
TKFEVVPSFKNRWR-------------------DFTYPDA--NMGGRWLSTNLKAEKDAM
DSKNKE---NGSLKNLCKRIRYIRDYKS-----YHLSGIVIDSFVYDWPDGG
>EP10057_Bacteria_all|2559042477 232 bp
SLSETNNSLYVGSYGRNTAIS-S--SDIDILVILPAKEFDW---A-NN------------
-----------LKGNSQSRLLQAVKLAIKDAYST-----SEIRADGQIIKINFR----DG
IVFEILPAFEQFDK-------------------SFVYPDT--NKGGKWKITNPRKIQEAM
KEKNK--MSNDLLTFTCKIIRIIKDFQS-----YKLSGIVIDSFVFHFLPSY
>EP10057_Bacteria_all|2518697707 232 bp
SESEVAHSLYVGSYGRSTAVK-T--GDIDILYSLPQSEFDR---F-QK------------
-----------VNGNGQSRLLQALRGAIKSSYPT-----SDIRADGQVVKIQFS----DG
MKFEVLPAFHKVDS-------------------GFRYPDS--NMGGNWKSTDPKAEQEAM
KEKNK--ESNGLLQATCRHLRLVRNFST-----MKLAGIVIDSFAYSFLAQG
>EP10057_Bacteria_all|2562623728 232 bp
TNSEIAHSRYVGSYGRGTAVS-T--SDLDVLMELPNNEYDH---F-TS------------
-----------LTGNGQSRLLQAVKDSILETYPT-----TDVKGDGQVVIVKFS----DG
MKFEILPTFRKIDG-------------------TYKYPDT--HMGGNWMTTNPKAEQDAM
DEKDNY-YSNGLLKDTCKHIRYIRAFKS-----YHLSGILIDSFVYRWLRDG
>EP10057_Bacteria_all|2504769255 232 bp
QPEPVAHCLYVGSYGRDTDIL-V--SDIDVLFWLPKARLAR---Y-QD------------
-----------RITNGASGLLQDLKKSIKRTYTS-----TSLRADGQVVVAPFN----DK
VRFEIVPCFEQADK-------------------SFIYPDT--NQGGSWHKTDPRPEIEAV
NAMDK--KTNGLMKNLCRMTRAWKQEWN-----VPISGLLIDTLVYNFLNQW
>EP10057_Bacteria_all|2619665229 232 bp
SSSETAYSLYVGSYGRDTEIW-T--SDIDILVHLPNEIYHK---F-NA------------
-----------YASNGQSALLQDVKTVLQKTYSS-----SHIKGDGQVIGINFT----DG
INFEIVPAFLNTSD-------------------RFTYPDS--NNGGSWKVTDPKKETSAI
NEKNS--VTNGNLKRLCRMMRSWKGKCD-----VPISGILIDTLAYNFISTW
>EP10057_Bacteria_all|644985061 232 bp
SSSDEAHGRYVGSYGRGTRIDG---SDVDILFRFPYNMYVK---Y-DA------------
-----------YASNGQSALLQAAKMSIATTYPS-----TRLKGDGQIVAVDFS----DG
INFEVLPAFECEDG-------------------SYLFPDS--NGGGRWRACDPVAEINEL
NSMDE--ACNGNLKRLCKMARAWREANS-----VSISGIAIDVFAYNFMKHY
>EP10057_Bacteria_all|CDNTase030_F03_Desulfotomaculumhydrothermale 232 bp
SSSEISHSRYVGSVGRGTAIRGV--SDVDMVMELPSDVYWQ---H-DA------------
-----------YKSNGQSALLQAVKESIKKTYPN-----THNVGDGQVVVVSFT----DG
IKFEVIPVFLNR-E-------------------TYTYPDA--NNGGGWKVTDPVAEINAI
NDANN--TYNQKVKHLAKMARAWKEKCN-----VPVPGILIDTLVFNFMKKW
>EP10057_Bacteria_all|2620036276 232 bp
TESETAHSFYAGSYGRNTKIKGS--SDLDLVYVLPYETYVL---Y-NS------------
-----------YSTNGQSALLQSVRNSILSLYSS-----TAIKADGQIIEVSFG----DG
MKIEVLPAFL-NDG-------------------TYTHPNS--NDGGKWAVTDPKAEIEAI
RKRND--ACNKNLIKLARMARAWRSTWA-----VPISGILVDTLAYQFIENW
>EP10057_Bacteria_all|2520603666 232 bp
IDSYVQNTIQVGSYGRDTAIVDA--HDVDVLFKLPFSVYQQ---Y-NG------------
-----------YLSNGQSALLQAVRNSIQRTYPS-----TAVGGDGQVVVVSFA----DQ
MRFEVLPAFLNSDI-------------------SYTHADS--NNGGSWKTTNPQAEINEI
HRLNG--LYNKNLKRLCRMARAWRRHCG-----VQLSGIQIDTLAAQFMASW
>EP10057_Bacteria_all|2640843243 232 bp
LDSKSANRFYVGSYGRNTSIPSV--SDVDVVYELPVALYER---F-HR------------
-----------HAGNGQSALLAYVRNSIQNTYPT-----SVVAGDGQVVVIHFT----DG
IRFEILPAFSNVAD-------------------TYTFADS--NGGGTWRECKPKQEMAAF
SARNA--QCNNNLVSLCRMVRAWRDHNK-----VGMSGMLIDTLAYQFIATW
>EP10057_Bacteria_all|2677096517 232 bp
LESKTENGIYVGSYGRTTAINGV--SDLDLIFVLPDILYSQ---Y-ND------------
-----------RQGNKQSQLLQDVRDSIKKTYPS-----SKVRGDGQVVVIEF-----KN
DFIEVCPCFLKSDG-------------------SYTFPDS--NNGGTWKKTNPIPEALEI
NNYNN--LCNKNLIILCRYIRAWKNKCG-----VKIGGLLIDTLVYDFFKSD
>EP10057_Bacteria_all|2691274412 232 bp
SSSGEDNILIVGSVGRGTAMHNV--SDYDCIFELPSEKFKQ---F-DN------------
-----------YSGNGQSALLQEVKKEIKLSYPT-----TKVKGDGQVVVVSFI----DG
-DIELVPAFRQSDD-------------------NFKYPDS--NNGGSWKKTKPLPEINEA
ERLTK--LIETHYINFCRLMRHWKNEIG-----FKFKGLLIDTMVKNFFEED
>EP10057_Bacteria_all|2608629343 232 bp
ISGETEHMYIVGSVGRKTAIKGS--SDLDLLFVLPDDVYDK---Y-NG------------
-----------YESGGQSQLLQEVKNVLKERYPK-----TDISGDGQVVVIEFD-----A
YTVELVPAFINDAS-------------------SFIYPDT--HDGGSWKVTKPLLEQAAC
DDYDD--SSNGAFRDFAGILRAWKNNIG-----FSFSGLLIDSLVAEFFEKN
>EP10057_Bacteria_all|2629988828 232 bp
NESEEENFILVGSLGRHTAIKGV--SDVDIAFVLPNSIYKK---Y-ND------------
-----------RKNNGQSELLQDIKKTLSELASR-----TIVRGDGQVVVLEF------N
YTVELCPYFYKDEN-------------------TYIYPNS--NNGGSWKTTQPILEITES
EKMMD--ETHNNYQAVCNLTRAWKNKVG-----FKFGGLLIDTLVCNFFNSH
>EP01118_Nematostelium_gracile|EP01118_Nematostelium_gracile_P018444 232 bp
EL-FVKKNFTNGSYDRDTIIRPL-DVDIFCVLKQEAWEDKY---K-Q-------------
-------------LPNPQSVLTKIKDYLNKQT------EYKDKQDRPCVTICLS----N-
KNFDIPCFEAF-G------------------G-GYYIPN---YELNGWVFSYPEQLYSDL
ERVHK--LRNYRVKQVIKAVKYWNRNLE-----KLIPSYHIEEIAITLFSVY
>EP10057_Bacteria_all|2752676625 232 bp
D--RIEKVQIFGSYDRGTYLPPY--SDVDIMIIFKTNE----------------------
--------------YQPDTFLKHLRQFADKIYPR-----SEVIPDHPTISITLN-----H
IRFELVPAFNSFWN-------------------GLKIPAP--KKELKWITTSPTELKNDL
ERKNE--KENQQIIPLIKLIKYFNSLKE-----KPYSSFQLEKVAINL-SYS
>EP10057_Bacteria_all|2688216524 232 bp
N--EIKAQFQFGSSTRGTILPER--SDIDYMIVFSNGG----------------------
--------------YRPQTYLDRLRRFVADTYKA-----SRVHQSHPTIVLNMN-----H
IKFELVPAVEHFWS-------------------GYDIPAK--ADYEDWIGTDPNDFNDDL
TSRNQ--MYSNLTKPTIRLLKYWNAQNG-----YPFESFELEKQVVDM-FFF
>EP10057_Bacteria_all|2737991992 232 bp
S--EIKEHFVFGSYSRNTMLPRF--SDVDYMIVFKNVI----------------------
--------------HQPQTYLNKLKKFVNFYYST-----SEIKQSHPTIQLNLN-----H
ITFELVPASHSIFY-------------------GYQIPSK--DLLGRWMQTDPLDFNMQL
TNCNK--NNKSLIKPLIRIMKYWNANSG-----YVFESYQLEKKIVSF-NYF
>EP10057_Bacteria_all|2657494544 232 bp
S--VIQQHFRFGSSTRGTILPER--SDIDYMIVFSENN----------------------
--------------ATPQTYLNRLKAFVEKYYRS-----SEIRQSSPTIVLELN-----H
IKFDLVPATRTWFG-------------------ELQIPN----GSGGWMTTNPNDFNATL
ENKNK--EHGSLIKPAIRLFKYWNATSG-----FPFESFEMEKWVCGL-SFW
>EP10057_Bacteria_all|2665453133 232 bp
PNLYSEKNIYFGSFARKTKIKDL--DDIDIMITLSAENGTY---I-EYS-DKIEII--VE
EADMLKKCFDDSNRLNSRRVINKFIELLKKIPQY-----SDIKRNQEAATLKLAT---YK
WNFDIVPCFFTKKD-LK-------------GNTHYLIP----DGNGYWKKTDPRIEKSII
SELNQ--INGGKLLDIIRIIKYWNKNSMA----PTMPSYLLEIIILNYYQDN
>EP10057_Bacteria_all|2702748174 232 bp
PKLYTSKHMPFGSFARNTKKRPL--DDVDILLCMNANGVTY---S-EIG-NTVYMT--AP
EAYPFNQCSDTSGYVSSIKVLNRVKSYLNQVPQK-----ADIKRDGQAMTMKLSS---YD
WNFDIVPCFHTTPE-SD-------------GRQYYIMP----DGSGNWMKTDPARDQHYS
TSVNQ--ANDGNVLSIIRLVKYWNKRGSM----VNAPSYLLENLVLNYYENN
>EP10057_Bacteria_all|CDNTase025_D12_Escherichiacoli 232 bp
PYIYQDIHINFGSFARRTKIRPL--DDIDIMIGIKSDYCTY---Y-ENN-EDIKIL--ID
STARLNNTHDNTTYVNSRKIINLFVSELSKIEQS-----SEINRRQEAATLKLKS---YD
WNFDIVPCFITVPD-IY-------------DRTFYLIP----DGNGHWKKTDPRIDKNRT
TDINV--KHDGNMLNVIRIVKYWQKRKTM----PTMSSYLLETILLNYYDNK
>EP10057_Bacteria_all|CDNTase027_D12_Shigellasonnei 232 bp
PVSFPAIHIAFGSFARRTKIRPL--DDIDLMFGLTGQGATY---T-ILS-DRITVT--SS
GGSRLHSRHSGADTVCSVRILNAFKNRLQDIAQQ-----ADIRRNQEAVTLKLVS---KD
WNFDIVPCFITSED-AF-------------GRTYYLIP----DGNGHWKFTDPRKDRDRV
TTINV--QNNGNVLNVIRAVKYWQRRPTM----PSMSSYLLETLILDYYAGR
>EP10057_Bacteria_all|CDNTase034_D_Bacillusthuringiensis 232 bp
LTLYKTPFVYFGSYFKKTKVTNV--DEFDVLVVIDSNDGQF---S-QGG-EVIGLG--SA
SNHKDKKKKSDDSGVSPSKLLNWLKGIAEEVVEG-----QAPERDGQAITATIKS---KD
LKIDLVPAGIFEED--D-------------GTVFYIIP----KGDNGWIRTQPKDDMKEL
EDAAN--EKT-QFRNIIRLVKFIRGKYK-----FKVSSFAIESAVVNYSKTT
>EP00011_Vannellida_sp_DIVA3517612|EP00011_Vannellida_sp_DIVA3517612_P013879 232 bp
GNTGEINFVLGGSYGKNTQIS--KQFDFDILVVFRCKEYQL---A-HV------------
-----------RRCHSDRLLRKVAKEVTVSLGIK-----QTPTRTAPSVTVQYAS---VT
MSFDLVPALHVN------------------GS--FMVPP---IKDGKWTWSHTYSEKLQF
SAA-R--RDAATFVPVIKAMKLLRDAHS-----WNISSFVLETIVLQLSRDK
>EP00092_Neocalanus_flemingeri|EP00092_Neocalanus_flemingeri_P006138 232 bp
L--PFQKLKISGSISEETKIRPL--DEIDFIIQCKLKVDL-QVSDEALELSPRKLKDSKQ
PFPHLANVIGTGDILEPETFSKFMEDFVWRTLTERNDGKNEQTKSGFFMNLEYELNSTQE
MTIDLVSVLTLSREYEYIRHV-MEMNKFRFLQENKLLSSND-VKKGNWRMSFSNGEKKLI
CL----------HRDLFRVLKYLNKA---SEHHIDIPTYYLKEIFCSFIQGI
>EP00092_Neocalanus_flemingeri|EP00092_Neocalanus_flemingeri_P036938 232 bp
M--PCKKLDISGSVSEETKIRPL--DEIDFVIKCRLDIDL-QVSDETLEASPKELKDSKQ
PFQHLANVIDKGDVLTPERFSIFMDDIIWQALNEFEAGKNEQTKSGFFMNLEYVLNGKQE
LTLDLVTVLILSREYQKVLKV-MDKNKLKFLQNNSLLSCSD-VKNDKWRMSFSNGEKKVI
NL----------NRDLYRTMKYLNKC---SEHHIDIPTYYLKEIFCSFIQGI
>EP00092_Neocalanus_flemingeri|EP00092_Neocalanus_flemingeri_P010704 232 bp
F--GQQDIHFSGSFYDKLKVGNR--HEFDLNVIYKVPEDGFEIIPHPTQAQFMEFSTKNR
NTDRFQAIDN---KISSEKMKAVMKSAADRALTNIGVVQVTRTDSL-PYTLVLKPTSFSR
VDVDLVPALKVSTTLPQSVNNKKSV------DQFLAIAI---VHKEKLEVDFPQISREIL
KG-------KASAKMAIRLLKQERNE--KGGPMEKIWSHAIKTAALHEVKNP
>EP00098_Tribolium_castaneum|EP00098_Tribolium_castaneum_P012853 232 bp
S--K-WKIFGVGSIYDEIKIGKA--DEFDIDLLLRLPPNLELSLEEKTVPGFTKFQIKN-
HYSDMKKFVDSKNYLLSEHMRSFILEIFTKALAHFPIEHK---YIQPALTLTIES-QNFH
VSVDLVASFILGKNWPETVQN----NPHAFPSDFFVVPARPDQKERLWRLSFHVQERQIL
QN-------RHRMKAAIRVLKRIRD----HFA-HPVHSHAIKTLFLWELNPT
>EP00098_Tribolium_castaneum|EP00098_Tribolium_castaneum_P016552 232 bp
-----QDISYVGSFYDGLKIGSP--NEYDLDCNLRFPKLAEATIEENNTPGFVHVVLKN-
AYPNLDKLLDG-NRLSTKKTKSWVESLIDTAFHNLKVNPI--------------------
-------------------------------KTFFVVPKSPDLDVYNWRLSFQEQERELL
HN-------YKNMKSSIRLIKKIRD----RHD-HNIASYFIKTVFMWELENF
>EP00082_Ixodes_scapularis|EP00082_Ixodes_scapularis_P011541 232 bp
F--NLNRLEYTGSYYDGLRTKKA--DEFDINLVLNLPFEKDEFTVSDGCPGYVCYKIGPA
-VPHLLKWRDAEKRLKPDRVKQWLQSVFDRFLQTYVSCSDALVQPGPAIPYLFHP-----
-EVDLA-----------------------------------ETVTR--------------
----------------------------------------------------
>EP00794_Sanderia_malayensis|EP00794_Sanderia_malayensis_P000175 232 bp
F--NLKNNHYGGSYYDGLRIGEA--TEFDLNIILRFPFQENIMFDTTSVPGYVFVGLSRP
PYKKIDKFIGKDNKFMPGNVRNWFEGVCSKARLLAMINIAKLRKSGPALTLEIQPRQNPM
ISVDLVPVIQKGGNA----------------DVMYCVPKSHHRDAYLWRCSFPQKEQAIL
KN-------SGCAKMVIKLLKKMRD----RQGWHCLASYYLKTVVM--L-CK
>EP00794_Sanderia_malayensis|EP00794_Sanderia_malayensis_P000176 232 bp
F--NL----HRGSYYDSLRIGEA--TKFDLNIILRFPFQEDITFDTSSMPGYVYVGLFRP
AYKKIDSFIDHDKKFMPEKVRSWFESVCTKAVYRVRLNIRRLPRSRPNLNLEIQPQHNPM
ISFNLVPVIQSPDFS---------------GAVMYCVPKPHQINALLWRCSYPDKEREIL
E-------DGGCAKMVIKLLKKMRD----WQKWHRLENYYLKTIVML---CK
>EP00110_Nematostella_vectensis|EP00110_Nematostella_vectensis_P024674 232 bp
P--LRGDLLYTGSMYDGLKTQAA--DEVDVMIPLKIRG-GVEAQNRQIPHGFARLKLRP-
GEYGYDRFLDYDDYLKVDKVYQHLESLVDRAINQFEINEGRSVKHGPAVQLDVYRYK-KL
MSIDLVMAFEVSGEFY--------------------VTKKYSDISTLFRQSFSLKEKEIF
NRLDG--QGNGCKKEVLKIMKTIVS---TDNSRGNLTSYHLKNAFLRY----
>EP00111_Clytia_hemisphaerica|EP00111_Clytia_hemisphaerica_P015577 232 bp
L--TCKNTEYTGSTYEGLKISGD--LEFDVMFLFEGGE-DLKVLPIKDEEGFAHLALDNG
KKNAITKSADKDGKLS-KKLKDKFKGTLQNFINNSPQYKETMKEHGPAIQFDIKRKKDLW
YSVDLLPSFEVKVNIY--------------------VPKK--GTQNSWRRSFSKEEKALL
RDIDS---GNKNRREVARTLKAMIK-----KELKNIPSYAIKTTLLHICGES
>EP00112_Aurelia_sp_BirchAquariumsp1|EP00112_Aurelia_sp_BirchAquariumsp1_P007902 232 bp
F--NM-KLEYRGSVYEKVKIKQA--NEFDFDLRIQLQL--EQDMEKGVPSEYTTYELHPV
VRETWENLADKGKLLSPERVVATFANLVKQSIDDIN-KAFSIKTNHPAVTISFKKKGKLI
TDVDFAPVIEVR-KWPKKSRRKWDIIDDLINSTVYLVPKLYKRRHLFWRYAFNKAEKRLL
LKSD-PGRKNLCRRNVLRILKGFIEDL----QLSGIRSYHMKTVLLHESAFP
>EP00112_Aurelia_sp_BirchAquariumsp1|EP00112_Aurelia_sp_BirchAquariumsp1_P025430 232 bp
F--RM-SLEYRGSVYENVKIKEA--DEFDFDLPIELRI--NQGRLHDVPSEFTFYKLKPS
LQKRWRNLADSGLLLSAERVVARFASLVSQAVCEIN-EPFEIVTNHPAVTIRFKKKKTTI
YNVDLAPVIEVT-KWPEQTEGNWEIIENLKKNTVCLAPKLYRKRDYLWRYAFNKGEKKLL
KKSN-PGQSNSCRKNVLRILKGLILDL----NWNCLRSYHMKTVLLHESSWP
>EP00105_Crassostrea_gigas|EP00105_Crassostrea_gigas_P005373 232 bp
-----ITLLKSGSYYDRTKIDYN--DEFDFMFYPDIRM---EADFTNCPPGYCKIRKGE-
TNKDLDPFIDRDGYLVPELYKAHMFDIFEKCFRQGR--RTARKPESPAYTLLFSLGGKSP
IDIDLVPAIRIDGW-PKT---GW--DNAKVMQCFYLVTKRYPDVCQLWRVSFSHAEKELI
LHANK--SDNGCRKDILKILKKIKEDIKTPVEMNKFCSYHLKMFILEF-FDK
>EP00105_Crassostrea_gigas|EP00105_Crassostrea_gigas_P036201 232 bp
-----IKLFRSGSYYDRTKIDYN--DEFDFMFYADIRM---EADFTNCPPGYCKIRKGM-
TNTDLDPFIDRNGYLVPELYKAHMFDIFEKCFRQGR--RTDRKPESPAYTLLFDLGGKPP
IDIDLVPAIRIDGW-PK--P-SW--KSMRAMQCFHVVTKKFPDIRLLWRISFSHAEKELI
LHANM--SDNGCRKDVFKILKKIKENMKNPTEMDKFCSYHLKMFILRF-YDK
>EP00105_Crassostrea_gigas|EP00105_Crassostrea_gigas_P044609 232 bp
F--EVADIIPTGSFYEGTKVGAP--DEFDFMLTLAKLSVPD---K-IL------------
-----------HPGVWYPHIKLQPE-DFPSQYKDKD--FLGNPRFVV--LDFWK----EK
IGVDLMLAMDH----------PSLESFKDLFKHCHVVPKSNMARTKCWFVT----FSRME
RELIS--NMNEHHKKCYKILKSLISCDINMRKCMNLSSCTLKTALFH-VYGE
>EP00111_Clytia_hemisphaerica|EP00111_Clytia_hemisphaerica_P010163 232 bp
I--YSATIQPAGSTSTQTKIVKA--DEFDFNIVLKQKFHSFKVSYHAFQPLDKHIGMVKV
ESNIAAHRLSHNKELIPRWVQQDLYKKILNALN---RKDIKCVPTGPAITMIITHLEKHD
ISIDLSASIETNIPWPRPETR-VEQIENIKKAGIILVPK----HERFWYISFSKAVTSLM
QFIDG---ADECRRICHKILKRDFMTWQSDHGLKGISTYLFKHHLFWMNEDH
>EP00111_Clytia_hemisphaerica|EP00111_Clytia_hemisphaerica_P002674 232 bp
L--YSKKIQAAGSTSTQTKIIVA--DEFDFNVVLTQKFSRFKVDYHSFIKLDKHIRMERV
KFNNSPWNLSHNHQLIPRWVQEDLYAKIQNSLQEEHA-KIKCVPNGPAITMFVNHTVDHE
ISIDLSACIETDLPWPRSGTL-VPQIKKIEEAGIILVPK----HERFWYISFSKAVTSLM
QFIDG---ADECRRTCHKILKKDFKTWQTGAGLKGISTYLFKHHLFWMNESH
>EP00064_Thunnus_orientalis|EP00064_Thunnus_orientalis_P013485 232 bp
F--QTAEFLTSGSYFEKVKIHSP--DEFDMMLKLPVPR--LKMTKLD-GGLFYRLDLARP
TRSPIRAFVLENLTVSSSKILSEVYRLVRKFLKTYKCCRWRKRPNSPAVTLSLCRNSDEL
ISVDVVPALEVHQGWPIAVRSDWKVRQEIRTFPCFFVPKRLKEAKESWRISFSLIEKKII
TYHGNSNATKCCRKQCLMLLKSLIEGLKFPKELDDLCSYHGKTTFLHNLVRC
>EP00068_Latimeria_chalumnae|EP00068_Latimeria_chalumnae_P022353 232 bp
F--KEMKKMTTGSYYEFVKIYHI--DEFDVMFLLPVPK--VKVTELEHSGLFYKAAVESI
PQTPLKFFLLKDNTISPVKVLGEMRNTVKQFLRKSHGWKARKKQGSPAVTLLISNTGKQQ
ISVDLVPALEVCQKWPKATYSDWKVKKYYRSEPYYLVAKQPQECKEAWRISFSHVEKAMM
MNHGNRGGTPCCRKTCLQLMKALFHILKHPQELSKLCSYYAKTAFFHRLHVH
>EP00063_Salmo_salar|EP00063_Salmo_salar_P035447 232 bp
F--KNVDLLRTGSYYENLKISHP--DEFDVMFNIPVER--VDIRPFGDDGAFYSVAFKRG
-KHPLDRFLNEDNTVSASGMLTEFRNEVKRSVKKQK--DVTKKKGCPAVTLKINGTGTDP
ISLDIVLGLQVKSSWPTFAQEDWKVKKELKSQSYYLVPKYEGCTRDSWRISFSHVEKSIM
TNHGSGGGIRCCRKDCLKLLKHLLGLLKN-PSLSKFCSYHAKTTLLHACSRT
>EP00075_Anas_platyrhynchos|EP00075_Anas_platyrhynchos_P021730 232 bp
F--GTISRLGAGSYYERVKISEP--NEFDIMLVMPIAR--IQLDD--DTGAYYYLTFKRN
PEKYLNRFLDEDGKLSADKMLTALRKIIKEEVKNIKDVEVRRKARSPAITLLIKNS-SAE
ISVDIILALEVQQSWPPSTQDEWKVRRELRNKPIYLVAKQNK-RGNTWRISFSHIEKAMM
NNHGSTDGAKCCRKDCLKLLKYLLEKLKYTKELEKFCSYHVKTAFFHSCIWP
>EP00076_Gallus_gallus|EP00076_Gallus_gallus_P048026 232 bp
F--SSIRRLGAGSYYEHVKISEP--NEFDIMLVMPVTR--LQLDESDDTGAYYYLTFKRN
PEKYLNRFLDEDGKLSAFKMLEDLRRIIKEELKHIKNVEVRKKRGSPAITLLIKKP-PAE
ISVDIILALEVQQSWPPSTQDEWKVRREFRYKPIYLVAKQNK-RGNTWRLSFSHIEKAML
NNHGSSDGVKCCRKDCLKLLKYLLERLKHAKELEKFCSYHVKTAFFHSCTWP
>EP00071_Canis_lupus|EP00071_Canis_lupus_P048402 232 bp
F--RGVSLLRTGSYYEHVKISAP--NEFDIMFKLEVPR--IQLEEYCKTGAYYFVKFKRN
PGNPLSQFL-EDEKLSASKMLSKFRKIIKEEIKNIQATDIKKKRGSPAITLLIRKP--KE
ISVDIILALESKSSWPASTQESWKVKTNLRRQPFYLVPKHAK-QV---------------
----------------------------------------------------
>EP00074_Homo_sapiens|EP00074_Homo_sapiens_P045154 232 bp
F--RGVGLLNTGSYYEHVKISAP--NEFDVMFKLEVPR--IQLEEYSNTRAYYFVKFKRN
PENPLSQFL-EGEILSASKMLSKFRKIIKEEINDIKDTDVRKRGGSPAVTLLIS----EK
ISVDITLALESKSSWPASTQEQWKVRKQLRLKPFYLVPKHAK-QEETWRLSFSHIEKEIL
NNHGKNKEEKCCRKDCLKLMKYLLEQLKFKKHLDKFSSYHVKTAFFHVCQNP
>EP00072_Mus_musculus|EP00072_Mus_musculus_P027072 232 bp
F--KGVEQLNTGSYYEHVKISAP--NEFDVMFKLEVPR--IELQEYYETGAFYLVKFKRI
PGNPLSHFL-EGEVLSATKMLSKFRKIIKEEVKEIKDIDVKEKPGSPAVTLLIRNP--EE
ISVDIILALESKGSWPISTKEQWKVRTNLRREPFYLVPKNAK-QGETWRLSFSHTEKYIL
NNHGISSGAKCCRKECLKLMKYLLEQLKFQ-ELDAFCSYHVKTAIFHMWQDP
>EP00795_Rhopilema_esculentum|EP00795_Rhopilema_esculentum_P014511 232 bp
F--RG-NGLPHGIPYDGLRAGDS--IQFEMILNLPLGI--RDTVKNYGECPFVRIQPMS-
-GELWKDCITKGGFISASKIQSLLRKYVKQAVHVIRIYPKDLVEGMNGLNLVIN----RD
IHVQILPAFCIPDSRSDFAR-RCSHVLCCQKNDTT-LSSNCPDIISAWRISFFVAEKNKM
RSLA-----NGCRIQLLRILTEIRD---NEEVLKKISSYHLKTILFFQCEQP
>EP00112_Aurelia_sp_BirchAquariumsp1|EP00112_Aurelia_sp_BirchAquariumsp1_P011574 232 bp
F--RG-SNLPHGIPYDGLKANEP--IFFEMILNLSLGA--KDTVKHDCETPFARIQPMS-
-NVLWKDCLTKAGFISASKVQTLLRKYVKQAVHVLRVYPQNLIEGATGVTLIIN----RD
IRVRVLPAFCIPDSRSDFTR-RCSHVVCCPKTPHD-ILSESPGIDIAWRVSFYVAEKNKM
RALG-----DGCRIQLLRILTEMRD---NEEALKSLFSYHLKTLLFHECEQP
>EP00060_Petromyzon_marinus|EP00060_Petromyzon_marinus_P010914 232 bp
L--PLDDMSLCGGLCEDLAVVAP--DRVALALPLLLEERLWTAVEEMAAPGCWLLRRDNA
RLSVWDRW-LVGAYLSPVAIAEALRRIVADSVNWPAL-GYRPCAPADGLALEVTYRVGRR
LRVDVLLRVTLASC--------------------TLVARPGDHAETLWRQSFRAVETERL
RELDA--RDSGSRLLCLKLLKAVCRT---HPGLERLRSEHLRSLILHA--CD
>EP00062_Callorhinchus_milii|EP00062_Callorhinchus_milii_P025345 232 bp
M--PVGELKLSGSLYSDLQMGSA--DHVTLVMPLVIEENLWALVEELNAPDLWIVRRNNT
RSSYWDRF-LVGTYLSPKVLVETFHKTVVGSINWPAL-DCRPKVSSETLELEAQ-YDIKS
LRINVLPMIKMDQV--------------------ELTATPQTHFTNMWQQRFWVAEIAEL
GWLDS--EDSGCRQRCVKLLRAVCRS---HASLSRLSSSQLINAVLHL--SH
>EP00079_Xenopus_tropicalis|EP00079_Xenopus_tropicalis_P010751 232 bp
I--PFLALHLGGSLGNQLPVSCL--DHACLLMPLVLEPDLWCFIQQLSDPNFCMVKRTDL
RSSPWDRF-LVGSYLSSRTIVQLLHKTIVGSINWQAL-DCKPDITSAELKLDVAHPNV--
MIIRILPMVVIKDA--------------------DLLAHCSAPADNLWQQSFYRQEISRL
QELDN--SESGIRLQCFQILKGICRD---CPALCHLTSTHLRHIILHL--ST
>EP00075_Anas_platyrhynchos|EP00075_Anas_platyrhynchos_P035974 232 bp
L--PFGSLFLSGPLLDGLGALAA--DHVHFMLPVVLDAALWSLIEDVRNPRYWLIKRRAL
RCSPWDKF-LVGRYLSSNALNETLHKLLVASINWPAL-GSRPVVASRELRLEVKHEEL--
LSIALFPVVEMDGR--------------------VLLAAP-PLVENLWLESFGRAEASKV
RELDA--GDAGARQSCLRVLNNVCRS---HPALHRLSGSPLVHVVLHL--SA
>EP00067_Danio_rerio|EP00067_Danio_rerio_P004829 232 bp
M--PLGDMTLAGSLLDDLQVVTA--DHACLIVPLQLESSLWTPIEDLGHPQYCMVRRENL
RRSYWDRH-LLGAYLSSRLVCEQLSKAVMESMNWPSL-ECRPVLGSPELKLEIQGL-SER
FYITVLPTVRLGQM--------------------TLMAQREISFDYVWYQSLYSSETARL
AALDQ--ADSGARRKCLKTLKAVCRN---CPALRKLNGSHISNVVLHM--SE
>EP00066_Takifugu_rubripes|EP00066_Takifugu_rubripes_P007115 232 bp
M--PLEEMSIGGSLLDNLQVICA--DHACLLVPLQLEASLWRLVEELTHPLHWMVRRLNI
RRSYWDRY-LVGGYLSSEALVNWFNKAVMETVNWPTM-DCRPALGGSDLRLEISPLSGQP
VFVTILPLLREGDV--------------------VLTAQPELPWVNAWHLSLYPWETRRL
VELDA--ADNGCRIKTLKILKGVCRL---NHALRPMEAAPLVNLILHL--SD
>EP00065_Mola_mola|EP00065_Mola_mola_P026839 232 bp
M--PLGDMSLGGSLLDDLQVVSA--DHACLLVPLQLEASLWRLVEELTHPLHWMVRRVNL
KRSYWDRY-LVGGYLSSETVVNMLNKAVMDTLNWPTM-DCRPAPGGAELRLEIRYVGSQP
LFISMLPLLREGDV--------------------ALTAQPELPWVNAWHLSLYPWETQRL
TQLDT--TDNGCRRQTLKILKAVCRL---NPTLRLLEAAPLANLILHL--SD
>EP00067_Danio_rerio|EP00067_Danio_rerio_P024422 232 bp
M--PLREMYLSGSLYDDLQVVTA--DHAQLMVPLILEKNLWS-----SIPGED-MNIPGF
-GSSYWDRCMVGGYLSPKSVLEVFEKLVAGSINWPALYR--PVVPSETLTLEVQYETDRR
LYVDFLPLLVMDGV------------------SLIAKPHRL-RHENLWRQSFRVAETAKL
RALDQ--EDAGCRSVCLKILKAVCKLNPAL---ARLNASQLTNAI--LLLSD
>EP00063_Salmo_salar|EP00063_Salmo_salar_P073278 232 bp
M--PLREMYLSGSLYDDLQVVTA--DHAQLMVPLTLEKNLWS-----SVPGED-MNVPGF
-GSSYWDRCMVGGYLSPKSVLEVFEKLVAGSINWPALYR--PVVPSETLTLEVQYETDRL
LYVDFLPLLVMDGA------------------SLIAKPHRL-RHENLWRQSFRVAETARL
RALDQ--EDGGCRCACLKVTKAVCKLNPAL---ARLSASQLTNAI--LLLSE
>EP00063_Salmo_salar|EP00063_Salmo_salar_P085046 232 bp
M--PLREMYLSGSLYDDLQVVTA--DHAQLMVPLTLEKNLWS-----SVPGED-MNVPGF
-GSSYWDRCMVGGYLSPKSVLEVFEKLVAGSINWPALYR--PVVPSETLTLEIQYKTDRH
LYVDFLPLLVMDGT------------------SLIAKPHRL-RHENLWRQSFRVAETARL
RALDQ--EDGGCRCACLKVTKAVCKLNPAL---AHLSASQLTSAI--LLLSE
>EP00064_Thunnus_orientalis|EP00064_Thunnus_orientalis_P005889 232 bp
M--PLREMYLSGSLYDDLQVVTA--DHAQLMVPLILEKNLWS-----SIPGED-MNVPGF
-NSSYWDRCMVGGYLSPKSVLEVFDKLVAGSINWPALYR--PVVPSETLTLEVQYETNRK
LYVDFLPLLVMDGT------------------SLIAKPHRL-RHENLWRQSFRVAETARL
RALDQ--EDGGCRCACLKVAKAMCKLNPAL---NRLNASQLTNAI--LLLSE
>EP00065_Mola_mola|EP00065_Mola_mola_P002281 232 bp
M--PLREMYLSGSLYDDLQVVTA--DHAQLMVPLVLEKNLWS-----SIPGED-MNVPGF
-NSSYWDRCMVGGYLSPKSVLEVFDKLVAGSINWPALYR--PVVPSETLTLEVQYEMDRK
LYVDFLPLLVMDGT------------------SLIAKPHRL-RHENLWRQSFRVAETARL
RALDQ--EDGGCRFICLKVAKAVCKLNPAL---NRLNASQLTNTI--LLLCE
>EP00061_Rhincodon_typus|EP00061_Rhincodon_typus_P017527 232 bp
M--PLRDMYLSGSLYDDLQVITA--DHVQLMVPLILEKNLWA-----AIPGEE-MNVPGF
-GSSYWDRCIVGGYLSPKVVNETFDRALSGTINWPALLR--PVVPSEMLTLEVQYDTSKK
LFIEFLPLIVMEEN------------------MLIAKPHRD-RYENMWRQSFRTAETVKL
RALDE--MDGGCRCCCLKILKAICKSSPVL---NKLTASQLTNTI--LHGCA
>EP00062_Callorhinchus_milii|EP00062_Callorhinchus_milii_P023824 232 bp
M--PLRDMYLSGSLYDDLQVVTA--DHAQLMVPLILERNLWA-----AIPGED-MNIPGF
-SSSYWDRCIVGGYLSPKVVIETFDKVMSGSINWPALLR--PVVPSESLTLEVQYDTSKR
LFIDFLPLIVMEES------------------MLIAKPHRN-RYENMWRQSFRTAETAKL
RALDD--GDGGCRCCCLKILKTICKYNPVL---GKLTASQLTNVL--LHQSE
>EP00068_Latimeria_chalumnae|EP00068_Latimeria_chalumnae_P013981 232 bp
M--PLREMFLSGSLYDDLQVVTA--DHAQLMVPLVVEKNFWS-----AIPGED-MNVPSF
-GSSYWDRCIVGGYLSPKVVVATFEKVVAGSINWPALYR--PVVPSETLTLEVQYDTNRR
LFIDFLPLIVLDDA------------------MLVAKPHRL-KYENMWRQSYRTAETAKL
RAADE--QDAGCRCVCLKILKAICKFNPAL---GRLTASQLTNVI--LRLGG
>EP00079_Xenopus_tropicalis|EP00079_Xenopus_tropicalis_P003393 232 bp
M--QLRDMHLSGSLYDDLQVVRA--DHIQLMVPLLMEKNLWS-----CVPGEQ-LNLPGF
-GTSYWDRCVVGGYLCPKSVIATFEKVVAGSINWPALYR--PVVPSESLILEVQYEEDRR
LFIDFLPLVVLEEH------------------AAVAKAHRL-HYGNMWRLSQRGAETAAL
MGRDQ--QDSGCRCLCLKILKAICRYNLPL---SHLTASHLTNIL--LHTCE
>EP00077_Pelodiscus_sinensis|EP00077_Pelodiscus_sinensis_P020484 232 bp
M--PLRDMYLSGSLYDDLQVVTA--DHIQLIVPLILEQNLWS-----CIPGED-MNIPGF
-GSSYWDRCVVGGYLSPKAVADTFEKVVAGSL-CPALYR--PAAPPEALTLEVQYEPERH
LLIDFLPSLTLDDT------------------ILVARPHRL-QYDNLWRLSLRPAETARL
RALDQ--GDSGCRCLCLKILKAVCKSNPAL---RHLTASQLTNVI--LHLAQ
>EP00075_Anas_platyrhynchos|EP00075_Anas_platyrhynchos_P003274 232 bp
M--PLRDMYLSGSLYDDLQVVTA--DHIQLIVPLMLEQNLWS-----CIPGED-MNIPGF
-GSSYWDRCVVGGYLSPKAVAETFEKVVAGSINWPALYR--PAAPPADLTLEVQYDPERH
LFIDFLPSLTLGDI------------------TLVAKPHRL-RNDNLWRLSLRPAETARL
RALDQ--RDSGCRCVCLKIFKAVCKSNPAL---AHLTASQLTNVI--LHLAQ
>EP00076_Gallus_gallus|EP00076_Gallus_gallus_P046952 232 bp
M--PLRDMYLSGSLYDDLQVVTA--DHIQLIVPLMLEQNLWS-----CIPGEE-MNIPGF
-GSSYWDRCVVGGYLSPKAVAETFEKVVAGSINWPALYR--PAAPPADLTLEVQYDPERR
LFIDFLPSLTLGDI------------------VLVAKPHRL-QNDNLWRLSLRPAETARL
RALDQ--CDSGCRCLCLKIFKAVCKLNPAL---GHLTASQLTNVI--LHLSQ
>EP00078_Anolis_carolinensis|EP00078_Anolis_carolinensis_P014429 232 bp
M--PLREMYLSGSLCDDLQVVTA--DHIQLIVPLVLEQNLWS-----CIPGED-MNIPGF
-GSSYWDRCVVGGYLSPRAVSETFEKVVAGSINWPALYH--PAAPLESLTLEVQYERDRR
LLIDFLPSVTID-T------------------VLVAKPHRL-QYDNLWRLSLRSAETARL
RALDQ--ADSGCRSLCLKILKAICKLNPSL---SHLSASQLTNVI--LHQTQ
>EP00074_Homo_sapiens|EP00074_Homo_sapiens_P040451 232 bp
M--PLRDMYLSGSLYDDLQVVTA--DHIQLIVPLVLEQNLWS-----CIPGED-MNVPGF
-GSSYWDRCVVGGYLSPKTVADTFEKVVAGSINWPALYR--PAPPPEALTLEVQYERDKH
LFIDFLPSVTLGDT------------------VLVAKPHRL-QYDNLWRLSLRPAETARL
RALDQ--ADSGCRSLCLKILKAICKSTPAL---GHLTASQLTNVI--LHLAQ
>EP00069_Balaena_mysticetus|EP00069_Balaena_mysticetus_P006961 232 bp
M--PLRDMYLSGSLYDDLQVVTA--DHIQLIVPLVLEQNLWS-----CIPGEE-MNVPGF
-GSSYWDRCVVGGYLSPKTVADTFEKVVAGSINWPALYR--PAPPPEALTLEVQYERDXH
LVIDFLPSVTLD-T------------------VLVAKPHRL-QYDNLWRLSLRPAETARL
RALDQ--ADSGCRSLCLKILKAVCKSTPAL---GHLTASQLTNAI--LHLAQ
>EP00071_Canis_lupus|EP00071_Canis_lupus_P008601 232 bp
M--PLRDMYLSGSLYDDLQVVTA--DHIQLIVPLVLEQNLWS-----CIPGED-MNVPGF
-GSSYWDRCVVGGYLSPKTVADTFEKVVAGSINWPALYR--PAPPPEALTLEVQYERDRH
LIIDFLPSVTLGDT------------------VLVARPHRL-QYDNLWRLSLRPAETARL
RALDQ--ADSGCRSLCLKILKAICKSTPAL---GHLTASQLTNVI--LHLAQ
>EP00073_Rattus_norvegicus|EP00073_Rattus_norvegicus_P001654 232 bp
M--PLRDMYLSGSLYDDLQVVTA--DHIQLIVPLVLEQNLWS-----CIPGED-MNIPGF
-GSSYWDRCVVGGYLSPKTVADTFEKVVAGSINWPALYR--PAPPPEALTLEVQYERDKH
LVIDFLPSVTLGDT------------------VLVARPHRL-QYDNLWRLSLRPAETARL
RALDQ--ADSGCRSLCLKILKAICKSTPAL---GHLTASQLTNVI--LHLSQ
>EP00103_Capitella_teleta|EP00103_Capitella_teleta_P023316 232 bp
-----GELIPIGSSTDGLKVIQP--DEFDVLIPIRLSKDGWTLDFLPDDPGFAKLSNT--
HDANIPKNLFEGSNLSSVKIKGYYQGLLQRYVNQQR--RYKLKTGGPALTLIVTYSGGKK
VSVDLVPCVEIGEK--------------------TVVAKPHPDSTVLWRRSYSTMEQEQL
SM------HYDGFTKCLMIMKSLRVN---HDQLAMISSYALKSAFLHWRETN
>EP00103_Capitella_teleta|EP00103_Capitella_teleta_P005905 232 bp
F--TIGGLIDRGSNPEELKVIKQ--DEYDLLVKLNVSGSYWTSQVHEEDSRYMSIK-ARG
KDPNVPANLIKDGKLSAAHVRNNFHSAVQKYVSNYNRRNLALSTHGPAKTLHVKDVGKQL
FDVDLVPLVKLGKNWL--------------------IGKPHDPEGCLWRRSFTHRESHAL
KCIPK------GDREILKIVKTMRH---NDKQMGMLSTYVYKTAFLRWYHDS
>EP00103_Capitella_teleta|EP00103_Capitella_teleta_P001491 232 bp
---QTKDFIDTGSSSEGLKVIKP--DEFDVLVPLDVSGSHWQLEQYMNDPCFVKIV-GRG
-NHSVEANLVRDGCLSASQVRSVFQSAVQKLVNVHVGGYKPGSSQGPAITLEVCEAGRSL
FSLDLVPLVQLGNTRL--------------------MAKSHPPMGVFWRRSFNRQESHNA
KNITL------SVRKILMIVKAIRV---HHEQLGMLDSYAYKVAFLHWY--Y
>EP00103_Capitella_teleta|EP00103_Capitella_teleta_P010332 232 bp
C--KIDFPIGRGSSFEDLKVVEP--DEFDVLIPLKITETNKL------------------
-------------------------GGIQRFVNKCDGD-YNVSTKGPAITLHVHDV-RKL
FSVDVVPLVRFAKYLL--------------------IAKPPKGDGNWRRKSFSGGERYCA
MSLPI------EAKKILKITKAIKL---RPTPMDTVPSYIYKTAMTHWYEEK
>EP00103_Capitella_teleta|EP00103_Capitella_teleta_P014792 232 bp
L--DIGVFIDRGSASEGLKVSKP--DEFDVLIPLKLSGLHWDFEDFSGDPSFVRII-EVT
EDPRIPYKFKQDGCLSAARVRSSFQGAIQKCVRYFKLKIFRASTHGPAITLDMYDGVQLL
FSVDLVPLVILGNTWL--------------------VAKPHPLERQLWRRSFTQQEHDYA
VILPD------EYKKVLKIIKTLRL---NNNPMDMLPSYVYKVSFLRWYTKE
>EP00103_Capitella_teleta|EP00103_Capitella_teleta_P021491 232 bp
L--DIDIFIDRGSASEGLKVSKP--DEFDVLIPLKLSGLHWDFEDFSGDPSFVRII-EVK
EDPCIPSKFKQDGCLSAARVRSSFQGAIQKCVSNFKLKLFRASTHGPAITLDLYNEVQLL
FSVDLVPLVILGNTWL--------------------VAKPHPLERQLWRRSFAQHEHDYA
MKLPD------EYKKVFKIIKTLRL---NNNPMDMLPSFVYKVSFLRWYTKE
>EP00103_Capitella_teleta|EP00103_Capitella_teleta_P015872 232 bp
S--IG-ELIGRGSSHEGLKIRKP--DEFDVLIPIEIDDEYR---Y-AW------------
---------EQAGVLPAASIRTKFQGAVQRFVNKYIR-GYKPSTHGPAVTLDVYG-NRKL
FSVDLVPLVRLEGNWLVAKP----------HP-ASV-KP---FSRNLWRRS----FTHQE
HDYIK--LIPLESKKILMIVKAMIDNYA---QMGMLPSYVYKVAFMHWF--D
>EP00103_Capitella_teleta|EP00103_Capitella_teleta_P017550 232 bp
F--DIGDPIDRGSSHEGLKIRHA--DEFDVLIPLKISGSHWSFETYAVDYCFVKIF-ERV
HDYSIPSNLRQDGYLSAAQVRASFQSAVQRFVNQYVGN-YKLSTHGPAFTLDVCDR-TKL
FSVDLVPLVKLGNTWL--------------------VAKPHPAEGVLWRRSFTHQESHYI
RNISH------ESKKVLKIVKAMRL---NHNQMGMLPSYVYKLAFLHWYKEK
>EP00103_Capitella_teleta|EP00103_Capitella_teleta_P031667 232 bp
F--DIGDPIDRGSSHEGLKIRHA--DEFDVLIPLKISGSHWSFETYAVDYCFVKIF-ERV
HDYSIPSNLRQDGYLSAAQVRASFQSAVQRFVNQYVGN-YKLSTHGPAFTLDVCDR-TKL
FSVDLVPLVKLGNTWL--------------------VAKPHPAEGVLWRRSFTHQESHYI
RNISH------ESKKVLKIVKAMRL---NQYQMGMLPSYVYKLAFLHWYKEK
>EP00103_Capitella_teleta|EP00103_Capitella_teleta_P000147 232 bp
F--DIGDPIDRGSSHEGLKIRRA--DEFDVLIPLVISGSHWSFENYAVDNCFVKIV-ERG
HDYSIPSNLRQGNYLSAAHVRASFQSAVQRFVNKYVGG-YKPSTHGPAFTLDVCDG-TKL
FSVDLVPLIKLGNTWV--------------------VAKPHPAEGVLWRRSFTHQESHYI
RNISH------ESKKVLKIVKAMRL---NYTQMGMLPSYVYKLAFLHWYKEE
>EP00103_Capitella_teleta|EP00103_Capitella_teleta_P000950 232 bp
F--DIGDPIDRGSSHEGLKIRRA--DEFDVLIPLEISGSNWSFENYALDNCFVKIV-ERG
HDYFIPSNLRQ----------------------------------------DVYDG-TKL
FSVDLVPLIKLGNTWA--------------------VAKPHPAEGVLWRRSFTHRESHYI
KNISH------ESKKVLKIVKAMRL---NYTQMGMLPSYVYKLAFLHWYKEE
>EP00061_Rhincodon_typus|EP00061_Rhincodon_typus_P007976 232 bp
A--FRGDFLQIGSTYEQHQTNSL--DCFDLLVPIKVPQALQLPTFH---IGTA-IR----
AQREFTESFCKQRALSSAQVLRWFHSKVLRCLNVIRCQSISLAPLKDQLILKLLPRADIS
LSVRLIPALHVGDS-------------------IFLVAQPCCSPGTLWAVYLSKHERKFL
NWLKVQTPNNSCHLKCLQIMKALRDLGCESQWNTILCSYNMKTALFHLLLKG
>EP00076_Gallus_gallus|EP00076_Gallus_gallus_P007384 232 bp
S--LRGDFVRVGSAYEQHKVRSP--DCFDVLVPLRLPPRLQPPRRA---AGAF-VG----
PYRPFVEGFCGRCLLSSALVLRWFQGHLQRCLGAVRLERISLAACPRPPTLHIRPCSDIS
MAVRLIPAIPLGDA-------------------LYLTALPPDAHEALWGLNASRHEQRLL
AWLKEQAPASSCHLKCLQLLKGLRDLRGGCQWGRVLSSYVLKTALFSLMLHG
>EP00071_Canis_lupus|EP00071_Canis_lupus_P006449 232 bp
A--FRGDFIQVGSAYEQHKIRRP--DGFDVLVPLRLPPPVALPRSLL-APGCF-VA----
LCRPFADGFCGRRHLSASLVLRWFQAHLQRSLATVRLGRVSLTPLEQPPTLHILPRTDLS
MAVRLIPAVHVGDG-------------------VFLVAPPPSRTDALWGVNTARQEQKLL
SWLQERAPPGACYLKCLQLLKALRDLGAGAQWGRILSSYVLKTALLAVLLRA
>EP00073_Rattus_norvegicus|EP00073_Rattus_norvegicus_P009528 232 bp
A--FRGDFIQVGSAYEQHKIRRP--DSFDVLVPLRLPPQVALPRSLL-TPSCF-VT----
HCKPFAEGFCGRRHLSATLVLRWFQAHLQRSLATVRLGRVSLTPLEQPPTLHILPRTDLS
MAVRLIPAVHLGEG-------------------VFLVAPPPPRAEALWGVNTARQEQKLL
GWLQERAPPGACYLKCLQLLKALRDLGAGAHWGRILSSYMLKTAVLEVLLNG
>EP00069_Balaena_mysticetus|EP00069_Balaena_mysticetus_P009672 232 bp
A--FRGDFIQVGSAYEQHKIRRP--DGFDVLVPLRLPPLVALARSLL-APGCF-VA----
LCKAFADGFCGRRHXSAPLVLRWFQSHLQRSLATVRLGRVSLTPLEQPPTLHVLPRTDLS
MAVRLIPAVHLGDS-------------------VFLVAPPPPRADALWGVNTARQEQKLL
SWLQERAPPGACYLKCLQLLKALRDLGAGAQWGRILSSYVLKTVLLAALLRA
>EP00074_Homo_sapiens|EP00074_Homo_sapiens_P003103 232 bp
A--FRGDFIQVGSAYEQHKIRRP--DSFDVLVPLRLPPLVALPRSLL-APGCF-LA----
LCKPFADAFCGRRHLSATLVLRWFQSHLQRSLATVRLGRVTLTPLEQPPTLHILPRTDLS
MAVRLIPAVHLGDG-------------------VFLVAPPPPRAEALWGVNTARQEQKLL
SWLQERAAPGACYLKCLQLLKALRDLGAGAQWGRILSSYVLKTVLLAVLLRA
>EP00064_Thunnus_orientalis|EP00064_Thunnus_orientalis_P000708 232 bp
M--EVGDFVGIGSMFESWKVCKP--LMCDLIVPFSPPDPFSFFNLWCIPPGCGMIKVTRL
-DRSPDELLCNTPYLAKDQVMKWFQISVTKAWGRISYFT--FRNLDAAGALKIRFRSGKV
IVMNIIPVVQLEDT------------------DAYFVSHFPSPPDPYWPLSFAVYERNLL
KHFAKRLPQNSCHLHCLQIVTFLHRKQTGLTGKSALTNYHFKTALLHLLLSK
>EP00066_Takifugu_rubripes|EP00066_Takifugu_rubripes_P002237 232 bp
M--EVGDFVGIGSVFESWKVCKP--LMCDLLVPFSPPDPFALFHLWCVPPGCGKIKVSKM
-ERSPDDLLCNTSFLSKDQVMKWFQISVTKAWGRISYFT--FRNLDAAGALKVRFHSGKV
VVLNMIPVVQLQDT------------------DAYFVSHFPSPPDPYWPLSFAVYERNLL
KLISKRLPQNSCHLHCLQIVTFLHRKQASLTGRTALTNYHIKTVLLHLLLGK
>EP00068_Latimeria_chalumnae|EP00068_Latimeria_chalumnae_P006766 232 bp
M--EVEDCIGIGSLYESWRVHKP--LLCDLIVPFAPPEPYRFAQVCFVPPGCGKIKVIQL
-SSVMEDLLCGTQYLNTGQVMKWFQIAVTKAWNKISYFT--FRNLDSPGALKIKFRSGKV
IVFNITPVVQFEDS------------------DVYFVSHFANSSDIYWSLSFAVYERRLL
KSLAKKLPENSCHLSCLQIVSFLHRKQCNLTGRSGLNNYHLKTVLLHLLFSR
>EP00075_Anas_platyrhynchos|EP00075_Anas_platyrhynchos_P026448 232 bp
M--EVEDCMGVGSMYENWRVRKP--FVCDLIVPFAPPEPYCFSQIWCFPPGYGTIKVCRL
-SSEMEDLLCNTQYLDADQVMKWFQIAVTKAWNKISYFS--FSLLDSPGALKIKFRSGKS
VAFNLTPVVQYENS------------------DVYFISHFPRPSSTRWFLTFAVYERRFI
QLISKTLPAGACHISCLQILSFLHGKQCSLTGPSGLTNYHLKTVLLHLLQAR
>EP00076_Gallus_gallus|EP00076_Gallus_gallus_P009938 232 bp
M--EVEDCMGVGSMYENWRVRKP--FVCDLIVPFAPPEPYCFSQIWCFPPGYGTIKVCRL
S--EMEDLLCNTQYLDADQVMKWFQIAVTKAWNKISYFS--FSLLDSPGALKIKFRSGKS
IAFNLTPVVQYENS------------------DVYFISHFPRPSSTHWFLTFAVYERRFI
QMISKMLPANACHVSCLQILSFLHGKQCSLTGPSGLTNYHLKTVLLHLLQTR
>EP00078_Anolis_carolinensis|EP00078_Anolis_carolinensis_P002173 232 bp
M--EVEESIGIGSMYENWRAHKP--LACDFIVPFTPPAPYCFFETWCVAPGCGMIKISWL
-NNHVEDLLCDTRYLDANQVMTWFQVALTKAWNKISYFT--FNHIDVPGALKIKFKSGKT
IVFNLTPVVQYADS------------------DVYFISQFQSTSSIHWFLTFAVCEKRYI
QFVSKTLPANSCHLSCLQILSFLHGKQCSLTGPSGLTNYHLKTVMLHLLQIH
>EP00077_Pelodiscus_sinensis|EP00077_Pelodiscus_sinensis_P023945 232 bp
M--EVEESIGVGSMYENWRVHKP--LVCDLIVPFTPPEPYCFSQTWCIPPGYGTIKVCRL
-NDEMEDLLCNSQYLDADQVMKWFQIAITKAWNKISYFT--FGLLDSPGALKIKFRSGKS
IAFHLTPVVQCEDS------------------DAYFISHFPRASSAYWFVTFAVYERRFI
HSISKKLPANACHLSCLQILSFLHGKQCSLTGPSSLTNYHLKTVMLHLLQTR
>EP00074_Homo_sapiens|EP00074_Homo_sapiens_P014646 232 bp
M--EVEDFIGVDSMYENWQVDRP--LLCHLFVPFTPPEPYRFPELWCVPLGYGQIKVVRL
-CGDMENLLCDSLYLDTMQVMKWFQTALTRAWKGIAYFA--FGQLDSPGSLKIKFRSGKF
MPFNLIPVIQCDDS------------------DLYFVSHLPRASSTDWLLSFAVYERHFL
RTTLKALPEGACHLSCLQIASFLLSKQSRLTGPSGLSSYHLKTALLHLLLLR
>EP00071_Canis_lupus|EP00071_Canis_lupus_P034216 232 bp
M--ELEDFIGVDSMYENWQVDRP--LLCELFVPFVPPEPYHFPELCCVPLGYGQIRVVRL
-GGELESLLCDSPYLDTARVMKWFQMALTRAWHRIAYFA--FGQLDRPGSLKIKFRSGKF
MPFHLIPVIQCDDS------------------DLYFVSHLPRASSSDWLLSFAVYERHFL
RVTSKALPEGACHLSCLQIASFLLSKQSRLTGRSGLGNYHLKTALLHLLLRR
>EP00065_Mola_mola|EP00065_Mola_mola_P018765 232 bp
L--PNEYLLLSGGAREGVLDLKG--ADFDLDFTLLVPALKPVLDMRHSPPSWLSLRLCDS
NLSRWSICCEDGCYFSPTLVTDWFWGVVSEAVEDLRPIPTRLERNGPLTTIILQAG-S-R
VLYDLLPVVSFR-GWPAVAQGHWITEEEA-ISGFYLLPCCSPRPNREWRLAFSRSEVQLK
KCIPY------PMAQAFQAAKAVLSRI-LARPRAGLSLYHLRTLLFWACDRP
>EP00066_Takifugu_rubripes|EP00066_Takifugu_rubripes_P027767 232 bp
L--PNEYLLLSGGAREGVLDLKG--ADFDLDFTLLVPALKPVLDMRHSPPSWLSLRLCDS
KLSRWSVCCEDGCYFSPALVTGWFWGVVSEAVEELRPIPTRLERNGPLTTIILQAG-S-R
VLYDLLPVVSFR-GWPAVAQGHWITEEEA-ISGFYLLPCCSARPDREWRLAFSRSEVQLK
KCIPY------PMAQAFQAAKAVLARI-LARPRTGLGLYHLRTLLFWACDRP
>EP00068_Latimeria_chalumnae|EP00068_Latimeria_chalumnae_P013203 232 bp
L--PMEYLLLSGGVREGVLDMRG--TDYDVDFTLLVPA--LKLDMRYSAPCHLSLRLFD-
-EGIVKCTTPDNYYFSPTKVADWFFNSVVVVIGELRGMPRKVEKNGTVTTVLLTAG-SSR
MLYDIVPVVSFK-GWPAVAQSHWKITEEEAISGFYLVPCCSHEQDNEWRLAFSRSEVQLK
KCISVIQAFQACKAIIAKLLS----------RPKAIGPYHLRVILLWACRLP
>EP00067_Danio_rerio|EP00067_Danio_rerio_P052069 232 bp
L--PVEYLLLSGGVREGVVDMRG--SDYDMAFTLLVPA--LKLDMRHSALGHLSLRLFD-
-EGTINCLTTTNYFFSPTMVADWFQEAVGLVLAELQGTPRRVERHSTLLSMVLGVG-SSR
MLYDIVPVVSFK-GWPAVAQSHWKITEEEVISGFYLLPACSACRENEWRLSFARSEVQLK
KCISPMQAYQACKAIVVKLLG----------QPTAISPYYLRSMMLWACRLP
>EP00067_Danio_rerio|EP00067_Danio_rerio_P051419 232 bp
L--PVEYLLLSGGVREGVVDMRG--ADYDMDFTLLVPA--LKLDMRHSALCHLSLRLFD-
-EGTINCMIATNYFFSPTLVADWFYESISMVLAEIQGVPRKVERNATVISIILGVG-GSR
MLYDVVPVVSFK-GWPAVAQSHWKITEEEVISGFYLLPACSSQKENEWRLSFARSEVQLK
KCISAMQAYQACKALIIKLLS----------RPKAISPYHLRSLMLWSCRLP
>EP00064_Thunnus_orientalis|EP00064_Thunnus_orientalis_P021379 232 bp
L--PVEYLLLSGGVREGVVDMRG--TDYDMDFTLLVPA--LKLDMRHSALGHLSLRLFD-
-EGTINCIVTTNYFFSPTLVADWFYQSISLVLLEVQGMPKKVERNGTIISVILGVG-SSR
MLYDIVPVVSFK-GWPAVAQSHWKITEEEVISGFYLVPACSYRKENEWRLSFARSEVQLK
KCISSMQAYQACKAIIIKLLS----------RPKAISPYHLRSIMLWACRLP
>EP00066_Takifugu_rubripes|EP00066_Takifugu_rubripes_P029198 232 bp
L--PVEYLLLSGGVREGVVDMRG--TDYDMDFTLLVPA--LKLDMRHSXLGHLSLRLFD-
-EGTINCIVTTNYFFSPTLVADWFHQSISLVLLEVQGMPRKVEKNGTVISVILGVG-SSR
MLYDIVPVVSFK-GWPAVAQSHWKITEEEVISGFYLVPACSFRRENEWRLSFARSEVQLK
KCISSMGAYQACKAIIIKLLS----------RPRAISPYHLRSIMLWACRLP
>EP00068_Latimeria_chalumnae|EP00068_Latimeria_chalumnae_P004510 232 bp
L--PVEYLLLSGGVREGVVDMRG--TDYDMDFTLLVPA--LKLDMRHSALCHLSLRLFD-
-EGTINCIV-TNYFFSPTMVADWFHDSISIVLAEIQGMPKKVEKNGTIISIILGVG-SSR
MLYDIVPVVSFK-GWPAVAQSHWKITEEEVISGFYLVPACSYKKENEWRLSFARSEVQLK
KCISSMQAYQACKAIIIKLLS----------RPKAISPYHLRSMMLWSCRLP
>EP00062_Callorhinchus_milii|EP00062_Callorhinchus_milii_P026523 232 bp
L--PVEYLLLSGGVREGVVDMRG--TDYDMDFTLLVPA--LKLDMRHSTLCHLSLRLFD-
-EGTINCIVASNYFFSPTKVADWFYDSTTVVLGEIQGMPRQVEKNGTVITVILGVG-SSR
MLYDIIPVVSFK-GWPAVAQSHWKITEEEVISGFYLVPACSFKRENEWRLSFARSEVQLK
KCISSMQGYQACKAIIMKLLS----------RPKAISPYHLRSMMLWACRLP
>EP00061_Rhincodon_typus|EP00061_Rhincodon_typus_P008514 232 bp
L--PVEYLLLSGGVREGVVDMRG--TDYDMDFTLLVPA--LKLDMRHSALCHLSLRLFD-
-EGTINCIVGANYFFSPTRVADWFHDAIAVVLAEIQGMPKKVERNGTVISIVLAVG-SSR
MLYDIIPVVSFK-GWPAVAQSHWKITEEEVISGFYLVPASSLKRENEWRLSFARSEVQLK
KCISSMQAYQACKAIIMKLLS----------RPKAISPYHLRSMMLWACRLP
>EP00079_Xenopus_tropicalis|EP00079_Xenopus_tropicalis_P009778 232 bp
L--PVEYLLLSGGVREGVVDLRG--TDYDMDFTLLVPA--LKLDMRHSALCHLSLRLFD-
-EGTITCIV-TNFFFSPTKVADWFHESISIVLSEIQGMPKKVEKNGTIITIILAVG-SSR
MMYDIVPVVSFK-GWPAVAQSHWKITEEEVISGFYLVPACSYKKDNEWRLSFARSEVQLK
KCISSMQAYQACKAIIIKLLS----------RPKAISPYHLRSMMLWACRLP
>EP00077_Pelodiscus_sinensis|EP00077_Pelodiscus_sinensis_P032393 232 bp
L--PVEYLLLSGGVREGVVDLRG--TDYDMDFTLLVPA--LKLDMRHSALCHLSLRLFD-
-EGTISCIVATNYFFSPTKVADWFYDSISIVLSEIQGMPKKVEKNGTIISVILGVG-SSR
MLYDIVPVVSFK-GWPAVAQSHWKITEEEVISGFYLVPACSYKKDNEWRLSFARSEVQLK
KCISSMQAYQACKAIIIKLLS----------RPKAISPYHLRSMMLWACRLP
>EP00075_Anas_platyrhynchos|EP00075_Anas_platyrhynchos_P003497 232 bp
L--PVEYLLLSGGVREGVVDIRG--TDYDMDFTLLVPA--LKLDMRHSALCHLSLRLFD-
-EGTISCIV-TNYFFSPTKVADWFYDSISIVLSEIQGMPKKVEKNGTIISIILGVG-SSR
MLYDIVPVVSFK-GWPAVAQSHWKITEEEVISGFYLVPACSYKKDNEWRLSFARSEVQLK
KCISSMQAYQACKAIIIKLLS----------RPKAISPYHLRSMMLWACRLP
>EP00074_Homo_sapiens|EP00074_Homo_sapiens_P047969 232 bp
L--PVEYLLLSGGVREGVVDLRG--TDYDMDFTLLVPA--LKLDMRHSALCHLSLRLFD-
-EGTISCIV-TNYFFSPTKVADWFYDSISIVLSEIQGMPKKVEKNGTIISIILGVG-SSR
MLYDIVPVVSFK-GWPAVAQSHWKITEEEVISGFYLVPACSYKKDNEWRLSFARSEVQLK
KCISSMQAYQACKAIIIKLLS----------RPKAISPYHLRSMMLWACRLP
>EP00069_Balaena_mysticetus|EP00069_Balaena_mysticetus_P004086 232 bp
L--PVEYLLLSGGVREGVVDLRG--TDYDMDFTLLVPA--LKLDMRHSALCHLSLRLFD-
-EGTISCIVTTNYFFSPTKVADWFYDSISIVLSEIQGMPKKVEKNGTIISIILGVG-SSR
MLYDIVPVVSFK-GWPAVAQSHWKITEEEVISGFYLVPACSYKKDNEWRLSFARSEVQLK
KCISSMQAYQACKAIIIKLLS----------RPKAISPYHLRSMMLWACRLP
>EP00112_Aurelia_sp_BirchAquariumsp1|EP00112_Aurelia_sp_BirchAquariumsp1_P026004 232 bp
K--ARRFIKVSGSAGQNLKCIST--NQADVVFIANFPNIKKSTFIPLEDPGFYQIKRIRA
-V--------------------------------IEDAIEEVSRHDESFSNI-A-LEHVY
GTLDMVPAISCN-GFPDVAKDRWHVVDAVLKAGFEIIPKASKDPTTSFRLSFNDAEQLLA
LSVTQ------FQRECFRVFKMYFYEK-MDEEPKIIETYHLKTIFFWCLEES
>EP00105_Crassostrea_gigas|EP00105_Crassostrea_gigas_P017922 232 bp
Y--EDITPVPVGSTSEGLNMPDL--VELDILQVMNQFI--ITAL-AETNNIHGYARLYRP
KSSLSDVYH-DREMSLMNFALHHTDR--E---------EYMIQINGPALTIPVSASNGKS
LPLDKVLALPCQ-EWPPTANSNWDLIKRIIEGGCHIVPVHHRRRRDEWRISFATSERLIA
RALTD------FQKQAYIAIKVLYH---KLKKFELLSSYHMKTVFFHVCERI
>EP00104_Lingula_anatina|EP00104_Lingula_anatina_P008795 232 bp
T--AISRLMFLGSSFDGLGVPIL--FDVDVMMELSPPCYPLLVDGRGCHPGYVKLVIQGE
HLFDVPGIL-GTICMSNKFMQVFIQDPVLR-KGTLE--LEEVTFNGPAVSFRLPLIRNIV
LTGDIVGSFPWN-KWPHEADESWDQTKAVEELGCYLVPVANPDCRTEWRISFVLAERHLA
SSFNQ------AQRHVYRIIKLIHKHR-LGD-LGVLSTYHLKTTLFWLCERI
>EP00104_Lingula_anatina|EP00104_Lingula_anatina_P008796 232 bp
A--AKSHVKFLGSFFDGLGIPFL--FDADVMIVLTPPFFPLIVDGHGCHPGYVKLKIQSE
NMLHLPGIFHGDICLSNRSMKYCIENPAPG-FEKLK--WKNVSFNGPAVSYKLPFFRNIV
LTGDIVGSFPWN-EFPREANESWEQVRTVEEFGCHVVPVANPDSRTEWRISFASGERHLA
LSLNQ------GQRRVYRIIKLIHKQR-LGD-LGVLSTYHLKTTLLWLCERI
>EP00112_Aurelia_sp_BirchAquariumsp1|EP00112_Aurelia_sp_BirchAquariumsp1_P000213 232 bp
L--PEYFLSITGSLREGFGKTLP--STFDVMLVPDAALAGFTVVEPENEKGYVWLKLNNG
YLHQWEKLCRGCSYLSSHKVHDLLRDSFRK-NKHILRDAADVEQNGPALTVKITKSENTL
FYCDFTFALYCP-AWPKK-SGRWEIVEQVLEIGCHIVAKPSTSPGLEWRFSFSQAEILLA
ETVHL------NARSAYLALKSVNKRF-ISKGLKPIPSYTLKCILLQFMEDH
>EP00092_Neocalanus_flemingeri|EP00092_Neocalanus_flemingeri_P057041 232 bp
T--QHKEAVNTGSVFERYGKPLA--AQYDIMFTFHISDLPLQILMKD--HEFLHIFTDKC
KLNKLSQFQRESMKLSAVNARTFLSELVRS-TPDIHSQWEVTKTTGPAANFTMSKAWAQY
VDCDFLLSIELD-HWPEAASSRWSVVQAVLASCCSAVPKADP-DPFSWRLSFSRGELLLS
EHVSG------PARLVYVAVKLFYKQR-LKPMCPLVRSYHLKTLFYYFLETQ
>EP00092_Neocalanus_flemingeri|EP00092_Neocalanus_flemingeri_P009602 232 bp
T--G-HHFTATGSIVERFGVPLG--SDHDVMFVATDVLVSSVLMAPKDSLEYVYLESQNP
------GCCMEKNLLNTIVTNVSIRDFGIE-SPALKTRWNHTDIMGPAINFKVKTAWVQQ
MDCDFILAFHLD-HWPDVARERWEDVDRIVSIGCEVVPKVGFQDTFGWRLSFSQVERLLS
GNVGE------KARKTYLAVKIFVKRN-LKNICPFLKTYHIKTVFFYNMETK
>EP00092_Neocalanus_flemingeri|EP00092_Neocalanus_flemingeri_P006472 232 bp
T--G-HHFKATGSIVERFGLPLG--SDHDLMLVATDVLVSSVLMVPNELVEYVFLVSQNS
------ECCMEKTLLDSIVTNVSMRDFQME-TSELKTQWNSTKTTGPAVNFKVKTAWVRQ
IDCDFILAFHLD-HWPEVARERWEVVDRIVTLGCEVVPKVGSQGRFGWRLSFSQVEHVLS
CHVGE------KARKTYLAVKIFLKRT-LKKICPFLKTYHLKTVFFHYMESK
>EP00092_Neocalanus_flemingeri|EP00092_Neocalanus_flemingeri_P070482 232 bp
F--RMTQITITGSVPEMLGRPWQ--FSHDLMFVLEDLVICIEPKCESGSEHFVQIYTVNT
LNDYLSQI------VDAAFFEEKISTGLM----MFGSDHTLIEQEGPSVNMKVTIKSSDL
LDCDFLLALPLE-SWPASASERWNTIRSLCSEKCYVVAKPRF-DDSFWRISFSKQELDLA
KELPE------KARNVYLRLKVVFKQW-IKLVYPELKSYHMKTAFYWWMEEQ
>EP00092_Neocalanus_flemingeri|EP00092_Neocalanus_flemingeri_P029984 232 bp
C--RENSITITGSIPEKFGKPIQ--NIHDLMFILEDLIICIEPKSEPGSEHFVQIYTVNT
LNEYLLKI------VEGAFFTEKMPSSLR----LFGCSSTSILQEGPSVNMKVTLLKTHL
LDCDFLLALPLE-CWPSCANERWDTVKTLTAHSCYVVAKPRF-DDDFWRISFSKQELDLA
KELPE------KARHVYLRLKVLFKKK-IKLVYPEMKTYHMKTAFYWWMEEQ
>EP00092_Neocalanus_flemingeri|EP00092_Neocalanus_flemingeri_P029983 232 bp
C--RENRITVTGSIPEKFGISVW--NIHDLMFILEDLIICIEPTSEPGSEHFVQIYTVNT
LNDYLLKI------VEGAFFTEKMPSSLK----LFGCSTTSILQEGPSVNMKVTLLKTHL
LDCDFLLALPLE-CWPSCANERWDTVKTLTTQKCYVVAKPRF-DDDFWRISFSKQELDLA
KELPE------KARHVYLRLKVLFKKK-MKLVYPEMKTYHMKTAFYWWMEEQ
>EP00092_Neocalanus_flemingeri|EP00092_Neocalanus_flemingeri_P004763 232 bp
C--RENSITVTGSIPEKFGMSVW--NIHDLMFILEDLIICIEPKSEPGSEHFVQIYTVNT
LNDYLLKI------VEGAFFTEKMPSSLR----LFGCSSTSILQEGPSVNMKVTLLKTHL
LDCDFLLALPLE-CWPSCANERWDTVKALTTQKCYVVAKPRF-DDDFWRISFSKQELDLA
KELPE------KARHVYLRLKVLFKKK-IKLVYPEMKTYHMKTAFYWWMEEQ
>EP00794_Sanderia_malayensis|EP00794_Sanderia_malayensis_P011262 232 bp
F--GIKNVRMSGQNSYEIYTPKIDKKDFEVSFVTAADSMKK---R---------------
------------RKLSPCKLMIIFAHAFNTSAKDSV-DGAEISEKGINMSIDFKS-TNTR
CKVSLILALSINSQ-------KWGIKQQMIKNGVHLRD----SDIHTWKVTFLKARQTLI
EGTY---D-TGNKLRLLLVMQCLRETVFSQ-SDVILPFHLATILFWANLKYQ
>EP00072_Mus_musculus|EP00072_Mus_musculus_P026447 232 bp
F--EAVPVHVTVPLKGLAGYKGV--QRQR--------------------WRYYNVQGAKL
PKTLWHKDVNIEGDIVPAKVLQVFRTLVENAVRTCHLSKVLEKR--TTVWVAMETS-TGQ
VELELAPTVEIPTTWPEKAQWKWERVECIKSFGFNLVA----QSAYHWQLSFSQAEQVLF
EQLDE---DGGCRRQCFQVLRQLKEDVW-PGRRPVITTHHLQTVLFWTCKYP
>EP00073_Rattus_norvegicus|EP00073_Rattus_norvegicus_P006211 232 bp
F--EAVPAHVTVPLRGLAGYKGV--RTPR--------------------WRYYSLQGTKL
PKTLWHKDVNIEGDIVPAKVLQIFQMLVENAVRTCHLSKVLEKR--TTVWVAVETS-TGQ
VELELAPTVEIPTTWPEKAQWKWERVECIKSFGFNLVA----QSTYHWQLSFSQAERVLC
EQLDE---DGGCRRRCFQVLRQLKEDVW-PGRRPVITTHHLQTVLFWTCKYP
>EP00074_Homo_sapiens|EP00074_Homo_sapiens_P046238 232 bp
F--QAVPYLVTVPIKGLAGYREA--REQH--------------------WRYYTLQGTRL
PKSLWHEDVNIDGDIVPAKVLLVFRKLVENAVRTCHLSKVLGNR--SAVWVAVETS-AYQ
VELELVPAVEIPTTWSKKARWQWERVECIKSFGFNLLA----CSNYHWQLSFLRAEQVLL
EQLDE---DGGCRRKCFQVMRHLKEDIW-PGNRPVITSHHLQTVLFWTCKYP
>EP00069_Balaena_mysticetus|EP00069_Balaena_mysticetus_P017515 232 bp
F--QAVLYLITVPMRGLAGYREA--RQQR--------------------WRYYTLQGARL
PKSLWHEDVNIDGDIVPAKVLQVFRKLVENAIETCHLSKVLMDRP--AVRVAVETS-TGR
VELELTPSVEIPTAWSKKARWKWERVQCIKSFGFSLLA----CSNYHWQLSFLRAEQVLL
EQLDE---DGGCRRKCLQAMRQMKEDVW-PGKRPVITSYHLQTVLFWTCKYP
>EP00070_Physeter_catodon|EP00070_Physeter_catodon_P000911 232 bp
F--QAVLYLITVPMRGLAGYREA--RQQR--------------------WRYYTLQGARL
PKSLWHEDVNTDGDIVPAKVLQVFRKLVENAIETCHLSKVLMDRP--AVRVAVETS-IGR
VELELTPSVEIPTAWSKKARWKWERVQCIKSFGFSLLA----CSNYHWQLSFSRAEQVLL
EQLDE---DGGCRRKCLQAVRQMKEDVW-PGKSPVITSYHLQTLLFWTCKYP
>EP00077_Pelodiscus_sinensis|EP00077_Pelodiscus_sinensis_P037113 232 bp
F--QAISNLITVPGYAKLPVRDP--EELQQWLEVEQFS----------------------
-KSLQHEEVNVEGDLVPAKVLAVFRELMEKSITSCN-SSKVLESFSSVVRVAVET-SDSQ
------------------------------SFGFNLLA----HSNYHWQLGFSRAERMLI
EGLDE---DGGCRMKCFRVMRQMKEDVWCTGNKPILTSYHLQTVLFWTCKYP
>EP00078_Anolis_carolinensis|EP00078_Anolis_carolinensis_P001349 232 bp
F--QAISNLITIPGYARLPVRDP--EDLQQWLEVEQFS----------------------
-KSLQHEDVNIEGDLVPAKVLTVFRELVERSIVSCN-MDKILEGFSSAVRVAVET-SDYQ
VEVELTPTIEIPTCWPQKIK-KWEKVQCVKSFGFDLLA----ASNYHWHLSFSRAEHILM
QGLDE---DGGCRMICFRVMRQMKEDVWCAGNRPIITSFHLQMVLFWTCKYP
>EP00076_Gallus_gallus|EP00076_Gallus_gallus_P027178 232 bp
F--QAISNLITVPGYAKLSVRDP--EELHQWLEVEQFS----------------------
-KSLQHEDVNIEGDLVPAKVLVVFRELVEKSIASCN-SNKVLESFSSVVRVAVET-SEFQ
VEVELAPTVEIPTCWPEKAR-KWEKVQCIKSLGFDLLA----RSNYHWQLCFSRAEHMLM
EGLDE---DGGCRMKCFRVMRQMKEDVWCAGNKPVITAYHLQTVLFWTCKYP
>EP00075_Anas_platyrhynchos|EP00075_Anas_platyrhynchos_P016187 232 bp
F--QAISNLITVPGYAKLSVRDP--EELHQWLEVEQFS----------------------
-KSLQHEDVNIEGDLVPAKVLVVFRELVEKSIISCN-SSKVLESFSSVVRVAVET-SESQ
VEVELVPTVEIPTCWPEKAR-KWEKVQCIKSLGFDLLA----RSNYHWQLCFSRAEHMLM
EGLDE---DGGCRMKCFRVMRQMKEDVWCAGNKPIITAYHLQTVLFWTCKYP
>EP00062_Callorhinchus_milii|EP00062_Callorhinchus_milii_P007299 232 bp
F--QSISHVIMVPLRGLAGYTER--KARQ--------------------WRYYTLHGSKL
PKSTQHQDVTFEGDIVPAKVVAIFKELLENTIQASNFQKILEN-VSPFVRIAVETT-EQQ
IEAELVPAIEIPNYWPSKAHWKWDKARCVKSFGFNLLA----KSNYHWQLSFTRAELVLL
DELDE---DGGCRMKCLQVIRKLKEDFW-PGSKPVITSYHLQTLLFWSCKYS
>EP00062_Callorhinchus_milii|EP00062_Callorhinchus_milii_P007300 232 bp
---------------SKLPVREP--EKLHQWLEVDQFL----------------------
-KSTQHQDVTFEGDIVPAKVVAIFKELLENTIQASN-QGKILENVSPFVRIAVET-TEQQ
IEAELVPAIEIPNYWPSKAH-KWDKARCVKSFGFNLLA----KSNYHWQLSFTRAELVLL
DELDE---DGGCRMKCLQVIRKLKEDFWCPGSKPVITSYHLQTLLFWSCKYS
>EP00068_Latimeria_chalumnae|EP00068_Latimeria_chalumnae_P010802 232 bp
F--QSISNLIFIPNYTWLPVQEP--EKLHQWLEVEHFA----------------------
-KSSQHKDVTIEGDIIPAKVVSVFRQLVETAIKSCT-SGKVVETIGPVVRVAVET-SELQ
VEVELIPTVEVPNCWSKKAR-KWEKARCIKSFGYNLMA----RSNYHWQLSFSRAEHVLM
DGIDE---DGGCRMKCFRVIRQLKEDVWCSGSKPVITSYHLQTLLLWSCKHP
>EP00067_Danio_rerio|EP00067_Danio_rerio_P006774 232 bp
F--QSIANLISVPGYSRLPVREP--EKLHQWLELESFV----------------------
-NPSQHDRMTIEGDIVPAKVVNVFKDLLETSIKTRG-TNKVLESVGTAVRVAVET-SEAQ
IEVKLVPTVELMNYWPKRAR-RWERARCIKSFGFNLMA----SSNYHWLLSFSRAEQVLL
SNIDE---DGGCRRKCYRVVRQLKEDGWCPGSKPVITAFHLQTLLFWTCKYP
>EP00063_Salmo_salar|EP00063_Salmo_salar_P045740 232 bp
F--QSIAHLVSVPGYSILPVREP--EKLHQWLELESFT----------------------
-SPAQQDKVCVEGDIVPAKVVSLFREQLETAILTCS-SGKVLESVGSVVRVAIET-AEGV
MEAELVPTVELINYWPKKAR-HWERARCIKSFGFNLMA----TSNYHWLLSFSRAEQALL
VAVDE---DGGCRRKCYRVVRQLKEDTWCPGTKPVITAFHLQTLLFWCCKFP
>EP00110_Nematostella_vectensis|EP00110_Nematostella_vectensis_P016418 232 bp
F--ISS-LKQLDGRYLGLYVVSP--KRFEVCLYLNQMGVFNFID-DGCPSGCAMLKLSDE
RMSLWTEFITASGYLSARKMRSRFTSLVGE-AIRRG----NLQSQVVGNSHSTVLSND-T
YTVELIPAFRCG-AWPQNTCSSWAAVANIKLRGFNLLAKDPYTEGDAWVLSFTDSEELLL
--AGG------CRRLCVSMLKALCDKH-LNVPGDCIEYIHLKNLVLYECEKP
>EP00060_Petromyzon_marinus|EP00060_Petromyzon_marinus_P040751 232 bp
F--IIS-PGEHHC-------------EFEMLLYLNLSGV-FSLADEDDGGGRALLKLADG
RMSPWVEFITASGSLSASKLRSRLRALVTQALGRRL-C-GTC--ASGEVLIGVP----DN
GVVKVTPAFRCSGVWPRCASQLWRRMAEIKAAGFTLLPAEEAGHGDAWLLRFTEAEEPLL
E--------GGCRRKCLSVLSALRERH-LPGV--P-------GVRTL-CKHP
>EP00108_Taenia_solium|EP00108_Taenia_solium_P002547 232 bp
F--INT-LKTSRDLYEGLRVVSS--TEFEVILFLNQMGVFNFVD-DGSVPGGAVLKLSDG
RMSLWVEFITASGYLSARKIRSRFHSLVAQ-AIEKS----AYRGILIGGNSEVKIRRD-R
YILQITPAFRCQ-GWPRSANHLWRLATEVKHEGFTLLSQESAAEGDAWQLDFYEAEERLL
--SQG------SRQLCLSILTTLLERH-LVLNDTMLHDYLIKTLLLHECEKP
>EP00059_Ciona_intestinalis|EP00059_Ciona_intestinalis_P003096 232 bp
F--ISS-LNEADGRLEGLRVNSP--TEFEVVLFLNQMGVFNFVD-DGSIPGCAVLKLSDG
RMSLWVEFITASGYLSARKVRSRFQTLVAQ-AIEKS----HYRDLVAQDTTEVRMIRD-N
ISVRVTPAFKCG-GWPRSAAHSWSRVAEVKAEGFNLLSKDTPAESDAWVMSFANAEDRLV
--GGG------SRRKSLSILKTLRDRH-LDFTGSPLSNYHMKTLLLYESEKP
>EP00057_Strongylocentrotus_purpuratus|EP00057_Strongylocentrotus_purpuratus_P004704 232 bp
F--ISS-LVENEGRFDGLEVISP--NEFEVVLFLNQMGVFNFVD-DGSVPGCAVLKLSDG
RMSLWVEFITASGYLSARKIRSRFQTLVAQ-AVDKC----KYRDIVIPDTSEVKLRRE-R
FIVLITPAFKCS-GWPRSAAHIWGLVAEVKTEGFNLLSKESPAEGDAWVLSFTDAENKLL
--QGG------CRRKTLSILKTLRDKH-LDLAGQPVRNYHLKSLLLYECEKP
>EP00058_Branchiostoma_floridae|EP00058_Branchiostoma_floridae_P023657 232 bp
F--ISS-LCEVDGRFDGLEVLSP--TEFEVVLYLNQMGVFNFVD-DGTIPGCAVLKLSDG
RMSLWVEFITASGYLSARKIRSRFQTLVAQ-ACDKC----SYRDIVIPDTSEVKLRRE-R
YVVQITTAFKCQ-GWPRSASHIWNLVAEVKAEGFDLLSKECYMESDAWVLCFNQAEDKLL
--LGG------CRRRCLSILKTLRDRH-LDLPGNPLNSYHMKTMVLYECEKP
>EP00060_Petromyzon_marinus|EP00060_Petromyzon_marinus_P031811 232 bp
F--ISS-LSEIDGRFEGLEVISP--TEFEVVLYLNQMGVFNFVD-DGSLPGCAVLKLSDG
RMSLWVEFITASGYLSARKIRSRFQTLVAQ-AVDKC----SYRDVVVADTSEVKLRRE-R
YVVQITPAFKCA-GWPRSAAHIWNRVAEVKAEGFNLLSKECYAESDAWVLQFAEAENRLL
--LGG------CRKKCLSVLKALRDRH-LELPGTPLNNYHMKTLLMYECEKP
>EP00062_Callorhinchus_milii|EP00062_Callorhinchus_milii_P018253 232 bp
F--ISS-LSEIE-RFEGLEVIAP--TEFEVVLYLNQMGVFNFVD-DGSLPGCAVLKLSDG
RMSLWVEFITASGYLSARKIRSRFQTLVAQ-AVDKC----SYRDVVVADTSEVRLRRE-R
YVVQITPAFKCT-GWPRSAAQIWNRVAEVKAEGFNLLSKECYAESDAWVLQFGEAENRLL
--MAG------CRKKCLSVLKTLRDRH-LELPGQPLNNYHMKTLLLYECEKP
>EP00061_Rhincodon_typus|EP00061_Rhincodon_typus_P018790 232 bp
F--ISS-LSEIETRFEGLEVIAP--TEFEVVLYLNQMGVFNFVD-DGSLPGCAVLKLSDG
RMSLWVEFITASGYLSARKIRSRFQTLVAQ-AVDKC----SYRDVVVADTSEVKLRRE-R
YVVQITPAFKCT-GWPRSAAQIWNRVAEVKAEGFNLLSKECY------------------
----------------------------------------------------
>EP00068_Latimeria_chalumnae|EP00068_Latimeria_chalumnae_P007151 232 bp
F--ISS-LSEID-RYEGLEVTSP--TEFEVVLYLNQMGVFNFVD-DGSLPGCAVLKLSDG
RMSLWVEFITASGYLSARKIRSRFQTLVAQ-AVDKC----SYRDVVIADTSEVKLRRE-R
YVVQITPAFKCT-GWPRSAAQIWNRVAEVKAEGFNLLSKECYAESDAWVLQFGEAENRLL
--MGG------CRNKCLSILKTLRDRH-LELPGQPLNNYHMKTLLLYECEKP
>EP00079_Xenopus_tropicalis|EP00079_Xenopus_tropicalis_P005259 232 bp
F--ISS-LTEIDARYEGLEVVSP--TEFEVVLYLNQMGVFNFVD-DGSLPGCAVLKLSDG
RMSLWVEFITASGYLSARKIRSRFQTLVAQ-AVDKC----SYRDVVIADTSEVKLRRE-R
YIVQITPAFKCT-GWPRSAAQIWNRVAEVKAEGFNLLSKECYAESDAWVLQFAEAENRLL
--LGG------CRSKCLSVLKTLRDRH-LELPGQPLNNYHMKTLLLYECEKP
>EP00078_Anolis_carolinensis|EP00078_Anolis_carolinensis_P003840 232 bp
F--ISS-LSEIDARYEGLEVVSP--TEFEVVLYLNQMGVFNFVD-DGSLPGCAVLKLSDG
RMSLWVEFITASGYLSARKIRSRFQTLVAQ-AVDKC----SYRDVVIADTSEVRLRRE-R
FVVQITPAFKCT-GWPRSAAQIWNRVAEVKAEGFNLLSKECYAESDAWVLQFGEAENRLL
--LGG------CRNKCLSVLKTLRDRH-LELPGQPLHNYHMKTLLLYECEKP
>EP00066_Takifugu_rubripes|EP00066_Takifugu_rubripes_P021994 232 bp
F--ISS-LSEIDARYEGLEVISP--HEFEVVLYLNQMGVFNFVD-DGSLPGCAVLKLSDG
RMSLWVEFITASGYLSARKIRSRFQTLVAQ-AVDKC----SYRDVVVADTSEVKLRRE-R
YVVQITPAFKCT-GWPRSAAQIWNRVAEVKAEGFNLLSKECYAESDAWVLQFSEAENRLL
--MGG------CRKKCLSVLKTLRDRH-LELPGQPLHNYHMKTLLLYECEKP
>EP00064_Thunnus_orientalis|EP00064_Thunnus_orientalis_P013146 232 bp
F--ISS-LSEIDARYEGMEVISP--NEFEVVLYLNQMGVFNFVD-DGSLPGCAVLKLSDG
RMSLWVEFITASGYLSARKIRSRFQTLVAQ-AVDKC----SYRDVVVADTSEVKLRRE-R
YVVQITPAFKCT-GWPRSAAQIWNRVAEVKAEGFNLLSKECYAESDAWVLQFSEAENRLL
--MAG------CRKKCLSVLKTLRDRH-LELPGQPLNNYHMKTLLLYECEKP
>EP00063_Salmo_salar|EP00063_Salmo_salar_P075602 232 bp
F--ISS-LSEIEARFEGMEVIAP--NEFEVVLYLNQMGVFNFVD-DGSLPGCAVLKLSDG
RMSLWVEFITASGYLSARKIRSRFQTLVAQ-AVDKC----SYRDVVVADTSEVKLRRE-R
YVVQITPAFKCT-GWPRSAAQIWNRVAEVKAEGFNLLSKECYAESDAWVLQFSEAENRLL
--MAG------CRKRCLSVLKTLRDRH-LELPGQPLQSYHMKTLLLYECEKP
>EP00067_Danio_rerio|EP00067_Danio_rerio_P011954 232 bp
F--ISS-LSEIDARYEGMEVIAP--NEFEVVLYLNQMGVFNFVD-DGSLPGCAVLKLSDG
RMSLWVEFITASGYLSARKIRSRFQTLVAQ-AVDKC----SYRDVVVADTSEVKLRRE-R
YVVQITPAFKCT-GWPRSAAQIWNRVAEVKAEGFNLLSKECYAESDAWVLQFAEAENRLL
--MSG------CRKKCLSVLKTLRDRH-LELPGQPLNNYHMKTLLLYECEKP
>EP00066_Takifugu_rubripes|EP00066_Takifugu_rubripes_P004920 232 bp
F--ISS-LSEMDNRFEGLEVISP--TEFEVVLYLNQMGVFNFVD-DGSLPGCAVLKLSDG
RMSLWVEFITASGYLSARKIRSRFQTLVAQ-AVDKC----SYRDVVVADTSEVKLRRD-R
YVVQITPAFKCT-GWPRSAAHIWNRVAEVKAEGFNLLSKECYAESDAWVLQFAEAENRLL
--LGG------CRKKCLSVLKALRDRH-LELPGQPLNNYHMKTLLSYECEKP
>EP00064_Thunnus_orientalis|EP00064_Thunnus_orientalis_P000007 232 bp
F--ISS-LSEMDNRFEGLEVISP--TEFEVVLYLNQMGVFNFVD-DGSLPGCAVLKLSDG
RMSLWVEFITASGYLSARKIRSRFQTLVAQ-AVDKC----SYRDVVVADTSEVKLRRD-R
YVVQITPAFKCT-GWPRSAAHIWNRVAEVKAEGFNLLSKECYAESDAWVLQFAEAENRLL
--LGG------CRKKCLSVLKALRDRH-LELPGQPLNNYHMKTLVSYECEKP
>EP00063_Salmo_salar|EP00063_Salmo_salar_P002363 232 bp
F--ISS-LNEMDNRFEGLEVISP--TEFEVVLYLNQMGVFNFVD-DGSLPGCAVLKLSDG
RMSLWVEFITASGYLSARKIRSRFQTLVAQ-AVDKC----SYRDVVVSDTSEVKLRRD-R
YIVQITPAFKCT-GWPRSAAHIWNRVAEVKAEGFNLLSKECYAESDAWVLQFGEAENRLL
--LGG------CRKKCLSVLKTLRDRH-LELPGTPLNNYHMKTLVSYECEKP
>EP00061_Rhincodon_typus|EP00061_Rhincodon_typus_P018786 232 bp
F--ISS-LNEID-RFEGLEVISP--TEFEVVLYLNQMGVFNFVD-DGSLPGCAVLKLSDG
RMSLWVEFITASGYLSARKIRSRFQTLVAQ-AVDKC----SYRDVVVADTSEVKLRRD-R
YIVQITPAFKCT-GWPRSAAHIWNRVAEVKAEGFNLLSKECYAESDAWVLQFAEAENRLL
--LGG------CRKKCLSVLKTLRDRH-LELPGQPLNNYHMKTLVSYE----
>EP00062_Callorhinchus_milii|EP00062_Callorhinchus_milii_P007038 232 bp
F--ISS-LNEIDNRFEGLEVISP--NEFEVVLYLNQMGVFNFVD-DGSLPGCAVLKLSDG
RMSLWVEFITASGYLSARKIRSRFQTLVAQ-AVDKC----SYRDVVVADTSEVKLRRD-R
YVVQITPAFKCT-GWPRSAAHIWNRVAEVKAEGFNLLSKECYAESDAWVLQFAEAENRLL
--LGG------CRKKCLSVLKTLRDRH-LELPGQPLNNYHMKTLVSYECEKP
>EP00067_Danio_rerio|EP00067_Danio_rerio_P011953 232 bp
F--ISS-LNEMDNRFEGLEVISP--TEFEVVLYLNQMGVFNFVD-DGSLPGCAVLKLSDG
RMSLWVEFITASGYLSARKIRSRFQTLVAQ-AVDKC----SYRDVVVADTSEVKLRRD-R
YVVQITPAFKCT-GWPRSAAHIWNRVAEVKAEGFNLLSKECYAESDAWVLQFAEAENRLL
--LGG------CRKKCLSLLKTLRDRH-LELPGQPLNNYHMKTLVSYECEKP
>EP00068_Latimeria_chalumnae|EP00068_Latimeria_chalumnae_P009660 232 bp
F--ISS-LNEMENRYEGLEVISP--TEFEVVLYLNQMGVFNFVD-DGSLPGCAVLKLSDG
RMSLWVEFITASGYLSARKIRSRFQTLVAQ-AVDKC----SYRDVVVADTSEVKLRRD-R
YVVQITPAFKCT-GWPRSAAHIWNRVAEVKAEGFNLLSKECHAESDAWVLQFAEAENRLL
--MGG------CRKKCLSILKTLRDRH-LELPGQPLNNYHMKTLVSYECEKP
>EP00069_Balaena_mysticetus|EP00069_Balaena_mysticetus_P021063 232 bp
F--ISS-LNEMDNRYEGLEVISP--TEFEVVLYLNQMGVFNFVD-DGSLPGCAVLKLSDG
RMSLWVEFITASGYLSARKIRSRFQTLVAQ-AVDKC----SYRDVVVADTSEVKLRRD-R
YVVQITPAFKCT-GWPRSAAHIWNRVAEVKAEGFNLLSKECHAESDAWVLQFAEAENRLQ
--MGG------CRKKCLSILKTLRDRH-LELPGQPLNNYHMKTLVSYECEKP
>EP00079_Xenopus_tropicalis|EP00079_Xenopus_tropicalis_P004469 232 bp
F--ISS-LNEMDNRYEGLEVISP--TEFEVVLYLNQMGVFNFVD-DGSLPGCAVLKLSDG
RMSLWVEFITASGYLSARKIRSRFQTLVAQ-AVDKC----SYRDVVVADTSEVKLRRD-R
YVVQITPAFKCT-GWPRSAAHIWNRVAEVKAEGFNLLSKECHAESDAWVLQFAEAENRLQ
--LGG------CRKKCLSLLKTLRDRH-LELPGQPLNNYHMKTLVSYECEKP
>EP00078_Anolis_carolinensis|EP00078_Anolis_carolinensis_P012267 232 bp
F--ISS-LNEMDNRFEGLEVVSP--TEFEVVLYLNQMGVFNFVD-DGSLPGCAVLKLSDG
RMSLWVEFITASGYLSARKIRSRFQTLVAQ-AVDKC----SYREVVVADTSEVKLRRD-R
YVVQITPAFKCT-GWPRSAAHIWNRVAEVKAEGFNLLSKECHAESDAWVLQFAEAENRLQ
--MGG------CRKKCLSLLKTLRDRH-LELPGQPLNNYHMKTLVSYECEKP
>EP00919_Chromeraceae_sp_WS2016|EP00919_Chromeraceae_sp_WS2016_P014845 232 bp
F--ISS-LSEIN-RFDGLKVVGP--TEFEVVLYLNQMGVFNIVD-DGTIPGCAVLKLSDG
RMSLWVEFITASGYLSARKIRSRFQSLVAQ-AVDKC----SYRDQVMADTTEVKLRRE-R
YVVQITPAFKCS-GWPRSAAHVWNLVAEVKTEGFDLLSKESIAEGDSWILNFNLAEFALL
--QGG------CRRKCLSILKTLRDRH-MDLPTNPVGCYVMKTLLMYECEKP
>EP00103_Capitella_teleta|EP00103_Capitella_teleta_P008945 232 bp
F--ISS-LSEVNGRYEGLQVISP--TEFEVVLYLNQMGVFNFVD-DGAIPGCAVLKLSDG
RMSLWVEFITASGYLSARKIRSRFQTLVAQ-AVDKC----SYRDIVVADTSEVRLRRE-R
IVVQITPAFKCG-GWPRSAAHIWNLVAEVKTEGFDLLSKDNIAEGDSWVLSFANAEQQLL
--QGG------CRRKCLSILKTLRDRH-LDLPGHPIEVEHIKTLLLYECEKP
>EP00104_Lingula_anatina|EP00104_Lingula_anatina_P035642 232 bp
F--ISS-LSEVNGRFEGLEVLSP--TEFEVVLYLNQMGVFNFVD-DGTVPGCAVLKLSDG
RMSLWVEFITASGYLSARKIRSRFQTLVAQ-AVDKC----AYRDCVVADTTEVKLRRD-R
FVVQITTAFRCA-GWPRSAAHIWNLVAEVKTEGFDLLSKESIAEGDAWVLSFNQAENKLL
--RGG------SRKRCLSILKTLRDRH-LDIPGQPVCNYNLKTLLLYECEKP
>EP00105_Crassostrea_gigas|EP00105_Crassostrea_gigas_P020397 232 bp
F--ISS-LNEVNGRFEGLDIVSP--NEFEVVLYLNQMGVFNFVD-DGTIPGCAVLKLSDG
RMSLWVEFITASGYLSARKIRSRFQTLVAQ-AVDKC----SYRDIVVADTTEVKLRKE-R
YVVQIIPAFRCA-GWCRSAAHTWNLVAEVKTEGFDLLSRESIAEGDAWVMSFKYAEDRLL
--YGG------CRRRCLSILKTLRERH-LDLPGNPITNYHFKTLLLYECEKP
>EP00107_Lottia_gigantea|EP00107_Lottia_gigantea_P013592 232 bp
F--ISS-LTEVN-RYEGLEVISP--TEFEVVLYLNQMGVFNFVD-DGTIPGCSVLKLSDG
RMSLWVEFITASGYLSARKIRSRFQTLVAQ-AVDKC----SYRDVVIPDTTEVRLRKE-R
FIVQITPAFRCG-GWCRSAAHIWNLVAEVKTEGFDLLSKESIAEGDAWVMSFRYAEDRLL
--YGG------CRRKCLSILKALKDKH-FDVPGQPILNYHMKTLLLYECEKP
>EP00106_Octopus_bimaculoides|EP00106_Octopus_bimaculoides_P009210 232 bp
F--ISS-LNESNGRYEGMEVISP--TEYEVVLYLNQMGVFNFVD-DGTIPGCAVLKLSDG
RMSLWVEFITASGYLSARKIRSRFQTLVAQ-AVDKC----SYREVVVADTTEVKLRKE-R
YVVQITPAFRCG-GWSRSAAHIWNLIAEVKTEGFDLLSKESIAEGDAWVMSFKYAEDRLL
--CGG------CRRKCLSILKAMRDRH-LELPSQPITNYHMKTLLLYECEKP
>EP00084_Strigamia_maritima|EP00084_Strigamia_maritima_P003775 232 bp
F--ISS-LTECNGRFEGLDVVAP--NEFEVVLYLNQMGVFNFVD-DGTLPGCAVLKLSDG
RMSLWVEFITASGYLSARKIRSRFQTLVAQ-ACDKC----SYRDVVVADTTEVKLRRE-R
YVVQITPAFKCS-GWPRSAAHIWNLVAEVKTEGFNLLSKESIMEGDAWVVSFDEAENRLL
--QGG------CRKKCLSILKTLRDRH-LDLPGCPVTSYHMKSLLLYECEKP
>EP00100_Culex_quinquefasciatus|EP00100_Culex_quinquefasciatus_P012704 232 bp
F--ISS-LVECNGRFEGIEVISP--TSFEVVLYLNQMGVFNFVD-DGSLPGAAVLKLSDG
RMSLWVEFITASGYLSARKIRSRFHTLVAQ-AVEKC----PYRDMVVPDTTEVKLKRE-R
YIVQITPAFKCT-GWPRSAAHIWALVAEVKSEGFDLLSKESVIEGDAWILHFTEAENRLL
--QGG------YRKRCLSILKTLCDRH-LDLPGVPLSYYHLKTLLLYECEKP
>EP00099_Drosophila_melanogaster|EP00099_Drosophila_melanogaster_P016540 232 bp
F--ISS-LVECNGRFEGVEVISP--NEFEIVLYLNQMGVFNFVD-DGTLPGCAVLKLSDG
RMSLWVEFITASGYLSSRKIRARFQTLVAQ-ACDKS----VYRDMVVGDTSEVKLRRE-R
FVVQITPAFKCS-GWPRSAAHLWNIVAEVKTEGFDLLSKESVMEGDAWVLSFFEAENRLL
--QGG------CRRRCLSMLKTLRDRH-LDLPGNPISAYHLKNLLLYECEKP
>EP00098_Tribolium_castaneum|EP00098_Tribolium_castaneum_P017804 232 bp
F--ISS-LTECNGRYEGLEVISP--TEFEVVLYLNQMGVFNFVD-DGTLPGCAVLKLSDG
RMSLWVEFITASGYLSARKIRSRFQTLVAQ-ACDKC----SYRDSVIADTTEVKLRRE-R
FIVQITPAFKCS-GWPRSAAHIWNLVAEVKTEGFDLLSKESVMEGDAWVLSFLEAENRLL
--QGG------CRRRCLSILKTLRDRH-LDLPGNPVTSYHLKTLLLYECEKP
>EP00082_Ixodes_scapularis|EP00082_Ixodes_scapularis_P019331 232 bp
F--ISS-LNDCNGHYEGMEVISP--TEFEAVLYLNQMGVFNFVD-DGTLPGCAVLKLSDG
RMSLWVEFITASGYLSARKIRSRFQTLVAQ-ACDKC----SYRDSVLADTTEVRLRRE-R
YVVQITPAFRCA-GWPRSAAHIWNLVAEVKAEGFDLLSKECAMEGDAWVLCFLDAENRLL
--SGG------CRRRCLSVLKTLRDRH-LDLPGNPVSAYHLKTLLLYECEKP
>EP00083_Stegodyphus_mimosarum|EP00083_Stegodyphus_mimosarum_P025621 232 bp
F--ISS-LNDCNGHFEGFEVISP--SEFEVVLYLNQMGVFNFVD-DGSLPGCAVLKLSDG
RMSLWVEFITASGYLSARKIRSRFQTLVAQ-ACDKC----SYRDVVVADTTEVKLRRE-R
FVVQITPAFRCS-GWPRSAAHIWNLVAEVKAEGFDLLSKESVMEGDAWVLNFCEAENRLL
--QGG------CRKKCLSILKTLKDRH-LELPGNPVTGYHLKTLLLYECEKP
>EP00083_Stegodyphus_mimosarum|EP00083_Stegodyphus_mimosarum_P005222 232 bp
F--ISS-LNDCNGRYDGFDVISP--TEFEVVLYLNQMGVFNFVD-DGSLPGCAVLKLSDG
RMSLWVEFITASGYLSARKIRSRFQTLVAQ-ACDKC----SYRDIVVADTTEVKLRRE-R
FVVQITPAFRCS-GWPRSAAHIWNLVAEVKTEGFDLLSKECVMEGDAWVLNFGEAENRLL
--QGG------CRSKCLSILKTMRDRH-LDLPGNPVSSYHMKTLVLYECEKP
>EP00098_Tribolium_castaneum|EP00098_Tribolium_castaneum_P017761 232 bp
F--ISS-LTDYNGRYDGLEVISP--VEFEVVIYLNQMGVLNFVD-DGTLPGCAVLKLSDG
RMSLWVEFITASGYLSARKMRSRFQTLVAQ-ACDKC----SYRDSVIADTTEVKLRRE-R
FIVQITPAFKCA-GWPRSAAHIWNLVVEVKTEGFDLLSKECIMEGDAWVLSFIEAENRLL
--QGG------CRKRCLSILKTLRDRH-LDLPGNPVTSYHMKTLLLYECEKP
>EP00101_Apis_mellifera|EP00101_Apis_mellifera_P022578 232 bp
F--ISS-LTDYNGRFDGLDVISP--TEFEIVIYLNQMGVLNFVD-DGTLPGCAVLKLSDG
RMSLWVEFITASGYLSARKIRSRFQTLVAQ-ACDKC----AYRDSVIADTTEVKLRRE-R
YVVQITPAFKCA-GWPRSASHIWNIVAEVKTEGFDMLSKECIMEGDAWALSFIDAENRLL
--QGG------SRKRCLSILKTLRDRH-LDLPGNPVTSYHMKTLLLYECEKP
>EP00099_Drosophila_melanogaster|EP00099_Drosophila_melanogaster_P024044 232 bp
F--ISS-LNDYNGRFEGLEVISP--TEFEIIIYLNQMGVLNFVD-DGTLPGCAVLKLSDG
RMSLWVEFITASGYLSARKIRSRFQTLVAQ-ACDKC----AYRDIVIADTTEVKLRRE-R
IIVQITPAFKCA-GWPRSASHIWNIVAEVKTEGFDMLSKECIMEGDAWVLSFTDAENRLL
--QGA------SRRRCLSILKTLRDRH-LDLPGNPVTSYHLKTLLLYECEKP
>EP00100_Culex_quinquefasciatus|EP00100_Culex_quinquefasciatus_P012703 232 bp
F--ISS-LNDYNGRFDGLEVISP--TEFEIIIYLNQMGVLNFVD-DGTLPGCAVLKLSDG
RMSLWVEFITASGYLSARKIRSRFQTLVAQ-ACDKC----AYRDSVIADTTEVKLRRE-R
IIVQITPAFKCA-GWPRSASHIWNIVSEVKTEGFDMLSKECVMEGDAWVLSFTEAENKLL
--QGG------CRRRCLSILKTLRDRH-LDLAGNPVSSYVMKTLLLYECEKP
>EP00101_Apis_mellifera|EP00101_Apis_mellifera_P022626 232 bp
F--ISS-LTECNGRYEGLEVISP--GEFEVVLYLNQMGVFNFVD-DGTLPGCAVLKLSDG
RMSLWVEFITASGYLSARKIRSRFQTLVAQ-ACDKC----AYRDSVIADTTEVKLRRE-R
YVVQITPAFKCS-GWPRSAAHIWNLVAEVKTEGFDLLSKESVMEGDAWVLSFTEAETRLL
--QGG------CRRRCLSILKTLRDRH-LDLPGNPVTSYHMKTLLLYECEKP
>EP00102_Acyrthosiphon_pisum|EP00102_Acyrthosiphon_pisum_P005138 232 bp
F--ISS-LAECNGRYEGLEVVSA--TEFEIVLYLNQMGVFNFVD-DGSLPGCAVLKLSDG
RMSLWVEFITASGYLSARKIRSRFQTLVAQ-ACDKC----AYRDSVMSDTGEVKLRRD-R
YVVQITPSFKCA-GWPRSAAHLWNLIVQVKTEGFDLLSKDSVMEGDAWVMSFTDVENQLL
--YGG------CRKRCLSILKTLRDRH-LDLPGNPITNYHIKTLLLYECEKP
>EP00102_Acyrthosiphon_pisum|EP00102_Acyrthosiphon_pisum_P008590 232 bp
F--ISS-LVECNGRYEGLDVVSP--TEFEIVLYLNQMGVLNFVD-DGSLPGCAVLKLSDG
RMSLWVEFITASGYLSARKIRSRFQTLVAQ-ACDKC----AYRDSVIADTSEVKLRRE-R
YVVQITPSFKCA-GWPRSSAHIWNLVAEVKTEGFDLLSKECVLEGDAWVMSFVDVENRLM
--YGG------CRKRCLSVLKTLRDRH-LDLPGNPVTNYHIKTLLLYECEKP
>EP00096_Caligus_rogercresseyi|EP00096_Caligus_rogercresseyi_P012696 232 bp
F--ISS-LTDINGRYDGLDVISP--SEFEVVLYLNQMGVFNFVD-DGSLPGCAVLKLSDG
RMSLWVEFITASGYLSARKIRSRFQTLVAQ-ACDKS----VYRDILVSDTSEVKLRRE-R
WVVQITPAFKCS-GWPRSAAHIWSLVAEVKTEGFDLLSKECLMEGDAWVVSFLEAENRLL
--VGG------SRRRCLSIIKTLRDQH-LELPGNPVNNYVMKTLLLFECEKP
>EP00097_Lepeophtheirus_salmonis|EP00097_Lepeophtheirus_salmonis_P007241 232 bp
F--ISS-LTEINGRYDGLDVVSP--SEFEVILYLNQMGVFNFVD-DGSLPGCAVLKLSDG
RXSLWVEFITASGYLSARKIRSRFQTLVAQ-ACDKS----MYRDILVSDTSEVKLRRE-R
YVVQITPAFKCS-GWPRSAAHIWNLVAEVKTEGFDLLSKECLMEGDAWVVSFLEAENXLL
--VGG------CRRRCLSIIKTLRDQH-LDLAGNPVNNYVMKTLLLFECEKP
>EP00093_Oithona_nana|EP00093_Oithona_nana_P011655 232 bp
F--ISS-LTDVNGRFEGLDVVSP--HEFEVVLYLNQMGVFNFVD-DGSLPGCAVLKLSDG
RMSLWVEFITASGYLSARKIRSRFQTLVAQ-ACDKS----AYRDILVSDTSEVKLRRE-R
YVVQITPAFKCS-GWPRSAAHIWNLVVEVKTEGFDLLSKECLMEGDAWVISFTEVENRLL
--TGG------CRRKVLSLLKTLRDHH-LELPGNPITSYILKTLVLYECEKP
>EP00094_Tigriopus_californicus|EP00094_Tigriopus_californicus_P012161 232 bp
F--ISS-LTEINGRYEGFDVLAP--NEFEVILFLNQMGVFNFVD-DGSLPGCAVLKLSDG
RMSLWVEFITASGYLSARKIRSRFQTLVAQ-ACDKS----AYRDILVSDTSEVKLRRE-R
YVVQITPAFKCS-GWPRSAAHIWNLVAEVKTEGFDLLSKECLMEGDAWVISFLEAENRLL
--IGG------CRRKCLSILKTLRDNH-LDLPGNPITSYIMKTLLLYECEKP
>EP00095_Tigriopus_kingsejongensis|EP00095_Tigriopus_kingsejongensis_P003662 232 bp
F--ISS-LTEINGRYEGFDVVSP--NEFEVILFLNQMGVFNFVD-DGSLPGCAVLKLSDG
RMSLWVEFITASGYLSARKIRSRFQTLVAQ-ACDKS----AYRDILVSDTSEVKLRRE-R
YVVQITPAFKCS-GWPRSAAHIWNLVAEVKTEGFDLLSKECLMEGDAWVISFLEAENRLL
--IGG------CRRKCLSILKTLRDNH-LDLPGNPITSYIMKTLLLYECEKP
>EP00090_Calanus_glacialis|EP00090_Calanus_glacialis_P046206 232 bp
F--ISS-LTEVNGKYEGLDVISP--TEFEVVLYLNQMGVFNFVD-DGSLPGCAVLKLSDG
RMSLWVEFITASGYLSSRKIRSRFQTLVAQ-ACDKS----TYRDSVMNDTNEVKIRQE-K
FVVQITPSFKCN-GWPRSAAHNWSQAAFVKTEGFDLLSKDSLMEGDAWIISFKEAEKQLL
--MGA------SRKRCLSILKTLRDRH-LNLEGNPVTGYILQTLLMYECEKP
>EP00092_Neocalanus_flemingeri|EP00092_Neocalanus_flemingeri_P022927 232 bp
F--ISS-LTEINGRFDGLRVVSP--TEFEVVLYLNQMGEFNFVD-DGSMPGCAVLKLSDG
RMSLWVEFITASGYLSARKIRCRFQTLVAQ-ACDKS----SYRDSVMNDASEVKIRRE-K
YVVQITPAFKCN-GWPRSAAHMWNMAAQVKMEGFDLLSKESIMEGDAWIISLHEAENILM
--VGG------ARKKVLSMLKTIRDRH-LDLQGNPVSVYILQTLMLYECEKP
>EP00090_Calanus_glacialis|EP00090_Calanus_glacialis_P012192 232 bp
F--ISS-LTEINGRFDGLRVISP--TEFEVVLYLNQMGEFNFVD-DGSMPGCAVLKLSDG
RMSLWVEFITASGYLSARKIRCRFQTLVAQ-ACDKS----AYRDSVMNDASEVKIRRE-K
YVVQITPAFKCN-GWPRSAAQMWNLAAQVKMEGFDLLSKESIMEGDAWIISLHEAENILM
--VGG------ARKKVLSIMKTIRDRH-LDLQGNPVSVYILQTLMLYECEKP
>EP00090_Calanus_glacialis|EP00090_Calanus_glacialis_P012193 232 bp
F--ISS-LTEVNGRFDGLRVVSP--TEFEVVLYLNQMGEFNFVD-DGSMPGCAVLKLSDG
RMSLWVEFITASGYLSARKIRCRFQTLVAQ-ACDKS----AYRDSVMNDASEVKIRRE-K
YVVQITPAFKCN-GWPRSAAQMWNLAAQVKMEGFDLLSKESIMEGDAWIISLHEAENILM
--VGG------ARKKVLSIMKTIRDRH-LDLQGNPVSVYILQTLMLYECEKP
>EP00068_Latimeria_chalumnae|EP00068_Latimeria_chalumnae_P033529 232 bp
Y--CD----KCGTEVCRAQIRE-----HEQVVHEKPTTETK---H-Q-------------
--------------FWDRPLQRA----------------TKFVSSETCVTCRMC----H-
KEFGTIHGREQHEHHF--TA------VK--RN-LYCRLYN--CGDEE-IQLHSISLLQYQ
VDFVK--VSTVGVKDLIRLIKHWLKTSFADRFRKLPSSYAIELIVIYVWQLA
>EP00073_Rattus_norvegicus|EP00073_Rattus_norvegicus_P039617 232 bp
V--RVLKVVKGGSSGKGTALNHR--SDQDMILFLSCFSSFK-Q-Q-A-------------
--------------RDRKAVIDFIKSKLIHCRKSAYNIKRTPRSLTLEIQSRND-----I
ICMDILPAYNALGSFS--RD------PE--PE-IYENLIR--CK-GY-PGDFSPSFAELQ
RHFVK--SRPVKLKNLLRLVKFWHLKYLRHRRAVLPSKYALELLTIYAWEMG
>EP01067_Filipodium_phascolosomae|EP01067_Filipodium_phascolosomae_P000879 232 bp
L--QVHQVVIGGSIGAQLNTSKH--NSATLVVYLSQVPVNN---H-S-------------
--------------MWLRGVLDTLEAVLELKLTKNH--ACNWRHRDEGVVFVLN------
GTIEILLQISALYPTT--T-------HL--LD-SI---RG--APTRY-RFYFDSAMVQRQ
TSFLT--SQKPTIRALCRLMLMWSTKQPWTSRHSTPSDYLMCLMAVYVASKT
>EP01067_Filipodium_phascolosomae|EP01067_Filipodium_phascolosomae_P000880 232 bp
L--QVHQVVIGGSIGAQLNTSKH--NSATLVVYLSQVPVNN---H-S-------------
--------------MWLRGVLDTLEAVLELKLTKNH--ACNWRHRDEGVVFVLN------
GTIEILLQISALYPTT--T-------HL--LD-SI---RG--APTRY-RFYFDSAMVQRQ
TSFLT--SQKPTIRALCRLMLMWSTKQPWTSRHSTPSDYLMCLMAVYVASKT
>EP01067_Filipodium_phascolosomae|EP01067_Filipodium_phascolosomae_P000881 232 bp
L--QVHQVVIGGSIGAQLNTSKH--NSATLVVYLSQVPVNN---H-S-------------
--------------MWLRGVLDTLEAVLELKLTKNH--ACNWRHRDEGVVFVLN------
GTIEILLQISALYPTT--T-------HL--LD-SI---RG--APTRY-RFYFDSAMVQRQ
TSFLT--SQKPTIRALCRLMLMWSTKQPWTSRHSTPSDYLMCLMAVYVASKT
>EP00929_Paragymnodinium_shiwhaense|EP00929_Paragymnodinium_shiwhaense_P059639 232 bp
L--ALEEVFLGGAVGKGLLSSG---AQAEIVLFVKQLPYKN---F-G-------------
--------------QWLPHILETLCPVLEQQLGSKK--AERFRLEKDRLQFQLS----AP
SVVDVFLSPV--FRSR--------------SD-LTDCCKS--TPPAE-RHFVYPALAKER
CSLIM--RQPAKVKALMRLLTYWAEQQAWTAPFSRPSDWLFELVVLHVVASC
>EP00443_Scrippsiella_acuminata|EP00443_Scrippsiella_acuminata_P129999 232 bp
L--ALDEVVLGGAAGKGFCSVG---AAAEIVLFVRQLPYRN---F-P-------------
--------------QWLPHILDTLLPVLESQLASVK--AERCRVEKDHLRFSLE----SD
LFVKVFISPV--FRGP--------------EH-RLECIKA--ASIAD-RPYFFPAFVKER
SDLIG--RQPSSAKKLILLTAWWASKQNWSSPLNAPSDWLLELTVVHARGQL
>EP00747_Dinoflagellata_sp_TGD|EP00747_Dinoflagellata_sp_TGD_P085964 232 bp
L--NIHHVVKGGSVGKGTALEGV--TDAELILFLNAMPPT--GQ--D-------------
--------------KWLPGVLKALAGGLAERLSE----------QNGAV-DIKA-----L
DDYVFVHTKLVYDYAQVLA-----------------------EQGPAARRHAAASLAEEK
AHFIE--KQPASVRMTIRLLKWWREQQDWC-ALTKPTDEILELLAVYSATQT
>EP00088_Acartia_fossae|EP00088_Acartia_fossae_P004571 232 bp
A--CIEEVRQVGAYKQGTMLTGN--NVADFVIVLKTLPTKE-A-N-E-------------
--------------ALGNKVWESLK----AKEPKEK--GFDLSNTEATARIQVT-----T
IKLEAGLHLD--------------------IK-----------------NCQSAHSAIKY
SRWFE-NAQQPTIKTLVRLLHDLKRRFS---GFQPLSSWMLDLLAHYAILNN
>EP00445_Apocalathium_hangoei|EP00445_Apocalathium_hangoei_P007629 232 bp
A--RCAEVHLTGSIGKGTALRDC--HDLDIAIIVDNFLPVD-P-K-S-------------
--------------SAM-MLAERFRESG---------I---KWCEKHLVKV-HQ-----G
LEVDVVPTGRIDAGR-----------------------LR--SL-PD-TDGWRGSMAMQH
ANVLG--QMPAWRKDVVRLLKAWSRL-------KLPVGLLLELVA-QSVPEP
>EP10057_Bacteria_all|CDNTase057akaLpCdnE02_E02_Legionellapneumophila 232 bp
LSTKDISVFPQGSYRNNTNVRED--SDVDICVCLNTLVLSD---Y-SL------------
-----------VPSYTYKQFKSDLETALKNKFGT-----LGVSRGDKAFDVHANS---YR
VDADVVPAIQGRLYYDKN------H-NAF-IR-GTCIKP---D-SGGTIYNWPEQNYSNG
VNKNK--STGNRFKLIVRAIKRLRNHLAE-------KGYNAKPIPSYLMECL
>EP10057_Bacteria_all|CDNTase004_B03_Staphylococcusepidermidis 232 bp
TSYKISEDRIQGSMAMHTITQNDKDYDIDVGIVFEADCLNS-------------------
--------------LGAQATRNMVANALERK--T----RQPPEVKTSCVRLKYS----SG
YHMDFAVFQRSKEYE-W--------------D-DNYIYE---HAGTEWTERHIKALEEWF
INRV--KY-SDDLRKIVRLSKMFCKSRDSW---NMPSGLVQTILCDS-KLKY
>EP10057_Bacteria_all|CDNTase013_B07_Enterococcusfaecium 232 bp
D--VKFETFLQGSYSVYTGIKSCIDFDIDIAVAFEIDHTVY-------------------
--------------EDPREPKLWVKEALVEIN-------AQVNLKVPCVTATFT----GN
VHVDVAVYAKEDN-Y-FLA------------K-AKEFSA---PENRCWEEADPKVLKEKI
NSHVADSDDRKQFRRCIRYLKRWKDNNFNQ--EYKPTGIGLTINVMDTFLVN
