# Supplementary material for: Eukaryotic CD-NTase, STING, and viperin proteins evolved via domain shuffling, horizontal transfer, and ancient inheritance from prokaryotes
Source: PLoS Biol. 2023 Dec 8;21(12):e3002436. doi: 10.1371/journal.pbio.3002436 (PMC10732462; doi:10.1371/journal.pbio.3002436)
Supplement: S11 File — This MAFFT alignment was used to construct phylogenetic trees for S3 Fig. (FASTA) [file pbio.3002436.s018.fasta]

>EP00019_Armaparvus_languidus|EP00019_Armaparvus_languidus_P004871
AGMGLAQSYFYNFLLPTSMHL-----KASINIEVEKAR-GQLQLYVFIPRDLN--EID-D
ALSSMSRNDNVKQGKP-RGHRAMFL-YLLEDDETNHVDGLFDIPTIISSIKN--------
----RSMDAWEEHSVLLNR--KEIREFQNCLLX---------------------------
---------
>EP00027_Filamoeba_sp_ATCC50430|EP00027_Filamoeba_sp_ATCC50430_P012708
PGVGMAMSYFYNFIVPTAANL-----RSKEEIDMEVGK-GQFQLFIFVPRDLD--GSD-Q
FLRTISTDKSVIQGKPGKTHRPMFV-YFLSDPEQKICDGLFDIPTIVSSCWD--------
----RAQD----MVRLKED--REIIDFQNQLITLVTSNPLTAGKVRI-VSLPINKSTVEK
LQ-------
>EP00028_Trichosphaerium_sp_Am-I-7-wt|EP00028_Trichosphaerium_sp_Am-I-7-wt_P007899
PGMGMAMSYYFNFVLPTAANL-----RKPEEIEXEVSR-SNYELYVFIPRDLD--GSD-Q
TLRKISSSGLVSQGRPGQTHRPMFT-YFLHDSNAKTVSGIFDLPTIISSCWD--------
----RQQAQ---TEELPDS--QEIRDFQNTLLRLVKANPLTADVVQL-VSIPVKQDIYFE
V--------
>EP00028_Trichosphaerium_sp_Am-I-7-wt|EP00028_Trichosphaerium_sp_Am-I-7-wt_P009999
PGMGMAMSYYFNFVLPTAANL-----RKPEEIEFEVSR-SNYELYVFIPRDLD--GSD-Q
TLRKISSSGLVSQGRPGQTHRPMFT-YFLHDSNAKTVSGIFDLPTIISSCWD--------
----RQQAQ---TEELPDS--QEIRDFQNTLLRLVKANPLTADVVQL-VSIPVKQDIYFE
V--------
>EP00028_Trichosphaerium_sp_Am-I-7-wt|EP00028_Trichosphaerium_sp_Am-I-7-wt_P014227
PGMGMAMSYYFNFVLPTAANL-----RKPEEIEFEVSR-SNYELYVFIPRDLD--GSD-Q
TLRKISSSGLVSQGRPGQTHRPMFT-YFLHDSNAKTVSGIFDLPTIISSCWD--------
----RQQAQ---TEELPDS--QEIRDFQNTLLRLVKANPLTADVVQL-VSIPVKQDIYFE
V--------
>EP00030_Apusomonadida_sp_AF-17|EP00030_Apusomonadida_sp_AF-17_P000556
MGQGSAWIYWTGYLADILPRFRRIGR-------------SIPKLFILISLLGRHDARASY
SSRPIY---PVIVTRSGTEDRPGRHSVYRL----GDSHFLVEFAASVRTMGIMR------
---------------GDAELAVQTRAFYYALKEIWHASTTIAASLVIIE---ADDQLKAV
IASE-----
>EP00035_Acanthoeca_spectabilis|EP00035_Acanthoeca_spectabilis_P006413
PGTGMAMSYFYNFVLPTAAVL-----V----VDMEKSR-GVFEFYIFIPRTLD--GSD-K
ALSDGTRSGALRMGKPDRQHRPMFM-YFLTDSEEQTCDGMCDFPTIISSCWD--------
----RAEDRKARAEGLDSP--KELRDFQNSLLDLVLSNPVTARTVEI-VSIPFDRDLLKD
LS-------
>EP00036_Acanthoecidae_sp_10tr|EP00036_Acanthoecidae_sp_10tr_P002663
VGAASAHGFWTGYLQDVAEAIRAKHQ-------------QLDRVYVLIPGDCQTEIVADA
ATENVK---PIVVNRSGVRRRTGKHSIYTV---KGAISIALEFASPLRTLSEM-------
---------------GPDRLRVQGEAFHHAIRRIW--QDDVPEAIQLIQGEQASDQQWAA
LAPTI----
>EP00036_Acanthoecidae_sp_10tr|EP00036_Acanthoecidae_sp_10tr_P007127
PGTGMAMSYFYNFVLPTASCL-----A----IDMEKSR-GVFEFFIFIPRTLD--GTD-K
ALSDGTRSGMLRMGKPDRPHRPMFM-YFLQDPERGTCDGMCDFPTIISSCWD--------
----RMEDRKARQAGLDTP--KELRDFQNALLDLVLSNPITAQSVQI-VSIPFSSAMLHD
LR-------
>EP00039_Didymoeca_costata|EP00039_Didymoeca_costata_P020842
PGTGMAMSYYYNFILPTASCL-----TGD--VDMEISR-GKFELYVFIPRTVN--ETD-K
ELSSGQRSGALRMGKPGQGHRPMFM-YFLSSEEDKTCQFMFDVPTIISACWN--------
----RYLDNSSKEKKLESP--REIVDFQNELLSLVESHQETKNTVRL-VSIPFKNKVLSF
ES-------
>EP00040_Diaphanoeca_grandis|EP00040_Diaphanoeca_grandis_P019249
PGTGMAMSYYYNFVLPTASCM-----KEDITIDMEKSR-GVFEMYVFVPRTLD--GTD-K
ELSNGTRSGALKMGKPDGPHRPMFM-YFLANDESFVCNGMCDFPTIISSCWD--------
----REQAMKLSPQRFETP--REIEDFENELLRLINSDDATKDVVRI-VSIPFESNTFAK
YE-------
>EP00041_Stephanoeca_diplocostata|EP00041_Stephanoeca_diplocostata_P016358
PGTGMAMSYFYNFVLPTAACL-----APTSSVDMEKSR-GVFELYVFVPRTLD--GTD-K
ELSAGTRSGVLRMGKPGGAHRPMFM-YFLRDTEARTCDGMCDFPTIVSSCWD--------
----RQQDRRRRAEVLETP--KELRDFQNALLELVQSHAETRTVVQI-VSIPFTADAISS
A--------
>EP00046_Monosiga_brevicollis|EP00046_Monosiga_brevicollis_P002188
FGAASAMSYWHGYLQHIAGDRFDSGM-------------RVPKLYILVPQDC----EVNA
SDNKYISPKPITI---GVVDREGKHTLYTPSSTASVAF------APLNTMKDAAEGL---
-------------------LELQSEAFYLTLRGILKQEGVDEGMIKLQ------------
---------
>EP00052_Salpingoeca_macrocollata|EP00052_Salpingoeca_macrocollata_P004296
-GAASAQSIWSGYLEIILRHE-----FKNGA--------NLPVLFGDVPEGVA-------
TEAKVHPVEPVTNDRAGVKGRGQHT-VYSL---LRSRFFPMEWATPISTVKSMNDSMLR-
---------------------VQLKAFCARFDQLV----SQSQNIKLVRGDR----DAQA
V--------
>EP00058_Branchiostoma_floridae|EP00058_Branchiostoma_floridae_P016027
VAHGLAWSFYTGYLKIVLPGLCERIE-------------QSHRLLVLIPLKC------EN
VTAGLSDLQPVKRDRAGVKDRVYKNDVHCITDPRRKEYCVVEYATNVQTLYDMQESKC--
------------EGFSREAREQQVALLVRT-----PRTHQLKNCY-------YSD-----
---------
>EP00058_Branchiostoma_floridae|EP00058_Branchiostoma_floridae_P016041
VAHGLAWSFYTGYLKIVLPGLCERIE-------------QSHRLLVLIPLKC------EN
VTAGLSDLQPVKRDRAGVKDRVYKNDVHCITDPRRKEYCVVEYATNVQTLYDMQESKC--
------------AGFSREAREQQVALLVRT-----PRTHQLENCY-------YSD-----
---------
>EP00062_Callorhinchus_milii|EP00062_Callorhinchus_milii_P020325
VAHGLAWSYYLGYLKIVLPKLEEKIN-------------QY-KLYILIPFSCKVLDKLEK
VDTNIVFLPELLVDRAGIKSRSYKHSIYLIYDQQQPHHCILEYATPLRSLFEMTNDSA--
------------AAFSKEQRLDQAKLFYRTLKSILNNVPEVTGSYRLIP---YDDDLSEE
ILKHMRQEL
>EP00062_Callorhinchus_milii|EP00062_Callorhinchus_milii_P020326
VAHGLAWSYYLGYLKIVLPKLEEKIN-------------QY-KLYILIPFSCKVLDKLEK
VDTNIVFLPELLVDRAGIKSRSYKHSIYLIYDQQQPHHCILEYATPLRSLFEMTNDSA--
------------AAFSKEQRLDQAKLFYRTLKSILNNVPEVTGSYRLIP---YDDDLSEE
ILKHMRQEL
>EP00063_Salmo_salar|EP00063_Salmo_salar_P093650
VAHGLAWSFHLGYLNLVLPRLEGSIT-------------AFRKLLILLPLNANITHTLED
EDTNIHFLPDTEIDRAGVRGRVYKHSVYTVLDK-QAHHCVVEYATPLLTLYKMSQESS--
------------AGFGERDRREQVLLFYRTLQDILDRSVECRNRYRLIL---LNDEHSNA
ILKNLDQQE
>EP00064_Thunnus_orientalis|EP00064_Thunnus_orientalis_P010884
VAHGLAWSFYLGYLRLVLPRLEDSIT-------------AFRKLLILIPLNANISHKLED
EDDNIHFLPNNEIDRAGVRGRVYKHSVYRVVDEGKAHECVVEYATPLLTLYKMSQESS--
------------AGFGEAMRRQQVLLFYRTLQEILDHSLECRNRFKLIL---LNDEHSKA
ILRHLEQQE
>EP00067_Danio_rerio|EP00067_Danio_rerio_P009590
VAHGLAWSFYIGYLKFLLPALEVNVR-------------EYR-LHILLPLNARVPSKPGE
EDTNVVFLPDLKLDRAGVRKRSYTNSVYKITHNNETFSCILEYATPLLTLYQMSQESS--
------------AGFGERERKQQVLLFYRTLSQILDNSLECRNRYRLIL---LNDEHSRE
LFQNLKQQD
>EP00067_Danio_rerio|EP00067_Danio_rerio_P018822
VAHGLAWSFYIGYLKFLLPALEVNVR-------------EYR-LHILLPLNARVPSKPEE
EDTNVVFLPDLKLDRAGVRKRSYTNSVYKITHNNETFSCILEYATPLLTLYQMSQESS--
------------AGFGERERKQQVLLFYRTLSQILDNSLECRNRYRLIL---LNDEHSRE
LFQNLKQQD
>EP00068_Latimeria_chalumnae|EP00068_Latimeria_chalumnae_P002315
VAHGLAWSYYLGYLKLVLPELEDRIK-------------SYWRLHILLPLSCSIFDNLAD
VDSNIEFLSELQINRAGIKGRSYKHSLYQVLD-ERPHYCILEYATPLKSLLEMSKEAS--
------------AEFTKEDRLEQTKLFYRTLKDILDNSQECRGRFRLVI---YDDCQSKE
LLRHLNQQQ
>EP00068_Latimeria_chalumnae|EP00068_Latimeria_chalumnae_P002316
VAHGLAWSYYLGYLKLVLPELEDRIK-------------SYWRLHILLPLSCSIFDNLAD
VDSNIEFLSELQINRAGIKGRSYKHSLYQVLD-ERPHYCILEYATPLKSLLEMSKEAS--
------------AEFTKEDRLEQTKLFYRTLKDILDNSQECRGRFRLVI---YDDCQSKE
LLRHLNQQQ
>EP00068_Latimeria_chalumnae|EP00068_Latimeria_chalumnae_P002317
VAHGLAWSYYLGYLKLVLPELEDRIK-------------SYWRLHILLPLSCSIFDNLAD
VDSNIEFLSELQINRAGIKGRSYKHSLYQVLD-ERPHYCILEYATPLKSLLEMSKEAS--
------------AEFTKEDRLEQTKLFYRTLKDILDNSQECRGRFRLVI---YDDCQSKE
LLRHLNQQQ
>EP00068_Latimeria_chalumnae|EP00068_Latimeria_chalumnae_P002318
VAHGLAWSYYLGYLKLVLPELEDRIK-------------SYWRLHILLPLSCSIFDNLAD
VDSNIEFLSELQINRAGIKGRSYKHSLYQVLD-ERPHYCILEYATPLKSLLEMSKEAS--
------------AEFTKEDRLEQTKLFYRTLKDILDNSQECRGRFRLVI---YDDCQSKE
LLRHLNQQQ
>EP00068_Latimeria_chalumnae|EP00068_Latimeria_chalumnae_P019839
VAHGLAWSYYLGYLKLVLPELEDRIK-------------SYWRLHILLPLSCSIFDNLAD
VDSNIEFLSELQINRAGIKGRSYKHSLYQVLD-ERPHYCILEYATPLKSLLEMSKEAS--
------------AEFTKEDRLEQTKLFYRTLKDILDNSQECRGRFRLVI---YDDCQSKE
LLRHLNQQQ
>EP00068_Latimeria_chalumnae|EP00068_Latimeria_chalumnae_P019840
VAHGLAWSYYLGYLKLVLPELEDRIK-------------SYWRLHILLPLSCSIFDNLAD
VDSNIEFLSELQINRAGIKGRSYKHSLYQVLD-ERPHYCILEYATPLKSLLEMSKEAS--
------------AEFTKEDRLEQTKLFYRTLKDILDNSQECRGRFRLVI---YDDCQSKE
LLRHLNQQQ
>EP00069_Balaena_mysticetus|EP00069_Balaena_mysticetus_P012667
VAHGLAWSYYIGYLRLILPGLQARIQ-------------IYHRLHILFPLDCGVPDDLSV
ADPNIRFLPEQSADRAGIKGRVYTNSIYELLENQL-------------TLFAMSQDGR--
------------AGFSREDRLEQAKLFCRTLEDILAAAPESQNNCHLIV---YQEPASQE
ILQHLRQEE
>EP00070_Physeter_catodon|EP00070_Physeter_catodon_P034156
VAHGLAWSYYIGYLRLILPGLQARIQ-------------IYHRLHILFPLDCGVPDDLSV
ADPNIRFLPQQSADRAGIKGRVYTNSIYELLEDQLAGICILEYATPLQTLFAMSQDGR--
------------AGFSREDRLEQAKLFCRTLEDILAAAPESQNNCHLIV---YQEPASQE
ILQHLRQEA
>EP00070_Physeter_catodon|EP00070_Physeter_catodon_P034158
VAHGLAWSYYIGYLRLILPGLQARIQ-------------IYHRLHILFPLDCGVPDDLSV
ADPNIRFLPQQSADRAGIKGRVYTNSIYELLEDQLAGICILEYATPLQTLFAMSQDGR--
------------AGFSREDRLEQAKLFCRTLEDILAAAPESQNNCHLIV---YQEPASQE
ILQHLRQEA
>EP00071_Canis_lupus|EP00071_Canis_lupus_P004358
VAHGLAWSYFIGYLRLILPGLPARIQ---------------HRLHILFPLDCGVPDDLSV
VDPNIRFLPQQSANRAGIKRRVYTNSVYELLEKQPAGICVLEYATPLQTLFAMSQDGR--
------------AGFSREDRLEQAKLFCRTLEDILADAPELQNNCRLIV---YQEPASQE
ILRHLRQEE
>EP00071_Canis_lupus|EP00071_Canis_lupus_P004359
VAHGLAWSYFIGYLRLILPGLPARIQ---------------HRLHILFPLDCGVPDDLSV
VDPNIRFLPQQSANRAGIKRRVYTNSVYELLEKQPAGICVLEYATPLQTLFAMSQDGR--
------------AGFSREDRLEQAKLFCRTLEDILADAPELQNNCRLIV---YQEPASQE
ILRHLRQEE
>EP00071_Canis_lupus|EP00071_Canis_lupus_P004360
VAHGLAWSYFIGYLRLILPGLPARIQ---------------HRLHILFPLDCGVPDDLSV
VDPNIRFLPQQSANRAGIKRRVYTNSVYELLEKQPAGICVLEYATPLQTLFAMSQDGR--
------------AGFSREDRLEQAKLFCRTLEDILADAPELQNNCRLIV---YQEPASQE
ILRHLRQEE
>EP00071_Canis_lupus|EP00071_Canis_lupus_P004361
VAHGLAWSYFIGYLRLILPGLPARIQ---------------HRLHILFPLDCGVPDDLSV
VDPNIRFLPQQSANRAGIKRRVYTNSVYELLEKQPAGICVLEYATPLQTLFAMSQDGR--
------------AGFSREDRLEQAKLFCRTLEDILADAPELQNNCRLIV---YQEPASQE
ILRHLRQEE
>EP00071_Canis_lupus|EP00071_Canis_lupus_P004362
VAHGLAWSYFIGYLRLILPGLPARIQ---------------HRLHILFPLDCGVPDDLSV
VDPNIRFLPQQSANRAGIKRRVYTNSVYELLEKQPAGICVLEYATPLQTLFAMSQDGR--
------------AGFSREDRLEQAKLFCRTLEDILADAPELQNNCRLIV---YQEPASQE
ILRHLRQEE
>EP00071_Canis_lupus|EP00071_Canis_lupus_P030391
VAHGLAWSYFIGYLRLILPGLPARIQ---------------HRLHILFPLDCGVPDDLSV
VDPNIRFLPQQSANRAGIKRRVYTNSVYELLEKQPAGICVLEYATPLQTLFAMSQDGR--
------------AGFSREDRLEQAKLFCRTLEDILADAPELQNNCRLIV---YQEPASQE
ILRHLRQEE
>EP00071_Canis_lupus|EP00071_Canis_lupus_P030400
VAHGLAWSYFIGYLRLILPGLPARIQ---------------HRLHILFPLDCGVPDDLSV
VDPNIRFLPQQSANRAGIKRRVYTNSVYELLEKQPAGICVLEYATPLQTLFAMSQDGR--
------------AGFSREDRLEQAKLFCRTLEDILADAPELQNNCRLIV---YQEPASQE
ILRHLRQEE
>EP00071_Canis_lupus|EP00071_Canis_lupus_P030404
VAHGLAWSYFIGYLRLILPGLPARIQ---------------HRLHILFPLDCGVPDDLSV
VDPNIRFLPQQSANRAGIKRRVYTNSVYELLEKQPAGICVLEYATPLQTLFAMSQDGR--
------------AGFSREDRLEQAKLFCRTLEDILADAPELQNNCRLIV---YQEPASQE
ILRHLRQEE
>EP00071_Canis_lupus|EP00071_Canis_lupus_P030410
VAHGLAWSYFIGYLRLILPGLPARIQ---------------HRLHILFPLDCGVPDDLSV
VDPNIRFLPQQSANRAGIKRRVYTNSVYELLEKQPAGICVLEYATPLQTLFAMSQDGR--
------------AGFSREDRLEQAKLFCRTLEDILADAPELQNNCRLIV---YQEPASQE
ILRHLRQEE
>EP00071_Canis_lupus|EP00071_Canis_lupus_P030416
VAHGLAWSYFIGYLRLILPGLPARIQ---------------HRLHILFPLDCGVPDDLSV
VDPNIRFLPQQSANRAGIKRRVYTNSVYELLEKQPAGICVLEYATPLQTLFAMSQDGR--
------------AGFSREDRLEQAKLFCRTLEDILADAPELQNNCRLIV---YQEPASQE
ILRHLRQEE
>EP00072_Mus_musculus|EP00072_Mus_musculus_P009877
VAHGLAWSYYIGYLRLILPGLQARIR-------------MFRRLYILFPLDCGVPDNLSV
VDPNIRFLPQQNIDRAGIKNRVYSNSVYEILENQPAGVCILEYATPLQTLFAMSQDAK--
------------AGFSREDRLEQAKLFCRTLEEILEDVPESRNNCRLIV---YQEPTSQE
VLRHIRQEE
>EP00072_Mus_musculus|EP00072_Mus_musculus_P009878
VAHGLAWSYYIGYLRLILPGLQARIR-------------MFRRLYILFPLDCGVPDNLSV
VDPNIRFLPQQNIDRAGIKNRVYSNSVYEILENQPAGVCILEYATPLQTLFAMSQDAK--
------------AGFSREDRLEQAKLFCRTLEEILEDVPESRNNCRLIV---YQEPTSQE
VLRHIRQEE
>EP00072_Mus_musculus|EP00072_Mus_musculus_P021511
VAHGLAWSYYIGYLRLILPGLQARIR-------------MFRRLYILFPLDCGVPDNLSV
VDPNIRFLPQQNIDRAGIKNRVYSNSVYEILENQPAGVCILEYATPLQTLFAMSQDAK--
------------AGFSREDRLEQAKLFCRTLEEILEDVPESRNNCRLIV---YQEPTSQE
VLRHIRQEE
>EP00072_Mus_musculus|EP00072_Mus_musculus_P071720
VAHGLAWSYYIGYLRLILPGLQARIR-------------MFRRLYILFPLDCGVPDNLSV
VDPNIRFLPQQNIDRAGIKNRVYSNSVYEILENQPAGVCILEYATPLQTLFAMSQDAK--
------------AGFSREDRLEQAKLFCRTLEEILEDVPESRNNCRLIV---YQEPTSQE
VLRHIRQEE
>EP00073_Rattus_norvegicus|EP00073_Rattus_norvegicus_P008701
VAHGLAWSYYIGYLKLILPGLQARIR-------------MFRRLYILFPLDCGVPDDLSV
ADPNIRFLPQQNTDRAGVKNRAYSNSVYELLENQPAGACILEYATPLQTLFAMSQDGK--
------------AGFSREDRLEQAKLFCRTLEEILADVPESRNHCRLIV---YQESESQE
VLRHIRQEE
>EP00073_Rattus_norvegicus|EP00073_Rattus_norvegicus_P031836
VAHGLAWSYYIGYLKLILPGLQARIR-------------MFRRLYILFPLDCGVPDDLSV
ADPNIRFLPQQNTDRAGVKNRAYSNSVYELLENQPAGACILEYATPLQTLFAMSQDGK--
------------AGFSREDRLEQAKLFCRTLEEILADVPESRNHCRLIV---YQESESQE
VLRHIRQEE
>EP00074_Homo_sapiens|EP00074_Homo_sapiens_P019080
VAHGLAWSYYIGYLRLILPELQARIR-------------TYQRLYILLPLDCGVPDNLSM
ADPNIRFLPQQTGDHAGIKDRVYSNSIYELLENQR-------------------NLQM--
------------TAASRCPR----------------------------------------
---------
>EP00074_Homo_sapiens|EP00074_Homo_sapiens_P048921
VAHGLAWSYYIGYLRLILPELQARIR-------------TYQRLYILLPLDCGVPDNLSM
ADPNIRFLPQQTGDHAGIKDRVYSNSIYELLENQRAGTCVLEYATPLQTLFAMSQYSQ--
------------AGFSREDRLEQAKLFCRTLEDILADAPESQNNCRLIA---YQEPASQE
VLRHLRQEE
>EP00074_Homo_sapiens|EP00074_Homo_sapiens_P055775
VAHGLAWSYYIGYLRLILPELQARIR-------------TYQRLYILLPLDCGVPDNLSM
ADPNIRFLPQQTGDHAGIKDRVYSNSIYELLENQR-------------------NLQM--
------------TAASRCPR----------------------------------------
---------
>EP00074_Homo_sapiens|EP00074_Homo_sapiens_P076963
VAHGLAWSYYIGYLRLILPELQARIR-------------TYQRLYILLPLDCGVPDNLSM
ADPNIRFLPQQTGDHAGIKDRVYSNSIYELLENQR--------------------LPQ--
------------TKAVRTSE----------------------------------------
---------
>EP00074_Homo_sapiens|EP00074_Homo_sapiens_P076964
VAHGLAWSYYIGYLRLILPELQARIR-------------TYQRLYILLPLDCGVPDNLSM
ADPNIRFLPQQTGDHAGIKDRVYSNSIYELLENQRAGTCVLEYATPLQTLFAMSQYSQ--
------------AGFSREDRLEQAKLFCRTLEDILADAPESQNNCRLIA---YQEPASQE
VLRHLRQEE
>EP00075_Anas_platyrhynchos|EP00075_Anas_platyrhynchos_P034668
VAHGLAWSYYVGYLKIVLPRIKECME-------------EIWKLHILIPLSCNVWDDLEK
ADSNIQYLTETTLTRGGIKKRVYKHSLYAIRDGNQARHCAVEFATPLQTLYAMSQDEC--
------------AAFSRDDRLEQAKLFYRTLEEILRGSKECAGTYRLIA---YEELVSRE
ILWHLRQQQ
>EP00075_Anas_platyrhynchos|EP00075_Anas_platyrhynchos_P034669
VAHGLAWSYYVGYLKIVLPRIKECME-------------EIWKLHILIPLSCNVWDDLEK
ADSNIQYLTETTLTRGGIKKRVYKHSLYAIRDGN--------------------QDEC--
------------AAFSRDDRLEQAKLFYRTLEEILRGSKECAGTYRLIA---YEELVSRE
ILWHLRQQQ
>EP00076_Gallus_gallus|EP00076_Gallus_gallus_P004592
VAHGLAWSYYIGYLKVVLPRLKECME-------------EIWKLHILVPLGCDIWDDLEK
ADSNIQYLPETILTRAGIKRRVYRHSLYVIRDKNKLRPCVLEFASPLQTLCAMSQDDC--
------------AAFSREQRLEQARLFYRSLRDILGSSKECAGLYRLIA---YEEPASGL
ILWHLQQQQ
>EP00076_Gallus_gallus|EP00076_Gallus_gallus_P006526
VAHGLAWSYYIGYLKVVLPRLKECME-------------ELWKLHILVPLGCDIWDDLEK
ADSNIQYLPETILTRAGIKRRVYKHSLYVIRDKNKLRPCVLEFASPLQTLCAMSQDDC--
------------AAFSREQRLEQARLFYRSLRDILGSSKECAGLYRLIA---YEEPASGL
ILWHLQQQQ
>EP00076_Gallus_gallus|EP00076_Gallus_gallus_P026192
VAHGLAWSYYIGYLKVVLPRLKECME-------------ELWKLHILVPLGCDIWDDLEK
ADSNIQYLPETILTRAGIKRRVYKHSLYVIRDKNKLRPCVLEFASPLQTLCAMSQDDC--
------------AAFSREQRLEQARLFYRSLRDILGSSKECAGLYRLIA---YEEPASGL
ILWHLQQQQ
>EP00076_Gallus_gallus|EP00076_Gallus_gallus_P026193
VAHGLAWSYYIGYLKVVLPRLKECME-------------ELWKLHILVPLGCDIWDDLEK
ADSNIQYLPETILTRAGIKRRVYKHSLYVIRDKNKLRPCVLEFASPLQTLCAMSQDDC--
------------AAFSREQRLEQARLFYRSLRDILGSSKECAGLYRLIA---YEEPASGL
ILWHLQQQQ
>EP00076_Gallus_gallus|EP00076_Gallus_gallus_P026194
VAHGLAWSYYIGYLKVVLPRLKECME-------------ELWKLHILVPLGCDIWDDLEK
ADSNIQYLPETILTRAGIKRRVYKHSLYVIRDKNKLRPCVLEFASPLQTLCAMSQDDC--
------------AAFSREQRLEQARLFYRSLRDILGSSKECAGLYRLIA---YEEPASGL
ILWHLQQQQ
>EP00076_Gallus_gallus|EP00076_Gallus_gallus_P026195
VAHGLAWSYYIGYLKVVLPRLKECME-------------ELWKLHILVPLGCDIWDDLEK
ADSNIQYLPETILTRAGIKRRVYKHSLYVIRDKNKLRPCVLEFASPLQTLCAMSQDDC--
------------AAFSREQRLEQARLFYRSLRDILGSSKECAGLYRLIA---YEEPASGL
ILWHLQQQQ
>EP00076_Gallus_gallus|EP00076_Gallus_gallus_P026196
VAHGLAWSYYIGYLKVVLPRLKECME-------------ELWKLHILVPLGCDIWDDLEK
ADSNIQYLPETILTRAGIKRRVYKHSLYVIRDKNKLRPCVLEFASPLQTLCAMSQDDC--
------------AAFSREQRLEQARLFYRSLRDILGSSKECAGLYRLIA---YEEPASGL
ILWHLQQQQ
>EP00076_Gallus_gallus|EP00076_Gallus_gallus_P026197
VAHGLAWSYYIGYLKVVLPRLKECME-------------ELWKLHILVPLGCDIWDDLEK
ADSNIQYLPETILTRAGIKRRVYKHSLYVIRDKNKLRPCVLEFASPLQTLCAMSQDDC--
------------AAFSREQRLEQARLFYRSLRDILGSSKECAGLYRLIA---YEEPASGL
ILWHLQQQQ
>EP00076_Gallus_gallus|EP00076_Gallus_gallus_P045106
VAHGLAWSYYIGYLKVVLPRLKECME-------------ELWKLHILVPLGCDIWDDLEK
ADSNIQYLPETILTRAGIKRRVYKHSLYVIRDKNKLRPCVLEFASPLQTLCAMSQDDC--
------------AAFSREQRLEQARLFYRSLRDILGSSKECAGLYRLIA---YEEPASGL
ILWHLQQQQ
>EP00076_Gallus_gallus|EP00076_Gallus_gallus_P045107
VAHGLAWSYYIGYLKVVLPRLKECME-------------ELWKLHILVPLGCDIWDDLEK
ADSNIQYLPETILTRAGIKRRVYKHSLYVIRDKNKLRPCVLEFASPLQTLCAMSQDDC--
------------AAFSREQRLEQARLFYRSLRDILGSSKECAGLYRLIA---YEEPASGL
ILWHLQQQQ
>EP00077_Pelodiscus_sinensis|EP00077_Pelodiscus_sinensis_P035870
VAHGLAWSYYVGYLKFVLPRLKDLIS-------------EFWKLHILLPLSCEIYNDLEK
ADSHIQYLPELVLDRAGTKRRVYKQSIYGVMGEKQLSYCVVEYATPLQSLYAMSQDES--
------------AAFSRQDRLEQAQLFCRTLEEILQSSKECAGCYRLVV---YEDSGSKE
LLRHIRQQH
>EP00078_Anolis_carolinensis|EP00078_Anolis_carolinensis_P002948
VAQGLAWSYYIGYLKLVLPHLENSIR-------------EFWKLHILIPLNSDVYDDLHK
ADSRIQFLPEMTVDRAGIKKRSFKNSVYGIQGAK-IEYCVLEYATPLQSLYAMSQDEN--
------------AAFSRQDRIEQAKLFCRALEEILQRSKDCCGCYRLIV---YDDSESKT
IIQDMRQQC
>EP00079_Xenopus_tropicalis|EP00079_Xenopus_tropicalis_P005444
VAHGLAWSYYVGYLQFVLPALKESIQ-------------KFCRLHILIPLSCRLYGDLKD
VDENITFIPPLYIDRAGIKGRVFKNNVYRILD-ERPYNCIVEYATPLASLLKMTDIPS--
------------AAFSADDRLQQTKLFYRTLKDILENAHELQNTYRLIV---YEDFPSQE
ILKHIRQQH
>EP00082_Ixodes_scapularis|EP00082_Ixodes_scapularis_P008579
----------SAHVEYE-----------------DDVKLAVKKLFILLPSS---------
-------------------------CYIDLGSTRTKERIFINDELTLHDM----------
---------------HSEAQWEQMCIFYHKL-KLLERHQAKMKLDEI-----------LK
LMEASSG--
>EP00085_Daphnia_pulex|EP00085_Daphnia_pulex_P006361
IGHGLAYSYYYGFLRIILPSIRDRAS-------------HFKKMLILIPDSCFCTPSFQD
MAGQIERLEDVIISRAGMRGRPYSATVYLIQPETTPVYVMMEMPSILYVLHEMNTFKN--
------------SKLSAFERTQQAQAFCRVLGRLLEEDPSCKDMYEIVY---FKDQNAKM
IYDYVQNME
>EP00087_Eurytemora_affinis|EP00087_Eurytemora_affinis_P023415
--MGKQFARTFEVINPMLTEY----------------------LNKELPGSAE--DFSLL
KKSEYPSEVKFREVYMKGQRRKSTS--------KFNRSFLYAIARLLTSLQKMMTEPG--
-----------------DNYKLQFEIYVEEMRTLLDCRNSVEDNFELSIHN---------
---------
>EP00090_Calanus_glacialis|EP00090_Calanus_glacialis_P003874
VAPGLAMA----FIQVVNKALQDYIK-------------NENEILILFP-----EEHIVR
EDECLTMDHKYQAA--GQPRKSVDV--------KNNYVIFAE--RPLNTLYQMVDAPGRK
DFE------------------LQFKLYYNELKRLIEEDEVCREKVELFFQDY------AS
MRDQSSK--
>EP00090_Calanus_glacialis|EP00090_Calanus_glacialis_P006576
LGPGLAANYWASFLMWALKDIRQK-E-------------ETDKFIILLPDDCHL-K--ID
ERLKQEFIFKLEAIQKRKPMKVY--WIYSPEKK-KKILVLFDFPQLVQSAMG--------
------------RGWDEKRRKKNIQAFKKTLKDLMPEYKQFENVVFLQFPKR----ESAV
IREKIKEVE
>EP00090_Calanus_glacialis|EP00090_Calanus_glacialis_P009951
---------------------KRQ-T-------------NFNKLIILFPDNCHL-E--LK
EDLKRQNIFYTDKPQP-IEQAVY--WIYSATQE-QKILILFDFPHILQSAMGE-------
------------RGYDDQMRNKNIESFQLTLENLMSDHNNYQDIIFHHFVNT----NAAE
LRERIYEEE
>EP00090_Calanus_glacialis|EP00090_Calanus_glacialis_P015301
IGPGLAQA---NYLEVIKPQMRKYME-------------QEIKVLILFPEWRK-EERIKK
EESKLSNEYDFKAS-GGQNRRCEEV---------NWYAILAE--RPLNTLYRMVGEPAED
DFN------------------RQFHIYKSELQKLLDADEGCRGKYEIFYKDP------GT
VQNAKDKIE
>EP00090_Calanus_glacialis|EP00090_Calanus_glacialis_P028575
LGPGLAANYWFSFLKPALKDIRMK-E-------------ENNKLIIPLPDDCHL-K--ID
ERLKSENIFKLEAGQKRAEINVY--WIYSSEIK-NKIFVIFDFPQLLQSAMG--------
------------RGWEEKRRMKNIHSFKKTLKSLLCEYIQYEDVMFLTFPNR----ESAI
LREKILEEE
>EP00090_Calanus_glacialis|EP00090_Calanus_glacialis_P029768
----------ENYIKH--------------------------KVFILFRSQDW-------
----------------QKEKKPLQKTYL-AGKNK------INVAITLQKMKN--------
--------------VHSEEQL-QSEIYKNTLGRLIEDMFEIVMQADI-----------YK
IMGS-----
>EP00091_Calanus_sinicus|EP00091_Calanus_sinicus_P022699
----LGPGLEENYIEH--------------------------KVFILFRSQDW-------
----------------QKEKQPLQKTYL-AGKNK------INVAITLQKMKN--------
--------------VHSEDKL-QSEIYKDNLDSLIADMFEIVMQDDI-------------
---------
>EP00098_Tribolium_castaneum|EP00098_Tribolium_castaneum_P014386
YGSGMAHSFFHGYLKLIIPHLEELMK-------------DYYKLFILIPKSLYCSTSLKD
KSPSIEELEEKVMTVAGVQNRVYKNSVYKIKSENQYKYVAAEYATPLKTFKDVVGGAH--
------------SSYYAKHKNDIVLQFYLTLQKVLKEHENCTDFCELIF---YDDKDGQI
LLQRIRKLQ
>EP00098_Tribolium_castaneum|EP00098_Tribolium_castaneum_P021582
YGSGMAHSFFHGYLKLIIPHLEELMK-------------DYYKLFILIPKSLYCSTSLKD
KSPSIEELEEKVMTVAGVQNRVYKNSVYKIKSENQYKYVAAEYATPLKTFKDVVGGAH--
------------SSYYAKHKNDIVLQFYLTLQKVLKEHENCTDFCELIF---YDDKDGQI
LLQRIRKLQ
>EP00099_Drosophila_melanogaster|EP00099_Drosophila_melanogaster_P011939
YAAGMASNYFHGYLKLSLPGLKHRLA-------------MYKRLVILIPDEMFV-NGVLE
SHLLDKFINRAGVYRP-FKHDVYRMYYFAVEGA-TPMISFFDYSNL--------------
------------SGTWQMQREIWIK-FYKHLKELIT-WPETRDLVELIIYNS----HDAH
MQNK-----
>EP00099_Drosophila_melanogaster|EP00099_Drosophila_melanogaster_P019263
YAAGMASNYFHGYLKLSLPGLKHRLA-------------MYKRLVILIPDEMFV-NGVLE
SHLLDKFINRAGVYRP-FKHDVYRMYYFAVEGA-TPMISFFDYSNL--------------
------------SGTWQMQREIWIK-FYKHLKELIT-WPETRDLVELIIYNS----HDAH
MQNK-----
>EP00101_Apis_mellifera|EP00101_Apis_mellifera_P008256
YGTGLAYNYYYGYLKVILPGLIEKIE-------------NTHKLFILIPSSSYIPPDLKA
SYQWMESLEDEVRNRAGVKRRLYHNSVYKIYPNRVPQYIVVEGATPLLTFFEVQKHSE--
------------TNLYKKYCKEIVQKFYIKLQELIDNDPECADLCELIY---YDDYDAKI
LLERLSKIK
>EP00103_Capitella_teleta|EP00103_Capitella_teleta_P000411
IGHGLAWSYYYGYLKLILPGLRQRV----------------KKFIAILPETSICPSSFDK
EDENV--KTEFSVSISGNLMRNYKTAVHQVTDPNKTYLFLGEFCTPLRSLYEMASGGI--
------------AGLSNEGRNHQSLLFREKLKEILHNAADCKD-FVLLP---YRDVASQL
LCDMIEYEL
>EP00103_Capitella_teleta|EP00103_Capitella_teleta_P002581
--LGYSATYFAGYLKIIPLKTR-----------------AEYGLFIAPPTFHS-------
----FDNITTYHEIDIGGKTRSFQT--------CVTRRFMGEFPAAFATLAEI-------
------------ADPTVDD--KQTLAFQEKLEKILQDE--IRNGVKIIV---FDDTDSKT
LLKE-----
>EP00103_Capitella_teleta|EP00103_Capitella_teleta_P002714
IGHGLAWSYYYGYLKLILPGLRQRV----------------KKFIAILPETSICPSSFDK
EDENV--KTEFSVSISGNVMRNYKTAVHQVTDPNKTYLFLGEFCTPLRSLYEMASGGI--
------------AGLSNEGRNHQSLLFREKLKEILHNAADCKD-FVLLP---YRDVASQL
LCDMIEYEL
>EP00103_Capitella_teleta|EP00103_Capitella_teleta_P002715
VANGLAWSYFYGYMKIILPGLRERVD-------------KHKKFICILPMTSVCPNNFDE
ADENI--LTEYSSTISGNVKRNYKTCIHRVQHPSKKFLFMGEFATPLRSLDKMYEGGI--
------------AGLTLKERNRQTSIFQMKLKEVMHAAEDCMDYFVMLK---YKDVDALL
LCETIEREM
>EP00103_Capitella_teleta|EP00103_Capitella_teleta_P008235
--LGYSATYFAGYLKIIPLKTR-----------------AEYGLFIAPPTFHS-------
----FDNITTYHEIDIGGKTRSFQT--------CVTRRFMGEFPAAFATLAEI-------
------------ADPTVDD--KQTLAFQEKLEKILQDE--IRNGVKIIV---FDDTDSKT
LLKE-----
>EP00103_Capitella_teleta|EP00103_Capitella_teleta_P011197
LGQGMAWNYYYGYLRIMLPTLAERIK-------------ESNKF--IIAKKKPFPESFTK
EDTNINPVHPLEYVYPE-SLRPYSTSMQ--IDTATHFMCLAELCTPIRTLHEMAKSKL--
------------T----EEEWAQINLLEDTLKEIIQTENILQTY-------------NST
ILNRIWDEE
>EP00104_Lingula_anatina|EP00104_Lingula_anatina_P019808
IATGMAWSYYYGYLKLILPGLKQRIE---------------PKLVLLLPQTCYVWDKLQD
SDQKIQY--KFRVTRAGLPDRDYSSRLYKFQSEGKEYVFASEYVTALLHLYEMEKGRS--
------------AGLNAEEMMKQQKDFCRILGEILNNAEECLGNFILLP---YDDT----
---NITKEL
>EP00104_Lingula_anatina|EP00104_Lingula_anatina_P021827
IATGMAWSYYYGYLKLILPGLKQRIE---------------PKLVLLLPQSCYVWDKLQD
SDQKIQY--KFRVTRAGLPDRDYSSRLYKFQSEGKEYVFASEYATALLHLYEMEKGRS--
------------AGLNAKEMMKQQKDFCRILGEILNNAEECLGNFILLP---YDDT----
---NITKEL
>EP00104_Lingula_anatina|EP00104_Lingula_anatina_P037350
MGYGLAWSYYYGYLKLILPGLADRVK-------------TSPKLFILLPTSCFAHPTLTD
GDSAVQPLREFKANRSGNPQRVYRNFVYKVTSEGQDYYCVAEYATPLLTLFEMEEDTL--
------------ADLSKEEKLKQRAIFKSTLLDILRGVKECQDACVLLD---VDDAPSQL
LLQAIQREL
>EP00105_Crassostrea_gigas|EP00105_Crassostrea_gigas_P006305
VAYGLAWAFFMNYLKHALTDLRNRSE-------------A-KILFEFIPMSGKTILDEIE
TSKGIENFGPIELMVSGVLRKF---NMYGIYKKTREYYFMGEFAALF-------------
------------AGLNNQQLAEQIKQFREEMDYILSQVTTDENHYVLLI-DR--------
-MERAQ---
>EP00105_Crassostrea_gigas|EP00105_Crassostrea_gigas_P006306
VAYGLAWAFFMNYLKHALTDLRNRSE-------------A-KILFEFIPMSGKTILDEIE
TSKGIENFGPIELMVSGVLRKF---NMYGIYKKTREYYFMGEFAALF-------------
------------AGLNNQQLAEQIKQFREEMDYILSQVTTDENHYVLLI-DR--------
-MERAQ---
>EP00105_Crassostrea_gigas|EP00105_Crassostrea_gigas_P014240
LAHGFAWGYYYGYLKIILPDLDKTVR-------------QWEKLFLFFPQSCRCRDSIAD
-ESSIKHLPIITKDRAGIIERQYKNTIYSVTDDGEDYFFAGEYIGVIHTMFEMEQNAT--
------------TGLQTREKYVQSMRFYLTLKRILDTDPECSKKCKIVF---YKDVNPRL
ICNEIKNQL
>EP00105_Crassostrea_gigas|EP00105_Crassostrea_gigas_P014241
LAHGFAWGYYYGYLKIILPDLDKTVR-------------QWEKLFLFFPQSCRCRDSIAD
-ESSIKHLPIITKDRAGIIERQYKNTIYSVTDDGEDYFFAGEYIGVIHTMFEMEQNAT--
------------TGLQTREKYVQSMRFYLTLKRILDTDPECSKKCKIVF---YKDVNPRL
ICNEIKNQL
>EP00105_Crassostrea_gigas|EP00105_Crassostrea_gigas_P014242
LAHGFAWGYYYGYLKIILPDLDKTVR-------------QWEKLFLFFPQSCRCRDSIAD
-ESSIKHLPIITKDRAGIIERQYKNTIYSVTDDGEDYFFAGEYIGVIHTMFEMEQNAT--
------------TGLQTREKYVQSMRFYLTLKRILDTDPECSKKCKIVF---YKDVNPRL
ICNEIKNQL
>EP00105_Crassostrea_gigas|EP00105_Crassostrea_gigas_P014243
LAHGFAWGYYYGYLKIILPDLDKTVR-------------QWEKLFLFFPQSCRCRDSIAD
-ESSIKHLPIITKDRAGIIERQYKNTIYSVTDDGEDYFFAGEYIGVIHTMFEMEQNAT--
------------TGLQTREKYVQSMRFYLTLKRILDTDPECSKKCKIVF---YKDVNPRL
ICNEIKNQL
>EP00105_Crassostrea_gigas|EP00105_Crassostrea_gigas_P014244
LAHGFAWGYYYGYLKIILPDLDKTVR-------------QWEKLFLFFPQSCRCRDSIAD
-ESSIKHLPIITKDRAGIIERQYKNTIYSVTDDGEDYFFAGEYIGVIHTMFEMEQNAT--
------------TGLQTREKYVQSMRFYLTLKRILDTDPECSKKCKIVF---YKDVNPRL
ICNEIKNQL
>EP00105_Crassostrea_gigas|EP00105_Crassostrea_gigas_P014245
LAHGFAWGYYYGYLKIILPDLDKTVR-------------QWEKLFLFFPQSCRCRDSIAD
-ESSIKHLPIITKDRAGIIERQYKNTIYSVTDDGEDYFFAGEYIGVIHTMFEMEQNAT--
------------TGLQTREKYVQSMRFYLTLKRILDTDPECSKKCKIVF---YKDVNPRL
ICNEIKNQL
>EP00105_Crassostrea_gigas|EP00105_Crassostrea_gigas_P014246
LAHGFAWGYYYGYLKIILPDLDKTVR-------------QWEKLFLFFPQSCRCRDSIAD
-ESSIKHLPIITKDRAGIIERQYKNTIYSVTDDGEDYFFAGEYIGVIHTMFEMEQNAT--
------------TGLQTREKYVQSMRFYLTLKRILDTDPECSKKCKIVF---YKDVNPRL
ICNEIKNQL
>EP00105_Crassostrea_gigas|EP00105_Crassostrea_gigas_P014247
LAHGFAWGYYYGYLKIILPDLDKTVR-------------QWEKLFLFFPQSCRCRDSIAD
-ESSIKHLPIITKDRAGIIERQYKNTIYSVTDDGEDYFFAGEYIGVIHTMFEMEQNAT--
------------TGLQTREKYVQSMRFYLTLKRILDTDPECSKKCKIVF---YKDVNPRL
ICNEIKNQL
>EP00105_Crassostrea_gigas|EP00105_Crassostrea_gigas_P028831
VGHGLAWSYYFGYLRLIIPGLQSRMD-------------SWPKLYILIPKSCYCPPSITA
ADPQLKVTPSFVANRAGNQRREYKNTVYCFEADKTDFYCLVEYATPILSLYEMSNSEE--
------------AGLSSFDRLQQMRTFVATLQEIINSNPETKDNCSLLV---YDDKKSML
IKDRIEKDL
>EP00105_Crassostrea_gigas|EP00105_Crassostrea_gigas_P039688
LAHGFAWGYYYGYLKIILPDLDKTVR-------------QWEKLFLFFPQSCRCRDSIAD
-ESSIKHLPIITKDRAGIIERQYKNTIYSVTDDGEDYFFAGEYIGVIHTMFEMEQNAT--
------------TGLQTREKYVQSMRFYLTLKRILDTDPECSKKCKIVF---YKDVNPRL
ICNEIKNQL
>EP00110_Nematostella_vectensis|EP00110_Nematostella_vectensis_P009984
VADGLAWSYYFGYLKFVLPELEKQIE-------------KTKKMFILIPSNCFWDDKIPG
SDNRITFTEPLEKTRGGVFLRHYKHSVYEIKDGNEPWFCIMEYATPLLTLYDMSVAQP--
------------GELSREERDAQVVVFLRKLQDILEGDRACQGKYELVT---FSPD-ADV
MLRKLKDSE
>EP00111_Clytia_hemisphaerica|EP00111_Clytia_hemisphaerica_P017433
VADGLAWSYYFGYLKIMLPGMKGMLA-------------LAEKLHIVIPKNCYTYDSFKE
VDKRITFMPPIKKTRGGVQERVYKNTVWEVKLEEEPLYVLMEYATPVLSMYDMKKEES--
------------AHFHGQDLEDQVKEFTTKLQKILDEDEECKNKYEIVL---CGDVKSEI
MRRTIQKEK
>EP00111_Clytia_hemisphaerica|EP00111_Clytia_hemisphaerica_P017435
VADGLAWSYYFGYLKLILPRFPKMIN-------------LAEKLFIIIPKNCYTHEQLGQ
FDDRI--MPEFKHTRAGVKERSYKNTAWRIDYPEESLYVLMEYATPCLSMHDMMLHAR--
------------SQFDEEDLEAQVKEFSIKLQSILDSDEKCKGRYHLIL---CGDIRGDL
IKEAVQKER
>EP00111_Clytia_hemisphaerica|EP00111_Clytia_hemisphaerica_P017436
VADGLAWSYYFGYLKLILPRFPEMIN-------------LAEKLFIIIPKNCYTHAQLGQ
FDDRI--TPEFKYTRAGVKERSYKNTAWRIDYPEESLYVLMEYATPCLSMHDMMLHAR--
------------SQFDEEDLEAQVKEFSIKLQSILDSDEKCKGRYHLIL---CGDIRGDL
IKEAVQKER
>EP00112_Aurelia_sp_Birch-Aquarium-sp1|EP00112_Aurelia_sp_Birch-Aquarium-sp1_P001194
PAIGLAWSYYFGYLKKVLPKLREKIN-------------D--KLLVLIPADCYIYHELNK
ADDRLQFLQAVNESVAGIQNRKYTHSCYRIDAEGETLFAPMEYATPLNTLLEMSKHKK--
------------AGLSEEERHRQVVLFYETIQNIIMSDHDIKKRVEFIF---LRRK-VDE
ILRKLRETM
>EP00112_Aurelia_sp_Birch-Aquarium-sp1|EP00112_Aurelia_sp_Birch-Aquarium-sp1_P002527
-IASFACSYFYGYLKKVSPFFDDCIK----------------ARLVLIPKNGWIYDNLSE
VD-RINFAVPLLLNNAGTRQRSYIHSLYKISS-GEKRICSLEYATPLRALSDMKK-----
-------------AFLQSDIQEISKIFFEILSEKV-NAPDVQ----LIE---KEEIDEDE
IVETRKSAK
>EP00112_Aurelia_sp_Birch-Aquarium-sp1|EP00112_Aurelia_sp_Birch-Aquarium-sp1_P011698
-IASFACSYFYGYLKKVSPFFDDCIK----------------ARLVLIPKNGWIYDNLSE
VD-RINFAVPILLNNAGTRQRSYIHSLYKLSS-GEKRICSLEYATPLRALSDMKK-----
-------------AFPQSDIQEISKIFFEILSEKV-NAPDVQ----LIE---KEEIDEDE
IVETRKSAK
>EP00112_Aurelia_sp_Birch-Aquarium-sp1|EP00112_Aurelia_sp_Birch-Aquarium-sp1_P015382
PAIGLAWSYYFGYLKKVLPKLREKIN-------------D--KLLVLIPADCYIYHELNK
ADDRLQFLQAVNESVAGIQNRKYTHSCYRIDAEGETLFAPMEYATPLNTLLEMSKHKK--
------------AGLSEDERHRQVVLFYETIQNIIMSDHDIKKRVEFIF---LRRK-VDE
ILRKLRETM
>EP00112_Aurelia_sp_Birch-Aquarium-sp1|EP00112_Aurelia_sp_Birch-Aquarium-sp1_P021506
VADGLAWSYYFGYLKLVLPDLHDTIN-------------RTHKMFIVIPKDCYCYKSFSE
VDGRIEFTANLEISRAGVQRRVYKQSVYKVQPSGETFYCLMEYATPLLSLFDMATERR--
------------SGFTEADKEQQADMFYRRLKEILDGDMACVGKYHIVL---TSNANADI
MAQEIKRSR
>EP00112_Aurelia_sp_Birch-Aquarium-sp1|EP00112_Aurelia_sp_Birch-Aquarium-sp1_P022325
VADGLAWSYYFGYLKLVLPDLHDTIN-------------RTHKMFIVIPKDCYCYKSFSE
VDGRIEFTANLEISRAGVQRRVYKQSVYKVQPSGETFYCLMEYATPLLSLFDMATERR--
------------SGFTEADKEQQADMFYRRLKEILDGDMACVGKYHIVL---TSNANADI
MAQEIKRSR
>EP00312_Isochrysidales_sp_CCMP1244|EP00312_Isochrysidales_sp_CCMP1244_P030664
AGTGIAMGYFFNFVQPIVRAI-----DGGK--RIMLGGK---DLNILIPRDLP--DAD-G
EIRKLAAQARLSATXXXDGFRPMPV-NFLPTAPH--PDGMFDIPTAVGALYQ--------
----RRRHQKEL-DTSESA--FELTDFANALIGLIERDPLARKHVRV-WSVPMQIAGLD-
---------
>EP00314_Emiliania_huxleyi|EP00314_Emiliania_huxleyi_P008131
AGTGIAMGYFFNFVLPIVRAI-----DGGK--RIMLDGK---NLNILIPRDLP--DVH-D
AIRKLASPS--------DSFRPMPV-TRMARAC---------------STSP--------
----RRSISAGLQCTSESA--LELADFANALIGLI-------------------------
---------
>EP00314_Emiliania_huxleyi|EP00314_Emiliania_huxleyi_P035710
AGTGIAMGYFFNFVLPIVRAI-----DGGK--RIMLDGK---NLNILIPRDLP--DAY-D
AIRKLASPS--------DSFRPMPV-TFLPI------DGMFDIPTAVNALYQ--------
----RRCHQKELKDTSESA--FELADFANALIGLIERDPLARKHVRV-WSVPMQIAGLD-
---------
>EP00314_Emiliania_huxleyi|EP00314_Emiliania_huxleyi_P038452
AGTGIAMGYFFNFVQPIVRAI-----DGGK--RIMLGGK---DLNILIPRDLP--DAD-G
EIRKLASPS--------DGFRPMPV-NFLPTAPH--PDGMFDIPTAVGALYQ--------
----RRRHQKEL-DTSESA--FELTDFANALIGLIERDPLARKHVRV-WSVPMQIAGLD-
---------
>EP00326_Haptolina_ericina|EP00326_Haptolina_ericina_P012759
PGTGLALGYFFNFVKRIAEGL-----AAASEIRVKLKGDGTADLHVLIPRDLP--EHE-S
EVGKLKGEAGFAPL---PAHRPFVV-SFFPEAGARELRGMFDIPTAIGVCYE--------
----RRQNASFVEADAEPA--MEITDFANALLGLIQRDKVARDHVRV-WSVPLXRDALQD
AD-------
>EP00478_Filoreta_tenera|EP00478_Filoreta_tenera_P007274
TGAGLAMSYFYNFLLPLAKDL-----HVPGTIEIVAKR-GEPGMTIFVPRDLN--ETS-K
AGA--------QLGKQHHAHRAFSV-PFMKKAGHKWTSGMVNVPSVLSSIYT--------
----RWEDTERREA----------------------------------------------
---------
>EP00485_Elphidium_margaritaceum|EP00485_Elphidium_margaritaceum_P002048
VGAGMALSYFYNFVKPVVTDL-----YRNESVKNAKDRDGKGEMTILIPRDLN--EKN-D
ELR--------KVELQAHVKHYSTMQPILKEDGRNYCSGLCDLPTIISSIWD--------
----RKLDVDKRDAILEDP--LELVGFQNALVELVQQYPETNGRVRI-ISIPWNFEAIAV
V--------
>EP00516_Mucochytrium_quahogii|EP00516_Mucochytrium_quahogii_P002890
VAYGLAWAFFMNYLTHALQDLKNRCA-------------T-KIVFEFIPLSGKTFLEELE
TDNGIENFEPVFSNVSGVKRQF---NMYGIFKKY-EYYFMGEFAAII-------------
------------AGLNNQQLTEQIKQFKEELDDILRDVAVDMDHYVLLT-EK--------
--KRIR---
>EP00516_Mucochytrium_quahogii|EP00516_Mucochytrium_quahogii_P003742
VGHGLAWSFYFGYLRLIIPGLQSRIE-------------SWPKLYILVPKSCYCPPSITA
ADPRLKVTPSFVANRAGNQRREYKNTMYCFEADNVEYYCMVEYATPVLSLYEMSNSEE--
------------AGLSSHERLQQMNTFVSTLTEIIHSNPETKNYCSLVV---YDDKDMEL
LKDRIERDL
>EP00518_Triparma_eleuthera|EP00518_Triparma_eleuthera_P003498
TALGLADGYYLNFLSWAARDL-----TPP--------------FILVLPLTVD-WSDPPS
LMSGYKKRGQR--------FR------------KY----VFDVPTTLQVVISNVRGQ---
------DDSAY--------------RFAARLAWRIE---DRL-VVCVLEEEALNDLQARI
---------
>EP00526_Cylindrotheca_closterium|EP00526_Cylindrotheca_closterium_P010935
MATGLADGYFWNLVKEIAMDI-----RAN--------------FLVLLPRSLD--TQEDS
LIQQYEKSRSE-------STRVKWVTDLL----SAQ---LMDLPTTITSLVMDLKA----
------NVPQRS-----TE---EVSLFX--------------------------------
---------
>EP00527_Entomoneis_sp_CCMP2396|EP00527_Entomoneis_sp_CCMP2396_P008968
-------------------------------------------YLLIVPSKID-------
KMIAYRRTNQMIDC---IDFRQV----------------MFDIPTALQPLVG-IKG----
-------DTSFP-----TQRRREVNRFCQRVVWLAK---KYKIYIRVVDVMKMSTV----
---------
>EP00546_Thalassionema_frauenfeldii|EP00546_Thalassionema_frauenfeldii_P017865
MALGLADGYFWNLVREISIDI-----RAKE------------YFLILIPRELD--SKEDD
LIREYEKSRAE-------SSRVKWVTDIP-QSESND---VVDIPTTLTAMLMSLKATG--
-----VNNTNYL-----DK---EVSAFSFRLAWHLK---KENL-----------------
---------
>EP00548_Thalassiothrix_antarctica|EP00548_Thalassiothrix_antarctica_P003694
MAIGLADGYFWDYIREISIDI-----QAKR------------YILILIPRELD--SNEDA
LIKGYQKSRSE-------SLRVKRVTNIADNNGQSD---IIDIPTALTSILMSMKA----
--------EKTV-----DK---EVSFFSHRLAWHLK---KWRI-----------------
---------
>EP00550_Attheya_septentrionalis|EP00550_Attheya_septentrionalis_P000586
-SRAVAEGYFLNFVRWKA-DL-----TTS--------------YLIIVPRKID-------
NMISYRRTNQMVDC---IDFRKV----------------MFDIPTALQPLVG-IKG----
-------DTSFP-----TQRRREVNRFCQRVVWLAK---KYKMYVRVVDVMKMSTV----
---------
>EP00557_Chaetoceros_sp_GSL56|EP00557_Chaetoceros_sp_GSL56_P013410
MAIGLADGYFWNLAREIAVDV-----RAH--------------FLIIVPRQLS--ELDDH
EINTQQKSREH-------SSRQKWVTDICTMTKEYP---IFDIPTTITAVLMSLRDE---
------GKNKKI-----DK---EISTFTHRLAWQLX---KAKL-----------------
---------
>EP00557_Chaetoceros_sp_GSL56|EP00557_Chaetoceros_sp_GSL56_P014152
MAIGLADGYFWNLAREIAVDV-----RAH--------------FLIIVPRQLS--ELDDH
EINTQQKSREH-------SSRQKWVTDICTMTKEYP---IFDIPTTITAVLMSLRDE---
------GKNKKI-----DK---EISTFTHRLAWQLK---KAKL-----------------
---------
>EP00632_Arachnochrysis_sp_CCMP2950|EP00632_Arachnochrysis_sp_CCMP2950_P011488
VAGGLAEGYFLNFARYVA-DV-----ALS--------------FYVVVP-----------
QGPAHRETEGLREA---VAGRAAP---------SRPRHVLFDVPTTLQVLHNARDAG---
------NDAATL-------------RFVARLEHRVDADPDAKPIVRVPDDVAAEQEE---
---------
>EP00794_Sanderia_malayensis|EP00794_Sanderia_malayensis_P007946
LAVGLAWSYYFGYLKIVLPNLVENIN-------------KSRQLFVLVPANCEVFDKVND
ADRNIEFLCSIEQNTAGIHVRKYVNTLYQVDVNGEQFYAAIEYATPLRTLAYMSKYKE--
------------TGLSRPEAQRQAYEFWQTTQDILEADQEMKKRIQFIY---LEEG-SNE
ILKAAKAAL
>EP00794_Sanderia_malayensis|EP00794_Sanderia_malayensis_P011345
VADGLAWSYYFGYLKIVLPNLDSTLC-------------KTDKIFIVIPKNCFCYESFTQ
ADDRIKFTNPIEENRGGVQRRIYKNSVYRITANGEEFYCLMEYATPLMSLYDMADNPE--
------------SGLSREERDNQTVLFFKKLSKILEND-RCKKKYHIVL---TSDT-ANI
MVREIKHSR
>EP00795_Rhopilema_esculentum|EP00795_Rhopilema_esculentum_P007680
PAVGLGWGFYFGYLKKVLPKFIHNTI-------------D--KLLILVPADCSIHHDISK
ADKRISYLEPVRETVGGIRQRKYVHSCYRVDSDEGPFYAAIEYATPLNVLREMCSHKK--
------------VGMSEEERNSQTIVFYETMKMIMESDDSIKNHVEFVF---INKN-GDK
IIETAKRII
>EP00795_Rhopilema_esculentum|EP00795_Rhopilema_esculentum_P016940
VAVGLAWSFYFGYLKLILPSIKETIN-------------LTHKVFIIIPKDCNCFQSLAD
FDQNIQFTHEQRISRAGIQMRVYKNSIYKITLSKQTFYCLMEFATPLLSMYEMEKEPR--
------------CGFTTADKESQVTLFYKQLKMILEGDEKCRGRYHLVL---LSSAKADV
MAKEIMLSR
>EP00914_Ancora_sagittata|EP00914_Ancora_sagittata_P003355
----LAWNYYLNYLKRILPKMEQRL-----------------KICIVL--------QFNA
EDDKIKNVHPV--NFGVVRERDKQDRSYN---------CQVEFCTPVRTLYDMAE-----
------------MNLLRKDDLPDQNDLKTTLKKI-KKDEKLEN---III--KYDTRKLSE
ILNEIASD-
>EP00914_Ancora_sagittata|EP00914_Ancora_sagittata_P023606
IGDGLAWSYYYGYLKLILPGLRQRA----------------KKFIAVLPETAKCPSTFEA
EDPSI--KTDFLIDMSGNVKRSYKTTVHQVTDPSKVYLFLGEFCTPLRSLYEMCAGGI--
------------AGLTAEDRNHQTLLFREKVKEILHNATDCKD-FLLLP---YRDVASIL
LCDAIEYEL
>EP00934_Nitzschia_sp_Nitz4|EP00934_Nitzschia_sp_Nitz4_P007051
MAMGLADGYYWNLVQEIAMDI-----RAN--------------FYILIPRHLD--TKEDE
LIGHFEKSRAE-------STRVKWVTDILAPAGSPP---LIDIPTTITALIMNLRA----
------DNINRE-----IE---EVSSFAYRLAWQLK---RQQL-----------------
---------
>EP00968_Pinguiococcus_pyrenoidosus|EP00968_Pinguiococcus_pyrenoidosus_P026429
PATGLAFSYFYNFVRPTAGNL-----RRDLEVDMEISR-GKFELFILLPRNLT--SHN-S
ELVTASKEGLLKQGRPGDTHRPMFV-YFLDDEDFKTCTGVIDIPTVVSSIVD--------
----RAEAQKSRIDPPPEW--KELLLFQNKLLKLIAEDEITRDRVRI-LSIPFGRDLFQE
QS-------
>EP00978_Attheya_sp_CCMP212|EP00978_Attheya_sp_CCMP212_P008752
-SRAVAEGYFLNFVRWKA-DL-----TTS--------------YLIIVPRKID-------
NMIA----KQMIDC---CDFRKVGT-------LTMP---MFDIPTALQPL----------
-----------------------------RVVWLAK---KYK-YVRVVDVLKMSTV----
---------
>EP01102_Stenamoeba_stenopodia|EP01102_Stenamoeba_stenopodia_P002361
PGMGMALSYFYNFVLPTAANI-----RSEDEVDLEISR-GNNVLFIFVPRDLT--GAD-V
TLRNLLNDKTIIQGRPEGTHRPMFV-YFLSNVEEKTCDGLFDLPTIISSIYE--------
----RSKD----QQELQNK--QEILDFQNCLFSLIAGNPVTADKVKI-ISIPTVAEATKR
V--------
>EP01102_Stenamoeba_stenopodia|EP01102_Stenamoeba_stenopodia_P002362
PGMGMALSYFYNFVLPTAANI-----RSEDEVDLEISR-GNNVLFIFVPRDLT--GAD-V
TLRNLLNDKTIIQGRPEGTHRPMFV-YFLSNVEEKTCDGLFDLPTIISSIYE--------
----RSKD----QQELQNK--QEILDFQNCLFSLIAGNPVTADKVKI-ISIPTVAEATKR
V--------
>EP01114_Cavostelium_apophysatum|EP01114_Cavostelium_apophysatum_P019189
PGMGMAMSYFYNFVVPTAANL-----NSDENIDAEIKR-GEFQLLLFIPRNLE--GSD-A
FLREIATKNQVLQGKPGKTHRPMFV-YFLKNTEAKTCSGLFDIPTIISSCWD--------
----RNQDE---SIEHKDL--KEIIDFQNQLVELVKSNPLTRGKVKL-ISVPFEEEAGSA
YG-------
>EP01114_Cavostelium_apophysatum|EP01114_Cavostelium_apophysatum_P019190
PGMGMAMSYFYNFVVPTAANL-----NSDENIDAEIKR-GEFQLLLFIPRNLE--GSD-A
FLREIATKNQVLQGKPGKTHRPMFV-YFLKNTEAKTCSGLFDIPTIISSCWD--------
----RNQDE---SIEHKDL--KEIIDFQNQLVELVKSNPLTRGKVKL-ISVPFEEEAGSA
YG-------
>EP01114_Cavostelium_apophysatum|EP01114_Cavostelium_apophysatum_P019191
PGMGMAMSYFYNFVVPTAANL-----NSDENIDAEIKR-GEFQLLLFIPRNLE--GSD-A
FLREIATKNQVLQGKPGKTHRPMFV-YFLKNTEAKTCSGLFDIPTIISSCWD--------
----RNQDE---SIEHKDL--KEIIDFQNQLVELVKSNPLTRGKVKL-ISVPFEEEAGSA
YG-------
>EP01139_Manchomonas_bermudensis|EP01139_Manchomonas_bermudensis_P005385
MGQGSAWIYWTGYLADILPRFRRIGR-------------SIPKLFILISLLGRHDARASY
SSRPIY---PVIVTRSGTEDRPGRHSVYRL----GDSHFLVEFAASVRTMGIMR------
---------------GDAELAVQTRAFYYALKEIWHASTTIAASLVIIE---ADDQLKAV
IASE-----
>EP10057_Bacteria_all|2512834496.RA0C_0042
PSSTLAAVYYENFVKPTCLHI-----IQNGGIDDDGTKYENSTIKIIIPQKLT--TDV-N
SQFQLKKSFQTKKLTFDYLGRPRNI-DVETLIQ-DGKLYVIDFPTVLSGINYAISNLLPN
DFNSMSDDYELI-----LN--REFDRFIYTLNKLALG---YNNLITV-NEKD--------
---------
>EP10057_Bacteria_all|2515433181.B045DRAFT_01194
PSTVVAISYFENFVTLVAEWI-----KNY-KIEINGVVYKSAKLKIVIPSNLD--AD-KK
RATIFYKKKGLEDSEMETVHRLFPI-HVSSGD--GDQLVIYDMPTILNGIDKAINMYF-V
GHIGKSSEQQLT-----EE--HELNNFVRVLRLLIEQDAFCKECVEI-IEE---------
---------
>EP10057_Bacteria_all|2515843606.B155DRAFT_00735
PSTALAIGYYNNFLKPLCEEL-----YTNEEIDINGSNCSDFKVKIVLPKNLD--SDIKK
YAQVYFKKNSLSQTSIQTRSRNYPV-FVVKSEPTNGCVNIYDIPTTLDGIDKAIEILLRK
GHIGKTSQQKLL-----EE--RELRNFESTLSHLIESDAYTKELIEI-KE----------
---------
>EP10057_Bacteria_all|2517580610.ASF519_02453
PSTVLAISYFEGFVKLAAEWL-----TENTGLEIDGTQYDKGILKIVMPDSLD--ADIKK
CAMLYYKKLGLKEAKIDTKQRSYPI-HFATKDG-EDSLEIYDMPTILTGIDKAIDMYFRV
GHIGKKIEQELA-----EE--NEMNNFRRVLQLLINEDAFCRECVVI-I-----------
---------
>EP10057_Bacteria_all|2518774349.B739_2202
PSSTLAAVYYENFVKPTCLHI-----IQNGGIDDDGTKYENSTIKIIIPQKLT--TDV-N
SQFQLKKSFQTKKLTFDYLRRPRNI-DVETLIQ-DGKLYVIDFPTVLSGINYAISNLLPN
DFNSMSDDYELI-----LN--REFDRFIYTLNKLALG---YNNLITV-NEKD--------
---------
>EP10057_Bacteria_all|2521922030.G148_1713
PSSTLAAVYYENFVKPTCLHI-----IQNGGIDDDGTKYENSTIKIIIPQKLT--TDV-N
SQFQLKKSFQTKKLTFDYLGRPRNI-DVETLIQ-DGKLYVIDFPTVLSGINYAISNLLPN
DFNSMSDDYELI-----LN--REFDRFIYTLNKLALG---YNNLITV-NEKD--------
---------
>EP10057_Bacteria_all|2523953452.H599DRAFT_01811
PADVLALGYVNNFLLPVITQL-----KEDGI--------KNPSLCIYKPKKIN--ELE--
-------ASNIDVMKAELRNNSYLLQEVKLNMKNQNKQIYFDFPNTLLSLLDYIDYKAES
KANTSPDKLKTE-----GI--SLITEFYKKVEELSKEKRINLNIKFCDADLNF-------
---------
>EP10057_Bacteria_all|2523953867.H599DRAFT_02226
PSTVLAIGYFYNFVSIVCESI-----HTKSDIKVDDAIFKKFELNIVIPKDLD--ADIKK
RATVYFKSKTLKEIQFETSSRNFPV-FVTYDNQSKDVLKLYDMPTTLGGIDKAIEMFMRK
GHIGKTSQQKLL-----EE--RELRNFQTTLQNLIDNDAFCRNIVKI-QEE---------
---------
>EP10057_Bacteria_all|2524412210.P48_03586
PTTALAIGYYKNFVAGMVDSL-----HNE-TLNYEGKDFTNFKLKIVIPNDLH--GSIRE
KAAQFYKKHGFSQNTLKTRFRPHPA-WFQLDTNDAPNAVMYDMPSTLTGIDDAIEMILQK
GYQGRTKLQGVI-----EQ--RELNNFRRVLQIQIDKSPFAKEVVEI-DEF---------
---------
>EP10057_Bacteria_all|2530641125.D17P3_0076
PSSTLASVYHENFIKPTCQTI-----IEDNGIDTAGKKHTNCLVKIIIPNKIN--IDV-N
SQFQLKNKISTNTLSFNYKGRPRNI-SIEVESS-EENTTIIDFPTIISGIYYAISNLLPQ
DSETDSITYRNI-----LA--RELDRFVNTLYKFIKG---YDEIVKI-YEDK--------
---------
>EP10057_Bacteria_all|2533353261.I63B_0330
PSSTLASVYHENFIKPTCQTI-----IEDNGIDTAGKKHTNCLVKIIIPNKIN--IDV-N
SQFQLKNKISTNTLSFNYKGRPRNI-SIEVESS-EENTTIIDFPTIISGIYYAISNLLPQ
DSETDSITYRNI-----LA--RELDRFVNTLYKFIKG---YDEIVKI-YEDK--------
---------
>EP10057_Bacteria_all|2533356201.H5P1_0926
PSSTLASVYHENFIKPTCQTI-----IEDNGIDTAGKKHTNCLVKIIIPNKIN--IDV-N
SQFQLKNKISTNTLSFNYKGRPRNI-SIEVESS-EENTTIIDFPTIISGIYYAISNLLPQ
DSETDSITYRNI-----LA--RELDRFVNTLY-------------KI-Y-----------
---------
>EP10057_Bacteria_all|2533358297.SCC393_0690
PSSTLASVYHENFIKPTCQTI-----IEDNGIDTAGKKHTNCLVKIIIPNKIN--IDV-N
SQFQLKNKISTNTLSFNYKGRPRNI-SIEVESS-EENTTIIDFPTIISGIYYAISNLLPQ
DSETDSITYRNI-----LA--RELDRFVNTLYKFIKG---YDEIVKI-YEDK--------
---------
>EP10057_Bacteria_all|2534117561.RAYM_08575
PSSTLAAVYYENFVKPTCLHI-----IQNGGIDDDGTKYENSTIKIIIPQKLT--TDV-N
SQFQLKKSFQTKKLTFDYLGRPRNI-DVETLIQ-DGKLYVIDFPTVLSGINYAISNLLPN
DFNSMSDDYELI-----LN--REFDRFIYTLNKLALG---YNNLITV-NEKD--------
---------
>EP10057_Bacteria_all|2539262846.HMPREF9996_01821
PSSTLASVYHENFIKPTCQTI-----IEDNGIDTAGKKHTNCLVKIIIPNKIN--IDV-N
SQFQLKNKISTNTLSFNYKGRPRNI-SIEVESS-EENTTIIDFPTIISGIYYAISNLLPQ
DSETDSITYRNI-----LA--RELDRFVNTLYKFIKG---YDEIVKI-YEDK--------
---------
>EP10057_Bacteria_all|2540567585.D7S_02394
PSSTLASVYHENFIKPTCQTI-----IEDNGIDTAGKKHTNCLVKIIIPNKIN--IDV-N
SQFQLKNKISTNTLSFNYKGRPRNI-SIEVESS-EENTTIIDFPTIISGIYYAISNLLPQ
DSETDSITYRNI-----LA--RELDRFVNTLYKFIKG---YDEIVKI-YEDK--------
---------
>EP10057_Bacteria_all|2541326748.HMPREF9331_02454
PSSTLAAVYYENFIKPTCSHI-----INNGGLDKNGYIYKKCTIKIIIPKKLT--SDV-N
SQFQIKAKIETKELSFEYLGRPRNI-NVEIIAE-DGEVMIIDFPTILSGINYAISNLLPQ
DFNSMSVDYEAI-----LS--RELERFVYTLKKIALG---FDDLIKI-DEDN--------
---------
>EP10057_Bacteria_all|2551889359.RASGDRAFT_01892
PSSTLAAVYYENFVKPTCLHI-----IQNGGIDDDGTKYENSTIKIIIPQKLT--TDV-N
SQFQLKKSFQTKKLTFDYLGRPRNI-DVETLIQ-DGKLYVIDFPTVLSGINYAISNLLPN
DFNSMSDDYELI-----LN--REFDRFIYTLNKLALG---YNNLITV-NEKD--------
---------
>EP10057_Bacteria_all|2565659645.C801_03668
PSTVLAISYFEGFVKLAAEWL-----TENTGLEIDGTQYDKGILKIVMPDSLD--ADIKK
CAMLYYKKLGLKEAKIDTKQRSYPI-HFATKDG-EDSLEIYDMPTILTGIDKAIDMYFRV
GHIGKKIEQELA-----EE--NEMNNFRRVLQLLINEDAFCRECVVI-I-----------
---------
>EP10057_Bacteria_all|2565662210.C800_02148
PSTVLAISYFEGFVKLAAEWL-----TENTGLEIDGTQYDKGILKIVMPDSLD--ADIKK
CAMLYYKKLGLKEAKIDTKQRSYPI-HFATKDG-EDSLEIYDMPTILTGIDKAIDMYFRV
GHIGKKIEQELA-----EE--NEMNNFRRVLQLLINEDAFCRECVVI-I-----------
---------
>EP10057_Bacteria_all|2565676688.C825_02764
PSTVLAISYFEGFVKLAAEWL-----TENTGLEIDGTQYDKGILKIVMPDSLD--ADIKK
CAMLYYKKLGLKEAKIDTKQRSYPI-HFATKDG-EDSLEIYDMPTILTGIDKAIDMYFRV
GHIGKKIEQELA-----EE--NEMNNFRRVLQLLINEDAFCRECVVI-I-----------
---------
>EP10057_Bacteria_all|2565698000.C803_03162
PSTVLAISYFEGFVKLAAEWL-----TENTGLEIDGTQYDKGILKIVMPDSLD--ADIKK
CAMLYYKKLGLKEAKIDTKQRSYPI-HFATKDG-EDSLEIYDMPTILTGIDKAIDMYFRV
GHIGKKIEQELA-----EE--NEMNNFRRVLQLLINEDAFCRECVVI-I-----------
---------
>EP10057_Bacteria_all|2568714955.TMA01SDRAFT_02804
PSSVLASTYFENFIKYVNEYY-----INNGGFIYEGKKYGDCVFKIMIPETLS--DNL-N
LQFQEQNRIGVEKISFGSTNRPRNI-GVDISID-ENKLILIDFPTTLSGINHAISYLLPK
EYREHSQDYKII-----LE--RELNKFIESLEIIFQN---CNDFIVI-ERF---------
---------
>EP10057_Bacteria_all|2572200113.BO57DRAFT_04855
PSTALAIGYYNSFIKRVCEEI-----HSSECIELEGKKMKSFKIDVIIPETLD--DNVGS
FTTLYNKRYGLSKATTVLGTRGYPF-HFKVDPPDA--IHLSDIPSTLSTIVESLKLYLPS
NQIGQDFDMDYL-----EM--RELENFAKALKYLIGRNAATKGYVNV-TNVK--------
---------
>EP10057_Bacteria_all|2574465590.U735DRAFT_4451
PSSTLAYAYYENFIKYVCEHF-----VMNKGFEFQNKLHDNCKFKIMIPNTLP--NDL-N
MAFQIQNKIGVEKISFGATGRVRNV-HVDVKIE-NGQLILLDFPTTLTGIDHAISNLLPN
DYKNQTNDYKLI-----LD--RELNKFMSTLKKTIEE---YDDFVII-ERI---------
---------
>EP10057_Bacteria_all|2578767730.M067_1294
PSTVLAISYFENFVKLVAEWI-----TNT-EIILGKKTYRAAKLKIIIPSNLD--SDLKK
RATIYYKKNSFELETLETVHRRYPI-YISAKDETTDILEISDMPTILNGIDKAIDMYFRV
GHIGKSNDQQLT-----EE--RELGSFIRVLQLLIDQDAFCRECVEI-KQE---------
---------
>EP10057_Bacteria_all|2585882700.GQ40DRAFT_2620
PSSTLAHAYYENFVKYVCEHY-----VKNNGFIYKGTNYSDCKLKIIIPYKLP--NDL-N
LAFKIQNEIGVDKLSFSANGRPRNV-YVDAQVI-DGKLILLDFPTTLTGIDYAISNHLPK
DFKNQTKDYNLI-----IE--RELNKFIETLNKILVD---FERFVDI-SRI---------
---------
>EP10057_Bacteria_all|2586917340.AT45DRAFT_00248
PSNTLAFGYFENFVKAICSKI-----INDGNLEIEGMNFTTCSFDIIIPNKID--DDI-N
LQFEIKKKIGVKEAVIKCSGRDRKF-HVNIEKD-SGEIKIHDFPTTLTGINYAIKELLPE
EFKKNGKEYQNI-----LN--RELNKFAHTLQNLIDS---LSDFVTI-VRQ---------
---------
>EP10057_Bacteria_all|2587159478.JCM13650DRAFT_01092
PSTVVAISYFENFVTLVAEWI-----KNYEKIEINGVVYKSAKLKIVIPSNLD--AD-KK
RATIFYKKKGLEDSEMETVHRLFPI-HVSSGD--GDQLVIYDMPTILNGIDKAINMYF-V
GHIGKSSEQQLT-----EE--HELNNFVRVLRLLIEQDAFCKECVEI-IEE---------
---------
>EP10057_Bacteria_all|2587722571.Q45DRAFT_1290
PSSTLAYAYYENFVKYVCEHY-----VKNNGFIYHETNYSDCKLRIIVPHKLP--NDL-N
LAFKIQNDIGVDKLSFSANGRPRNV-YVDAKVI-NGKLILLDFPTTLTGIDYAISNHLPK
DFKNQTADYNLI-----IE--RELNKFIATLNKILAD---FDRFVEI-VRS---------
---------
>EP10057_Bacteria_all|2588554895.M949_0415
PSSTLAAVYYENFVKPTCLHI-----IQNGGIDDDGTKYENSTIKIIIPQKLT--TDV-N
SQFQLKKSFQTKKLTFDYLRRPRNI-DVETLIQ-DGKLYVIDFPTVLSGINYAISNLLPN
DFNSMSDDYELI-----LN--REFDRFIYTLNKLALG---YNNLITV-NEKD--------
---------
>EP10057_Bacteria_all|2596408080.LY14DRAFT_0017
PTTALAIGYYKNFIAGLVDSV-----QNT-VLKINNLKFTKFKLKVIMPKDLK--GLIRE
KADQFYRRHGFIENTMETKFRKHPA-WFHIDEHHAPQAIMYDMPSTLTGVDDAIEMILQK
GFQGRTQLQEVI-----EQ--RELNNFRRVLQIQIDRSPFAQEIVEI-DEF---------
---------
>EP10057_Bacteria_all|2597234634.LZ06DRAFT_2594
PTTALAIGYYKNFISDLVESV-----QTA-KMTIDGTEYTDFKLKVVIPADLK--GMIRE
KAQVFYKRNGFSANAMEAKFRKHHL-WFQLDKKNAPIAIMYDMPSTLTGIDDAIELILQK
SYKGRTKIQELI-----EQ--KELNNFRRVLQMQIDSSPFAQETVEI-DEF---------
---------
>EP10057_Bacteria_all|2600555872.Ga0034563_00860
PSTVLAISYFEGFVKLAAEWL-----TENTGLEIDGIKYDKGILKIVMPNSLD--ADIKK
SAMLYYKKLGLKETKIDTKQRSYPI-HFATKDG-DDSLEIYDMPTILTGIDKAIDMYFRV
GHIGKKIEQELA-----EE--NEMNNFRRVLQLLINEDAFCRECVII-E-----------
---------
>EP10057_Bacteria_all|2619110866.Ga0055953_108202
PSTVLAIGYFENFVSMVCDSL-----HGLDEININGKIYDDFQFNIVIPKDLD--ADIKK
RAKIYFKKKKLEETKIDSNGRAYPI-YIQFDENNGKTLILFDMPTTIGGIDKAIEMYMRK
GHIGKTEQQQLL-----ED--RELRNFKTTLVNLVNNNAFTKDTVKV-EE----------
---------
>EP10057_Bacteria_all|2619918617.Ga0073621_1471
PSATLASVYLENLIAPTCRFL-----IENGGYELDGIKYKKCKLHILVPDRIN--QDV-N
LQFELKSSIETKNVSFKYAGRPRNI-SIDTQIK-DEILVFIDFPTIITGINYAISNLLPN
DFNRLSPDYDSI-----LE--RELRRFITTLKKLLIG---FDEMVIV-RETD--------
---------
>EP10057_Bacteria_all|2619920444.Ga0073622_101351
PTTALAIGYYKNFVAGLVESA-----QEA-TLEFDGVKYSDFKLKVVIPKDLH--GMIRE
KAAQFYKRHGLVENAMKTKFRNHPV-WFQLVPKQAPTAMLFDMPSTLTGIDDAIELILQK
GFHGRTKMQEVI-----EQ--RELNNFRRVLQMQIDKSPFAQATVEI-DEF---------
---------
>EP10057_Bacteria_all|2620490221.Ga0066357_102350
PSATLASVYYENLIVPICRFI-----IDNNGFTKGDTHYQKCKLNIIVPERIN--QDV-N
LQFELKGLFTTENVSFKYSGRPRQI-SVDTQIK-NDTLEFIDFPTIITGINHAISNLLPN
DFNKQSPDYSSI-----LD--RELRRFITTLKKLLIG---FDEMVNV-RDSE--------
---------
>EP10057_Bacteria_all|2620728750.Ga0054581_10419
PSTVLAIGYYENFVSTVCDAL-----HSLPTIKLNGIEYKDFVFNIIIPNDLD--ADIKR
RAQIYFKKMDIHEVKIDTNGRSFPL-YLQID-NSGDVAVLYDMPTTLGGIDKAIEMYMKK
GHIGKTSQQQLL-----EE--RELRNFKTTLINLINNNSFTKTFVKV-EE----------
---------
>EP10057_Bacteria_all|2622875815.Ga0070571_1178
PTTALAIGYYKNFVADLVESV-----QTA-KLEFNGIEYTDFKLKVVIPSDLK--GMIRE
KAAIFYKRNGFLANDMKAKFRKHHL-WFQLDPKNAPTAIMYDMPSTLTGVDDAIELILQK
SYKGRTKMQEVI-----EQ--KELNNFRRVLQLQIDSSPFAQLTVEI-DEF---------
---------
>EP10057_Bacteria_all|2623152775.Ga0070601_0064
PSTVLAIGYYENFVSTVCDAL-----HSLPTIKLNGIEYKDFVFNIIIPNDLD--ADIKR
RAQIYFKKMDIHEVKIDTNGRSFPL-YLQID-NSGDVAVLYDMPTTLGGIDKAIEMYMKK
GHIGKTSQQQLL-----EE--RELRNFKTTLINLINNNSFTKTFVKV-EE----------
---------
>EP10057_Bacteria_all|2623612695.Ga0070572_0368
PSATLAAVYFENLVAPTCKFL-----IKNKGYKLNGIQYEKFKLKIIIPDKIV--VDP-N
IAFEIKSKLSTTKIDIDYSGRPRSI-HHETIIK-DNIIEFIDFPTIITGINFAISNLLPS
EFNDLTSDYNLI-----VE--RELEKFILTLKQLLLN---FDEDVEI-REGT--------
---------
>EP10057_Bacteria_all|2624319773.Ga0077528_101611
PAFALAVGYFKNFIFPAITQI-----KENGE--------VNPKICIYKPKHFD--ELT--
-------STNIDMIKAELTNKKYNLSEINLSLKKSKIHSYFDFPNTLLSLYSYVDFKIAS
SNNNSSELKKKK-----VE--LLIEQFYLKLNELIQENNLTNNITFCDKNLQL-------
---------
>EP10057_Bacteria_all|2625036409.Ga0078228_10457
PSATLASVYFESLVVPICKYV-----IENDGFDLGEVKHKKCVLNIIIPEKIS--LDV-N
IQFEMKRGIEMENVSFKYAGRPRFI-SIETKIK-DGVLEFVDFPTILAGINHAIQNLMPT
DFNAMSPDYELI-----LD--RELKRFITTLKTLLLG---FDEMVCI-RSMV--------
---------
>EP10057_Bacteria_all|2628103216.Ga0079940_100668
PSVALAIGYYQSFIKRVARFI-----YENPNSCLEKN--VKKKILITIPTGLT--DDMNQ
AAASYYSI-GYDTDAIAFPKRSYSI-RYFVQGE---EILIGDIPTTLDSLRECIKLLLFD
SSLGDSSVKLLA-----EN--KELRNFKKALDYLISQNVFTQQLVTTWAEK---------
---------
>EP10057_Bacteria_all|2629398417.Ga0077282_11501
PSATLASVYFESLVVPICKYV-----IENDGFDLGEVKHKKCVLNIIIPEKIS--LDV-N
IQFEMKRGIEMENVSFKYAGRPRFI-SIETKIK-DGVLEFVDFPTILAGINHAIQNLMPT
DFNAMSPDYELI-----LD--RELKRFITTLKTLLLG---FDEMVCI-RSMV--------
---------
>EP10057_Bacteria_all|2630660691.Ga0078677_111947
PSSTLAAVYYENFVKPTCLHI-----IQNGGIDDDGTKYENSTIKIIIPQKLT--TDV-N
SQFQLKKSFQTKKLTFDYLGRPRNI-DVETLIQ-DGKLYVIDFPTVLSGINYAISNLLPN
DFNSMSDDYELI-----LN--REFDRFIYTLNKLALG---YNNLITV-NEKD--------
---------
>EP10057_Bacteria_all|2641722961.Ga0098656_107342
PSSTLAAVYYENFVKPTCLHI-----IQNGGIDDDGTKYENSTIKIIIPQKLT--TDV-N
SQFQLKKSFQTKKLTFDYLRRPRNI-DVETLIQ-DGKLYVIDFPTVLSGINYAISNLLPN
DFNSMSDDYELI-----LN--REFDRFIYTLNKLALG---YNNLITV-NEKD--------
---------
>EP10057_Bacteria_all|2648913936.Ga0069578_17916
PSTVIAISYFEGFVKLAAEWI-----MNN-NLELEDRKYKGGTLYIKIPDTLD--AD-KK
SAMLFYRKQGLHEAKMTTGHRHYPI-HFVA-EE-DDILEIYDMPTILSGIDKAIDMYF-I
GHIGKSNQQKLA-----ED--NEMSNFRRVLQLLINEDAFCRECVRI-I-----------
---------
>EP10057_Bacteria_all|2651290302.Ga0069584_10296
PSTVIAISYFEGFVKLAAEWI-----MNN-NLELEDRKYKGGTLYIKIPDTLD--AD-KK
SAMLFYRKQGLHEAKMTTGHRHYPI-HFVA-EE-DDILEIYDMPTILSGIDKAIDMYF-I
GHIGKSNQQKLA-----ED--NEMSNFRRVLQLLINEDAFCRECVRI-I-----------
---------
>EP10057_Bacteria_all|2653570078.Ga0075211_103233
PSTALAYGYFKNFVEKTVKRLL-------------DKKF---AFTILIPDDLS--DDMFN
KVAGKRLKSGWVKLQVA-DDRDYDF-SVDISKA-EHEMHLVDIPYTLNALNMAIDLYSAK
EHLGKNTREQVL-----EY--REIRNFKRTLEYLIKKSAICKDIVKIVDV----------
---------
>EP10057_Bacteria_all|2671579106.Ga0116949_11819
PSTALAIGYYNSFIKRVCEEI-----HSNNSITIEEKE-KSFKINIVIPATLD--DSVGN
FTMLYNKKHELKGASTATSKRGYPF-HFKVDPPDQ--IHISDIPGTLSTIVECLKLYLPT
GLVGFNIDMAYL-----EK--RELQNFTQVLKFLIERNVATNGFVEV-TEAK--------
---------
>EP10057_Bacteria_all|2682462656.Ga0128246_11079
PSSTLASVYHENFIKPTCQTI-----IEDNGIDTAGKKHTNCLVKIIIPNKIN--IDV-N
SQFQLKNKISTNTLSFNYKGRPRNI-SIEVESS-EENTTIIDFPTIISGIYYAISNLLPQ
DSETDSITYRNI-----LA--RELDRFVNTLYKFIKG---YDEIVKI-YEDK--------
---------
>EP10057_Bacteria_all|2682739943.Ga0129020_12563
PSTVIAISYFEGFVKLAAEWI-----VTEMTTEIDGKTYTSGKLYIKMPETLD--TDIKK
SAMLFYKKQGLNETQMSTNHRNYPI-HIVSKEE-GDTLEVYDMPTILSGIDKAIDMYFRV
GHIGKTTEQQLA-----ED--NEMNNFKRVLQLLINEDSFCRECVEI-L-----------
---------
>EP10057_Bacteria_all|2685888458.Ga0104551_2190
PSATLASVYYENLIIPICRYI-----IENDGYTKDGKHYKKCRINIIIPDRIN--QDV-N
LQFELKATFTTENVSFKYSGRPRQI-SIDTQIK-NETLEFIEFPTIITGINHAISNLLPN
DFNRQSPDYNTI-----LD--RELRRFITTLKLLLIG---FDEMVNV-RESE--------
---------
>EP10057_Bacteria_all|2686056644.Ga0104533_3792
PSSTLASVYFENFIKPTCTHL-----VNNDGLDDEGTKYKECKLKIIIPERLT--TDV-N
LQFQIKRKFSLKKLSFDYAGRPRNI-EVEAIIN-DNKVFIIDFPTVLSGINYAISNLLPN
DFNKMSPDYDSI-----IQ--REFERFIYTLKKLALG---FDSFIEI-KEQE--------
---------
>EP10057_Bacteria_all|2686404904.Ga0115473_102625
PSTALAYGYFSNFVQRTTERLL-------------DKKFTLQGFTILLPHDLS--DNMFN
KVKAKRLRDNWQKMKLA-EDRDYDF-SIDTSKA-VHDFHLVDIPFTLNALYKAIEIYSAK
EYIGKTGKESIL-----EY--REIRNFKRTLEYLISTHAITTGIVNIIVSI---------
---------
>EP10057_Bacteria_all|2688296686.Ga0123689_111640
PSSTLASVYHENFIKPTCQTI-----IEDNGIDTAGKKHTNCLVKIIIPNKIN--IDV-N
SQFQLKNKISTNTLSFNYKGRPRNI-SIEVESS-EENTTIIDFPTIISGIYYAISNLLPQ
DSETDSITYRNI-----LA--RELDRFVNTLYKFIKG---YDEIVKI-YEDK--------
---------
>EP10057_Bacteria_all|2694664458.Ga0115459_0257
PSTALAIGYYNSFLKRVCEEL-----HTTESIEIEGKKMKSFKIDVIIPESLD--DNVGN
FTTLYNKKHGLSKATTIRGARGYPF-HFKIDPPDA--IHLSDIPSTLSTIVESLKLYLPT
NLVGQDFDLDYL-----EK--RELENFAKVLKYLISRNVATREYIAV-SDAS--------
---------
>EP10057_Bacteria_all|2694988876.Ga0131218_1205
PSSTLAAVYYENFIKPTCSHI-----INNGG-DKNGYIYKKCTIKIIIPKKLT--SDV-N
SQFQIKAKIETKELSFEYLGRPRNI-NVEIIAE-DGEVMIIDFPTILSGINYAISNLLPQ
DFNSMSVDYEAI-----LS--RELERFVYTLKKIALG---FDDLIKI-DEDN--------
---------
>EP10057_Bacteria_all|2700462282.Ga0131138_2681
PSSTLASGYFENLLLPTCKFL-----IENDGFEVDGVKYKDCKIQVIIPSRLN--PDV-N
LQFELKRGFNSKNVSFNYAGRPRFI-SLETEIK-DDKLVFIDFPTTLSGINYAISNLLPN
DFNSMSSDYEAI-----IS--REIERFIYTIKQLALS---FDTLIEI-KREQ--------
---------
>EP10057_Bacteria_all|2709964249.Ga0155014_1024
PSAALALGYFENFVQKLAKKL------------------IPFSLKIVLPGNI---NDIH-
-TLLYKRNNP-DEI-EKTR------------------EAYWDIPTTLQTLNKLINMIIPS
SEIGMNPEK--------Q----ELRNFKGTLEVLIE-----RGNVSV-LPIQ--------
---------
>EP10057_Bacteria_all|2710485422.Ga0155360_12232
PSAALALGYFENFVQKLAKKL------------------IPFSLKIVLPGNI---NDIH-
-TLLYKRNNP-DEI-EKTR------------------EAYWDIPTTLQTLNKLINMIIPS
SEIGMNPEK--------Q----ELRNFKGTLEVLIE-----RGNVSV-LPIQ--------
---------
>EP10057_Bacteria_all|2710805641.Ga0155500_11430
PSAALALGYFENFVQKLAKKL------------------IPFSLKIVLPGNI---NDIH-
-TLLYKRNNP-DEI-EKTR------------------EAYWDIPTTLQTLNKLINMIIPS
SEIGMNPEK--------Q----ELRNFKGTLEVLIE-----RGNVSV-LPIQ--------
---------
>EP10057_Bacteria_all|2718374542.Ga0171597_101538
PSNTLAYGYFENFIKALCVKI-----VQDGKLKIKDAEYDKCKFQIIIPKKID--EDI-N
LQFEIKRETGVEQVQIECLGRPRPF-QVNSKLE-TGELLIIDFPSTLTGINYAIRELLPE
EYKTFGDEYENI-----LN--RELEKFVYTLNGLIKS---FDDFIEI-VRV---------
---------
>EP10057_Bacteria_all|2718681765.Ga0175518_112086
PSSTLAAVYYENFVKPTCLHI-----IQNGGIDDDGTKYENSTIKIIIPQKLT--TDV-N
SQFQLKKSFQTKKLTFDYLGRPRNI-DVETLIQ-DGKLYVIDFPTVLSGINYAISNLLPN
DFNSMSDDYELI-----LN--REFDRFIYTLNKLALG---YNNLITV-NEKD--------
---------
>EP10057_Bacteria_all|2719779365.Ga0175986_111705
PSTVLAIGYFENLVNIICESL-----NMLPKLEVSGKEYKKFKFTIVIPKDLD--ANIKK
RAKIYFKQKSLIEIEIPTSSRNYPI-HIQF-DSTDDILHLYDMPTTIGGIDKAIEMFMRK
GHIGKTDQQKLL-----EE--RELRNFKTTLENLIATDAFAKEMVEV-IEE---------
---------
>EP10057_Bacteria_all|2722955217.Ga0175024_112116
PSSTLAAVYYENFVKPTCLHI-----IQNGGIDDDGTKYENSTIKIIIPQKLT--TDV-N
SQFQLKKSFQTKKLTFDYLGRPRNI-DVETLIQ-DGKLYVIDFPTVLSGINYAISNLLPN
DFNSMSDDYELI-----LN--REFDRFIYTLNKLALG---YNNLITV-NEKD--------
---------
>EP10057_Bacteria_all|2725874479.Ga0126229_105192
PSSTLAAVYYENFVKPTCLHI-----IQNGGIDDDGTKYENSTIKIIIPQKLT--TDV-N
SQFQLKKSFQTKKLTFDYLGRPRNI-DVETLIQ-DGKLYVIDFPTVLSGINYAISNLLPN
DFNSMSDDYELI-----LN--REFDRFIYTLNKLALG---YNNLITV-NEKD--------
---------
>EP10057_Bacteria_all|2728687736.Ga0127024_101275
PADVLALGYVNNFLLPVITQL-----KEDGI--------KNPSLCIYRPDKIN--ELE--
-------ASNIDVIKAELTNKKYFLQEIKLNLKNDSKQIYFDFPNTLLSLINYIDYKAES
KANTSTEKIKAE-----GI--NLISEFYKKVEELAKEKRIFKNIKFCSADLNF-------
---------
>EP10057_Bacteria_all|2731143813.Ga0128250_101050
PSSTLASVYHENFIKPTCQTI-----IEDNGIDTAGKKHTNCLVKIIIPNKIN--IDV-N
SQFQLKNKISTNTLSFNYKGRPRNI-SIEVESS-EENTTIIDFPTIISGIYYAISNLLPQ
DSETDSITYRNI-----LA--RELDRFVNTLYKFIKG---YDEIVKI-YEDK--------
---------
>EP10057_Bacteria_all|2731149251.Ga0128252_12433
PSSTLASVYHENFIKPTCQTI-----IEDNGIDTAGKKHTNCLVKIIIPNKIN--IDV-N
SQFQLKNKISTNTLSFNYKGRPRNI-SIEVESS-EENTTIIDFPTIISGIYYAISNLLPQ
DSETDSITYRNI-----LA--RELDRFVNTLYKFIKG---YDEIVKI-YEDK--------
---------
>EP10057_Bacteria_all|2731877973.Ga0181043_13138
PSTVLAIGYFYNFIQLVCDSI-----GSGYEMSVNGKNYTNAKLKIVLPKDLD--SDLKK
KATIYHKKNSFEQLQIETKHRQYPL-YVSID-SHYDSLILSDMPTTLNGIDKAIDMYLRV
GHIGKSTEQKLL-----EE--RELRNFEMVLRKLVANDAFCKEFVEF-TEP---------
---------
>EP10057_Bacteria_all|2735805876.Ga0183459_104320
PSTALAIGYYNSFIKRVCEEI-----HGSECVELEGKKIKSFRVDVVIPETLD--DNVGN
FTTLYNKRYGLSKATTLLGTRGFPF-HFKVDPPDA--IHLLDIPSTLSTIVESLKLYLPS
NQVGQDFDMDYL-----EM--RELENFAKVLKYLIGRNAATKGYVNV-TNVK--------
---------
>EP10057_Bacteria_all|2739647165.Ga0189741_3073
PSATLASGYFENLLLPTCKYI-----IDQDGFDYESVQYRDCIIKVIIPNRLN--TDV-N
LQFALKRNYQTKTVSFQYAGRPRNI-NLDTEIK-DGKLIFIDFPTTLSGINYAISNLLPN
DFNSMSVDYETI-----IE--REIERFVYTLKQLALG---VDTLLEI-ERI---------
---------
>EP10057_Bacteria_all|2742562186.Ga0132309_103624
PSTSLAIGYFNSFLSKLSKYI-----FKK-DCVLNKA--NSVIIKVLIPKELS--DDVGA
KAFVYYT---KKLQEIGEVKRPFPV-RYYKSSE--NELSIIDIPTTLNAIRSSINLLVPD
TGIGINKDKIRL-----ER--KELENFKRTLEFLIIQNDYAKNIVKVWLE----------
---------
>EP10057_Bacteria_all|2743773958.Ga0132649_105923
PSTALAIGYYNGFIKKVCEKV-----HKTKSILIDGKKVKNFKINVVIPENID--DNVGD
FITLYNQHHKLTKATTELDDRGYPF-HFKVDPPEP--IHISDIPNTLSTIVEALKLYLPP
KSVGRDYDIEHL-----ER--RELENFANVLIFLIEKNTITKKVVTV-RNVT--------
---------
>EP10057_Bacteria_all|2771437861.Ga0255788_10433
PSTVIAISYFEGFVKLAAEWI-----MNSRNIEVEGKSYKKCILYIKIPETLD--ADIKK
SAILFYKKQGLHETEITTGHRNYPI-HFEAKDS-NDTLEIYDMPTILSGIDKAIDMYFKV
GHIGKTNQQQLA-----ED--NEMNNFKRVLQLLINEDAFCRECVKI-I-----------
---------
>EP10057_Bacteria_all|2771484051.Ga0244642_101429
PSNTLAYAYYENFVKHVCEHY-----VKNNGFTYKNNNYPDCKLRIIIPYKLP--NDL-N
LAFNIQNDIGVDKLSFSAFGRPRNV-YVDAKVV-GGKLILLDFPTTLTGIDYAISNHLPK
DYKHQTDDYNLI-----IE--RELNKFIDTLNKILTD---FDEFVEI-VRS---------
---------
>EP10057_Bacteria_all|2773508212.Ga0260589_11165
PSATLASVYFENLVVPICRYL-----IENNGFETKQKHFKKCRVKIIIPEKIN--KDV-N
LQFELKSSIETENVSFKYAGRPRYI-SIDTKIE-NDVLEFIDFPTIITGINHAISNLLPH
DFNRLSPDYNSI-----LE--RELRRFITTLKKLLIG---FDEMVEV-REGN--------
---------
>EP10057_Bacteria_all|2775577249.Ga0265285_103241
PTTALAIGYYKNFIADLVESV-----HTA-TMKIDGVEYTEFKLKVVIPNDLK--GLIRE
KAHIFYKRNGFSANAMKAKFRKHHL-WFQLDPKNAPTAIMYDMPSTLTGIDDAIELILQK
NFTGRTRIQELI-----EQ--RELNNFRRVLQMQIDNSPFAQQTVEI-DEF---------
---------
>EP10057_Bacteria_all|2776772259.Ga0263873_111377
PSTVLAIGYFENFVSMVCDAL-----HGSDKIEINGKVYKDFQFNIVVPKDLD--ADIKK
RAKIYFKKMKFEETKIETNGRSYPI-YIQFDENSGDTLVLFDMPTTIGGIDKAIEMYMRK
GHIGKSEQQQLL-----ED--RELRNFKTTLVNLVNNNAFTKDTVRV-EE----------
---------
>EP10057_Bacteria_all|2784151568.Ga0302329_112938
PSAALALGYFENFVQKLAKKRL--------------EDDIPFSLKIVLPGNI---NDIHS
TTLLYKRNNPSDEIVEKTSR----------------GEAYWDIPTTLQTLNKLINMIIPS
SEIGMNPEK--------QS--TELRNFKGTLEVLIELCPASRGNVSV--PIQ--------
---------
>EP10057_Bacteria_all|2789811493.Ga0266358_10819
PSTSLAIGYYENFLKKIDQLMM--------EVKIDGKTYDDYEFNIFIPERI---TDLRN
LLTRNYKK-----VTIQTRFRPFPF-YVE-----EAKLVFYDIPTTLLSSRKAIRKLVTS
EFFGKNEDRLKL-----EQ--REIINFEMTLRYLIND-----------------------
---------
>EP10057_Bacteria_all|2789887385.Ga0266361_10519
PSTSLAIGYYENFLKKIDQLMM--------EVKIDGKTYDDYEFNIFIPERI---TDLRN
LLTRNYKK-----VTIQTRFRPFPF-YVEG--AMEAKLVFYDIPTTLLSSRKAIRKLVTS
EFFGKNEDRLKL-----EQ--REIINFEMTLRYLINDNDI--------------------
---------
>EP10057_Bacteria_all|2790626827.Ga0266140_11043
PSSTLAYAYYENFIKYVCEHL-----ITNKGFEFKSQLYRDCRFKIMIPKTLP--NDL-N
MAFQIQNKIGVEKISFGSTGRVRNV-HVDVKIE-DGRLVLLDFPTTLTGIDHAISNLLPN
DYKNQTDDYKLI-----LD--RELNKFISTLNKTLEE---YDDFVSI-ERV---------
---------
>EP10057_Bacteria_all|2790831227.Ga0308913_100293
PSSVLASTYFENFIKYVNEYY-----INNGGFTYEGKKYDDCVFKIMIPETLS--DNL-N
LQFQEQNRIGVEKISFGSTNRPRNI-GVDISID-ENKLILIDFPTTLSGINHAISYLLPK
EYREHSQDYKII-----LE--RELNKFIESLEIIFQN---CNDFIVI-ERF---------
---------
>EP10057_Bacteria_all|2790833744.Ga0308913_101927
PSSTLASGYFENLLFPTCKYL-----IENNGFKIKNTRYENCKIRVIIPSRLS--ADV-N
LQFELKRNFDTQKVSFNYAGRPRFI-HFDTEII-NNELIFVDFPTTLSGINYAISHLLPN
DFNTMSPDYDTI-----IN--REVERFIYTIKQLALG---VDSMIEI-VEKQ--------
---------
>EP10057_Bacteria_all|2792180374.Ga0309199_110134
PSSTLASGYFENLLLPTCKYL-----IENDGFEVDGVKYKDCKIQIIIPNRLN--PDA-N
LQFELKRGFNSKNVSFHYAGRPRFI-SMETEIK-DDKLVFIDFPTTLSGINYAISNLLPN
DFNSMSSDYEAI-----IS--REIERFIYTIKQLALS---FDTLIEI-KREQ--------
---------
>EP10057_Bacteria_all|2792382247.Ga0309159_101297
PAYALALGYVKNFIEPAIIQL-----VENGI--------KNPIFYIYKPENIS--ELY--
-------IQSIDMTKATIKNKSFEVNELQLNLKSKTKMIYFDFPNTLLSLSSYIDFKIAS
RENETSSNEKVE-----TN--ILFDKFYAKVDELLKDENLDTYIKYCDKNLLSF------
---------
>EP10057_Bacteria_all|2792649140.Ga0309161_111188
PSTSLAIGYFENFLKRLCRQLE---S-------------AKATVEIVIPDTVK--ENWVS
WSQIYYKRRNAKKFLVSEPGREIPV-YIDKDLYKQGDIYIIDIPLTLCSAFEAVNMIMKK
DYIGETASIIAS-----KE--REVRNFIKTLECLKENEPYIKKVCQI-R-FA--------
---------
>EP10057_Bacteria_all|2799427151.Ga0310584_108224
PSSTLASVYFENLISPTSRYL-----IENGGFEEGGVKYEDCVIKIIIPSKLN--SDL-N
LQFEIKKKRSTKSVSFSYAGRPRYI-NLETEIQ-YGKLIFIDFPTILTGINYAIQNLLPN
DFNSMSQDYELI-----LS--RELEKFVITVKDLALG---FDEMIQF-ERIE--------
---------
>EP10057_Bacteria_all|2800306517.Ga0313276_10169
PSTVIAISYFENFVKLVSDWI-----NENLNIPCGEKSYSSAKLRIVIPSNLD--ADIKK
RASLYYRKQGLADSAINSKGRNYPV-HFADKIE-DSEMVIYDMPTILNGIDKAIDMYFRA
GHIGKSEDQQFA-----EE--REMGNFERVLRLLIQQDAFCRECVEI-EEQ---------
---------
>EP10057_Bacteria_all|2800731183.Ga0313508_15007
PSTVIAISYFEGFVKLAAEWL-----VENTELMINNHKFNKASLKIVMPESLD--TDIKR
SAMMYYKRHGLEEARIDTKHRNYPI-HFASKTE-DGILEVYDMPTILTGIDKAIDMYFRV
GHIGKTNEQKLA-----ED--HEMNNFKRVLQLLINEDAFCRECVEI-EPQP--------
---------
>EP10057_Bacteria_all|2800976403.Ga0313329_10593
PSTVLAIGYFDNFVKLVAGWI-----SQNTNLEVGGKKYVSAKLKIVIPSDLD--ADIKS
RATIYYRNQGFDENQLQTIHRSFPI-HVSTIEE-GDALEIYDMPTTLNGIDRAIDLYFRK
GHLGKSEEQQLA-----EE--HEMANFENVLQFLISQDAFCKSCVEI-VHE---------
---------
>EP10057_Bacteria_all|2804766972.Ga0258707_111189
PSSVLASTYFENFIKYVNEYY-----INNGGFIYEGKKYGDCVFKIMIPETLS--DNL-N
LQFQEQNRIGVEKISFGSTNRPRNI-GVDISID-ENKLILIDFPTTLSGINHAISYLLPK
EYREHSQDYKII-----LE--RELNKFIESLEIIFQN---CNDFIVI-ERF---------
---------
>EP10057_Bacteria_all|2807803812.Ga0302903_110142
PSTVLAISYFEGFVKLAAEWL-----TENTGLEIDGTQYDKGILKIVMPDSLD--ADIKK
CAMLYYKKLGLKEAKIDTKQRSYPI-HFATKDG-EDSLEIYDMPTILTGIDKAIDMYFRV
GHIGKKIEQELA-----EE--NEMNNFRRVLQLLINEDAFCRECVVI-I-----------
---------
>EP10057_Bacteria_all|2808178381.Ga0302861_1576
PSTSLAVGYFENFLKPVIQKLD---E-----ICIAGKKYSDKRLEVAIPAKVS--EDLRM
WSEYVYENHAVEKVTVDSSIRKIGV-NID---YNTGDLTVIDVPLTLSAAYRSVELALGV
DYIGIEEIKELA-----KE--KELNNFIKTVNNLILEDIYTRKSVSV-KVYK--------
---------
>EP10057_Bacteria_all|2810445925.Ga0317262_1248
PSSTLAAVYYENFIKPTCSHI-----INNGG-DKNGYIYKKCTIKIIIPKKLT--SDV-N
SQFQIKAKIETKELSFEYLGRPRNI-NVEIIAE-DGEVMIIDFPTILSGINYAISNLLPQ
DFNSMSVDYEAI-----LS--RELERFVYTLKKIALG---FDDLIKI-DEDN--------
---------
>EP10057_Bacteria_all|2819413222.Ga0242586_0197
PSATLAAVYFENLVSPICKFV-----IENDGFESKGSTYKNCRLNIIVPEKIH--GDV-N
LQFEMKRQIATENVSFKYAGRPRYI-SIDTQIK-DDTLVFIDFPTILTGINHAIANLLPN
DFNNLSPDYNAI-----LD--RELRRFITTLKKLLIG---FDEMVFV-RDSS--------
---------
>EP10057_Bacteria_all|2819679791.Ga0365422_10553
PSTALAIGYYNSFVKKVCEEV-----HRTQYVSIDSK--KDFLINVIIPESLD--DNV-D
FTMLYNRKHQLQKASTSSQGRGYAF-HFKVEPTQH-SLQILDVPGTLSTIVESLKLY---
---GTDFDVERL-----EK--RELFNFAKTLKYLVGKNSITKGNVKIHTDVT--------
---------
>EP10057_Bacteria_all|2825907260.Ga0263412_1222
PSTVIAISYFEGFVKLAAEWI-----VTEMTTEIDGKIYTSGKLYIKMPDTLD--TDIKK
SAMLFYRNQGLNEAQMSTNHRNYPI-HIVSKQE-GDTLEVYDMPTILSGIDKAIDMYFRV
GHIGKTTEQQLA-----ED--NEMNNFKRVLQLLINEDSFCRECVEI-L-----------
---------
>EP10057_Bacteria_all|2828953352.Ga0376221_361
PSTVLAIGYFENFISKIFTSL-----LQKSVVKVNGKEFQSFTFTIVIPDSLG-----EK
ANLETVKIKELQQIVVH-SIRDFPF-YVRADFE---EL-LYDVPTTLLSSRKAIELLLSK
PFIGQSWDQEKL-----ER--REIRNFRLALESLLKDNKV--------------------
---------
>EP10057_Bacteria_all|2831832308.Ga0347790_1695
PSSTLASVYFENLISPTCRYL-----IEQGGFEEEGTTYKACIIKIIIPKKLN--TDL-N
LQFEIKNGLSTKNVSFHYAGRPRFI-NLETEIK-DNKLIFIDFPTILAGINYAIQNLLPN
DFNAMSEDYESI-----LS--RELERFIVTLKDLALG---FDEMITF-EKIE--------
---------
>EP10057_Bacteria_all|2833437660.Ga0335735_810
PSTVIAISYFENFIKLLADEI-----IRQGKIQIGDKIYKSAKIRIVIPRTLD--ADMKR
QATIYFRKIHFESCPITTVHRSYPI-YVESTSNVKDEAIIADMPTILSGIDKAIDMYFRV
GHIGKTQEQQLT-----EE--RELNNFTRVLSLLISQEAFCREIVEI-DDDN--------
---------
>EP10057_Bacteria_all|2834336553.Ga0366277_2045
PSSTLAAVYYENFVKPTCLHI-----IQNGGIDDDGTKYENSTIKIIIPQKLT--TDV-N
SQFQLKKSFQTKKLTFDYLGRPRNI-DVETLIQ-DGKLYVIDFPTVLSGINYAISNLLPN
DFNSMSDDYELI-----LN--REFDRFIYTLNKLALG---YNNLITV-NEKD--------
---------
>EP10057_Bacteria_all|2834949020.Ga0198682_19
-SDILAAVYYENFVKPTCLHI-----IQNGGIDDDGTKYENSTIKIIIPQKLT--TDV-N
SQFQLKKSFQTKKLTFDYLRRPRNI-DVETLIQ-DGKLYVIDFPTVLSGINYAISNLLPN
DFNSMSDDYELI-----LN--REFDRFIYTLNKLALG---YNNLITV-NEKD--------
---------
>EP10057_Bacteria_all|2834951378.Ga0198682_2378
PSSTLAAVYYENFVKPTCLHI-----IQNGGIDDDGTKYENSTIKIIIPQKLT--TDV-N
SQFQLKKSFQTKKLTFDYLRRPRNI-DVETLIQ-DGKLYVIDFPTVLSGINYAISNLLPN
DFNSMSDDYELI-----LN--REFDRFIYTLNKLALG---YNNLITV-NEKD--------
---------
>EP10057_Bacteria_all|2834956015.Ga0226326_1931
PSSTLAAVYYENFVKPTCLHI-----IQNGGIDDDGTKYENSTIKIIIPQKLT--TDV-N
SQFQLKKSFQTKKLTFDYLGRPRNI-DVETLIQ-DGKLYVIDFPTVLSGINYAISNLLPN
DFNSMSDDYELI-----LN--REFDRFIYTLNKLALG---YNNLITV-NEKD--------
---------
>EP10057_Bacteria_all|2835196007.Ga0350405_47
PTTALAIGYFKNFVQGLVNGA-----KNS-PLTINNIKYSDFKLKIVIPKDLK--GKIKE
KASLFYERHGFEENALKTEFRKHPA-WFQLDPTKAPTAVLYDMPTTLTGIDDAIELILGK
SYKGRTKLQEVV-----EQ--RELNNFRRVLQMQIDESPYAQATVEI-DEY---------
---------
>EP10057_Bacteria_all|2837548689.Ga0166273_1539
PSSTLAAVYYENFVKPTCLHI-----IQNGGIDDDGTKYENSTIKIIIPQKLT--TDV-N
SQFQLKKSFQTKKLTFDYLGRPRNI-DVETLIQ-DGKLYVIDFPTVLSGINYAISNLLPN
DFNSMSDDYELI-----LN--REFDRFIYTLNKLALG---YNNLITV-NEKD--------
---------
>EP10057_Bacteria_all|2839509024.Ga0344772_1061
PSSTLASGYFENLLLPTCKFL-----IENDGFEVEDVKYKDCKIQVIIPNKLN--PDV-N
LQFELKRGFNSKNVSFQYAGRPRFI-SMETEIK-DDKLVFIDFPTTLSGINYAISNLLPN
DFNSMSADYEAI-----IG--REIERFIYTIKQLALS---FDTLIEI-KREQ--------
---------
>EP10057_Bacteria_all|2841361637.Ga0172914_1517
PSSTLASVYHENFIKPTCQTI-----IEDNGIDTAGKKHTNCLVKIIIPNKIN--IDV-N
SQFQLKNKISTNTLSFNYKGRPRNI-SIEVESS-EENTTIIDFPTIISGIYYAISNLLPQ
DSETDSITYRNI-----LA--RELDRFVNTLYKFIKG---YDEIVKI-YEDK--------
---------
>EP10057_Bacteria_all|2843851601.Ga0176031_01_1609416_1609982
PSSTLASVYHENFIKPTCQTI-----IEDNGIDTAGKKHTNCLVKIIIPNKIN--IDV-N
SQFQLKNKISTNTLSFNYKGRPRNI-SIEVESS-EENTTIIDFPTIISGIYYAISNLLPQ
DSETDSITYRNI-----LA--RELDRFVNTLYKFIKG---YDEIVKI-YEDK--------
---------
>EP10057_Bacteria_all|2844982130.Ga0417107_05_115742_116704
PSTVLAIGYFNNFVQPICESS-----NSGIE--INGIKHKQVKFKIVLPKDLD--SDIKK
RANTFYKEKSFELIDIPTSGRPYPL-FVAVD-ATNNMLMLSDMPTTLSGIDKAIEMYLRK
GHIGKSTEQQLL-----ED--RELRNFETVLKNLVESDAYCKSFVEI-SEK---------
---------
>EP10057_Bacteria_all|2850378495.Ga0353067_05_8195_9136
PSTVLAIGYFENFVSMICDAL-----QTSDEININGKLYSDFKFNIVIPKDLD--ADIKK
RAKVYFKKKKLQEIQIDTNGRSFPI-HIQFDENSGDTLILFDMPTTLVGIDKAIEMYMRK
AHIGKTEQQQLL-----ED--RELRNFKTTIINLVNNNAFTKDTVMV-DEI---------
---------
>EP10057_Bacteria_all|2854453658.Ga0309166_55_153405_154358
PSSTLASVYHENFIKPTCQTI-----IEDNGIDTAGKKHTNCLVKIIIPNKIN--IDV-N
SQFQLKNKISTNTLSFNYKGRPRNI-SIEVESS-EENTTIIDFPTIISGIYYAISNLLPQ
DSETDSITYRNI-----LA--RELDRFVNTLYKFIKG---YDEIVKI-YEDK--------
---------
>EP10057_Bacteria_all|2854458600.Ga0339347_05_6242_7195
PSSTLASVYHENFIKPTCQTI-----IEDNGIDTAGKKHTNCLVKIIIPNKIN--IDV-N
SQFQLKNKISTNTLSFNYKGRPRNI-SIEVESS-EENTTIIDFPTIISGIYYAISNLLPQ
DSETDSITYRNI-----LA--RELDRFVNTLYKFIKG---YDEIVKI-YEDK--------
---------
>EP10057_Bacteria_all|2854487723.Ga0339373_67_22492_23445
PSSTLASVYHENFIKPTCQTI-----IEDNGIDTAGKKHTNCLVKIIIPNKIN--IDV-N
SQFQLKNKISTNTLSFNYKGRPRNI-SIEVESS-EENTTIIDFPTIISGIYYAISNLLPQ
DSETDSITYRNI-----LA--RELDRFVNTLYKFIKG---YDEIVKI-YEDK--------
---------
>EP10057_Bacteria_all|2868675248.Ga0340410_66_52383_53336
PSSTLASVYHENFIKPTCQTI-----IEDNGIDTAGKKHTNCLVKIIIPNKIN--IDV-N
SQFQLKNKISTNTLSFNYKGRPRNI-SIEVESS-EENTTIIDFPTIISGIYYAISNLLPQ
DSETDSITYRNI-----LA--RELDRFVNTLYKFIKG---YDEIVKI-YEDK--------
---------
>EP10057_Bacteria_all|2869007144.Ga0344073_01_11941_12876
PSTVIAISYFEGFVKLAAEWI-----MST-NLELEGRIYKGGILYIKIPDTLD--AD-KK
SAMLFYRKQGLHEAKMITGHRHYPI-HFVA-AE-GNILEIYDMPTILSGIDKAIDMYF-V
GHIGKSSQQQLA-----ED--NEMSNFRRVLQLLINEEAFCRECVRI-I-----------
---------
>EP10057_Bacteria_all|2871715515.Ga0337333_001_1979_2917
PSATLASVYYENLIVPICRFI-----IDNNGFSKDNEHYQKCKLNIIVPEKIN--QDV-N
LQFELKGMFTTENVSFKYSGRPRQI-SVDTQIK-NDTLEFIDFPTIITGINYAISNLLPN
DFNKQSPDYNSI-----LD--RELRRFITTLKMLLIG---FDEMVNV-RDSE--------
---------
>EP10057_Bacteria_all|2874341986.Ga0337313_012_296_1234
PSATLASVYYENLIVPICRFI-----IDNNGFSKDNEHYQKCKLNIIVPEKIN--QDV-N
LQFELKGMFTTENVSFKYSGRPRQI-SVDTQIK-NDTLEFIDFPTIITGINYAISNLLPN
DFNKQSPDYNSI-----LD--RELRRFITTLKMLLIG---FDEMVNV-RDSE--------
---------
>EP10057_Bacteria_all|2874429131.Ga0344536_01_109048_109986
PSTVIAISYFEGFVKLAAEWI-----VTEMTTEIDGKIYTSGKLYIKMPDTLD--TDIKK
SAMLFYRNQGLNEAQMSTNHRNYPI-HIVSKQE-GDTLEVYDMPTILSGIDKAIDMYFRV
GHIGKTTEQQLA-----ED--NEMNNFKRVLQLLINEDSFCRECVEI-L-----------
---------
>EP10057_Bacteria_all|2876641845.Ga0344532_01_872773_873711
PSTVIAISYFEGFVKLAAEWI-----VTEMTTEIDGKIYTSGKLYIKMPDTLD--TDIKK
SAMLFYRNQGLNEAQMSTNHRNYPI-HIVSKQE-GDTLEVYDMPTILSGIDKAIDMYFRV
GHIGKTTEQQLA-----ED--NEMNNFKRVLQLLINEDSFCRECVEI-L-----------
---------
>EP10057_Bacteria_all|2877005305.Ga0336763_089_122_1060
PSATLASVYYENLIIPICRYI-----IDNNGFTKDDKHYQKCRINIIVPDRIN--QDV-N
LQFELKSNFTTENVSFKYSGRPRQI-SIDTQIK-NDTIEFIEFPTIITGINHAISNLLPN
DFNKQSPDYDTI-----LD--RELRRFITTLKLLLIG---FDEMVTV-RENE--------
---------
>EP10057_Bacteria_all|2878501639.Ga0337423_45_46047_46997
PSTSLAVGYFENFLKPVIQKLD---A------CIAGKKYSAK-LEVAIPAKVS--EDLRM
WSE-----HAVEKVTVDSSIRKIGV-NID---YNTGDLTVIDVPLTLSAAYRSVELALGV
DYIGIEEIKELA-----KE--KELNNFIKTVNNLILEDIYT--SVSV-RKYK--------
---------
>EP10057_Bacteria_all|2878918731.Ga0344534_01_15931_16869
PSTVIAISYFEGFVKLAAEWI-----VTEMTTEIDGKIYTSGKLYIKMPDTLD--TDIKK
SAMLFYRNQGLNEAQMSTNHRNYPI-HIVSKQE-GDTLEVYDMPTILSGIDKAIDMYFRV
GHIGKTTEQQLA-----ED--NEMNNFKRVLQLLINEDSFCRECVEI-L-----------
---------
>EP10057_Bacteria_all|2878921191.Ga0344534_04_16103_17041
PSTVIAISYFEGFVKLAAEWI-----VTEMTTEIDGKIYTSGKLYIKMPDTLD--TDIKK
SAMLFYRNQGLNEAQMSTNHRNYPI-HIVSKQE-GDTLEVYDMPTILSGIDKAIDMYFRV
GHIGKTTEQQLA-----ED--NEMNNFKRVLQLLINEDSFCRECVEI-L-----------
---------
>EP10057_Bacteria_all|2878942664.Ga0337132_075_17456_18274
PSTVIAISYFEGFVKLAAEWI-----VTEMTTEIDGKIYTSGKLYIKMPDTLD--TDIKK
SAMLFYRNQGLNEAQMSTNHRNYPI-HIVSKQE-GDTLEVYDMPTILSGIDKAIDMYFRV
GHIGKTTEQQLA-----ED--NEMNNFKRVLQLLINEDSFCRECVEI-L-----------
---------
>EP10057_Bacteria_all|2879199801.Ga0365577_12_177952_178659
PADVLALGYVNNFLVPVITQL-----KEDGI--------KKPSLCIYKPYKIN--ELE--
-------GSNIDAIKAELRNKEYSLVEVKLNLKNDSNQIYFDFPNTLLSLISYIDYKAES
KANTSTDKIKTE-----GV--NLIFEFYKKIEELAKEKRIHKNIKFCTADLKF-------
---------
>EP10057_Bacteria_all|2882589495.Ga0442312_11_72262_73200
PSATLASVYFENLVVPICRYL-----IENNGFETKQKHFKKCRVKIIIPEKIN--KDV-N
LQFELKSSIETENVSFKYAGRPRYI-SIDTKIE-NDVLEFIDFPTIITGINHAISNLLPH
DFNRLSPDYNSI-----LE--RELRRFITTLKKLLIG---FDEMVEV-REGN--------
---------
>EP10057_Bacteria_all|2885458977.Ga0445260_29_184707_185414
PADVLALGYVNNFLLPVITQL-----KEDGI--------KNPNLCIYKPNKIN--ELE--
-------ASNIDVIKADLRNKKYLLQEVKLNLKNENKQIYFDFPNTLLSLLNYIDYKAES
KPNTSPDKLKTE-----GI--GLITKFYKKVEELTKEKRIYENIKFCDGDLNF-------
---------
>EP10057_Bacteria_all|2890067901.Ga0440724_18_1668005_1668718
PSYALALGYVNNFIEPTIVQL-----IENGI--------KQPLLYIYKPTDIS--ELY--
-------KPNIDRTKATIKNNSFEINELQLDLKSKTKMIYFDFPNTLLSLSAYIDFKIAS
RKNEADVNRKTE-----TK--VLFDMFYSKVEELLKTKNLDAYVKYCDKSLQSF------
---------
>EP10057_Bacteria_all|2890320275.Ga0440775_02_192424_193389
PSTALALGYYHSFIKGVCEQI-----RDAGIISVDNQ--TNFELYIIIPAELD--NNV-D
FRHQYNKAKGLEQAQTANTHRGYPF-HFKIDPSER-EVKLFDIPTTLNTIVEAVKIF---
---GQNSEHEYL-----EN--RELKNFAKVLKYLVKKNSLTRSLVIVSDNVV--------
---------
>EP10057_Bacteria_all|2894277910.Ga0440559_35_471674_472621
PSTALAIGYFDNFVALTCESL-----CTKGELVVEGKIFREFQFNIVIPDDLD--SDIKK
RSKLFSSKHNLRQVQVEAAGRSYPI-SVSYQ-EGDHILKIYDMPTTLNGIDRAIEMYMRK
GHIGKTEDQQLL-----ED--RELRNFSRVLQLMIANDAYCKQVVRI-NEIT--------
---------
>EP10057_Bacteria_all|2894846601.Ga0441059_074_9285_10187
PSTTIAYTYYTNFIAPICSRK----------------------LFIIVPNQIT--SNIKE
F--VFIMRYDLQQVIIS-ENRDYII-YKSDNDN------FIDIPTSLNASYAIAKLHMES
NYIGDSDDFKAV-----IE--RELDNFCTTLELLISSSYLSKYICKISEDE---------
---------
>EP10057_Bacteria_all|2895866400.Ga0441240_04_149045_150016
PSTALAVGYYHNFVRPLCKYL-----HHDGRVYLQNQDKLKFKLNVLLPADLS--SNVDD
FVARYNRHHKLQAAATSSQKRGYPF-HFRIDPPDL-EVQLFDVPTTLTTIAKSIDLCLDS
SSIGKDENKQYL-----KT--RELANFANVLQTLVDDDDNAKNSVEI-LNIR--------
---------
>EP10057_Bacteria_all|2896334320.Ga0444194_19_207494_208444
PSSTLAAVYYENFIKPTCLHI-----IQNNGINDDNVKYQDCIIKIIIPERLT--SDV-N
SQFQLKRKFQTKKLTFDYLGRPRNI-DVEVLVK-DGKLFVIDFPTVLSGINYAISNLLPN
DFNAMSDDYDSI-----LN--REFDRFIYTLNKLALG---YNELISV-NERN--------
---------
>EP10057_Bacteria_all|2896353669.Ga0444196_22_14665_15615
PSSTLAAVYYENFIKPTCLHI-----IQNNGINDDNVKYQDCIIKIIIPERLT--SDV-N
SQFQLKRKFQTKKLTFDYLGRPRNI-DVEVLVK-DGKLFVIDFPTVLSGINYAISNLLPN
DFNAMSDDYDSI-----LN--REFDRFIYTLNKLALG---YNELISV-NERN--------
---------
>EP10057_Bacteria_all|2899594071.Ga0443973_075_4834_5772
PSTVLAISYFEGFVKLAAEWL-----TENTGLEIDGTQYDKGILKIVMPDSLD--ADIKK
CAMLYYKKLGLKEAKIDTKQRSYPI-HFATKDG-EDSLEIYDMPTILTGIDKAIDMYFRV
GHIGKKIEQELA-----EE--NEMNNFRRVLQLLINEDAFCRECVVI-I-----------
---------
>EP10057_Bacteria_all|2903675746.Ga0440467_080_20563_21501
PSTVLAISYFEGFVKLAAEWL-----TENTGLEIDGIKYDKGILKIVMPNSLD--ADIKK
SAMLYYKKLGLKETKIDTKQRSYPI-HFATKDG-DDSLEIYDMPTILTGIDKAIDMYFRV
GHIGKKIEQELA-----EE--NEMNNFRRVLQLLINEDAFCRECVII-E-----------
---------
>EP10057_Bacteria_all|2903886668.Ga0446232_05_93287_93994
PADALAFGYVNNFLLPAITQL-----KENGE--------VKPILFIYKPEKIS--ELI--
-------PSNIDIIKAELRNKSYSLGEINLAPKNPDKQVYFDFPNTLLSLLNYIDYKIES
KENNSNKSEKEE-----GK--KLISEFYKRVNDLAEEKRINNNLKYCDSKMKF-------
---------
>EP10057_Bacteria_all|2906007129.Ga0440577_01_3941836_3942756
PSNTLAFGYFENFVKAICSKI-----INDGNLEIEGTNFTTCSFDIIIPNKID--DDI-N
LQFEIKKKIGVKEAVIKCSGRDRKF-HVNIEKD-SGEIKIHDFPTTLTGINYAIKELLPE
EFKKNGKEYQNI-----LS--RELDKFAHTLQNLIDS---LSEFVKI-IRQ---------
---------
>EP10057_Bacteria_all|2906874485.Ga0440121_25_297230_297937
PAYALAVGYINNFIAPVITQL-----KENGT--------KNPKLCIYRPSHFD--ELT--
-------SENVDRVKADLIHKKYELTEINLKLKKDKVHTYFDFPNTLLSLYGYVDYKIES
KANTSIEKIKND-----IA--ELIEQFYVKIDEMIKSKNLQNNISYCDKNLTL-------
---------
>EP10057_Bacteria_all|2910203899.Ga0480063_01_2620013_2620954
PSTVLAIGYFENFVSLICESL-----NLLNELEVKGKKYKKFQFNIVIPKDLD--ADIKK
RAKIYFKNKSLEEIEIPSSSRSYPI-HIQFDDSIEETLQLYDMPTTIGGIDKAIEMFMRK
GHIGKTEQQKLL-----EE--RELRNFQTTLENLIANDAFTKEMVKV-TEE---------
---------
>EP10057_Bacteria_all|2910302221.Ga0477499_16_21233_22150
PSSTLAYAYYENFVKYVCEHY-----VQNNGFIYNNNNYSDCKLKIIVPYKLP--NDL-N
LAFKIQNDIGVDKLSFSSNGRPRNV-HVDAKVE-NGKLMLLDFPTTLTGIDYAIGNHLPN
DFKNQTEDYNLI-----IE--REINKFIDTLKKILLG---FDDFVEI-VRS---------
---------
>EP10057_Bacteria_all|2914971622.Ga0481907_56_54_971
PSTSLAVGYFENFLKPVIQKLD---E-----ICIAGKKYDDKRLEVAIPAKVS--EDLRM
WSEYVYENHAVEKVTVDSSIRKIGV-NID---YNTGDLTVIDVPLTLSSAYRSVELALGV
DYIGIEEIKELA-----KE--KELNNFIKTVNNLILEE-------NV-KLFL--------
---------
>EP10057_Bacteria_all|2914991458.Ga0481912_52_54_971
PSTSLAVGYFENFLKPVIQKLD---E-----ICIAGKKYDDKRLEVAIPAKVS--EDLRM
WSEYVYENHAVEKVTVDSSIRKIGV-NID---YNTGDLTVIDVPLTLSSAYRSVELALGV
DYIGIEEIKELA-----KE--KELNNFIKTVNNLILEE-------NV-KLFL--------
---------
>EP10057_Bacteria_all|2915049994.Ga0481909_53_54_971
PSTSLAVGYFENFLKPVIQKLD---E------CIAGKKYSDKRLEVAIPAKVS--EDLRM
WSEYVYENHAVEKVTVDSSIRKIGV-NID---YNTGDLTVIDVPLTLSSAYRSVELALGV
DYIGIEEIKELA-----KE--KELNNFIKTVNNLILEE-------NV-K-----------
---------
>EP10057_Bacteria_all|2915056700.Ga0481911_53_4657_5574
PSTSLAVGYFENFLKPVIQKLD---E-----ICIAGKKYSDKRLEVAIPAKVS--EDLRM
WSEYVYENHAVEKVTVDSSIRKIGV-NID---YNTGDLTVIDVPLTLSSAYRSVELALGV
DYIGIEEIKELA-----KE--KELNNFIKTVNNLILEE-------NV-KLFL--------
---------
>EP10057_Bacteria_all|2916091093.Ga0478446_09_21802_22767
PSTVLAYGYFTNFIEPTVKRLL-------------DKK----GFTILLPDDLG--DN-FN
----KRLKDSWQKMKVK-KDRDYDF-SVDVSKA-VDELHVVDIPFTLNSLYKAIELYSSK
SHIGKDLKENLL-----TH--REILNFKKTLEYLIKTHAITNGIVEVVVEI---------
---------
>EP10057_Bacteria_all|2918883226.Ga0451246_08_190947_191894
PSSTLAAVYYENLIKPTCLYI-----IQNDGILDQNEKYNDCKIKVIIPERLT--LDV-N
SQFEIKKKIQTRHLTFEYLGRPRNI-SVETVIN-NGKLIIVDFPTALSGINYAISNLLPH
DFNAMSDDYDLI-----LN--REFDRFVYTLNKLALG---YNNLVEV-YEKD--------
---------
>EP10057_Bacteria_all|2920456763.Ga0481285_16_77004_77936
PSSTLASGYFENLLLPTCKFL-----IENDGFEVDGIKYKDCKIQVIIPNRLN--PDV-N
LQFELKRGFNSKNVSFHYAGRPRFI-SMETEIK-DNKLVFIDFPTTLSGINYAISNLLPN
DFNSMSSDYEAI-----IS--REIERFIYTIKQLALS---FDTLIEI-KREQ--------
---------
>EP10057_Bacteria_all|2920514491.Ga0481913_49_1410_2327
PSTSLAVGYFENFLKPVIQKLD---E------CIAGKKYSDKRLEVAIPAKVS--EDLRM
WSEYVYENHAVEKVTVDSSIRKIGV-NID---YNTGDLTVIDVPLTLSSAYRSVELALGV
DYIGIEEIKELA-----KE--KELNNFIKTVNNLILEE-------NV-K-----------
---------
>EP10057_Bacteria_all|2920517935.Ga0481908_108_9370_10320
PSTSLAVGYFENFLKPVIQKLD---A------CIAGKKYSAKRLEVAIPAKVS--EDLRM
WSEYVYENHAVEKVTVDSSIRKIGV-NID---YNTGDLTVIDVPLTLSAAYRSVELALGV
DYIGIEEIKELA-----KE--KELNNFIKTVNNLILEDIYTRKSVSV-K-YK--------
---------
>EP10057_Bacteria_all|2920523490.Ga0481910_60_54_971
PSTSLAVGYFENFLKPVIQKLD---E------CIAGKKYSDKRLEVAIPAKVS--EDLRM
WSEYVYENHAVEKVTVDSSIRKIGV-NID---YNTGDLTVIDVPLTLSSAYRSVELALGV
DYIGIEEIKELA-----KE--KELNNFIKTVNNLILEE-------NV-K-----------
---------
>EP10057_Bacteria_all|2921969051.Ga0481191_22_88263_89201
PSTVLAISYFEGFVKLAAEWL-----AENTGLEIDGTIYDKGILKIVMPDSLD--ADIKK
SAMLYYKKLGLKETKIDTKQRSYPI-HFATKDG-DDSLEIYDMPTILTGIDKAIDMYFRV
GHIGKKIEQELA-----EE--NEMNNFRRVLQLLINEDAFCRECVII-I-----------
---------
>EP10057_Bacteria_all|2921974807.Ga0481194_26_1800_2738
PSTVLAISYFEGFVKLAAEWL-----AENTGLEIDGTIYDKGILKIVMPDSLD--ADIKK
SAMLYYKKLGLKETKIDTKQRSYPI-HFATKDG-DDSLEIYDMPTILTGIDKAIDMYFRV
GHIGKKIEQELA-----EE--NEMNNFRRVLQLLINEDAFCRECVII-I-----------
---------
>EP10057_Bacteria_all|2921983179.Ga0481193_19_1800_2738
PSTVLAISYFEGFVKLAAEWL-----AENTGLEIDGTIYDKGILKIVMPDSLD--ADIKK
SAMLYYKKLGLKETKIDTKQRSYPI-HFATKDG-DDSLEIYDMPTILTGIDKAIDMYFRV
GHIGKKIEQELA-----EE--NEMNNFRRVLQLLINEDAFCRECVII-I-----------
---------
>EP10057_Bacteria_all|2929821617.Ga0496080_042_13869_14840
PSTALAIGYYNSFIKRVCEEI-----HSSECIELEGKKMKSFKIDVIIPETLD--DNVGS
FTTLYNKRYGLSKATTVLGTRGYPF-HFKVDPPDALDIHLSDIPSTLSTIVESLKLYLPS
NQIGQDFDMDYL-----EM--RELENFAKALKYLIGRNAATKGYVNV-TNVK--------
---------
>EP10057_Bacteria_all|2958503585.Ga0452889_04_591830_592753
PSNTLAFGYFENFIKPLCNEY-----YKKNQFDIEGIKYSICSIQIMIPKTLS--EDL-N
LQFQIKNKIGVEEKCIPALGRRRNY-NVDVKKE-KNQLEILDFPSTLTGINYAIRELLPD
EYNENGEEYKQI-----LN--RELERFVHTLQSLIKG---FDGLVSI-KYN---------
---------
>EP10057_Bacteria_all|2958506031.Ga0446233_05_93287_93994
PADALAFGYVNNFLLPAITQL-----KENGE--------VKPILFIYKPEKIS--ELI--
-------PSNIDIIKAELRNKSYSLGEINLAPKNPDKQVYFDFPNTLLSLLNYIDYKIES
KENNSNKSEKEE-----GK--KLISEFYKRVNDLAEEKRINNNLKYCDSKMKF-------
---------
>EP10057_Bacteria_all|2978202648.Ga0336406_31_37473_38411
PSTVLAISYFEGFVKLAAEWL-----TENTGLEIDGTQYDKGILKIVMPDSLD--ADIKK
CAMLYYKKLGLKEAKIDTKQRSYPI-HFATKDG-EDSLEIYDMPTILTGIDKAIDMYFRV
GHIGKKIEQELA-----EE--NEMNNFRRVLQLLINEDAFCRECVVI-I-----------
---------
>EP10057_Bacteria_all|2983045326.Ga0577131_01_711416_712456
PSTALAIGYFENFLSRVLDQLD---YIDKS------PTYKTFTLNIIIPDDL------KL
VELTTLLIKGLKQVTV---TRDFPF-YIQSNDS---HLELFDVPTTMKSARRAIQKIFPS
THIGK--DDKHL----AEK--REIANFERTLRFLLSENPIWESSV---------------
---------
>EP10057_Bacteria_all|641009922.RUMTOR_01512
PSTSLAVGYFENFLKPVIQKLD---A------CIAGKKYSAKRLEVAIPAKVS--EDLRM
WSEYVYENHAVEKVTVDSSIRKIGV-NID---YNTGDLTVIDVPLTLSAAYRSVELALGV
DYIGIEEIKELA-----KE--KELNNFIKTVNNLILEDIYTRKSVSV-K-YK--------
---------
>EP10057_Bacteria_all|644929227.Dfer_1366
PSTILALGYFDNFVLPVSREL-----MQSKS--VEGLNFADFTLNIVIPDELP--NN--D
EVIAYLGTHNLKEMKVETVTRKFNF-YLDYDYANQ-SLNLYDLPTTLGALKRAIEMAVPN
SYYGESERERVF-----KK--KEMNNFCRALTYLVGNNSITKKKVKI-VDV---------
---------
>EP10057_Bacteria_all|649778979.Riean_1841
PSSTLAAVYYENFVKPTCLHI-----IQNGGIDDDGTKYENSTIKIIIPQKLT--TDV-N
SQFQLKKSFQTKKLTFDYLGRPRNI-DVETLIQ-DGKLYVIDFPTVLSGINYAISNLLPN
DFNSMSDDYELI-----LN--REFDRFIYTLNKLALG---YNNLITV-NEKD--------
---------
>EP10057_Bacteria_all|650049096.HMPREF1026_01775
PSTSLAVGYFENFLKPVIQKLD---A------CIAGKKYSAKRLEVAIPAKVS--EDLRM
WSEYVYENHAVEKVTVDSSIRKIGV-NID---YNTGDLTVIDVPLTLSAAYRSVELALGV
DYIGIEEIKELA-----KE--KELNNFIKTVNNLILEDIYTRKSVSV-K-YK--------
---------
>EP10057_Bacteria_all|651146113.RIA_0308
PSSTLAAVYYENFVKPTCLHI-----IQNGGIDDDGTKYENSTIKIIIPQKLT--TDV-N
SQFQLKKSFQTKKLTFDYLGRPRNI-DVETLIQ-DGKLYVIDFPTVLSGINYAISNLLPN
DFNSMSDDYELI-----LN--REFDRFIYTLNKLALG---YNNLITV-NEKD--------
---------
>EP10057_Bacteria_all|651329699.HMPREF0990_01908
PSTSLAVGYFENFLKPVIQKLD---A------CIAGKKYSAKRLEVAIPAKVS--EDLRM
WSEYVYENHAVEKVTVDSSIRKIGV-NID---YNTGDLTVIDVPLTLSAAYRSVELALGV
DYIGIEEIKELA-----KE--KELNNFIKTVNNLILEDIYTRKSVSV-K-YK--------
---------
>EP10057_Bacteria_all|651367089.HMPREF1025_00977
PSTSLAVGYFENFLKPVIQKLD---A-----VCIAGKKYSAKRLEVAIPAKVS--EDLRM
WSEYVYENHAVEKVTVDSSIRKIGV-NID---YNTGDLTVIDVPLTLSAAYRSVELALGV
DYIGIEEIKELA-----KE--KELNNFIKTVNNLILEDIYTRKSVSV-KVYK--------
---------
