# Supplementary material for: Eukaryotic CD-NTase, STING, and viperin proteins evolved via domain shuffling, horizontal transfer, and ancient inheritance from prokaryotes
Source: PLoS Biol. 2023 Dec 8;21(12):e3002436. doi: 10.1371/journal.pbio.3002436 (PMC10732462; doi:10.1371/journal.pbio.3002436)
Supplement: S12 File — This MUSCLE alignment was used to construct phylogenetic trees for Figs 3, S3 and S5. (FASTA) [file pbio.3002436.s019.fasta]

>EP00019_Armaparvus_languidus|EP00019_Armaparvus_languidus_P004871
AGMGLAQSYFYNFLLPTSMHLKASINIEVEKA-RGQLQLYVFIPRDLNEIDDALS---SMSRN-DNVKQGKPRG-HRAMF--LYLLEDDENHVDGLFDIPTIISSIKNRSMDAEE------KKHSVLLNRKEIREFQNCLLX---------------------------------
>EP00027_Filamoeba_sp_ATCC50430|EP00027_Filamoeba_sp_ATCC50430_P012708
PGVGMAMSYFYNFIVPTAANLRSKEEIDMEVG-KGQFQLFIFVPRDLDGSDQFLR---TISTD-KSVIQGKPGKTHRPMF--VYFLSDPEKICDGLFDIPTIVSSCWDRAQDMV-----------RLKEDREIIDFQNQLITLVTSNPLTAGKVRIVSLPPINK-STVEKLQNPE
>EP00028_Trichosphaerium_sp_Am-I-7-wt|EP00028_Trichosphaerium_sp_Am-I-7-wt_P007899
PGMGMAMSYYFNFVLPTAANLRKPEEIEXEVS-RSNYELYVFIPRDLDGSDQTLR---KISSS-GLVSQGRPGQTHRPMF--TYFLHDSNKTVSGIFDLPTIISSCWDRQQAQE-----------ELPDSQEIRDFQNTLLRLVKANPLTADVVQLVSIPPVKQ-DIYF--EVNK
>EP00028_Trichosphaerium_sp_Am-I-7-wt|EP00028_Trichosphaerium_sp_Am-I-7-wt_P009999
PGMGMAMSYYFNFVLPTAANLRKPEEIEFEVS-RSNYELYVFIPRDLDGSDQTLR---KISSS-GLVSQGRPGQTHRPMF--TYFLHDSNKTVSGIFDLPTIISSCWDRQQAQE-----------ELPDSQEIRDFQNTLLRLVKANPLTADVVQLVSIPPVKQ-DIYF--EVNK
>EP00028_Trichosphaerium_sp_Am-I-7-wt|EP00028_Trichosphaerium_sp_Am-I-7-wt_P014227
PGMGMAMSYYFNFVLPTAANLRKPEEIEFEVS-RSNYELYVFIPRDLDGSDQTLR---KISSS-GLVSQGRPGQTHRPMF--TYFLHDSNKTVSGIFDLPTIISSCWDRQQAQE-----------ELPDSQEIRDFQNTLLRLVKANPLTADVVQLVSIPPVKQ-DIYF--EVNK
>EP00030_Apusomonadida_sp_AF-17|EP00030_Apusomonadida_sp_AF-17_P000556
MGQGSAWIYWTGYLADILPRFRRIGR--------SIPKLFILISLLGRHDARA---SYSSRPI-YPVIVTRSGTEDRPGRHSVYRLH-------FLVEFAASVRTMGIMRGDA--------------ELAVQTRAFYYALKEIWSHASTTIAASLVII-E---ADDQLKAVIASE
>EP00035_Acanthoeca_spectabilis|EP00035_Acanthoeca_spectabilis_P006413
PGTGMAMSYFYNFVLPTAAVL----VVDMEKS-RGVFEFYIFIPRTLDGSDKALS---DGTRS-GALRMGKPDRQHRPMF--MYFLTDSEQTCDGMCDFPTIISSCWDRAEDRAR------HVAEGLDSPKELRDFQNSLLDLVLSNPVTARTVEIVSIPAFDR-DLLKDLSQGA
>EP00036_Acanthoecidae_sp_10tr|EP00036_Acanthoecidae_sp_10tr_P002663
VGAASAHGFWTGYLQDVAEAIRAKHQ--------QLDRVYVLIPGDCQTEIVA---DAATENV-KPIVVNRSGVRRRTGKHSIYTVKS------IALEFASPLRTLSEMGPD---------------RLRVQGEAFHHAIRRIWQDDPEAI---QLIQGEQNASDQQWAALAPTI
>EP00036_Acanthoecidae_sp_10tr|EP00036_Acanthoecidae_sp_10tr_P007127
PGTGMAMSYFYNFVLPTASCL----AIDMEKS-RGVFEFFIFIPRTLDGTDKALS---DGTRS-GMLRMGKPDRPHRPMF--MYFLQDPEGTCDGMCDFPTIISSCWDRMEDRAR------HVQAGLDTPKELRDFQNALLDLVLSNPITAQSVQIVSIPAFSS-AMLHDLRSPR
>EP00039_Didymoeca_costata|EP00039_Didymoeca_costata_P020842
PGTGMAMSYYYNFILPTASCLTGD--VDMEIS-RGKFELYVFIPRTVNETDKELS---SGQRS-GALRMGKPGQGHRPMF--MYFLSSEEKTCQFMFDVPTIISACWNRYLDNSK------LPEKKLESPREIVDFQNELLSLVESHQETKNTVRLVSIPPFKN-KVLSFEIRKE
>EP00040_Diaphanoeca_grandis|EP00040_Diaphanoeca_grandis_P019249
PGTGMAMSYYYNFVLPTASCMKEDITIDMEKS-RGVFEMYVFVPRTLDGTDKELS---NGTRS-GALKMGKPDGPHRPMF--MYFLANDEFVCNGMCDFPTIISSCWDREQAMLS------ALPQRFETPREIEDFENELLRLINSDDATKDVVRIVSIPCFES-NTFAKYTAQR
>EP00041_Stephanoeca_diplocostata|EP00041_Stephanoeca_diplocostata_P016358
PGTGMAMSYFYNFVLPTAACLAPTSSVDMEKS-RGVFELYVFVPRTLDGTDKELS---AGTRS-GVLRMGKPGGAHRPMF--MYFLRDTERTCDGMCDFPTIVSSCWDRQQDRRR------NVAEVLETPKELRDFQNALLELVQSHAETRTVVQIVSIPSFTA-DAIS--SATF
>EP00046_Monosiga_brevicollis|EP00046_Monosiga_brevicollis_P002188
FGAASAMSYWHGYLQHIAGDRFDSGM--------RVPKLYILVPQDCEVNAS----D--NKYI-SPKPI-TIGVVDREGKHTLYTPS----------STASPLNTMKDAAEG---------------LLELQSEAFYLTLRGILKQEG------------------VDEGMIKLQ
>EP00052_Salpingoeca_macrocollata|EP00052_Salpingoeca_macrocollata_P004296
-GAASAQSIWSGYLEIILRHEFKNGA--------NLPVLFGDVPEGVAT-------EAKVHPV-EPVTNDRAGVKGRG-QHTVYSLLR---SRFFPMEWATPISTVKSMNDS---------------MLRVQLKAFCARFDQLVSQSQNI----KLVRGDRI---D-AVNRLQAV
>EP00058_Branchiostoma_floridae|EP00058_Branchiostoma_floridae_P016027
VAHGLAWSFYTGYLKIVLPGLCERIE--------QSHRLLVLIPLKCENTAGLS-------DL-QPVKRDRAGVKDRVYKNDVHCITDPRRKEYCVVEYATNVQTLYDMQESK----CEGFSR---EAREQQVALLVRTPRT-----------------------HQLKNCYYSD
>EP00058_Branchiostoma_floridae|EP00058_Branchiostoma_floridae_P016041
VAHGLAWSFYTGYLKIVLPGLCERIE--------QSHRLLVLIPLKCENTAGLS-------DL-QPVKRDRAGVKDRVYKNDVHCITDPRRKEYCVVEYATNVQTLYDMQESK----CAGFSR---EAREQQVALLVRTPRT-----------------------HQLENCYYSD
>EP00062_Callorhinchus_milii|EP00062_Callorhinchus_milii_P020325
VAHGLAWSYYLGYLKIVLPKLEEKIN--------QY-KLYILIPFSCKVLDKLEKVDTNIVFL-PELLVDRAGIKSRSYKHSIYLIYDQQQPHHCILEYATPLRSLFEMTNDS----AAAFSK---EQRLDQAKLFYRTLKSILNNVPEVTGSYRLIPYDDDLSEEILKHMRQEL
>EP00062_Callorhinchus_milii|EP00062_Callorhinchus_milii_P020326
VAHGLAWSYYLGYLKIVLPKLEEKIN--------QY-KLYILIPFSCKVLDKLEKVDTNIVFL-PELLVDRAGIKSRSYKHSIYLIYDQQQPHHCILEYATPLRSLFEMTNDS----AAAFSK---EQRLDQAKLFYRTLKSILNNVPEVTGSYRLIPYDDDLSEEILKHMRQEL
>EP00063_Salmo_salar|EP00063_Salmo_salar_P093650
VAHGLAWSFHLGYLNLVLPRLEGSIT--------AFRKLLILLPLNANITHTLEDEDTNIHFL-PDTEIDRAGVRGRVYKHSVYTVLDK-QAHHCVVEYATPLLTLYKMSQES----SAGFGE---RDRREQVLLFYRTLQDILDRSVECRNRYRLILLNDEHSNAILKNLDQQE
>EP00064_Thunnus_orientalis|EP00064_Thunnus_orientalis_P010884
VAHGLAWSFYLGYLRLVLPRLEDSIT--------AFRKLLILIPLNANISHKLEDEDDNIHFL-PNNEIDRAGVRGRVYKHSVYRVVDEGKAHECVVEYATPLLTLYKMSQES----SAGFGE---AMRRQQVLLFYRTLQEILDHSLECRNRFKLILLNDEHSKAILRHLEQQE
>EP00067_Danio_rerio|EP00067_Danio_rerio_P009590
VAHGLAWSFYIGYLKFLLPALEVNVR--------EYR-LHILLPLNARVPSKPGEEDTNVVFL-PDLKLDRAGVRKRSYTNSVYKITHNNETFSCILEYATPLLTLYQMSQES----SAGFGE---RERKQQVLLFYRTLSQILDNSLECRNRYRLILLNDEHSRELFQNLKQQD
>EP00067_Danio_rerio|EP00067_Danio_rerio_P018822
VAHGLAWSFYIGYLKFLLPALEVNVR--------EYR-LHILLPLNARVPSKPEEEDTNVVFL-PDLKLDRAGVRKRSYTNSVYKITHNNETFSCILEYATPLLTLYQMSQES----SAGFGE---RERKQQVLLFYRTLSQILDNSLECRNRYRLILLNDEHSRELFQNLKQQD
>EP00068_Latimeria_chalumnae|EP00068_Latimeria_chalumnae_P002315
VAHGLAWSYYLGYLKLVLPELEDRIK--------SYWRLHILLPLSCSIFDNLADVDSNIEFL-SELQINRAGIKGRSYKHSLYQVLDE-RPHYCILEYATPLKSLLEMSKEA----SAEFTK---EDRLEQTKLFYRTLKDILDNSQECRGRFRLVIYDDCQSKELLRHLNQQQ
>EP00068_Latimeria_chalumnae|EP00068_Latimeria_chalumnae_P002316
VAHGLAWSYYLGYLKLVLPELEDRIK--------SYWRLHILLPLSCSIFDNLADVDSNIEFL-SELQINRAGIKGRSYKHSLYQVLDE-RPHYCILEYATPLKSLLEMSKEA----SAEFTK---EDRLEQTKLFYRTLKDILDNSQECRGRFRLVIYDDCQSKELLRHLNQQQ
>EP00068_Latimeria_chalumnae|EP00068_Latimeria_chalumnae_P002317
VAHGLAWSYYLGYLKLVLPELEDRIK--------SYWRLHILLPLSCSIFDNLADVDSNIEFL-SELQINRAGIKGRSYKHSLYQVLDE-RPHYCILEYATPLKSLLEMSKEA----SAEFTK---EDRLEQTKLFYRTLKDILDNSQECRGRFRLVIYDDCQSKELLRHLNQQQ
>EP00068_Latimeria_chalumnae|EP00068_Latimeria_chalumnae_P002318
VAHGLAWSYYLGYLKLVLPELEDRIK--------SYWRLHILLPLSCSIFDNLADVDSNIEFL-SELQINRAGIKGRSYKHSLYQVLDE-RPHYCILEYATPLKSLLEMSKEA----SAEFTK---EDRLEQTKLFYRTLKDILDNSQECRGRFRLVIYDDCQSKELLRHLNQQQ
>EP00068_Latimeria_chalumnae|EP00068_Latimeria_chalumnae_P019839
VAHGLAWSYYLGYLKLVLPELEDRIK--------SYWRLHILLPLSCSIFDNLADVDSNIEFL-SELQINRAGIKGRSYKHSLYQVLDE-RPHYCILEYATPLKSLLEMSKEA----SAEFTK---EDRLEQTKLFYRTLKDILDNSQECRGRFRLVIYDDCQSKELLRHLNQQQ
>EP00068_Latimeria_chalumnae|EP00068_Latimeria_chalumnae_P019840
VAHGLAWSYYLGYLKLVLPELEDRIK--------SYWRLHILLPLSCSIFDNLADVDSNIEFL-SELQINRAGIKGRSYKHSLYQVLDE-RPHYCILEYATPLKSLLEMSKEA----SAEFTK---EDRLEQTKLFYRTLKDILDNSQECRGRFRLVIYDDCQSKELLRHLNQQQ
>EP00069_Balaena_mysticetus|EP00069_Balaena_mysticetus_P012667
VAHGLAWSYYIGYLRLILPGLQARIQ--------IYHRLHILFPLDCGVPDDLSVADPNIRFL-PEQSADRAGIKGRVYTNSIYELLEN-------------QLTLFAMSQDG----RAGFSR---EDRLEQAKLFCRTLEDILAAAPESQNNCHLIVYQEPASQEILQHLRQEE
>EP00070_Physeter_catodon|EP00070_Physeter_catodon_P034156
VAHGLAWSYYIGYLRLILPGLQARIQ--------IYHRLHILFPLDCGVPDDLSVADPNIRFL-PQQSADRAGIKGRVYTNSIYELLEDQLAGICILEYATPLQTLFAMSQDG----RAGFSR---EDRLEQAKLFCRTLEDILAAAPESQNNCHLIVYQEPASQEILQHLRQEA
>EP00070_Physeter_catodon|EP00070_Physeter_catodon_P034158
VAHGLAWSYYIGYLRLILPGLQARIQ--------IYHRLHILFPLDCGVPDDLSVADPNIRFL-PQQSADRAGIKGRVYTNSIYELLEDQLAGICILEYATPLQTLFAMSQDG----RAGFSR---EDRLEQAKLFCRTLEDILAAAPESQNNCHLIVYQEPASQEILQHLRQEA
>EP00071_Canis_lupus|EP00071_Canis_lupus_P004358
VAHGLAWSYFIGYLRLILPGLPARIQ----------HRLHILFPLDCGVPDDLSVVDPNIRFL-PQQSANRAGIKRRVYTNSVYELLEKQPAGICVLEYATPLQTLFAMSQDG----RAGFSR---EDRLEQAKLFCRTLEDILADAPELQNNCRLIVYQEPASQEILRHLRQEE
>EP00071_Canis_lupus|EP00071_Canis_lupus_P004359
VAHGLAWSYFIGYLRLILPGLPARIQ----------HRLHILFPLDCGVPDDLSVVDPNIRFL-PQQSANRAGIKRRVYTNSVYELLEKQPAGICVLEYATPLQTLFAMSQDG----RAGFSR---EDRLEQAKLFCRTLEDILADAPELQNNCRLIVYQEPASQEILRHLRQEE
>EP00071_Canis_lupus|EP00071_Canis_lupus_P004360
VAHGLAWSYFIGYLRLILPGLPARIQ----------HRLHILFPLDCGVPDDLSVVDPNIRFL-PQQSANRAGIKRRVYTNSVYELLEKQPAGICVLEYATPLQTLFAMSQDG----RAGFSR---EDRLEQAKLFCRTLEDILADAPELQNNCRLIVYQEPASQEILRHLRQEE
>EP00071_Canis_lupus|EP00071_Canis_lupus_P004361
VAHGLAWSYFIGYLRLILPGLPARIQ----------HRLHILFPLDCGVPDDLSVVDPNIRFL-PQQSANRAGIKRRVYTNSVYELLEKQPAGICVLEYATPLQTLFAMSQDG----RAGFSR---EDRLEQAKLFCRTLEDILADAPELQNNCRLIVYQEPASQEILRHLRQEE
>EP00071_Canis_lupus|EP00071_Canis_lupus_P004362
VAHGLAWSYFIGYLRLILPGLPARIQ----------HRLHILFPLDCGVPDDLSVVDPNIRFL-PQQSANRAGIKRRVYTNSVYELLEKQPAGICVLEYATPLQTLFAMSQDG----RAGFSR---EDRLEQAKLFCRTLEDILADAPELQNNCRLIVYQEPASQEILRHLRQEE
>EP00071_Canis_lupus|EP00071_Canis_lupus_P030391
VAHGLAWSYFIGYLRLILPGLPARIQ----------HRLHILFPLDCGVPDDLSVVDPNIRFL-PQQSANRAGIKRRVYTNSVYELLEKQPAGICVLEYATPLQTLFAMSQDG----RAGFSR---EDRLEQAKLFCRTLEDILADAPELQNNCRLIVYQEPASQEILRHLRQEE
>EP00071_Canis_lupus|EP00071_Canis_lupus_P030400
VAHGLAWSYFIGYLRLILPGLPARIQ----------HRLHILFPLDCGVPDDLSVVDPNIRFL-PQQSANRAGIKRRVYTNSVYELLEKQPAGICVLEYATPLQTLFAMSQDG----RAGFSR---EDRLEQAKLFCRTLEDILADAPELQNNCRLIVYQEPASQEILRHLRQEE
>EP00071_Canis_lupus|EP00071_Canis_lupus_P030404
VAHGLAWSYFIGYLRLILPGLPARIQ----------HRLHILFPLDCGVPDDLSVVDPNIRFL-PQQSANRAGIKRRVYTNSVYELLEKQPAGICVLEYATPLQTLFAMSQDG----RAGFSR---EDRLEQAKLFCRTLEDILADAPELQNNCRLIVYQEPASQEILRHLRQEE
>EP00071_Canis_lupus|EP00071_Canis_lupus_P030410
VAHGLAWSYFIGYLRLILPGLPARIQ----------HRLHILFPLDCGVPDDLSVVDPNIRFL-PQQSANRAGIKRRVYTNSVYELLEKQPAGICVLEYATPLQTLFAMSQDG----RAGFSR---EDRLEQAKLFCRTLEDILADAPELQNNCRLIVYQEPASQEILRHLRQEE
>EP00071_Canis_lupus|EP00071_Canis_lupus_P030416
VAHGLAWSYFIGYLRLILPGLPARIQ----------HRLHILFPLDCGVPDDLSVVDPNIRFL-PQQSANRAGIKRRVYTNSVYELLEKQPAGICVLEYATPLQTLFAMSQDG----RAGFSR---EDRLEQAKLFCRTLEDILADAPELQNNCRLIVYQEPASQEILRHLRQEE
>EP00072_Mus_musculus|EP00072_Mus_musculus_P009877
VAHGLAWSYYIGYLRLILPGLQARIR--------MFRRLYILFPLDCGVPDNLSVVDPNIRFL-PQQNIDRAGIKNRVYSNSVYEILENQPAGVCILEYATPLQTLFAMSQDA----KAGFSR---EDRLEQAKLFCRTLEEILEDVPESRNNCRLIVYQEPTSQEVLRHIRQEE
>EP00072_Mus_musculus|EP00072_Mus_musculus_P009878
VAHGLAWSYYIGYLRLILPGLQARIR--------MFRRLYILFPLDCGVPDNLSVVDPNIRFL-PQQNIDRAGIKNRVYSNSVYEILENQPAGVCILEYATPLQTLFAMSQDA----KAGFSR---EDRLEQAKLFCRTLEEILEDVPESRNNCRLIVYQEPTSQEVLRHIRQEE
>EP00072_Mus_musculus|EP00072_Mus_musculus_P021511
VAHGLAWSYYIGYLRLILPGLQARIR--------MFRRLYILFPLDCGVPDNLSVVDPNIRFL-PQQNIDRAGIKNRVYSNSVYEILENQPAGVCILEYATPLQTLFAMSQDA----KAGFSR---EDRLEQAKLFCRTLEEILEDVPESRNNCRLIVYQEPTSQEVLRHIRQEE
>EP00072_Mus_musculus|EP00072_Mus_musculus_P071720
VAHGLAWSYYIGYLRLILPGLQARIR--------MFRRLYILFPLDCGVPDNLSVVDPNIRFL-PQQNIDRAGIKNRVYSNSVYEILENQPAGVCILEYATPLQTLFAMSQDA----KAGFSR---EDRLEQAKLFCRTLEEILEDVPESRNNCRLIVYQEPTSQEVLRHIRQEE
>EP00073_Rattus_norvegicus|EP00073_Rattus_norvegicus_P008701
VAHGLAWSYYIGYLKLILPGLQARIR--------MFRRLYILFPLDCGVPDDLSVADPNIRFL-PQQNTDRAGVKNRAYSNSVYELLENQPAGACILEYATPLQTLFAMSQDG----KAGFSR---EDRLEQAKLFCRTLEEILADVPESRNHCRLIVYQESESQEVLRHIRQEE
>EP00073_Rattus_norvegicus|EP00073_Rattus_norvegicus_P031836
VAHGLAWSYYIGYLKLILPGLQARIR--------MFRRLYILFPLDCGVPDDLSVADPNIRFL-PQQNTDRAGVKNRAYSNSVYELLENQPAGACILEYATPLQTLFAMSQDG----KAGFSR---EDRLEQAKLFCRTLEEILADVPESRNHCRLIVYQESESQEVLRHIRQEE
>EP00074_Homo_sapiens|EP00074_Homo_sapiens_P019080
VAHGLAWSYYIGYLRLILPELQARIR--------TYQRLYILLPLDCGVPDNLSMADPNIRFL-PQQTGDHAGIKDRVYSNSIYELLENQR--------------------------------------N----------------------------------LQMTAASRCPR
>EP00074_Homo_sapiens|EP00074_Homo_sapiens_P048921
VAHGLAWSYYIGYLRLILPELQARIR--------TYQRLYILLPLDCGVPDNLSMADPNIRFL-PQQTGDHAGIKDRVYSNSIYELLENQRAGTCVLEYATPLQTLFAMSQYS----QAGFSR---EDRLEQAKLFCRTLEDILADAPESQNNCRLIAYQEPASQEVLRHLRQEE
>EP00074_Homo_sapiens|EP00074_Homo_sapiens_P055775
VAHGLAWSYYIGYLRLILPELQARIR--------TYQRLYILLPLDCGVPDNLSMADPNIRFL-PQQTGDHAGIKDRVYSNSIYELLENQR--------------------------------------N----------------------------------LQMTAASRCPR
>EP00074_Homo_sapiens|EP00074_Homo_sapiens_P076963
VAHGLAWSYYIGYLRLILPELQARIR--------TYQRLYILLPLDCGVPDNLSMADPNIRFL-PQQTGDHAGIKDRVYSNSIYELLENQR--------------------------------------L-----------------------------------PQTKAVRTSE
>EP00074_Homo_sapiens|EP00074_Homo_sapiens_P076964
VAHGLAWSYYIGYLRLILPELQARIR--------TYQRLYILLPLDCGVPDNLSMADPNIRFL-PQQTGDHAGIKDRVYSNSIYELLENQRAGTCVLEYATPLQTLFAMSQYS----QAGFSR---EDRLEQAKLFCRTLEDILADAPESQNNCRLIAYQEPASQEVLRHLRQEE
>EP00075_Anas_platyrhynchos|EP00075_Anas_platyrhynchos_P034668
VAHGLAWSYYVGYLKIVLPRIKECME--------EIWKLHILIPLSCNVWDDLEKADSNIQYL-TETTLTRGGIKKRVYKHSLYAIRDGNQARHCAVEFATPLQTLYAMSQDE----CAAFSR---DDRLEQAKLFYRTLEEILRGSKECAGTYRLIAYEELVSREILWHLRQQQ
>EP00075_Anas_platyrhynchos|EP00075_Anas_platyrhynchos_P034669
VAHGLAWSYYVGYLKIVLPRIKECME--------EIWKLHILIPLSCNVWDDLEKADSNIQYL-TETTLTRGGIKKRVYKHSLYAIRDG--------------------NQDE----CAAFSR---DDRLEQAKLFYRTLEEILRGSKECAGTYRLIAYEELVSREILWHLRQQQ
>EP00076_Gallus_gallus|EP00076_Gallus_gallus_P004592
VAHGLAWSYYIGYLKVVLPRLKECME--------EIWKLHILVPLGCDIWDDLEKADSNIQYL-PETILTRAGIKRRVYRHSLYVIRDKNKLRPCVLEFASPLQTLCAMSQDD----CAAFSR---EQRLEQARLFYRSLRDILGSSKECAGLYRLIAYEEPASGLILWHLQQQQ
>EP00076_Gallus_gallus|EP00076_Gallus_gallus_P006526
VAHGLAWSYYIGYLKVVLPRLKECME--------ELWKLHILVPLGCDIWDDLEKADSNIQYL-PETILTRAGIKRRVYKHSLYVIRDKNKLRPCVLEFASPLQTLCAMSQDD----CAAFSR---EQRLEQARLFYRSLRDILGSSKECAGLYRLIAYEEPASGLILWHLQQQQ
>EP00076_Gallus_gallus|EP00076_Gallus_gallus_P026192
VAHGLAWSYYIGYLKVVLPRLKECME--------ELWKLHILVPLGCDIWDDLEKADSNIQYL-PETILTRAGIKRRVYKHSLYVIRDKNKLRPCVLEFASPLQTLCAMSQDD----CAAFSR---EQRLEQARLFYRSLRDILGSSKECAGLYRLIAYEEPASGLILWHLQQQQ
>EP00076_Gallus_gallus|EP00076_Gallus_gallus_P026193
VAHGLAWSYYIGYLKVVLPRLKECME--------ELWKLHILVPLGCDIWDDLEKADSNIQYL-PETILTRAGIKRRVYKHSLYVIRDKNKLRPCVLEFASPLQTLCAMSQDD----CAAFSR---EQRLEQARLFYRSLRDILGSSKECAGLYRLIAYEEPASGLILWHLQQQQ
>EP00076_Gallus_gallus|EP00076_Gallus_gallus_P026194
VAHGLAWSYYIGYLKVVLPRLKECME--------ELWKLHILVPLGCDIWDDLEKADSNIQYL-PETILTRAGIKRRVYKHSLYVIRDKNKLRPCVLEFASPLQTLCAMSQDD----CAAFSR---EQRLEQARLFYRSLRDILGSSKECAGLYRLIAYEEPASGLILWHLQQQQ
>EP00076_Gallus_gallus|EP00076_Gallus_gallus_P026195
VAHGLAWSYYIGYLKVVLPRLKECME--------ELWKLHILVPLGCDIWDDLEKADSNIQYL-PETILTRAGIKRRVYKHSLYVIRDKNKLRPCVLEFASPLQTLCAMSQDD----CAAFSR---EQRLEQARLFYRSLRDILGSSKECAGLYRLIAYEEPASGLILWHLQQQQ
>EP00076_Gallus_gallus|EP00076_Gallus_gallus_P026196
VAHGLAWSYYIGYLKVVLPRLKECME--------ELWKLHILVPLGCDIWDDLEKADSNIQYL-PETILTRAGIKRRVYKHSLYVIRDKNKLRPCVLEFASPLQTLCAMSQDD----CAAFSR---EQRLEQARLFYRSLRDILGSSKECAGLYRLIAYEEPASGLILWHLQQQQ
>EP00076_Gallus_gallus|EP00076_Gallus_gallus_P026197
VAHGLAWSYYIGYLKVVLPRLKECME--------ELWKLHILVPLGCDIWDDLEKADSNIQYL-PETILTRAGIKRRVYKHSLYVIRDKNKLRPCVLEFASPLQTLCAMSQDD----CAAFSR---EQRLEQARLFYRSLRDILGSSKECAGLYRLIAYEEPASGLILWHLQQQQ
>EP00076_Gallus_gallus|EP00076_Gallus_gallus_P045106
VAHGLAWSYYIGYLKVVLPRLKECME--------ELWKLHILVPLGCDIWDDLEKADSNIQYL-PETILTRAGIKRRVYKHSLYVIRDKNKLRPCVLEFASPLQTLCAMSQDD----CAAFSR---EQRLEQARLFYRSLRDILGSSKECAGLYRLIAYEEPASGLILWHLQQQQ
>EP00076_Gallus_gallus|EP00076_Gallus_gallus_P045107
VAHGLAWSYYIGYLKVVLPRLKECME--------ELWKLHILVPLGCDIWDDLEKADSNIQYL-PETILTRAGIKRRVYKHSLYVIRDKNKLRPCVLEFASPLQTLCAMSQDD----CAAFSR---EQRLEQARLFYRSLRDILGSSKECAGLYRLIAYEEPASGLILWHLQQQQ
>EP00077_Pelodiscus_sinensis|EP00077_Pelodiscus_sinensis_P035870
VAHGLAWSYYVGYLKFVLPRLKDLIS--------EFWKLHILLPLSCEIYNDLEKADSHIQYL-PELVLDRAGTKRRVYKQSIYGVMGEKQLSYCVVEYATPLQSLYAMSQDE----SAAFSR---QDRLEQAQLFCRTLEEILQSSKECAGCYRLVVYEDSGSKELLRHIRQQH
>EP00078_Anolis_carolinensis|EP00078_Anolis_carolinensis_P002948
VAQGLAWSYYIGYLKLVLPHLENSIR--------EFWKLHILIPLNSDVYDDLHKADSRIQFL-PEMTVDRAGIKKRSFKNSVYGIQGAK-IEYCVLEYATPLQSLYAMSQDE----NAAFSR---QDRIEQAKLFCRALEEILQRSKDCCGCYRLIVYDDSESKTIIQDMRQQC
>EP00079_Xenopus_tropicalis|EP00079_Xenopus_tropicalis_P005444
VAHGLAWSYYVGYLQFVLPALKESIQ--------KFCRLHILIPLSCRLYGDLKDVDENITFI-PPLYIDRAGIKGRVFKNNVYRILDER-PYNCIVEYATPLASLLKMTDIP----SAAFSA---DDRLQQTKLFYRTLKDILENAHELQNTYRLIVYEDFPSQEILKHIRQQH
>EP00082_Ixodes_scapularis|EP00082_Ixodes_scapularis_P008579
----SAHVEYEDDVKLAVKKLFILL------------------PSSILGSTT------SIEDV-RTKE-------RI---------------------FITVRNTLHDMHSE----------A---EQQWEQMCIFYHKLKLL------------ERHQAK----MKLDEIR-LK
>EP00085_Daphnia_pulex|EP00085_Daphnia_pulex_P006361
IGHGLAYSYYYGFLRIILPSIRDRAS--------HFKKMLILIPDSCFCTPSFQDMAGQIERL-EDVIISRAGMRGRPYSATVYLIQPETTPVYVMMEMPSILYVLHEMNTFK----NSKLSA---FERTQQAQAFCRVLGRLLEEDPSCKDMYEIVYFKDQNAKMIYDYVQNME
>EP00087_Eurytemora_affinis|EP00087_Eurytemora_affinis_P023415
MGKQFARTF-E-VINPMLTEYLN-----------KELPGFSLLKKSEYPSEVKFR---EVYMK---------GQRRKST-----SVKF-NR-SFLYAVIARLLTSLQKMMTEP--------G----DNYKLQFEIYVEEMRTLLDCRNSVEDNFEL---------------SIHN
>EP00090_Calanus_glacialis|EP00090_Calanus_glacialis_P003874
VAPGLAMAFIQ-VVNKALQDYIK-----------NENEILILFPEEHIVRED--E---CLTMD---------GQPRKSV-----DVKI-QD-KNNYVIFAEPLNTLYQMVDAP--------GR---KDFELQFKLYYNELKRLIEEDEVCREKVELFFQ-DY----ASMRDQSSK
>EP00090_Calanus_glacialis|EP00090_Calanus_glacialis_P006576
LGPGLAANYWASFLMWALKDIRQK-E--------ETDKFIILLPDDCHLKIDERL---KQEFI-FKLEAIQKRKPMKVYYSKKKKI-------LVLFDFPQLVQS-A-----------MGRGW---DEKKKNIQAFKKTLKDLMNPEYQFEN-VVFLQFPKRESAVIREKIKEVE
>EP00090_Calanus_glacialis|EP00090_Calanus_glacialis_P009951
---------------------KRQT---------NFNKLIILFPDNCHLELKEDLKRQNI------FYTDKPP-----IEQAVYWIYSATQKILILFDFPHILQS--AMGE------DRGYDD-QMQTRNKNIESFQLTLENLMESDHNYQD-IIFHHFVNTNAAELRERIYEEE
>EP00090_Calanus_glacialis|EP00090_Calanus_glacialis_P015301
IGPGLAQAYLE-VIKPQMRKYME-----------QEIKVLILFPEERIKKEE--S---KLSNE---------GQNRRCE-----EVKN-QD--NWYAILAEPLNTLYRMVGEP--------AE---DDFNRQFHIYKSELQKLLDADEGCRGKYEIFYK-DPGT-VQNAKDKIEM
>EP00090_Calanus_glacialis|EP00090_Calanus_glacialis_P028575
LGPGLAANYWFSFLKPALKDIRMK-E--------ENNKLIIPLPDDCHLKIDERL---KSENI-FKLEAGQKRAEINVYYSIKNKI-------FVIFDFPQLLQS-A-----------MGRGW---EEKMKNIHSFKKTLKSLLNCEYQYED-VMFLTFPNRESAILREKILEEE
>EP00090_Calanus_glacialis|EP00090_Calanus_glacialis_P029768
------ENYIK-------------------------HKVFILFRSQDWQKEK--K---PLKLA---------GKNRDID-----AVKI-N----------QVHYTLQKMKNVH--------SE---EEFQLQSEIYKNTLGRLIEDMF------EIV---------MQADIKIYK
>EP00091_Calanus_sinicus|EP00091_Calanus_sinicus_P022699
LGPGLEENYIE-------------------------HKVFILFRSQDWQKEK--Q---PLKLA---------GKNRDID-----AVKI-N----------EVHYTLQKMKNVH--------SE---DDFKLQSEIYKDNLDSLIADMF------EIV---------MQDDIKI--
>EP00098_Tribolium_castaneum|EP00098_Tribolium_castaneum_P014386
YGSGMAHSFFHGYLKLIIPHLEELMK--------DYYKLFILIPKSLYCSTSLKDKSPSIEEL-EEKVMTVAGVQNRVYKNSVYKIKSENQYKYVAAEYATPLKTFKDVVGGA----HSSYYA---KHKNDIVLQFYLTLQKVLKEHENCTDFCELIFYDDKDGQILLQRIRKLQ
>EP00098_Tribolium_castaneum|EP00098_Tribolium_castaneum_P021582
YGSGMAHSFFHGYLKLIIPHLEELMK--------DYYKLFILIPKSLYCSTSLKDKSPSIEEL-EEKVMTVAGVQNRVYKNSVYKIKSENQYKYVAAEYATPLKTFKDVVGGA----HSSYYA---KHKNDIVLQFYLTLQKVLKEHENCTDFCELIFYDDKDGQILLQRIRKLQ
>EP00099_Drosophila_melanogaster|EP00099_Drosophila_melanogaster_P011939
YAAGMASNYFHGYLKLSLPGLKHRLA--------MYKRLVILIPDEMFVNGVLESH--LL------DFINRAGVY-RPFKHDVYRMNKK-RTYYFAVEGATPMISFFDATYSN----LSGWQM---QEL-REIWKFYKHLKELITTWPETRDLVELIIYNSHDV-----AHMQNK
>EP00099_Drosophila_melanogaster|EP00099_Drosophila_melanogaster_P019263
YAAGMASNYFHGYLKLSLPGLKHRLA--------MYKRLVILIPDEMFVNGVLESH--LL------DFINRAGVY-RPFKHDVYRMNKK-RTYYFAVEGATPMISFFDATYSN----LSGWQM---QEL-REIWKFYKHLKELITTWPETRDLVELIIYNSHDV-----AHMQNK
>EP00101_Apis_mellifera|EP00101_Apis_mellifera_P008256
YGTGLAYNYYYGYLKVILPGLIEKIE--------NTHKLFILIPSSSYIPPDLKASYQWMESL-EDEVRNRAGVKRRLYHNSVYKIYPNRVPQYIVVEGATPLLTFFEVQKHS----ETNLYK---KYCKEIVQKFYIKLQELIDNDPECADLCELIYYDDYDAKILLERLSKIK
>EP00103_Capitella_teleta|EP00103_Capitella_teleta_P000411
IGHGLAWSYYYGYLKLILPGLRQRV-----------KKFIAILPETSICPSSFDKEDENVKT---EFSVSISGNLMRNYKTAVHQVTDPNKTYLFLGEFCTPLRSLYEMASGG----IAGLSN---EGRNHQSLLFREKLKEILHNAADCKD-FVLLPYRDVASQLLCDMIEYEL
>EP00103_Capitella_teleta|EP00103_Capitella_teleta_P002581
LGY--SATYFAGYLKII-PLK-TRAE----------YGLFIAPP-TFHSFDNITT-YHEI---------DI-GGKTRSFQTLIHCVTR-----RFMGEFPAAFATLAEIEADP---------T---VDDLKQTLAFQEKLEKILPQDE-IRNGVKIIVFDD------TVICDSKE
>EP00103_Capitella_teleta|EP00103_Capitella_teleta_P002714
IGHGLAWSYYYGYLKLILPGLRQRV-----------KKFIAILPETSICPSSFDKEDENVKT---EFSVSISGNVMRNYKTAVHQVTDPNKTYLFLGEFCTPLRSLYEMASGG----IAGLSN---EGRNHQSLLFREKLKEILHNAADCKD-FVLLPYRDVASQLLCDMIEYEL
>EP00103_Capitella_teleta|EP00103_Capitella_teleta_P002715
VANGLAWSYFYGYMKIILPGLRERVD--------KHKKFICILPMTSVCPNNFDEADENILT---EYSSTISGNVKRNYKTCIHRVQHPSKKFLFMGEFATPLRSLDKMYEGG----IAGLTL---KERNRQTSIFQMKLKEVMHAAEDCMDYFVMLKYKDVDALLLCETIEREM
>EP00103_Capitella_teleta|EP00103_Capitella_teleta_P008235
LGY--SATYFAGYLKII-PLK-TRAE----------YGLFIAPP-TFHSFDNITT-YHEI---------DI-GGKTRSFQTLIHCVTR-----RFMGEFPAAFATLAEIEADP---------T---VDDLKQTLAFQEKLEKILPQDE-IRNGVKIIVFDD------TVICDSKE
>EP00103_Capitella_teleta|EP00103_Capitella_teleta_P011197
LGQGMAWNYYYGYLRIMLPTLAERIK--------ESNKFIIAFPESFTKEDT------NINPV-HPLEYVY-PESLRPY-------STSMQIDMCLAELCTPIRTLHEMAKSK-------L-T---EEEWAQINLLEDTLKEIIQTE------NILQTYNS----TILNRID-EE
>EP00104_Lingula_anatina|EP00104_Lingula_anatina_P019808
IATGMAWSYYYGYLKLILPGLKQRIE----------PKLVLLLPQTCYVWDKLQDSDQKIQY---KFRVTRAGLPDRDYSSRLYKFQSEGKEYVFASEYVTALLHLYEMEKGR----SAGLNA---EEMMKQQKDFCRILGEILNNAEECLGNFILLPYDDT-------NITKEL
>EP00104_Lingula_anatina|EP00104_Lingula_anatina_P021827
IATGMAWSYYYGYLKLILPGLKQRIE----------PKLVLLLPQSCYVWDKLQDSDQKIQY---KFRVTRAGLPDRDYSSRLYKFQSEGKEYVFASEYATALLHLYEMEKGR----SAGLNA---KEMMKQQKDFCRILGEILNNAEECLGNFILLPYDDT-------NITKEL
>EP00104_Lingula_anatina|EP00104_Lingula_anatina_P037350
MGYGLAWSYYYGYLKLILPGLADRVK--------TSPKLFILLPTSCFAHPTLTDGDSAVQPL-REFKANRSGNPQRVYRNFVYKVTSEGQDYYCVAEYATPLLTLFEMEEDT----LADLSK---EEKLKQRAIFKSTLLDILRGVKECQDACVLLDVDDAPSQLLLQAIQREL
>EP00105_Crassostrea_gigas|EP00105_Crassostrea_gigas_P006305
VAYGLAWAFFMNYLKHALTDLRNRSE---------AKILFEFIPMSGKTILDEIETSKGIENF-GPIELMVSGVLRKFNMYGIYKK-----TRYFMGEFAALF---------------AGLNN---QQLAEQIKQFREEMDYILSQVTTDENHYVLL----------IDRMERAQ
>EP00105_Crassostrea_gigas|EP00105_Crassostrea_gigas_P006306
VAYGLAWAFFMNYLKHALTDLRNRSE---------AKILFEFIPMSGKTILDEIETSKGIENF-GPIELMVSGVLRKFNMYGIYKK-----TRYFMGEFAALF---------------AGLNN---QQLAEQIKQFREEMDYILSQVTTDENHYVLL----------IDRMERAQ
>EP00105_Crassostrea_gigas|EP00105_Crassostrea_gigas_P014240
LAHGFAWGYYYGYLKIILPDLDKTVR--------QWEKLFLFFPQSCRCRDSIAD-ESSIKHL-PIITKDRAGIIERQYKNTIYSVTDDGEDYFFAGEYIGVIHTMFEMEQNA----TTGLQT---REKYVQSMRFYLTLKRILDTDPECSKKCKIVFYKDVNPRLICNEIKNQL
>EP00105_Crassostrea_gigas|EP00105_Crassostrea_gigas_P014241
LAHGFAWGYYYGYLKIILPDLDKTVR--------QWEKLFLFFPQSCRCRDSIAD-ESSIKHL-PIITKDRAGIIERQYKNTIYSVTDDGEDYFFAGEYIGVIHTMFEMEQNA----TTGLQT---REKYVQSMRFYLTLKRILDTDPECSKKCKIVFYKDVNPRLICNEIKNQL
>EP00105_Crassostrea_gigas|EP00105_Crassostrea_gigas_P014242
LAHGFAWGYYYGYLKIILPDLDKTVR--------QWEKLFLFFPQSCRCRDSIAD-ESSIKHL-PIITKDRAGIIERQYKNTIYSVTDDGEDYFFAGEYIGVIHTMFEMEQNA----TTGLQT---REKYVQSMRFYLTLKRILDTDPECSKKCKIVFYKDVNPRLICNEIKNQL
>EP00105_Crassostrea_gigas|EP00105_Crassostrea_gigas_P014243
LAHGFAWGYYYGYLKIILPDLDKTVR--------QWEKLFLFFPQSCRCRDSIAD-ESSIKHL-PIITKDRAGIIERQYKNTIYSVTDDGEDYFFAGEYIGVIHTMFEMEQNA----TTGLQT---REKYVQSMRFYLTLKRILDTDPECSKKCKIVFYKDVNPRLICNEIKNQL
>EP00105_Crassostrea_gigas|EP00105_Crassostrea_gigas_P014244
LAHGFAWGYYYGYLKIILPDLDKTVR--------QWEKLFLFFPQSCRCRDSIAD-ESSIKHL-PIITKDRAGIIERQYKNTIYSVTDDGEDYFFAGEYIGVIHTMFEMEQNA----TTGLQT---REKYVQSMRFYLTLKRILDTDPECSKKCKIVFYKDVNPRLICNEIKNQL
>EP00105_Crassostrea_gigas|EP00105_Crassostrea_gigas_P014245
LAHGFAWGYYYGYLKIILPDLDKTVR--------QWEKLFLFFPQSCRCRDSIAD-ESSIKHL-PIITKDRAGIIERQYKNTIYSVTDDGEDYFFAGEYIGVIHTMFEMEQNA----TTGLQT---REKYVQSMRFYLTLKRILDTDPECSKKCKIVFYKDVNPRLICNEIKNQL
>EP00105_Crassostrea_gigas|EP00105_Crassostrea_gigas_P014246
LAHGFAWGYYYGYLKIILPDLDKTVR--------QWEKLFLFFPQSCRCRDSIAD-ESSIKHL-PIITKDRAGIIERQYKNTIYSVTDDGEDYFFAGEYIGVIHTMFEMEQNA----TTGLQT---REKYVQSMRFYLTLKRILDTDPECSKKCKIVFYKDVNPRLICNEIKNQL
>EP00105_Crassostrea_gigas|EP00105_Crassostrea_gigas_P014247
LAHGFAWGYYYGYLKIILPDLDKTVR--------QWEKLFLFFPQSCRCRDSIAD-ESSIKHL-PIITKDRAGIIERQYKNTIYSVTDDGEDYFFAGEYIGVIHTMFEMEQNA----TTGLQT---REKYVQSMRFYLTLKRILDTDPECSKKCKIVFYKDVNPRLICNEIKNQL
>EP00105_Crassostrea_gigas|EP00105_Crassostrea_gigas_P028831
VGHGLAWSYYFGYLRLIIPGLQSRMD--------SWPKLYILIPKSCYCPPSITAADPQLKVT-PSFVANRAGNQRREYKNTVYCFEADKTDFYCLVEYATPILSLYEMSNSE----EAGLSS---FDRLQQMRTFVATLQEIINSNPETKDNCSLLVYDDKKSMLIKDRIEKDL
>EP00105_Crassostrea_gigas|EP00105_Crassostrea_gigas_P039688
LAHGFAWGYYYGYLKIILPDLDKTVR--------QWEKLFLFFPQSCRCRDSIAD-ESSIKHL-PIITKDRAGIIERQYKNTIYSVTDDGEDYFFAGEYIGVIHTMFEMEQNA----TTGLQT---REKYVQSMRFYLTLKRILDTDPECSKKCKIVFYKDVNPRLICNEIKNQL
>EP00110_Nematostella_vectensis|EP00110_Nematostella_vectensis_P009984
VADGLAWSYYFGYLKFVLPELEKQIE--------KTKKMFILIPSNCFWDDKIPGSDNRITFT-EPLEKTRGGVFLRHYKHSVYEIKDGNEPWFCIMEYATPLLTLYDMSVAQ----PGELSR---EERDAQVVVFLRKLQDILEGDRACQGKYELVTF-SPDADVMLRKLKDSE
>EP00111_Clytia_hemisphaerica|EP00111_Clytia_hemisphaerica_P017433
VADGLAWSYYFGYLKIMLPGMKGMLA--------LAEKLHIVIPKNCYTYDSFKEVDKRITFM-PPIKKTRGGVQERVYKNTVWEVKLEEEPLYVLMEYATPVLSMYDMKKEE----SAHFHG---QDLEDQVKEFTTKLQKILDEDEECKNKYEIVLCGDVKSEIMRRTIQKEK
>EP00111_Clytia_hemisphaerica|EP00111_Clytia_hemisphaerica_P017435
VADGLAWSYYFGYLKLILPRFPKMIN--------LAEKLFIIIPKNCYTHEQLGQFDDRI--M-PEFKHTRAGVKERSYKNTAWRIDYPEESLYVLMEYATPCLSMHDMMLHA----RSQFDE---EDLEAQVKEFSIKLQSILDSDEKCKGRYHLILCGDIRGDLIKEAVQKER
>EP00111_Clytia_hemisphaerica|EP00111_Clytia_hemisphaerica_P017436
VADGLAWSYYFGYLKLILPRFPEMIN--------LAEKLFIIIPKNCYTHAQLGQFDDRIT---PEFKYTRAGVKERSYKNTAWRIDYPEESLYVLMEYATPCLSMHDMMLHA----RSQFDE---EDLEAQVKEFSIKLQSILDSDEKCKGRYHLILCGDIRGDLIKEAVQKER
>EP00112_Aurelia_sp_Birch-Aquarium-sp1|EP00112_Aurelia_sp_Birch-Aquarium-sp1_P001194
PAIGLAWSYYFGYLKKVLPKLREK----------INDKLLVLIPADCYIYHELNKADDRLQFL-QAVNESVAGIQNRKYTHSCYRIDAEGETLFAPMEYATPLNTLLEMSKHK----KAGLSE---EERHRQVVLFYETIQNIIMSDHDIKKRVEFIFL-RRKVDEILRKLRETM
>EP00112_Aurelia_sp_Birch-Aquarium-sp1|EP00112_Aurelia_sp_Birch-Aquarium-sp1_P002527
IA-SFACSYFYGYLKKVSPFFDDCIK-----------ARLVLIPKNGWIYDNLSEVD-RINFA-VPLLLNNAGTRQRSYIHSLYKISSGE-KRICSLEYATPLRALSDMKKA--------FLQ---SDIQEISKIFFEILSEKVNAP-----DVQLIEKEEIDEDEIVETRKSAK
>EP00112_Aurelia_sp_Birch-Aquarium-sp1|EP00112_Aurelia_sp_Birch-Aquarium-sp1_P011698
IA-SFACSYFYGYLKKVSPFFDDCIK-----------ARLVLIPKNGWIYDNLSEVD-RINFA-VPILLNNAGTRQRSYIHSLYKLSSGE-KRICSLEYATPLRALSDMKKA--------FPQ---SDIQEISKIFFEILSEKVNAP-----DVQLIEKEEIDEDEIVETRKSAK
>EP00112_Aurelia_sp_Birch-Aquarium-sp1|EP00112_Aurelia_sp_Birch-Aquarium-sp1_P015382
PAIGLAWSYYFGYLKKVLPKLREK----------INDKLLVLIPADCYIYHELNKADDRLQFL-QAVNESVAGIQNRKYTHSCYRIDAEGETLFAPMEYATPLNTLLEMSKHK----KAGLSE---DERHRQVVLFYETIQNIIMSDHDIKKRVEFIFL-RRKVDEILRKLRETM
>EP00112_Aurelia_sp_Birch-Aquarium-sp1|EP00112_Aurelia_sp_Birch-Aquarium-sp1_P021506
VADGLAWSYYFGYLKLVLPDLHDTIN--------RTHKMFIVIPKDCYCYKSFSEVDGRIEFT-ANLEISRAGVQRRVYKQSVYKVQPSGETFYCLMEYATPLLSLFDMATER----RSGFTE---ADKEQQADMFYRRLKEILDGDMACVGKYHIVLTSNANADIMAQEIKRSR
>EP00112_Aurelia_sp_Birch-Aquarium-sp1|EP00112_Aurelia_sp_Birch-Aquarium-sp1_P022325
VADGLAWSYYFGYLKLVLPDLHDTIN--------RTHKMFIVIPKDCYCYKSFSEVDGRIEFT-ANLEISRAGVQRRVYKQSVYKVQPSGETFYCLMEYATPLLSLFDMATER----RSGFTE---ADKEQQADMFYRRLKEILDGDMACVGKYHIVLTSNANADIMAQEIKRSR
>EP00312_Isochrysidales_sp_CCMP1244|EP00312_Isochrysidales_sp_CCMP1244_P030664
AGTGIAMGYFFNFVQPIVRAIDGGKRIML-----GGKDLNILIPRDLPDADGEIR---KLAAQ-ARLSATXXXDGFRPMP--VNFLPTAP-HPDGMFDIPTAVGALYQRRRHQEL---------DTSESAFELTDFANALIGLIERDPLARKHVRVWSVPPMQI-AGL---CRAC
>EP00314_Emiliania_huxleyi|EP00314_Emiliania_huxleyi_P008131
AGTGIAMGYFFNFVLPIVRAIDGGKRIMLD-----GKNLNILIPRDLPDVHDAIR---KL---------ASPSDSFRPMP--VTRMARAC-------------ST-SPRRSSAG--------LQCTSESALELADFANALIGLI-------------------------------
>EP00314_Emiliania_huxleyi|EP00314_Emiliania_huxleyi_P035710
AGTGIAMGYFFNFVLPIVRAIDGGKRIML-----DGKNLNILIPRDLPDAYDAIR---KLA---------SPSDSFRPMP--VTFLP-----IDGMFDIPTAVNALYQRRCHQEL------DEKDTSESAFELADFANALIGLIERDPLARKHVRVWSVPPMQI-AGL---CRAC
>EP00314_Emiliania_huxleyi|EP00314_Emiliania_huxleyi_P038452
AGTGIAMGYFFNFVQPIVRAIDGGKRIML-----GGKDLNILIPRDLPDADGEIR---KLAS---------PSDGFRPMP--VNFLPTAP-HPDGMFDIPTAVGALYQRRRHQEL---------DTSESAFELTDFANALIGLIERDPLARKHVRVWSVPPMQI-AGL---CRAC
>EP00326_Haptolina_ericina|EP00326_Haptolina_ericina_P012759
PGTGLALGYFFNFVKRIAEGLAAASEIRVKLKGDGTADLHVLIPRDLPEHESEVG---KLKGE-AG---FAPLPAHRPFV--VSFFPEAGRELRGMFDIPTAIGVCYERRQNAFV------EDEADAEPAMEITDFANALLGLIQRDKVARDHVRVWSVPPLXR-DALQDASRSR
>EP00478_Filoreta_tenera|EP00478_Filoreta_tenera_P007274
TGAGLAMSYFYNFLLPLAKDLHVPGTIEIVAK-RGEPGMTIFVPRDLNETSKAGA------------QLGKQHHAHRAFS--VPFMKKAGKWTSGMVNVPSVLSSIYTRWEDTRR------R--------------------------------------------------EEA
>EP00485_Elphidium_margaritaceum|EP00485_Elphidium_margaritaceum_P002048
VGAGMALSYFYNFVKPVVTDLYRNESVKNAKDRDGKGEMTILIPRDLNEKNDELR---KVELQ-AH------VKHYSTMW--QPILKEDGNYCSGLCDLPTIISSIWDRKLDVKR------RNDAILEDPLELVGFQNALVELVQQYPETNGRVRIISIPPWNF-EAIA--VVDD
>EP00516_Mucochytrium_quahogii|EP00516_Mucochytrium_quahogii_P002890
VAYGLAWAFFMNYLTHALQDLKNRCA---------TKIVFEFIPLSGKTFLEELETDNGIENF-EPVFSNVSGVKRQFNMYGIFKK------YYFMGEFAAII---------------AGLNN---QQLTEQIKQFKEELDDILRDVAVDMDHYVLL----------TEK-KRIR
>EP00516_Mucochytrium_quahogii|EP00516_Mucochytrium_quahogii_P003742
VGHGLAWSFYFGYLRLIIPGLQSRIE--------SWPKLYILVPKSCYCPPSITAADPRLKVT-PSFVANRAGNQRREYKNTMYCFEADNVEYYCMVEYATPVLSLYEMSNSE----EAGLSS---HERLQQMNTFVSTLTEIIHSNPETKNYCSLVVYDDKDMELLKDRIERDL
>EP00518_Triparma_eleuthera|EP00518_Triparma_eleuthera_P003498
TALGLADGYYLNFLSWAARDLT--------------PPFILVLPLTVDWSDPPSL---MS------------GYKKRGQR----------REGKYVFDVPTTLQVVINVRGQ-----------DDS------AYRFAARLAWRI---EDR-LVVCVL--E---EEAILNDLQARI
>EP00526_Cylindrotheca_closterium|EP00526_Cylindrotheca_closterium_P010935
MATGLADGYFWNLVKEIAMDIRAN--------------FLVLLPRSLDTQEDSLI---QQYEK-------SRSESTRVKW--VTDLLD---GSAQLMDLPTTITSLVMDLKAN-----------VPQRSTEEVSLFX--------------------------------------
>EP00527_Entomoneis_sp_CCMP2396|EP00527_Entomoneis_sp_CCMP2396_P008968
--------------------------------------YLLIVPSKIDKMIANQM---ID------------CIDFRQV--------------PGMFDIPTALQPLVGIKGDT---------FPTQSLRRREVNRFCQRVVWLA---KKYKIYIRVV--D---VMK----LMSTV
>EP00546_Thalassionema_frauenfeldii|EP00546_Thalassionema_frauenfeldii_P017865
MALGLADGYFWNLVREISIDIRAKE------------YFLILIPRELDSKEDDLI---REYEK-------SRAESSRVKW--VTDIPQ-SFGSNDVVDIPTTLTAMLMSLKATG--------VNNTNYLDKEVSAFSFRLAWHLK--------------------------KENL
>EP00548_Thalassiothrix_antarctica|EP00548_Thalassiothrix_antarctica_P003694
MAIGLADGYFWDYIREISIDIQAKR------------YILILIPRELDSNEDALI---KGYQK-------SRSESLRVKR--VTNIADNNIRQSDIIDIPTALTSILMSMKAE-------------KTVDKEVSFFSHRLAWHLK--------------------------KWRI
>EP00550_Attheya_septentrionalis|EP00550_Attheya_septentrionalis_P000586
-SRAVAEGYFLNFVRWKA-DLT--------------TSYLIIVPRKIDNMISNQM---VD------------CIDFRKV--------------PGMFDIPTALQPLVGIKGDT---------FPTQSLRRREVNRFCQRVVWLA---KKYKMYVRVV--D---VMK----LMSTV
>EP00557_Chaetoceros_sp_GSL56|EP00557_Chaetoceros_sp_GSL56_P013410
MAIGLADGYFWNLAREIAVDVRAH--------------FLIIVPRQLSELDDHEI---NTQQK-------SREHSSRQKW--VTDICTMTTGEYPIFDIPTTITAVLMSLRDEG----------KNKKIDKEISTFTHRLAWQLX--------------------------KAKL
>EP00557_Chaetoceros_sp_GSL56|EP00557_Chaetoceros_sp_GSL56_P014152
MAIGLADGYFWNLAREIAVDVRAH--------------FLIIVPRQLSELDDHEI---NTQQK-------SREHSSRQKW--VTDICTMTTGEYPIFDIPTTITAVLMSLRDEG----------KNKKIDKEISTFTHRLAWQLK--------------------------KAKL
>EP00632_Arachnochrysis_sp_CCMP2950|EP00632_Arachnochrysis_sp_CCMP2950_P011488
VAGGLAEGYFLNFARYVA-DVA--------------LSFYVVVPQGPAHRETEGL---RE------------AVAGRAAP--------PARPRHVLFDVPTTLQVLHNARDAG---------NDAA------TLRFVARLEHRVDADPDAKPIVRVP--D---DVA----LEQEE
>EP00794_Sanderia_malayensis|EP00794_Sanderia_malayensis_P007946
LAVGLAWSYYFGYLKIVLPNLVENIN--------KSRQLFVLVPANCEVFDKVNDADRNIEFL-CSIEQNTAGIHVRKYVNTLYQVDVNGEQFYAAIEYATPLRTLAYMSKYK----ETGLSR---PEAQRQAYEFWQTTQDILEADQEMKKRIQFIYL-EEGSNEILKAAKAAL
>EP00794_Sanderia_malayensis|EP00794_Sanderia_malayensis_P011345
VADGLAWSYYFGYLKIVLPNLDSTLC--------KTDKIFIVIPKNCFCYESFTQADDRIKFT-NPIEENRGGVQRRIYKNSVYRITANGEEFYCLMEYATPLMSLYDMADNP----ESGLSR---EERDNQTVLFFKKLSKILENDR-CKKKYHIVLTSD-TANIMVREIKHSR
>EP00795_Rhopilema_esculentum|EP00795_Rhopilema_esculentum_P007680
PAVGLGWGFYFGYLKKVLPKFIHN----------TIDKLLILVPADCSIHHDISKADKRISYL-EPVRETVGGIRQRKYVHSCYRVDSDEGPFYAAIEYATPLNVLREMCSHK----KVGMSE---EERNSQTIVFYETMKMIMESDDSIKNHVEFVFI-NKNGDKIIETAKRII
>EP00795_Rhopilema_esculentum|EP00795_Rhopilema_esculentum_P016940
VAVGLAWSFYFGYLKLILPSIKETIN--------LTHKVFIIIPKDCNCFQSLADFDQNIQFT-HEQRISRAGIQMRVYKNSIYKITLSKQTFYCLMEFATPLLSMYEMEKEP----RCGFTT---ADKESQVTLFYKQLKMILEGDEKCRGRYHLVLLSSAKADVMAKEIMLSR
>EP00914_Ancora_sagittata|EP00914_Ancora_sagittata_P003355
----LAWNYYLNYLKRILPKMEQRLK--------IC------IVLQFNAEDD------KIKNV-HPVNFG---V-VRER-------DKQDRSYNCQVEFCTPVRTLYDMAEMN-------LLR---KDDLPDQNDLKTTLKKIKKDE-KL-ENIIIKTYDT----RKLSEINASD
>EP00914_Ancora_sagittata|EP00914_Ancora_sagittata_P023606
IGDGLAWSYYYGYLKLILPGLRQRA-----------KKFIAVLPETAKCPSTFEAEDPSIKT---DFLIDMSGNVKRSYKTTVHQVTDPSKVYLFLGEFCTPLRSLYEMCAGG----IAGLTA---EDRNHQTLLFREKVKEILHNATDCKD-FLLLPYRDVASILLCDAIEYEL
>EP00934_Nitzschia_sp_Nitz4|EP00934_Nitzschia_sp_Nitz4_P007051
MAMGLADGYYWNLVQEIAMDIRAN--------------FYILIPRHLDTKEDELI---GHFEK-------SRAESTRVKW--VTDILAPASTSPPLIDIPTTITALIMNLRADN----------INREIE-EVSSFAYRLAWQLK--------------------------RQQL
>EP00968_Pinguiococcus_pyrenoidosus|EP00968_Pinguiococcus_pyrenoidosus_P026429
PATGLAFSYFYNFVRPTAGNLRRDLEVDMEIS-RGKFELFILLPRNLTSHNSELV---TASKE-GLLKQGRPGDTHRPMF--VYFLDDEDKTCTGVIDIPTVVSSIVDRAEAQSR------I--DPPPEWKELLLFQNKLLKLIAEDEITRDRVRILSIPSFGR-DLFQEQIAAS
>EP00978_Attheya_sp_CCMP212|EP00978_Attheya_sp_CCMP212_P008752
-SRAVAEGYFLNFVRWKA-DLT--------------TSYLIIVPRKIDNMIAKQM---ID------------CCDFRKVG----------LPTMPMFDIPTALQPL--------------------------------RVVWLA---KKY-KYVRVV--D---VLK----LMSTV
>EP01102_Stenamoeba_stenopodia|EP01102_Stenamoeba_stenopodia_P002361
PGMGMALSYFYNFVLPTAANIRSEDEVDLEIS-RGNNVLFIFVPRDLTGADVTLR---NLLND-KTIIQGRPEGTHRPMF--VYFLSNVEKTCDGLFDLPTIISSIYERSKDQE------------LQNKQEILDFQNCLFSLIAGNPVTADKVKIISIPPTVA-EAT---KRVI
>EP01102_Stenamoeba_stenopodia|EP01102_Stenamoeba_stenopodia_P002362
PGMGMALSYFYNFVLPTAANIRSEDEVDLEIS-RGNNVLFIFVPRDLTGADVTLR---NLLND-KTIIQGRPEGTHRPMF--VYFLSNVEKTCDGLFDLPTIISSIYERSKDQE------------LQNKQEILDFQNCLFSLIAGNPVTADKVKIISIPPTVA-EAT---KRVI
>EP01114_Cavostelium_apophysatum|EP01114_Cavostelium_apophysatum_P019189
PGMGMAMSYFYNFVVPTAANLNSDENIDAEIK-RGEFQLLLFIPRNLEGSDAFLR---EIATK-NQVLQGKPGKTHRPMF--VYFLKNTEKTCSGLFDIPTIISSCWDRNQDEI-----------EHKDLKEIIDFQNQLVELVKSNPLTRGKVKLISVPSFEE-EAGSAYLSES
>EP01114_Cavostelium_apophysatum|EP01114_Cavostelium_apophysatum_P019190
PGMGMAMSYFYNFVVPTAANLNSDENIDAEIK-RGEFQLLLFIPRNLEGSDAFLR---EIATK-NQVLQGKPGKTHRPMF--VYFLKNTEKTCSGLFDIPTIISSCWDRNQDEI-----------EHKDLKEIIDFQNQLVELVKSNPLTRGKVKLISVPSFEE-EAGSAYLSES
>EP01114_Cavostelium_apophysatum|EP01114_Cavostelium_apophysatum_P019191
PGMGMAMSYFYNFVVPTAANLNSDENIDAEIK-RGEFQLLLFIPRNLEGSDAFLR---EIATK-NQVLQGKPGKTHRPMF--VYFLKNTEKTCSGLFDIPTIISSCWDRNQDEI-----------EHKDLKEIIDFQNQLVELVKSNPLTRGKVKLISVPSFEE-EAGSAYLSES
>EP01139_Manchomonas_bermudensis|EP01139_Manchomonas_bermudensis_P005385
MGQGSAWIYWTGYLADILPRFRRIGR--------SIPKLFILISLLGRHDARA---SYSSRPI-YPVIVTRSGTEDRPGRHSVYRLH-------FLVEFAASVRTMGIMRGDA--------------ELAVQTRAFYYALKEIWSHASTTIAASLVII-E---ADDQLKAVIASE
>EP10057_Bacteria_all|641009922.RUMTOR_01512
PSTSLAVGYFENFLKPVIQKLDA----CIAGKKYSAKRLEVAIPAKVSEDLRMWS---EYVYENHAVEKVTVDSSIRKIG--VNIDYGKNTGDLTVIDVPLTLSAAYRSVELALGVDYIGIEEIKELAKEKELNNFIKTVNNLILEDIYTRKSVSV----------------KYK
>EP10057_Bacteria_all|644929227.Dfer_1366
PSTILALGYFDNFVLPVSRELMQSK--SVEGLNFADFTLNIVIPDELPNNDEVIA-----YLGTHNLKEMKVETVTRKFN--FYLDYDYANQSLNLYDLPTTLGALKRAIEMAVPNSYYGESERERVFKKKEMNNFCRALTYLVGNNSITKKKVKI----------------VDV
>EP10057_Bacteria_all|649778979.Riean_1841
PSSTLAAVYYENFVKPTCLHIIQNGGIDDDGTKYENSTIKIIIPQKLTTDVNSQF---QLKKS-FQTKKLTFDYLGRPRN--IDVETLIQDGKLYVIDFPTVLSGINYAISNLLPNDFNSMSDDYELILNREFDRFIYTLNKLALGY---NNLITV---------------NEKD
>EP10057_Bacteria_all|650049096.HMPREF1026_01775
PSTSLAVGYFENFLKPVIQKLDA----CIAGKKYSAKRLEVAIPAKVSEDLRMWS---EYVYENHAVEKVTVDSSIRKIG--VNIDYGKNTGDLTVIDVPLTLSAAYRSVELALGVDYIGIEEIKELAKEKELNNFIKTVNNLILEDIYTRKSVSV----------------KYK
>EP10057_Bacteria_all|651146113.RIA_0308
PSSTLAAVYYENFVKPTCLHIIQNGGIDDDGTKYENSTIKIIIPQKLTTDVNSQF---QLKKS-FQTKKLTFDYLGRPRN--IDVETLIQDGKLYVIDFPTVLSGINYAISNLLPNDFNSMSDDYELILNREFDRFIYTLNKLALGY---NNLITV---------------NEKD
>EP10057_Bacteria_all|651329699.HMPREF0990_01908
PSTSLAVGYFENFLKPVIQKLDA----CIAGKKYSAKRLEVAIPAKVSEDLRMWS---EYVYENHAVEKVTVDSSIRKIG--VNIDYGKNTGDLTVIDVPLTLSAAYRSVELALGVDYIGIEEIKELAKEKELNNFIKTVNNLILEDIYTRKSVSV----------------KYK
>EP10057_Bacteria_all|651367089.HMPREF1025_00977
PSTSLAVGYFENFLKPVIQKLDA---VCIAGKKYSAKRLEVAIPAKVSEDLRMWS---EYVYENHAVEKVTVDSSIRKIG--VNIDYGKNTGDLTVIDVPLTLSAAYRSVELALGVDYIGIEEIKELAKEKELNNFIKTVNNLILEDIYTRKSVSV----------------KYK
>EP10057_Bacteria_all|2512834496.RA0C_0042
PSSTLAAVYYENFVKPTCLHIIQNGGIDDDGTKYENSTIKIIIPQKLTTDVNSQF---QLKKS-FQTKKLTFDYLGRPRN--IDVETLIQDGKLYVIDFPTVLSGINYAISNLLPNDFNSMSDDYELILNREFDRFIYTLNKLALGY---NNLITV---------------NEKD
>EP10057_Bacteria_all|2515433181.B045DRAFT_01194
PSTVVAISYFENFVTLVAEWIKNY-KIEINGVVYKSAKLKIVIPSNLDADKKR-A---TIFYKKKGLEDSEMETVHRLFP--IHVSSGD-GDQLVIYDMPTILNGIDKAINMYF-VGHIGKSSEQQLTEEHELNNFVRVLRLLIEQDAFCKECVEI----------------IEE
>EP10057_Bacteria_all|2515843606.B155DRAFT_00735
PSTALAIGYYNNFLKPLCEELYTNEEIDINGSNCSDFKVKIVLPKNLDSDIKKYA---QVYFKKNSLSQTSIQTRSRNYP--VFVVKSEPNGCVNIYDIPTTLDGIDKAIEILLRKGHIGKTSQQKLLEERELRNFESTLSHLIESDAYTKELIEI-----------------KE
>EP10057_Bacteria_all|2517580610.ASF519_02453
PSTVLAISYFEGFVKLAAEWLTENTGLEIDGTQYDKGILKIVMPDSLDADIKKCA---MLYYKKLGLKEAKIDTKQRSYP--IHFATKDGEDSLEIYDMPTILTGIDKAIDMYFRVGHIGKKIEQELAEENEMNNFRRVLQLLINEDAFCRECVVI------------------I
>EP10057_Bacteria_all|2518774349.B739_2202
PSSTLAAVYYENFVKPTCLHIIQNGGIDDDGTKYENSTIKIIIPQKLTTDVNSQF---QLKKS-FQTKKLTFDYLRRPRN--IDVETLIQDGKLYVIDFPTVLSGINYAISNLLPNDFNSMSDDYELILNREFDRFIYTLNKLALGY---NNLITV---------------NEKD
>EP10057_Bacteria_all|2521922030.G148_1713
PSSTLAAVYYENFVKPTCLHIIQNGGIDDDGTKYENSTIKIIIPQKLTTDVNSQF---QLKKS-FQTKKLTFDYLGRPRN--IDVETLIQDGKLYVIDFPTVLSGINYAISNLLPNDFNSMSDDYELILNREFDRFIYTLNKLALGY---NNLITV---------------NEKD
>EP10057_Bacteria_all|2523953452.H599DRAFT_01811
PADVLALGYVNNFLLPVITQLKEDGI--------KNPSLCIYKPKKINELEASKA---ELRNNSYLLQEVKLNMKARARD--IL-IIQKNQNKQIYFDFPNTLLSLLDYIDYKAESKANTSPDLKTELGISLITEFYKKVEELSKEKRINLNIKDL----------------NLF
>EP10057_Bacteria_all|2523953867.H599DRAFT_02226
PSTVLAIGYFYNFVSIVCESIHTKSDIKVDDAIFKKFELNIVIPKDLDADIKKRA---TVYFKSKTLKEIQFETSSRNFP--VFVTYDNQKDVLKLYDMPTTLGGIDKAIEMFMRKGHIGKTSQQKLLEERELRNFQTTLQNLIDNDAFCRNIVKI----------------QEE
>EP10057_Bacteria_all|2524412210.P48_03586
PTTALAIGYYKNFVAGMVDSLHNE-TLNYEGKDFTNFKLKIVIPNDLHGSIREKA---AQFYKKHGFSQNTLKTRFRPHP--AWFQLDTNAPNAVMYDMPSTLTGIDDAIEMILQKGYQGRTKLQGVIEQRELNNFRRVLQIQIDKSPFAKEVVEI----------------DEF
>EP10057_Bacteria_all|2530641125.D17P3_0076
PSSTLASVYHENFIKPTCQTIIEDNGIDTAGKKHTNCLVKIIIPNKINIDVNSQF---QLKNK-ISTNTLSFNYKGRPRN--ISIEVESSEENTTIIDFPTIISGIYYAISNLLPQDSETDSITYRNILARELDRFVNTLYKFIKGY---DEIVKI---------------YEDK
>EP10057_Bacteria_all|2533353261.I63B_0330
PSSTLASVYHENFIKPTCQTIIEDNGIDTAGKKHTNCLVKIIIPNKINIDVNSQF---QLKNK-ISTNTLSFNYKGRPRN--ISIEVESSEENTTIIDFPTIISGIYYAISNLLPQDSETDSITYRNILARELDRFVNTLYKFIKGY---DEIVKI---------------YEDK
>EP10057_Bacteria_all|2533356201.H5P1_0926
PSSTLASVYHENFIKPTCQTIIEDNGIDTAGKKHTNCLVKIIIPNKINIDVNSQF---QLKNK-ISTNTLSFNYKGRPRN--ISIEVESSEENTTIIDFPTIISGIYYAISNLLPQDSETDSITYRNILARELDRFVNTLYKIY-------------------------------
>EP10057_Bacteria_all|2533358297.SCC393_0690
PSSTLASVYHENFIKPTCQTIIEDNGIDTAGKKHTNCLVKIIIPNKINIDVNSQF---QLKNK-ISTNTLSFNYKGRPRN--ISIEVESSEENTTIIDFPTIISGIYYAISNLLPQDSETDSITYRNILARELDRFVNTLYKFIKGY---DEIVKI---------------YEDK
>EP10057_Bacteria_all|2534117561.RAYM_08575
PSSTLAAVYYENFVKPTCLHIIQNGGIDDDGTKYENSTIKIIIPQKLTTDVNSQF---QLKKS-FQTKKLTFDYLGRPRN--IDVETLIQDGKLYVIDFPTVLSGINYAISNLLPNDFNSMSDDYELILNREFDRFIYTLNKLALGY---NNLITV---------------NEKD
>EP10057_Bacteria_all|2539262846.HMPREF9996_01821
PSSTLASVYHENFIKPTCQTIIEDNGIDTAGKKHTNCLVKIIIPNKINIDVNSQF---QLKNK-ISTNTLSFNYKGRPRN--ISIEVESSEENTTIIDFPTIISGIYYAISNLLPQDSETDSITYRNILARELDRFVNTLYKFIKGY---DEIVKI---------------YEDK
>EP10057_Bacteria_all|2540567585.D7S_02394
PSSTLASVYHENFIKPTCQTIIEDNGIDTAGKKHTNCLVKIIIPNKINIDVNSQF---QLKNK-ISTNTLSFNYKGRPRN--ISIEVESSEENTTIIDFPTIISGIYYAISNLLPQDSETDSITYRNILARELDRFVNTLYKFIKGY---DEIVKI---------------YEDK
>EP10057_Bacteria_all|2541326748.HMPREF9331_02454
PSSTLAAVYYENFIKPTCSHIINNGGLDKNGYIYKKCTIKIIIPKKLTSDVNSQF---QIKAK-IETKELSFEYLGRPRN--INVEIIAEDGEVMIIDFPTILSGINYAISNLLPQDFNSMSVDYEAILSRELERFVYTLKKIALGF---DDLIKI---------------DEDN
>EP10057_Bacteria_all|2551889359.RASGDRAFT_01892
PSSTLAAVYYENFVKPTCLHIIQNGGIDDDGTKYENSTIKIIIPQKLTTDVNSQF---QLKKS-FQTKKLTFDYLGRPRN--IDVETLIQDGKLYVIDFPTVLSGINYAISNLLPNDFNSMSDDYELILNREFDRFIYTLNKLALGY---NNLITV---------------NEKD
>EP10057_Bacteria_all|2565659645.C801_03668
PSTVLAISYFEGFVKLAAEWLTENTGLEIDGTQYDKGILKIVMPDSLDADIKKCA---MLYYKKLGLKEAKIDTKQRSYP--IHFATKDGEDSLEIYDMPTILTGIDKAIDMYFRVGHIGKKIEQELAEENEMNNFRRVLQLLINEDAFCRECVVI------------------I
>EP10057_Bacteria_all|2565662210.C800_02148
PSTVLAISYFEGFVKLAAEWLTENTGLEIDGTQYDKGILKIVMPDSLDADIKKCA---MLYYKKLGLKEAKIDTKQRSYP--IHFATKDGEDSLEIYDMPTILTGIDKAIDMYFRVGHIGKKIEQELAEENEMNNFRRVLQLLINEDAFCRECVVI------------------I
>EP10057_Bacteria_all|2565676688.C825_02764
PSTVLAISYFEGFVKLAAEWLTENTGLEIDGTQYDKGILKIVMPDSLDADIKKCA---MLYYKKLGLKEAKIDTKQRSYP--IHFATKDGEDSLEIYDMPTILTGIDKAIDMYFRVGHIGKKIEQELAEENEMNNFRRVLQLLINEDAFCRECVVI------------------I
>EP10057_Bacteria_all|2565698000.C803_03162
PSTVLAISYFEGFVKLAAEWLTENTGLEIDGTQYDKGILKIVMPDSLDADIKKCA---MLYYKKLGLKEAKIDTKQRSYP--IHFATKDGEDSLEIYDMPTILTGIDKAIDMYFRVGHIGKKIEQELAEENEMNNFRRVLQLLINEDAFCRECVVI------------------I
>EP10057_Bacteria_all|2568714955.TMA01SDRAFT_02804
PSSVLASTYFENFIKYVNEYYINNGGFIYEGKKYGDCVFKIMIPETLSDNLNLQF---QEQNR-IGVEKISFGSTNRPRN--IGVDISIDENKLILIDFPTTLSGINHAISYLLPKEYREHSQDYKIILERELNKFIESLEIIFQNC---NDFIVI----------------ERF
>EP10057_Bacteria_all|2572200113.BO57DRAFT_04855
PSTALAIGYYNSFIKRVCEEIHSSECIELEGKKMKSFKIDVIIPETLDDNVGSFT---TLYNK-RYLSKATTVLGTRGYP--FHFKVDPPA--IHLSDIPSTLSTIVESLKLL-PSNQIGQDFDMDYLEMRELENFAKALKYLIGRNAATKGYVNV----------------TVK
>EP10057_Bacteria_all|2574465590.U735DRAFT_4451
PSSTLAYAYYENFIKYVCEHFVMNKGFEFQNKLHDNCKFKIMIPNTLPNDLNMAF---QIQNK-IGVEKISFGATGRVRN--VHVDVKIENGQLILLDFPTTLTGIDHAISNLLPNDYKNQTNDYKLILDRELNKFMSTLKKTIEEY---DDFV-I---------------IERI
>EP10057_Bacteria_all|2578767730.M067_1294
PSTVLAISYFENFVKLVAEWITNT-EIILGKKTYRAAKLKIIIPSNLDSDLKKRA---TIYYKKNSFELETLETVHRRYP--IYISAKDETDILEISDMPTILNGIDKAIDMYFRVGHIGKSNDQQLTEERELGSFIRVLQLLIDQDAFCRECVEI----------------KQE
>EP10057_Bacteria_all|2585882700.GQ40DRAFT_2620
PSSTLAHAYYENFVKYVCEHYVKNNGFIYKGTNYSDCKLKIIIPYKLPNDLNLAF---KIQNE-IGVDKLSFSANGRPRN--VYVDAQVIDGKLILLDFPTTLTGIDYAISNHLPKDFKNQTKDYNLIIERELNKFIETLNKILVDF---ERFVDI----------------SRI
>EP10057_Bacteria_all|2586917340.AT45DRAFT_00248
PSNTLAFGYFENFVKAICSKIINDGNLEIEGMNFTTCSFDIIIPNKIDDDINLQF---EIKKK-IGVKEAVIKCSGRDRK--FHVNIEKDSGEIKIHDFPTTLTGINYAIKELLPEEFKKNGKEYQNILNRELNKFAHTLQNLIDSL---SDFVTI---------------V-RQ
>EP10057_Bacteria_all|2587159478.JCM13650DRAFT_01092
PSTVVAISYFENFVTLVAEWIKNYEKIEINGVVYKSAKLKIVIPSNLDADKKR-A---TIFYKKKGLEDSEMETVHRLFP--IHVSSGD-GDQLVIYDMPTILNGIDKAINMYF-VGHIGKSSEQQLTEEHELNNFVRVLRLLIEQDAFCKECVEI----------------IEE
>EP10057_Bacteria_all|2587722571.Q45DRAFT_1290
PSSTLAYAYYENFVKYVCEHYVKNNGFIYHETNYSDCKLRIIVPHKLPNDLNLAF---KIQND-IGVDKLSFSANGRPRN--VYVDAKVINGKLILLDFPTTLTGIDYAISNHLPKDFKNQTADYNLIIERELNKFIATLNKILADF---DRFVEI---------------V-RS
>EP10057_Bacteria_all|2588554895.M949_0415
PSSTLAAVYYENFVKPTCLHIIQNGGIDDDGTKYENSTIKIIIPQKLTTDVNSQF---QLKKS-FQTKKLTFDYLRRPRN--IDVETLIQDGKLYVIDFPTVLSGINYAISNLLPNDFNSMSDDYELILNREFDRFIYTLNKLALGY---NNLITV---------------NEKD
>EP10057_Bacteria_all|2596408080.LY14DRAFT_0017
PTTALAIGYYKNFIAGLVDSVQNT-VLKINNLKFTKFKLKVIMPKDLKGLIREKA---DQFYRRHGFIENTMETKFRKHP--AWFHIDEHAPQAIMYDMPSTLTGVDDAIEMILQKGFQGRTQLQEVIEQRELNNFRRVLQIQIDRSPFAQEIVEI----------------DEF
>EP10057_Bacteria_all|2597234634.LZ06DRAFT_2594
PTTALAIGYYKNFISDLVESVQTA-KMTIDGTEYTDFKLKVVIPADLKGMIREKA---QVFYKRNGFSANAMEAKFRKHH--LWFQLDKKAPIAIMYDMPSTLTGIDDAIELILQKSYKGRTKIQELIEQKELNNFRRVLQMQIDSSPFAQETVEI----------------DEF
>EP10057_Bacteria_all|2600555872.Ga0034563_00860
PSTVLAISYFEGFVKLAAEWLTENTGLEIDGIKYDKGILKIVMPNSLDADIKKSA---MLYYKKLGLKETKIDTKQRSYP--IHFATKDGDDSLEIYDMPTILTGIDKAIDMYFRVGHIGKKIEQELAEENEMNNFRRVLQLLINEDAFCRECVII----------------E--
>EP10057_Bacteria_all|2619110866.Ga0055953_108202
PSTVLAIGYFENFVSMVCDSLHGLDEININGKIYDDFQFNIVIPKDLDADIKKRA---KIYFKKKKLEETKIDSNGRAYP--IYIQFDENGKTLILFDMPTTIGGIDKAIEMYMRKGHIGKTEQQQLLEDRELRNFKTTLVNLVNNNAFTKDTVKV-----------------EE
>EP10057_Bacteria_all|2619918617.Ga0073621_1471
PSATLASVYLENLIAPTCRFLIENGGYELDGIKYKKCKLHILVPDRINQDVNLQF---ELKSS-IETKNVSFKYAGRPRN--ISIDTQIKDEILVFIDFPTIITGINYAISNLLPNDFNRLSPDYDSILERELRRFITTLKKLLIGF---DEMVIV---------------RETD
>EP10057_Bacteria_all|2619920444.Ga0073622_101351
PTTALAIGYYKNFVAGLVESAQEA-TLEFDGVKYSDFKLKVVIPKDLHGMIREKA---AQFYKRHGLVENAMKTKFRNHP--VWFQLVPKAPTAMLFDMPSTLTGIDDAIELILQKGFHGRTKMQEVIEQRELNNFRRVLQMQIDKSPFAQATVEI----------------DEF
>EP10057_Bacteria_all|2620490221.Ga0066357_102350
PSATLASVYYENLIVPICRFIIDNNGFTKGDTHYQKCKLNIIVPERINQDVNLQF---ELKGL-FTTENVSFKYSGRPRQ--ISVDTQIKNDTLEFIDFPTIITGINHAISNLLPNDFNKQSPDYSSILDRELRRFITTLKKLLIGF---DEMVNV---------------RDSE
>EP10057_Bacteria_all|2620728750.Ga0054581_10419
PSTVLAIGYYENFVSTVCDALHSLPTIKLNGIEYKDFVFNIIIPNDLDADIKRRA---QIYFKKMDIHEVKIDTNGRSFP--LYLQIDNSGDVAVLYDMPTTLGGIDKAIEMYMKKGHIGKTSQQQLLEERELRNFKTTLINLINNNSFTKTFVKV------------------E
>EP10057_Bacteria_all|2622875815.Ga0070571_1178
PTTALAIGYYKNFVADLVESVQTA-KLEFNGIEYTDFKLKVVIPSDLKGMIREKA---AIFYKRNGFLANDMKAKFRKHH--LWFQLDPKAPTAIMYDMPSTLTGVDDAIELILQKSYKGRTKMQEVIEQKELNNFRRVLQLQIDSSPFAQLTVEI----------------DEF
>EP10057_Bacteria_all|2623152775.Ga0070601_0064
PSTVLAIGYYENFVSTVCDALHSLPTIKLNGIEYKDFVFNIIIPNDLDADIKRRA---QIYFKKMDIHEVKIDTNGRSFP--LYLQIDNSGDVAVLYDMPTTLGGIDKAIEMYMKKGHIGKTSQQQLLEERELRNFKTTLINLINNNSFTKTFVKV------------------E
>EP10057_Bacteria_all|2623612695.Ga0070572_0368
PSATLAAVYFENLVAPTCKFLIKNKGYKLNGIQYEKFKLKIIIPDKIVVDPNIAF---EIKSK-LSTTKIDIDYSGRPRS--IHHETIIKDNIIEFIDFPTIITGINFAISNLLPSEFNDLTSDYNLIVERELEKFILTLKQLLLNF---DEDVEI---------------REGT
>EP10057_Bacteria_all|2624319773.Ga0077528_101611
PAFALAVGYFKNFIFPAITQIKENGE--------VNPKICIYKPKHFDELTSTKA---ELTNKKYNLSEINLSLKARARD--IL-TLNKKSKIHSYFDFPNTLLSLYSYVDFKIASSNNNSSEKKKKFVELLIEQFYLKLNELIQENNLTNNITNL----------------QGL
>EP10057_Bacteria_all|2625036409.Ga0078228_10457
PSATLASVYFESLVVPICKYVIENDGFDLGEVKHKKCVLNIIIPEKISLDVNIQF---EMKRG-IEMENVSFKYAGRPRF--ISIETKIKDGVLEFVDFPTILAGINHAIQNLMPTDFNAMSPDYELILDRELKRFITTLKTLLLGF---DEMVCI---------------RSMV
>EP10057_Bacteria_all|2628103216.Ga0079940_100668
PSVALAIGYYQSFIKRVARFIYENPNSCLE--KNVKKKILITIPTGLTDDMNQAA---ASYYS-IGYDTDAIAFPKRSYS--IRYF--VQGEEILIGDIPTTLDSLRECIKLLLFDSSLGDSSVKLLAENKELRNFKKALDYLISQNVFTQQLVTT---------------WAEK
>EP10057_Bacteria_all|2629398417.Ga0077282_11501
PSATLASVYFESLVVPICKYVIENDGFDLGEVKHKKCVLNIIIPEKISLDVNIQF---EMKRG-IEMENVSFKYAGRPRF--ISIETKIKDGVLEFVDFPTILAGINHAIQNLMPTDFNAMSPDYELILDRELKRFITTLKTLLLGF---DEMVCI---------------RSMV
>EP10057_Bacteria_all|2630660691.Ga0078677_111947
PSSTLAAVYYENFVKPTCLHIIQNGGIDDDGTKYENSTIKIIIPQKLTTDVNSQF---QLKKS-FQTKKLTFDYLGRPRN--IDVETLIQDGKLYVIDFPTVLSGINYAISNLLPNDFNSMSDDYELILNREFDRFIYTLNKLALGY---NNLITV---------------NEKD
>EP10057_Bacteria_all|2641722961.Ga0098656_107342
PSSTLAAVYYENFVKPTCLHIIQNGGIDDDGTKYENSTIKIIIPQKLTTDVNSQF---QLKKS-FQTKKLTFDYLRRPRN--IDVETLIQDGKLYVIDFPTVLSGINYAISNLLPNDFNSMSDDYELILNREFDRFIYTLNKLALGY---NNLITV---------------NEKD
>EP10057_Bacteria_all|2648913936.Ga0069578_17916
PSTVIAISYFEGFVKLAAEWIMNN-NLELEDRKYKGGTLYIKIPDTLDADKKS-A---MLFYRKQGLHEAKMTTGHRHYP--IHFVAEE-DDILEIYDMPTILSGIDKAIDMYF-IGHIGKSNQQKLAEDNEMSNFRRVLQLLINEDAFCRECVRI----------------I--
>EP10057_Bacteria_all|2651290302.Ga0069584_10296
PSTVIAISYFEGFVKLAAEWIMNN-NLELEDRKYKGGTLYIKIPDTLDADKKS-A---MLFYRKQGLHEAKMTTGHRHYP--IHFVAEE-DDILEIYDMPTILSGIDKAIDMYF-IGHIGKSNQQKLAEDNEMSNFRRVLQLLINEDAFCRECVRI----------------I--
>EP10057_Bacteria_all|2653570078.Ga0075211_103233
PSTALAYGYFKNFVEKTVKRLLDK-----------KFAFTILIPDDLSDDMFNKV---AGKRLKSGWVKLQV-ADDRDYD--FSVDISKAEHEMHLVDIPYTLNALNMAIDLYSAKEHLGKNTREQVLEYREIRNFKRTLEYLIKKSAICKDIVKI----------------VDV
>EP10057_Bacteria_all|2671579106.Ga0116949_11819
PSTALAIGYYNSFIKRVCEEIHSNNSITIEEK-EKSFKINIVIPATLDDSVGNFT---MLYNKKHELKGASTATSKRGYP--FHFKVDP-PDQIHISDIPGTLSTIVECLKLYLPTGLVGFNIDMAYLEKRELQNFTQVLKFLIERNVATNGFVEV----------------TAK
>EP10057_Bacteria_all|2682462656.Ga0128246_11079
PSSTLASVYHENFIKPTCQTIIEDNGIDTAGKKHTNCLVKIIIPNKINIDVNSQF---QLKNK-ISTNTLSFNYKGRPRN--ISIEVESSEENTTIIDFPTIISGIYYAISNLLPQDSETDSITYRNILARELDRFVNTLYKFIKGY---DEIVKI---------------YEDK
>EP10057_Bacteria_all|2682739943.Ga0129020_12563
PSTVIAISYFEGFVKLAAEWIVTEMTTEIDGKTYTSGKLYIKMPETLDTDIKKSA---MLFYKKQGLNETQMSTNHRNYP--IHIVSKEEGDTLEVYDMPTILSGIDKAIDMYFRVGHIGKTTEQQLAEDNEMNNFKRVLQLLINEDSFCRECVEI------------------L
>EP10057_Bacteria_all|2685888458.Ga0104551_2190
PSATLASVYYENLIIPICRYIIENDGYTKDGKHYKKCRINIIIPDRINQDVNLQF---ELKAT-FTTENVSFKYSGRPRQ--ISIDTQIKNETLEFIEFPTIITGINHAISNLLPNDFNRQSPDYNTILDRELRRFITTLKLLLIGF---DEMVNV---------------RESE
>EP10057_Bacteria_all|2686056644.Ga0104533_3792
PSSTLASVYFENFIKPTCTHLVNNDGLDDEGTKYKECKLKIIIPERLTTDVNLQF---QIKRK-FSLKKLSFDYAGRPRN--IEVEAIINDNKVFIIDFPTVLSGINYAISNLLPNDFNKMSPDYDSIIQREFERFIYTLKKLALGF---DSFIEI---------------KEQE
>EP10057_Bacteria_all|2686404904.Ga0115473_102625
PSTALAYGYFSNFVQRTTERLLDK-----------KQGFTILLPHDLSDNMFNKV---KAKRLRDNWQKMKL-AEDRDYD--FSIDTSKAVHDFHLVDIPFTLNALYKAIEIYSAKEYIGKTGKESILEYREIRNFKRTLEYLISTHAITTGIVNI---------------IVSI
>EP10057_Bacteria_all|2688296686.Ga0123689_111640
PSSTLASVYHENFIKPTCQTIIEDNGIDTAGKKHTNCLVKIIIPNKINIDVNSQF---QLKNK-ISTNTLSFNYKGRPRN--ISIEVESSEENTTIIDFPTIISGIYYAISNLLPQDSETDSITYRNILARELDRFVNTLYKFIKGY---DEIVKI---------------YEDK
>EP10057_Bacteria_all|2694664458.Ga0115459_0257
PSTALAIGYYNSFLKRVCEELHTTESIEIEGKKMKSFKIDVIIPESLDDNVGNFT---TLYNK-KHLSKATTIRGARGYP--FHFKIDPPA--IHLSDIPSTLSTIVESLKLL-PTNLVGQDFDLDYLEKRELENFAKVLKYLISRNVATREYIAV----------------SAS
>EP10057_Bacteria_all|2694988876.Ga0131218_1205
PSSTLAAVYYENFIKPTCSHIINNGG-DKNGYIYKKCTIKIIIPKKLTSDVNSQF---QIKAK-IETKELSFEYLGRPRN--INVEIIAEDGEVMIIDFPTILSGINYAISNLLPQDFNSMSVDYEAILSRELERFVYTLKKIALGF---DDLIKI---------------DEDN
>EP10057_Bacteria_all|2700462282.Ga0131138_2681
PSSTLASGYFENLLLPTCKFLIENDGFEVDGVKYKDCKIQVIIPSRLNPDVNLQF---ELKRG-FNSKNVSFNYAGRPRF--ISLETEIKDDKLVFIDFPTTLSGINYAISNLLPNDFNSMSSDYEAIISREIERFIYTIKQLALSF---DTLIEI---------------KREQ
>EP10057_Bacteria_all|2709964249.Ga0155014_1024
PSAALALGYFENFVQKLAKKLI-------------PFSLKIVLPGNINDI-H--T---L-LYKRNNPDE--IEK-----------------TREAYWDIPTTLQTLNKLINMIIPSSEIGMNPE-----KQELRNFKGTLEVLIER-----GNVSL---------------PIQT
>EP10057_Bacteria_all|2710485422.Ga0155360_12232
PSAALALGYFENFVQKLAKKLI-------------PFSLKIVLPGNINDI-H--T---L-LYKRNNPDE--IEK-----------------TREAYWDIPTTLQTLNKLINMIIPSSEIGMNPE-----KQELRNFKGTLEVLIER-----GNVSL---------------PIQT
>EP10057_Bacteria_all|2710805641.Ga0155500_11430
PSAALALGYFENFVQKLAKKLI-------------PFSLKIVLPGNINDI-H--T---L-LYKRNNPDE--IEK-----------------TREAYWDIPTTLQTLNKLINMIIPSSEIGMNPE-----KQELRNFKGTLEVLIER-----GNVSL---------------PIQT
>EP10057_Bacteria_all|2718374542.Ga0171597_101538
PSNTLAYGYFENFIKALCVKIVQDGKLKIKDAEYDKCKFQIIIPKKIDEDINLQF---EIKRE-TGVEQVQIECLGRPRP--FQVNSKLETGELLIIDFPSTLTGINYAIRELLPEEYKTFGDEYENILNRELEKFVYTLNGLIKSF---DDFIEI---------------V-RV
>EP10057_Bacteria_all|2718681765.Ga0175518_112086
PSSTLAAVYYENFVKPTCLHIIQNGGIDDDGTKYENSTIKIIIPQKLTTDVNSQF---QLKKS-FQTKKLTFDYLGRPRN--IDVETLIQDGKLYVIDFPTVLSGINYAISNLLPNDFNSMSDDYELILNREFDRFIYTLNKLALGY---NNLITV---------------NEKD
>EP10057_Bacteria_all|2719779365.Ga0175986_111705
PSTVLAIGYFENLVNIICESLNMLPKLEVSGKEYKKFKFTIVIPKDLDANIKKRA---KIYFKQKSLIEIEIPTSSRNYP--IHIQFD-SDDILHLYDMPTTIGGIDKAIEMFMRKGHIGKTDQQKLLEERELRNFKTTLENLIATDAFAKEMVEV----------------IEE
>EP10057_Bacteria_all|2722955217.Ga0175024_112116
PSSTLAAVYYENFVKPTCLHIIQNGGIDDDGTKYENSTIKIIIPQKLTTDVNSQF---QLKKS-FQTKKLTFDYLGRPRN--IDVETLIQDGKLYVIDFPTVLSGINYAISNLLPNDFNSMSDDYELILNREFDRFIYTLNKLALGY---NNLITV---------------NEKD
>EP10057_Bacteria_all|2725874479.Ga0126229_105192
PSSTLAAVYYENFVKPTCLHIIQNGGIDDDGTKYENSTIKIIIPQKLTTDVNSQF---QLKKS-FQTKKLTFDYLGRPRN--IDVETLIQDGKLYVIDFPTVLSGINYAISNLLPNDFNSMSDDYELILNREFDRFIYTLNKLALGY---NNLITV---------------NEKD
>EP10057_Bacteria_all|2728687736.Ga0127024_101275
PADVLALGYVNNFLLPVITQLKEDGI--------KNPSLCIYRPDKINELEASKA---ELTNKKYFLQEIKLNLKARARD--IL-TIQKNDSKQIYFDFPNTLLSLINYIDYKAESKANTSTEIKAELGINLISEFYKKVEELAKEKRIFKNIKDL----------------NLF
>EP10057_Bacteria_all|2731143813.Ga0128250_101050
PSSTLASVYHENFIKPTCQTIIEDNGIDTAGKKHTNCLVKIIIPNKINIDVNSQF---QLKNK-ISTNTLSFNYKGRPRN--ISIEVESSEENTTIIDFPTIISGIYYAISNLLPQDSETDSITYRNILARELDRFVNTLYKFIKGY---DEIVKI---------------YEDK
>EP10057_Bacteria_all|2731149251.Ga0128252_12433
PSSTLASVYHENFIKPTCQTIIEDNGIDTAGKKHTNCLVKIIIPNKINIDVNSQF---QLKNK-ISTNTLSFNYKGRPRN--ISIEVESSEENTTIIDFPTIISGIYYAISNLLPQDSETDSITYRNILARELDRFVNTLYKFIKGY---DEIVKI---------------YEDK
>EP10057_Bacteria_all|2731877973.Ga0181043_13138
PSTVLAIGYFYNFIQLVCDSIGSGYEMSVNGKNYTNAKLKIVLPKDLDSDLKKKA---TIYHKKNSFEQLQIETKHRQYP--LYVSIDSHYDSLILSDMPTTLNGIDKAIDMYLRVGHIGKSTEQKLLEERELRNFEMVLRKLVANDAFCKEFVEF----------------TEP
>EP10057_Bacteria_all|2735805876.Ga0183459_104320
PSTALAIGYYNSFIKRVCEEIHGSECVELEGKKIKSFRVDVVIPETLDDNVGNFT---TLYNK-RYLSKATTLLGTRGFP--FHFKVDPPA--IHLLDIPSTLSTIVESLKLL-PSNQVGQDFDMDYLEMRELENFAKVLKYLIGRNAATKGYVNV----------------TVK
>EP10057_Bacteria_all|2739647165.Ga0189741_3073
PSATLASGYFENLLLPTCKYIIDQDGFDYESVQYRDCIIKVIIPNRLNTDVNLQF---ALKRN-YQTKTVSFQYAGRPRN--INLDTEIKDGKLIFIDFPTTLSGINYAISNLLPNDFNSMSVDYETIIEREIERFVYTLKQLALGV---DTLLEI----------------ERI
>EP10057_Bacteria_all|2742562186.Ga0132309_103624
PSTSLAIGYFNSFLSKLSKYIFKKD--CVLN-KANSVIIKVLIPKELSDDVGAKA---FVYYT-KKLQ--EIGEVKRPFP--VRYYKS-SENELSIIDIPTTLNAIRSSINLLVPDTGIGINKDKIRLERKELENFKRTLEFLIIQNDYAKNIVKV----------------WLE
>EP10057_Bacteria_all|2743773958.Ga0132649_105923
PSTALAIGYYNGFIKKVCEKVHKTKSILIDGKKVKNFKINVVIPENIDDNVGDFI---TLYNQ-HHLTKATTELDDRGYP--FHFKVDPPP--IHISDIPNTLSTIVEALKLL-PPKSVGRDYDIEHLERRELENFANVLIFLIEKNTITKKVVTV----------------RVT
>EP10057_Bacteria_all|2771437861.Ga0255788_10433
PSTVIAISYFEGFVKLAAEWIMNSRNIEVEGKSYKKCILYIKIPETLDADIKKSA---ILFYKKQGLHETEITTGHRNYP--IHFEAKDSNDTLEIYDMPTILSGIDKAIDMYFKVGHIGKTNQQQLAEDNEMNNFKRVLQLLINEDAFCRECVKI------------------I
>EP10057_Bacteria_all|2771484051.Ga0244642_101429
PSNTLAYAYYENFVKHVCEHYVKNNGFTYKNNNYPDCKLRIIIPYKLPNDLNLAF---NIQND-IGVDKLSFSAFGRPRN--VYVDAKVVGGKLILLDFPTTLTGIDYAISNHLPKDYKHQTDDYNLIIERELNKFIDTLNKILTDF---DEFVEI---------------V-RS
>EP10057_Bacteria_all|2773508212.Ga0260589_11165
PSATLASVYFENLVVPICRYLIENNGFETKQKHFKKCRVKIIIPEKINKDVNLQF---ELKSS-IETENVSFKYAGRPRY--ISIDTKIENDVLEFIDFPTIITGINHAISNLLPHDFNRLSPDYNSILERELRRFITTLKKLLIGF---DEMVEV---------------REGN
>EP10057_Bacteria_all|2775577249.Ga0265285_103241
PTTALAIGYYKNFIADLVESVHTA-TMKIDGVEYTEFKLKVVIPNDLKGLIREKA---HIFYKRNGFSANAMKAKFRKHH--LWFQLDPKAPTAIMYDMPSTLTGIDDAIELILQKNFTGRTRIQELIEQRELNNFRRVLQMQIDNSPFAQQTVEI----------------DEF
>EP10057_Bacteria_all|2776772259.Ga0263873_111377
PSTVLAIGYFENFVSMVCDALHGSDKIEINGKVYKDFQFNIVVPKDLDADIKKRA---KIYFKKMKFEETKIETNGRSYP--IYIQFDENGDTLVLFDMPTTIGGIDKAIEMYMRKGHIGKSEQQQLLEDRELRNFKTTLVNLVNNNAFTKDTVRV-----------------EE
>EP10057_Bacteria_all|2784151568.Ga0302329_112938
PSAALALGYFENFVQKLAKKRLED---------DIPFSLKIVLPGNINDI-HSTT---L-LYKRNNPSDEIVEKTS---------------RGEAYWDIPTTLQTLNKLINMIIPSSEIGMNPEKQ---STELRNFKGTLEVLIELCPASRGNVSV---------------PIQT
>EP10057_Bacteria_all|2789811493.Ga0266358_10819
PSTSLAIGYYENFLKKIDQLMMEV---KIDGKTYDDYEFNIFIPERITDLRNLLT---R------NYKKVTIQTRFRPFP--FYVE----EAKLVFYDIPTTLLSSRKAIRKLVTSEFFGKNEDRLKLEQREIINFEMTLRYLIND-----------------------------
>EP10057_Bacteria_all|2789887385.Ga0266361_10519
PSTSLAIGYYENFLKKIDQLMMEV---KIDGKTYDDYEFNIFIPERITDLRNLLT---R------NYKKVTIQTRFRPFP--FYVEGA-MEAKLVFYDIPTTLLSSRKAIRKLVTSEFFGKNEDRLKLEQREIINFEMTLRYLINDND--------------------------I
>EP10057_Bacteria_all|2790626827.Ga0266140_11043
PSSTLAYAYYENFIKYVCEHLITNKGFEFKSQLYRDCRFKIMIPKTLPNDLNMAF---QIQNK-IGVEKISFGSTGRVRN--VHVDVKIEDGRLVLLDFPTTLTGIDHAISNLLPNDYKNQTDDYKLILDRELNKFISTLNKTLEEY---DDFVSI----------------ERV
>EP10057_Bacteria_all|2790831227.Ga0308913_100293
PSSVLASTYFENFIKYVNEYYINNGGFTYEGKKYDDCVFKIMIPETLSDNLNLQF---QEQNR-IGVEKISFGSTNRPRN--IGVDISIDENKLILIDFPTTLSGINHAISYLLPKEYREHSQDYKIILERELNKFIESLEIIFQNC---NDFIVI----------------ERF
>EP10057_Bacteria_all|2790833744.Ga0308913_101927
PSSTLASGYFENLLFPTCKYLIENNGFKIKNTRYENCKIRVIIPSRLSADVNLQF---ELKRN-FDTQKVSFNYAGRPRF--IHFDTEIINNELIFVDFPTTLSGINYAISHLLPNDFNTMSPDYDTIINREVERFIYTIKQLALGV---DSMIEI---------------VEKQ
>EP10057_Bacteria_all|2792180374.Ga0309199_110134
PSSTLASGYFENLLLPTCKYLIENDGFEVDGVKYKDCKIQIIIPNRLNPDANLQF---ELKRG-FNSKNVSFHYAGRPRF--ISMETEIKDDKLVFIDFPTTLSGINYAISNLLPNDFNSMSSDYEAIISREIERFIYTIKQLALSF---DTLIEI---------------KREQ
>EP10057_Bacteria_all|2792382247.Ga0309159_101297
PAYALALGYVKNFIEPAIIQLVENGI--------KNPIFYIYKPENISELYIQKA---TIKNKSFEVNELQLNLKGRARD--IL-TIQKSKTKMIYFDFPNTLLSLSSYIDFKIASRENETSSEKVELTNILFDKFYAKVDELLKDENLDTYIKNL----------------LSF
>EP10057_Bacteria_all|2792649140.Ga0309161_111188
PSTSLAIGYFENFLKRLCRQLES-----------AKATVEIVIPDTVKENWVSWS---QIYYKRRNAKKFLVSEPGREIP--VYIDKDLYQGDIYIIDIPLTLCSAFEAVNMIMKKDYIGETASIIASKEREVRNFIKTLECLKENEPYIKKVCQI----------------RFA
>EP10057_Bacteria_all|2799427151.Ga0310584_108224
PSSTLASVYFENLISPTSRYLIENGGFEEGGVKYEDCVIKIIIPSKLNSDLNLQF---EIKKK-RSTKSVSFSYAGRPRY--INLETEIQYGKLIFIDFPTILTGINYAIQNLLPNDFNSMSQDYELILSRELEKFVITVKDLALGF---DEMIQF---------------ERIE
>EP10057_Bacteria_all|2800306517.Ga0313276_10169
PSTVIAISYFENFVKLVSDWINENLNIPCGEKSYSSAKLRIVIPSNLDADIKKRA---SLYYRKQGLADSAINSKGRNYP--VHFADKIEDSEMVIYDMPTILNGIDKAIDMYFRAGHIGKSEDQQFAEEREMGNFERVLRLLIQQDAFCRECVEI----------------EEQ
>EP10057_Bacteria_all|2800731183.Ga0313508_15007
PSTVIAISYFEGFVKLAAEWLVENTELMINNHKFNKASLKIVMPESLDTDIKRSA---MMYYKRHGLEEARIDTKHRNYP--IHFASKTEDGILEVYDMPTILTGIDKAIDMYFRVGHIGKTNEQKLAEDHEMNNFKRVLQLLINEDAFCRECVEI----------------EQP
>EP10057_Bacteria_all|2800976403.Ga0313329_10593
PSTVLAIGYFDNFVKLVAGWISQNTNLEVGGKKYVSAKLKIVIPSDLDADIKSRA---TIYYRNQGFDENQLQTIHRSFP--IHVSTIEEGDALEIYDMPTTLNGIDRAIDLYFRKGHLGKSEEQQLAEEHEMANFENVLQFLISQDAFCKSCVEI----------------VHE
>EP10057_Bacteria_all|2804766972.Ga0258707_111189
PSSVLASTYFENFIKYVNEYYINNGGFIYEGKKYGDCVFKIMIPETLSDNLNLQF---QEQNR-IGVEKISFGSTNRPRN--IGVDISIDENKLILIDFPTTLSGINHAISYLLPKEYREHSQDYKIILERELNKFIESLEIIFQNC---NDFIVI----------------ERF
>EP10057_Bacteria_all|2807803812.Ga0302903_110142
PSTVLAISYFEGFVKLAAEWLTENTGLEIDGTQYDKGILKIVMPDSLDADIKKCA---MLYYKKLGLKEAKIDTKQRSYP--IHFATKDGEDSLEIYDMPTILTGIDKAIDMYFRVGHIGKKIEQELAEENEMNNFRRVLQLLINEDAFCRECVVI------------------I
>EP10057_Bacteria_all|2808178381.Ga0302861_1576
PSTSLAVGYFENFLKPVIQKLDE---ICIAGKKYSDKRLEVAIPAKVSEDLRMWS---EYVYENHAVEKVTVDSSIRKIG--VNIDYGKNTGDLTVIDVPLTLSAAYRSVELALGVDYIGIEEIKELAKEKELNNFIKTVNNLILEDIYTRKSVSV----------------KYK
>EP10057_Bacteria_all|2810445925.Ga0317262_1248
PSSTLAAVYYENFIKPTCSHIINNGG-DKNGYIYKKCTIKIIIPKKLTSDVNSQF---QIKAK-IETKELSFEYLGRPRN--INVEIIAEDGEVMIIDFPTILSGINYAISNLLPQDFNSMSVDYEAILSRELERFVYTLKKIALGF---DDLIKI---------------DEDN
>EP10057_Bacteria_all|2819413222.Ga0242586_0197
PSATLAAVYFENLVSPICKFVIENDGFESKGSTYKNCRLNIIVPEKIHGDVNLQF---EMKRQ-IATENVSFKYAGRPRY--ISIDTQIKDDTLVFIDFPTILTGINHAIANLLPNDFNNLSPDYNAILDRELRRFITTLKKLLIGF---DEMVFV---------------RDSS
>EP10057_Bacteria_all|2819679791.Ga0365422_10553
PSTALAIGYYNSFVKKVCEEVHRTQYVSI--DSKKDFLINVIIPESLDDNVDFTM---L-YNRKHQLQKASTSSQGRGYA--FHFKVEPTQHSLQILDVPGTLSTIVESLKLY------GTDFDVERLEKRELFNFAKTLKYLVGKNSITKGNVKI----------------HVT
>EP10057_Bacteria_all|2825907260.Ga0263412_1222
PSTVIAISYFEGFVKLAAEWIVTEMTTEIDGKIYTSGKLYIKMPDTLDTDIKKSA---MLFYRNQGLNEAQMSTNHRNYP--IHIVSKQEGDTLEVYDMPTILSGIDKAIDMYFRVGHIGKTTEQQLAEDNEMNNFKRVLQLLINEDSFCRECVEI------------------L
>EP10057_Bacteria_all|2828953352.Ga0376221_361
PSTVLAIGYFENFISKIFTSLLQKSVVKVNGKEFQSFTFTIVIPDSLGEKANLET---V-K--IKELQQIV-VHSIRDFP--FYVRAD---FEELLYDVPTTLLSSRKAIELLLSKPFIGQSWDQEKLERREIRNFRLALESLLKDNK--------------------------V
>EP10057_Bacteria_all|2831832308.Ga0347790_1695
PSSTLASVYFENLISPTCRYLIEQGGFEEEGTTYKACIIKIIIPKKLNTDLNLQF---EIKNG-LSTKNVSFHYAGRPRF--INLETEIKDNKLIFIDFPTILAGINYAIQNLLPNDFNAMSEDYESILSRELERFIVTLKDLALGF---DEMITF---------------EKIE
>EP10057_Bacteria_all|2833437660.Ga0335735_810
PSTVIAISYFENFIKLLADEIIRQGKIQIGDKIYKSAKIRIVIPRTLDADMKRQA---TIYFR-KIFESCPITTVHRSYP--IYVESTSNKDEAIIADMPTILSGIDKAIDMF-RVGHIGKTQEQQLTEERELNNFTRVLSLLISQEAFCREIVEI----------------DDN
>EP10057_Bacteria_all|2834336553.Ga0366277_2045
PSSTLAAVYYENFVKPTCLHIIQNGGIDDDGTKYENSTIKIIIPQKLTTDVNSQF---QLKKS-FQTKKLTFDYLGRPRN--IDVETLIQDGKLYVIDFPTVLSGINYAISNLLPNDFNSMSDDYELILNREFDRFIYTLNKLALGY---NNLITV---------------NEKD
>EP10057_Bacteria_all|2834949020.Ga0198682_19
-SDILAAVYYENFVKPTCLHIIQNGGIDDDGTKYENSTIKIIIPQKLTTDVNSQF---QLKKS-FQTKKLTFDYLRRPRN--IDVETLIQDGKLYVIDFPTVLSGINYAISNLLPNDFNSMSDDYELILNREFDRFIYTLNKLALGY---NNLITV---------------NEKD
>EP10057_Bacteria_all|2834951378.Ga0198682_2378
PSSTLAAVYYENFVKPTCLHIIQNGGIDDDGTKYENSTIKIIIPQKLTTDVNSQF---QLKKS-FQTKKLTFDYLRRPRN--IDVETLIQDGKLYVIDFPTVLSGINYAISNLLPNDFNSMSDDYELILNREFDRFIYTLNKLALGY---NNLITV---------------NEKD
>EP10057_Bacteria_all|2834956015.Ga0226326_1931
PSSTLAAVYYENFVKPTCLHIIQNGGIDDDGTKYENSTIKIIIPQKLTTDVNSQF---QLKKS-FQTKKLTFDYLGRPRN--IDVETLIQDGKLYVIDFPTVLSGINYAISNLLPNDFNSMSDDYELILNREFDRFIYTLNKLALGY---NNLITV---------------NEKD
>EP10057_Bacteria_all|2835196007.Ga0350405_47
PTTALAIGYFKNFVQGLVNGAKNS-PLTINNIKYSDFKLKIVIPKDLKGKIKEKA---SLFYERHGFEENALKTEFRKHP--AWFQLDPTAPTAVLYDMPTTLTGIDDAIELILGKSYKGRTKLQEVVEQRELNNFRRVLQMQIDESPYAQATVEI----------------DEY
>EP10057_Bacteria_all|2837548689.Ga0166273_1539
PSSTLAAVYYENFVKPTCLHIIQNGGIDDDGTKYENSTIKIIIPQKLTTDVNSQF---QLKKS-FQTKKLTFDYLGRPRN--IDVETLIQDGKLYVIDFPTVLSGINYAISNLLPNDFNSMSDDYELILNREFDRFIYTLNKLALGY---NNLITV---------------NEKD
>EP10057_Bacteria_all|2839509024.Ga0344772_1061
PSSTLASGYFENLLLPTCKFLIENDGFEVEDVKYKDCKIQVIIPNKLNPDVNLQF---ELKRG-FNSKNVSFQYAGRPRF--ISMETEIKDDKLVFIDFPTTLSGINYAISNLLPNDFNSMSADYEAIIGREIERFIYTIKQLALSF---DTLIEI---------------KREQ
>EP10057_Bacteria_all|2841361637.Ga0172914_1517
PSSTLASVYHENFIKPTCQTIIEDNGIDTAGKKHTNCLVKIIIPNKINIDVNSQF---QLKNK-ISTNTLSFNYKGRPRN--ISIEVESSEENTTIIDFPTIISGIYYAISNLLPQDSETDSITYRNILARELDRFVNTLYKFIKGY---DEIVKI---------------YEDK
>EP10057_Bacteria_all|2843851601.Ga0176031_01_1609416_1609982
PSSTLASVYHENFIKPTCQTIIEDNGIDTAGKKHTNCLVKIIIPNKINIDVNSQF---QLKNK-ISTNTLSFNYKGRPRN--ISIEVESSEENTTIIDFPTIISGIYYAISNLLPQDSETDSITYRNILARELDRFVNTLYKFIKGY---DEIVKI---------------YEDK
>EP10057_Bacteria_all|2844982130.Ga0417107_05_115742_116704
PSTVLAIGYFNNFVQPICESSNSGIE--INGIKHKQVKFKIVLPKDLDSDIKKRA---NTFYKEKSFELIDIPTSGRPYP--LFVAVDATNNMLMLSDMPTTLSGIDKAIEMYLRKGHIGKSTEQQLLEDRELRNFETVLKNLVESDAYCKSFVEI----------------SEK
>EP10057_Bacteria_all|2850378495.Ga0353067_05_8195_9136
PSTVLAIGYFENFVSMICDALQTSDEININGKLYSDFKFNIVIPKDLDADIKKRA---KVYFKKKKLQEIQIDTNGRSFP--IHIQFDENGDTLILFDMPTTLVGIDKAIEMYMRKAHIGKTEQQQLLEDRELRNFKTTIINLVNNNAFTKDTVMV----------------DEI
>EP10057_Bacteria_all|2854453658.Ga0309166_55_153405_154358
PSSTLASVYHENFIKPTCQTIIEDNGIDTAGKKHTNCLVKIIIPNKINIDVNSQF---QLKNK-ISTNTLSFNYKGRPRN--ISIEVESSEENTTIIDFPTIISGIYYAISNLLPQDSETDSITYRNILARELDRFVNTLYKFIKGY---DEIVKI---------------YEDK
>EP10057_Bacteria_all|2854458600.Ga0339347_05_6242_7195
PSSTLASVYHENFIKPTCQTIIEDNGIDTAGKKHTNCLVKIIIPNKINIDVNSQF---QLKNK-ISTNTLSFNYKGRPRN--ISIEVESSEENTTIIDFPTIISGIYYAISNLLPQDSETDSITYRNILARELDRFVNTLYKFIKGY---DEIVKI---------------YEDK
>EP10057_Bacteria_all|2854487723.Ga0339373_67_22492_23445
PSSTLASVYHENFIKPTCQTIIEDNGIDTAGKKHTNCLVKIIIPNKINIDVNSQF---QLKNK-ISTNTLSFNYKGRPRN--ISIEVESSEENTTIIDFPTIISGIYYAISNLLPQDSETDSITYRNILARELDRFVNTLYKFIKGY---DEIVKI---------------YEDK
>EP10057_Bacteria_all|2868675248.Ga0340410_66_52383_53336
PSSTLASVYHENFIKPTCQTIIEDNGIDTAGKKHTNCLVKIIIPNKINIDVNSQF---QLKNK-ISTNTLSFNYKGRPRN--ISIEVESSEENTTIIDFPTIISGIYYAISNLLPQDSETDSITYRNILARELDRFVNTLYKFIKGY---DEIVKI---------------YEDK
>EP10057_Bacteria_all|2869007144.Ga0344073_01_11941_12876
PSTVIAISYFEGFVKLAAEWIMS-TNLELEGRIYKGGILYIKIPDTLDADKKS-A---MLFYRKQGLHEAKMITGHRHYP--IHFVAAE-GNILEIYDMPTILSGIDKAIDMYF-VGHIGKSSQQQLAEDNEMSNFRRVLQLLINEEAFCRECVRI----------------I--
>EP10057_Bacteria_all|2871715515.Ga0337333_001_1979_2917
PSATLASVYYENLIVPICRFIIDNNGFSKDNEHYQKCKLNIIVPEKINQDVNLQF---ELKGM-FTTENVSFKYSGRPRQ--ISVDTQIKNDTLEFIDFPTIITGINYAISNLLPNDFNKQSPDYNSILDRELRRFITTLKMLLIGF---DEMVNV---------------RDSE
>EP10057_Bacteria_all|2874341986.Ga0337313_012_296_1234
PSATLASVYYENLIVPICRFIIDNNGFSKDNEHYQKCKLNIIVPEKINQDVNLQF---ELKGM-FTTENVSFKYSGRPRQ--ISVDTQIKNDTLEFIDFPTIITGINYAISNLLPNDFNKQSPDYNSILDRELRRFITTLKMLLIGF---DEMVNV---------------RDSE
>EP10057_Bacteria_all|2874429131.Ga0344536_01_109048_109986
PSTVIAISYFEGFVKLAAEWIVTEMTTEIDGKIYTSGKLYIKMPDTLDTDIKKSA---MLFYRNQGLNEAQMSTNHRNYP--IHIVSKQEGDTLEVYDMPTILSGIDKAIDMYFRVGHIGKTTEQQLAEDNEMNNFKRVLQLLINEDSFCRECVEI------------------L
>EP10057_Bacteria_all|2876641845.Ga0344532_01_872773_873711
PSTVIAISYFEGFVKLAAEWIVTEMTTEIDGKIYTSGKLYIKMPDTLDTDIKKSA---MLFYRNQGLNEAQMSTNHRNYP--IHIVSKQEGDTLEVYDMPTILSGIDKAIDMYFRVGHIGKTTEQQLAEDNEMNNFKRVLQLLINEDSFCRECVEI------------------L
>EP10057_Bacteria_all|2877005305.Ga0336763_089_122_1060
PSATLASVYYENLIIPICRYIIDNNGFTKDDKHYQKCRINIIVPDRINQDVNLQF---ELKSN-FTTENVSFKYSGRPRQ--ISIDTQIKNDTIEFIEFPTIITGINHAISNLLPNDFNKQSPDYDTILDRELRRFITTLKLLLIGF---DEMVTV---------------RENE
>EP10057_Bacteria_all|2878501639.Ga0337423_45_46047_46997
PSTSLAVGYFENFLKPVIQKLDA----CIAGKKY-SAKLEVAIPAKVSEDLRMWS---E-----HAVEKVTVDSSIRKIG--VNIDYGKNTGDLTVIDVPLTLSAAYRSVELALGVDYIGIEEIKELAKEKELNNFIKTVNNLILEDIYTSVSVR-----------------KYK
>EP10057_Bacteria_all|2878918731.Ga0344534_01_15931_16869
PSTVIAISYFEGFVKLAAEWIVTEMTTEIDGKIYTSGKLYIKMPDTLDTDIKKSA---MLFYRNQGLNEAQMSTNHRNYP--IHIVSKQEGDTLEVYDMPTILSGIDKAIDMYFRVGHIGKTTEQQLAEDNEMNNFKRVLQLLINEDSFCRECVEI------------------L
>EP10057_Bacteria_all|2878921191.Ga0344534_04_16103_17041
PSTVIAISYFEGFVKLAAEWIVTEMTTEIDGKIYTSGKLYIKMPDTLDTDIKKSA---MLFYRNQGLNEAQMSTNHRNYP--IHIVSKQEGDTLEVYDMPTILSGIDKAIDMYFRVGHIGKTTEQQLAEDNEMNNFKRVLQLLINEDSFCRECVEI------------------L
>EP10057_Bacteria_all|2878942664.Ga0337132_075_17456_18274
PSTVIAISYFEGFVKLAAEWIVTEMTTEIDGKIYTSGKLYIKMPDTLDTDIKKSA---MLFYRNQGLNEAQMSTNHRNYP--IHIVSKQEGDTLEVYDMPTILSGIDKAIDMYFRVGHIGKTTEQQLAEDNEMNNFKRVLQLLINEDSFCRECVEI------------------L
>EP10057_Bacteria_all|2879199801.Ga0365577_12_177952_178659
PADVLALGYVNNFLVPVITQLKEDGI--------KKPSLCIYKPYKINELEGSKA---ELRNKEYSLVEVKLNLKARARD--IL-TIQKNDSNQIYFDFPNTLLSLISYIDYKAESKANTSTDIKTELGVNLIFEFYKKIEELAKEKRIHKNIKDL----------------KQF
>EP10057_Bacteria_all|2882589495.Ga0442312_11_72262_73200
PSATLASVYFENLVVPICRYLIENNGFETKQKHFKKCRVKIIIPEKINKDVNLQF---ELKSS-IETENVSFKYAGRPRY--ISIDTKIENDVLEFIDFPTIITGINHAISNLLPHDFNRLSPDYNSILERELRRFITTLKKLLIGF---DEMVEV---------------REGN
>EP10057_Bacteria_all|2885458977.Ga0445260_29_184707_185414
PADVLALGYVNNFLLPVITQLKEDGI--------KNPNLCIYKPNKINELEASKA---DLRNKKYLLQEVKLNLKARARD--IL-TIQKNENKQIYFDFPNTLLSLLNYIDYKAESKPNTSPDLKTELGIGLITKFYKKVEELTKEKRIYENIKDL----------------NLF
>EP10057_Bacteria_all|2890067901.Ga0440724_18_1668005_1668718
PSYALALGYVNNFIEPTIVQLIENGI--------KQPLLYIYKPTDISELYKPKA---TIKNNSFEINELQLDLKGRARD--IL-TIQKSKTKMIYFDFPNTLLSLSAYIDFKIASRKNEADVRKTELTKVLFDMFYSKVEELLKTKNLDAYVKSL----------------QSF
>EP10057_Bacteria_all|2890320275.Ga0440775_02_192424_193389
PSTALALGYYHSFIKGVCEQIRDAGIISV--DNQTNFELYIIIPAELDNNVDFRH---Q-YNKAKGLEQAQTANTHRGYP--FHFKIDPSEREVKLFDIPTTLNTIVEAVKIF------GQNSEHEYLENRELKNFAKVLKYLVKKNSLTRSLVIV----------------SVV
>EP10057_Bacteria_all|2894277910.Ga0440559_35_471674_472621
PSTALAIGYFDNFVALTCESLCTKGELVVEGKIFREFQFNIVIPDDLDSDIKKRS---KLFSSKHNLRQVQVEAAGRSYP--ISVSYQEGDHILKIYDMPTTLNGIDRAIEMYMRKGHIGKTEDQQLLEDRELRNFSRVLQLMIANDAYCKQVVRI----------------NIT
>EP10057_Bacteria_all|2894846601.Ga0441059_074_9285_10187
PSTTIAYTYYTNFIAPICS-----------------RKLFIIVPNQITSNIKEFV---F--IMRYDLQQVII-SENRDYI--IYKS-----DNDNFIDIPTSLNASYAIAKLHMESNYIGDSDDFKAVIERELDNFCTTLELLISSSYLSKYICKI----------------SDE
>EP10057_Bacteria_all|2895866400.Ga0441240_04_149045_150016
PSTALAVGYYHNFVRPLCKYLHHDGRVYLQNQDKLKFKLNVLLPADLSSNVDDFV---ARYNR-HHLQAAATSSQKRGYP--FHFRIDPP-LEVQLFDVPTTLTTIAKSIDLL-DSSSIGKDENKQYLKTRELANFANVLQTLVDDDDNAKNSVEI----------------LIR
>EP10057_Bacteria_all|2896334320.Ga0444194_19_207494_208444
PSSTLAAVYYENFIKPTCLHIIQNNGINDDNVKYQDCIIKIIIPERLTSDVNSQF---QLKRK-FQTKKLTFDYLGRPRN--IDVEVLVKDGKLFVIDFPTVLSGINYAISNLLPNDFNAMSDDYDSILNREFDRFIYTLNKLALGY---NELISV---------------NERN
>EP10057_Bacteria_all|2896353669.Ga0444196_22_14665_15615
PSSTLAAVYYENFIKPTCLHIIQNNGINDDNVKYQDCIIKIIIPERLTSDVNSQF---QLKRK-FQTKKLTFDYLGRPRN--IDVEVLVKDGKLFVIDFPTVLSGINYAISNLLPNDFNAMSDDYDSILNREFDRFIYTLNKLALGY---NELISV---------------NERN
>EP10057_Bacteria_all|2899594071.Ga0443973_075_4834_5772
PSTVLAISYFEGFVKLAAEWLTENTGLEIDGTQYDKGILKIVMPDSLDADIKKCA---MLYYKKLGLKEAKIDTKQRSYP--IHFATKDGEDSLEIYDMPTILTGIDKAIDMYFRVGHIGKKIEQELAEENEMNNFRRVLQLLINEDAFCRECVVI------------------I
>EP10057_Bacteria_all|2903675746.Ga0440467_080_20563_21501
PSTVLAISYFEGFVKLAAEWLTENTGLEIDGIKYDKGILKIVMPNSLDADIKKSA---MLYYKKLGLKETKIDTKQRSYP--IHFATKDGDDSLEIYDMPTILTGIDKAIDMYFRVGHIGKKIEQELAEENEMNNFRRVLQLLINEDAFCRECVII----------------E--
>EP10057_Bacteria_all|2903886668.Ga0446232_05_93287_93994
PADALAFGYVNNFLLPAITQLKENGE--------VKPILFIYKPEKISELIPSKA---ELRNKSYSLGEINLAPKARSRD--VL-TIQKNPDKQVYFDFPNTLLSLLNYIDYKIESKENNSNKEKEELGKKLISEFYKRVNDLAEEKRINNNLKKM----------------KLF
>EP10057_Bacteria_all|2906007129.Ga0440577_01_3941836_3942756
PSNTLAFGYFENFVKAICSKIINDGNLEIEGTNFTTCSFDIIIPNKIDDDINLQF---EIKKK-IGVKEAVIKCSGRDRK--FHVNIEKDSGEIKIHDFPTTLTGINYAIKELLPEEFKKNGKEYQNILSRELDKFAHTLQNLIDSL---SEFVKI---------------I-RQ
>EP10057_Bacteria_all|2906874485.Ga0440121_25_297230_297937
PAYALAVGYINNFIAPVITQLKENGT--------KNPKLCIYRPSHFDELTSEKA---DLIHKKYELTEINLKLKARARD--IL-TLNKKDKVHTYFDFPNTLLSLYGYVDYKIESKANTSIEIKNDLIAELIEQFYVKIDEMIKSKNLQNNISNL----------------TAL
>EP10057_Bacteria_all|2910203899.Ga0480063_01_2620013_2620954
PSTVLAIGYFENFVSLICESLNLLNELEVKGKKYKKFQFNIVIPKDLDADIKKRA---KIYFKNKSLEEIEIPSSSRSYP--IHIQFDDSEETLQLYDMPTTIGGIDKAIEMFMRKGHIGKTEQQKLLEERELRNFQTTLENLIANDAFTKEMVKV----------------TEE
>EP10057_Bacteria_all|2910302221.Ga0477499_16_21233_22150
PSSTLAYAYYENFVKYVCEHYVQNNGFIYNNNNYSDCKLKIIVPYKLPNDLNLAF---KIQND-IGVDKLSFSSNGRPRN--VHVDAKVENGKLMLLDFPTTLTGIDYAIGNHLPNDFKNQTEDYNLIIEREINKFIDTLKKILLGF---DDFVEI---------------V-RS
>EP10057_Bacteria_all|2914971622.Ga0481907_56_54_971
PSTSLAVGYFENFLKPVIQKLDE---ICIAGKKYDDKRLEVAIPAKVSEDLRMWS---EYVYENHAVEKVTVDSSIRKIG--VNIDYGKNTGDLTVIDVPLTLSSAYRSVELALGVDYIGIEEIKELAKEKELNNFIKTVNNLILEE-------NV----------------KFL
>EP10057_Bacteria_all|2914991458.Ga0481912_52_54_971
PSTSLAVGYFENFLKPVIQKLDE---ICIAGKKYDDKRLEVAIPAKVSEDLRMWS---EYVYENHAVEKVTVDSSIRKIG--VNIDYGKNTGDLTVIDVPLTLSSAYRSVELALGVDYIGIEEIKELAKEKELNNFIKTVNNLILEE-------NV----------------KFL
>EP10057_Bacteria_all|2915049994.Ga0481909_53_54_971
PSTSLAVGYFENFLKPVIQKLDE----CIAGKKYSDKRLEVAIPAKVSEDLRMWS---EYVYENHAVEKVTVDSSIRKIG--VNIDYG-NTGDLTVIDVPLTLSSAYRSVELALGVDYIGIEEIKELAKEKELNNFIKTVNNLILEEN-------------------------VK
>EP10057_Bacteria_all|2915056700.Ga0481911_53_4657_5574
PSTSLAVGYFENFLKPVIQKLDE---ICIAGKKYSDKRLEVAIPAKVSEDLRMWS---EYVYENHAVEKVTVDSSIRKIG--VNIDYGKNTGDLTVIDVPLTLSSAYRSVELALGVDYIGIEEIKELAKEKELNNFIKTVNNLILEE-------NV----------------KFL
>EP10057_Bacteria_all|2916091093.Ga0478446_09_21802_22767
PSTVLAYGYFTNFIEPTVKRLLDK------------KGFTILLPDDLGDNFNKR--------LKDSWQKMKV-KKDRDYD--FSVDVSKAVDELHVVDIPFTLNSLYKAIELYSSKSHIGKDLKENLLTHREILNFKKTLEYLIKTHAITNGIVEV---------------VVEI
>EP10057_Bacteria_all|2918883226.Ga0451246_08_190947_191894
PSSTLAAVYYENLIKPTCLYIIQNDGILDQNEKYNDCKIKVIIPERLTLDVNSQF---EIKKK-IQTRHLTFEYLGRPRN--ISVETVINNGKLIIVDFPTALSGINYAISNLLPHDFNAMSDDYDLILNREFDRFVYTLNKLALGY---NNLVEV---------------YEKD
>EP10057_Bacteria_all|2920456763.Ga0481285_16_77004_77936
PSSTLASGYFENLLLPTCKFLIENDGFEVDGIKYKDCKIQVIIPNRLNPDVNLQF---ELKRG-FNSKNVSFHYAGRPRF--ISMETEIKDNKLVFIDFPTTLSGINYAISNLLPNDFNSMSSDYEAIISREIERFIYTIKQLALSF---DTLIEI---------------KREQ
>EP10057_Bacteria_all|2920514491.Ga0481913_49_1410_2327
PSTSLAVGYFENFLKPVIQKLDE----CIAGKKYSDKRLEVAIPAKVSEDLRMWS---EYVYENHAVEKVTVDSSIRKIG--VNIDYGLNTGDLTVIDVPLTLSSAYRSVELALGVDYIGIEEIKELAKEKELNNFIKTVNNLILEEN-------------------------VK
>EP10057_Bacteria_all|2920517935.Ga0481908_108_9370_10320
PSTSLAVGYFENFLKPVIQKLDA----CIAGKKYSAKRLEVAIPAKVSEDLRMWS---EYVYENHAVEKVTVDSSIRKIG--VNIDYG-NTGDLTVIDVPLTLSAAYRSVELALGVDYIGIEEIKELAKEKELNNFIKTVNNLILEDIYTRKSVSV----------------KYK
>EP10057_Bacteria_all|2920523490.Ga0481910_60_54_971
PSTSLAVGYFENFLKPVIQKLDE----CIAGKKYSDKRLEVAIPAKVSEDLRMWS---EYVYENHAVEKVTVDSSIRKIG--VNIDYG-NTGDLTVIDVPLTLSSAYRSVELALGVDYIGIEEIKELAKEKELNNFIKTVNNLILEEN-------------------------VK
>EP10057_Bacteria_all|2921969051.Ga0481191_22_88263_89201
PSTVLAISYFEGFVKLAAEWLAENTGLEIDGTIYDKGILKIVMPDSLDADIKKSA---MLYYKKLGLKETKIDTKQRSYP--IHFATKDGDDSLEIYDMPTILTGIDKAIDMYFRVGHIGKKIEQELAEENEMNNFRRVLQLLINEDAFCRECVII------------------I
>EP10057_Bacteria_all|2921974807.Ga0481194_26_1800_2738
PSTVLAISYFEGFVKLAAEWLAENTGLEIDGTIYDKGILKIVMPDSLDADIKKSA---MLYYKKLGLKETKIDTKQRSYP--IHFATKDGDDSLEIYDMPTILTGIDKAIDMYFRVGHIGKKIEQELAEENEMNNFRRVLQLLINEDAFCRECVII------------------I
>EP10057_Bacteria_all|2921983179.Ga0481193_19_1800_2738
PSTVLAISYFEGFVKLAAEWLAENTGLEIDGTIYDKGILKIVMPDSLDADIKKSA---MLYYKKLGLKETKIDTKQRSYP--IHFATKDGDDSLEIYDMPTILTGIDKAIDMYFRVGHIGKKIEQELAEENEMNNFRRVLQLLINEDAFCRECVII------------------I
>EP10057_Bacteria_all|2929821617.Ga0496080_042_13869_14840
PSTALAIGYYNSFIKRVCEEIHSSECIELEGKKMKSFKIDVIIPETLDDNVGSFT---TLYNK-RYLSKATTVLGTRGYP--FHFKVDPPALDIHLSDIPSTLSTIVESLKLL-PSNQIGQDFDMDYLEMRELENFAKALKYLIGRNAATKGYVNV----------------TVK
>EP10057_Bacteria_all|2958503585.Ga0452889_04_591830_592753
PSNTLAFGYFENFIKPLCNEYYKKNQFDIEGIKYSICSIQIMIPKTLSEDLNLQF---QIKNK-IGVEEKCIPALGRRRN--YNVDVKKEKNQLEILDFPSTLTGINYAIRELLPDEYNENGEEYKQILNRELERFVHTLQSLIKGF---DGLVSI---------------K-YN
>EP10057_Bacteria_all|2958506031.Ga0446233_05_93287_93994
PADALAFGYVNNFLLPAITQLKENGE--------VKPILFIYKPEKISELIPSKA---ELRNKSYSLGEINLAPKARSRD--VL-TIQKNPDKQVYFDFPNTLLSLLNYIDYKIESKENNSNKEKEELGKKLISEFYKRVNDLAEEKRINNNLKKM----------------KLF
>EP10057_Bacteria_all|2978202648.Ga0336406_31_37473_38411
PSTVLAISYFEGFVKLAAEWLTENTGLEIDGTQYDKGILKIVMPDSLDADIKKCA---MLYYKKLGLKEAKIDTKQRSYP--IHFATKDGEDSLEIYDMPTILTGIDKAIDMYFRVGHIGKKIEQELAEENEMNNFRRVLQLLINEDAFCRECVVI------------------I
>EP10057_Bacteria_all|2983045326.Ga0577131_01_711416_712456
PSTALAIGYFENFLSRVLDQLDYT---IDKSPTYKTFTLNIIIPDDLKLV-ELTT---L-L--IKGLKQ---VTVTRDFP--FYIQSN--DSHLELFDVPTTMKSARRAIQKIFPSTHIGKDDKHLLAEKREIANFERTLRFLLSENPIWES---------------------SV
