# Supplementary material for: Eukaryotic CD-NTase, STING, and viperin proteins evolved via domain shuffling, horizontal transfer, and ancient inheritance from prokaryotes
Source: PLoS Biol. 2023 Dec 8;21(12):e3002436. doi: 10.1371/journal.pbio.3002436 (PMC10732462; doi:10.1371/journal.pbio.3002436)
Supplement: S13 File — This MAFFT alignment was used to construct phylogenetic trees for S3 Fig. (FASTA) [file pbio.3002436.s020.fasta]

>EP00004_Rigifila_ramosa|EP00004_Rigifila_ramosa_P015979
LCHSLC-PLQLRLSAAAVLCSVLSCLQH-----RPARPPSAPRT-----------RWDAQ
VCLSVLLLL-----PPPPALTRTQP------------------------------HRINF
AGGEPFLFPA-LLGDLVRRQDEL--RIESVSIISNGSRITRDWLARHARHINILAVSVDA
TNPRTHAQIGRRERSGGHK------------EVAEWCRDLGIAFKLNTVVNRFNKDEDMT
AALAVLRPLRWKVWPSLPRSFSPT-----------CVC------------VV--PVCVCV
------------------------------------------------------------
-------------------
>EP00004_Rigifila_ramosa|EP00004_Rigifila_ramosa_P015980
LCHSLC-PLQLRLSAAAVLCSVLSCLQH-----RPARPPSAPRT-----------RWDAQ
VCLSVLLLL-----PPPPALTRTQP------------------------------HRINF
AGGEPFLFPA-LLGDLVRRQDEP--RLACPPRPQHPCRLVRLVCRRH-QHPGLPALA---
--PRTHAQIGRRERSGGHK------------EVAEWCRDLGIAFKLNTVVNRFNKDEDMT
AALAVLRPLRWKVWPSLPRSFSPT-----------CVC------------VV--PVCVCV
------------------------------------------------------------
-------------------
>EP00008_Paramoeba_atlantica|EP00008_Paramoeba_atlantica_P009566
-NKGDI-----NP------------IS---------TYSVMP--PSVGWMFLQPCNFSCN
FCFARFEDLEGM------YLKKEENL---KLTTLLSEKF----------------EKITF
LGGEPTLAPY--LPEMLRISKDH--GR-TTSIITNGYRLNEKYLSSLVGLLDWVTISMDS
GSEETHRRLGR--GF---K-LSREHYLKAAELVRKL----GMRLKISTVVTSLNKDEDMT
EIILAMKPERWKLFQCLFIKGEN--DG---RVEDLLVSREEFQSFVSRHLPLS-EGHSMY
ASTEDTKMGYACITPAGCFLDDLE---NTHRYSRPILDVGVVEAWKDISYRPDAFRARGG
YYDW---------------
>EP00029_Vermamoeba_vermiformis|EP00029_Vermamoeba_vermiformis_P005495
------NAFNLE------------------------------KPISVNYHFSRECNYKCK
FCFHT--NTNPFRLL------LEEAKR--GI-KLLREA---------------GMKKINF
AGGEPFLFPK-ELGEMCKYSK--ELGL-AVSIVSNGSKIKEDWFKKWGEYLDILAISCDS
FNEETNIKIGR--GNG--------QHVSQVYKVSEWCRQYRIKFKMNSVICRYNHHEDMN
AHIAALAPFRWKVFQVLLIDGENVGENKKKDATGLLITDEEFEAFTTRHIS---QKSLVP
ESNKVMKDSYLILDEKMRFLNCQN---GSKDPSQSILEVPVQVALSQSGFDDKTFVQRQG
IYDWGK----DQPACA---
>EP00033_Pygsuia_biforma|EP00033_Pygsuia_biforma_P000615
VLLSHFCLLFCFVSSLHTICIMI-----------------TP--ESVNFHFLRGCNYQCK
YCFHA--NLSQKVVD------EDRAFE--SI-RLLKEE---------------GMKKINF
SGGEPFLQPK-LLGEMCKYAKSLNL---AVSIISNGSKLTREWMEQFSDYVDMIGISADS
FCDETNREVGR------SK-----THCECVLRASKLCDDFGIKFKLNSVVSKANIHEDLA
ETVKTLNVARWKLLELLELQGENS-EDSGTESTSMKVSPEEFEAFVQRQREIL-AGIVVP
ESSELMQNSYIILNENCCFLNCVD---GEKRPTECMLEVGVQTALEQAGFDEEMFHKRGG
RYDYSK-ESADRQHVL---
>EP00035_Acanthoeca_spectabilis|EP00035_Acanthoeca_spectabilis_P028081
MA----AMLE---------------LAW--------KTGLTP--ESVNYHFTRSCNYKCG
FCFHT--ETSSYVLP------LDEQKR--GL-KLLRDA---------------GMRKLNL
SGGEPFLVDRGRVGELVVYCKE-QLHLESVTIVTNGSLVTEKWFELYGASLDILAVSCDS
FDQATNERIGR--RHK-GN-----DHLESLRRVVEWCHTYGVLFKLNTVVNTYNKDEDMS
EAILGLGEIRWKVFKVLPIVGENVGSNAKRQVDEFLISDADFTIFVDRHRAAG-DKIIVD
EDNEKMQNSYLILDERMRFLDCTS---GAKEPSLSLLDVGVPDAICESGFDAQMFLKRGG
KYKWSK---SESN---LDW
>EP00037_Helgoeca_nana|EP00037_Helgoeca_nana_P013984
ML----QILDST------------PLAW--------D-GPKP--TSVNYHFTRLCNYSCG
FCFHT--NSSPFVLP------IDEQKR--GL-QLLANA---------------GLKKLNL
SGGEPFLIDKGRVGELARYAKE-TLKLESVTIVTNGSLVTSEWFEAYGRFLDILAVSCDS
FDAETNTTIGR--TFK-NR-----DHLETLRDVCVWCHEHEVLFKLNTVVNTYNKAENMS
EGVRSLGDIRWKIFQVLPITGENAGPGAIREVDKFLITDDEFQAFLQVHRDAG-ADIMVD
EDNAKMQNSYLILDERMRFLDCTE---GGKKPSGSLLDVGVAAAMNQSGFDEAMFFKRGG
EYKWSK---DRSA---LEW
>EP00039_Didymoeca_costata|EP00039_Didymoeca_costata_P011396
--------MEF----LSQIIRFL--LD----KFMSYSDSEV---LSVNFHFLRTCNYKCG
FCFHT--AKTDTVLT------LPKIKE--GL-KLLVEA---------------RLGKINF
SGGEPFLKPK-LLGDMVQYCKE-LSPKLSVTIVSNGSKITESWMNKYGKFVDILAISCDS
FDYQTNQEIGR------NR-----NQADVVRKVAKLCEQHGVVFKLNTVVNSKNYMEDMS
ETLNELSPIRWKVFQCLLIEGENHGQEALREAEQFCITREQFDQFVLRHKDF----NPVP
ENNEDMKDSYYILDEKMRFLNCRE---GRKDPTESILDIGVEKAIADSGHDREAFKRRGG
EYLWSR-KIPDIEDMGLH-
>EP00040_Diaphanoeca_grandis|EP00040_Diaphanoeca_grandis_P000807
MALVQTLVISLIVYNVRDVVDTK-----T--------KLLVP--KSVNFHFTRECNYACG
FCFHT--AKDVHLLP------IDKQFQ--GL-KMLADA---------------GMEKINF
SGGEPFLKERGRVGKLVRYCKQ-TLKLSSVSIVTNGSLVTETWFEEYGADLDILAVSCDS
FVQKVNIQIGR--HHK-HK-----DHLKSLQRVRDWCGTHMVLFKLNTVVNAYNWDEDMS
ESLQALRPIRWKIFKVLPIEGENSSVEALRDVTPFLIAEEKFQAFLQRHHDGG-SDIMVP
ENNETMQNSYLILDERMRFLDCTS---GAKTPSPSILDVDIDTALRFSGFDQEMFVQRKG
EYAWTKP-ASDPN---MEW
>EP00043_Microstomoeca_roanoka|EP00043_Microstomoeca_roanoka_P007956
LSLCYTLIMSLTEGRLAARFLGLRK------------RMLIP--ESVNYHFTRACNYQCG
FCFHT--ATTQDVQS------TERAKQ--AM-DLLIEA---------------GMKKINF
SGGEPFLKPD-FLAELAQHCHN-GL---FVSIVSNGSLIQESWMKKNGKYVDMLAISCDS
FDPETNYRIGR--RAG-SK---ARDQSEIAGDVKRWCDEYNIQFKINTVVNAFNYQEDMT
DFIADLAPARWKIFQCLRLEGENSGDGALRNVDDFLITKEQFDSFAERHKHLG-------
ESNELMKDSYLILDEKLRFLNCRD---GGKKPTGCIIEIGVQQALKESGFDRTSFITRGG
PYDVER-GIVDLEDLA---
>EP00045_Choanoeca_perplexa|EP00045_Choanoeca_perplexa_P019518
---------------MASAAKLIKS--W-LQHVKHRVQRGYP--YSVNFHFTRKCNYNCH
FCFHT--EINSKVPP------INEALN--VL-DEFYAH---------------GMNKLNI
AGGEPLLYPK-YVSEIVQHAKQ-QLGI-TVSIVSNASRVKEAWLSEHAELIDYFAISCDS
DNDDINAAIGR--ERG-KE----SQQTERIRRAAGLCHELGIALKVNTVVMSKNHHLDMS
AFIKELQPKRWKVFQVLVLDNENSGDETIRDASHLAVSNDDFDAFIARHRGMC-LIKLVP
ESNDVMQNSYILLDEELRLLNCSS---GSKKPGKPVLDVGIEAAMKAAAFDHSAFVSRDG
YY--N--------------
>EP00047_Mylnosiga_fluctuans|EP00047_Mylnosiga_fluctuans_P009017
------IVVGVALSAITRVLASS-----AAPGTDGPASSAIP--VSVNYHFHRACNYRCG
FCFHT--ATSSTKLT------LADAKE--GL-RRLANA---------------GMRKINF
SGGEPFL--HAHLGEMVAFCKA-ELGLESVSIVSNGSLITADWFASYAAHLDILAISCDS
FDDDTNVLIGR--GTPGR------PQREIVEEIARLCQQYEVKFKINTVVCAHNADEDMA
DAILALRPFRWKVFQVLALEGENVGAGAKRDVTDLLITDDQFAAFLARHAR---TGVVVP
ESNAAMQNSYLILDEHMRFLNCTG---GAKTPSRSILAVGVSAALADAGFDPAMFVHRKG
MYDWSRPSPARYEQQTLEY
>EP00048_Salpingoeca_helianthica|EP00048_Salpingoeca_helianthica_P004994
LLLF--ITTGCGITT--------------AAATAAADVGSKP--VSVNYHFHRVCNYSCG
FCFHT--AKTSNKLD------LSAAQR--GL-RLLRDA---------------GMRKINF
SGGEPFL--HAHLGEMVRYCKQ-DLGIESVSIVSNGSLITEDWFVSYGEHLDILAISCDS
FDDETNILIGR--GARGRR----EPQTSVVERIRDLCEAYGVRFKLNTVVCRHNWAEDMS
THIARLRPCRWKVFQALPLQGENIGPDSKRDVTDFLITDDQFSSFLDRHKH---VTALVP
ESNETMINSYLILDENMCFLNCTQ---GGKLPSPSILSVGVHAALLAAGFDEDMFQARKG
IYDWTR-APTDSQKQEQEE
>EP00049_Salpingoeca_infusionum|EP00049_Salpingoeca_infusionum_P008800
MVTVLNVLLPTLQTATAAVVCTMALVAIAKEGNCSTTEALKP--LSVNYHFTRKCNYNCG
FCFQT--ELSGGHLE------LPKAKH--GI-QKLIDA---------------GMKKINF
AGGEPFIYPA-FLGELCKFADEQ-----GVSIVTNASKMRASWFERYGKHVRMIAVSCDS
ADDETNALIGRKNRDGT-----VSKQTQEVYKAKELCDAHNIKFKLNTVVCAHNHEEDMN
DFLQQLQPARWKVFQVLPIEGENTGSDACDNMASFLVTTEQFQAFIARHSEQN-----VP
EDNDTMQNSYLILDEEMRFLNCT-------------------------------------
-------------------
>EP00050_Salpingoeca_kvevrii|EP00050_Salpingoeca_kvevrii_P010148
MEGQAA-------RPVPAMFIALAVLVV---------EDVSP--HSVNFHFTRQCNYKCG
FCFHT--AKTSDHLP------LDDIER--GL-GLLVAA---------------GTRKVNF
SGGEPFLFPK-LLGDMCRHCKE-LGM--NVSIISNGSKITEKWMEKYAEFVDILAVSCDS
FDEETNEKIGR-ASQG--------DIARRVSD---WCTQYGVVFKLNTVVNQLNWQEDMI
EAVRELQPSRWKVFQCLEIEGENAGEDALRQAREFVITEDQFQAFVHRHAE---LHPVV-
EDNDTMRDSYLLLDEQMRFLNSRS---GRKVPTKSILEIGVDAALQDSGFDQAKFFGRSG
VYDYDK-AYFDTKPCNIED
>EP00051_Salpingoeca_urceolata|EP00051_Salpingoeca_urceolata_P015880
MIASLLLILLVAC------------------------KAAKP--LSVNYHFLRQCNYSCK
FCFHT--EKNRDVLD------ESKVKR--GL-SLLIEH---------------GLGKINF
SGGEPFLQAK-LLGQMCRFVKQ---SKGTVSIVSNGSKITHQWLEEHGRFVDYLAISCDS
FDEATNQAIGR--GAG-QN-----NQGSHLVKVAGWCAELDIKLKINTVVNSCNKDENMA
ERIEELGPCRWKVFQCLLIDGENAGEGALRDARSMCVTDQEFQAFMKRHENV--TPRPIP
EDNTTMRNSYLILDEKLRFLNSNH---G-KQPGSSLLDVGVAAAMHDCGFEEEPYQQRDG
DY-WST-SVPDIEDLR---
>EP00052_Salpingoeca_macrocollata|EP00052_Salpingoeca_macrocollata_P011328
------FVFDLQT---------------A--LAA--------RVESVNYHFTRQCNYKCE
FCFHT--ALSSYVAP------MPDAQR--AL-RLLREA---------------GMQKINF
AGGEPFIKPE-FLGQLCRFCKT-ELQMPVVSIVTNGSKITSKWFQNYGQYVDMIAVSCDS
FDEDTNRKIGR--GSG--------THIENVYTLRDLCSEYKIRFKINSVVCSYNKDEDMN
DYISDLQPERWKVFQVLALEGENTGDTARS-VDKLLVSDSEFQAFCLRHQK---QACLVP
ESNADMQNSYVLLDEYLRFLNCSR---GSKEPTQSILDIGVTAALDEAGFDEISYKRRGG
FHAWQE----QQQQQ----
>EP00053_Salpingoeca_punica|EP00053_Salpingoeca_punica_P007798
MLMDVVGVLSLLMLALAVLFAAL--LT--NNKDKEMEKDVKP--RSVNYHFTRNCNYECG
FCFHT--SKTKDTLH------IDQIKQ--GL-RKLKDA---------------GMEKINF
SGGEPFLHAP-LLGQMVDFCKQ-ELNL-NVHIVSNGSLIREQWMEEHAANLDYLSISCDS
FDPVTNETIGR--SSG-------DNQADIARRVAGWCNMYDVVFKINTVVNSYNKDEDMS
SLITELQPQRWKLFQTLLLKGENMGGD-LRDARRFSTTSEEFDAFVQRHKHLN-----VP
ENNEDMRDSYLILDEQMRFLDCRN---NEKKPSRSILDVPVEEALKDSGFDVEAFVRRGG
VYTYSK---AELAAATIED
>EP00055_Hartaetosiga_balthica|EP00055_Hartaetosiga_balthica_P005604
----------------------------------------------VNFHFTRKCNYECK
FCFHT--ETSTYLAP------FEDIKT--AL-SKLNDY---------------GLCKINF
SGGEPFLHPK-LLGQMVEFCKR-DLHVGSISIVSNGSKITEGWLEKYAKYVDILAISCDS
FDHETNVNSGRNYGGG-AK-----TQFDVLDRVAEWCNEFDIKFKLNTVVHINNHLEDMS
DEIQRLDPYRWKVFQCLLLDGENRGPDAIRDAQDMEVSDEQFHDFIERHKKK--NCHPVP
ESNKIMKDSYLILNEQLCFLNCTG---GRKVPTESLLKESVEKVLSQCGFDEKSFEARDG
WYFLQD-SVGDIEDL----
>EP00056_Hartaetosiga_gracilis|EP00056_Hartaetosiga_gracilis_P014515
MV----LIVSFALGKVSNFLALL--LK----NHRSKNARKVP--VSVNFHFTRQCNYECK
FCFHT--QSSSYVAP------FEDVCV--AL-TKLADA---------------GMRKINF
SGGEPFLEPK-LLGKMVKLCKQ-DLNIDSVSIVSNGSKIKEDWLENYGQYVDILAISCDS
FDDNTNVISGRKYGGG-AR-----SQMEVLQRVAEWCMQYDIKFKLNTVVNTNNHLEDMN
DRIEELNPYRWKVFQCLLLEGENCGDTAIRNATDMVVTKEQFDAFINRHKAR----RPIP
EDNTTMKDSYLILNENLCFLNCTE---GRKVPTKSLLEENVDALMDTCGFDKKSFLSRDG
MYFQNT-HSTDIEDMF---
>EP00058_Branchiostoma_floridae|EP00058_Branchiostoma_floridae_P023648
MTTV--LAVVFILGVLAVFFRRVNK--WSPRKTP--PGTVVP--TSVNYHFTRQCNYRCG
FCFHT--AKTSFVLP------LDTAKK--GL-RLLVEA---------------GMEKVNF
SGGEPFIKDRGYVGELVRFCKC-ELGLPSVSIVSNGSLITEDWFGKYGEWLDILAISCDS
FDEETNRRIGR--HQT-GK-----DHLRCLRQVRTWCQQYKVAFKINSVVNRHNIVEDMS
SEIMELNPIRWKVFQCLLIGGENAGPAALRNAEDMVITDQEFDQFVRRHEQ---VTCLVP
ESNEK-----------MRFLDCRN---GRKEPSRSLLDVGVKGAIQFSGFDEKMFFKRGG
KYTWSK---ADLQ---LDW
>EP00061_Rhincodon_typus|EP00061_Rhincodon_typus_P011308
MYV---ICIKLLLSEISRCLMRLVALSW--------ERSAVP--TSVNYHFTRQCNYKCG
FCFHT--AKTSFVLP------LEEAKT--GL-KLLKAA---------------GMEKINF
SGGEPFLVNRGFLGKLVQYCKQ-ELKLPSVSVVSNGSRITEKWFKNYGN-----------
------------------------------------------------------------
----------------MPIPKS--G-----------------------------------
------------------------------------------------------------
-------------------
>EP00062_Callorhinchus_milii|EP00062_Callorhinchus_milii_P020482
MFEA--LLLQLCMVKVGEIGKYLGKISWD--------QSVIP--TSVNYHFTRQCNYKCG
FCFHT--AKTSFVLP------LEEAKR--GL-QLLKQA---------------GMEKINF
SGGEPFLHNRGFVGKLVQYCKQ-DLQLPSVSIVSNGSLITEKWFKNYGEDLDILAVSCDS
FKEDTNRLIGR--GQG-NK-----NHIKNLLKVRQWCRDYRVAFKVNSVVNTFNFEEDMN
EQIRMLNPVRWKVFQCLLIDGENAGEDAIRHAATYVISNDDFNRYLDRHKG---IECLVP
ESNEKMRDSYLILDEYMRFLDCTK---GRKDPSKSILDVGVENAITFSGFDEKMFFKRGG
KYLWSK---ADMR---LEW
>EP00063_Salmo_salar|EP00063_Salmo_salar_P001578
------MFLQLCINYLQCIFAAV--LAWAV-KNISQ-AAATP--SSVNYHFTRQCNYKCG
FCFHT--AKTSFVLP------IEEAKR--GL-QLLKES---------------GLEKINF
SGGEPFIHDRGFLGKLVQYCKH-DLQLPSVSIVSNGSMIREKWFQTYGEYLDILAISCDS
FDEDTNQTIGR--AQG-RK-----SHLDNLCKVREWCRKYKVAFKINSVINTFNVDEDMR
ENITKLNPVRWKVFQCLLIDGENAGENSLREAERFLISDQQFQDFLDRHSS---INCLVP
ESNQKMRDSYLILDEYMRFLDCRE---GRKDPSKSILDVGVEEAIQFSGFDEKMFLKRGG
KYVWSK---ADMR---LEW
>EP00063_Salmo_salar|EP00063_Salmo_salar_P014594
MSYS--MSLQLCISNIQHIFATF--LAW-LQKNISK-PATTP--SSVNYHFTRQCNYKCG
FCFHT--AKTSFVLP------IEEAKR--GL-QLLKQS---------------GLEKINF
SGGEPFLQDRGFLGKLVQYCKQ-DLHLPSVSIVSNGSLIREKWFQKYGQYLDILAISCDS
FDEDTNQTIGR--AQG-RK-----SHLDNLFKVREWCRDYKVAFKINSVINTFNVNEDMR
ENISELNPVRWKVFQCLLIDGENAGENSLREAERFVISDQQFQDFLDRHST---ISCLVP
ESNQKMRDSYLILDEYMRFLDCRE---GRKDPSKSILDVGVEEAIQFSGFDEKMFLKRGG
KYVWSK---ADMR---LEW
>EP00064_Thunnus_orientalis|EP00064_Thunnus_orientalis_P004055
MNLS--LLLRLCISTLHCFFSSV--FSYVLEQKEIQ-NATTP--TSVNYHFTRQCNYKCG
FCFHT--AKTSFVLP------LEEAKR--GL-KLLTDS---------------GMEKINF
SGGEPFLHEKGFLGKLVQYCKE-DLQLPSVSIVSNGSMIREKWFQKYGDYLDILAISCDS
FDESTNQLIGR--TQG-RK-----SHVDNLYKIRNWCQQYKVAFKINSVINTFNVDEDMT
ELIDALKPVRWKVFQCLLIDGENAGEDALREAERFVISDQQFQEFLDRHSN---VSCLVP
ESNEK-----------MRFLDCRE---GRKDPSKSILDVGVKEAITFSGFDEKMFLKRGG
KYVWSK---ADMK---LEW
>EP00065_Mola_mola|EP00065_Mola_mola_P015799
MLLS--LLLQFCISTLCSVWSSI--LSFALDPSEAQ-AASTP--TSVNYHFTRKCNYKCG
FCFHT--AKTSFVLP------LDEAKR--GL-RLLKES---------------GMEKINF
SGGEPFLHDRGFLGELVQFCKQ-DLQLPSVSIVSNGSMIREKWFQKYGEHLDILAISCDS
FDEATNQLIGR--AQG-RK-----SHLDNLYRIRKWCQEYKVAFKINSVINTFNVDEDMM
ENISQLNPVRWKVFQCLLIDGENAGEKALREAEKFVISEQQFRDFLDRHNS---ISCLVP
ESNEKMRNSYLILDEYMRFLDCRE---GRKDPSKSILDVGVKEAICFSGFDEKMFLMRGG
KYVWSK---ADMK---LEW
>EP00066_Takifugu_rubripes|EP00066_Takifugu_rubripes_P001394
MHFS--LLLQFCIRTLCNLWSSV----F--DGKAEQ-TATVP--TSVNYHFTRKCNYKCG
FCFHT--AKTSFVLP------LEEAKR--GL-ELLKDA---------------GMEKINF
SGGEPFLHEKGFLGKLVQFCKQ-DLQLPSVSIVSNGSMIQERWFQKYGDYLDILAISCDS
FNEDTNQLIGR--AQG-KK-----SHIENLYKIRGWCARYKVAFKINTVVNTFNVDEDMQ
ENINKLDPVRWKVFQCLLIDGENAGEEALREAERFVIRDLQFQDFLERHSS---VTCLVP
ESNEKMRNSYLILDEYMRFLDCRE---GRKDPSKSILDVGVREAILFSGFDEKMFLRRGG
KYVWSK---ADMK---LEW
>EP00067_Danio_rerio|EP00067_Danio_rerio_P003245
MVTS--LLMQLCVKNVQSFFLAL--LRWEKQKEGSRAPFTTP--SSVNYHFTRQCNYKCG
FCFHT--AKTSFVLP------IEEAKR--GL-RLLKEA---------------GMEKINF
SGGEPFVHQKGFLGELVLYCKQ-ELQLPSVSIVSNGSLIRESWFQKYGDYLDILAISCDS
FIEETNQLIGR--AQG-RK-----SHLDNLHKVRNWCREYKVAFKINSVINTYNVEEDMT
EQITALNPVRWKVFQCLLIEGENAGENSLREAEKFVISDQQFQDFLERHQS---IQCLVP
ESNQKMRDSYLILDEYMRFLDCRE---GRKDPSKSILDVGVEEAIKFSGFDEKMFLMRGG
KYVWSK---ADMK---LEW
>EP00068_Latimeria_chalumnae|EP00068_Latimeria_chalumnae_P008797
MWLNVKLLFRACMLRLRFLVQTV--VNWRAAERL-----PTP--TSVNYHFTRQCNYKCG
FCFHT--AKTSFVLP------LEEAKR--GL-RLLKEA---------------GMKKINF
SGGEPFIHEKGFLGRLVEYCKQ-DLKVESVSIVSNGSMITEKWFKCYGKWLDILAISCDS
FDEETNRLIGR--GQG-KK-----NHIESLNRVRNWCTDYKVAFKINTVINRFNAEDDMN
EQITALNPVRWKVFQCLIIEGENAGEDALRQAEKFVIDDEDFQKFLDHHKH---IKCLVP
ESNQKMRDSYLILDEYMRFLDCTK---GRKDPSKSILDVGVENAVKFSGFDEKMFLKRGG
KYVWSK---ADMK---LDW
>EP00069_Balaena_mysticetus|EP00069_Balaena_mysticetus_P007806
ML----KLLSAFLQPLGSLWSSLGALRWREDEED-RDLPITP--TSVNYHFTRQCNYKCG
FCFHT--AKTSFVLP------LAEAKR--GL-LLLKEA---------------GMEKINF
SGGEPFLHDRGYLGQLVKFCKQ-ELQLPSVSIVSNGSLIRERWFQNYGEYLDILAISCDS
FDEQVNVLIGR--GQG-NK-----NHVENLQKLRTWCKNYRVAFKINSVINRFNVDEDMK
EQIKALNPIRWKVFQCLIIEGENSGEDALREAEPFVISDEEFEAFLDRHKD---VPCLVP
ESNQKMRDSYLILDEYMRFVNCRN---GRKDPSTSILDVGVEEAIKFSGFDEKMFLKRGG
KYVWSK---ADLK---LDW
>EP00070_Physeter_catodon|EP00070_Physeter_catodon_P004351
ML----KLLSTFVQHLGSLWGSLGALRWREDEED-RGLPVTP--SSVNYHFTRQCNYKCG
FCFHT--AKTSFVLP------LAEAQR--GL-LLLKEA---------------GMEKINF
SGGEPFLQDRGYLGQLVKFCKQ-ELHLPSVSVVSNGSLIQERWFRNYGEYLDILAISCDS
FDEQVNVLIGR--GQG-NK-----NHVENLHKLRTWCKDYRVAFKINSVINRFNVDEDMK
EQIKALNPIRWKVFQCLIIEGENSGEDALREAEPFVISDEEFEAFLDRHRD---VPCLVP
ESNQKMRDSYLILDEYMRFVNCRN---GRKDPSASILDVGVEEAIKFSGFDEKMFLKRGG
KYVWSK---ADLR---LDW
>EP00071_Canis_lupus|EP00071_Canis_lupus_P056699
ML----KLLSAFQKPLSSLWSSLVPLRWPGAKEG-LDQPTIP--TSVNYHFTRQCNYKCG
FCFHT--AKTSFVLP------LAEAKR--GL-RLLQEA---------------GMEKINF
SGGEPFIHDRGYLGKLVRFCKE-ELGLPSVSIVSNGSLIRERWFQNYGEYLDILAISCDS
FDEQVNVLIGR--GQG-KK-----NHVENLQKLRTWCRDYRVAFKINSVINRFNVDEDMR
EQIKALNPVRWKVFQCLLIEGENSGEDALREAQRFVISDEEFEGFLDRHKE---VSCLVP
ESNQKMRDSYLILDEYMRFLNCQN---GRKDPSKSILDVGVEEAIKFSGFDEKMFLKRGG
KYVWSK---ADLK---LDW
>EP00072_Mus_musculus|EP00072_Mus_musculus_P018348
ML----RLLSLFQQQLGSLWSGLAILRWETQEDGNSTQPTTP--VSVNYHFTRQCNYKCG
FCFHT--AKTSFVLP------LEEAKR--GL-LLLKQA---------------GLEKINF
SGGEPFLQDRGYLGKLVRFCKE-ELALPSVSIVSNGSLIRERWFKDYGEYLDILAISCDS
FDEQVNALIGR--GQG-KK-----NHVENLQKLRRWCRDYKVAFKINSVINRFNVDEDMN
EHIKALSPVRWKVFQCLLIEGENSGEDALREAERFLISNEEFETFLERHKE---VSCLVP
ESNQKMKDSYLILDEYMRFLNCTG---GRKDPSKSILDVGVEEAIKFSGFDEKMFLKRGG
KYVWSK---ADLK---LDW
>EP00073_Rattus_norvegicus|EP00073_Rattus_norvegicus_P016412
ML----RLLSLFQQQLGSLWSGLAMLRWKTHEDPGSAQPTTP--VSVNYHFTRQCNYKCG
FCFHT--AKTSFVLP------LEEAKR--GL-LLLKQA---------------GMEKINF
SGGEPFLQDRGYLGKLVRFCKE-ELALPSVSIVSNGSLIRERWFKDYGDYLDILAISCDS
FDEQVNVLIGR--GQG-KK-----NHVENLQKLRKWCRDYKVAFKINSVINRFNVDEDMN
EHIKALSPVRWKVFQCLLIEGENSGEDALREAERFLISNEEFEAFLQRHKD---VSCLVP
ESNQKMKDSYLILDEYMRFLNCTG---GRKDPSRSILDVGVEEAIKFSGFDEKMFLKRGG
KYVWSK---ADLK---LDW
>EP00074_Homo_sapiens|EP00074_Homo_sapiens_P044642
VL----KLLSVFRQPLSSLWRSLVPLRWDEEEDP--PLPTTP--TSVNYHFTRQCNYKCG
FCFHT--AKTSFVLP------LEEAKR--GL-LLLKEA---------------GMEKINF
SGGEPFLQDRGYLGKLVRFCKV-ELRLPSVSIVSNGSLIRERWFQNYGEYLDILAISCDS
FDEEVNVLIGR--GQG-KK-----NHVENLQKLRRWCRDYRVAFKINSVINRFNVEEDMT
EQIKALNPVRWKVFQCLLIEGENCGEDALREAERFVIGDEEFERFLERHKE---VSCLVP
ESNQKMKDSYLILDEYMRFLNCRK---GRKDPSKSILDVGVEEAIKFSGFDEKMFLKRGG
KYIWSK---ADLK---LDW
>EP00075_Anas_platyrhynchos|EP00075_Anas_platyrhynchos_P000105
ALLH--AVLAALRGRLGALCWSLAPLPWHQRDEA----APTP--TSVNYHFTRQCNYKCG
FCFHT--AKTSFVLP------LEEAKR--GL-EMLKEA---------------GMEKINF
SGGEPFLQDRGFVGQLVQFCKE-ELKLPSVSIVSNGSLIRERWFKKYGKYLDILAISCDS
FNEEVNVLIGR--GQG-KK-----NHVENLHKLRQWCREYAVAFKINSVINRFNVEEDMN
EQITALNPVRWKVFQCLLIEGENSGDDALREAEKFVISDEEFEQFLDRHRD---ISCLVP
ESNQKMRDSYLILDEYMRFLNCRN---GRKEPSNSILDVGVEAAIKFSGFDEKMFLKRGG
KYVWSK---ADMK---LDW
>EP00076_Gallus_gallus|EP00076_Gallus_gallus_P004743
VLDH--AVLAALRGRLSALCWGLTPLPW-DKDET----VPTP--TSVNYHFTRQCNYKCG
FCFHT--AKTSFVLP------LEEAKR--GL-AMLKEA---------------GMEKINF
SGGEPFLQDRGFVGQLVQFCKE-ELKLPSVSIVSNGSLIRERWFKKYGEYLDILAISCDS
FNEEVNVLIGR--GQG-RK-----NHVENLHKLRQWCRDYAVAFKINSVINRFNVEEDMN
EQIKALNPVRWKVFQCLIIEGENSGEDALREADKFVISDEDFEQFLERHKD---ISCLVP
ESNQKMRDSYLILDEYMRFLNCRN---GRKEPSKSILDVGVEAAIKFSGFDEKMFLKRGG
KYVWSK---ADMI---LDW
>EP00077_Pelodiscus_sinensis|EP00077_Pelodiscus_sinensis_P001829
MLLAIKMLLRLLQAQLSALWLRLEPLR-PAKEPYDAEAPTVP--TSVNYHFTRQCN----
XCFHT--AKTSFVLP------LEEAKK--GL-AMLKEA---------------GMEKINF
SGGEPFLHEKGFVGKLVQFCKQ-ELKLPSVSIVSNGSMIRERWFKRYGKYLDILAVSCDS
FDEEVNVLIGR--GQG-NK-----SHIENLKKLRKWCHDYSVAFKLNSVINRFNVDEDMN
EQIKALNPVRWKVFQCLLIEGENTGEDALREANRFIISDEDFELFLDRHRE---ISCLVP
ESNQKMRDSYLILDEYMRFLNCRH---GRKEPSKSILDIGVQHAIKFSGFDEKMFLNRGG
KYVWSK---ADMK---LEW
>EP00078_Anolis_carolinensis|EP00078_Anolis_carolinensis_P000619
MLA---RLLRLLRLALAAFWSSY--LAWETTPPP--PPPLVP--LSVNYHFTRQCNYQCG
FCFHT--AKTSFVLP------LEEAQR--GL-RLLKEA---------------GMEKINF
SGGEPFLHERGFVGKLVQFCKQ-ELKLPSVSIVSNGSMIKERWFKHYGEYLDILAVSCDS
FFEEVNVLIGR--GQK-GK-----NHIENLHKLKQWCQRYGVAFKINSVINRFNMEEDMN
EQIRALNPVRWKVFQCLLIEGENSGEDALREAERFVISDEDFEQFLKRHQG---LSCLVP
ESNQKMKDSYLILDEYMRFLNCVN---GRKEPSRSILDVGVQDAIQFSGFDEKMFLKRGG
KYVWSK---VDMA---LEW
>EP00079_Xenopus_tropicalis|EP00079_Xenopus_tropicalis_P010319
ML----EMLSAVWGNFKFLLHSINI--WLEPEDG---TKVKP--TSVNYHFTRQCNYKCG
FCFHT--AKTSFVLP------IEEAKR--GL-TMLKAA---------------GMEKINF
SGGEPFLQERGYVGKLVQFCKE-ELKLPSVSIVSNGSLITERWFKLYGEYLDILAVSCDS
FNEDVNKLIGR--GQG-KK-----NHVENLLKIRQWCQDYNVAFKINSVINRYNVDEDMN
DEISLINPIRWKVFQCLIIEGENAGEEALRQVETFIISNKEFKGFLDRHRN---IKCLVP
ESNEQMRNSYLILDEYMRFLDCRN---GRKDPSKSILDVGIDNAIQFSGFDEKMFFKRGG
KYVWSK---ADLR---LEW
>EP00085_Daphnia_pulex|EP00085_Daphnia_pulex_P011643
--------MTFLEIWIRQFWQSF--VKW---------SSPRP--TSVNYHFTRQCNYKCG
FCFHT--AKSSFVLP------LEEAMR--GL-RLLHEA---------------GMEKINF
SGGEPFIHQKGYLGQLVQFCKR-ELGLASVSIVSNGSLITEDWFIRFGEYLDILAVSCDS
FKAETNHLIGR--HRNGGS-----EHLESLERVRGWCRDYRVAFKINSVINVHNVDEDMN
SQIHQLNPVRWKVFQCLLIGGENQGEEALRNAEKFVISDQQFETFLQRHSG---VACLVP
ESNIKMRNSYLILDERMRFLDCTN---GQKTPSPSLLDVGVEAAIHWSGFDEDMFFQRGG
KYTWSK---SDMSPS-LEW
>EP00090_Calanus_glacialis|EP00090_Calanus_glacialis_P016548
LWTIY-KIVDKIYKMKGSVFETL----WGEVAETAHDVKTIP--ESVNFHFTRQCNYQCG
FCFHT--AKTSFLLP------IKEAKK--GL-DMLSKA---------------GMKKINF
SGGEPFLIQGGYLGEMVRYCKE-DLEVESVTVVTNGSKVTEDWMEEFGYYLDIMAVSVDS
FNSEVNDKIGR--RSK-KN-----NHLESLKTVKNWCQAHGVLFKMNTVVNRYNFQENMH
EEVKKLDPIRWKVFQCLPIDAENMGEGALRQVEEFLITDSEWQQFLDTHGS---IKCLVP
ESNDAMRNSYLILDEYMRFLDNTG---GKKDPSNSLLDVGVLAAMDRAGFDQDMFIKRGG
KYLWSK---LDRA---LEW
>EP00098_Tribolium_castaneum|EP00098_Tribolium_castaneum_P020968
MLGDFD--------EFFVFWTVL----F---------DQIVP--KSVNYHFTRQCNYECG
FCFHT--AKTSFVLD------LDVAKK--GL-RMLKEA---------------GMEKINF
SGGEPFIVKRGYLGEMVKFCKM-ALKLPSVSIVSNGSLITEKWFQSYGKYVDIMAVSCDS
FNEETNKLIGR--GQG-SK-----NHLEQILKVRNWCEKYNVLFKLNTVVNTYNQNEDMC
EQVSRINPIRWKVFQCLLLEGENAGPEALRNAERFYIDDATFESFLQRHES---IKSLVP
ESNTKMQNSYLILDEYMRFLDCTS---GSKVPSKSILDIGVENALKFSGFDEDMFKKRGG
FYKWSK---EAER---LSW
>EP00102_Acyrthosiphon_pisum|EP00102_Acyrthosiphon_pisum_P014761
MAISATQLLKIMESVWNVVCRGLASAAWE--------PA-VP--LSVNYHFTRQCNYSCG
FCFHT--AKTSFVLP------LDEAKR--GL-TMLAEA---------------GMKKLNF
SGGEPFVRDGGFMGELIKYCKT-ELGI-SISIVSNGSLIQEKWMRQYGEHVDMLAVSCDS
FNADTNRMIGR--QQG-RT-----DHVAKLYQVREWCGQHKIAFKINTVVNTYNVNELFA
EHIDRLRPVRWKVFQCLLLEGENAGEGALRNAARFYVTDEEFNGFLRRHAE---VQMLVP
ENNNAMRDSYLILDEYMRFLNCRN---GKKEPSASLLDVGVQHALRGSGFDEQAFLERGG
VYLWSK---QQMSKAELEW
>EP00102_Acyrthosiphon_pisum|EP00102_Acyrthosiphon_pisum_P024895
------QLLKIMGSAWNVVRRALAS--WE--------PA-VP--LSVNYHFTRQCNYSCG
FCFHT--AKTSFVLP------LDEAKR--GL-TILADA---------------GMKKLNF
SGGEPFIRGGGFMGELIKYCKT-ELGI-SISIVSNGSLIQEKWMRQYGEHVDMLAVSCDS
FNADTNRMIGR--QQG-RT-----DHVAKLYQVREWCGQHKIAFKINTVVNTYNVNELFA
EHIDRLRPVRWKVFQCLLLEGENAGEGALRNAARFYVTDEEFNGFLRRHAE---VQMLVP
ENNDAMRDSYLILDEYMRFLNCRN---GKKEPSASLLDVGVQHALRGSGFDEQAFLERGG
VYRWSK---QQMSEAELEW
>EP00104_Lingula_anatina|EP00104_Lingula_anatina_P011721
ML----QVLGILLATVVIIYVAA----WA--------SLPKP--ISVNYHFTRRCNYRCG
FCFHT--AKTSFVLP------IEEAKR--GL-KLLKDA---------------GMEKINF
SGGEPFLEKGGYVGELTRYCKQ-DLGLPSVSIVSNGSLVKEKWFEDYGEYLDILAISCDS
FDFETNDLIGR--KQG-QK-----DHVASLLKVHDWCNQYKVAFKINTVVNTYNKHEDMT
EQIQQLQPVRWKIFQCLLMEGENAGPDALRNAEGFLVTDQEFEDFLTRHKE---VACLVP
ESNKTMQNSYLILDEYMRFLDCRG---GGKTPSRSLLDVGVDSALAKSGFDEKMFYKRGG
KYVWSK---ADMK---LDW
>EP00105_Crassostrea_gigas|EP00105_Crassostrea_gigas_P021304
MAIT--QYVSIATIPLLIILSAL----WQEGE-----PSLKP--ISVNYHLTRQCNYKCG
FCFHT--AKTSFVLP------IEEAKK--GL-TLLKND---------------GMEKVNF
AGGEPFIVKRGYLGELVRFCKE-DLQLPSVTVVSNGSLITEKWFEKYGKYLDILAVSCDS
FDPETNRLIGR--CQNSKK-----DHLESLYRVRDWCQKYEVAFKMNTVVNVHNKNEDMN
AYISELGPCRWKVFQCLLIGGENAGKDAIRNAEGMVVTSQEFKDFCERHKN---ITSLVP
ESNEQMKDSYLILDEYMRFLDCTR---GSKDPSRSLLDVGVKNALKFSGFDEKMFLKRGG
KYTWSK---ADMK---LDW
>EP00107_Lottia_gigantea|EP00107_Lottia_gigantea_P022437
----------------------M-----EERQSK-------P--LSVNYHFTRRCNYKCG
FCFHT--AKTSFVLQ------IDKAKL--GL-KLLKKA---------------GMEKLNF
SGGEPFLEDQGFVGELVKYCKE-TLCLPSVSIVSNGSLIKRSWFQQYGSYLDILAVSCDS
FDPETNKLIGR--QQG-RK-----CHLESLHNVRKWCTEYQVAFKLNTVVNRFNKDEDMT
KQIQELNPCRWKVFQCLLLDGENSGDDALRDAERFLISDEDFQEFLDLHSN---IACLVP
ESNDKMQNSYLILDEYMRFLDCQQ---GKKIPSKSILDVGVDKALQYSGFDEAMFLKRGG
KYIWSK---ADMK---LEW
>EP00110_Nematostella_vectensis|EP00110_Nematostella_vectensis_P021713
---------------------------------------TVP--VSVNYHFTRQCNYQCG
FCFHT--AKTSFVLP------IEEAKK--GL-LMLMKA---------------GMEKVNF
SGGEPFLHDRGFVGELVRYCKQ-ELELPSVSIVSNGSLIRDNWFNKYGECLDILAISCDS
FDEETNVLIGR--RQK-GK-----NHVEALRRVRDMCQQYKVAFKLNTVVNTYNKQEDMT
SHIQELCPVRWKVFQCLVIAGENSGEDALRDAEQFLVSNHEFDQFISRHAS---LECLVP
ESNEKMQNSYLILDEYMRFLDCTG---GSKSPSKSILDVGVDQAMKFSGFDEKMFLKRGG
KYVWSK---ADMK---LDW
>EP00112_Aurelia_sp_BirchAquariumsp1|EP00112_Aurelia_sp_BirchAquariumsp1_P005985
MDGF---------------------SS----------SAKIP--ESVNYHFTRQCNYKCG
FCYHT--ALTSHVLP------IQDAKR--GL-KMLKEA---------------GMQKINF
SGGEPFLHQRGFVGELAKYCKK-DLTVPSVSIISNGSLITEKWMKEYGEYIDILGVSCDS
FNEEVNQKIGR--HAR-GR-----SHLETMRKVHQWCLDYNVCFKINSVINAFNVDEDMS
EFIMELNPVRWKIFQCLQIGGENYGEGALRKVEPFLITGEQFKGFIERHSH---VPQLVP
ESNEMMKRSYLIIDEYFRFLDNGT---GQMIPSQPILDVGVEAAMKESGFIEKKFLDRGG
RYNWSK---ETICHNKLS-
>EP00112_Aurelia_sp_BirchAquariumsp1|EP00112_Aurelia_sp_BirchAquariumsp1_P017264
MDGF---------------------SS----------SAKIP--ESVNYHFTRQCNYKCG
FCYHT--ALTSHVLP------IEDAKR--GL-KMLKEA---------------GMQKINF
SGGEPFLHQRGFVGELAKYCKK-ELAVPSVSIISNGSLITEKWMKEYGEYIDILGVSCDS
FNEEVNQKIGR--HAR-GR-----SHLETMRKVHQWCLDYNVCFKINSVINAFNVDEDMS
EFIMELNPVRWKIFQCLQIGGENYGEGALRKVEPFLITGEQFKGFIERHSH---VPQLVP
ESNEMMKRSYLIIDEYFRFLDNGT---GQMIPSQPILDVGVEAAMKESGFIEKKFLDRGG
RYNWSK---ETICHNKLSW
>EP00115_Mnemiopsis_leidyi|EP00115_Mnemiopsis_leidyi_P007357
LYLPAVILIVLLK---------LPALSH--------GEANIP--LSVNYHFTRKCNYECK
FCFHQ--AKTSYHLP------LEEAKR--GI-VMLVEA---------------GMKKINF
SGGEPFIVERGYVGELVRFCKH-DLGMESVTLVSNGSLIRESWFREYGSYLDIMAISCDS
SEPETLKEIGR------KR-----EHLKQLQLIHDMCAKYEILFKINTVVCSANWHEDLS
EMIETLDPVRWKLREMLPICKENAGEDNIRDMSDLSVDEEGFEAYINKHRSLS-HTAVTP
EHKEIARNAYLTMKSELQMFDGAA---KRKWPA-SIKKVGINKEIEQAGFDQTSSEDQDG
VYKWQRLETRDEECVGIDS
>EP00119_Amphimedon_queenslandica|EP00119_Amphimedon_queenslandica_P002676
MATC-------------CIFRAL--LFWW--------TATRP--ESVNYHFTRQCNYQCG
FCFHT--AKTSFVLP------LDDAKR--GL-LMLKEA---------------GMCKINF
SGGEPFIHQKGYVGELVRYCKE-ELQLESVTIVSNGSLIKEEWFQKYGRYLDILAISCDS
FNEDTNYTIGR--RQG-NK-----SHLSTLKPIEGWCRAYRVAFKINTVVNIHNWEEDMS
SEILELNPVRWKVFQCLLIGGENVGPDAKRNAESFVILDHQFQSFLKRHQN---VKQLVP
ESNSMMRDSYLILDEYMRFLDCTK---GRKDPSKSILDVGVANALKFSGFDEAMFLKRGG
KYTWSK---RDMK---LEW
>EP00120_Capsaspora_owczarzaki|EP00120_Capsaspora_owczarzaki_P005806
MLKH--ELIQCAGSSAIYSYIAL--VVY---------NRLRPNVVSVNYHFTRQCNYSCK
FCFHT--AKTSHLVP------IEEACR--GM-KLLKEA---------------GMRKINF
SGGEPFLIRRGQVGQMVRYAKE-TLQLESVTIVTNGSLVTEEWFEQYGQWLDIMAISCDS
FDEGTNELIGR--TAA-NA----ARQVEVAYRVQELCGRFGVKFKLNTVVNTHNVNEDMT
EHIARLQPARWKVFQCLLIDGENAGGQDLRDARALVITDDQFAAFLARHKALS-----IA
ESNSVMRNSYVIVDEYFRFLNNVN---GSKEPSMSILDKGVQGAWGKTVFDQAGFVERSG
EYEWTR--LAEKNSTGLAR
>EP00151_Rhizophagus_irregularis|EP00151_Rhizophagus_irregularis_P001851
MH-----------KKVPL---------------------------SVNYHFTRKCNYECG
FCFHT--AKTSYLAP------IEDAKS--GL-RKLADE---------------GMKKINF
AGGEPFLYPK-YLEELLRYCKQ-VLKVESASIVSNGSKIKYEFLQRNKDYIDILAISCDS
FDESVNKKIGR--GTG--------KHVEKLSDISRWCREFGIKFKLNTVVNAYNKSEDMN
ENILKIAPFRWKCFQVLILENENGGEGTLRDAREFVVTDQEFEEFIQRHSK---QKCLVP
EPNNLMKNSYLILDEYLRFLNCTN---NEKTPSESILDVPVEKALMQAGWDQEAFIGRSG
IYDWSK------QPSNLEW
>EP00178_Gracilaria_changii|EP00178_Gracilaria_changii_P000085
-------------GSALDVAVNQEH---K--ASSALPLPFIPTVQSVNYFISRACNYSCK
FCFHT--QKNTSVLS------LAKARL--GL-QMLRRA---------------GTEKINF
AGGEPFLQHE-MLGELCKTSH--ELGM-AVSIISNGSLITQKWMQEYGAFVDILGVSVDS
FNPKTNAAIGR--G-G-N-----NRHVERILRVRDQCAKHDIMFKMNTVVCSLNWEEDMN
AHVLKLDPMRWKVFQVLILKDENSGLPGLRDARPLVVSDRQYQSFIFRHSD---MKQLVT
EPNNVMQNSYLLLDEELRFLDCSG---GGKVPSPSILDVGVYGAIAHSGFDQKTFVERGG
VYKWKR----ERDNQY---
>EP00178_Gracilaria_changii|EP00178_Gracilaria_changii_P021304
------KLLSVFRQPLSSLWRSLVPLRWDEEEDP--PLPTTP--TSVNYHFTRQCNYKCG
FCFHT--AKTSFVLP------LEEAKR--GL-LLLKEA---------------GMEKINF
SGGEPFLQDRGYLGKLVRFCKV-ELRLPSVSIVSNGSLIRERWFQNYGEYLDILAISCDS
FDEEVNVLIGR--GQG-KK-----NHVENLQKLRRWCRDYRVAFKINSVINRFNVEEDMT
EQIKALNPVRWKVFQCLLIEGENCGEDALREAERFVIGDEEFERFLERHKE---VSCLVP
ESNQKMKDSYLILDEYMRFLNCRK---GRKDPSKSILDVGVEEAIKFSGFDEKMFLKRGG
KYIWSK---ADLK---LDW
>EP00187_Rhodella_violacea|EP00187_Rhodella_violacea_P016977
MSFSDLAFLSIL-SILARFFHRLRR-----------IRRLHP--RTANYHFLRSCPYTCQ
YCFY---DTNSSFLP------LPVALR--GL-RLLRAA---------------GFSKITF
SGGEPFMHPK-HLAAMVRACKE-EMGFPVVSVVTNGALVREAWMEENGWAVDVMSVSCDS
FVVETNVRIGR--AKG-DR-----GHVERVFKLREWCAKQGVVFKLNTTVSKANAWEDMR
EPVQALKPQRWKVFQCLPVPGENCGEGAPRDASDLFITQQEYAEFLARHEGLC-DVATIP
EPNVLMRNSYCIVDQNMSILRNDD---ERKIPTRSILEVGVEAALEEAKLDVTSFKARGG
EYDW---------------
>EP00191_Tetraselmis_sp_GSL018|EP00191_Tetraselmis_sp_GSL018_P000524
----------------------------------PALQEENPKPKSVNYHMSRLCNFHCK
YCFHT--AKSNDILP------IAEAQR--GL-SLLRNA---------------GTEKINF
AGGEPFLHQH-LLGELVWYCKE-VLGI-AVSIISNGSLIKDEWMYSYGQYVDILGISIDS
FVENTNVQIGR--TRG--------TSLEKAVHLKKLCDELGIKFKINTVVNSLNWEEDMN
RHLESLDPYRWKVFQVLLLSGENGG-ENLRXASPLAVSIEQXDAFVXRHAS---QKCLVP
ESAKTMQNSYLVLDEKLRFLNCES---GEKLPSESILDVGVQKALEYSGFDARMFLERGG
VYDWNR----ER-------
>EP00191_Tetraselmis_sp_GSL018|EP00191_Tetraselmis_sp_GSL018_P002899
----------------------------------PALQEENPKPKSVNYHMSRLCNFHCK
YCFHT--AKTNEILP------MAEAHR--GL-SLLRDA---------------GTEKINF
AGGEPFLHQH-VLGELVWYCKE-VLGI-AVSIISNGSLIKDEWMYSYGQYVDILGISIDS
FVENTNVQIGR--TRG--------TSLEKAVHLKKLCDELGIKFKINTVVNSLNWEEDMN
RHLESLDPYRWKVFQVLLLSGENGG-ENLRQASPLAVSIEQFDAFVLRHAS---QKCLVP
ESAKTMQNSYLVLDEKLRFLNCES---GEKLPSESILDVGVQKALEYSGFDARMFLERGG
VYDWNR----ER-------
>EP00191_Tetraselmis_sp_GSL018|EP00191_Tetraselmis_sp_GSL018_P015234
LLTRC--------------YVAVHP---------PALQEEIPKPKSVNYHMSRLCNFHCK
YCFHT--AKTNEILP------MAEAHR--GL-SLLRDA---------------GTEKINF
AGGEPFLHQH-VLGELVWYCKE-VLGI-AVSIISXGSLIKDEWMYXYGXYXDILGISIDS
FVENTNVQIGR--TRG--------TSLEKAVHLKKLCDELGIKFKINTVVNSLNWEEDMN
RHLESLDPYRWKVFQVLLLSGENGG-ENLRQASPLAVSIEQFDAFVLRHAS---QKCLVP
ESAKTMQNSYLVLDEKLRFLNCET---GEKLPSESILDVGVQKALEYSGFDARMFLERGG
VYDWNR----ER-------
>EP00191_Tetraselmis_sp_GSL018|EP00191_Tetraselmis_sp_GSL018_P016415
-----------------------HP---------PALQEENPKPKSVNYHMSRLCNFHCK
YCFHT--AKTNEILP------MAEAHR--GL-SLLRDA---------------GTEKINF
AGGEPFLHQH-VLGELVWYCKE-VLGI-AVSIISNGSLIKDEWMYSYGQYVDILGISIDS
FVENTNVQIGR--TRG--------TSLEKAVHLKKLCDELGIKFKINTVVNSINWEEDMN
RHIESLDPYRWKVFQVLLLSGENGG-ENLRQASPLAVSIEQFDAFVLRHAS---QKCLVP
ESAKTMQNSYLVLDEKLRFLNCET---GEKLPSESILDVGVQKALEYSGFDARMFLERGG
VYDWNR----ER-------
>EP00198_Chlamydomonas_reinhardtii|EP00198_Chlamydomonas_reinhardtii_P003796
MQVSPAGTQSLRPARVVSLQHSAQ--------------LALP--PTVNWHLEPRCNYHCK
FCFATFSDIPSSEVVKD----ADLLL---AVPPLLAAA---------------GVSKITF
VGGEPLLHPL--LPELLAAAKGA--GL-VTSLVSNGSLLTEDWLRRMQGHLDWIAFSVDA
SDDALHAALGR--GTTRET-VTMPRHSSSSSVAQGL----GYRLKLNTVVTAPCLGDGMV
ELVGRLRPERWKVFQVLPITGQT--QE---HIAPLLTTEAQFADWVAAAQELY---GVVP
ESNSHMHGSYAMLDARGRFYQDVN---GGYEYGPSIFDCWQGRAVAGPAFRAEAFATRGG
VYEWGQ----QQRAW-AAS
>EP00209_Acetabularia_acetabulum|EP00209_Acetabularia_acetabulum_P000941
MRT---FLSQRSQRVPRCELQPA--------TLSPQ---QVP--ISVNLHLIKTCNYKCK
FCFATFEDIG---KVKP-SLPLQESI---ELLNLLKQA---------------GTKKVNF
VGGEPTIHRD--IKPLMEHSRKL--GF-TVSIVSNGSYLNQ-VLDTHADCIDWVGLSVDS
ADEAVQAELGK--G----------------------------------------------
------------------------------------------------------------
------------------------------------------------WW----------
-------------------
>EP00211_Chloroparvula_japonica|EP00211_Chloroparvula_japonica_P004181
LVLAFHVLVSISHLRRPATFAALHDLEQAYQVQGQKVNLGQPIPVSVNIFPSRKCNYSCG
FCFHS--KTENLA-S------LEDTYR--AL-RMLRDA---------------GMEKLNI
AGGEPFLHPR-YLAAVCKFAKE-EL----VTLISNGSLIKRTWLQRYGQYVDVLGLSVDS
FVERTNQLIGR----GK-----HLPHIAR---VAAWAQEEGIRLKVNTVVNKYNWEEDMN
EGIAGLNPVRWKVFQVLVLEGENSGQNGLRDATKFVISDEQFAAFVERHR----QPTIVP
EDNSVMQDSYLLVDEEWRFLACSG---GVKRPT-SILDVGVEKALEQAEWDADTFFS-RG
VYEWNR---PADETCGLAW
>EP00282_Hemiselmis_andersenii|EP00282_Hemiselmis_andersenii_P033477
L-HSEQWSLSLHRSSCKVAVATLAILSY-FGSTHPANTQETPHTSTANYHINQYCNFECN
FCFATFEDVLSDTGVPPMGLDHEKALK--VV-DEVCSC---------------GETKINF
AGGEPLFRP-----DLFAKVKQH--GL-STSIITNGYLITPEWVDSARGLVDQVGISVDS
ANPETRLRMGRAHK-GRNK------------GRAELLHSAGISLKINSVVTALNCDERMA
PFINQLRAKRWKVFQALQVSGQNA-DD------KGVMCDAMYAKF-QRNNALE-PSAVIF
EDNDAMTGSYAMIDPFGRFFDNTR---GRHYYSAPIFELGAAKAYAEITIDHDKFEARGG
EYIY---------------
>EP00300_Choanocystis_sp_HF7|EP00300_Choanocystis_sp_HF7_P037561
LISSVGVLTCLVLALLKRVFAARNPLAP---HDASEPVEQIP--ASVNYHFTRKCNLACH
FCFHT--DKHAITASDI----DDRARD--AI-ELLYRH---------------GMRKINF
SGGEPFLNAK-WLGEMVQFCKTLPL---AVSIVSNGTRIKEEWIEKYGQYVDYLAISCDS
FDDDTLARIGR------QK---HSDQVAVIYRVSEWCREANVAFKINSVICADNWCEDMR
EHILTLAPKRWKVFQVLEIEGENKGPDAKRNAAALTITAEQFEAFRRRHAD---IPSLVP
ESNDDMRNSYIILDEQLRFLDNRG---QSKRPTECILDIGVPAAFADAGFDEQAFDRRGG
RYEWTQPGAVDIEELR---
>EP00301_Raphidiophrys_heterophryoidea|EP00301_Raphidiophrys_heterophryoidea_P007376
MRKCE---INDLENCSALLIDS-----WNAHKLPTTRNSNSSHFLTVNWHLEKDCNYKCK
FCYAHF-----------RET-QQNLTKNEGFLEAFAKK---------------GFYKVNF
AGGEP-LLNS-NLGAYLKHASSI--GL-KTSIITNASKMTATWLTSFGRYIDQIGVSCDS
LDDSINQDLGRGFGAHV--QVTKRAFHRIKELNQILCPSKAIKVKLNTVVMKPNYMENWS
DFIKQCGVTRWKIFKILRIE--G--ENQ--HYDQLAISDDQFQLFVDRHNE---GVVMAP
EDNDEMTTSYMMVTPDGMFYQNTGR----YVRSQSILDVGINAALDQVGFEYSKFQARGG
EY--ELK------------
>EP00302_Diacronema_sp_CCMP2436|EP00302_Diacronema_sp_CCMP2436_P047448
-------------------XRTLAPLA--AAAQGVASCTLSP--GAVNFHFSRRCNYACA
FCFHS--QSNIDILP------IEKLLQ--VV-SLLADA---------------GVRKLNF
AGGEPFLFPV-QLSKLLAHAK--DLGL---SIITNGSHLTGKWMRAHAQHIDMLGYSFDS
ASDKTNFAHGR--PKGASPSAPPSRSVRHLLHAAELAREHGVMFKVNSVVTALNWKEDIS
AHIEAAQPKRWKVFQVLPLEGGTAG--ARGDVLPLLLPREHYFAFVERNRD---PSVLIA
EPNDVMQSSYVVLDEAARFLDSSS---GGKVPTESILDVGVERAAAQLGHDKAAYYARGG
LYSWSRFAVGEVELLEVHW
>EP00316_Scyphosphaera_apsteinii|EP00316_Scyphosphaera_apsteinii_P021133
-------------NCSALLTSA-----WNSTAIDVDLSVLTIQLLTVNWHLEKDCNYKCS
FCYAHF-----------NAV-QQGLSKQDGLLSLIAAG---------------PFYKVNF
AGGEP-LLNK-HLGDYLRAAKEM--GL-KTSIITNASRLTFGWLQAHGRFIDQIGVSCDS
LDDNINKELGRGFGNHV--AITKRAFESVRELNESM--GLEIKIKLNTVVMRPNYLEDWN
DFIQSNGIQRWKIFKILKIK--G--ENA--VYDKLAIGDAEFEEFVARHAH---EVVLAP
ETNDDMTSSYIMITPDGKFYQNADK----YDYSDSMLQIGVEAALRQVGFDYTKFQKRGG
EY--KLD------------
>EP00323_Chrysochromulina_tobinii|EP00323_Chrysochromulina_tobinii_P008420
MRHLR---IGEVTNCLALLTHG-----WFLQPVFSELSEGTLRLLTVNWHLEKHCNYKCS
FCYAHF-----------ADV-VKGLEKADGILRSLRDA---------------GFFKVNF
AGGEP-LLNQ-HLGEYVKAAKEL--GL-KTSIITNASRLTATWLESYGPFLDQIGVSCDS
LDDQVNKEMGRGFGNHV--AVTERALRRVHQLNETR--GLDVKVKLNTVVMRQNHFEDWS
DFIVRNGVQRWKVFKVLRIE--G--ENK--GFEDKAVSDVDFEAFVARHKR---GVVVAA
EDNDAMTLSYVMVTPDGRFYQNTDR----YTYSEPVLAVGVDEALRQTGFDYEKFVDRGG
AY--RL-------------
>EP00331_Platyophrya_macrostoma|EP00331_Platyophrya_macrostoma_P014111
-------------------------------AQGATAEPQQP--VSVNWHFSRVCNYACT
FCYHSMQRGRAAHVS------IEDGCK--AI-ALLAEA---------------GMRKLNF
SGGEPFLFPK-ALAAWCRFAK-----GLNVSIITXGSKVTRAWLXENAAFVNMVGVSVDS
CDEEVHRETGR---RAS-----ARSHIGCALQVASWCHELGIPLKINTVVTQQNVGDDMH
ELIAQLRPARWKVFQCLVIGGENSG-GAARDATSVAVTAEAFQAYVDRHS----VACMVV
EDNGTMRNSYVILNETLRFLNNGN---GRKEASRSILDVGVAKAFEDVTFDAESFQKRGG
FFETSD-----MEDLV---
>EP00331_Platyophrya_macrostoma|EP00331_Platyophrya_macrostoma_P032187
-------------------------------AQGATAEPQQP--VSVNWHFSRVCNYACT
FCYHSMQRGRAAHVS------IEDGCK--AI-ALLAEA---------------GMRKLNF
SGGEPFLFPK-ALAAWCRFAK-----GLNVSI----KRXTRAWLAENAAFVNMVGVSVDS
CDEEVHRETGR---RAS-----ARSHIGCALQVASWCHELGIPLKINTVVTQQNVGDDMH
ELIAQLRPARWKVFQCLVIGGENSG-GAARDATSVAVTAEAFQAYVDRHS----VACMVV
EDNGTMRNSYVILNETLRFLNNGN---GRKEASRSILDVGVAKAFEDVTFDAESFQKRGG
FFETSD-----MEDLV---
>EP00333_Tetrahymena_thermophila|EP00333_Tetrahymena_thermophila_P010704
MIGTYNTAIFCCITAISLTLIAL--IAF---------DKLFR--ESINYHFTRQCNYACK
FCFHT--AKTSFVLD------EENAKK--GL-KMLKES---------------GMKKINF
SGGEPFT--KPFLGNLVQYCKE-QLNLESVTIVSNGSLITEEWFKNFGKWLDIIAISCDS
FDEQALADIGR--RAN-KK-----THIDQMYKIRDWCYKYDVLFKINTVVTSRQYNEDMN
IYIQQLNPYRWKVFQCLLIDGENAGANALRNAEQMVVSKEQFDQFISRHKASN-----VA
ENNEDMKDSYLILDEQMRFLNCQN---GKKEPSLSILDVGVEAALDKSGFDHKAFIRRGG
KYVWSK----------LEW
>EP00401_Gymnodinium_catenatum|EP00401_Gymnodinium_catenatum_P066632
LSQQSLCAAESAA------------LR-STSRQAAS---QLP--TAVNWHLEPRCNFACR
FCFARFHGAPQ-------PVAGEVAM---ELLRELVKN---------------GAQKINF
VGGEPLLHPD--ITALIREAKES--GL-TTSIVTNASLLSKEWLEQMRTHLDWIGFSIDA
SSDALHAKLGR--ASKPEY-RGTSGHLEQCLTAKSL----GYGLKLNTVVTRLTLEDDLS
ELVLALQPHRWKAFQVLPVQGEN--DT---TVTPLLISQREFESWVRRHRDLR--SGIIA
ERNDDMCGTYAMLDGQGRFYTNMC---GRYEYSQPAPEVGVMAAWREVGFSHSRFRARGG
DWHWX--------------
>EP00403_Amphidinium_massartii|EP00403_Amphidinium_massartii_P017775
-------------KAIATTLASASAVAV---KKKASTKELVP--LSVNYHFLRECNYKCK
FCFHT--DLRSPSVE------LDKAKN--AI-KMLHDA---------------GMKKINF
SGGEPFLRAK-DLGRMCKFAK--DIGVESVSIISNGSLITEAWMENWGTYVDILGISCDS
FDHDTNEAIGR-QGSG-SR----RKHMDQAFQVAEWCLKYGIIFKLNTVVNALNVDEDMS
EGLQRLQKLRWKVFQCLAIAGENTGENAIRDVSSLLITDEKFQAFLNRHRKYH-----VH
EENKLMRNSYLILDEKCRFLNNQD---GAKVPSRSILEVGVAAALLESGFEEETFYTRGG
KYNWSR----------MV-
>EP00418_Pyrodinium_bahamense|EP00418_Pyrodinium_bahamense_P041360
TLGNYA-------ERLAMAYGALSILQA-----------LTP--LSVNWHYTRLCNYSCK
FCFHT--AKTDNFLPKTPE-GMEEAKR--CL-GRLRAA---------------GMCKLNF
SGGEPFTYPEA-LGQLCRFASE-HLQLESGSIVSNGSMIKRSWFEKFGEFVSILAISCDS
FDEATNKLIGR--GKG--------THLMQVKRVRSWCQEYGVGFKLNSVINAHNVDEDMT
GPIAELGPMRWKVFQCLLIEGENVGEGALRDAKPLVITDAQFQGFLARHRA---LECMVP
ESNEAMKDSYLILDEELRFLNCTG---GTKAPSESIRNVSVHHALRQAGFDAEMFLKRGG
KYNWRRPAAADVE----DA
>EP00418_Pyrodinium_bahamense|EP00418_Pyrodinium_bahamense_P052348
TLGNYALRLQLPEERLAMAYGALSILQA-----------LTP--LSVNWHYTRLCNYSCK
FCFHT--AKTDNFLPKTPE-GMEEAKR--CL-GRLRAA---------------GMCKLNF
SGGEPFTYPEA-LGQLCRFASE-HLQLESGSIVSNGSMIKRSWFEKFGEFVSILAISCDS
FDEATNKLIGR--GKG--------THLMQVKRVRSWCQEYGVGFKLNSVINAHNVDEDMT
GPIAELGPMRWKVFQCLLIEGENVGEGALRDAKPLVITDAQFQGFLARHRA---LECMVP
ESNEAMKDSYLILDEELRFLNCTG---GTKAPSESIRNVSVHHALRQAGFDAEMFLKRGG
KYNWRRPAAADVE----DA
>EP00434_Breviolum_minutum|EP00434_Breviolum_minutum_P005781
LLGNYALLLELPEERLTCAYHALRILLV---------APLIP--KSVNWHYTRQCNYSCK
FCFHT--AKSSFFLPRTEE-GMKESKE--CL-SRLQLC---------------GMEKVNF
SGGEPFLQAKE-LGELVRFCKV-ELKVS-VSIVSNGSLINRSWMKQYGKFLDIIAISC-S
FNEETNMKIGR--GKG--------AHINQLYQIKEWCHEFEVGFKINSVINAHNVHEDMS
EALARLQPMRWKVFQCLLIDGENAGEDALRDAQSLTIPDKSFQEFLERHAD---IDVLVP
ESNSAMKNSYLILDENMCFLNCTG---GAKRPSPSIRKVSVSTALAEAGFDEEEFVKRGG
IYDWEL-GSTDIE----DL
>EP00437_Effrenium_voratum|EP00437_Effrenium_voratum_P009184
AVGNYALLLDLPERRLQRAFRAVKILAL-----------LRP--RSVNWHFTRLCNYQCK
FCFHT--AKSSFFLPSTKE-GMEESKQ--CL-RRLRLQ---------------GMQKINF
SGGEPFLQKRE-LGELVRFCKK-ELHCD-VSIVSNGSKITRKWMESYGEFVDILAISCDS
FEEETNVRIGR--GTG--------THLLQLENIKHWCDEFQVPFKINSVINVHNIHEDMS
AAITRLQPKRWKVFQCLLIEGENAGEEALRDAKSLTISQQDFDDFCERHGH---LKCLVR
EDNGQMMNSYLILDEHLRFLNCTG---GAKTPSDSIREVSVIKALRAAGFDAEMFEERGG
VYDWSK-ASNDIE----DT
>EP00437_Effrenium_voratum|EP00437_Effrenium_voratum_P056689
AVGNYALLLDLPERRLQRAFRAVKILAL-----------LRP--RSVNWHFTRLCNYQCK
FCFHT--AKSSFFLPSTKE-GMEESKQ--CL-RRLRLQ---------------GMQKINF
SGGEPFLQKRE-LGELVRFCKK-ELHCD-VSIVSNGSKITRKWMESYGEFVDILAISCDS
FEEETNVRIGR--GTG--------THLLQLENIKHWCDEFQVPFKINSVINVHNIHEDMS
AAITRLQPKRWKVFQCLLIEGENAGEEALRDAKSLTISQQDFDDFCERHGH---LKCLVR
EDNGQMMNSYLILDEHLRFLNCTG---GAKTPSDSIREVSVIKALRAAGFDAEMFEERGG
VYDWSK-ASNDIE----DT
>EP00437_Effrenium_voratum|EP00437_Effrenium_voratum_P062666
------LVLDLPEGSLARAYAALRLLQI-----------PVP--LSVNWHYTRQCNYTCK
FCFHT--AKTSFFLPQTKQ-GMDEAKQ--CL-RRLQWA---------------GMQKLNF
SGGEPFLHEKG-LESYAASXKE-DLALESVSIVSNGSKITGDWIRKHGSYVDILAISCDS
FLEEINLKIGR--GKG--------SHLQQLQQIRQWCEEADIKFKVNTVVNKMNINEDMR
DMIRRLNPIRWKVFQCLLLEGENAGEEALRNARRLTVSSEEFQCFLDRHSQ---IDCLVP
EDNEKMKDSYLILDEFMRFLNCTG---GAKTPTASLRDVPVISALKGAGFDSKMFLTRGG
VYDWTR-EGADLE----DL
>EP00439_Symbiodinium_sp_Y106|EP00439_Symbiodinium_sp_Y106_P082683
ILGNYVLVLDLPEQRLARAYAALRLLKV-----------PVP--LSVNWHYTRQCNYTCG
---------------QSKA-WTRRSSA--CVVRRI------------------------F
SGGEPFLHKKE-LGELCRFCKE-DLALESVSIVSNGSKITGDWIRKHGSYVDILAISCDS
FQEEINLKIGR--GKG--------SHLQQLEQIRQWCEEADIKFKVNTVVNAMNINEDMG
DMIRRLNPVRWKVFQCLLLEGENAGEEALRNARRLTVSSEAFQGFLDRHSR---IDCLVP
EDNKKMKDSYLILDEFMRFLNCTG---GAKTPTASLRDVPVISALKGAGFDSKMFHTRGG
VYDWTR-EGETFRGFCLDL
>EP00439_Symbiodinium_sp_Y106|EP00439_Symbiodinium_sp_Y106_P083019
ILGNYVLVLDLPEQRLARAYAALRLLKV-----------PVP--LSVNWHYTRQCNYTCG
FCFHT--AKTSFFLPQTKQ-GMDEAKQ--CL-RRLQWA---------------GMQN---
-GGEPFLHKKE-LGELCRFCKE-DLALESVSIVSNGSKITGDWIRKHGSYVDILAISCDS
FQEEINLKIGR--GKG--------SHLQQLEQIRQWCEEADIKFKVNTVVNAMNINEDMG
DMIRRLNPVRWKVFQCLLLEGENAGEEALRNARRLTVSSEAFQGFLDRHSR---IDCLVP
EDNKKMKDSYLILDEFMRFLNCTG---GAKTPTASLRDVPVISALKGAGFDSKMFHTRGG
VYDWTR-EGADLE----DL
>EP00439_Symbiodinium_sp_Y106|EP00439_Symbiodinium_sp_Y106_P083101
ILGNYVLVLDLPEQRLARAYAALRLLKV-----------PVP--LSVNWHYTRQCNYTCG
FCFHT--AKTSFFLPQTKQ-GMDEAKQ--CL-RRLQWA---------------GMQK---
-YAEGF-SAVE-LGELCRFCKE-DLALESVSIVSNGSKITGDWIRKHGSYVDILAISCDS
FQEEINLKIGR--GKG--------SHLQQLEQIRQWCEEADIKFKVNTVVNAMNINEDMG
DMIRRLNPVRWKVFQCLLLEGENAGEEALRNARRLTVSSEAFQGFLDRHSR---IDCLVP
EDNKKMKDSYLILDEFMRFLNCTG---GAKTPTASLRDVPVISALKGAGFDSKMFHTRGG
VYDWTR-EGADLE----DL
>EP00441_Pelagodinium_beii|EP00441_Pelagodinium_beii_P008769
VLGNYALLVELTEERLSAGYKALSMLSI-----------LVP--KSVNWHYTRQCNYACK
FCFHT--AQTSFFLPKTED-GMSEAKR--CL-RKLREC---------------GMQKINF
SGGEPFLYASQ-LGKLCRYCKQ-DLKLESVSIISNGSKIRREWFEKYSKYVDILAVSCDS
FCEETNQRIGR--GKG--------LHLAHLQEVRNWCIEFAVPFKLNSVINIHNVEEDMT
DAIEQLKPIRWKVFQCLLLEGENVGEGALRDAKSLTISEEQFKSFLKRHEA---VQCLVP
EDNKHMRDSYLILDEELRFLNCTS---GGKVPSRSLREVSVMCALRDAGFDANMFRARGG
IYDWSR-PQTDLE----DL
>EP00443_Scrippsiella_acuminata|EP00443_Scrippsiella_acuminata_P030708
------XALSASLAAAAMSAAALAFLA----RRRGRRAPAVP--RSVNWHFTRMCNYGCH
FCFHT--AKDTYVMPERD---MEKSKR--GL-AMLKAH---------------GMEKINF
SGGEPFLHKK-KLGQLVRYCKE-ELQLDSVSIVSNGSLIDRRWMKEFGPYLDILAISCDS
FDAEVLRSFGRCTKSG------KTDHISQTKQVRDWCIEFQVVFKMNTVVNAKNMHEDMT
EFVRLLRPKRWKVFQALLLEGENVGENTSRDASGLTISDDAFQAYIKRHAD---ANVVVP
XEQRADEGLELILDEYMMFLNCTA---GGKIPGRSIFEAGVAGALEEAGHDSAMFYERGG
AYEWRK-NILDVEDMALQR
>EP00448_Togula_jolla|EP00448_Togula_jolla_P007577
AASNYAILLSIESSRASRAYAKLRLLG--EQVTQVIETRAVP--VSVNWHMTRECNYKCA
FCFHT--QLNSFFLPSRRNPGMEKAQR--VL-RGLEAL---------------GMRKLNF
SGGEPFLHPK-ELGELVMFCKR-ELHLESVSIVSNGSKITHQWFKRFGPFLDILAVSCDS
FNEDTNVKHGR--GQG--------NQIQTLRNIRDWCKEFSVKFKLNSVITSLNWSEDMS
EKVQELQPDRWKIFQCLLIEGENMGEGAKRDAGGLAISLEKFNVFLELNREV--FDVMKP
ETNSTMMNSYLILDEHMRFLNCTT---GMKVPGKSLLSSSMADTLAKAGWDLASFSARDG
YYNWSR-------------
>EP00448_Togula_jolla|EP00448_Togula_jolla_P039633
AASNYAILLSIESSRASRAYAKLRLLG--EQVTQVIETRAVP--VSVNWHMTRECNYKCA
FCFHT--QLNSFFLPSRRNPGMEKAQR--VL-RGLEAL---------------GMRKLNF
SGGEPFLHPK-ELGELVMFCKR-ELHLESVSIVSNGSKITHQWFKRFGPFLDILAVSCDS
FNEDTNVKHGR--GQG--------NQIQTLRNIRDWCKEFSVKFKLNSVITSLNWSEDMS
EKVQELQPDRWKIFQCLLIEGENMGEGAKRDAG------------------V--FDVMKP
ETNSTMMNSYLILDEHMRFLNCTT---GMKVPGKSLLSSSMADTLAKAGWDLASFSARDG
YYNWSR-------------
>EP00450_Noctiluca_scintillans|EP00450_Noctiluca_scintillans_P003478
-------------EELRV---ALNILSI-----------VTP--TSVNWHMTRLCNYSCK
FCFHT--SISSAFLPHTPE-GMQEAKE--CL-VKLRAA---------------GMKKLNF
SGGEPFTYPRE-LGELCRFCKQ-SLRLESVSIVSNGSMIHKKWFQSFGEFVDILAISCDS
FNEETNKKIGR--GKG--------MHLKQLKRVRQWCDEYGIPFKINSVINAHNVDEDMC
AAIMELRPIRWKVFQCLLISGENVGGDALRDARSLVIPDEQFHDFLQRHQC---VPCIVP
EDNLRMKNSYLILDEELRFLNCTG---GAKTPSESIRDVSVTRALQQAGFDAQMFVERGG
IYTWRR--SDDIE----EM
>EP00450_Noctiluca_scintillans|EP00450_Noctiluca_scintillans_P009344
-------------EALRM---MLRLLSV-----------VTP--TSVNWHMTRSCNYSCK
FCFHT--SISSAFLPQTPE-GMQEAKG--CL-MKLRAA---------------GMKKLNF
SGGEPFTYAQE-LGELCRFCKQ-SLRLESVSIVSNGSMIKKRWFQAFGEFVDILAISCDS
FDEETNKKIGR--GKG--------MHLSQLKRVRQWCDEYSVPFKINSVINVHNVDEDMG
AAIMELRPKRWKVFQCLLISGENAGGNALRDARSLVISDQQFRDFLQRHQG---VSCIVP
EDNLRMKDSYLILDEELRFLNCTG---GAKTPSESIRDVSVARALQQAGFDARMFVERGG
VYSWRR-------------
>EP00450_Noctiluca_scintillans|EP00450_Noctiluca_scintillans_P038871
-----------------M---VLKLLSV-----------VTP--TSVNWHMTRSCNYSCK
FCFHT--SISSAFLPQTPE-GMQEAKG--CL-MKLRAA---------------GMKKLNF
SGGEPFTYAKE-LGELCRFCKQ-SLRLESVSIVSNGSMIKKRWFQAFGEFVDILAISCDS
FDEETNKKIGR--GKG--------MHLSQLKRVRQWCDEYGVPFKINSVINVHNVDEDMG
AAIMELRPKRWKVFQCLLISGENAGGNALRDARSLVITDQQFSDFLQRHQG---VSCIVP
EDNLRMKDSYLILDEELRFLNCTG---GAKTPSESIRDVSVARALQQAGFDARMFVERGG
VYSWRR--SDDIE----EL
>EP00475_Leptophrys_vorax|EP00475_Leptophrys_vorax_P017713
LRKSGV------P------------VK---------LWNERP--PSVGWMFLQPCNFSCN
YCFARFHDLKGK------YLSKQENL---KLTHMLAEKF----------------DKITF
LGGEPTLVPY--LLDMCKIAKSY--GC-TTAIITNGYRISDEYLKDFKGWLDWVTISLDS
AVPETHAKLGR--GF--SE-LTPEHYIEAAKAVRRA----GMKLKISTVVNRLNKDEDMS
DFITLLKPDRWKIFQCLFIEGEN--DG---RVEDLLVSKEELQGFLSRHEKLT---FGMY
ASTEDTKNGYACITPAGCFLDDID---NVHRYSRPILEVGVEEAWKDIDYKPDNFRARGG
FYNWKA--SSQSAADMYQS
>EP00490_Sorites_sp_Unknown|EP00490_Sorites_sp_Unknown_P012562
------XAMQATTRKFSMDSEDLKI---LEXAEIET-QPFVP--KSVNWHYTRKCNYTCA
FCFHT--AKNGFFLPSTEE-GMAESKR--CL-KLLKDA---------------GVEKLNF
SGGEPFIHEKE-LGELVRFCKE-DLALPSVSIVSNGSLIKQRWMKKWGKFVDILAISCDS
FIEETNFRVGR--GRG--------DHIHQLEKIKTWCEEYEVDFKINSVINAXNYMEDMR
ETIQRLNPKRWKVFQCLLINGENAGEEALRNAQPLTISEEKFQXFLDRHQD---IPQMVP
ESNSAMVNSYLILDERLCFLNCTN---GAKEPSDSILKVPVSEALRQAGFDEEMFVQRGG
IYDWTK-KTKDLK------
>EP00521_Asterionellopsis_glacialis|EP00521_Asterionellopsis_glacialis_P018931
----------------------------W--TASALSTPNVPRVRSVNYFISRECNYKCK
FCFHT--AKNNKKLS------LGKAQL--GL-QLLKHS---------------GTEKINF
AGGEPFMNPK-LLGELAKYASY-DLGM-AVSIISNGSLIHPKWMQEYGEFVDVLGVSVDS
FDPQTNAAIGR--G-G-N-----NKHIDRMLQVRELCSQHDILFKMNTVVCQKNWEEDMN
AQVAQLDPYRWKAFQVLILEGENSGQNGLRNAHDLKVSRSQFDAFCQRHSN---QPALIP
EPNDVMQNSYLLLDEELRFLDCSQ---GGKVPSESILSVGVEKALSQAGFDDEMFKKRGG
IYEWSR----VKHNID---
>EP00534_Pseudonitzschia_fraudulenta|EP00534_Pseudonitzschia_fraudulenta_P005224
LAARCFAFVPLAK---------------A--HYNKNATAVQSRVRSVNYFISRKCNYSCK
FCFHT--QKTTTALT------VEEATR--GL-QLLKDA---------------GTKKINF
AGGEPFVRPY-LLGQLCKKAH--EMGM-AVSIISNGSLITEEWMNQFGYYVDVLGVSVDS
FDPSTNAKIGR--G-G-N-----NQHVRRMLRVRQWCRDHRIKFKINTVVCRYNRNEDMT
EQIRKLDPVRWKIFQVLVLEGENAGADGLRDATVLTVTDDQYRSFVDKHPH---PDVLIP
ESNEVMQNSYLLLDEDLCFLDCSG---GGKVPSQSILDVGVETALHQAGFDLDMFHKRGG
IFEWTR----DRSPDE---
>EP00536_Pseudonitzschia_multiseries|EP00536_Pseudonitzschia_multiseries_P002965
IGS---PFLSL-----------------A--ENAENTKSIRPRVRSVNYFISRKCNYQCK
FCFHT--QKTTHTLS------IEEATR--GL-ELLREA---------------GTEKINF
AGGEPFVRPH-LLGRLCKKAH--ELGM-AVSIISNGSLITEEWMKQYGYYVDVLGVSVDS
FDPATNTKIGR--G-G-N-----NQHVQRILRVRQWCRDFHIKFKVNTVVCKYNLAEDMT
QQILPLDPVRWKIFQVLVLKGENAGEAGLRDATALTVTGDEYRSFVDRHPH---DTVLIP
ESNEVMQNSYLMLDEDLCFLDCSD---GGKVPGASILEVGVEAALDQAGFDLEMFHERGG
LFDWNR----DRSGDY---
>EP00539_Tryblionella_compressa|EP00539_Tryblionella_compressa_P010138
MAASAE-------GRTSIAFAATTT--W---KSSSNSTKMKK--LVVNYHFHRRCNYSCK
FCFHT--STNGTLAD------LSDAQR--AM-KLLRDE---------------GMIRVNF
SGGEPFLQAK-WLGAMCQYSH--ELGV-TVSIVSNGSKITDKWMKQFGQYVDVLAISCDS
FDPETLRKIGR------KK-----DHLAQLDRVRDWCEQYNIIFKINSVICRANHHENMV
GEILRLKPARWKVFQCLLIDGENAGPDSLRDARDQVITKEEFDAFVERHRE---MTALVP
EDNDTMRNSYLILDESLKFLNNQH---GDKRPSSTVLE-NVVQALRESGFDVSTFKDRGG
--EWPK----------LEW
>EP00539_Tryblionella_compressa|EP00539_Tryblionella_compressa_P012233
-------FV-------------------X--MIAXLLAQILPLVKSVNYFISRKCNYACK
FCFHT--QKTTHHLA------LEQAKL--GL-RLLKDA---------------GTEKINF
AGGEPFYFPE-LLGQLCKIASN-DLDL-AVSIISNGSXDHAXWMEEYGRYVDVLGVSVDS
XHXATNAAIGR--GEG-NK----NNHLSRIFKVREWCYEQDIIFKVNTVVCSKNWEEDMT
XNIRKLNPKRWKVFQVLLLEDENMGNEQLRDARPLVVTDEEFQSFVERHKA---IPQMIP
ESNEVMQNSYLLLDEDMRFLDCSG---GGKIPGESILKVGVHRALQQAGFDHGMFKERGG
VFDW---------------
>EP00539_Tryblionella_compressa|EP00539_Tryblionella_compressa_P021393
-------FVS--------------P---T--SSKLLYRTNDPLVKSVNYFISRKCNYACK
FCFHT--QKTTHHLA------LEQAKL--GL-RLLKDA---------------GTEKINF
AGGEPFYFPE-LLGQLCKIASN-DLDL-AVSIISNGSLITREWMEEYGRYVDVLGVSVDS
FHDATNAAIGR--GEG-NK----NNHLSRIFKVREWCYEQDIIFKVNTVVCSKNWEEDMT
ENIRKLNPKRWKVFQVLLLEDENMGNEQLRDARPLVVTDEEFQSFVERHKA---IPQMIP
ESNEVMQNSYLLLDEDMRFLDCSG---GGKIPGESILKVGVHRALQQAGFDHGMFKERGG
VFDW---------------
>EP00544_Gedaniella_sp_CCMP2646|EP00544_Gedaniella_sp_CCMP2646_P012376
LVV---AFTA-------------HP---A--TTSRNGAPSDS-VRSVNYFISRICNYSCQ
FCFHT--QKNSNKLT------LEQAKR--GL-RLLHEC---------------GTEKINF
AGGEPFIHPK-MLGKLCRYSHQ-DLNM-AVSIISNGSLITSEWMKEYGEFVDVLGVSVDS
FIPKVNAVIGR--G-G-S-----NDHITRMLRVRELCEQHSIHFKLNTVVGNYNWWEDMN
RQITMLDPMRWKVFQVLVLRDENSGGPGLRDARPLVVSDEHYWEFVKRHQH---GEILIP
EPNNVMQNSYLLLDEELRFLDCSG---GGKVPSESILQVGVKRALQQSGFDLQMFENRGG
VYNWTR----ERQSKS---
>EP00562_Extubocellulus_spinifer|EP00562_Extubocellulus_spinifer_P028831
LLH----FAKDWQ------AFSLPP---G--KSRPTKQARSPIPRSVNYFISRRCNYSCQ
FCFHT--AKSYHALP------LEESTD--GL-RMLADA---------------GCEKINF
AGGEPFLHPI-LLGELCRVASD-ELGL-AVSIISNGSQITPEWMDMYAKYVDVLGVSVDS
FCKETNSAIGR--G-G-E-----NGHVDRMLRVXDECSKHNVRFKLNTVVNALNWEEDMN
DQIAALDPFRWKVFQVLLLEGENMGGEGLRDARNLCIDRAQFEAFIDRHSD---RPQLIP
EPNDVMQNSYLLLDEELRFLDCSG---GGKVPGRSILEVGVDVALMDAGFDQNMFNERGG
IFEWRR----PRDE-----
>EP00562_Extubocellulus_spinifer|EP00562_Extubocellulus_spinifer_P034973
LLH----FAKDWQ------AFSLPP---G--KSRPTKQARSPIPRSVNYFISRRCNYSVS
WCFHS--AKSYHALP------LEESTD--GL-RMLADA---------------GCEKINF
AGGEPFLHPI-LLGELCRVASD-ELGL-AVSIISNGSQITPEWMDMYAKYVDVLGVSVDS
FCKETNSAIGR--G-G-E-----NGHVDRMLRVXDECSKHNVRFKLNTVVNALNWEEDMN
DQIAALDPFRWKVFQVLLLEGENMGGEGLRDARNLCIDRAQFEAFIDRHSD---RPQLIP
EPNDVMQNSYLLLDEELRFLDCSG---GGKVPGRSILEVGVDVALMDAGFDQNMFNERGG
IFEWRR----PRDE-----
>EP00563_Minutocellus_polymorphus|EP00563_Minutocellus_polymorphus_P006723
--------------------MNSSP---------DTTSSRNPIPRSVNYFISRKCNYSCE
FCFHT--AKTYHALS------TEEAAN--GL-RVLAKA---------------GCEKINF
AGGEPFLHPI-LLGELCRVASD-ELGL-GVSIISNGSKITPEWMDMYAQYVDVLGVSVDS
FDKATNAAIGR--G-G-E-----NGHVKRMLRVRDECSKHNVRFKLNTVVNALNWKEDMN
EQIVALDPYRWKVFQVLLLEGENVGGDGLRDARHLCIDRSKFDAFVKRHAD---RKQLIP
EPNDVMQNSYLLLDEEMRFLDCSG---GGKVPGRSILDVGVDEALMDAGFDDEMFAERGG
IFEWRR----PRDE-----
>EP00569_Conticribra_weissflogii|EP00569_Conticribra_weissflogii_P014719
IVT---YFIS--RGTVKINFAGGEPIIWA--LSSAYNAS--PRVKSVNYFISRECNYKCK
FCFHT--QKNTHKLG------LGKAKL--GL-QLLQHS---------------GTVKINF
AGGEPFLNPE-LLGELCKYARE-DCGM-AVSIISNGSLIKPDWMMRYGEYVDILGVSVDS
FDPATNAAIGR--G-G-DK----NQHVNRMLKVRELCSNQGILFKMNTVVCSLNHDEDMN
EHVSRLEPYRWKAFQCLILKGENAGGPNINDARKLQVSKGQFDAFIDRHSG---QSMLIP
EPNTVMQNSYLLLDEELRFLDCSE---NGKVPSQSILEVGVEQALSQAGFDDSMFLNRGG
VFDWTR----ERSN-----
>EP00571_Detonula_confervacea|EP00571_Detonula_confervacea_P001091
LLQ----FLSLQQATAAL-FSSSPP---S--TTSSISLLKDPKVRSVNYFISRSCNYKCK
FCFHT--AKTSHHLA------LEQAKL--GL-EMLRKA---------------GTEKINF
AGGEPFLQDQ-LLGELCKTSH--ELGL-AVSIISNGSKITQKWMEQYGQFVDVLGVSVDS
FNPLTNAAIGR--G-G-N-----NEHISRVLNVQNLCSKFDITFKMNTVVCSLNWEEDMN
QYVRQLDPKRWKVFQVLILEGENSGMGGLRDARALQVTDEQFLSFVHRHQD---NGVLIP
EPNNVMQNSYLLLDEDMRFLDCSS---GGKVPSDSILKVGVRRALEQSGFDENMFHERGG
IYDWER----DRSQG----
>EP00573_Skeletonema_grethae|EP00573_Skeletonema_grethae_P003129
----------------------------V--LTSAYNNP---RVKSVNYFISRECNYNCK
FCFHT--QTNTRKLS------TGRAKL--GL-QLLQHS---------------GTEKINF
AGGEPFLNPA-LLGELCQYAHE-ECGM-AVSIISNGSLIRPDWMERYGQYVDILGVSVDS
FDPETNALIGR--GTG-TK----NQHVTRVLKVREMCSKHGILFKMNTVVCSLNHQEDMN
KYVTTLDPYRWKAFQCLILKGENSGQGNINDARELQVTRGQFDAFIQRHSE---QNALIP
EPNTVMQNSYLLLDEELRFLDCSD---NGKIPSQSILEVGVDRALAQAGFDEEMFQKRGG
IFEWTR----TRDGGN---
>EP00577_Skeletonema_sp_RCC1716|EP00577_Skeletonema_sp_RCC1716_P020165
----------------------------L--VVSAFNTS--PRVKSVNYFISRECNYKCK
FCFHT--QKNTNKLG------IGNAKL--GL-QLLQHS---------------GTEKINF
AGGEPFLNPQ-VLGELCQFAHS-ECGM-AVSIISNGSLIKSEWMDRYGQYVDILGVSVDS
FDPATNALIGR--GTG-TK----NQHVSRVLKVRELCAQHGILFKMNTVVCSLNHREDMN
EYVTTLDPYRWKAFQCLILQGENAGGVNLNDARELQVTREEFDAFIQRHSD---QSALIP
EPNTVMQNSYLLLDEELRFLDCSE---NGKIPSQSILEVGVERALSQAGFDDDMFQKRGG
IFEWT--------------
>EP00577_Skeletonema_sp_RCC1716|EP00577_Skeletonema_sp_RCC1716_P020364
----------------------------L--VVSAFNTS--PRVKSVNYFISRECNYKCK
FCFHT--QKNTNKLG------IGNAKL--GL-QLLQHS---------------GTEKINF
AGGEPFLNPQ-VLGELCQFAHS-ECGM-AVSIISNGSLIKSEWMXRYGQYVDILGVSVDS
FDPATNALIGR--GTG-TK----NQHVSRVLKVRELCAQHGILFKMNTVVCSLNHREDMN
EYVTTLDPYRWKAFQCLILQGENAGGVNLNDARELQVTREEFDAFIQRHSD---QSALIP
EPNTVMQNSYLLLDEELRFLDCSE---NGKIPSQSILEVGVERALSQAGFDDDMFQKRGG
IFEWT--------------
>EP00579_Thalassiosira_antarctica|EP00579_Thalassiosira_antarctica_P016374
------AF-------------------------------RSPLVKSVNYHISRDCNYHCK
FCFHT--RKNVDILS------LNEAKN--GI-KLMKEA---------------GMEKINF
AGGEPFINDI-MLGELCRYSH--GLGL-AVSIISNGSLIKPYWMEFYGEYVDVLGVSIDS
FKPEVNAAIGR--G-G-DG----NKHLDRVMKVRDMCEEQSITFKINTVVCALNWEEDMT
DFIHHLHPQRWKCFQVLILKEENSGGANLRDARGLTVSREQFNSFIQRHQG---DGILVP
EPNELMQNSYLLLDEKLRFLNSAN---GGKVPTESILDVGVEKALGQAGFDHGAFQKRGG
VYNW---------------
>EP00579_Thalassiosira_antarctica|EP00579_Thalassiosira_antarctica_P021987
FL---------------------DP---S--KSSSSSSSTTDIPRSVNYFISRKCNYSCK
FCFHT--AKTSQALP------LEKSAE--GL-RMLADA---------------GTEKINF
AGGEPFLHSI-LLGELCRIASD-ELGL-AVSIISNGSKITAEWMQMYARYVDVLGVSVDS
FDKETNAAIGR--G-G-E-----NGHVRRMMQVRDHCYKHNVMFKLNTVVNSLNWEENMN
AQIAALDPVRWKVFQVLLLEGENTGGDGLRDARDLCIEREKFDAFVNRHSG---RKQLIQ
EPNDVMQNSYLLLDEELRFLDCSG---GGKVPGRSILDVGVDTALMDAGFDSNMFNEEGG
FLRWKTNPSLPNSEG----
>EP00582_Thalassiosira_oceanica|EP00582_Thalassiosira_oceanica_P012602
----------------------------A--APAPHRPPPRPDLQSRGLKGSSKTKITGR
V-------LNTNKLG------LGKAML--GL-QLLRQA---------------GTEKINF
AGGEPFMNPE-LLGELCRHANE-DLGM-AVSIISNGSLITRDWMDRFGPFVDILGISVDS
FDPATNAAIGR--G-E-DR----NHHVNRMLRVRDLCAQHEVLFKMNTVVCKFNHDEDMN
EYVTRLDPYRWKCFQVLLLNGENAGG-GLRDARDLVVTRDEFDAFITRHSS---QPMLIA
EANDVMQNSYLLLDEELRFLDCSD---NGKVPSRSILDVGVENALAQAGFDDSMFHKRGG
IFEWRR----DR-NIE---
>EP00588_Corethron_pennatum|EP00588_Corethron_pennatum_P023764
ILA---AFLS---TSGAL----------P--ALSPSSVTESPLIKSVNYFISRKCNYSCK
FCFHT--QKNVDILG------LEDAKR--GL-KMLRDA---------------GTEKVNF
AGGEPFINDI-MLGELCRYAH--SLNM-AVSIISNASLIRPYWMKFYGEYVDVLGVSIDS
FSPEINAQIGR--G-GGNG-NAKNKHLDRALKVRQMCEEQDIIFKMNTVVCKLNWQEDMT
EYVRKLQPKRWKCFQVLILEDENSGGEDLRDARDLVVSREQFDAFAARHQESG-DDVLIP
EPNDVMQNSYLLLDENMCFLDCSK---GGKVPSESILDVGVEKALDQAGFDYDAFHKRGG
IYEWTR----ERENAR---
>EP00590_Aulacoseira_subarctica|EP00590_Aulacoseira_subarctica_P011675
MRKCS---IERLKNCTALLTDP-----WICSINSAQLKQQVPNFLTVNWHLEKTCNYKCK
FCFAHF-----------EQT-KRNLDLHEGFLDAFREA---------------GFYKVNF
AGGEP-LLNA-YLDEYLKYSKMI--GL-KTSIITNATKLTQTWLDNNGPFIDQIGISCDS
LDDAVNKWLGRGFGNHV--EITTRAFQRVREFNKTA--AIPIKIKLNTVVTSKTYMEDWN
MFLESNGVTRWKAFKVLKIK--G--ENH--IYDELAITDEQFQQFVDRHVG---GLVMAP
EDNDDMTESYVMVSPDGRFYQNKNS----YKFSEPILQVGVKDALDEVGFDLAKFEKKGG
AL--GIA------------
>EP00597_Dinobryon_sp_UTEXLB2267|EP00597_Dinobryon_sp_UTEXLB2267_P007571
LTTKDIVLISLAQSVVHKFYVDIDSLSYK-------FPPQTP--TAVNFHFTRKCNFECK
FCFHA--AHTSSILP------REQRMS--VL-QQLYDE---------------GAEKINF
AGGEPFLPSYHILGEMVQQAKQI--GFSSVSVITNNSHVTAEWFAKYGRFLDILGISCDS
LDAVTNFKADX--------ALSSEVMVSRLRSSAQLCRDYGVMLKINTVVTSINYLEVMS
DVINCLRPMRWKVFQVLPLEGEN-GQHGKKNVLPLVVSEEQFEYFVRRN-----PSIMKP
ENNRLMQASYLLVDEQGRFLDASL---GKKSPTRSIAEVGVRQALVSSGFHRDEFLERGG
YYDWTR-------------
>EP00598_Pedospumella_elongata|EP00598_Pedospumella_elongata_P011392
--XSD--TTSIFRSTL------------------------KP--IAVNYHFSRKCNYSCG
FCFHT--ATSSDKLP------LDQAKA--VI-LQLSQA---------------GCKKLNF
AGGEPFLPDHDYLGEMVKYAKI-ECRFESVSIISNARFIKEEWMREYGRYLDMLGVSCDS
ALETTNKAIGR--GKG--------DHTKHVKRAAELCHKYKIMFKLNTVVNSFNLEEDMS
ALVNEIKPMRWKIFQVLGVEGENNGVGAERDVGEFLISKEHFEAYVARHHTVN-DQIMKV
EDNETMQASYVLVDEKGRFLDCSE---GRKAPTRPILEVGVEAAWKELGFDAQAFERRDG
RFDWTN-GVIDIEDMG---
>EP00599_Poterioochromonas_sp_BG1|EP00599_Poterioochromonas_sp_BG1_P011002
-----XALVTAYIGKEXEIQ--------------------RPKKIAVNFHFTRQCNYNCG
FCFHT--AKTSHVES------EENCKK--IL-RSLRDA---------------GFRKINF
AGGEPFL---PLLGALCKYAKI-DXRFESVSIISNGSKCQESWFEXFSDFVDILGVSCDS
FNEEVNVQIGR--GKG--------NHLKAVKNVADWCRKYKIQFKLNTVVNSFNVLE---
-FVGRFS-------KFXPLDGENTGXKSLRSVEKFLISNEAFQAYVXRNQGLH-RKIXKV
ESNDIMKSSYVLVDEYGRFLDSSK---GGKEPTCSILDAGVDAAWEQLGFDASSFFARDG
DYCWSS-LVRDIEDLG---
>EP00601_Ochromonadales_sp_CCMP2298|EP00601_Ochromonadales_sp_CCMP2298_P036806
----------------------------------------XP--LSVNFHFTRKCNYNCG
FCFHT--SLTSHVES------LESAKR--ML-KELTEH---------------GAKKINF
AGGEPFLPEYS-LGEMLRYAKQ-ECGYESTSVISNSVFITPEWFDTYSEWLDILGVSCDS
SDDALNQKMGR--GNG--------VHTQHVRRAAALAAQHGVMFKLNTVVTSQNWQHDMS
AFVQELQPVRWKIFQVLAIKGENQGGGALRDISDLLVTPDKFEYFVERHS-LN-KDIIKK
ESNDMMRNSYFLIDEYGRFLDCSG---GAKAPTQSILDVGVPAALKQLGFDEGAFKAREG
QFDWTK-------------
>EP00614_Pseudopedinella_elastica|EP00614_Pseudopedinella_elastica_P011865
MRHSR---IGEVTNCAALLTQQ-----W-CMNKSSD------SLLTLNWHLEKKCNYKCS
FCYAHF-----------DEV-VHGLDKEDGMLKAVREA---------------GFFKVNF
AGGEP-LLNP-HLGEYIKKAKQL--GF-KTSIITNASRLTTVWLESYGRYLDQIGVSCDS
LDDTVNKAAGRGFGSHV--PVTVRALKRVRELNEKQ--GLDIKVKLNTVVMRQNHQEDWT
DFILSNGVDRWKIFKVLRIEGXG--ENK--GFSDIEVSDAQFDAFVARHEK---GVVMAP
EDNNAMTTSYIMITPDGRFYQNTDR----YKYSEPVLNVGVESALQQTGFDYGKYVERGG
AY--AL-------------
>EP00639_Heterosigma_akashiwo|EP00639_Heterosigma_akashiwo_P016179
MFSSRE------------------------STMRQTVSKALK--LTVNYMCLQQCNMKCK
YCYSTFKDDP---IGKKKGLDTEQAL---QLINELNSSG--------------LFNKITF
AGGEPFLRGD--ILSMVREAKNL--GL-LTCVVTNAFASEGSRFEKTLRYVDQLAVSFDS
GLLETRASIGR--ALKGVS-LRNRKYFYALALAREM----GISTKLNTVINAYNWQEDMA
PFIETMSPDRWKVFQALPVQGQN--DE---HFNQIRVTQEQFNDFCKRH------AGLVV
ENNEMMTGSYVMIDPWGRFFDNSK---GRHTYSRSILEVGVAEALSDVSFDLARYVERGG
VYDLAA--LLEM-------
>EP00697_Spironema_sp_BW2|EP00697_Spironema_sp_BW2_P011517
--NERL------P------------VD---------VYERMP--PSVGWMFLQPCNFKCS
YCFANFDDLKGK------YLTKEQNL---QLCEMLAKKF----------------DKVTF
LGGEPTLAPY--LHDMLRIAKAH--GC-TTSIITNGSKMLDERLRSFAGLLDWVTLSIDS
AVPQTHARLGR--GYGAAR-LSNDDYLEISRLVKAH----GMALKISTVVNQLNKDEDMS
AFIRAMAPSRWKLFQCLYIAGEN--SG---RVDDLLVTKDQMEAFVARHQHLT----TMY
SSTEETKNGYACITPAGTFLSDID---NEHHYSRPILDVGVDEAWSDIDYRPENFRARGG
FYDWRR-DTATTTADV-PM
>EP00697_Spironema_sp_BW2|EP00697_Spironema_sp_BW2_P015836
--STQSFFFQLAKRSFALWLSRVQL-----------FASVVPKLRSINFHFLRRCNYKCQ
YCFHT-------------KLSKEDIFR--GL-CMLKEA---------------GCVKINF
SGGEPFMQHR-LLGEMVDFCKQ-ELKM-VTGVITNSSRTTKEWMERHGRNLDWFGVSIDS
FCESTLREVGR--VEG-NK-----LTIDHFLNIKRMCEETGTRFKVNTVVSNLNVAENMV
REIRELAPLRWKVFQVLKIRGENS-DAS--RNSKLLVSNKQFQQFIDRHKS-------IA
ENNQTMRNSYVILDENL-FLNNGE----GKTPSQSILNVGVHAAFNEVVFDETAFVNRKG
--DFKR-------------
>EP00698_Gefionella_okellyi|EP00698_Gefionella_okellyi_P007778
MQLL--LLVAAVLALALITLACW-----HYGRTTQVVTAEMP--ISVNYHFLRTCNYSCE
FCFHT--DSSAHVET------LERAKQ--GL-QRLKEA---------------GMRKINF
SGGEPFL--KKLLGQMCQFCKE-ELEVESVSIVTNGSRITEEWFGEYGRFVDILAISCDS
FDDHTNDLIGR--MEKGRR-----TQVENLELAKKLCQQYKVDFKINTVVCRHNVLEDMS
EQILLCNPKRWKIFQVLPIEGENLGANTPRNVSNLLITDEEFAAFRRRHSH---ITALVH
EDNATMKNSYLILDEHMRFLDNRS---GSKVPTSSILDEGVAAALKQAGWDRDKFIERKG
IYDWSR-------------
>EP00703_Trepomonas_sp_PC1|EP00703_Trepomonas_sp_PC1_P004422
-----K---------------------------------------AVNFHHTDLCNMRCE
FCFRNEKFQTK-------LTTSDKLH---LIY--LLSKK----------------QKITF
VGGEPLLDYD--LKEMIIESKKL--GM-TTMLVTNGSLLKNSFLDDMIGHLDWIGLSVDA
LDSEINKKEGR---FNQQI-PDLNFYLKLIKNIKER----GYKLKINTVVHQHNKNCDFS
SFLKEADPNRWKVFQVLRVEGIN--QQ---TISEYLVSKQDFADFISKHQ------QFIY
EKDDDMLDSYFMVNAEGRFFSNSN---NQHTTSSEILRNGVDAALQELKVDISKFNQRGG
IYNW---------------
>EP00704_Kipferlia_bialata|EP00704_Kipferlia_bialata_P005581
TQGEQVRCKALSPTGTPVTNKPVELAE-RSCRLKPYVLGEMP-TPSAAYTTMQPCDFECS
LAFAELCWTPGD------LLQAEDRIHRIHLLRLVSSKLVPVMSPVDSQIGLSGTQKITF
VGGEPTLVPC--LPSLVRRAKSL--GL-TTMVVTNGTRVTEEYLDSFEGCLDWVGLSIES
GRETVNAELGR--GTGLIV-L-----------LRSR----RIGIKLNTVVTSLNWDEDMT
PLLQRIGADRWKVFKMLHISGEN--DA----ASDLLVSDEQFQHYLQTHADCN-----VK
EDNDDMETSYVMVDPQGQFFHNQG---RMHHHGRRILDVGVEEAFADTSFDLAKLKGRKG
LYEWRR-------------
>EP00705_Trichomonas_vaginalis|EP00705_Trichomonas_vaginalis_P047585
-------------------MEGNL---------------------TVNIHYLRSCNYHCK
FCFHR-----------------ENSSTLKKIIDTIAKS---------------GL-RINF
AGGEPFMLRK-HIVDLIRYAKKS--GV-EVSVITNASLLTENVFNLVKNDLDMLGVSCDS
GNDEINKQIGRAERNDE--QLPHTVIIRRAANMAKF----NKYFKVNTVICRENLHDNIF
QLINEIQPNRWKVFRVLKIENEN-GD--ERPPYTGYITDEEWKAWIKELCQ--IKPVL--
EDNDDMQTSYIQVDEEGYLLDSSS---GSKV-KANLLEVSFKQAMTGLGFDQKKFYKRGG
LF--HITANYEL-------
>EP00706_Tritrichomonas_foetus|EP00706_Tritrichomonas_foetus_P018676
--------------FVKTFFSGHFI-----------LSMSL-KKYTVNMHFIRCCNYHCK
FCFHR-----------------EDDETLSYIIDNIART---------------TS-RINF
AGGEPFMAAN-YTKDLIHYAKSR--GL-QTSVITNSALFTNKLFDQVKNDLDMIGISVDS
GDDSINFLIGRNSRSDK--LDSHLNHVRRVAALCKA----NKYLKLNTVICRENLHDDIF
SLMNELQPDRWKVFRVLKIENEN-GD--EREPYTGFLTDQEWDDWKKEKCD--IEPVY--
ENNDDMLTSYLLVDEKGYILDSSS---GSKE-KYSLLENELSDIIDDVGFSSEKFLKRGG
LF--EITEIEDMAA-----
>EP00730_Choanoeca_flexa|EP00730_Choanoeca_flexa_P014523
--------MSLQRSQLPNLHRSISD--A--QHHWQRWLRGYP--YAVNFHFTRKCNYNCH
FCFHT--AISSKTPS------FEDART--VL-EQFYAQ---------------GMNKLNI
AGGEPLLYKN-YVSDIVKFAKL-DLGI-TTSIVSNASRIQERWLQEHAHLIDYFAISCDS
DNDELNAKMGR--ERG-KT----SEQTARTLRAAQLCHDLGINLKINTVVLSDNHAIDMS
DFIRQLRPMRWKVFQVLVLDNENSGNGTLRNARNLRVTDAQFDAFIARHQDVC-NIRLVP
EPNRLMQNSYILLDEELRLLNCSD---GAKKPGRSVLEIGVIQAMQEAGFDKQAFQARDG
YY--GQ-------------
>EP00731_Ephydatia_muelleri|EP00731_Ephydatia_muelleri_P004015
--------------------------------------------------MRRQPTVNCT
LCEVP--QETSFVLP------LDEAKR--GL-KLLKEA---------------GMEKVNF
SGGEPFITEKGYVGELVRYCKQ-SLDLPSVSIVSNGSLITEEWFQEYGAYMQMKHATCDS
FNEATNIEIGR--RQG-NT-----HHVNSVLRIKQWCHSYKVAFKINTVVNTFNWEEDMS
EEILNANPVRWKVFQCLLIEGENVGAEAKRNAERFVVSKEQFESFLKRHKS---VPQLVP
ESNVAMRDSYLILDEYMRFLDCTK---GRKDPSKSILDVGVADAMKFSGFDEAMFKKRGG
VYNWSK---ADMR---LDW
>EP00742_Colponemidia_sp_Colp10|EP00742_Colponemidia_sp_Colp10_P012900
METSHLLVLAFVTAAVGIFWRRGLL---KVGRVKSSSSENTP--ISVNYHFTRQCNYSCG
FCFHT--ALTSHVMS------EEEAKR--GL-RLLKEA---------------GMRKVNF
AGGEPFLEPK-FLGVLVKYCKE-ELQLESVSIVSNASKIQAAWFETYGSFLDILAVSVDS
FDEATNEKIGR--GKGK--------HLDGIRKAASLCKEHGVKFKINTVVNAYNHEEDMS
IPINELNPCRWKVFQVLKIEGENSGDGAKRNVDDFLITSEAFDAFLTRHK----IKSLVP
ESNDTMKNSYLILDEHMRFLNCQN---GRKDPSPSILQVGVKEALRHAGFDREKFVERKG
EYDWNR-----LSSNELAW
>EP00755_Sulcionema_specki|EP00755_Sulcionema_specki_P005324
-------------VTVSVLHCTLSLLT----SDMWADASETPKELSVNYHFTRQCNYQCG
FCFHT--AKSGGHLP------LEKAIV--GM-RMLREA---------------GMTKINF
SGGEPFLFAE-HLGEMCEACRL---GV-TVTIVSNGSMIKRRWFERYGEYVHVLAVSVDS
FNHATNSGIGRQRGTG------EQQHLDSFLRVARWCEEYNVQLKMNTTVCSLNKDEYMA
DIVNKIGPVRWKVFQTLEVEGENAGKGALRDASSFVVSNEEFERFVERN-----AARPVP
EGNQAMRASYLILDEHMRFLDCST---GGKIPSPSILDVGVERALELSGFDDHEYIRRGG
--DWRR-ATQDIEDLN---
>EP00756_Hemistasia_phaeocysticola|EP00756_Hemistasia_phaeocysticola_P033369
MDSGSQILLERAR------------LT----------AGPVP--LSVNYHLTRQCNYSCK
FCFHG--DLSSRPVS------IEKAMQ--AI-DLLAAA---------------GTRKINF
SGGEPFLYPD-FLGKLCRHAKS-GL---AVSVISNGSLIKETWIEEYGEFLDSLAVSLDS
FNESTNDRIGR------QQ----KTHLKRALDVRAWCERHDIPFKLNTVVCSENYTEDMT
AGVEALNPFRWKVFQALLIEGENTGTNTGRQAENLAITTSAYEEFLERHSKL--RGIIKE
EPNETMRNSYLILDERLRFLNNTA---GTKRPTPSILDVGVAAALQDAGFDEPAFRRRDG
EYAWNR-LLEDIEDVV---
>EP00756_Hemistasia_phaeocysticola|EP00756_Hemistasia_phaeocysticola_P033372
MDSGSQILLERAR------------LT----------AGPVP--LSVNYHLTRQCNYSCK
FCFHG--DLSSRPVS------IEKAMQ--AI-DLLAAA---------------GTRKINF
SGGEPFLYPD-FLGKLCRHAKS-GL---AVSVISNGSLIKETWIEEYGEFLDSLAVSLDS
FNESTNDRIGR------QQ----KTHLKRALDVRAWCERHDIPFKLNTVVCSENYTEDMT
AGVEALNPFRWKVFQALLIEGENTGTNTGRQAENLAITTSAYEEFLERHSKL--RGIIKE
EPNETMRNSYL-------------------------------------GF----------
-------------------
>EP00768_Dysnectes_brevis|EP00768_Dysnectes_brevis_P008228
---------------------------------------MKP--HSVNIHLTRLCSFSCR
FCFHS--IPHEDNKP-----DLPGLTT--VI-KELAKA---------------KCRKINY
AGGEPSL----FLPELLRTSKES--GIPVTSVITNGHYITREWLVRAKPYLDILGISFHS
ASRGTAEEMGF--ARTH-----THDVIQHALDLSRWCHELGIAFKVNTVVNACNVDEHLA
PFIARLNPCRWKVFQVLPLGDE-----V--DKSLLV-SRHQFEGFVARQ-----HPDLIP
EPNEVMQNSYVLIDHRGRFLDCGQ---GSKRVAGSIVEVGLQKAFETVTFDHRAFMERDG
LY--ER-SAVDM-------
>EP00794_Sanderia_malayensis|EP00794_Sanderia_malayensis_P016701
-------------------------MT----------NIAIP--ESVNYHFTRQCNYKCG
FCYHT--ALTSFVLP------IDDAKL--GL-KMLRDA---------------GMQKINF
SGGEPFLHKRGFLGELVKYCKE-ELQVPSVSIISNGSLITEKWMKEFGKYVDILGVSCDS
FNEEVNAKIGR--HTK-GK-----SHLETMNRVRGWCKKYEVLFKINSVINAYNHDEDMS
EHILKLNPIRWKIFQCLAIDGENQGETSLRKVDPFLIDSGQFKAFIERHSH---VKQLVP
EYSEMMKQSYLIVDEYFRFLDNGS---GKQVPSESILEVGVEEAMKSSGFKQQKYLDRGG
RYNWTK---ESVCQNQLDW
>EP00795_Rhopilema_esculentum|EP00795_Rhopilema_esculentum_P013151
MCDR---------------------AT----------TAKVP--ESVNYHFTRQCNYKCG
FCFHT--AKTSFVQP------LDEAKR--GL-KLLRDA---------------GMQKINF
SGGEPFLHKRGFLGEMVKYCKE-EIEVPSVSIISNGSLITEKWMQEYGEFVDILGISCDS
FDESVNEKIGR--HTR-GK-----NHLETMHRVHDWCKKHHVLFKINSVINSYNVDEDMG
KYITELEPVRWKIFQCLPIDGENFGEGALRQVEQFLITDEQFKGFIERHSH---VPQLVP
ESNDLMKQSYFIVDEYFRFIDNGT---GRT--SKSILAVGVEAAIKESGFIEKKYLDRRG
RYNWSK---NPTCESKLSW
>EP00797_Seminavis_robusta|EP00797_Seminavis_robusta_P037420
VVICCYSALA-----------------WS--RSSLWFRNDDPLVRSVNYFISRKCNYSCQ
FCFHT--MKTSHHLP------LDQAQE--GL-RLLQQA---------------GTEKINF
AGGEPFILPL-QLGELCKTASQ-ELGM-AVSIISNGSLISEEWMAYYGQYVDVLGVSVDS
FCDETNAKIGR--GET-NK-K-KNQHVDRILKVREMCDKHNIRFKMNTVVNSYNWEEDMI
DQVRQLDPCRWKVFQVLLLDQENMGNEQLRDARPLVVSDDQFQSFVQRHPH---FPQLVP
EDNSAMQNSYLLLDEDLRFLDCST---GAKIPGESILDVGVYPALAQAGFDHDMFHLRGG
VYDWKR----ERDLKG---
>EP00798_Chlamydomonas_sp_ICEL|EP00798_Chlamydomonas_sp_ICEL_P018772
MLV-------------------------------------------------QRCNYKCK
FCFHT--SKTSDILP------LDEALT--GL-SLLHQA---------------GVGKINF
AGGEPFLHPD-FLGRLCQLCQRSELGM-NVSIISNGSLTTKEWMDQYGRYVDIMGVSVDS
FNEETNRLIGR--GNG--------THVSNVWLLKYLCDKRGVKFKLNTVVCSHNWEEDMN
EKIQELGPSRWKVFQVLLLQGENTG-SDIRDATALTVTNEQFQEFLQRLSA---QSSLVP
EDNSLMQNSYLLLDEKMRFLNCSN---GSKEPTESILEVGVKQALRSSGFDLEAFLESG-
----------------EDE
>EP00798_Chlamydomonas_sp_ICEL|EP00798_Chlamydomonas_sp_ICEL_P020534
MVVPLGALPQLQVSSCNALFAAT-----DDLKSREAGAPPVPPSLSVNYFISRTCNYACK
FCFHT--AKTSDMLQ------LEEAMR--GL-TLLYEA---------------GTRKVNF
AGGEPFLHPN-FLGRLC---KHSELGM-NVSIITNGSLTTKEWMDEFGPYVDIMGVSVDS
FNEETNRRIGR--GNG--------THVTNVWLLKYLCDERGIKFKLNTVVNIHNWEEDMN
EHIQALGPSRWKVFQVLLLAGENTGDANLRDATALTVTAQQFQEFLQRHSG---QRSLVP
EDNSEMQNSYLLLDEQMRFLDCSN---GSKEPSESILEVGVDQALSKSGFDMETFLKRGG
VYEISA----ISASATQDP
>EP00801_Mesodinium_rubrum|EP00801_Mesodinium_rubrum_P005557
------------------------------------RSKNPQKLLTINFHLEKYCNYKCK
FCYAHF-----------DNL-ISQLNLSDGKISSFHDF---------------GIYKVNF
AGGEP-LLNH-NLGEYIIHAKNQ--GL-KVSIISNASRMTKKWIHNYGPYIDQIGISCDS
LNDQVNRNIGRGYGDHV--KITSRAIKRVEEFNEMY--DKNIQIKLNTVVMQHNWREDWT
EFILSHNIKRWKIFKILLIE--G--ENA--FYNESKIDDGMFQSFISRHTK--CNVDVIG
EDNDDMTNSYLMVTPDGKFYQNKDK----YIYSENILDVGIEKAFDQIKFDYDKYVSRGG
KY--AL-------------
>EP00827_Trimyema_finlayi|EP00827_Trimyema_finlayi_P005187
-------------NQIKKLIIKKIL-----------VLMDL-KQYKINYHFTEQCNMKCK
FCFSK-----------------FDQQNIIVIEKICETF---------------GA--INF
AGGEPTLIKD-TLIELATYCKSK--GL-QTSVITNGSLMIKKFAEKLIDCMDMIGISIDS
ANVEINKKIGRSLW-KT--AFTMEQYLEIVRLVQS-----KKIIKINTVVSQLNKDDTMK
AFIEEAKPNRWKILRCMNVEN---------LATNYTISDSEYEIFYNKITS--IEMV---
-KELEMSSSYILLNPKGQLVNNSQ---GIYK-SKNLAEEEEIKQFLTESLEVDKYNSRYQ
GE--KNLKKEKISIQY---
>EP00828_Plagiopyla_frontata|EP00828_Plagiopyla_frontata_P028305
-----------------------------MRTIPKGIMHNL-TSLVLNWHLTESCNYCCR
YCYATWEAS-----TRHREL-IRDPEQTAALLRELYRFFGPGLNPLANRLSWN-AVRLNL
AGGEPALHPG-RLLSVANQARGQ--GF-EVSLISNGSLLDHELIKRLAPLLNWLGISVDS
AIAATNVEIGRVDRCGR--LINLNELVPNLEMARQS--NPGLRLKINTVVNRLNHAEDLC
SLIRNLSPDKWKVLRMLPVV--N--E-------HLTVTDEQFAAFIARHKP--FADILRA
ENHQDMRESYIMVDPSGRFFQNSP-GQG-YAYSRPILEVGADAAFAEVLFAHERF---SS
RY--ALD----L-------
>EP00833_Pecoramyces_ruminatium|EP00833_Pecoramyces_ruminatium_P008252
-------------------------------------YTIVP---AINFHFSRVCNYKCK
FCFHT--KKTSFILS------KEDQIE--IL-RQFREI---------------GSEKVNF
AGGEPFLYSE-RLGELVKTSKQL--GFKSVSIITNGSIVKKEWFEKYGKYLDILGVSCDS
INPEVNLMHGR------NK-KLPLEQQKKTELLSQICHHQQILFKVNTVVTQLNKNEVLA
DFINKIDPCRWKIFQILEIKNEN-G---GEKIKDLLISPKEFERYIQRNEGLQ-KKILVK
ESNEIMQNSYVIVDEFGRLLDVST---GNKLPTHSILKVGIQKALNELGFDRSMFYKRGG
YYQWQKPII----------
>EP00843_Neocallimastix_californiae|EP00843_Neocallimastix_californiae_P016696
-----------------------------------MSQSPVP---AINFHFSRVCNYKCK
FCFHT--KKNSYLLP------LFDQIE--IL-RQFREA---------------GSQKVNF
AGGEPFLYSD-RLGELVRASKNL--GYKSVSIITNGSIVKQEWFEKYGKYLDILGVSCDS
INPEVNFKHGR------NR-KLPVEQQKKIELLSSICHHQQIPFKVNTVVTQLNKDEILA
DFINKLDPCRWKIFQVLEIKNEN-G---GEKVKDFLITPKEFERYVQRNEGLQ-KKILVK
ESNEVMQNSYVIVDEFGRLLDVST---GNKLPTHSVLKVGIKKALNELGFNHTMFYKRGG
YYQWQKPTYSK--------
>EP00851_Chlamydomonas_incerta|EP00851_Chlamydomonas_incerta_P013878
MAVGAA-----RPTRPACAPSPSQPPR-APPPSQP-SRPALP--PTVNWHLEPRCNYHCK
FCFATFAEIPADEVVKD----AELLL---AVPALLAAA---------------GVSKITF
VGGEPLLHPL--LPQLLAAAKGA--GL-VTSLVTNGSLVTEDWLRRMQGDLDWIAFSVDA
SDDTLHAALGR--GTTRET-VTMPRHASSGSVAQGL----GYRLKLNTVVTAPGLGDGMV
ALVGRLRPERWKVFQVLPITGQT--QE---HIAPLLISHTQFTSWVEAAQNLY---GVVP
ESNANMHGSYAMLDARGRFYQDVD---GGYSYGPSIFDCWQLRAVAGPAFRAEAFATRGG
VYEWGQ----QRRAWMCAA
>EP00852_Chlamydomonas_schloesseri|EP00852_Chlamydomonas_schloesseri_P003164
RAAGST-KQN-RPTRRACAPTRGPTPR-APRLQQPEPRLALP--PTVNWHLEPRCNYHCK
FCFATFSDIPAAEVVKD----ADLLL---AVPALLAAA---------------GVSKVTF
VGGEPLLHPL--LGELIAGAKAT--GL-VTSLVTNGSLMTEEWLRRMQGHLDWLAFSVDA
SDDALHAALGR--GIARET-VVMPRHSGGHRVAQGL----GYRLKLNTVVTAPCLDDGMV
QLVGRLRPERWKVFQVLPITGQT--QE---HVAPLLTSEAQFADWVAAAQQLY---GVVP
ESNSHMHGSYAMLGARGRFYQDVD---GGYEYGTSIFECWQQRAVAGPAFRAEAFVTRGG
VYEWGQ----QRRAW-LTG
>EP00881_Raphidocelis_subcapitata|EP00881_Raphidocelis_subcapitata_P009828
MAAPRG------------------------------AATQIA--PVVNWHLEPRCNYKCK
FCFATFEDVKSLAAPLP---GLDALL---GVPAALAAA---------------GVVKLTF
VGGEPMLHPH--IFELVAAAKRA--GL-CTSMVTNGSRLDAASLLRLRPALDQLAFSVDA
SDDALHVALGR--AVGGRT-GHLAHVRSLWGPAREL----GFSLKINTVVTKINLADDMS
PLIMDLLPDRWKVFQALPVEGQN--DG---AVDGLLVTDGEFGAYVARHRALAASAPPVA
EGNDEMRGTYAMLDAFCRFYSNTD---GPHAYGPSILDAGAPAAAVRDRWSAAGFVQRGG
VYDYGQ----------GAA
>EP00900_Chrysochromulina_parva|EP00900_Chrysochromulina_parva_P007122
----------------------------LLQPVLSELSEGTLRLLTVNWHLEKHCNYKCS
FCYAHF-----------ADV-VKGLEKADGILRSLRDA---------------GFFKVNF
AGGEP-LLNQ-HLGEYVKAAKEL--GL-KTSIITNASRLTATWLESYGPFLDQIGVSCDS
LDDQVNKKMGRGFGNHV--AVTERALRRVHQLNETR--GLDVKVKLNTVVMRQNHFEDWS
DFIVRNGVQRWKVFKVLRIE--G--ENK--GFEDKAVSDVDFEAFVARHTR---GVVVAA
EDNDAMTLSYVMVTPDGRFYQNTDR----YTYSEPVLAVGVDEALRQTGFDYEKFVDRGG
AY--RL-------------
>EP00906_Rhabdomonas_costata|EP00906_Rhabdomonas_costata_P032373
------ALI--------AALAAL--LE----IKGRR--MGQP--KSINWHLLRQCNYNCA
FCYHT--HERNTRLR------LEEAKR--GL-RLLAKS---------------GMEKINF
SGGEPFLCP--YLGVLCKFCKE-ELGATKVSIITNGSLVTERWIKEFGRHVDMIGVSVDS
CSDDKHRELGRLAKKGE-----WPGHISKALQVSEWCHQYGIRFKVNTVVNIMNADDDMT
DLIRKLRPMRWKVFELLVINGENTGKDA-GDAPLLKPSNGQFQSFVKRHEAL--EGLMIV
ENNSVMRNSYIIIDEQMRFLDNAS---GGKVPSQSILDTEVQKAFEGVTFDSDSFRERRA
FYEASS-GVPDIEDLGVM-
>EP00913_Durusdinium_trenchii|EP00913_Durusdinium_trenchii_P023038
--------MSPVS-----DLEDVKL---T-----------VP--RSVNWHYTRKCNYSCK
FCFHT--AKSSFFLPETEE-GMMESKE--CL-RRLKMA---------------GMEKLNF
SGGEPFLHDKA-LGELCRFCKV-ELELPSVSIVSNGSLIKESWMKRFGSFVDILAISCDS
FVEETNVRVGR--GRG--------EHLRKLEEIKKWCVEYKVDFKINSVINALNVDEDMS
EHIERLQPKRWKVFQCLLIEGENAGEEAIRDARSLTISDEQFQSFLERHKA---VSVLVP
ESNDAMMNSYLILDEKLCFLNCTS---GGKKPSASIRDVEVEVALRQAGFDAEMFVKRGG
VYDWTK-DMMDVKTQTCSW
>EP00918_Siedleckia_nematoides|EP00918_Siedleckia_nematoides_P078925
---------------------------------------MSPHPLVVSYMFSRQCNYKCK
FCFHT--AKSLESPS------LGDSFA--AI-DMLRKA---------------NFDKISF
CGGEPMMKPK-ELGKMVRHAKE-VVGFPSVSIISNGSKITERWLAEFGKYVDILTVSCDS
FNRETNRLHGR------KK-----DTLEHLTNVVSWCKKYDVRMKLNSVITKLNYREDMA
ANVMKINPMRWKVFQVLLIEGENTGGD-LRDARDLVVTPEEFNEFTSRHKD---VKQMVP
ETNEVMKDSYVILDEKLRFLNCQS---GMKVPTRSIMDVGVEEALKEAGYDHAAFLRRDG
QYEWSK-NLSDVVKCK---
>EP00918_Siedleckia_nematoides|EP00918_Siedleckia_nematoides_P078926
--------------TTATA---------TATATVTTTATATIKALVVNYHFLRQCNYKCK
FCFHT--AKSLDSPS------LGDSFE--AI-GMLREY---------------GFDKISF
CGGEPFTKPK-ELGRMVAHAKE-VVHFPSVSVISNGSKITEGWMAEFGKHVDILTVSCDS
FDRETNRLHGR------KK-----DTLQHLTNVVSWCKKYDVRFKLNSVVTKINMHEDMV
DQILKINPIRWKVFQVLLIEGENTGGD-LRDARPLVITTEEFDAFVSRHKD---VKQMVP
ESNDDMKDSYVILDEKLSFLNCQS---GRKVPTRSIMDVGVAEAIKEAGYDHTAFLRRGG
QYEWRK-TLGQM-------
>EP00918_Siedleckia_nematoides|EP00918_Siedleckia_nematoides_P078927
--------------TTATA---------TATATVTTTATATIKALVVNYHFLRQCNYKCK
FCFHT--AKSLDSPS------LGDSFE--AI-GMLREY---------------GFDKISF
CGGEPFTKPK-ELGRMVAHAKE-VVHFPSVSVISNGSKITEGWMAEFGKHVDILTVSCDS
FDRETNRLHGR------KK-----DTLQHLTNVVSWCKKYDVRFKLNSVVTKINMHEDML
DQILKINPIRWKVFQVLLIEGENTGGD-LRDARPLVITTEEFDAFVSRHKD---VKQMVP
ESNDDMKDSYVILDEKLSFLNCQS---GRKVPTRSIMDVGVAEAIKEAGYDHTAFLRRGG
QYEWRK-TLGQM-------
>EP00918_Siedleckia_nematoides|EP00918_Siedleckia_nematoides_P078928
------VLLCLSMISSGTSFRYYKRLRYFLSAANIGVADVVPHPLVVSYMFSRQCNYKCK
FCFHT--AKSLESPS------LGDSFA--AI-DMLRKG---------------NFQKISF
CGGEPFLS-K-DLGRMCRHAKE-VVGFPSVSIISNGSKITEAWLAEFGKYVDILTVSCDS
FDRETNRLHGR------KK-----DTLEHLTNVVSWCKQFDVRFKLNSVITKLNYREDMA
ANVMKINPMRWKVFQVLLIEGENTGGD-LRDARDLVVTPEEFDEFVSRHSG---VAQMVP
EKNEEMKDSYVILDEKLRFLNCQS---GRKVPTRSIMDVGVAEALNEAGYDHAAFLRRGG
AYEWRK-KLSDVVKCK---
>EP00918_Siedleckia_nematoides|EP00918_Siedleckia_nematoides_P078930
---------------------------------------MSPHPLVVSYMFSRQCNYKCK
FCFHT--AKSLESPS------LGDSFA--AI-DMLRKG---------------NFQKISF
CGGEPFLS-K-DLGRMCRHAKE-VVGFPSVSIISNGSKITEAWLAEFGKYVDILTVSCDS
FDRETNRLHGR------KK-----DTLEHLTNVVSWCKQFDVRFKLNSVITKLNYREDMA
ANVMKINPMRWKVFQVLLIEGENTGGD-LRDARDLVVTPEEFDEFVSRHSG---VAQMVP
EKNEEMKDSYVILDEKLRFLNCQS---GMKVPTRSIMDVGVEEALKEAGYDHAAFLRRGG
AYEWRK-KLSDVVKCK---
>EP00918_Siedleckia_nematoides|EP00918_Siedleckia_nematoides_P078935
------VLLCLSMISSGTSFRYYKRLRYFLSAANIGVADVVPHPLVVSYMFSRQCNYKCK
FCFHT--AKSLESPS------LGDSFA--AI-DMLRKG---------------NFQKISF
CGGEPFLS-K-DLGRMCRHAKE-VVGFPSVSIISNGSKITEAWLAEFGKYVDILTVSCDS
FDRETNRLHGR------KK-----DTLEHLTNVVSWCKQFDVRFKLNSVITKLNYREDMA
ANVMKINPMRWKVFQVLLIEGENTGGD-LRDARDLVVTPEEFNEFTSRHKD---VKQMVP
ETNEVMKDSYVILDEKLRFLNCQS---GMKVPTRSIMDVGVEEALKEAGYDHAAFLRRDG
QYEWSK-NLSDVVKCK---
>EP00922_Rhytidocystis_sp_exTravisiaforbesii|EP00922_Rhytidocystis_sp_exTravisiaforbesii_P066709
LCNRYRPFFSCASPSLSTTATAVAALH--DGNSGAGDVDYVP--ESVNYHFLRTCNYHCG
FCFHT--NTTSYIAS------EKAAFD--AL-KQLSEA---------------GMRKINF
SGGEPFLKAK-MLGAMCRYCKE-TLGVESVSIVSNGSLIQKKWFDEYGIYLDMLAVSCDS
FDPKTNVKIGR--GATS-----FTDHIAQLKRVRDWCSSSNVAFKLNTVVNRYNCQECMT
SHVLKLGPVRWKVFQCLEIDGENTGDSSLRNAKEFVVSEAEFEMFLKLQQELT-QSVMVP
EDNDHMRNSYLILDEHLRFLDNSS---GSKIPGPSVTDVGVEEALKASGFDSGMFYQRGG
KYAWTR-ELLDRRGGQVEE
>EP00938_MAST03A_sp_MAST3Asp1|EP00938_MAST03A_sp_MAST3Asp1_P006521
--------MKMWR-------------------------------TSVNYHFTMSCNYKCK
FCFLN-RPRGFKPIP------FDEAKI--GL-KKLRDH---------------GIRKLNF
AGGEPFMHPK-LLGQMLRYCKD-ELEFPVVQVTTNARLLNDDWMRRFEADRDMMTVSIDS
FKDHISRSLGR--GKG--------DHTKYVKRAAELCQTFDVDLKINTVVCRSNLNEDMR
ESISELDPFRWKVVQMYLVDGMNTNDN-LHDATDLAITREEFETFIKRHED---VQCLQS
EPNERFIRAYLLLNERMRFLSTSE---GGKETD-SILDVSVADAIEQCDFCSEKFIERDG
VY--ER-VAVD--------
>EP00956_Cyclotella_meneghiniana|EP00956_Cyclotella_meneghiniana_P016538
----------------------------A--LVFAYTPP---RVKSVNYFISRECNYNCK
FCFHT--QLNNNKLG------LGKAKL--GL-QLLQHS---------------GTEKINF
AGGEPFLNPE-LLGELCQYAQE-ECGM-AVSIISNGSLIKSDWMQRYGAYVDIIGVSIDS
FDPATNAAIGR--GNG-SK----NQHISRALQVRDLCSQHDILFKMNTVVCNLNHSEDMN
KYVTQLDPYRWKAFQVLVLNGENAGG-HLRDATQLQVSRDKFDAFCMRHSE---QPMLIP
EPNDVMQNSYLLLDEELRFLDCSG---NGKVPSESILEVGVERALNQAGFDHNMFNQRGG
IYEWNR----DRSRID---
>EP00984_Skeletonema_dohrnii|EP00984_Skeletonema_dohrnii_P020947
----------------------------L--AVSAFNTSP-PRVKSVNYFISRECNYKCK
FCFHT--QKNTNKLG------IGNAKL--GL-QLLQHS---------------GTEKINF
AGGEPFLNPQ-VLGELCQFAHS-ECGM-AVSIISNGSLIKSEWMDRYGQYVDILGVSVDS
FDPATNALIGR--GTG-TK----NQHVSRVLKVRELCAQHGILFKMNTVVCSLNHREDMN
EYVTTLDPYRWKAFQCLILQGENAGGVNLNDARGLQVTREEFDAFIQRHSE---QSALIP
EPNTVMQNSYLLLDEELRFLDCSE---NGKIPSQSILEVGVERALSQAGFDDDMFQKRGG
IFEWTR----DRGDNN---
>EP00985_Skeletonema_marinoi|EP00985_Skeletonema_marinoi_P031843
-------------R--------------L--VVSAFNTS--PRVKSVNYFISRECNYKCK
FCFHT--QKNTNKLG------IGNAKL--GL-QLLQHS---------------GTEKINF
AGGEPFLNPQ-VLGELCQFAHS-ECGM-AVSIISNGSLIKSEWMDRYGQYVDILGVSVDS
FDPATNALIGR--GTG-TK----NQHVSRVLKVRELCAQHGILFKMNTVVCSLNHHEDMN
EYVTTLDPYRWKAFQCLILQGENAGGVNLNDARELQVTREEFDAFIQRHSD---QSALIP
EPNTVMQNSYLLLDEELRFLDCSE---NGKIPSQSILEVGVERALSQAGFDDDMFQKRGG
IFEWTR----DRAGSN---
>EP00986_Skeletonema_menzelii|EP00986_Skeletonema_menzelii_P014830
-------------G--------------P--VTSAY-NP---RVKSVNYFISRECNYNCK
FCFHT--QTNTNKLP------TGRAKL--GL-QLLQHS---------------GTEKINF
AGGEPFLNPE-LLGELCQYAHE-ECGM-AVSIISNGSLIRPDWMERYGEYVDILGVSVDS
FDPATNALIGR--GTG-TK----NQHASRVLKVREMCSKHGILFKMNTVVCSLNHDEDMN
EYVTSLDPYRWKAFQCLILEGENAGGVNINDARKLQVTEKQFDAFIQRHSE---QNALIP
EPNTVMQNSYLLLDEELRFLDCSK---NGKIPSQSILEVGVDRALSQAGFDDEMFQQRGG
IFEWTR----TRDGGN---
>EP01001_Neometanema_parovale|EP01001_Neometanema_parovale_P007043
-------------------------------STQSTGTAEEPLVVSVNYHFTRSCNYKCG
FCFHT--AKSDDYLP------LEDAFA--GF-RMLKDK---------------GMEKINF
SGGEPFLINKGHVGQMVRYCSE-ELGLNT-SIISNGSLITEDWFAKYGKYLDILGVSCDS
FDEQVNKDTGR--GFGGHL-----AQ---LERVCGWCKDYKVGFKLNTVVHHFNKAENMA
RHVEGLNPIRWKVFQVLPLEGENMGDAAIRDASEYLISDADYQAFLDRHAD---VSMLVP
ESNANMKDSYLILDERMRFLNCRD---GSKTPGKELLYVGVDAAVAGAGFDQDAFYNRDG
YYTWDK-TLA---------
>EP01006_Ploeotia_vitrea|EP01006_Ploeotia_vitrea_P039895
LILFAVGLLRLYR------------------------TPFVP--LSVNFHMTRKCNYSCG
FCFHT--DNKSQPAP------LEDAKR--VI-LQLKAA---------------GMKKLNF
SGGEPFLYRG--LGELVRFSKE-EAKLDSVTIVSNGSLITEQWFDKYGQWLDILAISCDS
FNPETNRTIGRQKTD--DR-----DHVIRLKRISSWCDKFSVMFKVNTVVNTHNVEEDMS
TEMSFLKPVRWKLFQCLLIDNENATPDAVRDARPFVVTKDAFDNFVTRHKA---SLNIVP
EDNTTMKDSYLIMDEKLRFLNCTS---GSKVPGKPILQVGLAVALAEAGFDQKSFTKRDG
DYMWSR-NTNDNKNNTVED
>EP01023_Acetabularia_acetabulum|EP01023_Acetabularia_acetabulum_P024575
MRT---FLSQRSQRVPRCELQPA--------TLSPQ---QVP--ISVNLHLIKTCNYKCK
FCFATFEDIG---KVKP-SLPLQESI---ELLNLLKQA---------------GTKKVNF
VGGEPTIHRD--IKPLMEHSRKL--GF-TVSIVSNGSYLNQ-VLDTHADCIDWVGLSVDS
ADEAVQAELGR--GGGDH----VRKSLELFDRLKEL----DIKTKLNTVVTKLNWQEDMS
WFVKQAEPMRWKVFQVLPVQGQN--DG---KVEDLLISTSEFDHFVDIHRE------YIA
ESNDTMTSSYLMIDPLGRFFHNTL---GFYTYSKPITQVGVQQALQEIYWDEQKFLNRDG
LYEWD--------------
>EP01024_Parvocaulis_polyphysoides|EP01024_Parvocaulis_polyphysoides_P028759
-----------------------------------------P--ISVNLHLTKYCNYKCS
FCFATFNDQR---LVKP-FLPLENSK---RLLELLKEA---------------GTEKVNF
VGGEPTIHPY--IKPLLKYSREL--GF-VVSIVSNGSYLHD-IFDTHKDCIDWVGLSVDS
AIESVQYELKR--GNGDH----VRKSLELFERIQHL----GIRSKLNTVVTQLNWQEDMT
WFVKAAKPTRWKIFQVLPVQGQN--DG---KVDSLLFRRSN-------------------
-----LSSSCKLMRPQIR----------QGRIMMP-------------------------
-------------------
>EP01025_Chloroclados_australasicus|EP01025_Chloroclados_australasicus_P015927
MQNNQPSTAANKTNMTRSYQVP----------VQPI---QVP--ISVNLHLIKSCNYKCK
FCFATFNDIG---KVKP-FLALEDSI---KLLNMLKEA---------------GTEKVNF
VGGEPTIHPH--IKQLLEHSKEL--GF-TASIVSNGSHLHK-VLDTHSQYLDWVGLSVDS
AVESVQFELQR--GYGDH----VEKSLVLFERLNNM----KIKTKLNTVVTRLNWQEDMS
WFLNVTQPMRWKVFQVLPVDGQN--DG---KVNDLLITSEQFNHFLQTHKS------SIA
EDNDAMTSSYVMIDPLGRFFHNTF---GFYKYSSPITEIGVEQALKQVVWDTDKFVERDG
LYDWQ--------------
>EP01025_Chloroclados_australasicus|EP01025_Chloroclados_australasicus_P028682
LLSN--S----KTQQVRSLQL-----------VQEIYQEIIP--ISVNLHLIKSCNYKCK
FCFATFNDIG---HVQP-YLALKDSI---ELLNMLKAA---------------GTEKVNF
VGGEPTIHPH--IKQLLQHSKEI--GF-VVSIVTNGSYLDK-VLDTHGQFIDWVGLSVDS
AIESIQLELQR--GNGDH----VKNSLKLFQRLNSM----QIKTKLNTVVTRLNWREDMS
WFVEQADPIRWKVFQVLPVDGQN--DG---KVEDLLINRDQFNYFLDVHKN------YIA
ENNDAMTSSYVMIDPLGRFFHNTF---GFYQYSQPILEVGVKKAMEQVYWDQNKFLQRDG
LYDWQ--------------
>EP01026_Neomeris_dumetosa|EP01026_Neomeris_dumetosa_P002281
------CICLRRQ-AVRCCSV-----------MNVG-----P--ISVNLHLTKYCNYKCS
FCFATFNDQR---LVKP-FLPLENSK---RLLELLKEA---------------GTEKVNF
VGGEPTIHPY--IKPLLKYSREL--GF-VVSIVSNGSYLHD-IFDTHKDCIDWVGLSVDS
AIESVQYELKR--GEGDH----VRKSLELFERIQHL----GIRSKLNTVVTQLNWQEDMT
WFVKAAKPTRWKIFQVLPVQGQN--DG---KVDSLLISKD--------------------
-----IGSHYLLFSA----FSGVL---GFHR-----------------------------
-------------------
>EP01026_Neomeris_dumetosa|EP01026_Neomeris_dumetosa_P002282
------CICLRRQ-AVRCCSV-----------MNVG-----P--ISVNLHLTKYCNYKCS
FCFATFNDQR---LVKP-FLPLENSK---RLLELLKEA---------------GTEKVNF
VGGEPTIHPY--IKPLLKYSREL--GF-VVSIVSNGSYLHD-IFDTHKDCIDWVGLSVDS
AIESVQYELKR--GEGDH----VRKSLELFERIQHL----GIRSKLNTVVTQLNWQEDMT
WFVKAAKPTRWKIFQVLPVQGQN--DG---KVDSLLISKDQFEFFLQTHEH------LIA
ENNDAMTSSYIMVDPQGRFFHNTF---GFHQYSQPITEVGVEAALRQIVWDTQKFIKRDG
LYEWA--------------
>EP01029_Cantina_marsupialis|EP01029_Cantina_marsupialis_P022694
------LSMSKPL-----------------------RCSGQN--LSINYHFTRSCNFDCV
FCFHT--GNLPNMLD------VDQAKK--GLERLFDSS---------------NLSKINI
TGGEPLLHMK-PLEELLKFCKE-DIQIPYISIVTNGSLLNERRLEKIGDYLNCVGVSIDS
FNDETNRLIGR----------------IDAKRISEILDDRDIAFKVNTVVSAFNKEENFH
NQMQELKP-RWKCFQAITVPGENDG-----DVPNFQVCDEDFFGFINRHSEF--NPVVET
EE--IMENSYLILDEQMNFL-------RSKSMNCNLLDITVEEMLSDISYD--DYIKRDG
FF--SE-------------
>EP01033_Poteriospumella_lacustris|EP01033_Poteriospumella_lacustris_P006177
MAKTD--------VTS------------------------SPELMAVNFHFTRRCNYSCG
FCFHT--AKTSHVEP------LERLLL--IL-KHLRDH---------------GCKKINF
AGGEPFL--YPLLGPMVQYAKV-VLGYESVSIISNASKITAEWFEEYGAYLDILGVSCDA
TDEDINVEIGR--GKG--------KHVDHIRRAARLCQQHGIQFKINTVVNRYNHHCDMS
AFINELKPMRWKVFQVLPLEGENIGANVTRDVTRFLIADEEFQGFIQRNAGLQ-PSILKV
EGNDVMQSSYVLVDEYGAFLDSSG---GGKVATQSLLDVGVDTALTQLGFNHDAFVARDG
DYSWSR--VVDMEDLG---
>EP01038_Epipyxis_sp_PR26KG|EP01038_Epipyxis_sp_PR26KG_P013291
--------MTKLRNKLHVVDKNLIP------------RALEP-ILSFNYFFTRKCNYNCG
FCFHT--AKSSHVHT------LENAKR--II-EMLGKS---------------GSRKINF
AGGEPFLPEYDLLGPLVEYAKV-ECGYESVSIISNSVFITEDWFKRYSKYLDILGVSCDA
SDENINKVIGR--GGG--------DHLSHVKRAALLCDKYNVMFKMNTVVNAYNWDHDMS
SLINELKPIRWKIFQVLKLIGENDGDKSLRNVDRFLISNDKFNQFVTSHSKVN-QTLIKV
ENNDVMQSSYILVDEYGCLLDCSL---GGKTPTKSILEVGVDEAWKELGFDNISFQLRDG
GYGWTK-------------
>EP01040_Poterioochromonas_malhamensis|EP01040_Poterioochromonas_malhamensis_P012952
LAASGLALVTAYIGKEDEIQ--------------------RPKKIAVNFHFTRQCNYNCG
FCFHT--AKTSHVES------EENCKK--IL-RSLRDA---------------GFRKINF
AGGEPFL---PLLGVLCKYAKI-DCRFESVSIISNGSKCQESWFEKFSDFVDILGVSCDS
FNEEVNVQIGR--GKG--------NHLKAVKNVADWCRKYKIQFKLNTVVNSFNVLEDVS
SFINELSPVRWKIFQVLPLDGENTGEKSLRSVEKFLISNEAFQAYVNRNQGLH-RKIMKV
ESNDIMKSSYVLVDEYGRFLDSSK---GGKEPTCSILDAGVDAAWEQLGFDASSFFARDG
DYCWS--------------
>EP01041_Mallomonas_annulata|EP01041_Mallomonas_annulata_P009685
-MKSSIFCLSILCEKV------------------------KP--LSVNFHFTRKCNYGCG
FCFHT--SKTSHVEP------LDRAKS--II-RLLREA---------------GAKKLNF
AGGEPFLPEYGMLGEMIKYAKS-ECDYPSVSIISNGFYIEQAFFQSYGPYLDILGVSCDS
QFDSTNKIIGR--GHG--------SQADIVKRVSKLSKSYGTKFKINTVINSYNYNEDMS
DFINEVDPMRWKIFQVLPLEGENIGFDSKRNVSRFLISDEQFQTFVSKHQKVK-PGIMKV
EDNNIMKSSYFLVDEYGRFLDSST---GSKIPTRSILDVGVDTALGDLGFNQEAFIARDA
LFQWSR--STSSCSF----
>EP01043_Picozoa_sp_COSAG02|EP01043_Picozoa_sp_COSAG02_P016143
MRKME---LDVVENCAGLLVDP-----W-VGSTGSALTANTPLLLTANWHLEKTCNYKCK
FCYAHF----------ADEA-TVNLDEATGLLDAMKDW---------------GVFKVNF
AGGEP-LLNQ-HLGAYLKHAKEI--GL-KTSIITNATKLTSTWLQSYAPYIDQVGISCDS
LDDAVNIRLGRGSGTHV--AITERAFRRLRELNDTL--SLGIKLKLNTVVTSQNHSEDWS
NFIARNGVDRWKVFKVLRIE--G--ENE--TFDELDVTDAEFNAFRERHQ-------MVS
EDNDEMTSSYIMITPDGRFYQNTER----YTKSQPILDVGMQIALEQVGFDYEKFQRRGG
AY--ML-------------
>EP01080_Neovahlkampfia_damariscottae|EP01080_Neovahlkampfia_damariscottae_P003664
MKQNTVDVMSLIEMHVNISYAVLHELIL-QCQNASSNKSEVPNELEVDLPITTKCNYSCE
FCWHK----------------QEDSKF--DLISLLIQN---------------GAKKINF
CGGEPFYKKKGHLGELLKYTKLLDC---FTSVVSNGSLIEEKWMENYSKYLDSLAISVDS
FEKETNQKIGR---KD-KQTLPFSKLL----QLKHFCEKYEIKFKLNTVVNTSNYEENMI
NFVKELNPIRWKVFQVAPRYNQN-GD-ANRNVEKYLISKNQFQSFVDFHKE---IPYLQD
ESVDDLDNSYLVLDPNY-FSFALDD--GTEKPTKSILDIGVENALKESSFCEEKRRNRKG
GFDIE--------------
>EP01083_Nonionella_stella|EP01083_Nonionella_stella_P284413
IIYIVL-------QNRSLLSSTMFA--W------LHIHKKKP--LYVNYHITRQCNYQCG
FCFHT--AKTSHVLP------INEAKR--GL-KLLADY---------------GLKKINF
AGGEPFMVQRGYLGQLLKYCKD-DLHIEICSVITNGSIVHPGWFRKFGAYVDIFAISCDS
FNDDVNKKIGR------SK-----NQTEIVQNCADLCAAHNIPFKMNTVVNSYNWDESMV
QQIQRLNVIRWKVFQCLLIEGENDGNGALRNAHHFLIDDEKFEYFINTHKN---IKQLVA
ENNETMRNSYVLIDEYFRFLNNVN---GRKEPSESILDVGVETALNGTFFDRDMFRKRDG
NYTFNK----------LEW
>EP01084_Bolivina_argentea|EP01084_Bolivina_argentea_P160980
M--------------------------W----------------GRVNYFITRGCNYQCK
FCYHT--PKTTFKLG------LEDAKR--GL-KILADH---------------GMSKINF
AGGEPMLENRGYVGELAKFCKT-ELKTETVAIISNGSLITEKWFKTYSTFIDILSISNDS
FDPNILLKIGR------KK---LNFHLKQLRKIKVLCQKYAVAFKIITVVQEDNKHENMV
KDILNLNPIRWKLFQCQIIEGEN-G--SLRDANNMIVNDEDFNRFYEIHQEIT-KSSIIP
VSNKML--EYLLIDEYFRVLDNCE---AKKIPSRSRLDVGLRNA----NFDEKQWKKDNG
RFQW---------------
>EP01084_Bolivina_argentea|EP01084_Bolivina_argentea_P249982
-----L-------KNMHSFISKIKT---------ATKLQQDS--LYINYFITRKCNYKCG
FCFHT--AKTESYLP------LTEAKK--GL-KLLSDY---------------GMKKINF
AGGEPFIIQRGYLGELLKFCKE-DLNTDIVSVVTNGSVVHRRWMDKYSQFLDMLAVSIDS
FDESTNIKIGR------ST-----TQKDITYNVAELCHSFGVNFKINSVINKYNYKEMMV
QHILKLDPMRWKIFQCLLIEGEN--INGLRNGNEFIITDEQFQYFVDRHKH---VPCAVI
EDNNTMRNSYYLIDEKLRFLNCNN---GKKEETESILDVGVEKALESVFFDKNAFESRGG
DF--TR----------LL-
>EP01084_Bolivina_argentea|EP01084_Bolivina_argentea_P297897
-------------MNQAI---TLLI--Y---KQKADKSKKQK--LYINYHLTRECNYQCG
FCFHT--AKTSHVLS------LEEAQK--GL-KLLANY---------------GVKKINF
AGGEPFMVKRGYLGELLKYSKE-VLNIEICSVVTNGSIIHRRWFKKYGQYLDVFAVSCDS
FNDDVNKKIGR------SK-----NQTEIVQNCANLCAEYNIPFKINTVVNTYNWNENMV
EQIQILKPFRWKVFQCLLIKGENDGNNSLRNAEQFLIDDRKFKHFINVHQS---IKALVP
ENNDTMRNSYLLLDEYMRFLNNVN---GRKEPSQCILDVGVEDALNGTFFDQNMFMKRDG
NYDINQ----------LQW
>EP01086_Lenisia_limosa|EP01086_Lenisia_limosa_P017319
--------MPIQL-------------------------TQQP--LSVNFHIARSCNFDCK
YCFHT--SNNEAPLE------MARISR--ALVRL-EKI---------------GMKKLNI
SGGEPLLYPA-LCSKILKFCKQ--IGV-FTSIITNGSLLKEDWLKENAEYLDVLGVSCDS
FDVGTCQKIGR--GSG--------DHPSQVRRAAALTKKYGVAFKINTVVSAFNIDEDMI
GNLESLSHGRWKVFQVLHIEDENTG--------NYAISEAKYSEFLSRHSEFL-NSIIKV
EDNATMQNSYIIIDRDLQLLDCRD---NSKRQVADVTDV---DLLAKITFDASAFNQRDG
FY--SM---KDIEDFG---
>EP01087_Luapelamoeba_hula|EP01087_Luapelamoeba_hula_P008837
LLTP----------------AAI-----L--RSRSRLATATPEPVSVNYHFTRVCNYSCG
FCFHT--SKDDHKIP------LAEAKR--GL-AMLRDE---------------GMKKINF
AGGEPFLYPG-YLGKLVQFCKK-DLSI-AVSIVSNGSLIKRRWFEKYGEYLDILAISVDS
FDESVNVEIGR--GKG--------RHLAQVEAVRDLCTEFNVRFKINSVVNSLNWEEDMT
EHISQLAPFRWKVFQVLVIEGENSG-DSIRDASRFEVTNEQFASFVDRHKS---GKVLVP
ESNDSMRSSYLLLDERLRFLDCSQ---GSKQPSDSILDVGVQAALQQSGFDAQMFGQRGG
YYDW-A----TKATDTLDW
>EP01094_Clydonella_sp_ATCC50884|EP01094_Clydonella_sp_ATCC50884_P004645
-------------------------A--A--------PAVVP--LSVNYHFTRQCNYSCK
FCFHT--AKTSYVLP------RDEAKR--GL-RMLADS---------------GMRKVNF
SGGEPFLQERGYVGDLVRFCKA-ELGLESVSIVSNGSLVREAWFEQFGAHLDILAVSVDS
FSRATNRLIGR--EH--RK-----DHLESLERVRGWCDQYGVLFKLNTVVNMHNWQEDMR
AEIARLRPVRWKVFQCLVIEGENAGADALRDASALVVSGEQFDAFVRRHAE---CSP-VR
EDNAAMRNSYLILDEYMRFLDCTA---GRKEPSRSLLDVGVASALDHAGFDEVEFFRRGG
KYRWSKT--HQLN----DW
>EP01104_Vermistella_antarctica|EP01104_Vermistella_antarctica_P016955
----------------------------------------------------RQCNYQCG
FCFHT--AKSSHVEG------VDRAKK--GI-TLLVKE---------------GMRKINF
SGGEPFTSPK-FLGEMVQYCKE-ELALESVSIVSNGSKIRERWMKKFGKYIDILAISCDS
FREETNVRIGR--GNG--------RHLEQLKRVREWCRPEGVLFKINTVVNTYNWQEDMT
THLKELDPIRWKVFQCLLVGGENAGPASIRNASTFVVNSDQFASFLEKHKADD-AKVIVP
EDNEHMQASYLILDEYMRFLDCSK---GAKTPSQSILDVGVNDALRESGFDIEMFRERGG
VYEWTRD--GHAAAASYDW
>EP01105_Mastigella_eilhardi|EP01105_Mastigella_eilhardi_P020268
-------VMKLS---------------------------------------------HCS
FSSHE--NEK-YGFP-----------------ALTVFT---------------GTQKINF
AGGEPFLPEGGFLGELLRGTKQ-EAARRGVSVVSNGGLVTERWLRDYGNCLDILAVSIDS
FRAETLAAIGRSAEKG-AQ-----RHIEHTQEIRRWCEQYGVKFKVNTVVCSLNWEEDMT
AGIVQLRPFRWKIFQCLQLLGENAGKGALRDASELLVTAEQFRSFTTRNTATV-GVTTCP
EDNSTMRDSYLLLDEHMRFLNCVN---GTKHATASILDVGVATALGEAGWDVAAFIQRGG
KY-W---------------
>EP01105_Mastigella_eilhardi|EP01105_Mastigella_eilhardi_P020269
------RLCKMHA----------------------------P--ESVNYHLTRRCQYHCR
FCFHT--GKSPFVLP------LADALR--GV-AELIDC---------------GTQKINF
AGGEPFLPEGGFLGELLRGTKQ-EAARRGVSVVSNGGLVTERWLRDYGNCLDILAVSIDS
FRAETLAAIGRSAEKG-AQ-----RHIEHTQEIRRWCEQYGVKFKVNTVVCSLNWEEDMT
AGIVQLRPFRWKIFQCLQLLGENAGKGALRDASELLVTAEQFRSFTTRNTATV-GVTTCP
EDNSTMRDSYLLLDEHMRFLNCVN---GTKHATASILDVGVATALGEAGWDVAAFIQRGG
KY-W---------------
>EP01105_Mastigella_eilhardi|EP01105_Mastigella_eilhardi_P027109
MSSSS----------------------C-ALSPLEQ-REEVNRELVVNVFVTERCNYHCA
FCFSKWDPRV---VAPETPL-AEKK-HM---LDLLAQALKDEIVPSVDYDR----VRINF
SGGEPLLYKD-DCVALVEHARSL--GF-AVSITTNGLLLTNELIERLAPHLTKIGFSIDS
LSASTNQNIGRCTGAN---TMSLADWQRCLNKLLSV--NPNIKHKVNSVLGTYNLDEDFS
GMLDALKPHKWTVVQLLPVF--N--K-------KLSISQAQLNQFVARHNS--HKDVLIC
ETNEDYRESFICISPDGRFFSNGKAEVEEYQYSKRIVDVGVREAFSQIGFNHSSY---IK
RN--NKC---------THY
>EP01106_Pelomyxa_sp_JSP|EP01106_Pelomyxa_sp_JSP_P017052
MKPSHS-----------------------EEEEGGGTPPSVP--VSVNYHMTRACNYGCR
FCFHS--APAAPPRPPLR---FGDAAR--GL-RLLAEA---------------GMRKVNF
SGGEPFAHPQ-LLGELCRYARG-ELGV-AVGVVTNSSLVTDEWMCEWGRFVSVMGISVDS
FCDETNREIGRARGGGASP-PTPTPHAECVRRAAAMCARHGVRVKLNTVVMSANAREDMT
SPVAAIAPCRWKLLKLLPLAGERV----EQNARALAVTDAEFGGFVRRHAALH-----VV
EDNDVMRDSYLILDERMHFVDCST---GAKVPGPSILDVGVRAALAPIRFDSDRFVRRAG
IWFWSA----------L--
>EP01114_Cavostelium_apophysatum|EP01114_Cavostelium_apophysatum_P000337
MI-----------RLLQTFYAAIGYISI---RSFPSKKPAIP--LSINYHFTRVCNYKCG
FCFHT--AKTSNMLD------VEKAKE--GL-RMLRDH---------------GMAKINF
AGGEPFLYPD-FLGDLVCYCKE-ELGC-SVSIVSNGSKIKRRWFEKYAKFVDILAISVDS
FDEKINKEIGR--GNG--------KHLTTVEQACSLCKEFGVKFKLNTVVNAKNWHEDMT
QKLQELAPFRWKVFQVLILAGENNGDKTLRDARKFAVSNSQFKHFLGTHKG---VKSLVP
EDNSQMKNSYLLLDENMCFLDSSS---GAKTPSKSIFEVGVAEALKQSGYDHTLFKERGG
YYSWDR---SETSCS----
>EP01119_Soliformovum_irregulare|EP01119_Soliformovum_irregulare_P023313
MIFTIVLFLEVLRKRWKRIESDLNLLT----RPLNDGTEVVPIPISVNYHFTRRCNYSCG
FCFHT--AKSSYEAP------DRDAKE--GL-RLLKEA---------------GMRKINF
AGGEPFLKPK-FLGELVRYCKE-DLKIESVSIVSNGSLIKNQWFEKYGKHLDILAISCDS
FDEAVNKRTGR--GNG--------EHVSQMERIATMCQKHEITFKINSVITAYNWEEDMS
AKIAALNPKRWKIFQVLPLDGENTGAGAKRDVTPFLITTQQFDAFRSRHQH---LPCLVP
EDNSKMQNSYLILDEELRFLNCTN---GGKEPTESILKVGVSAALDQSGFDADAFHERGG
IYDWTR---APQKPTAL--
>EP01125_Pyxidicula_operculata|EP01125_Pyxidicula_operculata_P008899
---MQYLILKVVYHIVSLF-----------EQFFNNKNKAAP--VSVNYHFSRVCNYQCK
FCFHT--ETNKFMLP------LERAKK--GL-KILADA---------------GMKKINF
AGGEPFLQPK-HLGELIRYCKD-ELSLESVSIVSNASKLKDEWFEKFGEYVDVLAVSLDS
FDEKTNIAIGR--TPKNKK----NVHVENARKAAQLCSKHGIKFKINTVVCRYNLDEDMT
EMIQELNPIRWKVFQVLRLEGENYGESSKRDVVPLEITSEEFKDFLRRHQT-F-SKVLVP
EDNDTMKNSYLVLDEEMRFLDSSN---GGKVPSESLLDVGVKKAMEGSGFDNIKFVHRGG
KYDWQR-NNTQASTTTYNW
>EP01146_Carpediemonas_membranifera|EP01146_Carpediemonas_membranifera_P007612
--------MTIESNKKQAIMTGCRT-----------AAKPNP--ISVNIHLTRVCNFGCK
FCFHA--SMGVAKRP-----DVPLLKK--TI-NILAAA---------------GCRKLNF
SGGEPSL----FLAELLRHAKQQ--GIPIVSVISNGSKLTPAWLREAAPALDILGLSLHS
ADASTCETMGF--GKGA-----AYDVAAHARELAAACKAMGIAVKVNTVITSANQGEQMA
ALVEELGASRWKAFEMLPLEGERA---A--EATTLVPTRADFEDFISRQ-----SPVLIP
ETNEVMRDSYVIIDEGGRFIDSSG---NRKVVASRIVDVGIQEAFEAVCFDQTAFIMRDG
LY--TK-SALD--------
>EP10057_Bacteria_all|Achromobacter_spanius_CGMCC9173
----------------------------------VRLPSVV-SPIVINWHVTEACNFRCR
YCYAKWQQ------LDSREL-IRDPEATDALIEALYEGFAPTTMP----------PRLNF
AGGEPLLYGG-QVARAMAKAREV--GF-DVSLISNGSRLTADLAARIAPHMTMLGISIDG
TTSAINERIGRLDGRGI--QLDLAGMIDRIALMRSL--NPAMTLKINTVVNEVNWQEDLI
PLISDLAPTRWKVLRMLPVV--T--N-------ELALSDEQFQAFVDRHRA--LDSIMCV
EGNDDMVQSYIMVDPHGRFFQNRIVGAG-YDYSQPISDMGALAVFDRMKWSAEKF---AA
RY--PHI-SIQVAA-----
>EP10057_Bacteria_all|Acidiphilium_multivorum_AIU301
MVND------------------------Q--------IHVL-PPLVINWHITEACNYSCK
FCYAKWQAE-----RETREL-IHNPARSRQLLEALYALFGPPDNPLSGRMAYR-GVRLTL
AGGEPFLYRR-LCLDLINVARGI--GF-EISVITNASRLGIAEMRELAPNLSILGISVDS
GNDHTNGAIGRKDGKGV--ALSLGDLRERIAAARSI--NPKINLKINTVVNAHNWQEDFS
DAIGQLCPDRWKVLRVLPAR--T--D-------ALVITQAEFDAFVARHRA--FRNIMSV
EDNADMTQSYLMIDPHGRFFQNRVGRPG-YDYSAPILEVGAAEAFKQIIFSPSGF---VS
RY--PSV-ELPEVA-----
>EP10057_Bacteria_all|Acidithiobacillus_thiooxidans_Licanantay
M----------------------------THSLTRRVRPRL-SELVINWHITEACNYRCR
YCYAHWA-------GSGREL-IHNIPATTRMLENLWLYFHPLANPLRRQMDWQ-GVRLNL
AGGEPLLYPE-RVSQILLAARNI--GF-TTSLITNGSLLSPAVTAQIAPHLSVLGVSLDS
GESPTNRLIGRQGRHGQ--LLIVEQLAEVIEEARRC--NSSLQIKLNTVVNALNCHEDLS
VLLQRLAPQRWKILRMLPVM--T--N-------ELMVSDSDFQDFIARHQH--LGHILCV
EDNTEMVESYLMIDPLGRFFQNASGQSS-YRYSCPIPEVGPEQAFAEVGVDAAKF---CA
RY--LGH-LEDASV-----
>EP10057_Bacteria_all|Acinetobacter_2_towneri_DSM_14962
MPK------------------------------------LT-KELVVNWHITEACNYKCD
YCFAKWDS-------DSKEV-LHSQIKIETLIEQIENIRHIKSSQTV------DQLRLNL
VGGETFLYMK-QLKNIINLSKKY--NF-RLSAITNGSLFNEIDMKFIAQNFSSLGISVDS
INEYTNLAIGRTSKQ-N--TFNPSQVLTAINKIKKY--NPMIEIKINTVVNKLNASEDLS
YFISQIQPNKWKIFKLLPVY--S--N-------KLDITEQEFHQFIEKHSS--FKSIISS
ENNNDMTESYLMIDPLGRFFQNG-YTSG-YKYSSPLWQVSAETALKQIKFDSQKF---VN
RY--KKIF-----------
>EP10057_Bacteria_all|Acinetobacter_3_parvus_NIPH_1103
------------------------------------------MDLVINWHITEACNYKCF
YCFAKWQQ------KDQREI-LHSKQNIQQLMQEISLLPSITKSGC-------TGVRLNL
VGGETFLYKH-QILDIIKAAKKY--HF-KLSAITNGSLLNDELIKIIANEFSMIGFSIDS
THSESNLRIGRAIKN-I--PIETDKIYAHIQKLRTI--NPKIDIKINSVINQFNKDEDLN
DFIRKLSPSKWKVFKMLPVI--T--N-------DYSINDSEFYAFLERHSD--LEDIISS
ENNDEMTHSYLMIDPLGRFFQNSSTSCG-YDYSSEILISGVSSALDEIKFDVSKFIKRLS
RA--HLT------------
>EP10057_Bacteria_all|Acinetobacter_5_sp._COS3
MMN------------------------------------TV-KELVVNWHITEACNYKCD
YCFAKWNR-------NDKDI-IHSEWKIDALLRQIENIRHLEKSSTI------ETIRLNL
VGGETFLYEK-QLKKIVNLSKKY--GF-KLSAITNGSLFNPNNIELIAQNFSSIGVSVDS
LNEQTNLSIGRASKR-N--IFNPSNVLTAISQIKNI--NPNIEIKINTVVSKLNFSEDLS
TFIKQIEPTKWKIFKLLPIY--S--S-------KLEILDEEFSKFIIQHSN--FKCIISA
ENNDDMTESYLMIDPLGRFFQNG-LDQG-YHYSSPLHEISAEKALQQINFDCQKF---IT
RY--SRII-----------
>EP10057_Bacteria_all|Actinobacteria_bacterium_OK074
MSRTDR-------SGAEADLSGSGA------------------EIVVNLHVTERCNYRCS
FCFGKWGIR------------GADDPGADRLLSVAGPS---------------SSVRFNF
AGGEPALLR--TLPEVVEYCRSL--GA-TTSFVSNGLMLRRFGIPWLARNFDLVGLSVDS
AVESTNLRIGRATSAGR--VFDIGEIVSAVRALRSV----DCPVKINTVVNRKNV-YELS
PALRDLAPEKWKVLQMLPVYD-----------STDEVTADEFQAFVHRHAE--FADIMTV
EDNDQMTASYLMIDPLGRFFWTTD---SEGRSSRPILEVGAAAAYRECEISWAKYARRY-
-------------------
>EP10057_Bacteria_all|Actinomadura_echinospora_DSM_43163
MPD------------------------------SPR----VV--ETVNFHLWQPCNMSCR
FCFATFRDVRRTVLPEG-HLERADAE---RVVAGLAEA---------------GFTKLTF
AGGEPLLCPW--LANLVTLAHRL--GM-VTSVVTNGSLLDEAALARFHGVLDWITVSVDS
PRPQTLQLLGR--TTAGR--IGGDEYLALFRRIREL----GFRLKMNTVVTAGNWREDMA
DFVIEARPERWKVFQALPVAGQN--SG---RVDPLLTTLEQFEDFVSRHLRVE--AGIIP
EDNDVMTGSYAMVDPAGRFFDSVD--SRGYTYSEPILRVGVHRAISQVRISRVKFLVRGG
LYDFTP----------LLA
>EP10057_Bacteria_all|Aeromonas_2_sobria_CECT_4245
LSIGSL-KCP---------VPPLTG--LSCVSLTKEIMSLP-VQIVINWHLTEACNYRCH
YCYATWNKM-----TCQREL-IRDPERTARFLAEMYHFFRPRANPLAGQLEWR-SIRLNL
AGGEPLLHAG-KLPSIVTQARDL--GF-EVSLITNGSYLNDGLLNSLAPQLVWLGISIDS
ASAANNHTIGRVDCLGR--QLDLNELVASLDMARQL--NPDLRIKLNTVVNQLNHHEELG
ALIVSLAPDKWKVLRMLPVV--S--Q-------HLAVNDEQFAAFVSRHNA--FSQILCI
EDNLDMHESYLMVDPYGRFFQNTPAGQG-YTYSRPILEVGAGMAFSEMSFDHKRF---CA
RY--IQT-NTDVGA-----
>EP10057_Bacteria_all|Aeromonas_3_tecta_CECT_7082
MSK-----VN---------------------------------QLVINYHITEKCNYDCH
YCYAKW--------AMPNEL-HRNLDDMKQVLAKLADYFF-SPNPIQDKLQYQ-SVRLNF
AGGEPLLLKQ-RFVEALDYAIEL--GL-KTSIITNGHLISDQFIAEHSHKLQLLGISYDT
CHLEGQQQIGRLTTSGN--VLSAERLQSIFQQVKSH--SPATKLKINTVVNLFNVDEDFT
ALISTLKPNKWKVLRVLPVF--D--S-------IQAISDQQFASFVARHQA--LSQVMSV
ENNDSMTNSYLMLSPDGAFFQNRSKTHG-YFKSPPLLTTPIDQSLAETGFDAIKF---SQ
RY--R----VLEEE-----
>EP10057_Bacteria_all|Aeromonas_4_veronii_TH0426
-------------------------------------MSLP-VQIVINWHLTEACNYRCH
YCYATWHKM-----TYQREL-IRDPERTARFLAELYHFFRPRANPLAGQLEWR-SIRLNL
AGGEPLLHAG-KLPSIVAQARDL--GF-EVSLITNGSYLNDGMLNSLAPQLVWLGISIDS
ASAANNHAIGRVDRLGR--QLDLNELVASLNVARQL--NPDLRIKLNTVVNQLNHHEELG
ALIVSLAPDKWKVLRMLPVV--S--Q-------HLAVNDEQFASFVSRHNP--FSQILCI
EDNLDMHESYLMVDPYGRFFQNTPVGQG-YTYSRPILEVGAGMAFSEMSFDYKRF---CA
RY--IQT-NTDVGV-----
>EP10057_Bacteria_all|Aeromonas_caviae_CECT_4221
-------------------------------------MSLP-VQIVINWHLTEACNYRCH
YCYATWHKM-----TCQREL-IRDPERTARFLAELYHFFRPSANPLAGQFEWR-SIRLNL
AGGEPLLHAG-KLPSIVTQARDL--GF-EVSLITNGSYLNDGLLNSLAPQLVWLGISIDS
ASAANNHAIGRVDYRGR--QLDLNGLAANLDKARQL--NPELRIKLNTVVNQINHHEDLG
PLIVSLAPDKWKVLRMLPVV--N--Q-------HLTVNDEQFAAFVSRHNP--FSQILCI
EDNLDMHESYLMVDPYGRFFQNTPGQAG-REH----------------------------
-------------------
>EP10057_Bacteria_all|Aliivibrio_2_wodanis_CL7
MRTTNN-FVS----------NT-------TNLTTS---KQL-NELVINWHITETCNYNCT
YCFAKW--------GKPNEL-NRSLTSIEKLLDELANYFIHGNPEIKRTLGYK-DVRLNF
AGGEPMVLGR-PFSMALMMAKQK--GF-KTSIITNGSYLLKHRFELPQNTLDMIGISFDS
QSYQVRKELGRMDRKGN--SLGIDELKLAIEQLSQT--QKGLKTKINTVVNSLNWEEDLS
QLISDIEPDKWKVLQVMPSG--R--N-------ELLISDEQFNSFVERHSD--KGLPISS
ESNNTMTESYLMIDPNGRFYQNVKDISG-YIYSERVTDVGVDTALNQINFNCNRF---MS
RY--YGENSSNTFDEV---
>EP10057_Bacteria_all|Aliivibrio_3_sp._1S128
MTT-----VQ----------PR-------KA-----------KELVINWHMTEVCNYSCK
YCFAKW--------GRPKEL-HRSEQEIEKLLDNLADYFIKGTPTLKETLGYE-SVRLNF
AGGEPMMLGN-TFITALALAKQK--GF-KTSIITNGHYLVHGKSPLPKDTLDMIGISFDS
QYLKTRMKIGRIDRKGN--SFGVNELTQALTKLTQS--QTGILTKVNTVVNSLNWEEDFS
DLITNLKPYKWKVLQVMPYG--D--N-------ELLISKNQFEDFVKRHNG--LGLPIYS
ESNSTMTESYLMINPEGCFYQNSAKHSG-YKYSACINSCGVEKALSQIEFDPSTF---SS
RY--KDKN-INIVTIE---
>EP10057_Bacteria_all|Aliivibrio_4_sp._1S165
MNQ-----VN---------------------------------QLVINYHITEKCNYDCH
YCYAKW--------AKPNEI-HRNLDDMKTVLSNLAEYFL-SPNPIQKQLQYQ-SVRLNF
AGGEPLLLKQ-RFIDALDYAIKL--GF-KTSIITNGHLITDQFIVDHSHKLQLLGISYDS
YSIEGQQQIGRITPTGK--VLSPERLQSIFKQVKSQ--SPTTELKINTVVNQYNTEENFT
DLIAAIQPNKWKVLRVLPVF--D--S-------IQPISNQQFNAFVDRHQS--VAHFMSA
ENNNSMTNSYLMLSPDGAFFQNGNNEQG-YFKSRSLLTTPVDIALAETGFDAAKF---AQ
RY--Q--------------
>EP10057_Bacteria_all|Aliivibrio_logei_ATCC_35077
MNQ-----AN---------------------------------QLVINYHITEKCNYDCH
YCYAKW--------AKPNEL-HRNVDDMKRVLSNLAEYFL-FPNPIQKQLQYQ-SVRLNF
AGGEPLLLKQ-RFIDALDYAIEL--GF-KTSIITNGHLITDQFIVDHSHKLQLLGISYDS
YSIEGQQQIGRITPAGK--VLSPERLQSIFKQIKSQ--SPTTELKINTVVNQYNTEENFT
DLIAEIQPNKWKVLRVLPVF--D--S-------IQPISNQQFDTFVERHQS--VAHFMSA
ENNDSMTNSYLMLSPDGAFFQNGNNEQG-YFKSRSLLTTSVDIALAETGFDAAKF---AQ
RY--Q--------------
>EP10057_Bacteria_all|Alteromonas_sp._Mex14
MKI-----IE----------RK-------T--------NGDLKELVINWHITEACNYKCT
YCFAKW--------GKPNEL-HRSLESIEKLLDELASHFIKGSSSFKEKLGYE-SVRLNI
AGGEPMMLGS-TFSIVLMLAKQK--GF-QTSIITNGSYLLNEKFDIPKNTLDMVGISFDS
QDYYTRQRIGRVDRKGN--SLSSDELKLALSKLEKT--QKGIKTKINTVVNQFNWQEDFS
SLISEIKPYKWKVLHVMPYG--D--D-------DLLISNGQFNSFVEKHLG--RDLPVYA
ESNLAMTESYLMIDPKGRFYQNSSGGSG-YKYSECINDVGAGKALEQINFNHAVF---IA
RY--FPVEGISIVENE---
>EP10057_Bacteria_all|Anabaena_2_sp._43
---------------------------------------MLP--ISVNFHLWKPCNYHCR
FCFATFRD------IQG-YLTLSDAK---RLLFLLREA---------------GTEKINF
AGGEPTLHPY--IGELVAESRRL--GF-VTSIVSNGARMAE-LLDKHAGDIDWVALSVDS
ASEEIQKHLGR--GNGNH----VLQSIDLFDKLHQY----GIRVKLNTVVTRLNFQEDMS
SFVRRVRPERWKIFQVLPVNGQN--DG---SVEDLLISPQQFQQFVEQHKTLL--EGIVA
ETNNLMKDSYVMINPQGQFYNNST---T-YFYSSPILEVGVNIALAQVGWNVETFLNRGG
IYSWK--------------
>EP10057_Bacteria_all|Anabaena_cylindrica_PCC_7122
---------------------------------------MKP--ISVNFHLWKPCNYHCR
FCFATFPD------IEG-ALTLNDAK---HLLFLLREA---------------GAEKLNF
AGGEPTLHPN--IGELVAESHRL--GF-ITSLVSNGARMNQ-LLEKHANEMDWVALSVDS
ASEVIQKNLGR--GNGNH----VIQSIALFDKLHQY----SIRVKLNTVVTNLNYQENMS
AFVRRVRPERWKIFQVLPVQGQN--DG---SVEELLISPQQFQEFVERHQPLI--EGFIP
ESNDLMKDSYIMVNPQGQFYNITK---DRLFY-------GEN------------------
-------------------
>EP10057_Bacteria_all|Aquabacterium_parvum_B6
VNHPST-VN----------------------------IAHL-KELVVNWHVTEACNFKCQ
YCYAEWQKG-----EHLREV-IHRPEARTRLLAELAQFFAPASNPLTRDLRWN-SIRLNI
AGGEPLLYDR-EVLSIAQQARDL--GF-AVSVITNGSLLSPELTKELAPLISMLGVSVDS
ISSDTNKLIGRVSRGGK--TLAIEQLTEIFKNARQE--NPSISIKINTVVNEANRHEGMT
DAVQSFGPDKWKIFRMLPIT--T--D-------RLMVTSDDYKKFIDRHEG--HGLPMSV
EDNSDMIQSYIMVDPQGRFFQNQPESCL-YQYSRPIHEVGAGAAFNEVKFSMNAY---TR
RY--LVG-GGA--------
>EP10057_Bacteria_all|Arsukibacterium_ikkense_GCM72
MN-----------------------------------TNHT-DTLVINWHITEVCNYSCH
YCYAAWKKP-----DEKREL-FHDSNSTTKLLLELYNCIQFNTLDTSKSPTYK-KVRLNF
AGGEPLLLSK-KLLPIMLEAKRI--GF-DVSIITNGSLLTEELMAQMAPLLTWFGISIDS
TRLSSNHLIGRHTTHQQ--KLDVERLLSIIDIGKHA--NPYLKIKLNTVVNAINVFDDLS
DFVERLSPQKWKVLQMLPII--T--T-------KNVIDEARFEKFIARHHA--FQNIICA
EKNDDMRNSYLMIDPHGRFFQNSP-GSD-YVYSSPILSVGASLALQEIQFSTEKF---DR
RY--ASN-NVGDSCDV---
>EP10057_Bacteria_all|Bacteroidales_bacterium_Bact_07
MTSESV-----------------------------------I--KSVNWHITNRCNYACS
FCFAQ-------NIGKH-EMSFEEGK---ILLKKLSDS---------------GIEKINF
AGGEPLLHPR--LPDYCKEAKNL--GM-TVSVTTNGSHLDQNMVSQLAGSVDWIALSVDS
CLDTVEAAMGR--GRGEH----VTNALNAAALVHEA----GIHLKVNTTVTSLTWQENMH
PLIRMMKPDRWKVMQMLVINGEN--DT---SSIGLCVSSAQFREFAERHRSCL--PGVVF
ESVDDMEGSYFMITPNGQVKSDVG----TLYELDDILEQGVDK-----LVDSDKYLDRGG
IYDWKG--LCQLDGN-MRI
>EP10057_Bacteria_all|Beggiatoa_sp._PS
MLR---------------------------------------DELVINYHITEKCNYACR
HCYAKW-NV-----NDNQEI-HTDMTQVEILLNNLYDFFSK---------RSK-RLRLNL
AGGEP-LLCK-HIGKIIELANSI--GF-RVSIISNGSALTEKFVRSHAKQLSVLGLSIDS
LQPSRLKKIGRLSRNGQ--HLSEQKWFELIKLLRDS--NETLLIKINTVVCQFNYDEYLG
EFIDKIAPDKWKIFRVLPLD--N--N-------SVRISHHEFSLFLDNHKQ--VTMPYYI
ENNEDMTESYIMVDPIGRFYQNSPAHHG-YTYSQCITEIGIEKAFNQINFNLDKY---HN
RY-----R-----------
>EP10057_Bacteria_all|Betaproteobacteria_sp._genome_bin_13
M----------------------------KHSLIRKVRPQL-SELVINWHITEACNYNCR
YCYAHWD-------GNAREL-IHDISGTRQMLENLWQFFHPVANPLQKQIDWR-GIRLNL
AGGEPLLYSE-RLLQTLSDARNI--GF-TASVITNGSLLSRDFAQLIAPKLSMLGVSLDS
AVSKTNRQIGRQSRQGK--LLDMDALEDAIKAARLI--NPKLQIKLNTVINAINCDEDLS
AGIRRLAPQRWKVLRMLPVV--T--D-------ELNVSDEDFQRFVARHRD--LGDIMCI
EDNTDMVESYVMIDPLGRFFQNALGQPN-YRYSPPIPKVGVAQAFAKVGIDPSKF---CS
RY--MVP-VARGLP-----
>EP10057_Bacteria_all|Brachyspira_2_hampsonii_30446
-------------------------------------MSIF-NSLKLNWHFINNCNMHCK
FCYAS-----------------KDICNI-KIASILKPF---------------KY--INL
VGGEPTIYKN-YIPLLYYL-KSQ--NH-ILSIVSNGSMLLKSILNATLECCDVIGLSIDS
LDKETCLKIGRSIGNSS--TITEKEYLYLTSKIKE-----GKELKINTVVNRYNY-KELN
SFIEKTLPNKWKIFQVLPIENL-------NSCKELLISDEEFNYFLNTHAA--NERIIYS
ENNNNMTSSYIMLDAKARFFNN-----IDNKYSKSLLEADLYEEFFKMNYSIDKYYNRYK
KA--N--------------
>EP10057_Bacteria_all|Brachyspira_pilosicoli_B2904
-------------------------------------MSIF-NSLKLNWHFINNCNMHCK
FCYAS-----------------KDSCNI-KIAEKLKPF---------------KY--INL
VGGEPTIYKN-YIHLLHYL-KSQ--GH-ILSIVSNGSMFLNSILKTTLKCCDVIGLSIDS
LDKETCIKIGRSVKNSK--PITKEEYLYLTYKIKE-----GKALKINTVVNRYNY-KELN
SFIEKALPNKWKIFQVLPIENL-------NFCKELLISNEEFNYFLNTHAE--NERIMYS
ENNDNMTSSYIMLDAKGRFFNN-----IDNKYSNSLFDVDLYEEFFKMNYSIDKYYNRYK
KA--N--------------
>EP10057_Bacteria_all|Burkholderiales76_UID4002
M----------------------------MHSLARKVRPQL-LELVINWHITEACNYRCR
YCYAHWA-------GAGREL-VHNIPATTLMLENLWQYFDPLANPLRRQMDWQ-GVRLNL
AGGEPLLYPE-RVQQILPVARDI--GF-TTSLITNGSRLSPERSQQLAPYLSMLGVSLDS
GISTINRQIGRQSRHGQ--LLNIEQLEEAIGKAKHH--NPKLQIKLNTVVNALNCHEDLS
ALIQRLAPHRWKVLRMLPVV--T--D-------ELMVSDSDFQGFVARHQP--LGDILCA
EDNTDMVESYVMIDPLGRFFQNALGQFG-YRYSRPIQEIGVDQAFAAVGMDSAKF---CA
RY--LGS-LDEVAE-----
>EP10057_Bacteria_all|Campylobacterales_sp._GD_1
--M---------------------------------------NEITINWHIIQQCNYKCT
YCFAKY-KR-----SFEKEI-QVSKKDIEVLLNKVYSFFSQ-------EYKGT-VVRLNI
AGGEP-TLSR-NIDFIIKKAYEI--GF-KVSLISNSSKITNRFIESNAKYLSMFAISIDS
IEKSTNLNIGRSYKN-E--ILDVSRIIKSIEQFRKI--NKNIQIKINTVVNEHNYQEYLG
HFIDLINPIKWKVFQALSMD--K--D-------IEYCSIEQFNVFLDKHEG--IDSKIYI
ESNDDMKDSYIMIDPHGRFYQNT--NIT-YNYSDSILNSSVADAFQSIEFNLNKF---NK
RY--KNE------------
>EP10057_Bacteria_all|Candidatus_3_Heimdallarchaeota_archaeon_LC_3
---MNL---------------------------------------SVNIHLTRACNYRCK
FCFAHFNDEKG-------VLSFDDWK---FIIDQLFLHG----------------EKITF
VGGEPLLYHD--IEKLLKFTHEK--GI-TTCIVTNGSLIREKFLYDNNQNLDWIGFSIDS
SNENTERLLGR-KMYNSNI-AHINYILGLIPLIKQL----GIRIKINTVITKLNWKESMQ
SLMKELNPDRWKVFQVLHIFGEN--DA---FLKEYSVNEKEFNHFINNHK------NLIK
ETNCDMRGSYIMIDNKGRFFDNTK---GYLRRSRPIIEVGMKNAFKEISFSSVKMKKREG
IYDWKS-------------
>EP10057_Bacteria_all|Candidatus_Heimdallarchaeota_archaeon_LC_3
ITNNIT-----------------------------------I--LSLSYHLTKVCNFKCR
FCYAHFNKVEKN------HLSEKEAK---KIINLLYKS---------------GTRKITF
AGGEPTLINY--LPKLIIYASNL--GM-TTVLITNGYKITQSYLDLMDNKLDWVGLSIDS
GIEEINIRLGR--GTGGH----VERSLRVADLLEKN----DIIIKLNTVVTSLTWNEDMN
WLVDKVNPKRWKVFQILPILGEN--DD---AAD-MIVTPKQYTHFTEVHKN-------VI
ERNENMKGGYVMIDPEGRFFNNDT---GILTHGPSILDVGVEKAFEFSTFSYSTFLGREG
NYKWD--------------
>EP10057_Bacteria_all|Chondromyces_2_apiculatus_DSM_436
MSTTTPITTPVDEQELAPPPRPPSP---------P-----LP--RSVNYHLWKPCNMRCT
FCFATFDDMTHAVLPRG-HLPREASL---ALVALLASR----------------FEKITF
AGGEPTLCPW--LLDLMDEAKRR--GA-TTMLVTNGSRLTPDYLHRLQGRLDWLTLSIDS
ASTETHRLLKR--AVSG-R-IEARQYVAMAVAARAL----GMRLKVNTVVTTLNAGEDMA
VMLSELRPERWKILQALPVEGQN--SG---RIEPLLCSPAAFAAFVERHRALA--QGIVP
EDHEAITGSYAMVDPAGRFFDDIT---GTHRYSAPILDTGLDAAWSQVGFLPDRFAARGG
DYEFRG-------------
>EP10057_Bacteria_all|Chondromyces_crocatus_Cm_c5
MTKSKGALLQMMPHEMVLLGRGSEG------RVHP-----LP--RSVNYHLWKPCNMRCT
FCFATFDDMGAGLLPKG-HLLQDDAI---AVVATLARR----------------FEKITF
AGGEPTLCPW--LVELMEVAKRA--GA-VTMLVTNGSRLTPEYLGRLQGKLDWLTLSIDS
ASEKTHALLGR--AVKG-A-MATERYVEVVGNARAL----GMRIKVNTVVTTLNAGEKMS
ELLLALRPERWKILQALPVEGQN--SG---RIEPLVCSKEAFAAFVKRHRHLE--QGMVP
EDHEAITGSYAMVDPAGRFFDDIT---GQHRYSKPILDVGLEQAWSQVGFLPQRFEARGG
DYEF---------------
>EP10057_Bacteria_all|Chryseobacterium_2_sp._Leaf201
MTT--------------------------------------I--PSVNYHLWEPCNMRCK
FCFATFQDAKK-ILPKG-HLAREQSV---ELVRQIGIS---------------GFEKITF
AGGEPTLCPW--ISDLISTAKDS--GM-TTMIVTNGTRLDDDFLMRNQGKLDWIILSIDS
IDDGINISSGR--AVAGKR-LTVEFYKNLIDRIKDF----GYQLKINTVVHQLNYRESLT
DLIQYAQPERWKVFQVLPIKGEN--DE---HIDEFVIGKEQFDHFIAAHKDEN-----VT
EDNAEMKDSYVMIDPAGRFFTNKK---GLQEYSRPIMETGVEKAYGQMDYNYEKFIKRGG
LYQWET-------------
>EP10057_Bacteria_all|Chryseobacterium_gambrini_DSM_18014
MET--------------------------------------I--PSVNYHLWEPCNMKCR
FCFATFQEAKK-ILPKG-HLPKEQSL---ELIKQIAGM---------------GFKKITF
AGGEPTICPW--ISDLIAAAKES--GM-TTMLVTNGTKLNETFFKKNQKNLDWIILSIDS
LNDTTNIKSGR--AFKGKE-LTAEAYKLLIDEIKRY----GFQLKINTVVHHLNYNESLM
DLILYAQPKRWKVFQVLPMKGEN--DE---HIEEFIISQQQFDHFIANHKDHE-----VS
EDNSEMKDSYVMIDPAGRFFTNKE---GFQEYSRPILEAGAKKAYDEMDYSYRNFLDRGG
LYQWD--------------
>EP10057_Bacteria_all|Comamonas_2_testosteroni_KF712
-------------------------------------MHYP-TPLVINWHLTEACNYRCQ
YCYATWNPS-----SCRREL-IHDSEKTTALLSALYQFFQPPNNPLTQRMNWS-SVRLNL
AGGEPLLYAD-KVPSIVHQARGL--GF-EVSMISNGSQLTDELLQKLAPQLTWLGISIDS
AIPAANRAIGRVDRRGQ--LVDLESLAVSLAKARQA--HPSLQIKLNTVVNQLNHSEDLS
ALIDQFKPDKWKVLRMLPVV--N--Q-------HLAINDEQFAAFVARHHA--FSQITCA
EDNQDMRESYLMVDPHGRFFQNSP-GQG-YQYSQPILDVGTEAAFAEMRFEPTRF---AA
RY--IP-----IHAEV---
>EP10057_Bacteria_all|Comamonas_testosteroni_ZNC0007
M----------------------------TYLFIGETRPHV-PELVINWHLTEACNYKCQ
YCYAKWD-------SNDKEL-IHDWDRTRKMLDELMTFFHPDANPLQKSMRWS-GVRLNL
AGGEPLLYPD-AVLHVLAYAKAV--GM-STSIITNGSRFTPELMNQLAQQVSMLGISIDS
ANATTNREIGRIDSQGR--TKSWQEVAALMQQAKQL--NPELAIKINTVVNALNAHEDLS
EPIAALAPDRWKVFRMLPVV--T--D-------DLAISPEEFARFVRRHHR--HADVMCA
EDNNEMSESYLMIDPLGRFFQNTKGQKG-YSYSRPIDTVGAKQAFRDWRFAVTSF---TS
RY--PAH-AIEAIQ-----
>EP10057_Bacteria_all|Composite_2_genome_from_Trout_Bog_Hypolimnion_panassembly_TBhypo.metabat.2746
MNNDPD-----------------------DAKLKNH----IP--EAVNYHLNKNCNFRCR
GCYAVFNDEP---TSHGVMLPRDKMF---EVVSAVAAVP--------------TLRKLTF
AGGEPTLCPW--LPELIAHAKAL--GL-VTMLVTNGLRCTREYLARIAPALDWLTLSVDS
LAQQTNIMIGR--CDGRGM-LDSTTYATILADAQEL----GIRTKVNTVVNSVNQHEDLS
QFLACSGIVRWKVLQVMAVAGQN--DE---HITELAVSRAEFDTFVARHSGLS--NGIVP
EPVESIRGSYAMIDRFGRFFDSRT---GTHSYSDSILDVGVIPAFSQILFDREAFEKRGG
SYDFVN----------IPA
>EP10057_Bacteria_all|Composite_3_genome_from_Trout_Bog_Hypolimnion_panassembly_TBhypo.metabat.3004
MNTTQS----------------------------------LP--GTINIFVNSLCNFACK
HCYATSQDISAAKMA---KLSEADAK---AIIREIASEP--------------LARKITF
VGGEPTLHPA--LPNLVAYAKEL--GL-VTAVITNGLTLTPRYLEPMAGKLDWVGLSIDA
VD-NSNQQIGR--TTRAGR-LDEAAYLQRIEWIQNI----GAQLKINTVVSRINWQSDLS
EFIVKANPVRWKILQVTPVEGQN--DQ---FIKLLQIDRSTFDKFVARHSIVE--LGVVA
EPVETIRGSYAMISPDGRFFDSSS---GRHQYSRPIMKVGLHRAFSEVSFDAAKYDGRDG
NYN-PF---ERYSEL-VNA
>EP10057_Bacteria_all|Composite_genome_from_Lake_Mendota_Epilimnion_panassembly_MEint.metabat.6813
MQTKTT----------------------------------VI--PAVNYHLWQACNMRCK
YCFATFQDVKKSILPKG-HLPLDKSL---SLIEQLAQH---------------GFQKITF
AGGEPTLCPW--LDQLIIHAKQL--GL-TTMIVSNGTGITIDKLNQWKGYLDWITLSIDS
VKTETHNNIGR--AIK-----TQINYMNLISLIKQF----NFRFKINTVVNRYNYQEDLS
GLINSSEPERWKIFKALQVDGQN--SE---KFKEIQITDEEFKEFLSINQSIS-----VV
EDNEDMRGSYVMIDPAGRFYDSTK---GFHTYSAPILEVGISKALSMVDINDEKFKKRGG
FYSW---------------
>EP10057_Bacteria_all|Conchiformibius_kuhniae_DSM_17694
----------------------------------------M-DELVVNWHITEACNYNCR
YCFAKWEG-------NEREL-IHNPLNIGILIREIPKLLEIENFGT-------KYIRLNL
VGGEPLLYPE-AIREIIHCARQS--GL-LLSLITNGSLLNQDWVNIISESFVQIGFSVDS
IHEQTNVAIGRGSNR-E--VFKASMILQYINAIRTY--APNIGIKINTVVNEYNFQEDMN
DFIHKANPQKWKIFKMLPII--T--N-------NLSVSNQQFETFLLNHQA--FRSIISS
ENNDEMTQSYLMIDPEGRFFQNHHHGVKVYQYSHPIHKVGIQNAFNEITFHVDKF---HH
RY--IPLNPMR--------
>EP10057_Bacteria_all|Coraliomargarita_akajimensis_DSM_45221
---MKP----------------------------------IP--PTINLHTIRACNYGCK
YCFAGFQDCDTGVM------PQADLH---EILRQFAATT--------------HPAKVNF
AGGEPMLSPT--FVEDICYAKSL--GL-TTSLVTNGSLLSERLLDKLSGQLDLLTISIDS
LKPGTNRAIGR--TNRQNP-LTVSEYLDRILKARTR----GITVKLNTVVNRLNLDEDMT
DFIREAQPIRWKLFKVLKIQNEN--SA---HFDSWAIRDEEFVHFVERHRKVE--SGVVP
ESNEQMYGTYGIISPDGRFIDNSQ---GTHRYSPRIVDVGITQAFADVNFSMAGFQQRGG
IYSIKR----QTSAL-LTK
>EP10057_Bacteria_all|Cryomorphaceae_bacterium_EBPR_Bin_135
M----------------------------------------I--PSVNFHLWQPCNMRCK
FCYATFQDVKRSILPKG-HLPKEQAI---EVVRHLAAH---------------GFQKITF
AGGEPTLCPW--LPELIRTAKEA--GM-TTMIVTNGSRLTDDYLSNLRPHLDWVALSIDS
LDEQTNRAIGR--ANTGRT-IAAEGYFALVDRVKAH----SFRLKLNTVVNRLNWKEDLS
AFIRYAKPQRWKLLQALPIIGQN--DA---HIDALTVTESQFEAFVQRHADIT-----VP
ETNAQVRGSYVMVDPAGRFFDNAE---GTHRYSLPILEVGTRIAIQQMGYDEGKFEERGG
VWDWQA-----------KL
>EP10057_Bacteria_all|Cystobacter_ferrugineus_Cbfe23
MSQP---TLDVHPSEL---ERPSSP-----REVAPR---EMP--PSVNYHLWEPCNMRCR
FCFATFQDVRAEVLPDG-HLPREEAL---RLVEVLATH----------------FAKLTF
AGGEPLLCRW--LPELVRAAKAR--GV-TTMLVTNGSRLDSKRLAQFQGSLDWVTLSIDS
ASPETNVKLGR--AVQGRR-HTPEDYLAMGERVRAA----GVRLKVNTVVTSLNALEDMT
GLIRGLRPERWKLLRVLPVEGQN--SG---KVEPLLCSTSLFQSFVDRHRGLE--KGIVP
EDNTDMRGSYAMVDPAGRFFDNAQ---GGYHYSAPILSAGLRTAWSQVHFSMERFEQRGG
RYDFGG-------------
>EP10057_Bacteria_all|Dechloromonas_denitrificans_ATCC_BAA841
------------------------------MAVTYH-GTQS-GELVINWHVTEACNYRCR
YCYSKWHAE-----GSRKEL-IHSPKASAAMLAEIYRHFSPRLNQARLGMQWD-SVRLSL
AGGEPLLYSR-EIVGIVAQAREL--GF-KVSLITNGSRLTQPLMTELAPQLSILGLSFDS
AIASTNREIGRADRHEQ--ILSLSDLAIVIESGRHL--NPALRMKINTVVNALNFTEDMS
QLIQQLAPDKWKVLRMLPTI--T--S-------DLAIADHEFAEFVTRHKR--LGVIMAA
EDNNDMVESYIMIDPHGRFFQNSSRGTG-YHYSDEILKVGAETAFREIGWQPDKF---RF
RY--RTS----VSETI---
>EP10057_Bacteria_all|Delftia_tsuruhatensis_391
M----------------------------KNLHMGEARPRV-RELVINWHITEACNFSCR
YCYAKWD-------GTEKEL-IHDWERTQKLLSEIASFFAPLSNPLQQALSWS-AVRLNL
AGGEPLLYPK-AVLRVLAEARSL--GM-HTSIITNGTRITEEFLDQLAPLVSMIGVSIDA
ASDATNVGIGRVDRRGS--LLNNQELARLLAKARTI--NPGLHVKLNTVVNALNAEGDMG
NTIDTFRPDRWKIFRMLPVV--T--G-------DLAVSSEVFEAFIARHAR--YKGVMCV
EDNDVMSESYLMLDPLGRFFQNSRGQQG-YSYSQPVDVVGATQAFTDWRFAVGSF---AS
RY--SQS-SNGVVR-----
>EP10057_Bacteria_all|Desulfovibrio_senezii_DSM_8436
-------------------------------------MHNL-TSLVLNWHLTESCNYRCR
YCYAIWEAS-----IRHREL-IRDPEHTAVFLRELYRFFGPSLNPLAKRLSWN-AVRLNL
AGGEPALHSR-RLLSVANQARGQ--GF-EVSLISNGSLLDHELMKRLAPLLNWLGISIDS
AVAATNVEIGRVDRCGR--LIDLNELVLNLEMARQS--NPGLRIKINTVVNRLNHAEDLY
SLIRNLYPDKWKVLRMLPVV--N--E-------HLAVTDEQFAAFIARHKP--FANILRA
ENHQDMRESYLMIDPSGRFFQNSP-GQG-YAYSQPILEVGADAAFAQVHFAHERF---SS
RY--ALD----VRGEA---
>EP10057_Bacteria_all|Diaphorobacter_polyhydroxybutyrativorans_SL205
M----------------------------KNLHMGEARPRV-RELVINWHITEACNFSCR
YCYAKWD-------GAEKEL-IHDWGRTQKLLNEIASFFAPLSNPLQQALSWS-AVRLNL
AGGEPLLYPE-AVLRVLAEAHSL--GM-NTSIITNGTRITEDFLDQLAPLVSMIGVSIDA
ASDATNVGIGRVDRRGS--LLNNQELARLLAKARTI--NPGLHVKLNTVVNALNAEGDMG
NTINTFRPDRWKIFRMLPVV--T--G-------DLAVSSEVFEAFIARHAR--YKGVMCV
EDNDVMSESYLMLDPRGRFFQNSRGQQG-YSYSQPVDVVGATQAFTDWRFAVGSF---AS
RY--SHS-SNGAVR-----
>EP10057_Bacteria_all|Endozoicomonas_numazuensis_DSM_25634
MKN-----------------------------------QTV-SELVINWHITEACNYDCK
FCYAKW--------GRPDEI-HREPKLINDTLNSLANFFLHSGNKLKEQMGYE-NVRLNF
AGGEPFLLKK-KFTDVLSAAHKA--GF-KLSIITNGHYLTPSFIQENAGILDMVGISFDA
QSQMDREIIGRVDRHGR--SFETQNLVETVNLFRCI--NDNIKIKVNTVVNSVNWEEDFS
ELIHQLKPEKWKVLQVLPVL--D--SV------SLEVTDHQFNDFARRHQL--NGLNPLV
ESNEVMAGSYLMIDPKGRFYQNSYGNKG-YQYSSSIAQVGAETALTQIDFSPDHF---SA
RY--RN-------------
>EP10057_Bacteria_all|Fabibacter_2_pacificus_DSM_100771
MNKLVP-----------------------------------I--KSINFHLWEPCNMRCK
FCFATFQDVKSTILPKG-HLDKNSTI---QLIDKFVEA---------------GFEKVTF
AGGEPTLCKW--LPELIERAKDR--GL-TTMLVTNGSLLTEAYLRKINNKLDWLVLSIDS
LNEQTNITTGR--TFKSK--FSEDSYLKIIHDIKQG----GIRFKINTVVTSKNHHEDLT
HFLKIALPERWKVLQVLPIKGQN--DK---HFEDFKVSGHLFNNFVMRHKKIE--FGIVG
ETNDLMTGSYMMVDPAGRFFDNTR---ERYTYSDPILKVGIHTALSQVDHDYKKFIDRGG
IYEWS--------------
>EP10057_Bacteria_all|Ferrimonas_kyonanensis_DSM_18153
MTS-----VN---------------------------------EMVINFHMTETCNYRCE
YCYATWEGN-----DSQAEL-HHSFGDIQSLLRKLSNYFF-TSNALKTALGYR-AVRINF
AGGEPVMLGG-RFVKAVLLAKSL--GF-RTSIITNGHLLSTTMMRRIGPHLDMLGLSLDT
SDALLAQSIGRVDRKGA--WLSPEKACDIVSAYRQA--NPSGTVKINTVVNAFNWREDMS
SMVVQLQPERWKLLRVLPVY--T--H-------QLTVTSSQYRAYVERHAA--FSDVVTI
EDNHDMWQSYLMLNPQGCFYQNSAACQG-VVQSPPVLEVGVEAALESIDFNVQAF---AK
RY--PHTHSDASQA-----
>EP10057_Bacteria_all|Fibrobacter_2_sp._UWH6
--------MN---------I-K-------T--------------IVINWHITESCNYKCK
YCFAKWNRV-----K---EI-WTNPDNVRKILENLKS----RLED-----CLFQ-KRLNI
VGGEPILQQE-RLWQVIKMAHEM--DF-EISIITNGSHL--EYICPFVHLISQVGVSIDS
FDHKTNVRIGRECNGK---TISFQQLKEKLEELRTL--NPGLNIKINTVVNEYNFNEILV
DRMAELKIDKWKILRQLPFD--G--KE--------GISDFKFNTFLFNNQK--QNNVIFV
EDNDVMTESYLMIAPDGRLFQNGH-KE--YEYSHPLTEISIDEALEEINFDQEKF---NN
RY--ENYATEEAKYRMCPF
>EP10057_Bacteria_all|Fibrobacter_3_succinogenes_S85
MPTN---AIN---------FPK-------NFQNADSRFAKV-SPLVVNWHALEHCNYKCS
FCYSDWNSR-----D---EA-WNTPENVRKVIENIARF---ADYF-----GADAPWRLSV
VGGEPILFPK-KAQFMVKTAVAC--GA-EVSIITNGSHL--ENALPFAHLLSQVGISLDS
FVHETNLKIGRQCNGH---TLSFEEISDKIAALRAV--NPNVRVKVNTVVNQNNFGEVLV
DKVAALGATKYKILRQMPFG--G--NK--------GITDDEFHVFIRNN--------IFI
EDNSVMTQSYLMIAPNGCLFQNGG-AE--YRYSRPLMETPFEEALKDINFSAEKF---FS
RY--TSTATDAILARMA--
>EP10057_Bacteria_all|Fibrobacter_5_succinogenes_elongatus_HM2
--------MN---------FNK-------N--------------IVINWHITEACNYHCK
FCFAKWNKP-----T---EL-WSDPENVEKVISNICK----FRSQ-----GYF--IRLNI
VGGEPIMFPE-RLWKVVEIAYKH--EM-EISIITNGSHL--ENIFPFAHLISQVGISIDS
LNHLTNVNIGRECGGK---TISFETLREKIERIRKV--NPDIRIKINTVVNRENFNEILV
DRFAQLHIDKWKIFRQMPFN--G--NG--------GISDYQFYAFLRNNKT--NKQVIFI
EDNNAMTESYLMISPDGRFFQNGS-EE--YCYSRPLTEASVEEALSDIKFDSSKF---EE
RY--NSWSTQSAVYEAGEL
>EP10057_Bacteria_all|Fibrobacter_6_sp._UWH9
--------MN---------I-K-------T--------------IVINWHITESCNYKCK
YCFAKWNRV-----K---EI-WTNPDNVRKILENLKS----RLED-----CLFQ-KRLNI
VGGEPILQQE-RLWQVIKMAHEM--DF-EISIITNGSHL--EYIRPFVHLISQVGVSIDS
FDHKTNVRIGRECNGK---TISFQQLKEKLEELRTL--NPGLNIKINTVVNEYNFNEILV
DRMAELKIDKWKILRQLPFD--G--KE--------GISDFKFNTFLFNNQK--PNNVIFV
EDNDVMTESYLMIAPDGRLFQNGH-KE--YEYSRPLTEISIDEALEEINFDQEKF---NN
RY--ENYATEEAKYRMCPF
>EP10057_Bacteria_all|Fibrobacter_7_sp._UWB7
--------MN---------LNK-------S--------------IVINWHVTEICNYDCK
HCFAKWGRQ-----H---EI-WNDVNQIEHIIKGITH----VETT-----NMSKHFRLNI
VGGEPIMSPD-NLWNVVKTANDY--SV-DVSMITNGSQL--EVIRPFAHMISQVGISIDS
FKHETNLKIGRVCNGK---TLSFQEINEKIKFVQET--NPKLKIKINTVVNKYNFSERML
PSIMTLNHNKWKILRQMPFG--D--NK--------GISDFMFYSFIRNNES--CE--ITI
EDNNAMTESYLMISPDGRLFQNGN-TS--YSYSRPLTEVSFTEALSDIKFDESKF---DG
RY--DGSFTQQASNSMESM
>EP10057_Bacteria_all|Fibrobacter_8_sp._UWH5
--------MN---------I-K-------T--------------IVINWHITESCNYKCK
YCFAKWNRV-----K---EI-WTNPDNVRKILENLKS----RLED-----CLFQ-KRLNI
VGGEPILQQE-RLWQVIKMAHEM--DF-EISIITNGSHL--EYIRPFVHLISQVGVSIDS
FDHKTNVRIGRECNGK---TISFQQLKEKLEELRTL--NPGLNIKINTVVNEYNFNEILV
DRMAELKIDKWKILRQLPFD--G--KE--------GISDFKFNTFLFNNQK--PNNVIFV
EDNDVMTESYLMIAPDGRLFQNGH-KE--YEYSHPLTEISIDEALEEINFDQEKF---NN
RY--ENYATEEAKYRMCPF
>EP10057_Bacteria_all|Fibrobacter_sp._UWT3
--------MN---------I-K-------T--------------IVINWHITEACNYRCS
FCFAKWNKP-----A---EI-WSNPENVRKIIVNIRD----FRSQ-----GVF--IRLNI
VGGEPIMFPE-RLWNVVETAYEN--GM-DISIITNGSHL--ENIRPFAHLISQVGISIDS
LDHETNMKIGRECGGK---TICLDALRQKIEDLRKV--NPDIKIKLNTVVSKHNFNEVLV
ERFAELHIDKWKILRQRPFN--G--NS--------GISDYQFYAFLRNNQE--TKQVIYI
EDKDVMTESYLMISPDGRLFQNGS-DE--YTYSRPLTEVPFAEALSDIRFDSEKF---ES
RY--ATWPTQEAVYEMTDL
>EP10057_Bacteria_all|Fibrobacteria_2_bacterium_GUT31_IN01_31
MQ------------------------------------------IVYNWHITEHCNYSCN
YCFAKWNKA-----A---EI-CSNKERVDKILEELS-----KKDIISKRIGENTRVRINF
AGGEPLILDR-SIFDTVMCAKKL--SF-ETSLITNGFLL--EFHPEIFKYLDMIGISIDS
FDENVCKNIGRC-SGKN--YLSEEKLSKLVKKIKLN--NPIAKIKFNTVVSKNNYSSNII
EQLQAYKPDRIKILRQFPFK--G--EK--------GITDEQFEQFLSIN--------VVI
EDKNDITQSYLMIDPQGRFFQNGN-ENF-YTYSQPIFEVGLEHALSQIHFNKEKF---MS
RY--GQGGV----------
>EP10057_Bacteria_all|Fibrobacteria_bacterium_GUT31_IN01_31
MQ------------------------------------------IIYNWHITERCNYSCK
YCFAKWNKA-----AE-TEI-YEDYEKVEKILTNLS-----QKETISKLIGKETSVRLNF
AGGEPLMLKK-GVFSIVIKAKEM--GF-VTSLITNGSLL--KSCPDILKYLDMVGISIDS
LDEAVCLDIGRC-SNKN--YISKEKLENIIDTIKSS--NHKIRLKFNVVVSKYNYNMNIV
EQLQAYEPNRLKILRQLPFN--G--EE--------GITDAQFELFLSIN--------VVI
ENKNDIIQSYLMIDPQGRFFQNGN-EKA-YCYSDPIYDVGLEQAFSQIKFDKEKF---MS
RY--NQ-------------
>EP10057_Bacteria_all|Flammeovirga_pacifica_WPAGA1
MNKLVS---------------------------GNN----II--PSVNFHLWEPCNMRCK
FCFAKFQDVKSTILPKG-HLKKEQTL---EIVEQLAEY---------------GFQKITF
VGGEPTLCPW--ISELIKKANLL--GM-TTMIVTNGSNLSKDFLVQNQSYLDWITLSIDS
INSSTNKVVGR--STNSIH--DRIYYNQLIQTIYEY----GYRLKINTVVTKANLNEDLN
DFVNDAKPERWKVFQVLPVRGQN--DN---DIDELLISEKEFNEYVNRHSKNK-----IT
ETNTDMTNTYVMVDPAGRFFNNQN---GNYMYSDHILEVGVQKAFEEMGYNYDKFIDRKG
IYQWK--------------
>EP10057_Bacteria_all|Flavobacterium_lacus_CGMCC_1.12504
----------------------------------------MI--TTINFHVIKACNYKCK
FCYATFNDISSKGI------SKENQF---EIIKELANSR--------------MFKKINF
AGGEPTLVPY--IDEFIIYAKNL--GF-ETSIVTNASKINYDWIKNISPYLDILALSVDS
LNEISNLKSGR---NQNGK-VSKDKLIELAQACRQY----GVNLKINTVVSQFNKDECLT
NLINELNPFRWKILQATKVEGQN--EK---QFDLTMISSTEFYNFCSKNKNKL--FDIIE
EPENLIQGSYLMVDMLGRFYDSSK---GSHSYSEPILKIGLKSAINQVSVNSNKFVKREG
NYTIKL----QVA------
>EP10057_Bacteria_all|Gammaproteobacteria_bacterium_GWF2_41_13
MNNDR----------------------W-----------QLPKELVVNYFVTERCNFNCA
ICYSKWQDM-------HSDI-LENQFKL---LEALYEFLKPESNPCTQYFRWN-TVRINF
SGGEPFLVK--QIDQLIHYARKL--GF-RTSVTTNGSLLYRDMIQKIAPDLAWIGFSVDA
CNVEASRQMGRADKRGY--TVSLDDIKEKVDEMRAI--NPQIKLKINTTVSVYNLDQDFS
TLINILHPDKWTVVQALPII--N--K-------TISVSDTQFSTFVDRHQC--YRP--IA
ETIDDFTESFFLVTPEGRFFSNGEAQTGYYRYSEKINQVGAKQAFSEVNFNRERF---LA
RY--QKN---------LYL
>EP10057_Bacteria_all|Haemophilus_haemolyticus_M21621
----------------------------------------M-NELVINWHITEACNFKCQ
YCFAKWQK------PCKKEL-LHSDNEVSKLIEQFQMLLTLHKYQS-------EQIRLNL
VGGETFLYRS-AIKNIIMQAKKH--NM-ILSAITNGSKLTPELNQIIANQFKMIGFSIDS
IKDNTNLLIGRQTNN-K--AMDYQLLLRNIEIIRSI--NPTIQIKINTVVNKHNYSESLS
EFISQVKPTKWKIFKVLPNM--N--D-------SLSINDQQFHYFLENHHQ--FENIISA
ENNEEMTHSYLMVDPSGRFFQNIEQQTG-YQYSEPILSVGIEKAFQQIPFELVKF---LH
RY--H--------------
>EP10057_Bacteria_all|Halodesulfovibrio_aestuarii_DSM_10141
MQ------------------------------------------IVLNWHLTEQCNYRCK
YCFAQWGRC-----A---EV-WRDRDLTSALLAELASW---QQEILSPIIGE-SHCRINF
VGGEPLMIGG-RLTEVQEASEQY--GF-KTSLITNGSLL--GRNLKIVSHLDLLGVSVDS
FLVDTNRSIGRYSRTSQ--PLNYYDIKELIQSVRER--NPLIKIKFNTVVSQHNWTEVVI
PEIAMLHPEKLKIFRQYPYL--D--QQ--------GITDQMFKSFLKNN--------VFV
EDNAAMQQSYLMIDPSGRFFQNGN-GEK-YSFSQKIHEVGLPTALEQIKFNSEKY---IQ
RY-----------------
>EP10057_Bacteria_all|Helicobacter_3_bilis_ATCC_43879
--M---------------------------------------DAITLNWHITEQCNYKCH
YCFAKY-TK-----CNMQEI-HRNKENITTLLTKLYNSIGA-------IYNTD-SLRLNI
AGGEP-LLSK-NLGFIVESAYKL--GF-KISIITNASLLTKEFIESYIALFTMFGISVDS
INTETNNHIGRCSKT-H--NNNTAYLKDTINFLKAK--NKDMQIKINTVVNRYNYKENMS
EFIESIKPDKWKIFQALSIN--A--D-------KNYCNKTQYKYFLRTHKH--LKSCITD
EDKDLMTNSYIMIDPYGRFYQNTKGNKG-YTYSPILLDLADKDIANYLKVDMIKY---KK
R---CNL------------
>EP10057_Bacteria_all|Helicobacter_4_bilis_WiWa
--M---------------------------------------DTITLNWHITEQCNYKCH
YCFAKY-TK-----CNMQEI-HRNKENITTLLTKLYNSIGA-------IYDTD-FLRLNI
AGGEP-LLSK-NLGFIVESAYKL--GF-KISIITNASLLTKEFIESYIALFTMFGISVDS
INTETNKHIGRCSKT-H--NNNTAYLKDTINFLKAK--NKDMQIKINTVVNRYNYKENMS
EFIESIKPDKWKIFQALSIN--A--D-------KNYCNKTQYKYFLRTHKH--LKSCITD
EDKDLMTNSYIMIDPYGRFYQNTKGNRG-YTYSPILLDLADKDIANYLKVDMIKY---KK
-----DV------------
>EP10057_Bacteria_all|Hyalangium_minutum_DSM_14724
--------MNLEPSEAS-SDRPV--------EGGP-----LP--PSVNYHLWQPCNMRCR
FCFATFEDVRGQ-LPAG-HLPREQSV---QLVRLLARS----------------FQKITF
AGGEPLLCPW--LPELVRAAHEE--GA-VTMLVTNGSRLRPEQLEQLAGHLDWAALSVDS
TSEETHLKLGR--AVLGRK-LSLADYEAVAARLRAA----GVRVKLNTVVTSLNAGEDLT
PLVRRLKPERWKVLRVLPVEGQN--DG---KVEPLLCTDADFLSFVARHQHLE--EGVAA
EDNEDMRGSYAMVDPAGRFFENTR---GFHHYSDPLLAAGLRAAWAQVRFSMERFENRGG
RYDFGG-------------
>EP10057_Bacteria_all|Janthinobacterium_2_sp._OK676
MDFDLP-FA----------------------------SRSA-DQLVINWHITEACNYSCQ
YCYAKWETP-----DRQREL-VHNPVRTRELLSRLYEFFHPYANPLRRHMNWG-SVRLNL
AGGEPLLYTR-RVLEMLPIARDI--GF-DISLITNGSRLDSGLMASLVPYISLLGLSIDS
QIAQSNKEIGRVDHRGQ--QLDIAKLVDTVSEGQRR--HPSLKVKVNTVVNKVNQFDDMT
SVIQCLRPEKWKVLRMLPIV--D--D-------RLAVSQQGFDDFVRRHAH--LAAIRHV
EDNQDMTESYLMVDPTGRFFQNTT-VRG-YRYSQPILEAGASVAFAGMRFAAPKF---LF
RY--MAS--VGVSE-----
>EP10057_Bacteria_all|Janthinobacterium_3_sp._64
MS-----------------LTP---------------TMSV-RELVVNWHVTEVCNYGCR
YCYAKWDDG-----GSTQEL-IHDGAAIKALVEEVGRFFKPSGNPLWAGMHWT-SLRLNL
AGGEPLLYAE-KALDVIRHARRL--GL-ETSIISNGSRLTPALMQVLAPHLAILGLSLDS
SEAKTNLDIGRVDRQLR--TLSRPDWVDMIALGRQI--NPLLRLKINTVVNALNWQEDMS
NLIGTLAPEKWKILRMLPKI--T--D-------DLALSDAQFDTFVRRHAH--LDHCVRV
EDNADMTESYLMIDPYGRFFQNIPGEKG-YRYSDSILDVGAARAFSQINVSATKF---CS
RY--TGE-LADLKV-----
>EP10057_Bacteria_all|Janthinobacterium_sp._RA13
MS-----------------LTP---------------TSSV-RELVVNWHVTEVCNYGCR
YCYAKWDDG-----GSTQEL-IHDGAAIKALVEEVGRFFKPSGNPLWTGMHWT-SLRLNL
AGGEPLLYAE-KALDVIRHARRL--GL-ETSIISNGSRLTPALMQALAPHLAILGLSLDS
SEAKTNLGIGRVDRQLR--TLSMPELLGMIAVGRQI--NPLLRLKINTVVNALNWQEDMS
NLIGSLAPEKWKILRMLPKI--T--D-------DLALSDAQFDTFVRRHAH--LDHGVRV
EDNADMTESYLMIDPYGRFFQNIPGEKG-YRYSDSILDVGAARAFSQINVSATKF---CS
RY--TGE-LADLKA-----
>EP10057_Bacteria_all|Kibdelosporangium_aridum_DSM_43828
MVSSGP--------------------------ESPH-----V--PSVNYHVWQACNMRCR
FCFATFQGVRKNVLPAG-HLDRPDAM---RIVRALARA---------------GFTKINF
AGGEPFLCPW--LVDLVVYAKKL--GM-VTSVVTNGSYFDRSVASDLLKHLDWLVLSVDS
LHPATAIRIGR---VKAHK-ISKRQYLAICERVHAA----GVNLKINTVVTSANYGEDFR
DFIIRARPRRWKIMQMLPLQGPD--SR---CAEDLIVDRDGFNHFVAKNRRVR--NGIVP
ETSSDMVGSYAMIDPAGRFYDNVS---GQYKYSQPILDVGVRAAFSEVDVSAARFLARDG
LYDFWG--WAQLRGYLLES
>EP10057_Bacteria_all|Lacinutrix_2_sp._5H374
MINKITVLLKVSDNRQNEATSPKEI---QHYQESKA----LI--PSINFHLWEPCNMRCK
FCFATFQDVKQTILPKG-HLPESEAL---KVVEQIANA---------------GFEKITF
AGGEPLLCKW--LPNLIKRAKQL--GM-TTMIVTNGSKLTDAFLKENTAYLDWIAVSIDS
LEGENNIEIGR--AITGKK-LSKTYYYDLVKAIKNY----GYGLKINTVVNKVNYKDNLT
EFIEYAKPKRWKVLQVLPIKGQN--DI---KIDDFKITDTEYTHFLNTHKNVE-----VP
ESNDEIKGSYVMVDPAGRFFDNAQ---GTHNYSKPILEVGIKEALKTMNYDLDKFLNRGG
IYNWNN-----------DL
>EP10057_Bacteria_all|Lacinutrix_sp._JCM_13824
MKTKITVLLKVSDNRSDEVTSTKAI---DHYQKSNA----VI--PSVNFHLWQPCNMRCK
FCFATFLDVKQEYVPKG-HLPEDEAL---EVVRKIAAA---------------GFEKITF
AGGEPLLCKW--LPKLIKTAKQL--GM-TTMIVTNGSKLTDSFLKENKAYLDWIAVSIDS
LDEENNIKIGR--AITGKK-LSKAFYYDLIDKIHQY----GYGLKINTVVNKVNYKDNLA
SFIAKAKPKRWKVLQVLPIKGQN--DN---KIDAFKITDEEYANFLDTHKDVE-----VP
ESNDEIKGSYVMVDPAGRFFDNAA---GTHNYSKPILEVGIQEALKTMNYDLDKFLNRGG
VYNWNT-----------DL
>EP10057_Bacteria_all|Legionella_santicrucis_SC63C7
MER---------------------------------------SEILVNYHLNEVCNYNCR
YCFSKW--------EIPEKL-KREQDITARLLKELQRFFYRNNNPMRELMSWN-KVRINF
SGGEPMLI-H-KIDEIIKEAHQL--GF-KPSLVTNGSLLNTNNLLKLAPYLVKLGISLDS
PNLETLQKIGRMTKSGK--TYSTQSILASVKRAREI--NSNIIIKINTIVNVLNKDEDFS
SLIDSIQPDEWSAIQVLDFF--D--K-------DSAISIEEFNRFIDFHQR--YPHLLFS
ENNEDYSASFLMISPENNFFSNRG-GKG-YKHSEPIHIVGAEKALAQIDFDYAKY---IQ
RH--KGKYDLPIAHGY---
>EP10057_Bacteria_all|Lewinella_persica_DSM_23188
MTT-------------------------------PS----FI--PSVNFHLIKPCNMGCK
YCFARFNDVASKSLTRG-GLPKEDAL---AVVSALADF---------------GFEKITF
AGGEPTLYPW--LTDVIELAKNK--GM-TTMLVTNGSRLNEAFYLRHAGLLDWITVSIDS
LSVGTNLAIGR--AKHGNQ-FAREDYEVIAAMIHDY----SYRLKINTVVSRYNHEEDMN
DFIAHAKPERWKVFQALPIVGEN--DE---YLEEFEITAEEFQQFLGRHQA-------VK
ENNDEMRGSYAMVDPKGCFFTNVN---GQLEASSPILTVGCDAALREMNYDLTKFHDRGG
RYDW---------------
>EP10057_Bacteria_all|Lutibacter_sp._LPB0138
-----------------------------------------I--PSINYHLWEPCNMRCK
FCFATFQDVKQTILPKG-HLPEKDAI---EVVKKIAAA---------------GFEKITF
AGGEPLLCKW--LTNLIKTAKEL--GM-TTMIVTNGSKLTEEFLKENKPYLDWIAVSIDS
LEGENNIKIGR--AITGKK-LSKEFYYDLINKIHQY----GYGLKINTVVNKVNYKENLS
AFIKSARPKRWKVLQVLPIVGQN--EG---KVDTFKITNKEFDHFIASHKNNK-----VP
ESNAVMKGSYVMVDPAGRFFDNAS---GKHNYSEPILKVGINKALKTMNYELDKFLTRGG
IYDWKN-------------
>EP10057_Bacteria_all|Marine_group_II.A_Euryarchaeota_archaeon_SCGC_AG487_M08_contamination_screened
MQA---------------------------DKQQNN---ALP--AAVNWHFWPWCNYACK
FCFASFED-----IPRGDRLGKEEAL---KIPAMLAAA---------------GAEKITF
VGGEPTLCPY--LGDLVIAAKKA--DL-VTCIVSNGSGLTEQFLSEYSPYIDWIGLSIDA
SNDDLHEQIGR--GLKKDL-IQRSHHLELSKRCQSF----GIRMKLNTVVCSVNKDDTML
ELVRQLRPGRWKIFEVLPVAGQN--DE---FIEGLVLKDGEFDTWLSRHKDVE--DGIVP
ESNDLMRGSYAMLDALGRFYSNVD---GRHQYASPILDVGVEEGWNETRFLEERFIERGG
IYDW---------------
>EP10057_Bacteria_all|Marinobacter_2_zhejiangensis_CGMCC_1.7061
MSTT---------------------------------SH-P-VPVVVNWHLTEACNFSCR
YCYAHWERA-----ESIKDL-IREEHQVRALVTELGRFFRSAARKFGFQGV---NPRLNI
AGGEPLLFPS-ALQTAIHQARRL--GI-RASLITNGSFLTEELCESLAPGLDMLGVSIDS
GNVDTNNLIGRVDSHGR--LLNLDSLSRSFKVLRRC--NPALAVKLNTVVNRLNWQDDLS
NVVDLVEPEKWKILRALPLV--D--Q-------STSVTDIQFQAFVARHAA--YRSIAVV
EDSQDMQESYIMVDPQGRFFQNSPYSVG-YQYSQPILEVGAEKAFEQVNFDPERF---LS
RY--SKE-AGDAT------
>EP10057_Bacteria_all|Marinobacter_3_algicola_DG893
MRTNIL-IFS---------ANR-------SATPPAK-VPAV-YELTINWHVTEACNYSCQ
YCYAKWKDY-----PNPREL-FHDRRRTRDLLNELFRYFHPTNNPLREELSWK-TVRLNL
AGGEPSILGN-RLLDIAEIAREV--GF-QLSIISNGSRLTRSMIKEIAPHLTCLGISLDS
ANPTTNMEIGRALRSGK--LLDPQELAGNIRLALKI--NPRLTVKLNTVVNLLNVGEDLS
GLVQEIRPQRWKILRMLPIV--D--A-------SLAISDEEFAAFVQRHRA--FQSVQCV
EDNRDMCESYLMIDPFGRFFQNHP--GG-YLYSDPILSVGAHAAFSKMAFNSASF---QS
RY--T----GELGGTQ---
>EP10057_Bacteria_all|Marinobacter_4_adhaerens_HP15
MTYS---------------------------------TN-P-VPIVVNWHLTEACNFSCR
YCYAYWERA-----ESVKDL-IKNEHQVRALVAELGRFFGSATRRFGFYGV---EPRLNI
AGGEPLLFPS-AVQAAVHQARQV--GF-RASIITNGSFLTEELCSSLAPDLDMLGVSVDS
GQPDTNKLIGRVDRQGR--FLELAALSNCIEVLRQR--NPPLKIKLNTVVNRMNWKDSLS
SVVDTIEPWKWKILRALPVI--D--Q-------STSVSDYQFQAFVDRHSA--YRSISVV
EDNQDMQESYIMVDPQGRFFQNSPCSAG-YQYSQPILEVGAEKAFEQVNFDPERF---LS
RY--SKE-AGGAV------
>EP10057_Bacteria_all|Marinobacter_5_santoriniensis_NKSG1
MHTSTL-ISL---------PKP-------VTTQTAR-VSAV-DELTINWHVTEACNYRCQ
YCYAKWKDY-----PNPREL-FHDHGHTRDLLIELFRYFHPSSNPLRNELSWK-ALRLNL
AGGEPSILGE-RLLEIAQVAREV--GF-QLSIISNGSRLTRSMIKELAPHLTCLGISLDS
SDPKTNMEIGRALKNGK--LLDLQELKANVHLARKI--NPLLTVKLNTVVNLLNVGEDLS
SLIQEIRPQRWKILRMLPIV--D--A-------SLAISDGEFAAFVQRHRA--FQSVQCV
EDNRDMSESYLMIDPFGRFFQNHP--EG-YLYSDPILSVGAHAAFSKMAFNSASF---QS
RY--T----GELGGTQ---
>EP10057_Bacteria_all|Marinobacter_6_sp._ES.048
MRTNTL-ICS---------ANR-------SATPPAK-VPAV-DELTINWHVTEACNYSCQ
YCYAKWKDY-----PNPREL-FHDRRRTRQLLTELFRHFDPTNNPLREELSWK-TVRLNL
AGGEPSILGD-RLLEIAQVAREV--GF-QLSIISNGSRLTRSMIKELAPHLTCLGISLDS
ANPTTNMKIGRALRSGQ--LLDLQELAGHIRLARKI--NPRLTIKLNTVVNLLNAGEDLS
DLVGEIRPQRWKILRMLPIV--D--R-------SLAISDEEFVAFVQRHRA--FQSVQCV
EDNRDMCESYLMVDPFGRFFQNHP--GG-YLYSDPILAVGAQAAFSKMAFDSASF---QS
RY--T----GELGGRQ---
>EP10057_Bacteria_all|Marinobacter_7_mobilis_CGMCC_1.7059
MNSNTH-FVA---------NNS-------GAVVSTN-IAAV-EELTINWHVTEACNYRCQ
YCYAKWTSR-----PNPREL-FHDPVRTRSLLTELFRFFHSRSNPLHQQLSWN-TLRLNL
AGGEPSILGD-RLLEIVHAAREV--GF-RVSIISNGSRLTPLAIEQLAPHLTSLGISLDS
AAPATNRKIGRIDGKGR--LLDIKELVENLQLARQI--NPQLAVKLNTVVNQRNVREDLC
QLADQIRPDRWKILRMLPVV--D--H-------SLAVSDDEFSAFVERHRD--FESVQCV
EDNHDMCESYLMVDPFGRFFQNQP--LA-YVYSEPVLSAGAERAFCELAFNTDSF---QS
RY--TN---GVVGGKQ---
>EP10057_Bacteria_all|Marinobacter_8_salinus_Hb8
LHYN---------------------------------AHNP-KQLVINWHLTEACNYSCR
YCYAHWQRD-----ESVKDL-IRQDYQIHQLLSELRGFFDPSRNPLAWKMAWS-NTRLNI
AGGEPLLFPS-VVEDTVKFARRV--GL-RASLITNGSLLTERIARRIGSSLEVLGISIDS
AQPFSNRLIGRINSQGE--FLDLGQLQRAVEAIRER--NPAIKIKLNTVVNRVNWQDDFS
DLISLIQPDKWKVLRVLPVT--D--Q-------SMTITDEEFQFFLNRHRK--YGKIAVI
EDNQDMVESYIMVDPQGRFFQNSPCSAG-YEYSQPILGVGAEKAFSQVNFDVDKF---SS
RY--PGN-GGGVA------
>EP10057_Bacteria_all|Marinobacter_9_sp._EN3
LHYS---------------------------------AHNP-KQLVINWHLTEACNYSCR
YCYAHWQRH-----ESARDL-IRQEYQIHKLLLELREFFDPSRNPLAWKMAWS-NTRLNI
AGGEPLLFPS-VVEETVKLASRV--GL-KASLITNGSLLTERMARRIGPGLEVLGISIDS
ADAFNNQLIGRVNSQGS--FLDIRQLQSSVEAIRER--NPAIKIKLNTVINRVNWRDDFS
DLVTLLRPDKWKILRALPVI--D--Q-------SMTVSDEQFGSFVERHQR--HRRITVV
EDNPDMVESYIMVDPQGRFFQNSPCDAG-YQYSQPILDVGVAKAFEQISFNADRF---VA
RY--VGE-AGGAE------
>EP10057_Bacteria_all|Marinobacter_sp._YWL01
LHYS---------------------------------AHNP-KQLVINWHLTEACNYSCR
YCYAHWQRD-----EDVKDL-IRQEYQIHQLLLELREFFDPSRNPLAWKMAWA-NTRLNI
AGGEPLLFPS-VVEETVKFASRV--GL-KASLITNGSLLTERIARKIGSGLEVLGISIDS
ADAFSNQLIGRLNSKGE--FLDVRQLQSAVDAIRER--NPAIKIKLNTVVNRVNWEDDFS
DLISLLQPDKWKILRALPVT--D--R-------SMTINEEKFQSFVQRHRR--YHRIAVV
ENNQDMQESYIMVDPQGRFFQNSPCSAG-YQYSQPILEVGAEKAFEQVNFNPERF---LS
RY--SKE-AGGIE------
>EP10057_Bacteria_all|Marinomonas_2_sp._MWYL1
KTS-----ISN-------TANS-------NALVSGALNAHT-TDLVINFHMTESCNYRCS
YCYATWDDL-----EAKNEL-HRLSGQVESLLQNLADYFL-QPNPLQAEMGYQ-NVRLNF
AGGEPMLLGQ-RFLDAVKFANQV--GF-RTSLITNGHYLTNDILDELAPSLDVLGISYDT
ADHALAQGIGRVDRKKR--WIAAEQLMQMCSRYRSL--NPTGILKLNTVVNAVNCNDSLL
DLMGEIKPNKWKLLRVLPVH--D--H-------QLTITQAEYQGYVQRHSA--LSRIIVE
EDNEAMTHTYLMINPEGRFYQNSDAGSG-YIVSDSILTSGVEQALSQVPFNVSGF---KQ
RY--QLIPSVTV-------
>EP10057_Bacteria_all|Marinomonas_sp_GOBB3320
MTA-----LT--------------------------LGTHT-TDLVINFHMTESCNYQCS
YCYATWDDL-----EAKNEL-HRLSGQVESLLQNLADYFL-QTNPLRAEMGYQ-NVRLNF
AGGEPMLLGQ-RFLDAVTFANQL--GF-RTSLITNGHYLTGDILDELAPSLDVLGISYDT
ADHALAQSIGRVDRKKR--WIGAEQLVQMCARYRSL--NPSGILKLNTVVNAVNCNDSLL
DLMNEIKPNKWKLLRVLPVH--D--H-------QLTITQVEYQAYIQRHAA--LSSIIVE
EDNDAMTHTYLMINPEGRFYQNSDAGCG-YIVSDSILTSGVEQTLSQVPFNVSGF---KQ
RY--QLIPALVL-------
>EP10057_Bacteria_all|Myxococcus_hansupus_DSM_436
--------------------------------------------------------MRCR
FCFATFQDVRQTVLPKG-HLPREEAL---QLVKLLAAR----------------FQKLTF
AGGEPLLCPW--LPELVRAAKGQ--GA-TTMLVTNGSRLTHERLSLFEGALDWVTLSIDS
PFPETHVALGR--AVQG-K-IDAGDYLNIANLIRDA----GIRFKVNTVVTSLNAHEDQT
EFLRRLMPERWKLLRVLPVDGQN--SG---KVEPLLCSDEAFLGFVARHQCLA--EGVVP
EDNEDMRGSYAMVDPAGRFFDNAE---GRHRYSEPILHRGIDAAWSQVHFSMPRFERRGG
NYDFGG-------------
>EP10057_Bacteria_all|Neisseria_sp._10023
--------------------------------------MNN-QELTINWHIAEACNYVCR
YCFAKWEK-------SGREL-LHFSDGIAAMITEIAKLPVLQQKGT-------DSVRLNL
VGGEPLLYKA-QTMQIIRAAREQ--GL-ALSMVTNGSLLDDEWCEVIARDFKGIGISIDS
VSGQTNLDIGRHAKN-Q--LMPSEQVVRRIQAIRAG--NPNIGIKINTVVNQLNYRENMA
DFIAEVAPDKWKIFKMLPMI--T--E-------DLSIDDTQFQQFLDRHQE--FHHLICS
ENNNEMVDSYVMIDPLGRFFRNSLQVCGGYRYSQPIYQVGAERALTEMYVDTEKY---RQ
RY--ITIKQRKAA------
>EP10057_Bacteria_all|Nitrincola_2_sp._AD6
SIP-----TQ---------------------------------ELVINFHMTEVCNYRCT
YCYAKWNDN-----QFRNEL-HLQPGQVEQLLSSLADFFL-SANPFKQEFPYQ-TVRINF
AGGEPMVLGK-QFINALDTAKAL--GF-RTSIITNGHFLTPDMLQQSSSKLDMLGISFDT
ADELIAQSIGRADRRGH--WLNANQLVRIANTYRQL--NSKGQLKINTVVNPFNWYENMS
SLIAQVQPDKWKLLRVLPVH--D--V-------RQVITSEQYQAYVDRHAP--HVSNLIA
EDNDAMWASYLMINPQGRFYQNNGPEKG-HLLSDPILKAGVEQAFSQIPFDFHAF---AN
RY--THGVKS---------
>EP10057_Bacteria_all|Nonlabens_ulvanivorans_JCM_19297
MSN--------------------------------------I--PSVNFHLWEPCNMRCK
FCFATFQDVKQSILPKG-HLPKEEAL---QVVRQLAAY---------------GFEKITF
AGGEPLLCPW--LPDLIKEAKQL--GL-TTMVVSNGSRMTEQFLIDNKNYLDWIAVSIDS
LDEATNLKIGR--AIVGKR-LSKDYYIDLIKRIKHY----GYGLKINTVVNAYNYQEDFT
DFITSSNPKRWKVLQVLPIIEQN--DS---KVDEFIISQNQFNDFVNRHNSVL-----IP
ESNNAIKGSYVMVDPAGRFFDNSK---GKHHYSKPIIEVGVKEAIITMNYDWEKFVNRGG
IYDWES-------------
>EP10057_Bacteria_all|Oceanospirillales_bacterium_JGI_01_G13_750m_contamination_screened
MKKKQT--ID---KDFSIFIDT-------SSLMRPQSVSEI-PQLTVNWHLLEACNYNCY
FCYAKY--------AQKSNF-SNDYEKVLCELSGLTETP-----------TFKESIRINF
AGGEPFLAKD--LSKAISLAYDL--GL-QPSFISNGSLISTEFIKKYGHMISVAGFSIDS
LDQETNAVIGRQTNRSA--QMTLERMKTIFSLFREY--APQTVLKINTVVCSENFDADLS
PMLEELRPDRWKALQVIPIHG-A--T-------DRRITDEQYKKFLARHSG--LIEKTVR
EDNDHMHRSYLMLDPNACFYQRNG-----YLRSKPIVDVGAKSALQNVEFDVETY---ST
RY--S--------------
>EP10057_Bacteria_all|Olleya_namhaensis_DSM_28881
MKNKITVLLKASDNRVDEVTSPQAI---QHYQECNA----VI--PSINFHLWKACNMRCE
FCFATFEDVVRDVVPKG-HLPEAEAL---QVVENIAAA---------------GFEKITF
AGGEPLLCKW--LPSLIKKAKQL--GM-TTMIVTNGSKLTDAFLKANTAYLDWIAVSIDS
LEDENNIKIGR--AITGKT-LSKAFYYDLVDTIKMY----GYGLKINTVVNKVNYKDNLT
EFIEYANPQRWKVLQVLPIEGQN--DI---KIDKFKITTAEYNYFLTTHEDVK-----VP
ESNDEIKGSYVMVDPAGRFFDNAE---GTHNYSKPILEVGVQEALKTMNYDLEKFLDRGG
VYDWSN-----------DL
>EP10057_Bacteria_all|Pelobacter_2_carbinolicus_Bd1_GraBd1
MQQQQA------------------------SKKDAA-----I--PAVNYHLWGSCNMRCR
FCFARFKTERQESKEVG----WQKSL---AVIAEASRA---------------GIAKITF
AGGEPLLCPW--LADVLKHSKAF--GM-TTMVVTNGSLVTDRWLGENARYIDWLALSIDS
PVTATNFASGR--AVGGIR-LGATEYRSLAAKIRRH----NIRLKVNVTVSRFNVEEDPS
SLLLEILPERLKVFQVLPIFGQN--DH---CFADLGISIKKFSAFVRRLRN-----FCVV
EDNEAMTGSYLMIDPQGRFFSNTG---GRYRFSLPVWQVGWATALSEIETSVARFRSRGG
FYSW---------------
>EP10057_Bacteria_all|Pelobacter_3_carbinolicus_Bd1_GraBd1
-MQQQS------------------------NKREAA-----I--PAVNFHLWRHCNMRCR
FCFARFKTERQDSKEVG----REKSL---AVIEEASRA---------------GIAKITF
AGGEPLLCPW--LTDALKHSKAI--GM-TTMVVTNGSLVTDRWLGENACYVDWIALSIDS
PAPATNLASGR--AVGGIR-LGASEYRSLAAQVRHH----DIRLKVNVTVSRFNVEEDPS
SLLLEILPERLKVFQVLPISEHN--DH---CFADLGISIKQFSAFVRRLRQ-----FCVV
EDNEAMTGSYVMIDPQGRFFSNIG---GRYRFSLPIWQVGWATALSEIETSVARFRSRGG
FYRW---------------
>EP10057_Bacteria_all|Phormidium_2_sp._OSCR_GFM
MVD---------------------------------FQKKT-TPLVINWHLLEPCNFGCR
YCYAQWNK------SQLPLV-FKERHLSEKLISQIASL---KKSP---------YIRLSF
AGGEP-LLDK-DISHKIGFSYNL--GI-KNSIITNGSLISKNLSLDSVSKLSMLGISIDS
ASQKTNQKIGR-SLNGK--ACNYENVIRFLDESRDI--NPNLRIKVNTVVNQFNWNEDLS
ELIMRIKPDKWKILRVLPAT--P--KS-----KKEAIYYEQYEQFRVTH-N--HIPFAQF
EDNSDMICSYLMIDPHGRFFYNS--EEG-YKYTESILKIGMETALKNVNFDYGKF---SI
RY--RGS------------
>EP10057_Bacteria_all|Photobacterium_2_swingsii_CAIM_1393
-MS-----TK---------------------------------QLVINFHMTERCNYNCH
YCYAKW--------EKPNEI-HKQEGTVNQLLTNLSNYFL-NPNPVQSELGYD-SVRLNF
AGGEPLLLKN-KFIDAIDCAISL--GF-DISIITNGHLLTESFIKEQAHRMSMIGISYDS
ANQACQQQIGRNTRSGS--VITPRQLSNISHLIRKH--APKTELKINTVVNQFNINEDLS
SLISEVKPDKWKLLQVLGIY--D--E-------IPEISDSDFTNFVTRHQS--LNSVMSI
EDNASMRGSYLMIDPSGCFFQNENTHSG-YLKSRSLLTTPVGIALKESGFNPKKF---SA
RY--K--------------
>EP10057_Bacteria_all|Photobacterium_3_profundum_SS9
-MS-----TK---------------------------------QLVINYHMTERCNYNCH
YCYAKW--------EKPNEI-HKQDGTVNQLLTNLSNYFL-NPNPIQSELGYD-SVRLNF
AGGEPLLLKN-KFINAIDCAISL--GF-DISIITNGHLLTENFIKEHAHRMSMIGISYDS
ANQACQQQIGRNTRSGS--VITPRQLSNISHLIRKH--APKTELKINTVVNQFNINEDLS
SLISEVKPDKWKLLQVLGIY--D--E-------IPEISDSDFTNFVTRHQS--LNSVMSI
EDNASMRGSYLMIDPSGCFFQNENAHSG-YLKSRSLLITPVGIALKESGFNPKKF---SA
RY--K--------------
>EP10057_Bacteria_all|Photobacterium_4_profundum_3TCK
MTK-----IQ----------TD-------KT-----------IELVINWHVTEVCNYGCK
YCFAKW--------GRPNEL-HRSEKEIVKLLDNLADYFIKGTSTLKEELGYE-SVRLNF
AGGEPMMLGD-TFVTALTLAKQK--GF-KTSTITNGHYLINGKLALPNNSLDMIGISFDS
QSLDTRNKIGRKDRKGN--SFGADDLKLALANLTQS--QRGIKTKINTVVNSLNLDEDFS
ELITDLAPYKWKILHVMPYG--N--D-------ELLISKTQFDKFVLRHSG--LGLPLFP
ESNSTMTESYLMINPQGCFYQNSSNKAG-YKYSESINSCGVNKALSQIEFNPKTF---AS
RY--QTVN-VDVVEL----
>EP10057_Bacteria_all|Photobacterium_5_phosphoreum_ANT220
MKL-----IN----------TE-------NAC--------V-KELVINWHMTEVCNYSCK
YCFAKW--------GRPNEL-HRSEQDIIKLLDKLADYFIKGTPTLKKDIGYE-SVRINF
AGGEPMMLGN-TFITALMLAKQR--GF-KTSTITNGHYLISGKLVLPKNSLDMIGISFDS
QNLKTRHQIGRTDRKGN--SFGSDDLKQALVMLAQS--QKGIKTKINTVVNNLNVDENFA
ELIDELKPNKWKVLHVMPYG--D--D-------ELLVSKEQFDRFVKRHSG--LGLPVFT
ESNSAMTESYLMINPQGCFYQNKANKVG-YEYSENINLCGVEKALSQIEFNPRTF---AS
RY--LKES-IDIVTI----
>EP10057_Bacteria_all|Photobacterium_6_swingsii_CAIM_1393
MSSENH-LVV----------NT-------ATA------GQL-NEFVINWHITEACNYNCT
YCFAKW--------GKPNEL-HRSLGAIEKLLDKLANYFIHGNPEIKRILGYQ-SVRLNF
AGGEPMMLGS-AFPTALVMAKQK--GF-KTSIVTNGSYLLRGRFQLPPNTLDMVGISFDS
QQHPVRRELGRIDRKGN--SFNIDELKLAVQHLSHT--QKGLKTKINTVVNALNWEEDFS
PLISSLSLDKWKVLQLMPTG--R--T-------DFLISDEQFTSFVERHLG--KGLPISA
ESNNTMTESYLMIDPNGRFYQNSKGMSD-YSYSERITDVGVETALNQISFNCHRF---MS
RY--YAENSSNICGEV---
>EP10057_Bacteria_all|Photobacterium_leiognathi_mandapamensis_KNH6
-MS-----IQ---------------------------------ELVINFHMTELCNFRCE
YCYATWETN-----NSQQEL-HHSNSNIEKLITKVSKYFL-NDNPIKDKLNYQ-DVRINF
AGGEPIMLGD-RFVNAILLAKKL--GL-RTSLITNGHLLSSSMLSKISPHLDMLGISFDT
ADHLLAESIGRVNRKND--WLSPEKLEYIVNKYRSI--NPKGIVKINTVVNAFNWREDLT
EVIGKITPNKWKLLRVLPVY--S--N-------KSAVDEDKFLLYIERHNS--FSDIISI
ENNDDMWQSYLMLNPEGSFYQNTEPCKG-IKQSPSILDISIHEALSFIDFNPNSF---IK
RY--KK-------------
>EP10057_Bacteria_all|Planktothricoides_sp._SR001
---------------------------------------MQP--ISVNFHLCNNCNYHCD
FCFATFRD------VTE-YLTLNEVK---QILLLLHSA---------------GTKKINF
AGGEPTLHPH--LGEILAESRRL--GF-VTSIVSNGARIPE-LLERYGSDIDWVALSVDS
ASEVIQKQLGR--GNGDH----VRNSIALFDLLHQK----GIHTKLNSVITRLNFQEDMS
EFVRRVRPERWKVFQVLPVDGQN--DG---SVEEMLISPQEFNQFVKFHQNIL--KQLIA
ESNELMKDSYVMIDPQGRFYNATM---GRYLYSSKILEVGVDAALDQVGWNVANFLARGG
VYAWE--------------
>EP10057_Bacteria_all|Pseudidiomarina_donghaiensis_CGMCC_1.7284
TIR-----TQ---------------------------------ELVINFHMTEACNFRCA
YCYAKWNDE-----PSNKEL-YGHTGAVDTLLTSLANYFF-ASNPIQKQLGYQ-RVRINF
AGGEPMMLGK-YFSSALAKAKAL--GF-QTSVITNGHFLRKKMMREIAPNLDMLGISFDT
ADELIAQSIGRVDRHKR--WLSPSQLLELCNSFRSI--NPLGKLKLNTVINPFNACENLS
PLISQIKPDKWKLLRVLPVH--D--E-------SQVISDTQYQAYINRHLP--SFPNLII
EDNDDMWQSYLMINPQGQFYQNVSPTSG-HIQSKPILQIGVHQALSQIPFDMRAF---AK
RY--SEKGSS---------
>EP10057_Bacteria_all|Pseudoalteromonas_2_ulvae_TC14
MTS-----IQ---------------------------------ELVINFHMTEACNYRCG
YCYATWQDN-----SSDTEL-HHASENIHSLLLKLADYFF-ADNSLRQTLKYQ-SVRINF
AGGEPVMLGS-RFIDAILFAKQL--GF-ATSIITNGHLLSTVMLKKIAVHLDMLGISFDT
GDYLIAQSIGRVDRKKS--WLSPARVLDVVTQYRAL--NPKGKVKINTVVNAYNWRENLT
QTITQLKPDKWKLLRVLPVY--S--K-------EMTVLQWQYESYVHKHQV--HADVIVV
EDNDDMWQSYLMINPEGRFYQNAGACKG-LTYSPPVLEVGVEEALKYINFNAEAF---SK
RY--QSIHLPLAMSA----
>EP10057_Bacteria_all|Pseudoalteromonas_3_sp._XI10
MNK---------------------------------------DELVINYHVTEVCNYSCK
FCYAKW--------DRPNEL-HANENSAELMLEKLASYFFDNSNQVKAVFPYK-TVRINF
AGGEPLILKK-RFAQLIMKAKSL--GF-NLSLITNGHYLTNSFINNYGAMFSMIGISFDS
QYMTTREDIGRIDRKDK--SFGTHDLIKAVKQLRKV--NPSITIKINTVVNSLNYQESFE
QLIAEIKPEKWKVFQVLPVL--N--D-------NLLISDEQFTVFVNRHAS--LKEVMVA
EDNEAMTTSYLMINPQGRFYQNSSTQNG-YIYGDLILDVGVEKALEVCQINWETF---AS
RY--KKDNTISLISNSLNQ
>EP10057_Bacteria_all|Pseudoalteromonas_4_haloplanktis_TB25
MTN-----IK---------------------------------ELVINFHMTEACNYRCG
YCYGKWQDN-----TSATEL-HHSSESIQDLLLMLAEYFF-SNNQIRQGLGYQ-SVRINF
AGGEPVMIGA-RFISALLFAKSI--GF-NTSLITNEHFLSPAMLRRIAPHLDMLGLSFDT
ADYLIAQSIGRTDHKGE--WFSPQKALTVTALYRQL--NPQGKLKVNTVVNAFNFRENLN
ETIALLQPDKWKLLRALPVY--S--D-------QLTISQEKYDSYVQKHKE--HNNVIAI
EDNCDMWESYLMINPESNFYQNSSSCQG-LTLSPSILDIGVSKALNHVNFNIKAF---AS
RY--PSSFPQVIKENLITL
>EP10057_Bacteria_all|Pseudoalteromonas_6_sp._TAE56
MNN---------------------------------------DELVINYHVTEVCNYSCK
FCYAKW--------DRPSEI-QANGQDAELMLEKLANYFFDNTNQVKAVFPYK-SVRINF
AGGEPLILKK-RFEKLIIKTKLL--GF-NLSLITNGHYLTDSFINNYGAIFSMIGISFDS
QFLTAREDIGRIDRKGK--SFGSHDLIKAITQLRNV--NPSITIKVNTVVNSLNYQESFE
QLIADIKPEKWKVFQVLPVL--N--N-------NLLVSDDQFSGFVKRHAS--LKEVMVA
EDNEAMTNSYLMINPQGRFYQNSATQNG-YVYGDLILDVGVKQALEVCEINWETF---TS
RY--KKDNTVSLISHSYTQ
>EP10057_Bacteria_all|Pseudoalteromonas_7_sp._520P1
MSIQNN-YVE----------NS-------TSS----LINKS-DELVINWHITEACNYSCA
YCFAKW--------GKPNEL-HRSLEAIEKLLDNLADYFIRGSSPLKQKLGYK-SVRLNI
AGGEPMMLGS-TFSIVLMLAKQK--GF-KTSIITNGHYLLNSKFDLPNNVLDMVGISFDS
QNYGVRCQIGRVDRKGN--SLSSDDLIFALAKLSNT--QKGIKTKINTVVNKLNWQEDFS
SLISEINPYKWKALQVMPYG--E--D-------NLLISNEQFNNFVDKHSN--AGLPIFA
ESNFAMTESYLMIDPKGCFYQNSSGGSG-YQYSESINKVGAAKALKQISFNEAVF---IA
RY--LPIEPVVFI-GE---
>EP10057_Bacteria_all|Pseudoalteromonas_8_sp._H105
MK-------N----------DT-------T--------NKPYNELVINWHITEACNYNCT
YCFAKW--------GKPNEL-HRSLESIEKLLDELASHFIKGSSSFKEKLGYE-SVRLNI
AGGEPMMLGS-TFSIVLMLAKQK--GF-QTSIITNGSYLLNEKFDIPKNTLDMVGISFDS
QDYDIRQRIGRVDRKGN--SLSSDELKLALSKLEKT--QKGIKTKINTVVNQYNWQEDFS
SLISEINPYKWKVLHVMPYG--D--D-------DLLISNGQFNSFVDKHLG--RDLPVYA
ESNSAMTESYLMIDPKGRFYQNSSGGSG-YKYSECINDVGAGKALEQINFNHAVF---IA
RY--FPVEGISIVENE---
>EP10057_Bacteria_all|Pseudodesulfovibrio_piezophilus_C1TLV30
MSTVET------------------------------ATDRFI--PAINLFVTKHCNMRCR
FCFGSCKMRS--------PLSSQDQD---GVFVDVIRQ---------------GISKITF
VGGEPLLYPK--LKLLIRLAHDL--GI-TTCVVSNGALLTKEWLREVSGMLDWIGISIDS
LSVDTNWSIGR--ISNGV--MSKLVYEQLVDWVHDY----GMRLKINTTVCRWNHHEDMS
SFYRDTNPHRIKMFQALTIDGVN--DE---ESTKFSVSDEQFTHYVERH--LR--QGIVA
EASNDMVGSYLMVSPDGCFFDNTH---GSYRLSRPISRVGFSSAIKDISVNHTKFMDRGG
MYRW---------------
>EP10057_Bacteria_all|Pseudomonas_2_stutzeri_C2
MSKDNS-IFP---------ISP-------VKVAPAH-VDA----LTINWHVTEACNYRCQ
YCYAKWTDH-----PCPREL-FHDRDRSQHLLAELFRYFQPTSNPLRDALSWR-TLRLNL
AGGEPSILGE-RLLDITRAAKQV--GF-EVSLISNASRLTSDVLKQLAPQLTYLGVSLDS
THSGTNLAIGRVERSGQ--RLSLNELTANLDFAREV--NPALKIKINTVVNALNADEDLS
GLITRVRPERWKVLRMLPIV--D--A-------TLAVSDVAFAAFVERHSA--FRSIQCV
EDNSDMCESYLMVDPYGRFFQNQA--GD-YLYSRPILPSGAAAAFSEMRFNPAGF---RS
RY--TTA-QGEAS------
>EP10057_Bacteria_all|Pseudomonas_3_stutzeri_MF28
-------------------------------------MPNP-TPLVINWHLTETCNYHCQ
YCYATWNES-----ARPREL-IHSPERTMALLSELYRFFRPRINPLASRMIWG-AVRLNL
AGGEPLLHVG-KLPAIVSQARAL--GF-EVSLISNGSHLDHELLDRLAPQLSWLGISIDS
TCPATNRAIGRVDRRDR--LLALDDLASGLANARQA--NPGLCLKLNTVVNRLNHSEDLG
PLIRRFAPDKWKVLRMLPVV--S--K-------DLIVSDRQFAAFVARHRA--FNHILCA
EDNQDMRESYLMVDPHGRFFQNSP-GQG-YAYSHPILEVGAEAAFDQIAFEPERF---SA
RY--IPV----VMGEG---
>EP10057_Bacteria_all|Pseudomonas_4_sp._17
-------------------------------------MPNP-TPLVINWHLTETCNYHCQ
YCYATWNES-----ARPREL-IHSPERTMALLSELYRFFRPGTNPLASRMTWG-AVRLNL
AGGEPLLHVG-KLPAIVSQARAL--GF-EVSLISNGSHLDHELLDRLAPQLSWLGISIDS
TCPATNRAIGRVDRRRR--LLDLDDLATGLASARQA--NPGLCLKLNTVVNRLNHSEDLG
PLIRRFAPDKWKVLRMLPVV--S--K-------DLIVSDRQFAAFVARHCA--FSHVLCA
EDNQDMRESYLMVDPHGRFFQNSP-GQG-YVYSHPILEVGAEVAFDQIAFEPERF---SA
RY--IPV----VMGKG---
>EP10057_Bacteria_all|Pseudomonas_6_hussainii_JCM_19513
MSKDNL-IFP---------ISP-------VKAAPVH-VDA----LTINWHVTEACNYRCQ
YCYAKWTDH-----PCPREL-FHDRDRSQQLLAELFRYFQPTSNPLRDALSWR-TLRLNL
AGGEPSILGE-RLLDITHAAKQV--GF-EVSLISNASRLTSDVIKQLAPQLTYLGVSLDS
THSGTNLAIGRLERSGQ--RLSLNELTANLDFARQV--NPALKIKINTVVNALNAGEDLS
GLITRVRPERWKVLRMLPIV--D--A-------TLAVSDEAFAAFVERHSA--FRSIQCV
EDNSDMCESYLMVDPYGRFFQNQA--GS-YLYSRPILPSGAAEAFSEMRFNPAGF---RS
RY--TTA-PGEAS------
>EP10057_Bacteria_all|Pseudomonas_7_oryzae_KCTC_32247
-------------------------------------MHNP-TPLVLNWHLTEACNYRCQ
YCYATWNDS-----ACPREL-IHDPERSAALLSELYRFFRPRANPLASRMSWS-SVRLNL
AGGEPLLHAN-KLPAIASQARAL--GF-EVSMISNGSRLTRELLDRLAPQLTWLGISIDS
ASPETNRTIGRIDRRGR--LLDLDDLAAGLALVRQT--NPGLHLKLNTVVNQFNHAEDLS
ALIRRFAPEKWKVLRMLPVV--N--Q-------HLTVSDEQFAAFVARHRT--FANILCA
EDNQDMRESYLMVDPHGRFFQNSP-GQG-YAYSRPILEAGAEAAFAQMAFAPERF---NA
RY--SPA----VAGEG---
>EP10057_Bacteria_all|Pseudomonas_nitroreducens_B
M----------------------------VYLRSGEMRPHV-SELVINWHITEACNYKCR
YCYAKWD-------GAGREL-LHDWTRVRNLLDELQAFFHPDANPLSRHMTWS-STRLNL
AGGEPLLYQD-ALLRALDYARSK--GI-GASIITNGSRLTNGLIDRLAPLVSMLGLSLDS
ANSTKNIGIGRVDSRGS--LLDVESLPEMLGRAKSQ--NSALRLKVNTVVNALNHQEDMS
PIIHALAPHRWKVLRMLQVV--T--H-------DLAVSSEDFLAFVARHDA--LREVMCV
EDNDDMSESYIMIDPLGRFFQNTAGLKG-YHYSNTIDVIGAERAFSEWRFSTGAY---AA
RY--RDA-LVEGRE-----
>EP10057_Bacteria_all|Psychrobacter_lutiphocae_DSM_21542
MHNHN--------------------------------KIAN-KELVVNWHITEACNYRCG
YCFAKWGK-------QKGEL-IQDVASISQLMDAISGLPAVQMHAA-------EGVRLNL
VGGETFLNYR-KIKEVVKQAKKR--GL-KLSAITNGSRINNDFINLIANNFASIGFSVDS
VDNSTNLNIGRVEKN-A--VMNPEKIIHTIASIRAI--NPKIEIKVNTVVSDLNKSEDLS
DFIGQVMPNKWKIFKVLPVV--A--N-------HHLISEEQFTRFLRRHQR--FGEIIYA
EDNTEMVDSYIMIDPIGRFFQNSDFNNG-YYYSRPILQVGIHQAFNEINFNANKF---YS
RY--KRASLN---------
>EP10057_Bacteria_all|Psychromonas_2_sp._SP041_contamination_screened
MTI------N----------NI-------KA-------NKI-KELVINWHITEACNYKCN
YCFAKW--------GKPNEL-HRSLSAVDKLLSNLSEYFIRSDSSLKAKLKYD-EVRINI
AGGEPMMLGD-TFLNILRLAKKK--GF-KTSVITNGHYLLNNKINLPENILDMVGISFDS
QNYATRQLIGRADRKGN--SLGADDLKVVLMELTRT--QKGIKTKINTVVNIHNWQENFT
ELISEIKPDKWKVLHVMPYG--S--D-------ELLISDEQFNSFIEKHRN--ESLSIYA
ESNLAMTESYLMIDPKGCFYQNVSNISG-YKYSEAINDVGVEVALKQVNFNQAVF---SA
RY--FPIE-----------
>EP10057_Bacteria_all|Psychromonas_ingrahamii_37
MSN---------------------------------------DELVINYHVTEICNYSCK
FCYAKW--------GRPNEI-HTQGNNAELMLEKLASYFFNEGNKVKDEFPYK-SVRINF
AGGEPLILKK-RFSQLIVKTKEL--GF-NLSIITNGHYLTNAFIDNYGSLFSMIGISFDS
QYSDARKNIGRIDRKGN--SFDEADLINTVARLRAV--NSSITVKVNTVVNTLNYKESFT
TLMTELNLDKWKVFQVLPVL--N--S-------HLLVTDEEFSEFVLHHAK--LQDFMVV
EDNDAMTNSYLMINPQGRFYQNSQTEEG-YKYGELILDVRVDLALSVCAINWETF---TS
RY--KKDDAVDLIDNNVSE
>EP10057_Bacteria_all|Rheinheimera_perlucida_DSM_18276
MN-----------------------------------TNHT-ETLVINWHITEVCNYSCH
YCYAAWKKP-----DEKREL-FHDSNSTKKLLLELYNCIQFNKLDTSNSPTYK-KVRLNF
AGGEPLLLSK-KLLPIMLEAKKI--GF-DVSIITNGSLLTEELMAQMAPLLTWFGISIDS
TRLSSNHLIGRHTTHQQ--KLDVDRLLSIIDMGKQA--NPHLKIKLNTVVNAINVFDDLS
DIVERLAPQKWKVLQMLPII--T--T-------KNVIDEARFEKFIARHHA--FQNIICA
EKNDDMRNSYLMIDPHGRFFQNSL-GSG-YVYSSPILSVGASLALQEIQFSTEKF---NR
RY--ASN-NAGGSCDV---
>EP10057_Bacteria_all|Roseovarius_lutimaris_DSM_28463
-------------------------------------MELQ-PQLVANWHVTEACNYRCK
FCYAHWSK------PKASEL-WRNNAACRLLISELGRFLSPPL--------WERRPRLNI
AGGEPTLWAG-ELSHVVDHAVAA--GF-DVSLITNGSRP--ETLRNIASRISMLGLSVDS
TRCDGNLRIGRVDRKGA--QIGSDDLIDLVRELRTA--NPTLQIKLNTVVNAVNAEEDFS
ALISHIAPDRWKALRMLPSY--N--D-------ELTVDEAKFERFVSRHAA--FRRILSV
EDNPSMVQSYLMIDPHGRFFQNRLDSKG-YYYSEPILDIGVERAFAQIPFSIDRF---LA
RY--QPL---ESAS-----
>EP10057_Bacteria_all|Rubrivivax_2_sp._AAP65
-----------------------------VFEIPDA-SPEP-KQLVLNWHIAEACNYSCK
YCYASWDVT-----EGGRDL-IRDHKRTTSLLTALFEFFRPLAHPLRSRMTWS-GVRLNF
AGGEPLLFSR-ELEAAVLTSNTI--GF-DVSLITNGSRLTPQLMSRLAPRLSLLGLSIDS
MSMETNASIGRVDRQGR--QVDLEELSEMVRLGRRL--NPAMRVKLNTVVNRLNQADDLT
PLIRQFAPDRWKVLRMLPVR--G--R-------QLEVSDDQFDSFVARHRQ--LGEILCA
EDNLDMTESYLMIDPQGRFFQNEP-GRG-YMYSQPILEVGVAKAFNQIAFNPQRF---AA
RY--AGL--PPVEVQ----
>EP10057_Bacteria_all|Ruegeria_intermedia_DSM_29341
MISS-----------------------W---------ID----ELVVNWHLTEACNFGCQ
FCYAQWKK------ADKREV-WRDEAKTLRLLSEISRFFAPPRNPLSDYLEWS-RVRLSI
AGGEPTLLGD-PLVRIAQQAKRL--GL-DVSLITNGSRL--ETVEKVLPYLALLGLSLDS
AKPDTNATIGRLDRRGN--QVCLTQIHELLSTARTQ--ANGPKIKINTVVNSANHTEDFS
PLLYALQPDRWKVLRMLPAT--N--S-------ALEIGSHEFDAFVRRHHV--FKGIMSV
EDNHVMEKSYLMIDPNGRFFQNGTGQKE-YKYSNPILEEGLRNALSQIAFCPERF---AL
RY--RPVFPGEVA------
>EP10057_Bacteria_all|Ruminococcus_flavefaciens_AE3010
MKK-----------------------------------------LKVNLHLIEACNYRCR
HCFAHF-----------------DKHNVLTP-------------------TWIMVTSFNF
AGGEPLLYPH--LTSLAEYANSL--GC-KCSVITNGSCIDEEWIKNNVSLFTTIGFSLDS
FFPDTLRKIGRCDTNGR--VLDLDRIKEIFTLIKKY--NPSIKIKVNTVVSAINKDETPG
ELIRKLPVDRWKILRMSPFE--N--DRS---NKDITVTDEEYTEYITRNTD--AGMEIVC
ESN--LNGTYIMIDAGGYLVDDTK-NSN-YVRVINCADTPFSDGISKLTFDSEIY---EA
RY--KK-------------
>EP10057_Bacteria_all|Saccharicrinis_carchari_DSM_27040
MEI------------------------------SNP----IL--PSVNFHLWKSCNMRCN
FCFATFQDIKESILPKG-HLTREESL---GVVHELANV---------------GFKKITF
AGGEPTLCPW--LPDLIKTAKNL--GL-TTMIVSNGSILNSNFLEDNKNHLDWIAISVDS
LNPETNRKIGR--LVNGKE-MSIDTYKSMANMIKHY----GYGLKINTVVNNANKTEDMN
TFIRYTKPQRWKVLQALSIQGQN--DR---NTGRFEVSNHEFSGFIDKHDGIV-----VA
ESNDAMIGSYAMVDPEGRFFDDVD---GKHGYSDPINKVGGLKALKQVRYNYDKFIERGG
QYEWEK----------ITL
>EP10057_Bacteria_all|Salinivibrio_2_sp._BNH
MNK-----AN---------------------------------QLVINYHITEKCNYDCH
YCYAKW--------AKPNEI-HRNIDDMRSLLFKLAQYFF-SPNPIKKELQYQ-RVRLNF
AGGEPLLLKQ-RFIDALDYAIEL--GF-DTSIITNGHLITDQFIEAHSHKLQLLGISYDA
CDLERQQIIGRKTAAGH--ALSSHRLESIFTQVKHY--SPHTELKVNTVVNTFNIEEDFT
TLMARIQPHKWKVLRVLPVF--D--S-------VQAITDQQFQTFVERHRS--VSYCMSV
EDNDSMTNSYLMLSPDGAFFQNGNDGQG-YFKSRSLLTTPVDVALAETGFDAEKF---SQ
RY--Q--------------
>EP10057_Bacteria_all|Salinivibrio_sp._DV
MNK-----AN---------------------------------QLVINYHITEKCNYDCH
YCYAKW--------AKPNEI-HRNIDDMRSLLFKLAQYFF-SPNPIKKELKYQ-RVRLNF
AGGEPLLLKQ-RFIDALDYAIEL--GF-DTSIITNGHLITDQFIEAHSHKLQLLGISYDA
CDLERQQIIGRKTAAGH--ALSFHRLDSIFTQVKHY--SPHTELKVNTVVNTFNIEEDFT
TLMARIQPHKWKVLRVLPVF--D--S-------VQAITDQQFQAFVDRHRS--VSHCMSV
EDNDSMTNSYLMLSPDGAFFQNGNDGQG-YFKSRSLLTTPVDVALAETGFDAEKF---SQ
RY--Q--------------
>EP10057_Bacteria_all|Selenomonas_2_sp._FC4001
------------------------------------------MAYKVNLHITQKCNYACK
YCFAHF-----------------DNNNDLSL-------------------QWKIVDAINF
AGGEPVLHKD--FPAIVSYAYNQ--GF-RLSLITNGSLMLNPNLPELFKRVDTLGISVDS
INPQTLIALGACNKSQE--VLTFDKLTQLIALALSV--NPNIRIKLNTVITKLNEKEDLT
IIGKQLNIARWKFLRMKLFI--H--NNN---NSPLLSNQGEFDNFVARH-K--VSRDVVP
END--LTRSYIMIDNQGQLLDDET-ENY-NV-VGSLLTEDFTKVFARYSFDESTY---AS
RY--AS-------------
>EP10057_Bacteria_all|Selenomonas_ruminatium_S137
------------------------------------------MAYKVNLHITQKCNYACK
YCFAHF-----------------DHHNDLTL-------------------QWKLVDAINF
AGGEPVLHRD--FAAIVNYAYDQ--GF-KLSIITNGSLMLNPKLPELFAKFDTLGISVDS
INPKTLIALGACNNSQE--VLSYDKLSHLITLARSV--NPTIRIKLNTVITNLNADEDLT
IIGQELDIARWKMLRMKLFI--H--EGN---NAPLLVSQADFDGFVERH-E--VSHDIVP
END--LTRSYIMVDNQGRLLDDET-EEY-KV-VGSLLAEDFGTVFDRYHFDEATY---AS
RY--AG-------------
>EP10057_Bacteria_all|Shewanella_2_sp._cp20
MSK-----AN---------------------------------QLVINYHITEKCNYDCH
YCYAKW--------AKPNEL-HRNLDDMKLVLSRLADYFL-SPNPIQQQLQYQ-SVRLNF
AGGEPLLLKQ-LFIEALDYAIEL--GF-KTSIITNGHLISDQFIIEHSHKLQLLGISYDS
CHIGGQQKIGRITASGK--VLSAARLQSIFHQVKRQ--SPTTELKINTVVNQFNVEEDFT
ALITALQPNKWKVLRVLPVF--D--S-------IQTIRDPQFEAFVARHQA--VKQVMSV
ENNDSMTNSYLMLSPDGAFFQNGDQAQG-YFKSRPLLTTPIDVALAETGFDAVKF---AQ
RY--VSATQVLGAA-----
>EP10057_Bacteria_all|Shewanella_3_baltica_OS185
MST-----QN----------NS-------AESSTISLVNNV-NELVINWHITEVCNYNCS
YCFAKW--------GKPNEL-HRSLPEIETFLDNLSEYFIKGSPPLKNELGYE-SVRLNF
AGGEPMMLGS-TFFIALMLAKQK--GF-KTSIITNGHYLINCHLDLPKNVLDMVGISFDS
QYLSSRKKIGRVDRKGN--SLSVEDLKAALGNLVST--QKGIKTKINTVVNIHNCDEDFS
ELITVLKPYKWKVLQAMPYG--D--D-------ELLISRNKFDNFVAAHSG--MGLPIFA
ESNSTMTESYLMIDPKGRFYQNSSNGAG-YEYSESISLCGVENALAQIEFNPRVF---SS
RY--RKVD-VDIVES----
>EP10057_Bacteria_all|Shewanella_4_baltica_OS195
MST-----QN----------SS-------AENSTSSLV-NV-DELVINWHITEACNYNCS
YCFAKW--------GKPKEL-HRSLPEIERFLDNLSEYFIQGFHPLKKELGYE-SVRLNF
AGGEPMMLGS-TFFIALMLAKQK--GF-KTSVITNGHYLINSRLEFPKNVLDMVGISFDS
QDLNTRVKIGRSDRKGN--SLSVEELKTAIGNLVST--QKGIKTKINTVVNSLNCEEDFS
ELITELKPFKWKVLQAMPYG--D--D-------ELLISRDKFDNFVATHSG--IGLPIFA
ESNSTMTESYLMIDPKGRFYQNSSNGSG-YVYSESINLCGVENALVQIEFNPIVF---SS
RY--RKVD-VDVVEL----
>EP10057_Bacteria_all|Shewanella_5_baltica_OS223
MST-----QN----------SS-------AENSTSSLV-NV-DELVINWHITEAYNYNCS
YCFAKW--------GKPKEL-HRSLPEIERFLDNLSEYFIQGFHPLKKELGYE-SVRLNF
AGGEPMMLGS-TFFIALMLAKQK--GF-KTSVITNGHYLINSRLEFPKNVLDMVGISFDS
QDLNTRVKIGRSDRKGN--SLSVEELKTAIGNLVST--QKGIKTKINTVVNSLNCEEDFS
ELITELKPFKWKVLQAMPYG--D--D-------ELLISRDKFDNFVATHSG--IGLPIFA
ESNSTMTESYLMIDPKGRFYQNSSNGSG-YVYSESINLCGVENALVQTEFNPIVF---SS
RY--RKVD-VDVVEL----
>EP10057_Bacteria_all|Shimia_sagamensis_DSM_29734
----------------------------------------L-DELVINWHVNEACNYRCN
YCYAKWTDQ-----RNFRDL-ALDGDKTTALLAELWQYFNPKDNALRSELNWK-SVRLNF
AGGEPLLNTD-ALHRAMRIAHAL--GF-NVSIITNGSRLNDATLLKIAPYLQWLGLSVDA
IDATTNTKIGRIDRRNQ--LLNLKELVSSINKARSL--SPTMKLKINTVVSDANETADLS
PLIAEFKPEKWKVLRVLPMV--S--N-------SGTVSDKSFTRFVDRHAG--FQSIMQA
EDNFDMLGTYLMIDPKGRFFQNHT-EAG-YDYSAPILDTGAKNALESIGFSAFGF---AQ
RY--QH-------------
>EP10057_Bacteria_all|Spiroplasma_culicicola_AES1
------------------------------------TIEQL-NSIKLNFHFSMFCNMRCK
FCFYAAKAK------------REDNLN--EIIKKVAFF---------------KA--INF
AGGEPTLYWN-QLKQMAKLCKEL--GL-KVTLITNGTVIKQNEVNDLLQYFNSVGISMDS
IDLNINQNSGRAIGNKS--ALSEDDYLEVGAKIKK-----GCQLKINSVVHSLNK-NTMI
DFIEKIDPYKWKIMQVSSVGQ--------EFHKDFIISKSDFDKFLNKHSF--VKSI---
EDETTVTSTYVMIDGEGYFYNSDQ---IYNK-NKSILKVDVLEEFNKCNFDINSQLDRYK
NE--K--------------
>EP10057_Bacteria_all|Succinimonas_amylolytica_DSM_2873
MPR---------------------------------------HGLKFNLHIIETCNYRCR
HCFAHF-----------------GSCRVLRF-------------------TWRPGCSFNI
AGGEPLMHPD--FTAITSYIHSL--GH-PVSVISNGFLMTDAWLKRHVPLLSCLGLSIDS
MNPETLKKIGRCTGSGR--ILGSERLASLLDTVVQI--SGNCSIKINTVVSALNKSENMA
RFIRTMPVSRWKIFKMNLFR--N--ASS---NADIVVSDHEYRDYAERN-------EAVL
ESD--LHAAYLMIDARGFLVDNTL-NDS-YVPVADAANGDLAAGLARLSFNDRLY---RS
RY--TF-------------
>EP10057_Bacteria_all|Sulfitobacter_2_mediterraneus_DSM_12244
------------------------------------------PELTINWHVLEACNFNCY
FCYAKY--------RQKPSF-QHIYKNVLLELSLLKGRV-----------KLKKSIRVNF
AGGEPFLVKD--LGQAIELASDL--GL-RPSFISNGSLITDDFISKFGKRISVAGFSIDS
FSRKVNDDIGRIDNKRQ--QVSLERFHRIFSMFREV--SPETMIKVNTVVCRENVREDLT
GPLGELKPDRWKALRVIPIHG-A--E-------GRQITDSQYKKFLERHKG--VAGQVVP
EDNEHMHRSYLMLNPEGRFYQREG-----FMQSEPVLQDGAAVALRDVEFDAETY---LS
RY--SQAGQKDV-------
>EP10057_Bacteria_all|Tenacibaculum_sp._LPB0136
-----------------------------------------I--PSVNFHLWEPCNMRCK
FCFATFQDVKQTILPKG-HLPEVEAL---EVVKKIAAA---------------GFEKITF
AGGEPLLCKW--LPNLIKTAKQL--GM-TTMLVTNGSKLTDEFLIDNKPYLDWIALSVDS
LEDESNIKIGR--AITGKK-LSKAYYYDLVDTIKKY----GYGLKINTVVNKVNYKDDLT
DFIEYANPQRWKVLQVLPIVGQN--DN---KIEEFKITTKEYNYFFNTHKDLK-----VP
ESNEEIKGSYVMVDPAGRFFDNAQ---GIHNYSKPILEVGIQEALKTMNYDFYKFKSRGG
IYDWYN-------------
>EP10057_Bacteria_all|Thauera_sp._63
-------------------------------------MHNP-APLVINWHLTEACNYRCR
YCYAGWNES-----ANSREL-IHCQERTAALLGELYRFFQPRANPLASRMNWN-AVRLNL
AGGEPLLHAG-KLPAMVSHARAL--GF-EVSLISNGSHLDHEQLRRLAPQLTWLGISIDS
AISATNRAIGRVDRRDR--LLDLHTLESSLASARQS--NPGLRLKLNTVVNRLNHSEDLS
ELLRCFAPEKWKVLRMLPVV--N--Q-------ELVVSDQEFMAFITRHQA--FSRILCA
EDNQDMRESYLMVDPHGRFFQNSL-GQG-YRYSRPILEVGAAAAYSDVAFDSARF---TA
RY--ALS---DVAGRS---
>EP10057_Bacteria_all|Thermococcus_siculi_RG20
MKVPFS-----------------------------------P--LAVNWHMLERCNYRCS
FCFAKFKEVPEI------CNDPEKSK---LILTKLKEA---------------GVEKINF
TGGEPLLCRN--LGELVKYAKEL--GM-ATSIVTNGYYLTEEFLKNYGKYLDWIGISLDS
GREEVEKALGR--GHGDH----VRRVIEAVDLIRTLY--PHIGIKINTVVTKLNHQEDMH
WVIKRISPDRWKVFQLKIISGVN--E----GSKPLGVTEEEFREFIERH------EDLIA
EDNNLMTESYLMMDPYGRFYDEES----LENIRPSLLDAPFEEAISGVKFDFSKFVLRGG
IYNWRR-------------
>EP10057_Bacteria_all|Thermomonospora_curvata_DSM_43183
MAN------------------------------SPQ----VV--ETVNFHLWQPCNMSCL
FCFATFRDVRRTVLPQG-HLDRRDAE---RVVRLLAEA---------------GFSKITF
AGGEPLLCPW--LPDLVELACDL--GV-TTALVTNGSLLDEAMLDRLAGTLEWITVSIDS
LRPRTLRSLGR--ATAGR--MDEAGYLALCRRIRQR----GFRLKVNTVVTSRNWREDLS
GFIVAAGPERWKVFQVLPVEGQN--SR---KVDPLLITPEQFESFISRHLHVE--AGIIP
EDNDAMTGSYAMVDPAGRFFDAVE--PGGYRYSEPILRVGVHRALSQVTVSRAKFLARGG
LYEANL----------RRY
>EP10057_Bacteria_all|Thermoplasmatales_archaeon_BRNA1
MNTETT------------------------------RK------RSANIHIY--CNYRCE
HCFDTW-----------------------TL-TFLKEY---------------GVEKINL
AGGEPTLYPF--LDQMCYLVKGM--GF-KLSIVSNGSLMTEDWMERMEGVVDWIGLSIDS
VDEEDEILIGR--RGG---------HLENIVQVAQMARRHGIKVKLNITVVRRSWMKDFK
PFIERVNPDRVKCFRALTLKNAN--DD---IPDTWSITDEQFDDFRRRHED---IGNIVF
EDNEDMVSSYVMFDPMGRMVDSGY----EKRFSFEVVR-GLDRE-----VDVDKYFGRNA
VYDW---------------
>EP10057_Bacteria_all|Thiomonas_sp._FBCd_DSM_25617
MSAASA-----------------------------------I--TALNFHVWQPCNMACR
YCFAQFDDQVPQLRRDK-QELRERAL---AVVEAAASA---------------GIQKLTL
VGGEPTLCPW--LKDLLEAAITR--GM-VTMIVTNGTKVDEAWLQRHAECLNWAAVSVDS
LDAGTNSRIGR--RVGAGS-PDRDYYGKLFRLLNAA----GIRTKVNTVVSAQNWQEDFV
PFLSKARPERWKIFQALHIRGEN--DS---AFPEFSVSIEQFQSFIERHEKLE--RLLAA
EGSDDMLGSYLMVDPLGRFVTNIG---GIYAYSKPIWDVGWKAAIAEAQFDSKKFVERGG
IYNW---------------
>EP10057_Bacteria_all|Tolumonas_lignilytica_BRL61
ME------------------------------------------AVYNWHVTERCQYSCK
YCFAKWGNT-----K---EI-WQNVKLTSALLDQIRI----GREPFGE--GYKAPIRLNF
AGGEPLLLKQ-RLIDIAKESKSL--GL-KTSLITNGERL--GQSLELVSKLDMIGLSIDS
FDEATNRAIGRIRSSGK--ALSFQDVYDLVTKIRTI--NPEILLKFNVVVNKYNYRENLI
PKLLSLSPQKIKVLQELSAG--G--NV--------SSTDEMFSHFISNN--------VYI
EDRNSMIQSYLMINPSGRFYQNGN-QND-YFYSAPIHEVGLLRAMKSISFNQQQF---SN
RY--NGAKK----------
>EP10057_Bacteria_all|Treponema_2_saccharophilum_PB_DSM_2985
------------------------------------------MNKIFNLHFT--CNFNCR
-CYA---KKDKNCLS------FDDIQK--II-ENIAGYF--------------GIGRVNI
AGGEPTTSKD--LQKIIAVVSK---GI-KASLITNGILLTEEFVRENAGKLTMIGLSIDS
LNDGTNRILGRCEGGGR--VFDYGRLVAICR-----CKECGITLKINVVASKLNFNEDIK
RLLDDVRPKRFKILQMLPTT----------FAEENALSESEFDKYVQKYDG--Y----VT
EKQENIKKAYLIIDSSG-FVTTNN----DKKHN------ALEKSLDEI-LDDIDFDSEAA
RY--K--------------
>EP10057_Bacteria_all|Treponema_3_medium_ATCC_700293
MQTTHC---------------------------------------TVNWHFTAACNFKCR
YCFMH---NSL-------SLTRKDYM---VVLKKLTGS----------------FQRINF
VGGEPTVSPL--LIPLVRDAYHA--GF-DCSIVTNGFNLHTQQFEAIYPLLSCIGISVDS
LNKETNAAIGR---CCKGH-ITRTEYEQLCAAIKSH----GIRLKINTVVSKLNVHEDFT
HFYEAVQPDRIKLFQVLKPNTQL--KN---DYGDLLITKADFNSFVLRHK-TA-SFGEVA
EDNAAMTNAYYILDSECRFIDNKT---GKKSPSLANDGMTVEKALSYIEVDAAKYQARYI
A------------------
>EP10057_Bacteria_all|Treponema_4_primitia_ZAS1
MGN---------------------------------------KASIINLHLLDACNYRCG
HCFAHF-----------------NMPKVLPL-------------------QWKDVKRFNL
AGGEPLLYPE--IDNLIRYIASK--HI-ETSIITNGLLLNENRINFFSGMVSMVGISIDS
LNDETLRRIGRCTYKDE--LLNHSHCVSICKSIK----THDIKLKINTLVSTLNKNEDFH
SFIKEVQPDRWKILKMKHFE--N--AQN---NKIFIPNNYDYESFVARH-----DMPLIA
ERE--MKNAYIMVDAWGNLVDTGT-ENN-AI-VASLLEIDFAESFSRLNFNYDVY---NQ
RY--VA-------------
>EP10057_Bacteria_all|Treponema_denticola_ATCC_35405
MYNSKQ-----------------------------------L--RTVNWHFVNSCNMSCK
YCFVS---CCK-------ELPLEESI---SVLEKLKGH----------------FDRINF
VGGEPTVSSK--LIPLVKKAKEY--GF-IVSMVTNGFNLKPETFDEILTDFSIIGISIDS
LNENTNVLIGR---SVKNS-LSRDDYIDLCKKIKLA----GCKLKINTVVSRVNLDENFN
DFYETVMPDRIKLLQVLRPAGRL--KQ---DYTDFLIEEDDYLEFVQRHH----KFSECS
ENNELMLNSYYILNSDACFLDNKS---GCISGSLEND---LKSVLKNVYVDENKYRARYA
-------------------
>EP10057_Bacteria_all|Unclassified_Chloroflexi_bacterium_bin152
--VKIP-----------------------------------I--PSVNFHLWKPCNMKCG
FCFATFQDIGQEVLPEG-HMPREEAL---AVVEALAAA---------------GFEKITF
AGGEPTLCPW--LPDLISRARET--GL-TTTIVTNGSRITGEWLDRVDGLLDWVAVSIDT
LDPEKLKRLGR---ITRDG-MSEYEYLHIADMLKSR----GIRFKLNTVVTRSNYEEDLT
GFVIEANPERWKLLQVLPIKGQN--DT---LVDNLLITEKQFACYVARNRSVE--EGIIA
ESNDKMTGSYIMVDPAGRFFDNMT---GRHVYSGPINEIGVEAALKEVSIDTEKFRLRGG
LYDW---------------
>EP10057_Bacteria_all|Vibrio_11_rumoiensis_1S45
MSTETH-LIT----------NT-------TNETASS-HSQL-NELVINWHITEACNYNCT
YCFAKW--------GKPNEL-HRSLDAIEKLLDKLASYFIHGDPEIKRTLGYQ-DVRLNF
AGGEPMLLGS-SFSTALGLAKQK--GF-KTSIITNGSYLLRSRFELPPNTLDMVGISFDS
QQHLVRRELGRIDRKGN--SFNIDDLKLAIQHLSHT--QKGLKTKINTVVNVLNWEEDFS
PLISTMSLDKWKVLQVMPTG--K--S-------DLLVSDEQFSSFVERHSG--KGLPISA
ESNNTMTESYLMVDPNGRFYQNSKGMSG-YSYSERITDVGVETALNQINFNCNRF---KS
RY--YAGKPSNICGEV---
>EP10057_Bacteria_all|Vibrio_13_halioticoli_NBRC_102217
MKQ-----AN---------------------------------QLVINYHITEKCNYDCH
YCYAKW--------AKPNEL-HRNLDDMKAVLRKLAQYFF-SPNPIWQELRYD-SVRLNF
AGGEPLLLKQ-RFIDALDYAVEL--GF-KTSIITNGHLIDDQFIAEHSQKLQLLGISYDS
SHFETQQQIGRVTPKSK--NLTSERLQSIFQKVRHY--SPNTELKINTVVNQFNHQENFT
SLIGDLHPNKWKVLRVLPVF--D--S-------IQTISNQDFDAFVTRHQL--VGDVMSV
ENNDSMTNSYLMLSPDGAFFQNGNNEQG-YFKSRLLLSSDVEVALTETGFNATKF---AQ
RY--ELVT-V---------
>EP10057_Bacteria_all|Vibrio_14_parahaemolyticus_TUMSAT_H10_S6
MTT-----EQ----------SR-------KA-----------NELVINWHMTEVCNYSCK
YCFAKW--------GRPKEL-HRSEQAIANLLDKLADYFIKGTPVLKEKLGYE-SVRLNF
AGGEPMMLGN-TFVTALVLAKQK--GF-KTSIITNGHYLIHGKSPLPKDTLDMIGISFDS
QYLSTRMKIGRNDRKGN--SFGVNDLTHALANLTQS--QTGIKTKINTVINSLNWQEDFS
NLISSLKPYKWKVLQVMPYG--D--N-------EILISKEQFDNFVQRHSG--LGLPMYS
ESNSTMTESYLMISPEGCFYQNTANKPG-YKYSECINSCGVEKALSQIEFNPITF---AS
RY--KETN-IDIVEIS---
>EP10057_Bacteria_all|Vibrio_15_parahaemolyticus_VIP40444
MTT-----EQ----------SR-------KA-----------NELVINWHMTEVCNYSCK
YCFAKW--------GRPKEL-HRSEQAIANLLDKLADYFIKGTPVLKEKLGYE-SVRLNF
AGGEPMMLGN-TFVTALVLAKQK--GF-KTSIITNGHYLIHGKSPLPKDTLDMIGISFDS
QYLSTRMKIGRNDRKGN--SFGVNDLTHALANLTQS--QTGIKTKINTVINSLNWEEDFS
NLISSLKPYKWKVLQVMPYG--D--N-------EILISKEQFDNFVQRHSG--LGLPMYS
ESNSTMTESYLMISPEGCFYQNTANKPG-YKYSECINLCGVEKALSQIEFNPITF---AS
RY--KETN-INIVEIS---
>EP10057_Bacteria_all|Vibrio_18_parahaemolyticus_VIP40430
MTT-----EQ----------SR-------KA-----------NELVINWHMTEVCNYSCK
YCFAKW--------GRPKEL-HRSEQAIANLLDKLADYFIKGTPVLKEKLGYE-SVRLNF
AGGEPMMLGN-TFVTALVLAKQK--GF-KTSIITNGHYLIHGKSPLPKDTLDMIGISFDS
QYLSTRMKIGRNDRKGN--SFGVNDLTHALANLTQS--QTGIKTKINTVINSLNWQEDFS
NLISSLKPYKWKVLQVMPYG--D--N-------EILISKEQFDNFVQRHSG--LGLPMYS
ESNSTMTESYLMISPEGCFYQNTANKPG-YKYSECINSCGVEKALSQIEFNPIMF---AS
RY--KETN-IDIVEIS---
>EP10057_Bacteria_all|Vibrio_19_parahaemolyticus_TUMSAT_DE2_S2
MTT-----EQ----------SR-------KA-----------NELVINWHMTEVCNYSCK
YCFAKW--------GRPKEL-HRSEQAIANLLDKLADYFIKGTPVLKEKLGYE-SVRLNF
AGGEPMMLGN-TFVTALVLAKQK--GF-KTSIITNGHYLIHGKSPLPKDTLDMIGISFDS
QYLSTRMKIGRNDRKGN--SFGVNDLTHALANLTQS--QTGIKTKINTVINSLNWEEDFS
NLISSLKPYKWKVLQVMPYG--D--N-------EMLISKEQFDNFVLRHSG--LGLPMYS
ESNSTMTESYLMISPEGCFYQNTANKPG-YKYSECINSCGVEKALSQIEFNPITF---AS
RY--KETN-IDIIELS---
>EP10057_Bacteria_all|Vibrio_21_parahaemolyticus_S164
MTT-----AQ----------SR-------KT-----------KELVINWHMTEVCNYSCK
YCFAKW--------GRPKEL-HRSEQAIDNLLDKLADYFIKGTPVLKEKLGYE-SVRLNF
AGGEPMMLGN-TFVTALVLAKQK--GF-KTSTITNGHYLIHGKSPLPKDTLDMIGISFDS
QYLSTRMKIGRNDRKGN--SFGVNDLTHALASLTQS--QTGIKTKINTVINSLNWEEDFT
NLISSLNPYKWKVLQVMPYG--D--N-------ELLISKEQFDNFVHRHSG--LGLPIYS
ESNSTMTESYLMISPEGCFYQNTANKSG-YKYSECINSCGVEKALSQIEFNPITF---AS
RY--KKTN-IDIVDAS---
>EP10057_Bacteria_all|Vibrio_22_tritonius_AM2
MSH-----VN---------------------------------QLVINYHITEKCNYDCH
YCYAKW--------AKPNEL-HRDLHQMKAVLAKLADYFL-GSNPIRAQLKYG-SVRLNF
AGGEPVLLKE-RFIEALDYAKEL--GF-ETSLITNGHLLTDDFISNHGSKFQMLGISYDA
ISENVQKQVGRVTRTGA--ILTAERLQNIFQQMRQF--APNTELKINTVVNQYNTEENLT
ALMEVLLPNKWKVLRVLPVF--K--S-------IAAITDEQFSAFVERHRS--ANSFMSV
ENNDSMTGSYLMISPDGSFFQNGDQFGG-YIKSRSLVTTPIGIALAETGFDPVKF---AN
RY-----------------
>EP10057_Bacteria_all|Vibrio_23_parahaemolyticus_CFSAN007447
MTT-----AQ----------SR-------KT-----------KELVINWHMTEVCNYSCK
YCFAKW--------GRPKEL-HRSEQAIANLLDKLADYFIKGTPVLKEKLGYE-SVRLNF
AGGEPMMLGN-TFVTALVLAKQK--GF-KTSTITNGHYLIHGKSPLPKDTLDMIGISFDS
QYLSTRMKIGRNDRKGN--SFGVNDLTHALASLTQS--QTGIKTKINTVINSLNWEEDFS
NLISSLNPYKWKVLQVMPYG--D--N-------ELLISKEQFDNFVHRHSG--LGLPMYS
ESNSTMTESYLMISPEGCFYQNTANKSG-YKYSECINSCGVEKALSQIEFNPITF---AS
RY--KETN-IDIVEIS---
>EP10057_Bacteria_all|Vibrio_24_parahaemolyticus_S165
MTT-----TQ----------SR-------KT-----------KELVINWHMTEVCNYSCK
YCFAKW--------GRPKEL-HRSEQAIANLLDKLADYFIKGTPVLKEKLGYE-SVRLNF
AGGEPMMLGN-TFVTALVLAKQK--GF-KTSIITNGHYLIHGKSPLPKDTLDMIGISFDS
QYLSTRMKIGRNDRKGN--SFGVNDLTHALANLTQS--QTGIKTKINTVINSLNWEEDFS
NLISSLKPYKWKVLQVMPYG--D--N-------EILISKEQFDNFVQRHSG--LGLPIYS
ESNSTMTESYLMISPEGCFYQNTANKSG-YKYSECINSCGVEKALSQIEFNPITF---AS
RY--KETN-IDIVEIS---
>EP10057_Bacteria_all|Vibrio_26_alginolyticus_V2
MNK-----AK---------------------------------QLVINYHITEKCNYDCH
YCYAKW--------AKPNEL-HRNLDDMKLVLNRLADYFL-SPNSIQQQLGYQ-RVRLNF
AGGEPLLLKQ-RFIDALDYAIEL--GF-DTSIITNGHLITDEFITQHSHKLQMIGISYDA
CGLDVQQKIGRATASGK--VLPPERLQSIFQQVKTV--SPLTELKINTVVNQFNTEEDFN
ALMEAIQPNKWKVLRVLPVF--D--S-------IQTISDQQFDAFVERHQS--VSHLMSV
ENNDSMTNSYLMLSPDGSFFQNGNGSQG-YFKSRPLIYTPIETALAETGFDVAKF---AQ
RY--K--------------
>EP10057_Bacteria_all|Vibrio_29_parahaemolyticus_49
MTT-----EQ----------SR-------KA-----------NELVINWHMTEVCNYSCK
YCFAKW--------GRPKEL-HRSEQAIANLLDKLADYFIKGTPVLKEKLGYE-SVRLNF
AGGEPMMLGN-TFVTALVLAKQK--GF-KTSIITNGHYLIHGKSPLPKDTLDMIGISFDS
QYLSTRMKIGRNDRKGN--SFGVNDLTHALANLTQS--QTGIKTKINTVINSLNWEEDFS
NLISSLKPYKWKVLQVMPYG--D--N-------EILISKEQFDNFVQRHSG--LGLPMYS
ESNSTMTESYLMISPEGCFYQNTANKPG-YKYSECINSCGVEKALSQIEFNPITF---AS
RY--KETN-INIVEIS---
>EP10057_Bacteria_all|Vibrio_2_vulnificus_ATL_61306
MTT-----AQ----------SR-------KT-----------KELVINWHMTEVCNYSCK
YCFAKW--------GRPKEL-HRSEQAIDNLLDKLADYFIKGTPVLKEKLGYE-SVRLNF
AGGEPMMLGN-TFVTALVLAKQK--GF-KTSTITNGHYLIHGKSPLPKDTLDMIGISFDS
QYLSTRMKIGRNDRKGN--SFGVNDLTHALARLTQS--QTGIKTKINTVINSLNWEEDFT
NLISSLNPYKWKVLQVMPYG--D--N-------ELLISKEQFDNFVHRHSG--LGLPIYF
ESNSTMTESYLMISPEGCFYQNTANKSG-YKYSECINSCGVEKALSQIEFNPITF---AS
RY--KKTN-IDIVDVS---
>EP10057_Bacteria_all|Vibrio_30_parahaemolyticus_CFSAN007439
MTT-----AQ----------SR-------KT-----------KELVINWHMTEVCNYSCK
YCFAKW--------GRPKEL-HRSEQAIANLLDKLADYFIKGTPVLKEKLGYE-SVRLNF
AGGEPMMLGN-TFVTALVLAKQK--GF-KTSTITNGHYLIHGKSPLPKDTLDMIGISFDS
QYLSTRMKIGRNDRKGN--SFGVNDLTHALASLTQS--QTGIKTKINTVINSLNWEEDFS
NLISSLNPYKWKVLQVMPYG--D--N-------ELLISKEQFDNFVHRHSG--LGLPMYS
ESNSTMTESYLMISPEGCFYQNTANKSG-YKYSECINSCGVEKALSQIEFNPITF---SS
RY--KETN-IDIVEIS---
>EP10057_Bacteria_all|Vibrio_31_parahaemolyticus_CFSAN007437
MTT-----TQ----------SR-------KT-----------KELVINWHMTEVCNYSCK
YCFAKW--------GRPKEL-HRSEQAIANLLDKLADYFIKGTPVLKEKLGYE-SVRLNF
AGGEPMMLGN-TFVTALVLAKQK--GF-KTSIITNGHYLIHGKSPLPKDTLDMIGISFDS
QYLSTRMKIGRNDRKGN--SFGVNDLTHALANLTQS--QTGIKTKINTVINSLNWEEDFS
NLISSLKPYKWKVLQVMPYG--D--N-------EILISKEQFDNFVQRHSG--LGLPMYS
ESNSTMTESYLMISPEGCFYQNTANKSG-YKYSECINSCGVEKALSQIEFNPITF---AS
RY--KETN-IDIVEIS---
>EP10057_Bacteria_all|Vibrio_33_parahaemolyticus_S167
MTT-----AQ----------SR-------KT-----------KELVINWHMTEVCNYSCK
YCFAKW--------GRPKEL-HRSEQAIANLLDKLADYFIKGTPVLKEKLGYE-SVRLNF
AGGEPMMLGN-TFVTALVLAKQK--GF-KTSTITNGHYLIHGKSPLPKDTLDMIGISFDS
QYLSTRMKIGRNDRKGN--SFGVNDLTYALASLTQS--QTGIKTKINTVINSLNWEEDFS
NLISSLNPYKWKVLQVMPYG--D--N-------ELLISKEQFDNFVHRHSG--LGLPMYS
ESNSTMTESYLMISPEGCFYQNTANKSG-YKYSECINSCGVEKALSQIEFNPITF---AS
RY--KETN-IDIVEIS---
>EP10057_Bacteria_all|Vibrio_34_parahaemolyticus_ISF293
MTT-----TQ----------SR-------KT-----------KELVINWHMTEVCNYSCK
YCFAKW--------GRPKEL-HRSEQAIANLLDKLADYFIKGTPVLKEKLGYE-SVRLNF
AGGEPMMLGN-TFVTALVLAKQK--GF-KTSIITNGHYLIHGKSPLPKDTLDMIGISFDS
QYLSTRMKIGRNDRKGN--SFGVNDLTHALANLTQS--QTGIKTKINTVINSLNWEEDFS
NLISSLKPYKWKVLQVMPYG--D--N-------EILISKEQFDNFVQRHSG--LGLPMYS
ESNSTMTESYLMISPEGCFYQNTANKPG-YKYSECINSCGVEKALSQIEFNPITF---AS
RY--KETN-IDIVEIS---
>EP10057_Bacteria_all|Vibrio_37_parahaemolyticus_S162
MTT-----TQ----------SR-------KT-----------KELVINWHMTEVCNYSCK
YCFAKW--------GRPKEL-HRSEQAIANLLDKLADYFIKGTPVLKEKLGYE-SVRLNF
AGGEPMMLGN-TFVTALVLAKQK--GF-KTSIITNGHYLIHGKSPLPKDTLDMIGISFDS
QYLSTRMKIGRNDRKGN--SFGVNDLTHALANLTQS--QTGIKTKINTVINSLNWEEDFS
NLISSLKPYKWKVLQVMPYG--D--N-------EILISKEQFDNFVQRHSG--LGLPMYS
ESNSTMTESYLMISPEGCFYQNTANKSG-YKYSECINSCGVEKALSQIEFNPITF---SS
RY--KETN-IDIVEIS---
>EP10057_Bacteria_all|Vibrio_38_parahaemolyticus_S160
MTT-----AQ----------SR-------KT-----------KELVINWHMTEVCNYSCK
YCFAKW--------GRPKEL-HRSEQAIANLLDKLADYFIKGTPVLKEKLGYE-SVRLNF
AGGEPMMLGN-TFVTALVLAKQK--GF-KTSTITNGHYLIHGKSPLPKDTLDMIGISFDS
QYLSTRMKIGRNDRKGN--SFGINDLTHALASLTQS--QTGIKTKINTVINSLNWEEDFS
NLISSLNPYKWKVLQVMPYG--D--N-------ELLISKEQFDNFVHRHSG--LGLPMYS
ESNSTMTESYLMISPEGCFYQNTANKSG-YKYSECINSCGVEKALSQIEFNPITF---SS
RY--KETN-IDIVEIS---
>EP10057_Bacteria_all|Vibrio_3_crassostreae_J519
MSTENH-LVI----------NT-------TNETTS---SQL-NELVINWHITEACNYNCT
YCFAKW--------GRPNEL-HQSLDAIEKLLDKLANYFIHDDPEIKRILGYQ-DVRLNF
AGGEPMMLGS-SFSTALVMAKQK--GF-KTSIITNGSYLLRSRFELPLNTLDMVGISFDS
QQHPVRRELGRIDRKGN--SLNIDELKLAIQHLSRT--QKGLKTKINTVVNALNWEEDFS
QLISSISLDKWKVLQVMPTG--R--S-------DLLVSDEQFSSFVERHSG--KGLPISA
ESNNTMTESYLMVDPNGRFYQNSKGMSGRYSYSERITDVGVETALNQINFNCNRF---KS
RY--YAGNPSNIRGEV---
>EP10057_Bacteria_all|Vibrio_4_metoecus_YB4D01
MTT-----IQ----------PS-------KT-----------KELVINWHLTEVCNYGCI
YCFAKW--------GRPNEL-HRFSQEVATLLDNLADYFIKGTPTLKDELGYE-SVRLNF
AGGEPMVLGN-TFITALTLAKQK--GF-KTSIITNGHYLVNRELALPENTLDMIGVSFDS
QNLDTRRKIGRIDRKGN--SFGTEELKQVLANLTQS--QRGIKTKINTVVNRLNLDEDFS
ELIMELKPYKWKILHVMSNG--N--D-------ELLISKRQFDSFVERHSR--LGLPIFS
ESNSTMTESYLMIDPQGRFYQNSANKVG-YTFSESINLCGVENALTQIEFNPRTF---AS
RY--RKAD-IDVVEL----
>EP10057_Bacteria_all|Vibrio_5_vulnificus_CMCP6
--------------------------------------------------MTEVCNYSCK
YCFAKW--------GRPKEL-HRSEQAIDNLLDKLADYFIKGTPVLKEKLGYE-SVRLNF
AGGEPMMLGN-TFVTALVLAKQK--GF-KTSTITNGHYLIHGKSPLPKDTLDMIGISFDS
QYLSTRMKIGRNDRKGN--SFGVNDLTHALARLTQS--QTGIKTKINTVINSLNWEEDFT
NLISSLNPYKWKVLQVMPYG--D--N-------ELLISKEQFDNFVHRHSG--LGLPIYF
ESNSTMTESYLMISPEGCFYQNTANKSG-YKYSECINSCGVEKALSQIEFNPITF---AS
RY--KKTN-IDIVDVS---
>EP10057_Bacteria_all|Vibrio_6_vulnificus_YJ016
MNK-----AN---------------------------------QLVINYHITEKCNYDCH
YCYAKW--------AKPNEL-HRNVDEMKRVLSKLAEYFL-SPNPIQQQLQYQ-SVRLNF
AGGEPLLLKQ-RLIDALDFAIEL--GF-ETSIITNGHLISDEFIAKHSHKLQLLGVSYDA
CRYEVQKQIGRITRSGN--VLSVERLQSIFKQVKRH--SPSTKLKINTVVNQFNSEEDFT
GVMASLQPDKWKVLRVLPVF--D--S-------IQTISDQQFESFIERHQS--LVHCMSA
ENNDSMTNSYLMLSPDGAFFQNGNGSSG-YFKSRPLLTTPIDVALAESGFDAIKF---AQ
RY--H--------------
>EP10057_Bacteria_all|Vibrio_8_harveyi_ZJ0603
MPTKTH-GVAN--------ANA-------ANRMTS---SQL-NELVINWHITEACNYNCT
YCFAKW--------GKPNEL-HRSLSSIEQLLDKLANYFILGNPESKRMLGYQ-DVRLNF
AGGEPMMLGS-AFSTALVMAKQK--GF-QTSIITNGSYLLRRRFELPVNTLDMIGISFDS
QQPSVRRELGRIDRRGN--SLNEDELQLALQLLSHT--QKGLKTKINTVVNALNWEEDFT
HLISSIAVDKWKVLQVMPTD--K--H-------ELLISDDQFRRFVEKHSG--KGLPISP
ESNNTMTESYLMIDPNGRFYQNNNGMPG-YSYSERITDVGVEAALSQVNFNCNRF---KS
RY--HVKNMSNISDEV---
>EP10057_Bacteria_all|Vibrio_9_genomosp._F10_ZF129
MTT-----IQ----------PG-------KT-----------KELVINWHLTEVCNYGCK
YCFAKW--------GRPNEL-HRSSQKVATLLDNLADYFIKGTPTLKDELGYE-RVRLNF
AGGEPMMLGN-TFITALKLAKQK--GF-KTSIITNGHYLVNSKLALPENTLDMIGISFDS
QRLDTRDKIGRKDRKGN--SFGTEDLKRALANLTQS--QKGIKTKVNTVVNSVNLDEDFS
ELMMELKPYKWKILHVMPNG--N--D-------ELLISKRQFDSFVERHSG--LGLPIFS
ESNSTMTESYLMIDPQGRFYQNFANKVG-YTFSESINLCGVENALTQIEFNPRTF---AS
RY--RKAD-IDVVEL----
>EP10057_Bacteria_all|Vibrio_porteresiae_DSM_19223
MSK-----VN---------------------------------QLVINYHITEKCNYDCH
YCYAKW--------AKPNEL-HRDLHQMKAVLAKLADYFL-GSNPIRAQLKYE-SVRLNF
AGGEPVLLKE-RFIEALDYAKEL--GF-ETSLITNGHLLTDDFISNHGSKFQMLGISYDA
ISENVQKQVGRVTRSGA--ILTAERLQNIFQQMRQF--APNTELKINTVVNQYNTEENLT
SLMEVLLPNKWKVLRVLPVF--K--S-------IAAITDEQFSAFVERHRS--ANSFMSV
ENNDSMTGSYLMISPDGSFFQNGDQFGG-YIKSRSLVTTPIGIALAETGFDPVKF---AN
RY-----------------
>EP10057_Bacteria_all|unclassified_Deltaproteobacteria_bin_1
-------------------MEK-------T--N-----------YVFNWHVTAKCNYHCH
FCYSEWEKM-----P---EI-WDDPQKVAALLKNLSES---LFEK-----GR---TRLNI
AGGEPVLNMK-KLAPVIENAWSQ--GF-VLSIITNGSRL--ENLIPFIDKFSMVGISVDS
ASDENNVKIGR-CTGKE--VMTFSELCKKVVALRAA--NPGLIIKINSVVNAFNWNENLL
GQLKSVGAQKYKILRQMPFN--G--DK--------GISDDQWRHFLELN--------VVT
EDNEDMIHSYLMIAPDGRFFQNGA-TE--YTYSHSLWERPADELLSEMKFDEDKF---KS
RY--N--CPDSSDKEK---
>EP10109_Archea|Candidatus_2_Methanomethylophilus_alvus_Mx1201
------------------------------------RNNGI---KSANLHLT--CNYDCE
HCFASW-----------------------II-DYLAKI---------------GVTKINF
AGGEPVLYPQ--LKELASLVKSK--GF-TTSIVSNGSLMDEKWFKEMDGLLDWVGLSVDS
PSEEDEIVIGR--CRG--------RHLENVVRVSEMAHVHGMKVKLNITVVRRSWNKDFH
PLVSAMNPERTKVFRALTLKNEN--DD---IPDVWSITDEQFADFKQKHCD---IGNIVF
EDNSDMVDTYLMFDPLGKMVNNDQ----IKAYPFEILR-GVEYM-----LDVEKYYGRDA
VYEW---------------
>EP10109_Archea|Methanoculleus_2_sp._EBM46
MPAHSV-----------------------------------I--RSVNWHLISTCNYSCR
FCFAR-------NLGEQ-PVSFSEGL---TILSHLADA---------------GMEKINF
AGGEPLLHPR--LFDYCRAARDL--GM-TVSITTNGSLLSQKLIGEHAACIDWIALSVDS
ASESTEKRLGR--GYGQH----VQHCIGLSDAVREA----GIRLKINTTVTRLTWEEDMA
DFIQRTSPDRWKVLQMLHIQGEN--DG---AMADLAVTDKQFQTFCARHADIL--GGVVF
ESSAMIEGSYFMITPGGCVKTDTG----RKYPLADVLQVGISG-----FVNEELYLGRGG
VYAW---------------
>EP10109_Archea|Methanoculleus_3_sp._MAB1
MPAHSV-----------------------------------I--RSVNWHLISTCNYSCR
FCFAR-------NLGEQ-PVSFSEGL---TILSHLADA---------------GMEKINF
AGGEPLLHPR--LFDYCRAARDL--GM-TVSITTNGSLLSQKLIGEHAACIDWIALSVDS
ASESTEKRLGR--GYGQH----VQHCIGLSDAVREA----GIRLKINTTVTRLTWEEDMA
DFIQRTSPDRWKVLQMLHIQGEN--DG---AMADLAVTDKQFQTFCARHADIL--GGVVF
ESSAMIEGSYFMITPGGCVKTDTG----RKYPLADVLHSGVME-----YVDPVLYLGRGG
VYAW---------------
>EP10109_Archea|Methanofollis_liminatans_GKZPZ_DSM_4140
MPTPST-----------------------------------I--RSVNWHLISACNYSCR
FCFAR-------NLGET-PVSFSEGC---RILTRLVGA---------------GMEKINF
AGGEPLLHPQ--LFEYCRVAHDL--GM-TVSITTNGSRLTPELVRTHRGYIDWIALSVDS
ASEETEARLGR--GDGQH----VGHCIRLSDAIRET----GIRLKINTTVTALSRDEDMT
GFVRRTDPDRWKVLQMLHIRGEN--DG---AVADLSVTDAEFRAFADRHAGIL--GGVVF
ESSAMIEGSYFMVTPGGRVKTDTG----RKYSLDEVLGSGVFA-----YVDEGQYLRRGG
VYAW---------------
>EP10109_Archea|Methanogenic_archaeon_ISO4H5
MNTETT------------------------------RK------RSANIHIY--CNYRCE
HCFDTW-----------------------TL-TFLKEY---------------GVEKINL
AGGEPTLYPF--LDQMCYLVKGM--GF-KLSIVSNGSLITEDWMARMEGVVDWIGLSIDS
IDEADEIQIGR--RGG---------HLENIVQVADMAHRHGIKVKLNITVVRRSWMKDFR
PFIEKVRPERVKCFRALTLKNAN--DD---VPDTWSITDKQFEDFRRRHED---IGCIVF
EDNEDMVSSYVMFDPMGRMVDSGY----EKRFSFEVLR-GLDRE-----VDVEKYFGRNA
VYEW---------------
>EP10109_Archea|Methanolobus_psychrophilus_R15
-MTGNK--------------------------------------QSVNWHITGKCNYNCK
FCYVQ-NLNAE-------IKDIETAH---QILHKLRYTK--------------DIQKINF
VGGEPFLHPN--FYDLLSMAYDM--GF-VTSIVTNGSFINKDNIEKISRYTDWIGISVDS
IDNQVEAELGR------GR-KHVTHALEVADLVHDH----GIKLKVNTTVTRPTYKEDMH
NLIETMDPHRWKIFQMLHIEGQN--DS---CVSDLSITDQQFESFRIRHQDIR-QNNITF
ETNDDMIGSYLILDPAGKVLSNGD---GKY-TPFELDQFLLNPA---VVVNSRKYVGREG
VYAW---------------
>EP10109_Archea|Methanomethylovorans_hollandica_DSM_15978
-MYDKH-----------------------------------V--RSINWHITDRCNCNCI
FCFAR-------NLGEE-ITDIEEAV---KLLEYLKSI---------------GMQRINF
AGGEPMLHPL--IFDLVKIAKEM--GF-VTSIVSNGYYLNQESIKKISLWLDWIGLSVDS
CCEEVQFSLGR--GNGDH----IRHIREIVPYIHEN----GIKLKINTVVTKLNFREDMK
PLIKELNPIRWKILQALPIKGQN--DK---NIQNIQVSGIEFDQFIKTNKDVL--SGDVF
ETNDDMVDSYLMIGPNGSVIKNSN----MEHAVEDMRINGIDS-----IVDWKKYHQRGG
DH-W----ISQ--------
>EP10109_Archea|Methanoplanus_2_limicola_M3_DSM_2279
MSKTAS-----------------------------------I--RSVNWHLISACNYSCK
FCFAR-------NLGEK-PVPYSEGL---EILKRLHEA---------------GMEKINF
AGGEPLLHPH--IFDYCHEAHDL--GM-VVSVTTNGSKLTEKLVHENRRHIDWIGLSVDS
ACEDTEILLGR--GRGGH----VGHCTEISDAIREA----EIRLKINTTVTALSWMENMG
NFIRRVNPDRWKVFQMLHIKGEN--DD---AVPWLSITDSQFDYFKNNHKKIL--NSTVF
EFADMMESSYFMLTPGGKVKTDTG----TKFQLEAVLHRGVSN-----YVFEDQYFGRGG
VYAW---------------
>EP10109_Archea|Methanoplanus_limicola_M3_DSM_2279
MPMHST-----------------------------------I--KSVNWHITPRCNYRCR
FCFAQ-------NFHDG-TVPYDKGL---EILEILADA---------------GMTKINF
AGGEPLLHPG--ILDYCRESKKL--GM-TVSITTNGSKLNPSKIRKMAGIVDWIGLSIDS
SLDTVEAELGR--GTGNH----VSNCLESAIYLHQA----GIKLKVNTCVTALTFQENMI
PLIRMLNPDRWKVLQMMHIDGEN--DF---AR-DLEISAGDFRYFVERHRNLL--NGTVF
ESADDMESSYFMLTPGGFVKSDAG----TLYPLDEVIEKGIDN-----FVSEMKYQERGA
IYEWS--------------
