# Supplementary material for: Eukaryotic CD-NTase, STING, and viperin proteins evolved via domain shuffling, horizontal transfer, and ancient inheritance from prokaryotes
Source: PLoS Biol. 2023 Dec 8;21(12):e3002436. doi: 10.1371/journal.pbio.3002436 (PMC10732462; doi:10.1371/journal.pbio.3002436)
Supplement: S14 File — This MUSCLE alignment was used to construct phylogenetic trees for Figs 4, S3 and S6. (FASTA) [file pbio.3002436.s021.fasta]

>EP00004_Rigifila_ramosa|EP00004_Rigifila_ramosa_P015980
MSCRGQK--------------QKKNQQEKPEEPTKTTTNLNPLGLCHSLCRFCVLSLTQR
L-LL--PPDQARPALPA--------------LTRTQPHRINFAGGEPFLFPALLGDLVAF
LRR-QEP-RLACPPHPCRLVRLV----CRRHQHPGL----PALATHAQIGRRERSGPH--
AHKVFEVAEWC--RDLGIAFKLNTVVNRFNKDEDMTAAL-ALRPLRWKVWLCLSAPSLPR
S-----------------------------------------------------------
----FSPTLVCV------------------------------PVVV
>EP01025_Chloroclados_australasicus|EP01025_Chloroclados_australasicus_P015927
MMQNNQQSTAIETRSY------Q-VPVQPVDTQVPISVNLHLIKSCNYKCKFCFATFNDI
GPFL--ALEDSIKLLNM--------------LKEAGTEKVNFVGGEPTIHP-HIKQLLEH
SKE-LGF-TASIVSNGSHLHK-VLDTHSQYLDWVGLSVDSAVESVQFELQRGYG--DH--
VEKSLVLFERL--NNMKIKTKLNTVVTRLNWQEDMSWFLNVTQPMRWKVFQVLPVDGQND
GK-----VNDLLITSEQFNHFLQTHKSSN--PIAEDNDAMTSSYVMIDPLGRFFHNTF-G
F-YKYSSPITEIGVEQALKQVVWDTDKFVERDGLYDW--------Q
>EP00062_Callorhinchus_milii|EP00062_Callorhinchus_milii_P020482
MFEALLLQVGEIG-KYL--ISFRNKGKEPDQSVIPTSVNYHFTRQCNYKCGFCFHTAKTS
F-VL--PLEEAKRGLQL--------------LKQAGMEKINFSGGEPFLHNRFVGKLVQY
CKQDLQLPSVSIVSNGSLITEKWFKNYGEDLDILAVSCDSFKEDTNRLIGRGQGNKNH--
IKNLLKVRQWC--RDYRVAFKVNSVVNTFNFEEDMNEQIRMLNPVRWKVFQCLLIDGENA
GEDAIRHAATYVISNDDFNRYLDRHKGIE-CLVPESNEKMRDSYLILDEYMRFLDCTK-G
R-KDPSKSILDVGVENAITFSGFDEKMFFKRGGKYLWSKADMRLEW
>EP00056_Hartaetosiga_gracilis|EP00056_Hartaetosiga_gracilis_P014515
LIVSFALGVSNF---------LALLLKGKNARKVPVSVNFHFTRQCNYECKFCFHTQSSS
Y-VA--PFEDVCVALTK--------------LADAGMRKINFSGGEPFLEPKLLGKMVKL
CKQDLNIDSVSIVSNGSKIKEDWLENYGQYVDILAISCDSFDDNTNVISGRKYGGRSQ--
MEVLQRVAEWC--MQYDIKFKLNTVVNTNNHLEDMNDRIEELNPYRWKVFQCLLLEGENC
GDTAIRNATDMVVTKEQFDAFINRHKAR---PIPEDNTTMKDSYLILNENLCFLNCTE-G
R-KVPTKSLLEENVDALMDTCGFDKKSFLSRDGMYFQNTDDTADIE
>EP10057_Bacteria_all|Chondromyces_crocatus_Cm_c5
MTKSKGRAL-Q-MMLHEMV---LGRGSEGGRVHPPRSVNYHLWKPCNMRCTFCFATFDDM
G-AG--GHLLQDDAIAT--------------LA-RRFEKITFAGGEPTLCP-WLVELMEV
AKR-AGA-VTMLVTNGSRLTPEYLGRLQGKLDWLTLSIDSASEKTHALLGRGAA--TE--
--RYVEVVGNA--RALGMRIKVNTVVTTLNAGEKMSELLLALRPERWKILQALPVEGQNS
GR-----IEPLVCSKEAFAAFVKRHRHV---LVPEDHEAITGSYAMVDP--RFFDDIT-G
Q-HRYSKPILDVGLEQAWSQVGFLPQRFEARGGDYEF---------
>EP10109_Archea|Methanolobus_psychrophilus_R15
M-----------------------------TGNKIQSVNWHITGKCNYNCKFCYVQNAEI
KDIE--TAHQILHKLRY--------------TKTDDIQKINFVGGEPFLHP-NFYDLLSM
AYD-MGF-VTSIVTNGSFINKDNIEKISRYTDWIGISVDSIDNQVEAELGRGK----H--
VTHALEVADLV--HDHGIKLKVNTTVTRPTYKEDMHNLIETMDPHRWKIFQMLHIEGQND
S------VSDLSITDQQFESFRIRHQDNI-KPTFETNDDMIGSYLILDPAGKVLSNGD--
--GKYTPELDQFLLNPA---VVVNSRKYVGREGVYAW---------
>EP00048_Salpingoeca_helianthica|EP00048_Salpingoeca_helianthica_P004994
GLFLNLLLDWGITTGCG-ITTA-AATAAADVGSKPVSVNYHFHRVCNYSCGFCFHTAKTS
N-KL--DLSAAQRGLRL--------------LRDAGMRKINFSGGEPFLHA-HLGEMVRY
CKQDLGIESVSIVSNGSLITEDWFVSYGEHLDILAISCDSFDDETNILIGRGARREPQ--
TSVVERIRDLC--EAYGVRFKLNTVVCRHNWAEDMSTHIARLRPCRWKVFQALPLQGENI
GPDSKRDVTDFLITDDQFSSFLDRHKHVT-ALVPESNETMINSYLILDENMCFLNCTQ-G
G-KLPSPSILSVGVHAALLAAGFDEDMFQARKGIYDWTRGAAEQEE
>EP01026_Neomeris_dumetosa|EP01026_Neomeris_dumetosa_P002281
TCICLL------VR----------CCSVMNVVTTPISVNLHLTKYCNYKCSFCFATFNDQ
RPFL--PLENSKRLLEL--------------LKEAGTEKVNFVGGEPTIHP-YIKPLLKY
SRE-LGF-VVSIVSNGSYLHD-IFDTHKDCIDWVGLSVDSAIESVQYELKRGEG--DH--
VRKSLELFERI--QHLGIRSKLNTVVTQLNWQEDMTWFVKAAKPTRWKIFQVLPVQGQND
GK-----VDSLLISKDIG-----------------------SHYLLFS------------
-----------------------------AFSGVLGF-------HR
>EP00797_Seminavis_robusta|EP00797_Seminavis_robusta_P037420
SLLNSLVVALAPRAPLATPRSSLWFRNDDPPGSLVRSVNYFISRKCNYSCQFCFHTMKTS
H-HL--PLDQAQEGLRL--------------LQQAGTEKINFAGGEPFILPLQLGELCKT
ASQELGM-AVSIISNGSLISEEWMAYYGQYVDVLGVSVDSFCDETNAKIGRGETNNQH--
VDRILKVREMC--DKHNIRFKMNTVVNSYNWEEDMIDQVRQLDPCRWKVFQVLLLDQENM
GEQSLRDARPLVVSDDQFQSFVQRHPHFP-QLVPEDNSAMQNSYLLLDEDLRFLDCST-G
A-KIPGESILDVGVYPALAQAGFDHDMFHLRGGVYDWKRERD-LKG
>EP00191_Tetraselmis_sp_GSL018|EP00191_Tetraselmis_sp_GSL018_P015234
LLTRCMRDCR-FGTSY---ALQEEIPNRQLDNFKPKSVNYHMSRLCNFHCKYCFHTAKTN
E-IL--PMAEAHRGLSL--------------LRDAGTEKINFAGGEPFLHQHVLGELVWY
CKEVLGI-AVSIISXGSLIKDEWMYXYGXYXDILGISIDSFVENTNVQIGRKTR-GTS--
LEKAVHLKKLC--DELGIKFKINTVVNSLNWEEDMNRHLESLDPYRWKVFQVLLLSGENG
GENDLRQASPLAVSIEQFDAFVLRHASQK-CLVPESAKTMQNSYLVLDEKLRFLNCET-G
E-KLPSESILDVGVQKALEYSGFDARMFLERGGVYDWNR-----TP
>EP00078_Anolis_carolinensis|EP00078_Anolis_carolinensis_P000619
MLAR-LLRLAAFWSSYLAPEDSTTTTPPPPPPLVPLSVNYHFTRQCNYQCGFCFHTAKTS
F-VL--PLEEAQRGLRL--------------LKEAGMEKINFSGGEPFLHERFVGKLVQF
CKQELKLPSVSIVSNGSMIKERWFKHYGEYLDILAVSCDSFFEEVNVLIGRGQKGKNH--
IENLHKLKQWC--QRYGVAFKINSVINRFNMEEDMNEQIRALNPVRWKVFQCLLIEGENS
GEDALREAERFVISDEDFEQFLKRHQGLS-CLVPESNQKMKDSYLILDEYMRFLNCVN-G
R-KEPSRSILDVGVQDAIQFSGFDEKMFLKRGGKYVWSKVDMALEW
>EP00047_Mylnosiga_fluctuans|EP00047_Mylnosiga_fluctuans_P009017
AIVVGVA--------LSAIAPKAPGTDGPASSAIPVSVNYHFHRACNYRCGFCFHTATSS
T-KL--TLADAKEGLRR--------------LANAGMRKINFSGGEPFLHA-HLGEMVAF
CKAELGLESVSIVSNGSLITADWFASYAAHLDILAISCDSFDDDTNVLIGRGTP-RPQ--
REIVEEIARLC--QQYEVKFKINTVVCAHNADEDMADAILALRPFRWKVFQVLALEGENV
GAGAKRDVTDLLITDDQFAAFLARHARTG-VVVPESNAAMQNSYLILDEHMRFLNCTG-G
A-KTPSRSILAVGVSAALADAGFDPAMFVHRKGMYDWSRPITTLEY
>EP00544_Gedaniella_sp_CCMP2646|EP00544_Gedaniella_sp_CCMP2646_P012376
NLLFLVLVFTAPAAADNSVARTTSRNGAPSDSAGVRSVNYFISRICNYSCQFCFHTQKNS
N-KL--TLEQAKRGLRL--------------LHECGTEKINFAGGEPFIHPKMLGKLCRY
SHQDLNM-AVSIISNGSLITSEWMKEYGEFVDVLGVSVDSFIPKVNAVIGRGGS-NDH--
ITRMLRVRELC--EQHSIHFKLNTVVGNYNWWEDMNRQITMLDPMRWKVFQVLVLRDENS
GPGELRDARPLVVSDEHYWEFVKRHQHGE-ILIPEPNNVMQNSYLLLDEELRFLDCSG-G
G-KVPSESILQVGVKRALQQSGFDLQMFENRGGVYNWTRERQ-SKA
>EP00985_Skeletonema_marinoi|EP00985_Skeletonema_marinoi_P031843
IITAILTSMT----PL---LVVSAFN-TS-PPKRVKSVNYFISRECNYKCKFCFHTQKNT
N-KL--GIGNAKLGLQL--------------LQHSGTEKINFAGGEPFLNPQVLGELCQF
AHSECGM-AVSIISNGSLIKSEWMDRYGQYVDILGVSVDSFDPATNALIGRGTGTNQH--
VSRVLKVRELC--AQHGILFKMNTVVCSLNHHEDMNEYVTTLDPYRWKAFQCLILQGENA
GVNDLNDARELQVTREEFDAFIQRHSDQS-ALIPEPNTVMQNSYLLLDEELRFLDCSE-N
G-KIPSQSILEVGVERALSQAGFDDDMFQKRGGIFEWTRDR-AGSN
>EP00063_Salmo_salar|EP00063_Salmo_salar_P001578
MFL----QLQCIFAAVLATATIKEVKNISQAAATPSSVNYHFTRQCNYKCGFCFHTAKTS
F-VL--PIEEAKRGLQL--------------LKESGLEKINFSGGEPFIHDRFLGKLVQY
CKHDLQLPSVSIVSNGSMIREKWFQTYGEYLDILAISCDSFDEDTNQTIGRAQGRKSH--
LDNLCKVREWC--RKYKVAFKINSVINTFNVDEDMRENITKLNPVRWKVFQCLLIDGENA
GENSLREAERFLISDQQFQDFLDRHSSIN-CLVPESNQKMRDSYLILDEYMRFLDCRE-G
R-KDPSKSILDVGVEEAIQFSGFDEKMFLKRGGKYVWSKADMRLEW
>EP00282_Hemiselmis_andersenii|EP00282_Hemiselmis_andersenii_P033477
RVAVGKELL---VAVTXEL---GGAAQACPYLEHTSTANYHINQYCNFECNFCFATFEDV
D-TG--GL-DHEKALDE--------------VCSCEFTKINFAGGEPLFRP-DLFTLLAK
VKQ-HGL-STSIITNGYLITPEWVDSARGLVDQVGISVDSANPETRLRMGRGRF--TN--
-KEYLGRAELL--HSAGISLKINSVVTALNCDERMAPFINQLRAKRWKVFQALQVSGQNA
LD-----DKGVMCDADMYAKFQRNN--T---TIFEDNDAMTGSYAMIDP--RFFDNTR-G
R-HYYSAPIFELGAAKAYAEITIDHDKFEARGGEYSI---------
>EP10057_Bacteria_all|Treponema_denticola_ATCC_35405
MY----------------------------NSKQFRTVNWHFVNSCNMSCKYCFVSCKE-
---L--PLEESISVLEK--------------LK-GHFDRINFVGGEPTVSS-KLIPLVKK
AKE-YGF-IVSMVTNGFNLKPETFDEILTDFSIIGISIDSLNENTNVLIGRVKN--LS--
RDDYIDLCKKI--KLAGCKLKINTVVSRVNLDENFNDFYETVMPDRIKLLQVLRPAGRLK
-Q-----YTDFLIEEDDYLEFVQRHHSEV--ICSENNELMLNSYYILNSDACFLDNKS-G
C-ISG---SLENDLKSVLKNVYVDENKYRARYA-------------
>EP00439_Symbiodinium_sp_Y106|EP00439_Symbiodinium_sp_Y106_P082683
GIWRSIEVLARAYAALRLLKVISSAREEFRASPVPLSVNWHYTRQCNYTCGQTRRSSA--
-------------CVR-------------------R----IFSGGEPFLHKKELGELCRF
CKEDLALESVSIVSNGSKITGDWIRKHGSYVDILAISCDSFQEEINLKIGRGKG--SH--
LQQLEQIRQWC--EEADIKFKVNTVVNAMNINEDMGDMIRRLNPVRWKVFQCLLLEGENA
GEEALRNARRLTVSSEAFQGFLDRHSRID-CLVPEDNKKMKDSYLILDEFMRFLNCTG-G
A-KTPTASLRDVPVISALKGAGFDSKMFHTRGGVYDWTRQRGEYQP
>EP01105_Mastigella_eilhardi|EP01105_Mastigella_eilhardi_P020269
R----------------------------LCKMAPESVNYHLTRRCQYHCRFCFHTGKSP
F-VL--PLADALRGVAE--------------LIDCGTQKINFAGGEPFLPEGFLGELLRG
TKQEARV-TTSVVSNGGLVTERWLRDYGNCLDILAVSIDSFRAETLAAIGREKGAQRH--
IEHTQEIRRWC--EQYGVKFKVNTVVCSLNWEEDMTAGIVQLRPFRWKIFQCLQLLGENA
GKGALRDASELLVTAEQFRSFTTRNATGV-TTCPEDNSTMRDSYLLLDEHMRFLNCVN-G
T-KHATASILDVGVATALGEAGWDVAAFIQRGGKYEW---------
>EP10057_Bacteria_all|Brachyspira_2_hampsonii_30446
--------------------------------INSLKLNWHFINNCNMHCKFCYASDICN
I-D-----------LFK--------------IASILKPYINLVGGEPTIYKNYI-PLLYY
LKS-QNH-ILSIVSNGSMLLKSILNATLECCDVIGLSIDSLDKETCLKIGRSIGNSST--
IKEYLYLTSKI--KESGKELKINTVVNRYNYKENLNSFIEKTLPNKWKIFQVLPIENLNS
-------CKELLISDEEFNYFLNTHAANR-IIYSENNNNMTSSYIMLDAKARFFNNYI-Y
-----SKSLLEADLYEEFKMYSID--KYYRY-----------KKAN
>EP00043_Microstomoeca_roanoka|EP00043_Microstomoeca_roanoka_P007956
SLSLSLCYIMSLFLGR---LAARFLGLRKNRMLIPESVNYHFTRACNYQCGFCFHTATTQ
D-VQ--STERAKQAMDL--------------LIEAGMKKINFSGGEPFLKPDFLAELAQH
CHN-KGL-FVSIVSNGSLIQESWMKKNGKYVDMLAISCDSFDPETNYRIGRRAGSRDQ--
SEIAGDVKRWC--DEYNIQFKINTVVNAFNYQEDMTDFIADLAPARWKIFQCLRLEGENS
GDGALRNVDDFLITKEQFDSFAERHKH-----KYESNELMKDSYLILDEKLRFLNCRD-G
G-KKPTGCIIEIGVQQALKESGFDRTSFITRGGPYDVERD----LE
>EP00539_Tryblionella_compressa|EP00539_Tryblionella_compressa_P021393
FVSPWTT-ST---SATK-TKSSKLYRTNDPTSELVKSVNYFISRKCNYACKFCFHTQKTT
H-HL--ALEQAKLGLRL--------------LKDAGTEKINFAGGEPFYFPELLGQLCKI
ASNDLDL-AVSIISNGSLITREWMEEYGRYVDVLGVSVDSFHDATNAAIGRGEGNNNH--
LSRIFKVREWC--YEQDIIFKVNTVVCSKNWEEDMTENIRKLNPKRWKVFQVLLLEDENM
GEQNLRDARPLVVTDEEFQSFVERHKAIP-QMIPESNEVMQNSYLLLDEDMRFLDCSG-G
G-KIPGESILKVGVHRALQQAGFDHGMFKERGGVFDW---------
>EP00039_Didymoeca_costata|EP00039_Didymoeca_costata_P011396
MEFLSQII-R--------------FLLDFYSDSEVLSVNFHFLRTCNYKCGFCFHTAKTD
T-VL--TLPKIKEGLKL--------------LVEARLGKINFSGGEPFLKPKLLGDMVQY
CKELSPKLSVTIVSNGSKITESWMNKYGKFVDILAISCDSFDYQTNQEIGRNRN---Q--
ADVVRKVAKLC--EQHGVVFKLNTVVNSKNYMEDMSETLNELSPIRWKVFQCLLIEGENH
GQEALREAEQFCITREQFDQFVLRHKDN---PVPENNEDMKDSYYILDEKMRFLNCRE-G
R-KDPTESILDIGVEKAIADSGHDREAFKRRGGEYLWSRNDY-DIE
>EP00401_Gymnodinium_catenatum|EP00401_Gymnodinium_catenatum_P066632
ELSQQSRQSSV-PASR------QAASGREGDPPQPTAVNWHLEPRCNFACRFCFARFHGA
P--Q--PV-AGEVAMRE--------------LVKNGAQKINFVGGEPLLHP-DITALIRE
AKE-SGL-TTSIVTNASLLSKEWLEQMRTHLDWIGFSIDASSDALHAKLGRPEYGSGH--
LEQCLQMWSTA--KSLGYGLKLNTVVTRLTLEDDLSELVLALQPHRWKAFQVLPVQGEND
TT-----VTPLLISQREFESWVRRHRDE---LIAERNDDMCGTYAMLDG--RFYTNMC-G
R-YEYSQPAPEVGVMAAWREEGFSHSRFRARGGDWHW---------
>EP10057_Bacteria_all|Kibdelosporangium_aridum_DSM_43828
MVSS-----------------------GPPESPHVPSVNYHVWQACNMRCRFCFATFQGV
R-KN--GHLDRPDAMRA--------------LARAGFTKINFAGGEPFLCP-WLVDLVVY
AKK-LGM-VTSVVTNGSYFDRSVASDLLKHLDWLVLSVDSLHPATAIRIGRAHK--SK--
-RQYLAICERV--HAAGVNLKINTVVTSANYGEDFRDFIIRARPRRWKIMQMLPLQGPDS
RC-----AEDLIVDRDGFNHFVAKNRRV---VVPETSSDMVGSYAMIDP--RFYDNVS-G
Q-YKYSQPILDVGVRAAFSEVDVSAARFLARDGLYDFGWKWLRNRW
>EP10109_Archea|Methanomethylovorans_hollandica_DSM_15978
M------------------------------YDHVRSINWHITDRCNCNCIFCFARNLGE
E-IT--DIEEAVKLLEY--------------LKSIGMQRINFAGGEPMLHP-LIFDLVKI
AK-EMGF-VTSIVSNGYYLNQESIKKISLWLDWIGLSVDSCCEEVQFSLGRGNG--DH--
IRHIREIVPYI--HENGIKLKINTVVTKLNFREDMKPLIKELNPIRWKILQALPIKGQND
K------IQNIQVSGIEFDQFIKTNLSSD-SPVFETNDDMVDSYLMIGPNGSVIKNSN-M
E-HAV-EDMRINGIDSI-----VDWKKYHQRGGDH-W---------
>EP00051_Salpingoeca_urceolata|EP00051_Salpingoeca_urceolata_P015880
MIASLLVVIPLIL------VAC-ACLYRNRKAAKPLSVNYHFLRQCNYSCKFCFHTEKNR
D-VL--DESKVKRGLSL--------------LIEHGLGKINFSGGEPFLQAKLLGQMCRF
VK-QGTV-VVSIVSNGSKITHQWLEEHGRFVDYLAISCDSFDEATNQAIGRGAGQNNQ--
GSHLVKVAGWC--AELDIKLKINTVVNSCNKDENMAERIEELGPCRWKVFQCLLIDGENA
GEGALRDARSMCVTDQEFQAFMKRHENTP-RPIPEDNTTMRNSYLILDEKLRFLNSNH-G
--KQPGSSLLDVGVAAAMHDCGFEEEPYQQRDGDY-WSTD----IE
>EP10057_Bacteria_all|Cystobacter_ferrugineus_Cbfe23
MSQPTLDVH-S-PRELE---R-PSSPLREVAPRQPPSVNYHLWEPCNMRCRFCFATFQDV
R-AE--GHLPREEALEV--------------LA-THFAKLTFAGGEPLLCR-WLPELVRA
AKA-RGV-TTMLVTNGSRLDSKRLAQFQGSLDWVTLSIDSASPETNVKLGRGRR--TP--
-EDYLAMGERV--RAAGVRLKVNTVVTSLNALEDMTGLIRGLRPERWKLLRVLPVEGQNS
GK-----VEPLLCSTSLFQSFVDRHRGI---LVPEDNTDMRGSYAMVDP--RFFDNAQ-G
G-YHYSAPILSAGLRTAWSQVHFSMERFEQRGGRYDFA-------R
>EP00521_Asterionellopsis_glacialis|EP00521_Asterionellopsis_glacialis_P018931
SIST-LLSCF-VW------XTA-SALSTPNVPERVRSVNYFISRECNYKCKFCFHTAKNN
K-KL--SLGKAQLGLQL--------------LKHSGTEKINFAGGEPFMNPKLLGELAKY
ASYDLGM-AVSIISNGSLIHPKWMQEYGEFVDVLGVSVDSFDPQTNAAIGRGGN-NKH--
IDRMLQVRELC--SQHDILFKMNTVVCQKNWEEDMNAQVAQLDPYRWKAFQVLILEGENS
GNGDLRNAHDLKVSRSQFDAFCQRHSNQP-ALIPEPNDVMQNSYLLLDEELRFLDCSQ-G
G-KVPSESILSVGVEKALSQAGFDDEMFKKRGGIYEWSRVKHNVTY
>EP00104_Lingula_anatina|EP00104_Lingula_anatina_P011721
MLQVLGI-LLATV-VI-IYRRTERPASRDESLPKPISVNYHFTRRCNYRCGFCFHTAKTS
F-VL--PIEEAKRGLKL--------------LKDAGMEKINFSGGEPFLEKGYVGELTRY
CKQDLGLPSVSIVSNGSLVKEKWFEDYGEYLDILAISCDSFDFETNDLIGRKQGQKDH--
VASLLKVHDWC--NQYKVAFKINTVVNTYNKHEDMTEQIQQLQPVRWKIFQCLLMEGENA
GPDALRNAEGFLVTDQEFEDFLTRHKEVA-CLVPESNKTMQNSYLILDEYMRFLDCRG-G
G-KTPSRSLLDVGVDSALAKSGFDEKMFYKRGGKYVWSKADMKLDW
>EP00730_Choanoeca_flexa|EP00730_Choanoeca_flexa_P014523
MSLSQLPN-----------LHRSISDAFRPAAGYPYAVNFHFTRKCNYNCHFCFHTAISS
K-TP--SFEDARTVLEQ--------------FYAQGMNKLNIAGGEPLLYKNYVSDIVKF
AKLDLGI-TTSIVSNASRIQERWLQEHAHLIDYFAISCDSDNDELNAKMGRGKTYSEQ--
TARTLRAAQLC--HDLGINLKINTVVLSDNHAIDMSDFIRQLRPMRWKVFQVLVLDNENS
GNGTLRNARNLRVTDAQFDAFIARHAENI-RLVPEPNRLMQNSYILLDEELRLLNCSD-G
A-KKPGRSVLEIGVIQAMQEAGFDKQAFQARDGYYGQ---------
>EP01086_Lenisia_limosa|EP01086_Lenisia_limosa_P017319
MP---------------------------IQLQQPLSVNFHIARSCNFDCKYCFHTSNNE
A-PL--EMARISRALVR--------------L-EKGMKKLNISGGEPLLYPALCSKILKF
CKQ--GV-FTSIITNGSLLKEDWLKENAEYLDVLGVSCDSFDVGTCQKIGRRGGSGDH--
PSQVRRAAALT--KKYGVAFKINTVVSAFNIDEDMIGNLESLSHGRWKVFQVLHIEDENT
GN--------YAISEAKYSEFLSRHSEFN-SIKVEDNATMQNSYIIIDRDLQLLDCRD-N
S-KRQTD----VDL--A-KISTFDASAFNQRDGFYNSSMD---IEF
>EP01094_Clydonella_sp_ATCC50884|EP01094_Clydonella_sp_ATCC50884_P004645
AD-----------------------GSAPAPAVVPLSVNYHFTRQCNYSCKFCFHTAKTS
Y-VL--PRDEAKRGLRM--------------LADSGMRKVNFSGGEPFLQERYVGDLVRF
CKAELGLESVSIVSNGSLVREAWFEQFGAHLDILAVSVDSFSRATNRLIGREHR-KDH--
LESLERVRGWC--DQYGVLFKLNTVVNMHNWQEDMRAEIARLRPVRWKVFQCLVIEGENA
GADALRDASALVVSGEQFDAFVRRHAECS--PVREDNAAMRNSYLILDEYMRFLDCTA-G
R-KEPSRSLLDVGVASALDHAGFDEVEFFRRGGKYRWSKTHQLNDW
>EP10057_Bacteria_all|Marinobacter_7_mobilis_CGMCC_1.7059
MNSNNSG--------------A--VVSTNIAAVEELTINWHVTEACNYRCQYCYAKWTSR
PNPLFHDPVRTRSLLTELFRFFHSRSNPLHQQLSWNTLRLNLAGGEPSILGDRLLEIVHA
ARE-VGF-RVSIISNGSRLTPLAIEQLAPHLTSLGISLDSAAPATNRKIGRIDGKGRLLD
IKELVENLQLARQINPQLAVKLNTVVNQRNVREDLCQLADQIRPDRWKILRMLPVVDH--
---------SLAVSDDEFSAFVERHRDFESVQCVEDNHDMCESYLMVDPFGRFFQNQP-L
A-YVYSEPVLSAGAERAFCELAFNTDSFQSRYTNGV-----VGGKQ
>EP00441_Pelagodinium_beii|EP00441_Pelagodinium_beii_P008769
RIVQKMMQLSAGYKALSMLSILEAS-VEEKQRLVPKSVNWHYTRQCNYACKFCFHTAQTS
F-FL--PMSEAKRCLRK--------------LRECGMQKINFSGGEPFLYASQLGKLCRY
CKQDLKLESVSIISNGSKIRREWFEKYSKYVDILAVSCDSFCEETNQRIGRGKG--LH--
LAHLQEVRNWC--IEFAVPFKLNSVINIHNVEEDMTDAIEQLKPIRWKVFQCLLLEGENV
GEGALRDAKSLTISEEQFKSFLKRHEAVQ-CLVPEDNKHMRDSYLILDEELRFLNCTS-G
G-KVPSRSLREVSVMCALRDAGFDANMFRARGGIYDWSRKPQNVNE
>EP10057_Bacteria_all|Pseudomonas_2_stutzeri_C2
MSKISP-------------------VKVAPAHVDALTINWHVTEACNYRCQYCYAKWTDH
PCPLFHDRDRSQHLLAELFRYFQPTSNPLRDALSWRTLRLNLAGGEPSILGERLLDITRA
AKQ-VGF-EVSLISNASRLTSDVLKQLAPQLTYLGVSLDSTHSGTNLAIGRVERSGQRLS
LNELTANLDFAREVNPALKIKINTVVNALNADEDLSGLITRVRPERWKVLRMLPIVDA--
---------TLAVSDVAFAAFVERHSAFRSIQCVEDNSDMCESYLMVDPYGRFFQNQA-G
D-YLYSRPILPSGAAAAFSEMRFNPAGFRSRYTTAQ------GEAS
>EP00913_Durusdinium_trenchii|EP00913_Durusdinium_trenchii_P023038
MSP-VS---------VPDLDVKLSEPDSEPTTVVPRSVNWHYTRKCNYSCKFCFHTAKSS
F-FL--PMMESKECLRR--------------LKMAGMEKLNFSGGEPFLHDKALGELCRF
CKVELELPSVSIVSNGSLIKESWMKRFGSFVDILAISCDSFVEETNVRVGRGRG--EH--
LRKLEEIKKWC--VEYKVDFKINSVINALNVDEDMSEHIERLQPKRWKVFQCLLIEGENA
GEEAIRDARSLTISDEQFQSFLERHKAVS-VLVPESNDAMMNSYLILDEKLCFLNCTS-G
G-KKPSASIRDVEVEVALRQAGFDAEMFVKRGGVYDWTKQRDDVKW
>EP00068_Latimeria_chalumnae|EP00068_Latimeria_chalumnae_P008797
MWLNVKLRLRFLVQTVVNLSSPRSEKQAAERLPTPTSVNYHFTRQCNYKCGFCFHTAKTS
F-VL--PLEEAKRGLRL--------------LKEAGMKKINFSGGEPFIHEKFLGRLVEY
CKQDLKVESVSIVSNGSMITEKWFKCYGKWLDILAISCDSFDEETNRLIGRGQGKKNH--
IESLNRVRNWC--TDYKVAFKINTVINRFNAEDDMNEQITALNPVRWKVFQCLIIEGENA
GEDALRQAEKFVIDDEDFQKFLDHHKHIK-CLVPESNQKMRDSYLILDEYMRFLDCTK-G
R-KDPSKSILDVGVENAVKFSGFDEKMFLKRGGKYVWSKADMKLDW
>EP00579_Thalassiosira_antarctica|EP00579_Thalassiosira_antarctica_P016374
A----------------------------FRSPLVKSVNYHISRDCNYHCKFCFHTRKNV
D-IL--SLNEAKNGIKL--------------MKEAGMEKINFAGGEPFINDIMLGELCRY
SH-GLGL-AVSIISNGSLIKPYWMEFYGEYVDVLGVSIDSFKPEVNAAIGRGGDGNKH--
LDRVMKVRDMC--EEQSITFKINTVVCALNWEEDMTDFIHHLHPQRWKCFQVLILKEENS
GANELRDARGLTVSREQFNSFIQRHQGDG-ILVPEPNELMQNSYLLLDEKLRFLNSAN-G
G-KVPTESILDVGVEKALGQAGFDHGAFQKRGGVYNW---------
>EP01038_Epipyxis_sp_PR26KG|EP01038_Epipyxis_sp_PR26KG_P013291
MTKL--------RMQL---PISPNKLHPPRALEPILSFNYFFTRKCNYNCGFCFHTAKSS
H-VH--TLENAKRIIEM--------------LGKSGSRKINFAGGEPFLPEDLLGPLVEY
AKVECGYESVSIISNSVFITEDWFKRYSKYLDILGVSCDASDENINKVIGRGGG--DH--
LSHVKRAALLC--DKYNVMFKMNTVVNAYNWDHDMSSLINELKPIRWKIFQVLKLIGEND
GDKSLRNVDRFLISNDKFNQFVTSHSKQT-LIKVENNDVMQSSYILVDEYGCLLDCSL-G
G-KTPTKSILEVGVDEAWKEIGFDNISFQLRDGGYGWTKEIDQSFQ
>EP01001_Neometanema_parovale|EP01001_Neometanema_parovale_P007043
STQ-------------------STGTAEEPSTSLVVSVNYHFTRSCNYKCGFCFHTAKSD
D-YL--PLEDAFAGFRM--------------LKDKGMEKINFSGGEPFLINGHVGQMVRY
CSEELGL-NTSIISNGSLITEDWFAKYGKYLDILGVSCDSFDEQVNKDTGRGFG---H--
LAQLERVCGWC--KDYKVGFKLNTVVHHFNKAENMARHVEGLNPIRWKVFQVLPLEGENM
GDAAIRDASEYLISDADYQAFLDRHADVS-MLVPESNANMKDSYLILDERMRFLNCRD-G
S-KTPGKELLYVGVDAAVAGAGFDQDAFYNRDGYYTWDKT----LA
>EP00563_Minutocellus_polymorphus|EP00563_Minutocellus_polymorphus_P006723
PESGAEEHLL---------ADA-DTTSSRNPAVIPRSVNYFISRKCNYSCEFCFHTAKTY
H-AL--STEEAANGLRV--------------LAKAGCEKINFAGGEPFLHPILLGELCRV
ASDELGL-GVSIISNGSKITPEWMDMYAQYVDVLGVSVDSFDKATNAAIGRGGE-NGH--
VKRMLRVRDEC--SKHNVRFKLNTVVNALNWKEDMNEQIVALDPYRWKVFQVLLLEGENV
GDGDLRDARHLCIDRSKFDAFVKRHADRK-QLIPEPNDVMQNSYLLLDEEMRFLDCSG-G
G-KVPGRSILDVGVDEALMDAGFDDEMFAERGGIFEWRRPR---DE
>EP01125_Pyxidicula_operculata|EP01125_Pyxidicula_operculata_P008899
MQYILLI--------LKVVHIVSLQFFNNKNKAAPVSVNYHFSRVCNYQCKFCFHTETNK
F-ML--PLERAKKGLKI--------------LADAGMKKINFAGGEPFLQPKHLGELIRY
CKDELSLESVSIVSNASKLKDEWFEKFGEYVDVLAVSLDSFDEKTNIAIGRTPKKNVH--
VENARKAAQLC--SKHGIKFKINTVVCRYNLDEDMTEMIQELNPIRWKVFQVLRLEGENY
GES-SRDVVPLEITSEEFKDFLRRHQTSK-VLVPEDNDTMKNSYLVLDEEMRFLDSSN-G
G-KVPSESLLDVGVKKAMEGSGFDNIKFVHRGGKYDWQRDNQSLPW
>EP00072_Mus_musculus|EP00072_Mus_musculus_P018348
GMLRLLFQLWSGL-AI-LRPEETQEDGNSTQPTTPVSVNYHFTRQCNYKCGFCFHTAKTS
F-VL--PLEEAKRGLLL--------------LKQAGLEKINFSGGEPFLQDRYLGKLVRF
CKEELALPSVSIVSNGSLIRERWFKDYGEYLDILAISCDSFDEQVNALIGRGQGKKNH--
VENLQKLRRWC--RDYKVAFKINSVINRFNVDEDMNEHIKALSPVRWKVFQCLLIEGENS
GEDALREAERFLISNEEFETFLERHKEVS-CLVPESNQKMKDSYLILDEYMRFLNCTG-G
R-KDPSKSILDVGVEEAIKFSGFDEKMFLKRGGKYVWSKADLKLDW
>EP00061_Rhincodon_typus|EP00061_Rhincodon_typus_P011308
VICIKLLL-R---------CLMRLVKSGLIEWRVPTSVNYHFTRQCNYKCGFCFHTAKTS
F-VL--PLEEAKTGLKL--------------LKAAGMEKINFSGGEPFLVNRFLGKLVQY
CKQELKLPSVSVVSNGSRITEKWFKNYGNMPI----------------------------
------------------------------------------------------------
------------------------------------------------------------
--------------------------------------------PK
>EP01087_Luapelamoeba_hula|EP01087_Luapelamoeba_hula_P008837
LLTP-LVSLS----V----IILKRLATATPKRIEPVSVNYHFTRVCNYSCGFCFHTSKDD
H-KI--PLAEAKRGLAM--------------LRDEGMKKINFAGGEPFLYPGYLGKLVQF
CKKDLSI-AVSIVSNGSLIKRRWFEKYGEYLDILAISVDSFDESVNVEIGRGKG--RH--
LAQVEAVRDLC--TEFNVRFKINSVVNSLNWEEDMTEHISQLAPFRWKVFQVLVIEGENS
GDSAIRDASRFEVTNEQFASFVDRHKSGK-VLVPESNDSMRSSYLLLDERLRFLDCSQ-G
S-KQPSDSILDVGVQAALQQSGFDAQMFGQRGGYYDWATPAAAAGW
>EP00843_Neocallimastix_californiae|EP00843_Neocallimastix_californiae_P016696
M-----------------------------SQSPVPAINFHFSRVCNYKCKFCFHTKKNS
Y-LL--PLFDQIEILRQ--------------FREAGSQKVNFAGGEPFLYS-RLGELVRA
SKN-LGYKSVSIITNGSIVKQEWFEKYGKYLDILGVSCDSINPEVNFKHGRNRV--EQ--
QKKIELLSSIC--HHQQIPFKVNTVVTQLNKDEILADFINKLDPCRWKIFQVLEIKNENG
GE----KVKDFLITPKEFERYVQRNQKKK-ILVKESNEVMQNSYVIVDEFGRLLDVST-G
N-KLPTHSVLKVGIKKALNENGFNHTMFYKRGGYYQWQKPK-TYSK
>EP01084_Bolivina_argentea|EP01084_Bolivina_argentea_P249982
SFISKIKTS-----------NTNVSHLATKLQQDSLYINYFITRKCNYKCGFCFHTAKTE
S-YL--PLTEAKKGLKL--------------LSDYGMKKINFAGGEPFIIQRYLGELLKF
CKEDLNTDIVSVVTNGSVVHRRWMDKYSQFLDMLAVSIDSFDESTNIKIGRSTT---Q--
KDITYNVAELC--HSFGVNFKINSVINKYNYKEMMVQHILKLDPMRWKIFQCLLIEGENN
G---LRNGNEFIITDEQFQYFVDRHKHVP-CAVIEDNNTMRNSYYLIDEKLRFLNCNN-G
K-KEETESILDVGVEKALESVFFDKNAFESRGGDFTRQ------LL
>EP00178_Gracilaria_changii|EP00178_Gracilaria_changii_P000085
VHLRRALLSVNIPSAISMFASSALPLPFIPHPSTVQSVNYFISRACNYSCKFCFHTQKNT
S-VL--SLAKARLGLQM--------------LRRAGTEKINFAGGEPFLQHEMLGELCKT
SH-ELGM-AVSIISNGSLITQKWMQEYGAFVDILGVSVDSFNPKTNAAIGRGGN-NRH--
VERILRVRDQC--AKHDIMFKMNTVVCSLNWEEDMNAHVLKLDPMRWKVFQVLILKDENS
GPGELRDARPLVVSDRQYQSFIFRHSDMK-QLVTEPNNVMQNSYLLLDEELRFLDCSG-G
G-KVPSPSILDVGVYGAIAHSGFDQKTFVERGGVYKWKRERD-NQY
>EP01105_Mastigella_eilhardi|EP01105_Mastigella_eilhardi_P020268
--------------------------------------------VMKLHCSFSSHEN---
----------EKYGFPL--------------TVFTGTQKINFAGGEPFLPEGFLGELLRG
TKQEARV-TTSVVSNGGLVTERWLRDYGNCLDILAVSIDSFRAETLAAIGREKGAQRH--
IEHTQEIRRWC--EQYGVKFKVNTVVCSLNWEEDMTAGIVQLRPFRWKIFQCLQLLGENA
GKGALRDASELLVTAEQFRSFTTRNATGV-TTCPEDNSTMRDSYLLLDEHMRFLNCVN-G
T-KHATASILDVGVATALGEAGWDVAAFIQRGGKYEW---------
>EP01119_Soliformovum_irregulare|EP01119_Soliformovum_irregulare_P023313
QMIFTIVILSLFLEVLRTLNLLDGTEVVPSEPKIPISVNYHFTRRCNYSCGFCFHTAKSS
Y-EA--PDRDAKEGLRL--------------LKEAGMRKINFAGGEPFLKPKFLGELVRY
CKEDLKIESVSIVSNGSLIKNQWFEKYGKHLDILAISCDSFDEAVNKRTGRGNG--EH--
VSQMERIATMC--QKHEITFKINSVITAYNWEEDMSAKIAALNPKRWKIFQVLPLDGENT
GAG-ARDVTPFLITTQQFDAFRSRHQHLP-CLVPEDNSKMQNSYLILDEELRFLNCTN-G
G-KEPTESILKVGVSAALDQSGFDADAFHERGGIYDWTREAPTASL
>EP00598_Pedospumella_elongata|EP00598_Pedospumella_elongata_P011392
DTT----------------SIFRHQMGQKESTLKPIAVNYHFSRKCNYSCGFCFHTATSS
D-KL--PLDQAKAVILQ--------------LSQAGCKKLNFAGGEPFLPDDYLGEMVKY
AKIECRFESVSIISNARFIKEEWMREYGRYLDMLGVSCDSALETTNKAIGRGKG--DH--
TKHVKRAAELC--HKYKIMFKLNTVVNSFNLEEDMSALVNEIKPMRWKIFQVLGVEGENN
GVGAERDVGEFLISKEHFEAYVARHHTDQ-IMKVEDNETMQASYVLVDEKGRFLDCSE-G
R-KAPTRPILEVGVEAAWKEGGFDAQAFERRDGRFDWTNRRGVDMG
>EP00331_Platyophrya_macrostoma|EP00331_Platyophrya_macrostoma_P014111
MSPSIEA------------AQG-ATAEPQQPRNPFVSVNWHFSRVCNYACTFCYHVSPSA
A-HV--SIEDGCKAIAL--------------LAEAGMRKLNFSGGEPFLFPKALAAWCRF
AK-GLNV-YVSIITXGSKVTRAWLXENAAFVNMVGVSVDSCDEEVHRETGRGDR-RSH--
IGCALQVASWC--HELGIPLKINTVVTQQNVGDDMHELIEQLRPARWKVFQCLVIGGENS
GAD-ARDATSVAVTAEAFQAYVDRHSDA--CMVVEDNGTMRNSYVILNETLRFLNNGN-G
R-KEASRSILDVGVAKAFEDVTFDAESFQKRGGAFFETSD---MEA
>EP00301_Raphidiophrys_heterophryoidea|EP00301_Raphidiophrys_heterophryoidea_P007376
NSQYVVPKLALLLGVMRKISVNDDATNRNSNSKHFLTVNWHLEKDCNYKCKFCYAHFRET
QQNL--TKNEGFRLLEA--------------FAKKGFYKVNFAGGEPLLNS-NLGAYLKH
ASS-IGL-KTSIITNASKMTATWLTSFGRYIDQIGVSCDSLDDSINQDLGRGFG--AH--
VQVTKRAFHRI--KSKAIKVKLNTVVMKPNYMENWSDFIKQCGVTRWKIFKILRIEGEND
Q------YDQLAISDDQFQLFVDRHNEGV-VMAPEDNDEMTTSYMMVTPDGMFYQNTG--
--YVRSQSILDVGINAALDQVGFEYSKFQARGGEYEK---------
>EP00573_Skeletonema_grethae|EP00573_Skeletonema_grethae_P003129
MVVMVT------------------LTSAYNNPSRVKSVNYFISRECNYNCKFCFHTQTNT
R-KL--STGRAKLGLQL--------------LQHSGTEKINFAGGEPFLNPALLGELCQY
AHEECGM-AVSIISNGSLIRPDWMERYGQYVDILGVSVDSFDPETNALIGRGTGTNQH--
VTRVLKVREMC--SKHGILFKMNTVVCSLNHQEDMNKYVTTLDPYRWKAFQCLILKGENS
GGNDINDARELQVTRGQFDAFIQRHSEQN-ALIPEPNTVMQNSYLLLDEELRFLDCSD-N
G-KIPSQSILEVGVDRALAQAGFDEEMFQKRGGIFEWTRTRD-GGN
>EP10057_Bacteria_all|Thiomonas_sp._FBCd_DSM_25617
MS---------------------------AASAQITALNFHVWQPCNMACRYCFAQFDDQ
V-PQ--KQELRERALEA--------------AASAGIQKLTLVGGEPTLCP-WLKDLLEA
AIT-RGM-VTMIVTNGTKVDEAWLQRHAECLNWAAVSVDSLDAGTNSRIGRAGS--DR--
-DYYGKLFRLL--NAAGIRTKVNTVVSAQNWQEDFVPFLSKARPERWKIFQALHIRGEND
SA-----FPEFSVSIEQFQSFIERHEKT---IAAEGSDDMLGSYLMVDP--RFVTNIG-G
I-YAYSKPIWDVGWKAAIAEAQFDSKKFVERGGIYNW---------
>EP00582_Thalassiosira_oceanica|EP00582_Thalassiosira_oceanica_P012602
IGGVAR------------------APAPHRPPPRPQAQDL-QSRGLKGKTKITG-RVLNT
N-KL--GLGKAMLGLQL--------------LRQAGTEKINFAGGEPFMNPELLGELCRH
ANEDLGM-AVSIISNGSLITRDWMDRFGPFVDILGISVDSFDPATNAAIGRGEDRNHH--
VNRMLRVRDLC--AQHEVLFKMNTVVCKFNHDEDMNEYVTRLDPYRWKCFQVLLLNGENA
GG-DLRDARDLVVTRDEFDAFITRHSSQP-MLIAEANDVMQNSYLLLDEELRFLDCSD-N
G-KVPSRSILDVGVENALAQAGFDDSMFHKRGGIFEWRRDRNEDVN
>EP01006_Ploeotia_vitrea|EP01006_Ploeotia_vitrea_P039895
MSSLEIPLILFAVSALGL-LR-LYRYWRDRTPFVPLSVNFHMTRKCNYSCGFCFHTDNKS
Q-PA--PLEDAKRVILQ--------------LKAAGMKKLNFSGGEPFLYR-GLGELVRF
SKEEAKLDSVTIVSNGSLITEQWFDKYGQWLDILAISCDSFNPETNRTIGRQKTDRDH--
VIRLKRISSWC--DKFSVMFKVNTVVNTHNVEEDMSTEMSFLKPVRWKLFQCLLIDNENN
KPDAVRDARPFVVTKDAFDNFVTRHRKSL-NIVPEDNTTMKDSYLIMDEKLRFLNCTS-G
S-KVPGKPILQVGLAVALAEAGFDQKSFTKRDGDYMWSRSNNDVEF
>EP00571_Detonula_confervacea|EP00571_Detonula_confervacea_P001091
LLLISVLLLSVVPSSTSIVTTSSISLLKDPAAQKVRSVNYFISRSCNYKCKFCFHTAKTS
H-HL--ALEQAKLGLEM--------------LRKAGTEKINFAGGEPFLQDQLLGELCKT
SH-ELGL-AVSIISNGSKITQKWMEQYGQFVDVLGVSVDSFNPLTNAAIGRGGN-NEH--
ISRVLNVQNLC--SKFDITFKMNTVVCSLNWEEDMNQYVRQLDPKRWKVFQVLILEGENS
GGGDLRDARALQVTDEQFLSFVHRHQDNG-VLIPEPNNVMQNSYLLLDEDMRFLDCSS-G
G-KVPSDSILKVGVRRALEQSGFDENMFHERGGIYDWERDR--SQG
>EP00333_Tetrahymena_thermophila|EP00333_Tetrahymena_thermophila_P010704
MIGTYNTAIFCCITA----ISLTLIALIAQDKLFRESINYHFTRQCNYACKFCFHTAKTS
F-VL--DEENAKKGLKM--------------LKESGMKKINFSGGEPFTKP-FLGNLVQY
CKEQLNLESVTIVSNGSLITEEWFKNFGKWLDIIAISCDSFDEQALADIGRRANKKTH--
IDQMYKIRDWC--YKYDVLFKINTVVTSRQYNEDMNIYIQQLNPYRWKVFQCLLIDGENA
GANALRNAEQMVVSKEQFDQFISRHKA-----VAENNEDMKDSYLILDEQMRFLNCQN-G
K-KEPSLSILDVGVEAALDKSGFDHKAFIRRGGKYVWSKE---LEW
>EP00037_Helgoeca_nana|EP00037_Helgoeca_nana_P013984
MLGQILD----VWVALVVVAVQVFRTATAADGPKPTSVNYHFTRLCNYSCGFCFHTNSSP
F-VL--PIDEQKRGLQL--------------LANAGLKKLNLSGGEPFLIDGRVGELARY
AKETLKLESVTIVTNGSLVTSEWFEAYGRFLDILAVSCDSFDAETNTTIGRTFKNRDH--
LETLRDVCVWC--HEHEVLFKLNTVVNTYNKAENMSEGVRSLGDIRWKIFQVLPITGENA
GPGAIREVDKFLITDDEFQAFLQVHRDAD-IMVDEDNAKMQNSYLILDERMRFLDCTE-G
G-KKPSGSLLDVGVAAAMNQSGFDEAMFFKRGGEYKWSKDRSALEW
>EP00852_Chlamydomonas_schloesseri|EP00852_Chlamydomonas_schloesseri_P003164
TRAAGSTAY-V-AGSAPRVHASTAAPRLQQPEQLPPTVNWHLEPRCNYHCKFCFATFSDI
P--A--VVKDADLLLAL--------------LAAAGVSKVTFVGGEPLLHP-LLGELIAG
AKA-TGL-VTSLVTNGSLMTEEWLRRMQGHLDWLAFSVDASDDALHAALGRRETTGGH--
LARVEALWAVA--QGLGYRLKLNTVVTAPCLDDGMVQLVGRLRPERWKVFQVLPITGQTQ
PE----HVAPLLTSEAQFADWVSVP------LVPESNSHMHGSYAMLGA--RFYQDVD-G
G-YEYGTSILKAGGEAAWGAPAFRAEAFVTRGGVYEWGG----EAW
>EP00434_Breviolum_minutum|EP00434_Breviolum_minutum_P005781
MVADRVQ-LTCAYHALRILLVKVQELKMAAAPLIPKSVNWHYTRQCNYSCKFCFHTAKSS
F-FL--PMKESKECLSR--------------LQLCGMEKVNFSGGEPFLQAKELGELVRF
CKVELKV-SVSIVSNGSLINRSWMKQYGKFLDIIAISC-SFNEETNMKIGRGKG--AH--
INQLYQIKEWC--HEFEVGFKINSVINAHNVHEDMSEALARLQPMRWKVFQCLLIDGENA
GEDALRDAQSLTIPDKSFQEFLERHADID-VLVPESNSAMKNSYLILDENMCFLNCTG-G
A-KRPSPSIRKVSVSTALAEAGFDEEEFVKRGGIYDWELKGSGLNA
>EP01029_Cantina_marsupialis|EP01029_Cantina_marsupialis_P022694
SMSK-----------------------PLQQIFQNLSINYHFTRSCNFDCVFCFHKTGNP
N-ML--DVDQAKKGLER--------------LFDSNLSKINITGGEPLLHMKPLEELLKF
CKED-QIPYISIVTNGSLLNERRLEKIGDYLNCVGVSIDSFNDETNRLIGRKSI------
--DAKRISEIL--DDRDIAFKVNTVVSAFNKEENFHNQMQELKP-RWKCFQAITVPGEND
GI----DVPNFQVCDEDFFGFINRHSEFN--PVVETEEIMENSYLILDEQMNFLR-----
-----SKSMLDITVEELSDI--FSYDDYIKRDGFFSNS-------E
>EP00120_Capsaspora_owczarzaki|EP00120_Capsaspora_owczarzaki_P005806
MLKHLFA----SYIALVVVGVFYMRNRLRPSLANVVSVNYHFTRQCNYSCKFCFHTAKTS
H-LV--PIEEACRGMKL--------------LKEAGMRKINFSGGEPFLIRGQVGQMVRY
AKETLQLESVTIVTNGSLVTEEWFEQYGQWLDIMAISCDSFDEGTNELIGRANAAARQ--
VEVAYRVQELC--GRFGVKFKLNTVVNTHNVNEDMTEHIARLQPARWKVFQCLLIDGENA
GGQ-LRDARALVITDDQFAAFLARHKA-----IAESNSVMRNSYVIVDEYFRFLNNVN-G
S-KEPSMSILDKGVQGAWGKTVFDQAGFVERSGEYEWTRLAETELS
>EP00119_Amphimedon_queenslandica|EP00119_Amphimedon_queenslandica_P002676
MATCCIFR----------------FEPWKKTATRPESVNYHFTRQCNYQCGFCFHTAKTS
F-VL--PLDDAKRGLLM--------------LKEAGMCKINFSGGEPFIHQKYVGELVRY
CKEELQLESVTIVSNGSLIKEEWFQKYGRYLDILAISCDSFNEDTNYTIGRRQGNKSH--
LSTLKPIEGWC--RAYRVAFKINTVVNIHNWEEDMSSEILELNPVRWKVFQCLLIGGENV
GPDAKRNAESFVILDHQFQSFLKRHQNVK-QLVPESNSMMRDSYLILDEYMRFLDCTK-G
R-KDPSKSILDVGVANALKFSGFDEAMFLKRGGKYTWSKRDMKLEW
>EP00599_Poterioochromonas_sp_BG1|EP00599_Poterioochromonas_sp_BG1_P011002
ALVTAYILXA----------AVXGKEXEIQRPEKKIAVNFHFTRQCNYNCGFCFHTAKTS
H-VE--SEENCKKILRS--------------LRDAGFRKINFAGGEPFLEP-LLGALCKY
AKIDXRFESVSIISNGSKCQESWFEXFSDFVDILGVSCDSFNEEVNVQIGRGKG--NH--
LKAVKNVADWC--RKYKIQFKLNTVVNSFNVLEFVGRF-SKF----------XPLDGENT
GXKSLRSVEKFLISNEAFQAYVXRNQGRK-IXKVESNDIMKSSYVLVDEYGRFLDSSK-G
G-KEPTCSILDAGVDAAWEQLGFDASSFFARDGDYCWSSNKLIDLG
>EP10057_Bacteria_all|Composite_genome_from_Lake_Mendota_Epilimnion_panassembly_MEint.metabat.6813
IMQ--------------------------TKTTRIPAVNYHLWQACNMRCKYCFATFQDV
K-KS--GHLPLDKSLEQ--------------LAQHGFQKITFAGGEPTLCP-WLDQLIIH
AKQ-LGL-TTMIVSNGTGITIDKLNQWKGYLDWITLSIDSVKTETHNNIGRTQI--N---
---YMNLISLI--KQFNFRFKINTVVNRYNYQEDLSGLINSSEPERWKIFKALQVDGQNS
EK-----FKEIQITDEEFKEFLSINQSA---AVVEDNEDMRGSYVMIDP--RFYDSTK-G
F-HTYSAPILEVGISKALSMVDINDEKFKKRGGFYSW---------
>EP00697_Spironema_sp_BW2|EP00697_Spironema_sp_BW2_P015836
STQSTWLWFLLLF-------ASVVIWKVVFPKNKLRSINFHFLRRCNYKCQYCFHDGPPT
--KL--SKEDIFRGLCM--------------LKEAGCVKINFSGGEPFMQHRLLGEMVDF
CKQELKM-VTGVITNSSRTTKEWMERHGRNLDWFGVSIDSFCESTLREVGRVEGNKLT--
IDHFLNIKRMC--EETGTRFKVNTVVSNLNVAENMVREIRELAPLRWKVFQVLKIRGENS
DSN-SRSCNPCKVKNEQFQQFIDRHKSGC-NPIAENNQTMRNSYVILDENLCFLNNGE-K
G-KTPSQSILNVGVHAAFNEV-FDETAFVNRKGDFKR-------RI
>EP10057_Bacteria_all|Alteromonas_sp._Mex14
MKIIER------------------K---TNGDIKELVINWHITEACNYKCTYCFAKWGKP
N-ELHRSLESIEKLLDELASHFIKGSSSFKEKLGYESVRLNIAGGEPMMLGSTFSIVLML
AKQ-KGF-QTSIITNGSYLLNEKFDIPKNTLDMVGISFDSQDYYTRQRIGRVDRKGNSLS
SDELKLALSKLEKTQKGIKTKINTVVNQFNWQEDFSSLISEIKPYKWKVLHVMPYGDD--
---------DLLISNGQFNSFVEKHLGRDLPVYAESNLAMTESYLMIDPKGRFYQNSS-G
G-YKYSECINDVGAGKALEQINFNHAVFIARYFPVEGIS--IVENE
>EP10057_Bacteria_all|Vibrio_11_rumoiensis_1S45
MSTTNTT--------------N--ETASSHSQLNELVINWHITEACNYNCTYCFAKWGKP
N-ELHRSLDAIEKLLDKLASYFIHGDPEIKRTLGYQDVRLNFAGGEPMLLGSSFSTALGL
AKQ-KGF-KTSIITNGSYLLRSRFELPPNTLDMVGISFDSQQHLVRRELGRIDRKGNSFN
IDDLKLAIQHLSHTQKGLKTKINTVVNVLNWEEDFSPLISTMSLDKWKVLQVMPTGKS--
---------DLLVSDEQFSSFVERHSGKGLPISAESNNTMTESYLMVDPNGRFYQNSK-G
M-YSYSERITDVGVETALNQINFNCNRFKSRYYAGKPSN--ICGEV
>EP00984_Skeletonema_dohrnii|EP00984_Skeletonema_dohrnii_P020947
IITA-MTSMT----PL---LAVSAFNTSP-PPNRVKSVNYFISRECNYKCKFCFHTQKNT
N-KL--GIGNAKLGLQL--------------LQHSGTEKINFAGGEPFLNPQVLGELCQF
AHSECGM-AVSIISNGSLIKSEWMDRYGQYVDILGVSVDSFDPATNALIGRGTGTNQH--
VSRVLKVRELC--AQHGILFKMNTVVCSLNHREDMNEYVTTLDPYRWKAFQCLILQGENA
GVNDLNDARGLQVTREEFDAFIQRHSEQS-ALIPEPNTVMQNSYLLLDEELRFLDCSE-N
G-KIPSQSILEVGVERALSQAGFDDDMFQKRGGIFEWTRDR-GDNN
>EP00323_Chrysochromulina_tobinii|EP00323_Chrysochromulina_tobinii_P008420
NAQYALPKLALLLGAMRHTTVSEGTPVLSEGTPRLLTVNWHLEKHCNYKCSFCYAHFADV
VKGL--EKADGIKLLRS--------------LRDAGFFKVNFAGGEPLLNQ-HLGEYVKA
AKE-LGL-KTSIITNASRLTATWLESYGPFLDQIGVSCDSLDDQVNKEMGRGFG--NH--
VAVTERALRRV--HGLDVKVKLNTVVMRQNHFEDWSDFIVRNGVQRWKVFKVLRIEGEND
K------FEDKAVSDVDFEAFVARHKRGV-VVAAEDNDAMTLSYVMVTPDGRFYQNTD--
--YTYSEPVLAVGVDEALRQTGFDYEKFVDRGGAYRL---------
>EP00209_Acetabularia_acetabulum|EP00209_Acetabularia_acetabulum_P000941
QRTEFLSQF-L-PREL------QPATLSPIATQVPISVNLHLIKTCNYKCKFCFATFEDI
GPSL--PLQESIELLNL--------------LKQAGTKKVNFVGGEPTIHR-DIKPLMEH
SRK-LGF-TVSIVSNGSYLNQ-VLDTHADCIDWVGLSVDSADEAVQAELGKGW-------
------------------------------------------------------------
------------------------------------------------------------
---------------------------------------------W
>EP00851_Chlamydomonas_incerta|EP00851_Chlamydomonas_incerta_P013878
TMAVGAAAA-T-AGGDPRPHHAGDA-APPPSQPLPPTVNWHLEPRCNYHCKFCFATFAEI
P--A--VVKDAELLLAL--------------LAAAGVSKITFVGGEPLLHP-LLPQLLAA
AKG-AGL-VTSLVTNGSLVTEDWLRRMQGDLDWIAFSVDASDDTLHAALGRRETNGGH--
LARVERLWAVA--QGLGYRLKLNTVVTAPGLGDGMVALVGRLRPERWKVFQVLPITGQTQ
PE----HIAPLLISHTQFTSWVSAP------LVPESNANMHGSYAMLDA--RFYQDVD-G
E-YSYGPSILRAGSEAAWGAPAFRAEAFATRGGVYEWGSGPAHLEW
>EP10057_Bacteria_all|Marine_group_II.A_Euryarchaeota_archaeon_SCGC_AG487_M08_contamination_screened
MQ--------------------------AQQNNAPAAVNWHFWPWCNYACKFCFASFEDI
G--D--RL-GKEEALAM--------------LAAAGAEKITFVGGEPTLCP-YLGDLVIA
AKK-ADL-VTCIVSNGSGLTEQFLSEYSPYIDWIGLSIDASNDDLHEQIGRKDLQSHH--
LELSKIVWGRC--QSFGIRMKLNTVVCSVNKDDTMLELVRQLRPGRWKIFEVLPVAGQND
EF-----IEGLVLKDGEFDTWLSRHKDQ---FVPESNDLMRGSYAMLDA--RFYSNVD-G
R-HQYASPILDVGVEEGWNETRFLEERFIERGGIYDW---------
>EP01084_Bolivina_argentea|EP01084_Bolivina_argentea_P160980
-----------------------------KKKKEQFIVNYFITRGCNYQCKFCYHTPKTT
F-KL--GLEDAKRGLKI--------------LADHGMSKINFAGGEPMLENRYVGELAKF
CKTELKTETVAIISNGSLITEKWFKTYSTFIDILSISNDSFDPNILLKIGRISVKNFH--
LKQLRKIKVLC--QKYAVAFKIITVVQEDNKHENMVKDILNLNPIRWKLFQCQIIEGEND
G---LRDANNMIVNDEDFNRFYEIHKS-----------PVSNEYLLIDEYFRVLD-----
----PSRS-LDVGLRNALL--NFDEKQWKDNG-DFRFE-----IMH
>EP01106_Pelomyxa_sp_JSP|EP01106_Pelomyxa_sp_JSP_P017052
MKPSHSQQ-----------RAEGTEEEEGSVPTTPVSVNYHMTRACNYGCRFCFHSAPAA
PPRP--PFGDAARGLRL--------------LAEAGMRKVNFSGGEPFAHPQLLGELCRY
ARGELGV-AVGVVTNSSLVTDEWMCEWGRFVSVMGISVDSFCDETNREIGRGGGSTPH--
AECVRRAAAMC--ARHGVRVKLNTVVMSANAREDMTSPVAAIAPCRWKLLKLLPLAGERV
E----QNARALAVTDAEFGGFVRRHAA-----VVEDNDVMRDSYLILDERMHFVDCST-G
A-KVPGPSILDVGVRAALAPIRFDSDRFVRRAGIWFWSA------L
>EP10057_Bacteria_all|Marinomonas_2_sp._MWYL1
MKTSISNTAN---------SNALVSQDLNAHTATDLVINFHMTESCNYRCSYCYATWDDL
E-ALHRLSGQVESLLQNLADYFLQ-PNPLQAEMGYQNVRLNFAGGEPMLLGQRFLDAVKF
ANQ-VGF-RTSLITNGHYLTNDILDELAPSLDVLGISYDTADHALAQGIGRVDRKKRWIA
AEQLMQMCSRYRSLNPTGILKLNTVVNAVNCNDSLLDLMGEIKPNKWKLLRVLPVHDH--
---------QLTITQAEYQGYVQRHSALSRIIVEEDNEAMTHTYLMINPEGRFYQNSD-A
G-YIVSDSILTSGVEQALSQVPFNVSGFKQRYQLIP------SVTV
>EP10057_Bacteria_all|Chryseobacterium_2_sp._Leaf201
M-------------------------------TTIPSVNYHLWEPCNMRCKFCFATFQDA
K-KG---HLAREQSVRQ--------------IGISGFEKITFAGGEPTLCP-WISDLIST
AKD-SGM-TTMIVTNGTRLDDDFLMRNQGKLDWIILSIDSIDDGINISSGRGKR--TV--
-EFYKNLIDRI--KDFGYQLKINTVVHQLNYRESLTDLIQYAQPERWKVFQVLPIKGEND
EH-----IDEFVIGKEQFDHFIAAHKDI---MVTEDNAEMKDSYVMIDP--RFFTNKK-G
L-QEYSRPIMETGVEKAYGQMDYNYEKFIKRGGLYQWQP------A
>EP00045_Choanoeca_perplexa|EP00045_Choanoeca_perplexa_P019518
MASAAK----------------LIKSSFHPSWGYPYSVNFHFTRKCNYNCHFCFHTEINS
K-VP--PINEALNVLDE--------------FYAHGMNKLNIAGGEPLLYPKYVSEIVQH
AKQQLGI-TVSIVSNASRVKEAWLSEHAELIDYFAISCDSDNDDINAAIGRGKEQSQQ--
TERIRRAAGLC--HELGIALKVNTVVMSKNHHLDMSAFIKELQPKRWKVFQVLVLDNENS
GDETIRDASHLAVSNDDFDAFIARHEALI-KLVPESNDVMQNSYILLDEELRLLNCSS-G
S-KKPGKPVLDVGIEAAMKAAAFDHSAFVSRDGYYN----------
>EP00906_Rhabdomonas_costata|EP00906_Rhabdomonas_costata_P032373
ALIAALIYLSVML-EL---IKGVASAGHRRLKDSLKSINWHLLRQCNYNCAFCYHVTHEN
T-RL--RLEEAKRGLRL--------------LAKSGMEKINFSGGEPFLCP-YLGVLCKF
CKEEATKVYVSIITNGSLVTERWIKEFGRHVDMIGVSVDSCSDDKHRELGRWSEKKGH--
ISKALQVSEWC--HQYGIRFKVNTVVNIMNADDDMTDLIRKLRPMRWKVFELLVINGENT
GDA-KGDAPLLKPSNGQFQSFVKRHEAEG-LMIVENNSVMRNSYIIIDEQMRFLDNAS-G
G-KVPSQSILDLPVALGFEGVTFDSDSFRERRADFEASSG--DIEA
>EP00448_Togula_jolla|EP00448_Togula_jolla_P007577
AVLEVLKAASRAYAKLRLKELCEQVTQVIETRAVPVSVNWHMTRECNYKCAFCFHTQLNS
F-FL--PMEKAQRVLRG--------------LEALGMRKLNFSGGEPFLHPKELGELVMF
CKRELHLESVSIVSNGSKITHQWFKRFGPFLDILAVSCDSFNEDTNVKHGRGQG--NQ--
IQTLRNIRDWC--KEFSVKFKLNSVITSLNWSEDMSEKVQELQPDRWKIFQCLLIEGENM
GEG-ARDAGGLAISLEKFNVFLELNREFD-VMKPETNSTMMNSYLILDEHMRFLNCTT-G
M-KVPGKSLLSSSVASAVEHAGWDLASFSARDGYYNWSR-------
>EP00579_Thalassiosira_antarctica|EP00579_Thalassiosira_antarctica_P021987
LLLPLGF--------LPVLKSSSSSSSTTDDIVIPRSVNYFISRKCNYSCKFCFHTAKTS
Q-AL--PLEKSAEGLRM--------------LADAGTEKINFAGGEPFLHSILLGELCRI
ASDELGL-AVSIISNGSKITAEWMQMYARYVDVLGVSVDSFDKETNAAIGRGGE-NGH--
VRRMMQVRDHC--YKHNVMFKLNTVVNSLNWEENMNAQIAALDPVRWKVFQVLLLEGENT
GDGDLRDARDLCIEREKFDAFVNRHSGRK-QLIQEPNDVMQNSYLLLDEELRFLDCSG-G
G-KVPGRSILDVGVDTALMDAGFDSNMFNEEGGFLRWKTNIPEGNV
>EP10057_Bacteria_all|Olleya_namhaensis_DSM_28881
MKNKITLHI-N-AFVASRITSPQAIKHYQECNAAIPSINFHLWKACNMRCEFCFATFEDV
V-RD--GHLPEAEALEN--------------IAAAGFEKITFAGGEPLLCK-WLPSLIKK
AKQ-LGM-TTMIVTNGSKLTDAFLKANTAYLDWIAVSIDSLEDENNIKIGRGKT--SK--
-AFYYDLVDTI--KMYGYGLKINTVVNKVNYKDNLTEFIEYANPQRWKVLQVLPIEGQND
IK-----IDKFKITTAEYNYFLTTHEDT---IVPESNDEIKGSYVMVDP--RFFDNAE-G
T-HNYSKPILEVGVQEALKTMNYDLEKFLDRGGVYDWDK-----NQ
>EP00067_Danio_rerio|EP00067_Danio_rerio_P003245
MVTSLLMQVQSFFLALLRAPESKQKEGSRAPFTTPSSVNYHFTRQCNYKCGFCFHTAKTS
F-VL--PIEEAKRGLRL--------------LKEAGMEKINFSGGEPFVHQKFLGELVLY
CKQELQLPSVSIVSNGSLIRESWFQKYGDYLDILAISCDSFIEETNQLIGRAQGRKSH--
LDNLHKVRNWC--REYKVAFKINSVINTYNVEEDMTEQITALNPVRWKVFQCLLIEGENA
GENSLREAEKFVISDQQFQDFLERHQSIQ-CLVPESNQKMRDSYLILDEYMRFLDCRE-G
R-KDPSKSILDVGVEEAIKFSGFDEKMFLMRGGKYVWSKADMKLEW
>EP00768_Dysnectes_brevis|EP00768_Dysnectes_brevis_P008228
--------------------------------MKPHSVNIHLTRLCSFSCRFCFHSINKP
D-LP-----GLTTVIKE--------------LAKAKCRKINYAGGEPSLF---LPELLRT
SKE-SGIPVTSVITNGHYITREWLVRAKPYLDILGISFHSASRGTAEEMGFRARTHTV--
IQHALDLSRWC--HELGIAFKVNTVVNACNVDEHLAPFIARLNPCRWKVFQVLPLGDEVD
--------KSLLVSRHQFEGFVARQSHDL-PMIPEPNEVMQNSYVLIDHRGRFLDCGQ-G
S-KRVGPSIVEVGLQKAFE-TVFDHRAFMERDGLYERGPS--AVDM
>EP00439_Symbiodinium_sp_Y106|EP00439_Symbiodinium_sp_Y106_P083019
GIWRSIEVLARAYAALRLLKVISSAREEFRASPVPLSVNWHYTRQCNYTCGFCFHTAKTS
F-FL--PMDEAKQCLRR--------------LQWAG----MQNGGEPFLHKKELGELCRF
CKEDLALESVSIVSNGSKITGDWIRKHGSYVDILAISCDSFQEEINLKIGRGKG--SH--
LQQLEQIRQWC--EEADIKFKVNTVVNAMNINEDMGDMIRRLNPVRWKVFQCLLLEGENA
GEEALRNARRLTVSSEAFQGFLDRHSRID-CLVPEDNKKMKDSYLILDEFMRFLNCTG-G
A-KTPTASLRDVPVISALKGAGFDSKMFHTRGGVYDWTRQRGLLRT
>EP00801_Mesodinium_rubrum|EP00801_Mesodinium_rubrum_P005557
NIDYKYPSI-------Q------KTFDRSKNPKKLLTINFHLEKYCNYKCKFCYAHFDNL
ISQL--NLSDGKALISS--------------FHDFGIYKVNFAGGEPLLNH-NLGEYIIH
AKN-QGL-KVSIISNASRMTKKWIHNYGPYIDQIGISCDSLNDQVNRNIGRGYG--DH--
VKITSRAIKRV--EDKNIQIKLNTVVMQHNWREDWTEFILSHNIKRWKIFKILLIEGEND
A------YNESKIDDGMFQSFISRHTKCNVDVIGEDNDDMTNSYLMVTPDGKFYQNKD--
--YIYSENILDVGIEKAFDQIKFDYDKYVSRGGKYAL---------
>EP10057_Bacteria_all|Candidatus_3_Heimdallarchaeota_archaeon_LC_3
--------------------------------MNLISVNIHLTRACNYRCKFCFAHFNK-
-GVL--SFDDWKFIIDQ--------------LFLHGTEKITFVGGEPLLYH-DIEKLLKF
THE-KGI-TTCIVTNGSLIREKFLYDNNQNLDWIGFSIDSSNENTERLLGRNSN--AH--
INYILGLIPLI--KQLGIRIKINTVITKLNWKESMQSLMKELNPDRWKVFQVLHIFGEND
A------LKEYSVNEKEFNHFINNHKNLN--PIKETNCDMRGSYIMIDNKGRFFDNTK-G
Y-L-RRSPIIEVGMKNAFKEISFSSVKMKKREGIYDWS-------H
>EP10057_Bacteria_all|Bacteroidales_bacterium_Bact_07
M-----------------------------TSEVIKSVNWHITNRCNYACSFCFAQNIGK
H-EM--SFEEGKILLKK--------------LSDSGIEKINFAGGEPLLHP-RLPDYCKE
AK-NLGM-TVSVTTNGSHLDQNMVSQLAGSVDWIALSVDSCLDTVEAAMGRGRG--EH--
VTNALNAAALV--HEAGIHLKVNTTVTSLTWQENMHPLIRMMKPDRWKVMQMLVINGEND
T------SIGLCVSSAQFREFAERHLGPV-YPVFESVDDMEGSYFMITPNGQVKSDVG-I
T-LYELDDILEQGVDKL-----VDSDKYLDRGGIYDWKGKEM-RIT
>EP00079_Xenopus_tropicalis|EP00079_Xenopus_tropicalis_P010319
MLEMLSA-VWGNF-KF-LLPLTRKPEPEDGTKVKPTSVNYHFTRQCNYKCGFCFHTAKTS
F-VL--PIEEAKRGLTM--------------LKAAGMEKINFSGGEPFLQERYVGKLVQF
CKEELKLPSVSIVSNGSLITERWFKLYGEYLDILAVSCDSFNEDVNKLIGRGQGKKNH--
VENLLKIRQWC--QDYNVAFKINSVINRYNVDEDMNDEISLINPIRWKVFQCLIIEGENA
GEEALRQVETFIISNKEFKGFLDRHRNIK-CLVPESNEQMRNSYLILDEYMRFLDCRN-G
R-KDPSKSILDVGIDNAIQFSGFDEKMFFKRGGKYVWSKADLRLEW
>EP00918_Siedleckia_nematoides|EP00918_Siedleckia_nematoides_P078928
LFVVLLCLISSGTSFLRYALSAANIGVADVVPNHPLVVSYMFSRQCNYKCKFCFHTAKSL
E-SP--SLGDSFAAIDM--------------LRKGNFQKISFCGGEPFLSK-DLGRMCRH
AKEVVGFPSVSIISNGSKITEAWLAEFGKYVDILTVSCDSFDRETNRLHGRKK---DT--
LEHLTNVVSWC--KQFDVRFKLNSVITKLNYREDMAANVMKINPMRWKVFQVLLIEGENT
GGD-LRDARDLVVTPEEFDEFVSRHSGVA-QMVPEKNEEMKDSYVILDEKLRFLNCQS-G
R-KVPTRSIMDVGVAEALNEAGYDHAAFLRRGGAYEWRKSNKVKCK
>EP10057_Bacteria_all|Planktothricoides_sp._SR001
--------------------------------MQPISVNFHLCNNCNYHCDFCFATFRDV
TEYL--TLNEVKQILLL--------------LHSAGTKKINFAGGEPTLHP-HLGEILAE
SRR-LGF-VTSIVSNGARIPE-LLERYGSDIDWVALSVDSASEVIQKQLGRGNG--DH--
VRNSIALFDLL--HQKGIHTKLNSVITRLNFQEDMSEFVRRVRPERWKVFQVLPVDGQND
GS-----VEEMLISPQEFNQFVKFHQNQL-QPIAESNELMKDSYVMIDPQGRFYNATM-G
R-YLYSSKILEVGVDAALDQVGWNVANFLARGGVYAW--------E
>EP00151_Rhizophagus_irregularis|EP00151_Rhizophagus_irregularis_P001851
MHHQ------------------KIK-LSQNNKKVPLSVNYHFTRKCNYECGFCFHTAKTS
Y-LA--PIEDAKSGLRK--------------LADEGMKKINFAGGEPFLYPKYLEELLRY
CKQVLKVESASIVSNGSKIKYEFLQRNKDYIDILAISCDSFDESVNKKIGRGTG--KH--
VEKLSDISRWC--REFGIKFKLNTVVNAYNKSEDMNENILKIAPFRWKCFQVLILENENG
GEGTLRDAREFVVTDQEFEEFIQRHSKQK-CLVPEPNNLMKNSYLILDEYLRFLNCTN-N
E-KTPSESILDVPVEKALMQAGWDQEAFIGRSGIYDWSKQPSELEW
>EP00450_Noctiluca_scintillans|EP00450_Noctiluca_scintillans_P003478
ALVEELR------VALNILSIIEKR-VGWKEEVTPTSVNWHMTRLCNYSCKFCFHTSISS
A-FL--PMQEAKECLVK--------------LRAAGMKKLNFSGGEPFTYPRELGELCRF
CKQSLRLESVSIVSNGSMIHKKWFQSFGEFVDILAISCDSFNEETNKKIGRGKG--MH--
LKQLKRVRQWC--DEYGIPFKINSVINAHNVDEDMCAAIMELRPIRWKVFQCLLISGENV
GGDALRDARSLVIPDEQFHDFLQRHQCVP-CIVPEDNLRMKNSYLILDEELRFLNCTG-G
A-KTPSESIRDVSVTRALQQAGFDAQMFVERGGIYTWRRLSDDFGV
>EP00102_Acyrthosiphon_pisum|EP00102_Acyrthosiphon_pisum_P014761
MAISATQLMESVW-NV-VCAAT-NRTASVDEPAVPLSVNYHFTRQCNYSCGFCFHTAKTS
F-VL--PLDEAKRGLTM--------------LAEAGMKKLNFSGGEPFVRDGFMGELIKY
CKTELGI-SISIVSNGSLIQEKWMRQYGEHVDMLAVSCDSFNADTNRMIGRQQGRTDH--
VAKLYQVREWC--GQHKIAFKINTVVNTYNVNELFAEHIDRLRPVRWKVFQCLLLEGENA
GEGALRNAARFYVTDEEFNGFLRRHAEVQ-MLVPENNNAMRDSYLILDEYMRFLNCRN-G
K-KEPSASLLDVGVQHALRGSGFDEQAFLERGGVYLWSKQQMELEW
>EP00403_Amphidinium_massartii|EP00403_Amphidinium_massartii_P017775
SMKAIATT-SASAVATAALVITARKKKASTKELVPLSVNYHFLRECNYKCKFCFHTDLRS
P-SV--ELDKAKNAIKM--------------LHDAGMKKINFSGGEPFLRAKDLGRMCKF
AKD-IGVESVSIISNGSLITEAWMENWGTYVDILGISCDSFDHDTNEAIGRQGSGRKH--
MDQAFQVAEWC--LKYGIIFKLNTVVNALNVDEDMSEGLQRLQKLRWKVFQCLAIAGENT
GENAIRDVSSLLITDEKFQAFLNRHRK-----VHEENKLMRNSYLILDEKCRFLNNQD-G
A-KVPSRSILEVGVAAALLESGFEEETFYTRGGKY-WSR-----NM
>EP10057_Bacteria_all|Flavobacterium_lacus_CGMCC_1.12504
---------------------------------MITTINFHVIKACNYKCKFCYATFNDI
SKGI--SKENQFEIIKE--------------LANSMFKKINFAGGEPTLVP-YIDEFIIY
AKN-LGF-ETSIVTNASKINYDWIKNISPYLDILALSVDSLNEISNLKSGRGKT--VS--
KDKLIELAQAC--RQYGVNLKINTVVSQFNKD-ELTNLINELNPFRWKILQATKVEGQNE
KQ-----FDLTMISSTEFYNFCSKNKNDI-KTIEEPENLIQGSYLMVDM--RFYDSSK-G
S-HSYSEPILKIGLKSAINQVSVNSNKFVKREGNYKLNQ-----VA
>EP00098_Tribolium_castaneum|EP00098_Tribolium_castaneum_P020968
MLGDFDE-FFVFW-T--------VLVIKVNDQIVPKSVNYHFTRQCNYECGFCFHTAKTS
F-VL--DLDVAKKGLRM--------------LKEAGMEKINFSGGEPFIVKRYLGEMVKF
CKMALKLPSVSIVSNGSLITEKWFQSYGKYVDIMAVSCDSFNEETNKLIGRGQGSKNH--
LEQILKVRNWC--EKYNVLFKLNTVVNTYNQNEDMCEQVSRINPIRWKVFQCLLLEGENA
GPEALRNAERFYIDDATFESFLQRHESIK-SLVPESNTKMQNSYLILDEYMRFLDCTS-G
S-KVPSKSILDIGVENALKFSGFDEDMFKKRGGFYKWSKEAERLSW
>EP00058_Branchiostoma_floridae|EP00058_Branchiostoma_floridae_P023648
MTTVLAVVLAVFFRRV-N-SLPSGPRKTPPGTVVPTSVNYHFTRQCNYRCGFCFHTAKTS
F-VL--PLDTAKKGLRL--------------LVEAGMEKVNFSGGEPFIKDRYVGELVRF
CKCELGLPSVSIVSNGSLITEDWFGKYGEWLDILAISCDSFDEETNRRIGRHQTGKDH--
LRCLRQVRTWC--QQYKVAFKINSVVNRHNIVEDMSSEIMELNPIRWKVFQCLLIGGENA
GPAALRNAEDMVITDQEFDQFVRRHEQVT-CLVPESNEKM-----------RFLDCRN-G
R-KEPSRSLLDVGVKGAIQFSGFDEKMFFKRGGKYTWSKADLQLDW
>EP01043_Picozoa_sp_COSAG02|EP01043_Picozoa_sp_COSAG02_P016143
NTPYVLPKLALLLSVMRKVSTVDGTQDLTANTPLLLTANWHLEKTCNYKCKFCYAHFADE
ATNL--DEATGLRLLDA--------------MKDWGVFKVNFAGGEPLLNQ-HLGAYLKH
AKE-IGL-KTSIITNATKLTSTWLQSYAPYIDQVGISCDSLDDAVNIRLGRGSG--TH--
VAITERAFRRL--RSLGIKLKLNTVVTSQNHSEDWSNFIARNGVDRWKVFKVLRIEGEND
E------FDELDVTDAEFNAFRERHQ-----MVSEDNDEMTSSYIMITPDGRFYQNTE--
--YTKSQPILDVGMQIALEQVGFDYEKFQRRGGAYML---------
>EP00938_MAST03A_sp_MAST3Asp1|EP00938_MAST03A_sp_MAST3Asp1_P006521
M------------------------------KMIHTSVNYHFTMSCNYKCKFCFLNRP-G
F-PI--PFDEAKIGLKK--------------LRDHGIRKLNFAGGEPFMHPKLLGQMLRY
CKDELEFPVVQVTTNARLLNDDWMFEADRTLDMMTVSIDSFKDHISRSLGRGKG--DH--
TKYVKRAAELC--QTFDVDLKINTVVCRSNLNEDMRESISELDPFRWKVVQMYLVDGMNT
NDNPLHDATDLAITREEFETFIKRHEDVQ-CLQSEPNERFIRAYLLLNERMRFLSTSE-G
G-E--TDSILDVSVADAIEQCDFCSEKFIERDGVYRRNHCDGVAVD
>EP10057_Bacteria_all|Unclassified_Chloroflexi_bacterium_bin152
V----------------------------KIPTRIPSVNFHLWKPCNMKCGFCFATFQDI
G-QE--GHMPREEALEA--------------LAAAGFEKITFAGGEPTLCP-WLPDLISR
ARE-TGL-TTTIVTNGSRITGEWLDRVDGLLDWVAVSIDTLDPEKLKRLGRRDG--SE--
-YEYLHIADML--KSRGIRFKLNTVVTRSNYEEDLTGFVIEANPERWKLLQVLPIKGQND
TL-----VDNLLITEKQFACYVARNRSA---VIAESNDKMTGSYIMVDP--RFFDNMT-G
R-HVYSGPINEIGVEAALKEVSIDTEKFRLRGGLYDW---------
>EP01033_Poteriospumella_lacustris|EP01033_Poteriospumella_lacustris_P006177
MAK---------------------T-NAVTSSPELMAVNFHFTRRCNYSCGFCFHTAKTS
H-VE--PLERLLLILKH--------------LRDHGCKKINFAGGEPFLYP-LLGPMVQY
AKVVLGYESVSIISNASKITAEWFEEYGAYLDILGVSCDATDEDINVEIGRGKG--KH--
VDHIRRAARLC--QQHGIQFKINTVVNRYNHHCDMSAFINELKPMRWKVFQVLPLEGENI
GANVTRDVTRFLIADEEFQGFIQRNAGPS-ILKVEGNDVMQSSYVLVDEYGAFLDSSG-G
G-KVATQSLLDVGVDTALTQGGFNHDAFVARDGDYSWSRAAPSDLG
>EP00597_Dinobryon_sp_UTEXLB2267|EP00597_Dinobryon_sp_UTEXLB2267_P007571
MLLNFRRVISLLLYELHMTSIFNQLEIDSQTVPGKTAVNFHFTRKCNFECKFCFHAAHTS
S-IL--PREQRMSVLQQ--------------LYDEGAEKINFAGGEPFLPSYILGEMVQQ
AKQ-IGFSSVSVITNNSHVTAEWFAKYGRFLDILGISCDSLDAVTNFKLSSEV----M--
VSRLRSSAQLC--RDYGVMLKINTVVTSINYLEVMSDVINCLRPMRWKVFQVLPLEGENH
GQG-KQNVLPLVVSEEQFEYFVRRNS----IMKPENNRLMQASYLLVDEQGRFLDASL-G
K-KSPTRSIAEVGVRQAFREGGFHRDEFLERGGYYDWTR-----KG
>EP10057_Bacteria_all|Pseudodesulfovibrio_piezophilus_C1TLV30
MS---------------------------TVETLIPAINLFVTKHCNMRCRFCFGSCKMR
S-PL--SSQDQGVFVRQ--------------CHQQGISKITFVGGEPLLYP-KLKLLIRL
AHD-LGI-TTCVVSNGALLTKEWLREVSGMLDWIGISIDSLSVDTNWSIGRGVS--KL--
--VYEQLVDWV--HDYGMRLKINTTVCRWNHHEDMSSFYRDTNPHRIKMFQALTIDGVND
EE-----STKFSVSDEQFTHYVERHRQK---AVAEASNDMVGSYLMVSP--CFFDNTH-G
S-YRLSRPISRVGFSSAIKDISVNHTKFMDRGGMYRW---------
>EP00986_Skeletonema_menzelii|EP00986_Skeletonema_menzelii_P014830
MTITKTS-MM---------TSA-PTVTSAYNPSRVKSVNYFISRECNYNCKFCFHTQTNT
N-KL--PTGRAKLGLQL--------------LQHSGTEKINFAGGEPFLNPELLGELCQY
AHEECGM-AVSIISNGSLIRPDWMERYGEYVDILGVSVDSFDPATNALIGRGTGTNQH--
ASRVLKVREMC--SKHGILFKMNTVVCSLNHDEDMNEYVTSLDPYRWKAFQCLILEGENA
GVNDINDARKLQVTEKQFDAFIQRHSEQN-ALIPEPNTVMQNSYLLLDEELRFLDCSK-N
G-KIPSQSILEVGVDRALSQAGFDDEMFQQRGGIFEWTRTRD-GGN
>EP00539_Tryblionella_compressa|EP00539_Tryblionella_compressa_P010138
MAASAETGTSIAFAATT--TIASDKSSSNSTKMKKLVVNYHFHRRCNYSCKFCFHTSTNG
T-LA--DLSDAQRAMKL--------------LRDEGMIRVNFSGGEPFLQAKWLGAMCQY
SH-ELGV-TVSIVSNGSKITDKWMKQFGQYVDVLAISCDSFDPETLRKIGRKK---DH--
LAQLDRVRDWC--EQYNIIFKINSVICRANHHENMVGEILRLKPARWKVFQCLLIDGENA
GDDSLRDARDQVITKEEFDAFVERHREMT-ALVPEDNDTMRNSYLILDESLKFLNNQH-G
D-KRPSSTVLEN-VVQALRESGFDVSTFKDRGGEWPK--E---LEW
>EP00918_Siedleckia_nematoides|EP00918_Siedleckia_nematoides_P078925
M-----------------------------SPNHPLVVSYMFSRQCNYKCKFCFHTAKSL
E-SP--SLGDSFAAIDM--------------LRKANFDKISFCGGEPMMKPKELGKMVRH
AKEVVGFPSVSIISNGSKITERWLAEFGKYVDILTVSCDSFNRETNRLHGRKK---DT--
LEHLTNVVSWC--KKYDVRMKLNSVITKLNYREDMAANVMKINPMRWKVFQVLLIEGENT
GGD-LRDARDLVVTPEEFNEFTSRHKDVK-QMVPETNEVMKDSYVILDEKLRFLNCQS-G
M-KVPTRSIMDVGVEEALKEAGYDHAAFLRRDGQYEWSKENNVKCK
>EP00049_Salpingoeca_infusionum|EP00049_Salpingoeca_infusionum_P008800
ELTSNMVTLQTATAAV---VCTMALVHKRRAVTPATSVNYHFTRKCNYNCGFCFQTELSG
G-HL--ELPKAKHGIQK--------------LIDAGMKKINFAGGEPFIYPAFLGELCKF
ADE-QGV-FVSIVTNASKMRASWFERYGKHVRMIAVSCDSADDETNALIGRKTVS-KQ--
TQEVYKAKELC--DAHNIKFKLNTVVCAHNHEEDMNDFLQQLQPARWKVFQVLPIEGENT
GDKA-DNMASFLVTTEQFQAFIARHQN----PVPEDNDTMQNSYLILDEEMRFLNCT---
----------------------------------------------
>EP00316_Scyphosphaera_apsteinii|EP00316_Scyphosphaera_apsteinii_P021133
DVQYFKPIIATSAP-VRAA-NSGGSGDLSVLTKQLLTVNWHLEKDCNYKCSFCYAHFNAV
QQGL--SKQDGLNLLSL--------------IAAGPFYKVNFAGGEPLLNK-HLGDYLRA
AKE-MGL-KTSIITNASRLTFGWLQAHGRFIDQIGVSCDSLDDNINKELGRGFG--NH--
VAITKRAFESV--RGLEIKIKLNTVVMRPNYLEDWNDFIQSNGIQRWKIFKILKIKGEND
A------YDKLAIGDAEFEEFVARHAHEV-VLAPETNDDMTSSYIMITPDGKFYQNAD--
--YDYSDSMLQIGVEAALRQVGFDYTKFQKRGGEYKD---------
>EP00302_Diacronema_sp_CCMP2436|EP00302_Diacronema_sp_CCMP2436_P047448
TLAPAAA----------------RGVASCTLAPAAGAVNFHFSRRCNYACAFCFHSQSNI
D-IL--PIEKLLQVVSL--------------LADAGVRKLNFAGGEPFLFPVQLSKLLAH
AK-DLGL-YTSIITNGSHLTGKWMRAHAQHIDMLGYSFDSASDKTNFAHGRWPKGSRS--
VRHLLHAAELA--REHGVMFKVNSVVTALNWKEDISAHIEAAQPKRWKVFQVLPLEGGTA
GA--XGDVLPLLLPREHYFAFVERNRDPS-VLIAEPNDVMQSSYVVLDEAARFLDSSS-G
G-KVPTESILDVGVERAAAQGGHDKAAYYARGGFYSKDDAPPVLEW
>EP01041_Mallomonas_annulata|EP01041_Mallomonas_annulata_P009685
MKSSI--------------SILCSWHYSIAEKVKPLSVNFHFTRKCNYGCGFCFHTSKTS
H-VE--PLDRAKSIIRL--------------LREAGAKKLNFAGGEPFLPEGMLGEMIKY
AKSECDYPSVSIISNGFYIEQAFFQSYGPYLDILGVSCDSQFDSTNKIIGRGHG--SQ--
ADIVKRVSKLS--KSYGTKFKINTVINSYNYNEDMSDFINEVDPMRWKIFQVLPLEGENI
GFDSKRNVSRFLISDEQFQTFVSKHQKPG-IMKVEDNNIMKSSYFLVDEYGRFLDSST-G
S-KIPTRSILDVGVDTALGDGGFNQEAFIARDALF-WSRNTSSCSF
>EP10109_Archea|Methanogenic_archaeon_ISO4H5
------------------------------SVRKFRSANIHIYGKCNYRCEHCFDRCLTK
N-YM--RPSDWVDTLTF--------------LKEYGVEKINLAGGEPTLYP-FLDQMCYL
VK-GMGF-KLSIVSNGSLITEDWMARMEGVVDWIGLSIDSIDEADEIQIGRGRG--GH--
LENIVQVADMA--HRHGIKVKLNITVVRRSWMKDFRPFIEKVRPERVKCFRALTLKNAND
D------PDTWSITDKQFEDFRRRHGC----IVFEDNEDMVSSYVMFDPMGRWMVDSG-K
R-FISFEVLRREGLDRE-----VDVEKYFGRNAVYEW---------
>EP00881_Raphidocelis_subcapitata|EP00881_Raphidocelis_subcapitata_P009828
MAA--------------------------IAANAAPVVNWHLEPRCNYKCKFCFATFEDV
-KSL--PLPGLDALLAA--------------LAAAGVVKLTFVGGEPMLHP-HIFELVAA
AKR-AGL-CTSMVTNGSRLDAASLLRLRPALDQLAFSVDASDDALHVALGRRTP--GH--
LAHVRSLWGPA--RELGFSLKINTVVTKINLADDMSPLIMDLLPDRWKVFQALPVEGQND
GA-----VDGLLVTDGEFGAYVARHAAVP-PLVAEGNDEMRGTYAMLDAFCSFYSNTD-G
P-HAYGPSILDAGAPAAWAAVRWSAAGFVQRGGVYDYGE----AAW
>EP00590_Aulacoseira_subarctica|EP00590_Aulacoseira_subarctica_P011675
NAQYVIPKLALLLAAMRKTTIVDGSLDLKQQVKNFLTVNWHLEKTCNYKCKFCFAHFEQT
KRNL--DLHEGFHLLDA--------------FREAGFYKVNFAGGEPLLNA-YLDEYLKY
SKM-IGL-KTSIITNATKLTQTWLDNNGPFIDQIGISCDSLDDAVNKWLGRGFG--NH--
VEITTRAFQRV--RAIPIKIKLNTVVTSKTYMEDWNMFLESNGVTRWKAFKVLKIKGEND
H------YDELAITDEQFQQFVDRHVGGL-VMAPEDNDDMTESYVMVSPDGRFYQNKN--
--YKFSEPILQVGVKDALDEVGFDLAKFEKKGGALGT---------
>EP00105_Crassostrea_gigas|EP00105_Crassostrea_gigas_P021304
MAITQYVSATIPL-LI-ILRVDQTTTKEGEPSLKPISVNYHLTRQCNYKCGFCFHTAKTS
F-VL--PIEEAKKGLTL--------------LKNDGMEKVNFAGGEPFIVKRYLGELVRF
CKEDLQLPSVTVVSNGSLITEKWFEKYGKYLDILAVSCDSFDPETNRLIGRCQNKKDH--
LESLYRVRDWC--QKYEVAFKMNTVVNVHNKNEDMNAYISELGPCRWKVFQCLLIGGENA
GKDAIRNAEGMVVTSQEFKDFCERHKNIT-SLVPESNEQMKDSYLILDEYMRFLDCTR-G
S-KDPSRSLLDVGVKNALKFSGFDEKMFLKRGGKYTWSKADMKLDW
>EP10057_Bacteria_all|Delftia_tsuruhatensis_391
MKNLHM------------------GEASARPRVRELVINWHITEACNFSCRYCYAKWDGT
E-KLIHDWERTQKLLSEIASFFAPLSNPLQQALSWSAVRLNLAGGEPLLYPKAVLRVLAE
ARS-LGM-HTSIITNGTRITEEFLDQLAPLVSMIGVSIDAASDATNVGIGRVDRRGSLLN
NQELARLLAKARTINPGLHVKLNTVVNALNAEGDMGNTIDTFRPDRWKIFRMLPVVTG--
---------DLAVSSEVFEAFIARHARYKGVMCVEDNDVMSESYLMLDPLGRFFQNSR-G
Q-YSYSQPVDVVGATQAFTDWRFAVGSFASRYSQSS-----NGVVR
>EP00085_Daphnia_pulex|EP00085_Daphnia_pulex_P011643
MTFLEIWI-WQS----------FVKRISANSSPRPTSVNYHFTRQCNYKCGFCFHTAKSS
F-VL--PLEEAMRGLRL--------------LHEAGMEKINFSGGEPFIHQKYLGQLVQF
CKRELGLASVSIVSNGSLITEDWFIRFGEYLDILAVSCDSFKAETNHLIGRHRNGSEH--
LESLERVRGWC--RDYRVAFKINSVINVHNVDEDMNSQIHQLNPVRWKVFQCLLIGGENQ
GEEALRNAEKFVISDQQFETFLQRHSGVA-CLVPESNIKMRNSYLILDERMRFLDCTN-G
Q-KTPSPSLLDVGVEAAIHWSGFDEDMFFQRGGKYTWSKSDMLLEW
>EP10057_Bacteria_all|Thermococcus_siculi_RG20
S----------------------------ISFSAPLAVNWHMLERCNYRCSFCFAKFKEV
P-EICNDPEKSKLILTK--------------LKEAGVEKINFTGGEPLLCR-NLGELVKY
AKE-LGM-ATSIVTNGYYLTEEFLKNYGKYLDWIGISLDSGREEVEKALGRGHG--DH--
VRRVIEAVDLI--RTPHIGIKINTVVTKLNHQEDMHWVIKRISPDRWKVFQLKIISGVNE
G-------KPLGVTEEEFREFIERHNP-----IAEDNNLMTESYLMMDPYGRFYDEES-E
N---IRPSLLDAPFEEAISGVKFDFSKFVLRGGIYNWRAE---DEV
>EP10057_Bacteria_all|Aeromonas_2_sobria_CECT_4245
CLSIVPPLCV-----------SLTKESLIMSLPVQIVINWHLTEACNYRCHYCYATWNKM
T-CLIRDPERTARFLAEMYHFFRPRANPLAGQLEWRSIRLNLAGGEPLLHAGKLPSIVTQ
ARD-LGF-EVSLITNGSYLNDGLLNSLAPQLVWLGISIDSASAANNHTIGRVDCLGRQLD
LNELVASLDMARQLNPDLRIKLNTVVNQLNHHEELGALIVSLAPDKWKVLRMLPVVSQ--
---------HLAVNDEQFAAFVSRHNAFSQILCIEDNLDMHESYLMVDPYGRFFQNTP-A
G-YTYSRPILEVGAGMAFSEMSFDHKRFCARYIQTN-----TDVGA
>EP00918_Siedleckia_nematoides|EP00918_Siedleckia_nematoides_P078927
TTATAATTTATATA-----TTATVTTTATATIDKALVVNYHFLRQCNYKCKFCFHTAKSL
D-SP--SLGDSFEAIGM--------------LREYGFDKISFCGGEPFTKPKELGRMVAH
AKEVVHFPSVSVISNGSKITEGWMAEFGKHVDILTVSCDSFDRETNRLHGRKK---DT--
LQHLTNVVSWC--KKYDVRFKLNSVVTKINMHEDMLDQILKINPIRWKVFQVLLIEGENT
GGD-LRDARPLVITTEEFDAFVSRHKDVK-QMVPESNDDMKDSYVILDEKLSFLNCQS-G
R-KVPTRSIMDVGVAEAIKEAGYDHTAFLRRGGQYEWRKNKTLGQM
>EP00300_Choanocystis_sp_HF7|EP00300_Choanocystis_sp_HF7_P037561
TMLDSLTVT-V-LTLLKRVASRFTHDASEPVEQIPASVNYHFTRKCNLACHFCFHTDKHA
I-TA--SDDRARDAIEL--------------LYRHGMRKINFSGGEPFLNAKWLGEMVQF
CKT-LPL-AVSIVSNGTRIKEEWIEKYGQYVDYLAISCDSFDDDTLARIGRQKH-SDQ--
VAVIYRVSEWC--REANVAFKINSVICADNWCEDMREHILTLAPKRWKVFQVLEIEGENK
GPD-ARNAAALTITAEQFEAFRRRHADIP-SLVPESNDDMRNSYIILDEQLRFLDNRG-Q
S-KRPTECILDIGVPAAFADAGFDEQAFDRRGGRYEWTQ----DIE
>EP10057_Bacteria_all|Fabibacter_2_pacificus_DSM_100771
MN---------------------------KLVPTIKSINFHLWEPCNMRCKFCFATFQDV
K-ST--GHLDKNSTIDK--------------FVEAGFEKVTFAGGEPTLCK-WLPELIER
AKD-RGL-TTMLVTNGSLLTEAYLRKINNKLDWLVLSIDSLNEQTNITTGRSKS--ED--
--SYLKIIHDI--KQGGIRFKINTVVTSKNHHEDLTHFLKIALPERWKVLQVLPIKGQND
KH-----FEDFKVSGHLFNNFVMRHKKA---IVGETNDLMTGSYMMVDP--RFFDNTR-E
R-YTYSDPILKVGIHTALSQVDHDYKKFIDRGGIYEW---------
>EP01040_Poterioochromonas_malhamensis|EP01040_Poterioochromonas_malhamensis_P012952
LLAASAL-VT----AYIL-AAVPGKEDEIQRPEKKIAVNFHFTRQCNYNCGFCFHTAKTS
H-VE--SEENCKKILRS--------------LRDAGFRKINFAGGEPFLEP-LLGVLCKY
AKIDCRFESVSIISNGSKCQESWFEKFSDFVDILGVSCDSFNEEVNVQIGRGKG--NH--
LKAVKNVADWC--RKYKIQFKLNTVVNSFNVLEDVSSFINELSPVRWKIFQVLPLDGENT
GEKSLRSVEKFLISNEAFQAYVNRNQGRK-IMKVESNDIMKSSYVLVDEYGRFLDSSK-G
G-KEPTCSILDAGVDAAWEQLGFDASSFFARDGDYCWS--------
>EP00050_Salpingoeca_kvevrii|EP00050_Salpingoeca_kvevrii_P010148
MEGQAAPMIALAVGALVLAFVARRQRSASPEDVSPHSVNFHFTRQCNYKCGFCFHTAKTS
D-HL--PLDDIERGLGL--------------LVAAGTRKVNFSGGEPFLFPKLLGDMCRH
CKE-LGM-NVSIISNGSKITEKWMEKYAEFVDILAVSCDSFDEETNEKIGREKA--SQ--
GDIARRVSDWC--TQYGVVFKLNTVVNQLNWQEDMIEAVRELQPSRWKVFQCLEIEGENA
GEDALRQAREFVITEDQFQAFVHRHAE-----VVEDNDTMRDSYLLLDEQMRFLNSRS-G
R-KVPTKSILEIGVDAALQDSGFDQAKFFGRSGVYDYKRAYFNDIE
>EP00071_Canis_lupus|EP00071_Canis_lupus_P056699
WMLK-LLSLSSLWSSLVPLESRVGAKEGLDQPTIPTSVNYHFTRQCNYKCGFCFHTAKTS
F-VL--PLAEAKRGLRL--------------LQEAGMEKINFSGGEPFIHDRYLGKLVRF
CKEELGLPSVSIVSNGSLIRERWFQNYGEYLDILAISCDSFDEQVNVLIGRGQGKKNH--
VENLQKLRTWC--RDYRVAFKINSVINRFNVDEDMREQIKALNPVRWKVFQCLLIEGENS
GEDALREAQRFVISDEEFEGFLDRHKEVS-CLVPESNQKMRDSYLILDEYMRFLNCQN-G
R-KDPSKSILDVGVEEAIKFSGFDEKMFLKRGGKYVWSKADLKLDW
>EP00055_Hartaetosiga_balthica|EP00055_Hartaetosiga_balthica_P005604
-------------------------------------VNFHFTRKCNYECKFCFHTETST
Y-LA--PFEDIKTALSK--------------LNDYGLCKINFSGGEPFLHPKLLGQMVEF
CKRDLHVGSISIVSNGSKITEGWLEKYAKYVDILAISCDSFDHETNVNSGRNYGGKTQ--
FDVLDRVAEWC--NEFDIKFKLNTVVHINNHLEDMSDEIQRLDPYRWKVFQCLLLDGENR
GPDAIRDAQDMEVSDEQFHDFIERHKKC--HPVPESNKIMKDSYLILNEQLCFLNCTG-G
R-KVPTESLLKESVEKVLSQCGFDEKSFEARDGWYFLQDE---DIE
>EP00063_Salmo_salar|EP00063_Salmo_salar_P014594
MSYSMSLQIQHIFATFLATI-KALQKNISKPATTPSSVNYHFTRQCNYKCGFCFHTAKTS
F-VL--PIEEAKRGLQL--------------LKQSGLEKINFSGGEPFLQDRFLGKLVQY
CKQDLHLPSVSIVSNGSLIREKWFQKYGQYLDILAISCDSFDEDTNQTIGRAQGRKSH--
LDNLFKVREWC--RDYKVAFKINSVINTFNVNEDMRENISELNPVRWKVFQCLLIDGENA
GENSLREAERFVISDQQFQDFLDRHSTIS-CLVPESNQKMRDSYLILDEYMRFLDCRE-G
R-KDPSKSILDVGVEEAIQFSGFDEKMFLKRGGKYVWSKADMRLEW
>EP00198_Chlamydomonas_reinhardtii|EP00198_Chlamydomonas_reinhardtii_P003796
VSPAASL------------HRIRARVVSLQHSALPPTVNWHLEPRCNYHCKFCFATFSDI
P--S--VVKDADLLLPL--------------LAAAGVSKITFVGGEPLLHP-LLPELLAA
AKG-AGL-VTSLVSNGSLLTEDWLRRMQGHLDWIAFSVDASDDALHAALGRRETSGGH--
LARVERLWGVA--QGLGYRLKLNTVVTAPCLGDGMVELVGRLRPERWKVFQVLPITGQTQ
PE----HIAPLLTTEAQFADWVSVP------LVPESNSHMHGSYAMLDA--RFYQDVN-G
E-YEYGPSIMEAGREAAWGAPAFRAEAFATRGGVYEWGG----EAW
>EP00536_Pseudonitzschia_multiseries|EP00536_Pseudonitzschia_multiseries_P002965
QLLSPQIGFLSLQTA---LENAENTKSIRPDANRVRSVNYFISRKCNYQCKFCFHTQKTT
H-TL--SIEEATRGLEL--------------LREAGTEKINFAGGEPFVRPHLLGRLCKK
AH-ELGM-AVSIISNGSLITEEWMKQYGYYVDVLGVSVDSFDPATNTKIGRGGN-NQH--
VQRILRVRQWC--RDFHIKFKVNTVVCKYNLAEDMTQQILPLDPVRWKIFQVLVLKGENA
GAGDLRDATALTVTGDEYRSFVDRHPHDT-VLIPESNEVMQNSYLMLDEDLCFLDCSD-G
G-KVPGASILEVGVEAALDQAGFDLEMFHERGGLFDWNRDRSGDYP
>EP00437_Effrenium_voratum|EP00437_Effrenium_voratum_P062666
GIWRLAR----AYAALRLLQIIRSKMEEFRASPVPLSVNWHYTRQCNYTCKFCFHTAKTS
F-FL--PMDEAKQCLRR--------------LQWAGMQKLNFSGGEPFLHEKGLESYAAS
XKEDLALESVSIVSNGSKITGDWIRKHGSYVDILAISCDSFLEEINLKIGRGKG--SH--
LQQLQQIRQWC--EEADIKFKVNTVVNKMNINEDMRDMIRRLNPIRWKVFQCLLLEGENA
GEEALRNARRLTVSSEEFQCFLDRHSQID-CLVPEDNEKMKDSYLILDEFMRFLNCTG-G
A-KTPTASLRDVPVISALKGAGFDSKMFLTRGGVYDWTRQRGPLRT
>EP00614_Pseudopedinella_elastica|EP00614_Pseudopedinella_elastica_P011865
NAPYVLPKLALLLGAMRHT------QQSQGSKPSLLTLNWHLEKKCNYKCSFCYAHFDEV
VHGL--DKEDGMALLKA--------------VREAGFFKVNFAGGEPLLNP-HLGEYIKK
AKQ-LGF-KTSIITNASRLTTVWLESYGRYLDQIGVSCDSLDDTVNKAAGRGFG--SH--
VPVTVRALKRV--RGLDIKVKLNTVVMRQNHQEDWTDFILSNGVDRWKIFKVLRIEGEND
K------FSDIEVSDAQFDAFVARHEKGV-VMAPEDNNAMTTSYIMITPDGRFYQNTD--
--YKYSEPVLNVGVESALQQTGFDYGKYVERGGAYAL---------
>EP00040_Diaphanoeca_grandis|EP00040_Diaphanoeca_grandis_P000807
ALVQTYIAFAALL-VL--VYNVRVDTKPTAKLLVPKSVNFHFTRECNYACGFCFHTAKDV
H-LL--PIDKQFQGLKM--------------LADAGMEKINFSGGEPFLKERRVGKLVRY
CKQTLKLSSVSIVTNGSLVTETWFEEYGADLDILAVSCDSFVQKVNIQIGRHKD---H--
LKSLQRVRDWC--GTHMVLFKLNTVVNAYNWDEDMSESLQALRPIRWKIFKVLPIEGENS
PSDALRDVTPFLIAEEKFQAFLQRHHDSD-IMVPENNETMQNSYLILDERMRFLDCTS-G
A-KTPSPSILDVDIDTALRFSGFDQEMFVQRKGEYAWTKCASNMEW
>EP00601_Ochromonadales_sp_CCMP2298|EP00601_Ochromonadales_sp_CCMP2298_P036806
---------------------------------XPLSVNFHFTRKCNYNCGFCFHTSLTS
H-VE--SLESAKRMLKE--------------LTEHGAKKINFAGGEPFLPEYSLGEMLRY
AKQECGYESTSVISNSVFITPEWFDTYSEWLDILGVSCDSSDDALNQKMGRGNG--VH--
TQHVRRAAALA--AQHGVMFKLNTVVTSQNWQHDMSAFVQELQPVRWKIFQVLAIKGENQ
GGGALRDISDLLVTPDKFEYFVERHSKD--IIKKESNDMMRNSYFLIDEYGRFLDCSG-G
A-KAPTQSILDVGVPAALKQLGFDEGAFKAREGQFDWTKS----RD
>EP01023_Acetabularia_acetabulum|EP01023_Acetabularia_acetabulum_P024575
MRTEFLSQF-L-PREL------QPATLSPIATQVPISVNLHLIKTCNYKCKFCFATFEDI
GPSL--PLQESIELLNL--------------LKQAGTKKVNFVGGEPTIHR-DIKPLMEH
SRK-LGF-TVSIVSNGSYLNQ-VLDTHADCIDWVGLSVDSADEAVQAELGRGGG--DH--
VRKSLELFDRL--KELDIKTKLNTVVTKLNWQEDMSWFVKQAEPMRWKVFQVLPVQGQND
GK-----VEDLLISTSEFDHFVDIHREYN--PIAESNDTMTSSYLMIDPLGRFFHNTL-G
F-YTYSKPITQVGVQQALQEIYWDEQKFLNRDGLYEW--------D
>EP00033_Pygsuia_biforma|EP00033_Pygsuia_biforma_P000615
VLLSHFHC----------LFC-FVSSLHTCIMITPESVNFHFLRGCNYQCKYCFHANLSQ
K-VV--DEDRAFESIRL--------------LKEEGMKKINFSGGEPFLQPKLLGEMCKY
AKS-LNL-AVSIISNGSKLTREWMEQFSDYVDMIGISADSFCDETNREVGRSK---TH--
CECVLRASKLC--DDFGIKFKLNSVVSKANIHEDLAETVKTLNVARWKLLELLELQGENS
PED-STESTSMKVSPEEFEAFVQRQENAG-IVVPESSELMQNSYIILNENCCFLNCVD-G
E-KRPTECMLEVGVQTALEQAGFDEEMFHKRGGRYDYSKKGEVLLR
>EP00588_Corethron_pennatum|EP00588_Corethron_pennatum_P023764
IFLASGILFLSPDSARHHVALSPSSVTESPPSDLIKSVNYFISRKCNYSCKFCFHTQKNV
D-IL--GLEDAKRGLKM--------------LRDAGTEKVNFAGGEPFINDIMLGELCRY
AH-SLNM-AVSIISNASLIRPYWMKFYGEYVDVLGVSIDSFSPEINAQIGRGGNGNKH--
LDRALKVRQMC--EEQDIIFKMNTVVCKLNWQEDMTEYVRKLQPKRWKCFQVLILEDENS
GEDELRDARDLVVSREQFDAFAARHQEDD-VLIPEPNDVMQNSYLLLDENMCFLDCSK-G
G-KVPSESILDVGVEKALDQAGFDYDAFHKRGGIYEWTRERE-NAR
>EP10057_Bacteria_all|Composite_2_genome_from_Trout_Bog_Hypolimnion_panassembly_TBhypo.metabat.2746
MNNDP--------------------DIKNHSQMIPEAVNYHLNKNCNFRCRGCYAVFNDE
S-HL--PRDKMFSAVAA--------------VPLPTLRKLTFAGGEPTLCP-WLPELIAH
AKA-LGL-VTMLVTNGLRCTREYLARIAPALDWLTLSVDSLAQQTNIMIGRRGM--DS--
-TTYATILADA--QELGIRTKVNTVVNSVNQHEDLSQFLACSGIVRWKVLQVMAVAGQND
EH-----ITELAVSRAEFDTFVARHSGR---IVPEPVESIRGSYAMIDR--RFFDSRT-G
T-HSYSDSILDVGVIPAFSQILFDREAFEKRGGSYDFQT-----TG
>EP00742_Colponemidia_sp_Colp10|EP00742_Colponemidia_sp_Colp10_P012900
ETSHLYA----LVLAFVAVGILKRV-KSSSSENTPISVNYHFTRQCNYSCGFCFHTALTS
H-VM--SEEEAKRGLRL--------------LKEAGMRKVNFAGGEPFLEPKFLGVLVKY
CKEELQLESVSIVSNASKIQAAWFETYGSFLDILAVSVDSFDEATNEKIGRGKG---H--
LDGIRKAASLC--KEHGVKFKINTVVNAYNHEEDMSIPINELNPCRWKVFQVLKIEGENS
GDG-ARNVDDFLITSEAFDAFLTRHKI-K-SLVPESNDTMKNSYLILDEHMRFLNCQN-G
R-KDPSPSILQVGVKEALRHAGFDREKFVERKGEYDWNRNLSNIDW
>EP00539_Tryblionella_compressa|EP00539_Tryblionella_compressa_P012233
FVLHAASSTLXE-------MIAXLLAQILPTTELVKSVNYFISRKCNYACKFCFHTQKTT
H-HL--ALEQAKLGLRL--------------LKDAGTEKINFAGGEPFYFPELLGQLCKI
ASNDLDL-AVSIISNGSXDHAXWMEEYGRYVDVLGVSVDSXHXATNAAIGRGEGNNNH--
LSRIFKVREWC--YEQDIIFKVNTVVCSKNWEEDMTXNIRKLNPKRWKVFQVLLLEDENM
GEQNLRDARPLVVTDEEFQSFVERHKAIP-QMIPESNEVMQNSYLLLDEDMRFLDCSG-G
G-KIPGESILKVGVHRALQQAGFDHGMFKERGGVFDW---------
>EP01080_Neovahlkampfia_damariscottae|EP01080_Neovahlkampfia_damariscottae_P003664
SLLQSQPVINGLISVVLTLENNSRTKKLKEYTQGKKRINMHVWTKCNYSCEFCWHDKQED
S-K----LSAARHAISL--------------LIQNGAKKINFCGGEPFYKKKHLGELLKY
TKL-LDC-FTSVVSNGSLIEEKWMENYSKYLDSLAISVDSFEKETNQKIGRDLK--QSLP
FSKLLQLKHFC--EKYEIKFKLNTVVNTSNYEENMINFVKELNPIRWKVFQVAPRYNQNY
GDA--MNVEKYLISKNQFQSFVDFHKEIP-YLQDESVDDLDNSYLVLDPNYSFAD--D-G
T-EKPTKSILDIGVENALKESSFCEEKRRNRKGGFDI--------E
>EP10057_Bacteria_all|Actinomadura_echinospora_DSM_43163
GMP--------------------------DSPRPVETVNFHLWQPCNMSCRFCFATFRDV
R-RT--GHLERADAEAG--------------LAEAGFTKLTFAGGEPLLCP-WLANLVTL
AHR-LGM-VTSVVTNGSLLDEAALARFHGVLDWITVSVDSPRPQTLQLLGRGRG--GD--
--EYLALFRRI--RELGFRLKMNTVVTAGNWREDMADFVIEARPERWKVFQALPVAGQNS
GR-----VDPLLTTLEQFEDFVSRHLRR---LIPEDNDVMTGSYAMVDP--RFFDSVD-S
G-YTYSEPILRVGVHRAISQVRISRVKFLVRGGLYDFEP-----EP
>EP01084_Bolivina_argentea|EP01084_Bolivina_argentea_P297897
ITLL--IT-S-IV-I-----GV-VKQKADKSKKQKLYINYHLTRECNYQCGFCFHTAKTS
H-VL--SLEEAQKGLKL--------------LANYGVKKINFAGGEPFMVKRYLGELLKY
SKEVLNIEICSVVTNGSIIHRRWFKKYGQYLDVFAVSCDSFNDDVNKKIGRSKN---Q--
TEIVQNCANLC--AEYNIPFKINTVVNTYNWNENMVEQIQILKPFRWKVFQCLLIKGEND
GDNSLRNAEQFLIDDRKFKHFINVHQSIK-ALVPENNDTMRNSYLLLDEYMRFLNNVN-G
R-KEPSQCILDVGVEDALNGTFFDQNMFMKRDGNYDINQD---LQW
>EP10057_Bacteria_all|Rubrivivax_2_sp._AAP65
VFE----------------------IPDASPEPKQLVLNWHIAEACNYSCKYCYASWDVT
E-GLIRDHKRTTSLLTALFEFFRPLAHPLRSRMTWSGVRLNFAGGEPLLFSRELEAAVLT
SNT-IGF-DVSLITNGSRLTPQLMSRLAPRLSLLGLSIDSMSMETNASIGRVDRQGRQVD
LEELSEMVRLGRRLNPAMRVKLNTVVNRLNQADDLTPLIRQFAPDRWKVLRMLPVRGR--
---------QLEVSDDQFDSFVARHRQLGEILCAEDNLDMTESYLMIDPQGRFFQNEP-G
R-YMYSQPILEVGVAKAFNQIAFNPQRFAARYAGLP-----PVEVQ
>EP10057_Bacteria_all|Chondromyces_2_apiculatus_DSM_436
MSTTTPRIT-T-PVPTR---DQELAPPPRPPSPPPRSVNYHLWKPCNMRCTFCFATFDDM
T-HA--GHLPREASLAL--------------L-ASRFEKITFAGGEPTLCP-WLLDLMDE
AKR-RGA-TTMLVTNGSRLTPDYLHRLQGRLDWLTLSIDSASTETHRLLKRGRE--AR--
--QYVAMAVAA--RALGMRLKVNTVVTTLNAGEDMAVMLSELRPERWKILQALPVEGQNS
GR-----IEPLLCSPAAFAAFVERHRAV---VVPEDHEAITGSYAMVDP--RFFDDIT-G
T-HRYSAPILDTGLDAAWSQVGFLPDRFAARGGDYEF---------
>EP00075_Anas_platyrhynchos|EP00075_Anas_platyrhynchos_P000105
GALHAVLALGALCWSLAPLAPHRQREQRDEAAPTPTSVNYHFTRQCNYKCGFCFHTAKTS
F-VL--PLEEAKRGLEM--------------LKEAGMEKINFSGGEPFLQDRFVGQLVQF
CKEELKLPSVSIVSNGSLIRERWFKKYGKYLDILAISCDSFNEEVNVLIGRGQGKKNH--
VENLHKLRQWC--REYAVAFKINSVINRFNVEEDMNEQITALNPVRWKVFQCLLIEGENS
GDDALREAEKFVISDEEFEQFLDRHRDIS-CLVPESNQKMRDSYLILDEYMRFLNCRN-G
R-KEPSNSILDVGVEAAIKFSGFDEKMFLKRGGKYVWSKADMKLDW
>EP00077_Pelodiscus_sinensis|EP00077_Pelodiscus_sinensis_P001829
MLLAIKCRLSALWLRLEPLPVRAKEPYDAEAPTVPTSVNYHFTRQCNX----CFHTAKTS
F-VL--PLEEAKKGLAM--------------LKEAGMEKINFSGGEPFLHEKFVGKLVQF
CKQELKLPSVSIVSNGSMIRERWFKRYGKYLDILAVSCDSFDEEVNVLIGRGQGNKSH--
IENLKKLRKWC--HDYSVAFKLNSVINRFNVDEDMNEQIKALNPVRWKVFQCLLIEGENT
GEDALREANRFIISDEDFELFLDRHREIS-CLVPESNQKMRDSYLILDEYMRFLNCRH-G
R-KEPSKSILDIGVQHAIKFSGFDEKMFLNRGGKYVWSKADMKLEW
>EP00029_Vermamoeba_vermiformis|EP00029_Vermamoeba_vermiformis_P005495
MEKNPD-------------ISVKAIDNAFNLEKKPISVNYHFSRECNYKCKFCFHTNTNP
F-RL--LLEEAKRGIKL--------------LREAGMKKINFAGGEPFLFPKELGEMCKY
SK-ELGL-AVSIVSNGSKIKEDWFKKWGEYLDILAISCDSFNEETNIKIGRGNG--QH--
VSQVYKVSEWC--RQYRIKFKMNSVICRYNHHEDMNAHIAALAPFRWKVFQVLLIDGENV
GENKTKDATGLLITDEEFEAFTTRHISQK-SLVPESNKVMKDSYLILDEKMRFLNCQN-G
S-KDPSQSILEVPVQVALSQSGFDDKTFVQRQGIYDWGKDQCMEDL
>EP01146_Carpediemonas_membranifera|EP01146_Carpediemonas_membranifera_P007612
MTIES--------------------TNIMAAKPNPISVNIHLTRVCNFGCKFCFHASKRP
D-VP-----LLKKTINI--------------LAAAGCRKLNFSGGEPSLF---LAELLRH
AKQ-QGIPIVSVISNGSKLTPAWLREAAPALDILGLSLHSADASTCETMGFKHGKGAV--
AAHARELAAAC--KAMGIAVKVNTVITSANQGEQMAALVEELGASRWKAFEMLPLEGERA
A-----EATTLVPTRADFEDFISRQGS---VLIPETNEVMRDSYVIIDEGGRFIDSSG-N
R-KVVSPRIVDVGIQEAFE-AVFDQTAFIMRDGLYTKTAS---ALD
>EP00569_Conticribra_weissflogii|EP00569_Conticribra_weissflogii_P014719
IILPCIIVFISCPCII--VHIATLSSAYNASPNRVKSVNYFISRECNYKCKFCFHTQKNT
H-KL--GLGKAKLGLQL--------------LQHSGTVKINFAGGEPFLNPELLGELCKY
AREDCGM-AVSIISNGSLIKPDWMMRYGEYVDILGVSVDSFDPATNAAIGRGGDKNQH--
VNRMLKVRELC--SNQGILFKMNTVVCSLNHDEDMNEHVSRLEPYRWKAFQCLILKGENA
GPNDINDARKLQVSKGQFDAFIDRHSGQS-MLIPEPNTVMQNSYLLLDEELRFLDCSE-N
G-KVPSQSILEVGVEQALSQAGFDDSMFLNRGGVFDWTRER---SN
>EP10057_Bacteria_all|Flammeovirga_pacifica_WPAGA1
MNKL-------------------------VSGNNIPSVNFHLWEPCNMRCKFCFAKFQDV
K-ST--GHLKKEQTLEQ--------------LAEYGFQKITFVGGEPTLCP-WISELIKK
ANL-LGM-TTMIVTNGSNLSKDFLVQNQSYLDWITLSIDSINSSTNKVVGRSIH--DR--
-IYYNQLIQTI--YEYGYRLKINTVVTKANLNEDLNDFVNDAKPERWKVFQVLPVRGQND
ND-----IDELLISEKEFNEYVNRHSKF---LITETNTDMTNTYVMVDP--RFFNNQN-G
N-YMYSDHILEVGVQKAFEEMGYNYDKFIDRKGIYQW---------
>EP01104_Vermistella_antarctica|EP01104_Vermistella_antarctica_P016955
-------------------------------------------RQCNYQCGFCFHTAKSS
H-VE--GVDRAKKGITL--------------LVKEGMRKINFSGGEPFTSPKFLGEMVQY
CKEELALESVSIVSNGSKIRERWMKKFGKYIDILAISCDSFREETNVRIGRGNG--RH--
LEQLKRVREWC--RPEGVLFKINTVVNTYNWQEDMTTHLKELDPIRWKVFQCLLVGGENA
GPASIRNASTFVVNSDQFASFLEKHKAAK-VIVPEDNEHMQASYLILDEYMRFLDCSK-G
A-KTPSQSILDVGVNDALRESGFDIEMFRERGGVYEWTRDGHMYDW
>EP10109_Archea|Candidatus_2_Methanomethylophilus_alvus_Mx1201
M-----------------------------RNNIIKSANLHLTGICNYDCEHCFARNLSR
K-HI--TPAEWEPIIDY--------------LAKIGVTKINFAGGEPVLYP-QLKELASL
VK-SKGF-TTSIVSNGSLMDEKWFKEMDGLLDWVGLSVDSPSEEDEIVIGRHCRGIRH--
LENVVRVSEMA--HVHGMKVKLNITVVRRSWNKDFHPLVSAMNPERTKVFRALTLKNEND
D------PDVWSITDEQFADFKQKHGN----IVFEDNSDMVDTYLMFDPLGKWMVNND-K
A-YLPFEILRDKGVEYM-----LDVEKYYGRDAVYEW---------
>EP10057_Bacteria_all|Shewanella_3_baltica_OS185
MSTQNNS--------------AESSTISLVNNVNELVINWHITEVCNYNCSYCFAKWGKP
N-ELHRSLPEIETFLDNLSEYFIKGSPPLKNELGYESVRLNFAGGEPMMLGSTFFIALML
AKQ-KGF-KTSIITNGHYLINCHLDLPKNVLDMVGISFDSQYLSSRKKIGRVDRKGNSLS
VEDLKAALGNLVSTQKGIKTKINTVVNIHNCDEDFSELITVLKPYKWKVLQAMPYGDD--
---------ELLISRNKFDNFVAAHSGMGLPIFAESNSTMTESYLMIDPKGRFYQNSS-N
G-YEYSESISLCGVENALAQIEFNPRVFSSRYRKVDV----DIVES
>EP00065_Mola_mola|EP00065_Mola_mola_P015799
KMLSLLLQLCSVWSSILSTAVSRLDPSEAQAASTPTSVNYHFTRKCNYKCGFCFHTAKTS
F-VL--PLDEAKRGLRL--------------LKESGMEKINFSGGEPFLHDRFLGELVQF
CKQDLQLPSVSIVSNGSMIREKWFQKYGEHLDILAISCDSFDEATNQLIGRAQGRKSH--
LDNLYRIRKWC--QEYKVAFKINSVINTFNVDEDMMENISQLNPVRWKVFQCLLIDGENA
GEKALREAEKFVISEQQFRDFLDRHNSIS-CLVPESNEKMRNSYLILDEYMRFLDCRE-G
R-KDPSKSILDVGVKEAICFSGFDEKMFLMRGGKYVWSKADMKLEW
>EP00705_Trichomonas_vaginalis|EP00705_Trichomonas_vaginalis_P047585
---------------------------------GNLTVNIHYLRSCNYHCKFCFHENSST
---L--KLEEWHKIIDT--------------IAKSLVKRINFAGGEPFMLRKHIVDLIRY
AKK-SGV-EVSVITNASLLTENVFNLVKNDLDMLGVSCDSGNDEINKQIGRAER--DH--
TVIIRRAANMA--KFSNKYFKVNTVICRENLHDNIFQLINEIQPNRWKVFRVLKIENENG
CKD-ERPPYTGYITDEEWKAWIERCKELQIKPVLEDNDDMQTSYIQVDEEGYLLDSSS-G
K-RK--ANLLEVSFKQA---LGFDQKKFYKRGGLFTNA----NYEL
>EP00211_Chloroparvula_japonica|EP00211_Chloroparvula_japonica_P004181
PIFNRVLV-TCTLEKLQGLASAARGQPTDPVVIIPVSVNIFPSRKCNYSCGFCFHTSKTE
N-LA--SLEDTYRALRM--------------LRDAGMEKLNIAGGEPFLHPRYLAAVCKF
AKEELHV-AVTLISNGSLIKRTWLQRYGQYVDVLGLSVDSFVERTNQLIGRGTG---H--
LPHIARVAAWA--QEEGIRLKVNTVVNKYNWEEDMNEGIAGLNPVRWKVFQVLVLEGENS
GNGDLRDATKFVISDEQFAAFVERHRQP--TIVPEDNSVMQDSYLLVDEEWRFLACSG-G
V-KRPT-SILDVGVEKALEQAEWDADTFFSRGGVYEWNRPADENEW
>EP00534_Pseudonitzschia_fraudulenta|EP00534_Pseudonitzschia_fraudulenta_P005224
SFLNSLLAFVPLTATLSSRHYNKNATAVQSDVNRVRSVNYFISRKCNYSCKFCFHTQKTT
T-AL--TVEEATRGLQL--------------LKDAGTKKINFAGGEPFVRPYLLGQLCKK
AH-EMGM-AVSIISNGSLITEEWMNQFGYYVDVLGVSVDSFDPSTNAKIGRGGN-NQH--
VRRMLRVRQWC--RDHRIKFKINTVVCRYNRNEDMTEQIRKLDPVRWKIFQVLVLEGENA
GDGDLRDATVLTVTDDQYRSFVDKHPHPD-VLIPESNEVMQNSYLLLDEDLCFLDCSG-G
G-KVPSQSILDVGVETALHQAGFDLDMFHKRGGIFEWTRDRSPDEP
>EP01083_Nonionella_stella|EP01083_Nonionella_stella_P284413
LLSSTMFAVTIIL-IL--I--L------HIHKKKPLYVNYHITRQCNYQCGFCFHTAKTS
H-VL--PINEAKRGLKL--------------LADYGLKKINFAGGEPFMVQRYLGQLLKY
CKDDLHIEICSVITNGSIVHPGWFRKFGAYVDIFAISCDSFNDDVNKKIGRSKN---Q--
TEIVQNCADLC--AAHNIPFKMNTVVNSYNWDESMVQQIQRLNVIRWKVFQCLLIEGEND
GDGALRNAHHFLIDDEKFEYFINTHKNIK-QLVAENNETMRNSYVLIDEYFRFLNNVN-G
R-KEPSESILDVGVETALNGTFFDRDMFRKRDGNYTFNKH---LEW
>EP00090_Calanus_glacialis|EP00090_Calanus_glacialis_P016548
GLWTIYKIVFETL-GL-KIHSEEVAETAHDVKTIPESVNFHFTRQCNYQCGFCFHTAKTS
F-LL--PIKEAKKGLDM--------------LSKAGMKKINFSGGEPFLIQGYLGEMVRY
CKEDLEVESVTVVTNGSKVTEDWMEEFGYYLDIMAVSVDSFNSEVNDKIGRRSKKNNH--
LESLKTVKNWC--QAHGVLFKMNTVVNRYNFQENMHEEVKKLDPIRWKVFQCLPIDAENM
GEGALRQVEEFLITDSEWQQFLDTHGSIK-CLVPESNDAMRNSYLILDEYMRFLDNTG-G
K-KDPSNSLLDVGVLAAMDRAGFDQDMFIKRGGKYLWSKLDRALEW
>EP10057_Bacteria_all|Pelobacter_2_carbinolicus_Bd1_GraBd1
MQQQQ---------------------AQSKKDAAIPAVNYHLWGSCNMRCRFCFARFKTE
R-Q-----EGWQKSLAE--------------ASRAGIAKITFAGGEPLLCP-WLADVLKH
SKA-FGM-TTMVVTNGSLVTDRWLGENARYIDWLALSIDSPVTATNFASGRGIR--GA--
-TEYRSLAAKI--RRHNIRLKVNVTVSRFNVEEDPSSLLLEILPERLKVFQVLPIFGQND
HC-----FADLGISIKKFSAFVRRLRNQ---VVVEDNEAMTGSYLMIDP--RFFSNTG-G
R-YRFSLPVWQVGWATALSEIETSVARFRSRGGFYSW---------
>EP00706_Tritrichomonas_foetus|EP00706_Tritrichomonas_foetus_P018676
MKRKIFTFV---G---------HFITIVLSMSLKKYTVNMHFIRCCNYHCKFCFHEDDET
---L--SLNQWHYIIDN--------------IARTSVKRINFAGGEPFMAANYTKDLIHY
AKS-RGL-QTSVITNSALFTNKLFDQVKNDLDMIGISVDSGDDSINFLIGRNSR--FH--
LNHVRRVAALC--KANNKYLKLNTVICRENLHDDIFSLMNELQPDRWKVFRVLKIENENG
VKD-EREPYTGFLTDQEWDDWKLRCKEKDIEPVYENNDDMLTSYLLVDEKGYILDSSS-G
K-RK--YSLLENELSDI---VGFSSEKFLKRGGLFTKEIE--DMAA
>EP00004_Rigifila_ramosa|EP00004_Rigifila_ramosa_P015979
MSCRGQ--------------KQKKNQQEKPEEPTKTTTNLNPLGLCHSLCRFCVLSLTQR
L-LL--PHDQARPALPA--------------LTRTQPHRINFAGGEPFLFPALLGDLVAF
LRQELRIESVSIISNGSRITRDWLARHARHINILAVSCDSFVDATHAQIGRRERSGPH--
AHKVFEVAEWC--RDLGIAFKLNTVVNRFNKDEDMTAAL-ALRPLRWKVWLCLSAPSLPR
S-----------------------------------------------------------
----FSPTLVCVPVV------------------------------V
>EP01026_Neomeris_dumetosa|EP01026_Neomeris_dumetosa_P002282
TCICLL------VR----------CCSVMNVVTTPISVNLHLTKYCNYKCSFCFATFNDQ
RPFL--PLENSKRLLEL--------------LKEAGTEKVNFVGGEPTIHP-YIKPLLKY
SRE-LGF-VVSIVSNGSYLHD-IFDTHKDCIDWVGLSVDSAIESVQYELKRGEG--DH--
VRKSLELFERI--QHLGIRSKLNTVVTQLNWQEDMTWFVKAAKPTRWKIFQVLPVQGQND
GK-----VDSLLISKDQFEFFLQTHEHLN--PIAENNDAMTSSYIMVDPQGRFFHNTF-G
F-HQYSQPITEVGVEAALRQIVWDTQKFIKRDGLYEW--------A
>EP00187_Rhodella_violacea|EP00187_Rhodella_violacea_P016977
A-----------FLSISILARFFHR-LRRIRRLHPRTANYHFLRSCPYTCQYCFYPDTNS
S-FL--PLPVALRGLRL--------------LRAAGFSKITFSGGEPFMHPKHLAAMVRA
CKEEMGFPVVSVVTNGALVREAWMEENGWAVDVMSVSCDSFVVETNVRIGRAKGDRGH--
VERVFKLREWC--AKQGVVFKLNTTVSKANAWEDMREPVQALKPQRWKVFQCLPVPGENC
GEG-ARDASDLFITQQEYAEFLARHEGDV-ATIPEPNVLMRNSYCIVDQNMSILRNDD-E
R-KIPTRSILEVGVEAALEEAKLDVTSFKARGGEYDW---------
>EP00443_Scrippsiella_acuminata|EP00443_Scrippsiella_acuminata_P030708
ALSASLAEVDVAAAAMSAAFLAMHRRRGRRAPAVPRSVNWHFTRMCNYGCHFCFHTAKDT
Y-VM--PMEKSKRGLAM--------------LKAHGMEKINFSGGEPFLHKKKLGQLVRY
CKEELQLDSVSIVSNGSLIDRRWMKEFGPYLDILAISCDSFDAEVLRSFGRCTKKTDH--
ISQTKQVRDWC--IEFQVVFKMNTVVNAKNMHEDMTEFVRLLRPKRWKVFQALLLEGENV
GET-SRDASGLTISDDAFQAYIKRHADAN-VVVPXEQRADEGLELILDEYMMFLNCTA-G
G-KIPGRSIFEAGVAGALEEAGHDSAMFYERGGAYEWRKNILASLQ
>EP10057_Bacteria_all|Pseudoalteromonas_7_sp._520P1
MSIVEN------------------STSSLINKSDELVINWHITEACNYSCAYCFAKWGKP
N-ELHRSLEAIEKLLDNLADYFIRGSSPLKQKLGYKSVRLNIAGGEPMMLGSTFSIVLML
AKQ-KGF-KTSIITNGHYLLNSKFDLPNNVLDMVGISFDSQNYGVRCQIGRVDRKGNSLS
SDDLIFALAKLSNTQKGIKTKINTVVNKLNWQEDFSSLISEINPYKWKALQVMPYGED--
---------NLLISNEQFNNFVDKHSNAGLPIFAESNFAMTESYLMIDPKGCFYQNSS-G
G-YQYSESINKVGAAKALKQISFNEAVFIARYLPIEP-V--VFIGE
>EP00755_Sulcionema_specki|EP00755_Sulcionema_specki_P005324
SVLHCTLSVM-VL------TVV-AVVVATLVAVRRLSVNYHFTRQCNYQCGFCFHTAKSG
G-HL--PLEKAIVGMRM--------------LREAGMTKINFSGGEPFLFAEHLGEMCEA
CR--LGV-TVTIVSNGSMIKRRWFERYGEYVHVLAVSVDSFNHATNSGIGRGTGEQQH--
LDSFLRVARWC--EEYNVQLKMNTTVCSLNKDEYMADIVNKIGPVRWKVFQTLEVEGENA
GKGALRDASSFVVSNEEFERFVERNAAR---PVPEGNQAMRASYLILDEHMRFLDCST-G
G-KIPSPSILDVGVERALELSGFDDHEYIRRGGDWRRQAEEERDIE
>EP00053_Salpingoeca_punica|EP00053_Salpingoeca_punica_P007798
MLMDVVALLAVLFAALL--NNNKDKEMEKDVKPSLRSVNYHFTRNCNYECGFCFHTSKTK
D-TL--HIDQIKQGLRK--------------LKDAGMEKINFSGGEPFLHAPLLGQMVDF
CKQELNL-NVHIVSNGSLIREQWMEEHAANLDYLSISCDSFDPVTNETIGRSSGD-NQ--
ADIARRVAGWC--NMYDVVFKINTVVNSYNKDEDMSSLITELQPQRWKLFQTLLLKGENM
GGDDLRDARRFSTTSEEFDAFVQRHKHN---PVPENNEDMRDSYLILDEQMRFLDCRN-N
E-KKPSRSILDVPVEEALKDSGFDVEAFVRRGGVYTYSKAELTDIE
>EP10057_Bacteria_all|Hyalangium_minutum_DSM_14724
MNLEPLSP-------TS-----EASSDRPVEGGPPPSVNYHLWQPCNMRCRFCFATFEDV
R-GQ--GHLPREQSVRL--------------LA-RSFQKITFAGGEPLLCP-WLPELVRA
AHE-EGA-VTMLVTNGSRLRPEQLEQLAGHLDWAALSVDSTSEETHLKLGRGRK--SL--
-ADYEAVAARL--RAAGVRVKLNTVVTSLNAGEDLTPLVRRLKPERWKVLRVLPVEGQND
GK-----VEPLLCTDADFLSFVARHQHA---IAAEDNEDMRGSYAMVDP--RFFENTR-G
F-HHYSDPLLAAGLRAAWAQVRFSMERFENRGGRYDFG-------R
>EP10057_Bacteria_all|Candidatus_Heimdallarchaeota_archaeon_LC_3
SIT--------------------------NNITLILSLSYHLTKVCNFKCRFCYAHFNKV
E-KN---HLSEKEAKNL--------------LYKSGTRKITFAGGEPTLIN-YLPKLIIY
ASN-LGM-TTVLITNGYKITQSYLDLMDNKLDWVGLSIDSGIEEINIRLGRGHV------
-ERSLRVADLL--EKNDIIIKLNTVVTSLTWNEDMNWLVDKVNPKRWKVFQILPILGEND
D------AADMIVTPKQYTHFTEVHKNN---PVIERNENMKGGYVMIDP--RFFNNDT-G
I-LTHGPSILDVGVEKAFEFSTFSYSTFLGREGNYKW---------
>EP00827_Trimyema_finlayi|EP00827_Trimyema_finlayi_P005187
VSTQ---------------------STWDNQIDKQYKINYHFTEQCNMKCKFCFSKDQQN
I-Y---P---D---KKV--------------IEKICETAINFAGGEPTLIKDTLIELATY
CKS-KGL-QTSVITNGSLMIKKFAEKLIDCMDMIGISIDSANVEINKKIGRSLWKTAT--
MEQYLEIVRLV--QSKKKIIKINTVVSQLNKDTSMKAFIEEAKPNRWKILRCMNVENL--
-------ATNYTISDSEYEIFYNKITSIE--MV--KELEMSSSYILLNPKGQLVNNSQ-M
-----SKNLAEEEEIKQFTELEVD--KYNRYQGEKEKI--SIQYEQ
>EP00798_Chlamydomonas_sp_ICEL|EP00798_Chlamydomonas_sp_ICEL_P020534
PMVVPLGVLQVATSDAAGQDLSREAAPPVPSNPPSLSVNYFISRTCNYACKFCFHTAKTS
D-ML--QLEEAMRGLTL--------------LYEAGTRKVNFAGGEPFLHPNFLGRLCKH
S--ELGM-NVSIITNGSLTTKEWMDEFGPYVDIMGVSVDSFNEETNRRIGRGNG--TH--
VTNVWLLKYLC--DERGIKFKLNTVVNIHNWEEDMNEHIQALGPSRWKVFQVLLLAGENT
GANSLRDATALTVTAQQFQEFLQRHSGQR-SLVPEDNSEMQNSYLLLDEQMRFLDCSN-G
S-KEPSESILEVGVDQALSKSGFDMETFLKRGGVYEIHQDPLSLLE
>EP00956_Cyclotella_meneghiniana|EP00956_Cyclotella_meneghiniana_P016538
MKLACILF------------PA-TLVFAYTPPNRVKSVNYFISRECNYNCKFCFHTQLNN
N-KL--GLGKAKLGLQL--------------LQHSGTEKINFAGGEPFLNPELLGELCQY
AQEECGM-AVSIISNGSLIKSDWMQRYGAYVDIIGVSIDSFDPATNAAIGRGNGSNQH--
ISRALQVRDLC--SQHDILFKMNTVVCNLNHSEDMNKYVTQLDPYRWKAFQVLVLNGENA
GHD-LRDATQLQVSRDKFDAFCMRHSEQP-MLIPEPNDVMQNSYLLLDEELRFLDCSG-N
G-KVPSESILEVGVERALNQAGFDHNMFNQRGGIYEWNRDRS-RID
>EP00064_Thunnus_orientalis|EP00064_Thunnus_orientalis_P004055
MNLSLLLRLHCFFSSVFSKVLQKLEQKEIQNATTPTSVNYHFTRQCNYKCGFCFHTAKTS
F-VL--PLEEAKRGLKL--------------LTDSGMEKINFSGGEPFLHEKFLGKLVQY
CKEDLQLPSVSIVSNGSMIREKWFQKYGDYLDILAISCDSFDESTNQLIGRTQGRKSH--
VDNLYKIRNWC--QQYKVAFKINSVINTFNVDEDMTELIDALKPVRWKVFQCLLIDGENA
GEDALREAERFVISDQQFQEFLDRHSNVS-CLVPESNEKM-----------RFLDCRE-G
R-KDPSKSILDVGVKEAITFSGFDEKMFLKRGGKYVWSKADMKLEW
>EP00112_Aurelia_sp_BirchAquariumsp1|EP00112_Aurelia_sp_BirchAquariumsp1_P017264
MDG------------------------FSSSAKIPESVNYHFTRQCNYKCGFCYHTALTS
H-VL--PIEDAKRGLKM--------------LKEAGMQKINFSGGEPFLHQRFVGELAKY
CKKELAVPSVSIISNGSLITEKWMKEYGEYIDILGVSCDSFNEEVNQKIGRHARGRSH--
LETMRKVHQWC--LDYNVCFKINSVINAFNVDEDMSEFIMELNPVRWKIFQCLQIGGENY
GEGALRKVEPFLITGEQFKGFIERHSHVP-QLVPESNEMMKRSYLIIDEYFRFLDNGT-G
Q-MIPSQPILDVGVEAAMKESGFIEKKFLDRGGRYNWSKETIDLSW
>EP00475_Leptophrys_vorax|EP00475_Leptophrys_vorax_P017713
AFSNPAAS----LR-K------RKWKKNEAPHVNPPSVGWMFLQPCNFSCNYCFARFHDL
G--K--YLSKQENLLHM--------------L-AEKFDKITFLGGEPTLVP-YLLDMCKI
AKS-YGC-TTAIITNGYRISDEYLKDFKGWLDWVTISLDSAVPETHAKLGRKKG--RGLT
PEHYIEAAKAV--RRAGMKLKISTVVNRLNKDEDMSDFITLLKPDRWKIFQCLFIEGEND
GR-----VEDLLVSKEELQGFLSRHEKFG-IKMYASTEDTKNGYACITPAGCFLDDID-N
H--RYSRPILEVGVEEAWKDI-YKPDNFRARGGFYNWKASSCTLVL
>EP00115_Mnemiopsis_leidyi|EP00115_Mnemiopsis_leidyi_P007357
MSKNILMLFI----------GILIKKKLLPALGIPLSVNYHFTRKCNYECKFCFHQAKTS
Y-HL--PLEEAKRGIVM--------------LVEAGMKKINFSGGEPFIVERYVGELVRF
CKHDLGMESVTLVSNGSLIRESWFREYGSYLDIMAISCDSSEPETLKEIGRYAKRTEH--
LKQLQLIHDMC--AKYEILFKINTVVCSANWHEDLSEMIETLDPVRWKVQFIV---SNNP
SEDALREMLDLLVNEDEFVRFYIADKGAK-YLFPISDEEARREYLVIEDTEIVLSLTQ-G
K-YSPGRTIEEFSLRVSLAEIQLSEQSWSPRTGDYDYSRSLDLLQY
>EP00008_Paramoeba_atlantica|EP00008_Paramoeba_atlantica_P009566
NKIT------------------HAKYSALNPQISPPSVGWMFLQPCNFSCNFCFARFEDL
G--M--YLKKEENLLTL--------------L-SEKFEKITFLGGEPTLAP-YLPEMLRI
SKD-HGR-TTSIITNGYRLNEKYLSSLVGLLDWVTISMDSGSEETHRRLGRHNG--EL--
REHYLKAAELV--RKLGMRLKISTVVTSLNKDEDMTEIILAMKPERWKLFQCLFIKGEND
GR-----VEDLLVSREEFQSFVSRHLPHS-IHMYASTEDTKMGYACITPAGCFLDDLE-N
H--RYSRPILDVGVVEAWKDI-YRPDAFRARGGYYDW---------
>EP00703_Trepomonas_sp_PC1|EP00703_Trepomonas_sp_PC1_P004422
----------------------------------KLAVNFHHTDLCNMRCEFCFRNEKTK
---L--TTSDKLH-LIY--------------LLSKKFQKITFVGGEPLLDY-DLKEMIIE
SKK-LGM-TTMLVTNGSLLKNSFLDDMIGHLDWIGLSVDALDSEINKKEGRNQQ--PD--
LNFYLKLIKNI--KERGYKLKINTVVHQHNKNCDFSSFLKEADPNRWKVFQVLRVEGINQ
Q------ISEYLVSKQDFADFISKHQQFK--PIYEKDDDMLDSYFMVNAEGRFFSNSN-N
Q-H-TTSEILRNGVDAALQELKVDISKFNQRGGIYNW---------
>EP00756_Hemistasia_phaeocysticola|EP00756_Hemistasia_phaeocysticola_P033369
YFIAPVPRCL-----------S-ILLLTGRAGPVPLSVNYHLTRQCNYSCKFCFHGDLSS
R-PV--SIEKAMQAIDL--------------LAAAGTRKINFSGGEPFLYPDFLGKLCRH
AK-SKGL-AVSVISNGSLIKETWIEEYGEFLDSLAVSLDSFNESTNDRIGRQQ---TH--
LKRALDVRAWC--ERHDIPFKLNTVVCSENYTEDMTAGVEALNPFRWKVFQALLIEGENT
GNP-TRQAENLAITTSAYEEFLERHSKRG-IIKEEPNETMRNSYLILDERLRFLNNTA-G
T-KRPTPSILDVGVAAALQDAGFDEPAFRRRDGEYAWNREIPRDIE
>EP00639_Heterosigma_akashiwo|EP00639_Heterosigma_akashiwo_P016179
XMFSSREIL---K----------GAT--VSKALPKLTVNYMCLQQCNMKCKYCYSTFKDD
P-I---GL-DTEQALNE--------------LNSSLFNKITFAGGEPFLRG-DILSMVRE
AKN-LGL-LTCVVTNAFASEGSRFEKTLRYVDQLAVSFDSGLLETRASIGRGVS--RN--
-RKYFYALALA--REMGISTKLNTVINAYNWQEDMAPFIETMSPDRWKVFQALPVQGQND
EH-----FNQIRVTQEQFNDFCKRH-------VVENNEMMTGSYVMIDP--RFFDNSK-G
R-HTYSRSILEVGVAEALSDVSFDLARYVERGGVYDLND-----MA
>EP00698_Gefionella_okellyi|EP00698_Gefionella_okellyi_P007778
MQLLVWG-LVAAVLALALITRHYGRTTQVVTAEMPISVNYHFLRTCNYSCEFCFHTDSSA
H-VE--TLERAKQGLQR--------------LKEAGMRKINFSGGEPFLKK-LLGQMCQF
CKEELEVESVSIVTNGSRITEEWFGEYGRFVDILAISCDSFDDHTNDLIGRMEKRRTQ--
VENLELAKKLC--QQYKVDFKINTVVCRHNVLEDMSEQILLCNPKRWKIFQVLPIEGENL
GANTPRNVSNLLITDEEFAAFRRRHSHIT-ALVHEDNATMKNSYLILDEHMRFLDNRS-G
S-KVPTSSILDEGVAAALKQAGWDRDKFIERKGIYDWSR-------
>EP00697_Spironema_sp_BW2|EP00697_Spironema_sp_BW2_P011517
STQN------------------RRWQNADEPLLEPPSVGWMFLQPCNFKCSYCFANFDDL
G--K--YLTKEQNLLEM--------------L-AKKFDKVTFLGGEPTLAP-YLHDMLRI
AKA-HGC-TTSIITNGSKMLDERLRSFAGLLDWVTLSIDSAVPQTHARLGRKPG--AAAS
NDDYLEISRLV--KAHGMALKISTVVNQLNKDEDMSAFIRAMAPSRWKLFQCLYIAGENS
GR-----VDDLLVTKDQMEAFVARHQH-T-IPMYSSTEETKNGYACITPAGTFLSDID-N
H--HYSRPILDVGVDEAWSDI-YRPENFRARGGFYDWRRSGCALAW
>EP00922_Rhytidocystis_sp_exTravisiaforbesii|EP00922_Rhytidocystis_sp_exTravisiaforbesii_P066709
PFFSCLLPLSTTATAVAAVHTADGNSGAGDVDYVPESVNYHFLRTCNYHCGFCFHTNTTS
Y-IA--SEKAAFDALKQ--------------LSEAGMRKINFSGGEPFLKAKMLGAMCRY
CKETLGVESVSIVSNGSLIQKKWFDEYGIYLDMLAVSCDSFDPKTNVKIGRGATFTDH--
IAQLKRVRDWC--SSSNVAFKLNTVVNRYNCQECMTSHVLKLGPVRWKVFQCLEIDGENT
GDSSLRNAKEFVVSEAEFEMFLKLQQEQS-VMVPEDNDHMRNSYLILDEHLRFLDNSS-G
S-KIPGPSVTDVGVEEALKASGFDSGMFYQRGGKYAWTRELLGVEF
>EP00490_Sorites_sp_Unknown|EP00490_Sorites_sp_Unknown_P012562
AMQATTLRFSMDSEDLKITLPGKEXAEIETQPFVPKSVNWHYTRKCNYTCAFCFHTAKNG
F-FL--PMAESKRCLKL--------------LKDAGVEKLNFSGGEPFIHEKELGELVRF
CKEDLALPSVSIVSNGSLIKQRWMKKWGKFVDILAISCDSFIEETNFRVGRGRG--DH--
IHQLEKIKTWC--EEYEVDFKINSVINAXNYMEDMRETIQRLNPKRWKVFQCLLINGENA
GEEALRNAQPLTISEEKFQXFLDRHQDIP-QMVPESNSAMVNSYLILDERLCFLNCTN-G
A-KEPSDSILKVPVSEALRQAGFDEEMFVQRGGIYDWTKRPVGDLK
>EP00562_Extubocellulus_spinifer|EP00562_Extubocellulus_spinifer_P034973
VLLDLGLLIS-APAAFSFLAARPTKQARSPELVIPRSVNYFISRRCNYSVSWCIHMAKSY
H-AL--PLEESTDGLRM--------------LADAGCEKINFAGGEPFLHPILLGELCRV
ASDELGL-AVSIISNGSQITPEWMDMYAKYVDVLGVSVDSFCKETNSAIGRGGE-NGH--
VDRMLRVXDEC--SKHNVRFKLNTVVNALNWEEDMNDQIAALDPFRWKVFQVLLLEGENM
GEGELRDARNLCIDRAQFEAFIDRHSDRP-QLIPEPNDVMQNSYLLLDEELRFLDCSG-G
G-KVPGRSILEVGVDVALMDAGFDQNMFNERGGIFEWRRPR---DE
>EP00704_Kipferlia_bialata|EP00704_Kipferlia_bialata_P005581
ALLAMQWLIQMLTTTLNITKSSDSCKALSPVLTAPPTKTVIFLTECSLAAELCWTRGRER
G--L--SVNGSTSGLRA--------------SGREGTQKITFVGGEPTLVP-CLPSLVRR
AKS-LGL-TTMVVTNGTRVTEEYLDSFEGCLDWVGLSIESGRETVNAELGRHVA------
--QT----ILL--RSRRIGIKLNTVVTSLNWDEDMTPLLQRIGADRWKVFKMLHISGEND
A------ASDLLVSDEQFQHYLQTHAD-----VKEDNDDMETSYVMVDPQGQFFHN-Q-G
R-HHHGRRILDVGVEEAFAD-TFDLAKLKGRKGLYEWRRGGVVDGV
>EP01114_Cavostelium_apophysatum|EP01114_Cavostelium_apophysatum_P000337
ACLSIMIRLQTFYAAI-GYILMRSFPSKKPAIPSKLSINYHFTRVCNYKCGFCFHTAKTS
N-ML--DVEKAKEGLRM--------------LRDHGMAKINFAGGEPFLYPDFLGDLVCY
CKEELGC-SVSIVSNGSKIKRRWFEKYAKFVDILAISVDSFDEKINKEIGRGNG--KH--
LTTVEQACSLC--KEFGVKFKLNTVVNAKNWHEDMTQKLQELAPFRWKVFQVLILAGENN
GDKTLRDARKFAVSNSQFKHFLGTHKGVK-SLVPEDNSQMKNSYLLLDENMCFLDSSS-G
A-KTPSKSIFEVGVAEALKQSGYDHTLFKERGGYYSWDRSE-TSCS
>EP01024_Parvocaulis_polyphysoides|EP01024_Parvocaulis_polyphysoides_P028759
-------------------------------VTTPISVNLHLTKYCNYKCSFCFATFNDQ
RPFL--PLENSKRLLEL--------------LKEAGTEKVNFVGGEPTIHP-YIKPLLKY
SRE-LGF-VVSIVSNGSYLHD-IFDTHKDCIDWVGLSVDSAIESVQYELKRGNG--DH--
VRKSLELFERI--QHLGIRSKLNTVVTQLNWQEDMTWFVKAAKPTRWKIFQVLPVQGQND
GK-----VDSLLFRRSNLS----------------------SSCKLMRPQ----------
-----------------------------IRQGRIMM--------P
>EP00052_Salpingoeca_macrocollata|EP00052_Salpingoeca_macrocollata_P011328
DLQLLAV----AAAALAAVMVWKQR-TSESAKSRVESVNYHFTRQCNYKCEFCFHTALSS
Y-VA--PMPDAQRALRL--------------LREAGMQKINFAGGEPFIKPEFLGQLCRF
CKTELQMPVVSIVTNGSKITSKWFQNYGQYVDMIAVSCDSFDEDTNRKIGRGSG--TH--
IENVYTLRDLC--SEYKIRFKINSVVCSYNKDEDMNDYISDLQPERWKVFQVLALEGENT
GDTALRSVDKLLVSDSEFQAFCLRHQKQA-CLVPESNADMQNSYVLLDEYLRFLNCSR-G
S-KEPTQSILDIGVTAALDEAGFDEISYKRRGGFHAWQEQ----QQ
>EP00035_Acanthoeca_spectabilis|EP00035_Acanthoeca_spectabilis_P028081
MASAMLE-WDLPI-ML-IFLL--STVTSSKTGLTPESVNYHFTRSCNYKCGFCFHTETSS
Y-VL--PLDEQKRGLKL--------------LRDAGMRKLNLSGGEPFLVDRRVGELVVY
CKEQLHLESVTIVTNGSLVTEKWFELYGASLDILAVSCDSFDQATNERIGRRHKGNDH--
LESLRRVVEWC--HTYGVLFKLNTVVNTYNKDEDMSEAILGLGEIRWKVFKVLPIVGENV
GSNAKRQVDEFLISDADFTIFVDRHRADK-IIVDEDNEKMQNSYLILDERMRFLDCTS-G
A-KEPSLSLLDVGVPDAICESGFDAQMFLKRGGKYKWSKSESNLDW
>EP00798_Chlamydomonas_sp_ICEL|EP00798_Chlamydomonas_sp_ICEL_P018772
----------------------------------------MLVQRCNYKCKFCFHTSKTS
D-IL--PLDEALTGLSL--------------LHQAGVGKINFAGGEPFLHPDFLGRLCQL
CQRELGM-NVSIISNGSLTTKEWMDQYGRYVDIMGVSVDSFNEETNRLIGRGNG--TH--
VSNVWLLKYLC--DKRGVKFKLNTVVCSHNWEEDMNEKIQELGPSRWKVFQVLLLQGENT
GSDSIRDATALTVTNEQFQEFLQRLSAQS-SLVPEDNSLMQNSYLLLDEKMRFLNCSN-G
S-KEPTESILEVGVKQALRSSGFDLEAFLESGGED----------E
>EP01025_Chloroclados_australasicus|EP01025_Chloroclados_australasicus_P028682
MLLSNSSII---VRSL------QLVQENDMQEIIPISVNLHLIKSCNYKCKFCFATFNDI
GPYL--ALKDSIELLNM--------------LKAAGTEKVNFVGGEPTIHP-HIKQLLQH
SKE-IGF-VVSIVTNGSYLDK-VLDTHGQFIDWVGLSVDSAIESIQLELQRGNG--DH--
VKNSLKLFQRL--NSMQIKTKLNTVVTRLNWREDMSWFVEQADPIRWKVFQVLPVDGQND
GK-----VEDLLINRDQFNYFLDVHKNYN--PIAENNDAMTSSYVMIDPLGRFFHNTF-G
F-YQYSQPILEVGVKKAMEQVYWDQNKFLQRDGLYDW--------Q
>EP10057_Bacteria_all|Oceanospirillales_bacterium_JGI_01_G13_750m_contamination_screened
MQTNKYI--------------FIDSSLMRPQAKPQLTVNWHLLEACNYNCYFCYAKYQKS
N-F-----------LCELSGLT---ETPLGQNVVTESIRINFAGGEPFLAK-DLSKAISL
AYD-LGL-QPSFISNGSLISTEFIKKYGHMISVAGFSIDSLDQETNAVIGRQTNRSAQMT
LERMKTIFSLFREYAPQTVLKINTVVCSENFDADLSPMLEELRPDRWKALQVIPIHGA--
--------TDRRITDEQYKKFLARHSGLIEKTVREDNDHMHRSYLMLDPNACFYQRN--G
S-YLRSKPIVDVGAKSALQNV-FDVETYS-RY-------------S
>EP10057_Bacteria_all|Aquabacterium_parvum_B6
VNH--------------------------IAHLKELVVNWHVTEACNFKCQYCYAEWQKG
EREVIHRPEARTRLLAELAQFFAPASNPLTRDLRWNSIRLNIAGGEPLLYDREVLSIAQQ
ARD-LGF-AVSVITNGSLLSPELTKELAPLISMLGVSVDSISSDTNKLIGRVSRGGKTLA
IEQLTEIFKNARQENPSISIKINTVVNEANRHEGMTDAVQSFGPDKWKIFRMLPITTD--
---------RLMVTSDDYKKFIDRHEGHGLPMSVEDNSDMIQSYIMVDPQGRFFQNQPEC
L-YQYSRPIHEVGAGAAFNEVKFSMNAYTRRYLV--------GGGA
>EP10057_Bacteria_all|Acidiphilium_multivorum_AIU301
MVN--------------------------IHVLPPLVINWHITEACNYSCKFCYAKWQAE
RRELIHNPARSRQLLEALYALFGPPDNPLSGRMAYRGVRLTLAGGEPFLYRRLCLDLINV
ARG-IGF-EISVITNASRLGIAEMRELAPNLSILGISVDSGNDHTNGAIGRKDGKGVALS
LGDLRERIAAARSINPKINLKINTVVNAHNWQEDFSDAIGQLCPDRWKVLRVLPARTD--
---------ALVITQAEFDAFVARHRAFRNIMSVEDNADMTQSYLMIDPHGRFFQNRVGP
G-YDYSAPILEVGAAEAFKQIIFSPSGFVSRYPSVE-----LPEVA
>EP10057_Bacteria_all|Desulfovibrio_senezii_DSM_8436
MHN-----------------------------LTSLVLNWHLTESCNYRCRYCYAIWEAS
IRELIRDPEHTAVFLRELYRFFGPSLNPLAKRLSWNAVRLNLAGGEPALHSRRLLSVANQ
ARG-QGF-EVSLISNGSLLDHELMKRLAPLLNWLGISIDSAVAATNVEIGRVDRCGRLID
LNELVLNLEMARQSNPGLRIKINTVVNRLNHAEDLYSLIRNLYPDKWKVLRMLPVVNE--
---------HLAVTDEQFAAFIARHKPFANILRAENHQDMRESYLMIDPSGRFFQNSPGQ
G-YAYSQPILEVGADAAFAQVHFAHERFSSRYALD------VRGEA
>EP10057_Bacteria_all|Acinetobacter_3_parvus_NIPH_1103
M---------------------------------DLVINWHITEACNYKCFYCFAKWQQK
DREILHSKQNIQQLMQEISLLPS-----I-TKSGCTGVRLNLVGGETFLYKHQILDIIKA
AKK-YHF-KLSAITNGSLLNDELIKIIANEFSMIGFSIDSTHSESNLRIGRAIKN-IPIE
TDKIYAHIQKLRTINPKIDIKINSVINQFNKDEDLNDFIRKLSPSKWKVFKMLPVITN--
---------DYSINDSEFYAFLERHSDLEDIISSENNDEMTHSYLMIDPLGRFFQNSSTC
G-YDYSSEILISGVSSALDEIKFDVSKFIKRLSR--------AHLT
>EP10057_Bacteria_all|Acinetobacter_2_towneri_DSM_14962
MPK----------------------------LTKELVVNWHITEACNYKCDYCFAKWDSD
SKEVLHSQIKIETLIEQIENIRH-----IKSSQTVDQLRLNLVGGETFLYMKQLKNIINL
SKK-YNF-RLSAITNGSLFNEIDMKFIAQNFSSLGISVDSINEYTNLAIGRTSKQ-NTFN
PSQVLTAINKIKKYNPMIEIKINTVVNKLNASEDLSYFISQIQPNKWKIFKLLPVYSN--
---------KLDITEQEFHQFIEKHSSFKSIISSENNNDMTESYLMIDPLGRFFQNGYTS
G-YKYSSPLWQVSAETALKQIKFDSQKFVNRYKK----------IF
>EP10057_Bacteria_all|Vibrio_24_parahaemolyticus_S165
MTTTQ------------------------SRKTKELVINWHMTEVCNYSCKYCFAKWGRP
-KELHRSEQAIANLLDKLADYFIKGTPVLKEKLGYESVRLNFAGGEPMMLGNTFVTALVL
AKQ-KGF-KTSIITNGHYLIHGKSPLPKDTLDMIGISFDSQYLSTRMKIGRNDRKGNSFG
VNDLTHALANLTQSQTGIKTKINTVINSLNWEEDFSNLISSLKPYKWKVLQVMPYGDN--
---------EILISKEQFDNFVQRHSGLGLPIYSESNSTMTESYLMISPEGCFYQNTANS
G-YKYSECINSCGVEKALSQIEFNPITFASRYKETNID---IVEIS
>EP10057_Bacteria_all|Psychrobacter_lutiphocae_DSM_21542
MHN--------------------------KIANKELVVNWHITEACNYRCGYCFAKWGKQ
KGELIQDVASISQLMDAISGLPA-----V-QMHAAEGVRLNLVGGETFLNYRKIKEVVKQ
AKK-RGL-KLSAITNGSRINNDFINLIANNFASIGFSVDSVDNSTNLNIGRVEKN-AVMN
PEKIIHTIASIRAINPKIEIKVNTVVSDLNKSEDLSDFIGQVMPNKWKIFKVLPVVAN--
---------HHLISEEQFTRFLRRHQRFGEIIYAEDNTEMVDSYIMIDPIGRFFQNSDFN
G-YYYSRPILQVGIHQAFNEINFNANKFYSRYKR--------ASLN
>EP10057_Bacteria_all|Rheinheimera_perlucida_DSM_18276
MNT---------------------------NHTETLVINWHITEVCNYSCHYCYAAWKKP
DRELFHDSNSTKKLLLELYNCIQFNKLDTSNSPTYKKVRLNFAGGEPLLLSKKLLPIMLE
AKK-IGF-DVSIITNGSLLTEELMAQMAPLLTWFGISIDSTRLSSNHLIGRHTTHQQKLD
VDRLLSIIDMGKQANPHLKIKLNTVVNAINVFDDLSDIVERLAPQKWKVLQMLPIITT--
---------KNVIDEARFEKFIARHHAFQNIICAEKNDDMRNSYLMIDPHGRFFQNSLGS
G-YVYSSPILSVGASLALQEIQFSTEKFNRRYASNNAG---GSCDV
>EP10057_Bacteria_all|Dechloromonas_denitrificans_ATCC_BAA841
MAVTY-----------------------HGTQSGELVINWHVTEACNYRCRYCYSKWHAE
GKELIHSPKASAAMLAEIYRHFSPRLNQARLGMQWDSVRLSLAGGEPLLYSREIVGIVAQ
ARE-LGF-KVSLITNGSRLTQPLMTELAPQLSILGLSFDSAIASTNREIGRADRHEQILS
LSDLAIVIESGRHLNPALRMKINTVVNALNFTEDMSQLIQQLAPDKWKVLRMLPTITS--
---------DLAIADHEFAEFVTRHKRLGVIMAAEDNNDMVESYIMIDPHGRFFQNSSRT
G-YHYSDEILKVGAETAFREIGWQPDKFRFRYRTS------VSETI
>EP10057_Bacteria_all|Treponema_3_medium_ATCC_700293
MQT-----------------------------THCLTVNWHFTAACNFKCRYCFMHSLSL
T-------KDYMVVLKKLT---------------GSFQRINFVGGEPTVSP-LLIPLVRD
AYH-AGF-DCSIVTNGFNLHTQQFEAIYPLLSCIGISVDSLNKETNAAIGRCKGIT-RTE
YEQLC------AAKSHGIRLKINTVVSKLNVHEDFTHFYEAVQPDRIKLFQVLKPNTQLK
N------YGDLLITKADFNSFVLRHKGE--NIVAEDNAAMTNAYYILDSECRFIDNKT--
--GKKSSANDGMTVEKALSYIEVDAAKYQARY------------IA
>EP10057_Bacteria_all|Psychromonas_ingrahamii_37
MSN-----------------------------SDELVINYHVTEICNYSCKFCYAKWGRP
-NEIHTQGNNAELMLEKLASYFFNEGNKVKDEFPYKSVRINFAGGEPLILKKRFSQLIVK
TKE-LGF-NLSIITNGHYLTNAFIDNYGSLFSMIGISFDSQYSDARKNIGRIDRKGNSFD
EADLINTVARLRAVNSSITVKVNTVVNTLNYKESFTTLMTELNLDKWKVFQVLPVLNS--
---------HLLVTDEEFSEFVLHHAKLQDFMVVEDNDAMTNSYLMINPQGRFYQNSQTE
G-YKYGELILDVRVDLALSVCAINWETFTSRYKKDADAVLDNNSEG
>EP10057_Bacteria_all|Composite_3_genome_from_Trout_Bog_Hypolimnion_panassembly_TBhypo.metabat.3004
NTT----------------------------QSLPGTINIFVNSLCNFACKHCYATSQDI
SAKAKLSEADAKAIIREIASE------------PLLARKITFVGGEPTLHP-ALPNLVAY
AKE-LGL-VTAVITNGLTLTPRYLEPMAGKLDWVGLSIDAVD-NSNQQIGRTTRAGRYLD
EAAYL------QRINIGAQLKINTVVSRINWQSDLSEFIVKANPVRWKILQVTPVEGQND
Q------IKLLQIDRSTFDKFVARHETLGVRTVAEPVETIRGSYAMISPDGRFFDSSS--
--HQYSRPIMKVGLHRAFSEVSFDAAKYDGRDGNYNTP--NPTVNA
>EP10057_Bacteria_all|Photobacterium_5_phosphoreum_ANT220
MKLINT----------------------ENACVKELVINWHMTEVCNYSCKYCFAKWGRP
-NELHRSEQDIIKLLDKLADYFIKGTPTLKKDIGYESVRINFAGGEPMMLGNTFITALML
AKQ-RGF-KTSTITNGHYLISGKLVLPKNSLDMIGISFDSQNLKTRHQIGRTDRKGNSFG
SDDLKQALVMLAQSQKGIKTKINTVVNNLNVDENFAELIDELKPNKWKVLHVMPYGDD--
---------ELLVSKEQFDRFVKRHSGLGLPVFTESNSAMTESYLMINPQGCFYQNKANV
G-YEYSENINLCGVEKALSQIEFNPRTFASRYLKESID----IVTI
>EP10057_Bacteria_all|Succinimonas_amylolytica_DSM_2873
QMP-----------------------------RHGLKFNLHIIETCNYRCRHCFAHFGSC
-RVLRFT--------------------------WRPGCSFNIAGGEPLMHP-DFTAITSY
IHS-LGH-PVSVISNGFLMTDAWLKRHVPLLSCLGLSIDSMNPETLKKIGRCTGSGRILG
SERLASLLDTVVQISGNCSIKINTVVSALNKSENMARFIRTMPVSRWKIFKMNLFRNASF
-------SADIVVSDHEYRDYAERNEAV-----LE--SDLHAAYLMIDARGFLVDNTLND
S-YVPVADAANGDLAAGLARLSFNDRLYRSRYT------------F
>EP10057_Bacteria_all|Beggiatoa_sp._PS
ML------------------------------RDELVINYHITEKCNYACRHCYAKWNVN
DQEIHTDMTQVEILLNNLYDFFSKR---------SKRLRLNLAGGEPLLCK-HIGKIIEL
ANS-IGF-RVSIISNGSALTEKFVRSHAKQLSVLGLSIDSLQPSRLKKIGRLSRNGQHLS
EQKWFELIKLLRDSNETLLIKINTVVCQFNYDEYLGEFIDKIAPDKWKIFRVLPLDNN--
---------SVRISHHEFSLFLDNHKQVTMPYYIENNEDMTESYIMVDPIGRFYQNSPAH
G-YTYSQCITEIGIEKAFNQINFNLDKYHNRYI------------R
>EP10057_Bacteria_all|Campylobacterales_sp._GD_1
M--------------------------------NEITINWHIIQQCNYKCTYCFAKYKRS
FKEIQVSKKDIEVLLNKVYSFFS-------QEYKGTVVRLNIAGGEPTLSR-NIDFIIKK
AYE-IGF-KVSLISNSSKITNRFIESNAKYLSMFAISIDSIEKSTNLNIGRSYKN-EILD
VSRIIKSIEQFRKINKNIQIKINTVVNEHNYQEYLGHFIDLINPIKWKVFQALSMDKD--
---------IEYCSIEQFNVFLDKHEGIDSKIYIESNDDMKDSYIMIDPHGRFYQNTN-I
T-YNYSDSILNSSVADAFQSIEFNLNKFNKRYKN----------EI
>EP10057_Bacteria_all|Sulfitobacter_2_mediterraneus_DSM_12244
--------------------------------TPELTINWHVLEACNFNCYFCYAKYQKP
S-F-----------LLELSLLK---GRVLKSGPVLKSIRVNFAGGEPFLVK-DLGQAIEL
ASD-LGL-RPSFISNGSLITDDFISKFGKRISVAGFSIDSFSRKVNDDIGRIDNKRQQVS
LERFHRIFSMFREVSPETMIKVNTVVCRENVREDLTGPLGELKPDRWKALRVIPIHGA--
--------EGRQITDSQYKKFLERHKGVAGQVVPEDNEHMHRSYLMLNPEGRFYQRE--G
S-FMQSEPVLQDGAAVALRDV-FDAETYL-RYSQ---------AKV
>EP10057_Bacteria_all|Marinobacter_9_sp._EN3
MLHY-------------------------AHNPKQLVINWHLTEACNYSCRYCYAHWQRH
ERDLIRQEYQIHKLLLELREFFDPSRNPLAWKMAWSNTRLNIAGGEPLLFPSVVEETVKL
ASR-VGL-KASLITNGSLLTERMARRIGPGLEVLGISIDSADAFNNQLIGRVNSQGSFLD
IRQLQSSVEAIRERNPAIKIKLNTVINRVNWRDDFSDLVTLLRPDKWKILRALPVIDQ--
---------SMTVSDEQFGSFVERHQRHRRITVVEDNPDMVESYIMVDPQGRFFQNSPCA
G-YQYSQPILDVGVAKAFEQISFNADRFVARYVGE------AGGAE
>EP10057_Bacteria_all|Gammaproteobacteria_bacterium_GWF2_41_13
MNND-------------------------RSDVKELVVNYFVTERCNFNCAICYSKWQDM
----HSDLENQFKLLEALYEFLPS-TESNPCTQYFNTVRINFSGGEPFLVK-QIDQLIHY
ARK-LGF-RTSVTTNGSLLYRDMIQKIAPDLAWIGFSVDACNVEASRQMGRADKRGYTVS
LDDIKEKVDEMRAINPQIKLKINTTVSVYNLDQDFSTLI-NLHPDKWTVVQALPIINK--
---------TISVSDTQFSTFVDRHQCYRP--IAETIDDFTESFFLVTPEGRFFSNGEAT
G-YRYSEKINQVGAKQAFSEV-FNRERFLARNQL----------YL
>EP10057_Bacteria_all|Endozoicomonas_numazuensis_DSM_25634
MKN---------------------------QTVSELVINWHITEACNYDCKFCYAKWGRP
-DEIHREPKLINDTLNSLANFFLHSGNKLKEQMGYENVRLNFAGGEPFLLKKKFTDVLSA
AHK-AGF-KLSIITNGHYLTPSFIQENAGILDMVGISFDAQSQMDREIIGRVDRHGRSFE
TQNLVETVNLFRCINDNIKIKVNTVVNSVNWEEDFSELIHQLKPEKWKVLQVLPVLDS--
--------VSLEVTDHQFNDFARRHQLNGLNPLVESNEVMAGSYLMIDPKGRFYQNSYGK
G-YQYSSSIAQVGAETALTQIDFSPDHFSARYR------------N
>EP10057_Bacteria_all|Treponema_2_saccharophilum_PB_DSM_2985
M---------------------------------NKIFNLHFTDFCNFNCR-CYAKKDKN
C----LSFDDIQKIIENIAGYF-----------EKTDGRVNIAGGEPTTSK-DLQKIIA-
VVS-KGI-KASLITNGILLTEEFVRENAGKLTMIGLSIDSLNDGTNRILGRCEGVGRVFD
YGRL---VAICRCKECGITLKINVVASKLNFNEDIKRLLDDVRPKRFKILQMLPTTAE--
---------ENAL-SEEFDKYVQKYGY---NPVTEKQENIKKAYLIIDSSGFVTTNNKKN
A-LESLDELD---------DI-FDFES-AARY-------------K
>EP10057_Bacteria_all|Coraliomargarita_akajimensis_DSM_45221
MKP------------------------------IPPTINLHTIRACNYGCKYCFAGFQDC
DGV--MPQADLHEILRQFAA-------------TTHPAKVNFAGGEPMLSP-TFVEDICY
AKS-LGL-TTSLVTNGSLLSERLLDKLSGQLDLLTISIDSLKPGTNRAIGRTNRQN-PLT
VSEYL------DRITRGITVKLNTVVNRLNLDEDMTDFIREAQPIRWKLFKVLKIQNENS
A------FDSWAIRDEEFVHFVERHESSGVTLVPESNEQMYGTYGIISPDGRFIDNSQ--
--HRYSPRIVDVGITQAFADVNFSMAGFQQRGGIYSIP--KRELTK
>EP10057_Bacteria_all|Conchiformibius_kuhniae_DSM_17694
M--------------------------------DELVVNWHITEACNYNCRYCFAKWEGN
ERELIHNPLNIGILIREIPKLLE-----I-ENFGTKYIRLNLVGGEPLLYPEAIREIIHC
ARQ-SGL-LLSLITNGSLLNQDWVNIISESFVQIGFSVDSIHEQTNVAIGRGSNR-EVFK
ASMILQYINAIRTYAPNIGIKINTVVNEYNFQEDMNDFIHKANPQKWKIFKMLPIITN--
---------NLSVSNQQFETFLLNHQAFRSIISSENNDEMTQSYLMIDPEGRFFQNHHHK
V-YQYSHPIHKVGIQNAFNEITFHVDKFHHRYIPL-------NPMR
>EP10057_Bacteria_all|Fibrobacter_3_succinogenes_S85
MPTINFP------------KNFQNADSARFAKVSPLVVNWHALEHCNYKCSFCYSDWNSR
-DEAWNTPENVRKVIENIARFAD--------YGADAPWRLSVVGGEPILFPKKAQFMVKT
AVA-CGA-EVSIITNGSHLEN--ALPFAHLLSQVGISLDSFVHETNLKIGRQCN-GHTLS
FEEISDKIAALRAVNPNVRVKVNTVVNQNNFGEVLVDKVAALGATKYKILRQMPFGG---
---------NKGITDDEFHVFIRNN------IFIEDNSVMTQSYLMIAPNGCLFQNGG-A
E-YRYSRPLMETPFEEALKDINFSAEKFFSRYTSTATDA--ILARM
>EP10057_Bacteria_all|Actinobacteria_bacterium_OK074
MSRTDRK-----------------GSESRGESGAEIVVNLHVTERCNYRCSFCFGKGIDD
----------PGALVSDVFRLLS-----VAGPSTNIPVRFNFAGGEPALLR-TLPEVVEY
CRS-LGA-TTSFVSNGLMLRRFGIPWLARNFDLVGLSVDSAVESTNLRIGRATSAGRVFD
IGEIVSAVRALRSVS-DCPVKINTVVNRKNVYEDLSPALRDLAPEKWKVLQMLPVYDS--
---------TDEVTADEFQAFVHRHAEFADIMTVEDNDQMTASYLMIDPLGRFFWTTDAA
T-YVYSRPILEVGAAAAYREC-ISWAKYA-RY--------------
>EP10057_Bacteria_all|Pseudoalteromonas_4_haloplanktis_TB25
MTN-----------------------------IKELVINFHMTEACNYRCGYCYGKWQDN
TTELHHSSESIQDLLLMLAEYFFS-NNQIRQGLGYQSVRINFAGGEPVMIGARFISALLF
AKS-IGF-NTSLITNEHFLSPAMLRRIAPHLDMLGLSFDTADYLIAQSIGRTDHKGEWFS
PQKALTVTALYRQLNPQGKLKVNTVVNAFNFRENLNETIALLQPDKWKLLRALPVYSD--
---------QLTISQEKYDSYVQKHKEHNNVIAIEDNCDMWESYLMINPESNFYQNSSSQ
G-LTLSPSILDIGVSKALNHVNFNIKAFASRYPSSFPQVIENLTLG
>EP10057_Bacteria_all|Ruegeria_intermedia_DSM_29341
MIS-----------------------------IDELVVNWHLTEACNFGCQFCYAQWKKA
DREVWRDEAKTLRLLSEISRFFAPPRNPLSDYLEWSRVRLSIAGGEPTLLGDPLVRIAQQ
AKR-LGL-DVSLITNGSRLE--TVEKVLPYLALLGLSLDSAKPDTNATIGRLDRRGNQVC
LTQIHELLSTARTQANGPKIKINTVVNSANHTEDFSPLLYALQPDRWKVLRMLPATNS--
---------ALEIGSHEFDAFVRRHHVFKGIMSVEDNHVMEKSYLMIDPNGRFFQNGTGK
E-YKYSNPILEEGLRNALSQIAFCPERFALRYRPVF-----PGEVA
>EP10057_Bacteria_all|Halodesulfovibrio_aestuarii_DSM_10141
M---------------------------------QIVLNWHLTEQCNYRCKYCFAQWGRC
-AEVWRDRDLTSALLAELASWQQE---ILSPIIGESHCRINFVGGEPLMIGGRLTEVQEA
SEQ-YGF-KTSLITNGSLLGRN--LKIVSHLDLLGVSVDSFLVDTNRSIGRYSRTSQPLN
YYDIKELIQSVRERNPLIKIKFNTVVSQHNWTEVVIPEIAMLHPEKLKIFRQYPYLD---
---------QQGITDQMFKSFLKNN------VFVEDNAAMQQSYLMIDPSGRFFQNGNGE
K-YSFSQKIHEVGLPTALEQIKFNSEKYIQRY--------------
>EP10057_Bacteria_all|Pseudoalteromonas_2_ulvae_TC14
MTS-----------------------------IQELVINFHMTEACNYRCGYCYATWQDN
STELHHASENIHSLLLKLADYFFA-DNSLRQTLKYQSVRINFAGGEPVMLGSRFIDAILF
AKQ-LGF-ATSIITNGHLLSTVMLKKIAVHLDMLGISFDTGDYLIAQSIGRVDRKKSWLS
PARVLDVVTQYRALNPKGKVKINTVVNAYNWRENLTQTITQLKPDKWKLLRVLPVYSK--
---------EMTVLQWQYESYVHKHQVHADVIVVEDNDDMWQSYLMINPEGRFYQNAGAK
G-LTYSPPVLEVGVEEALKYINFNAEAFSKRYQSIHLP--LAMSAG
>EP10057_Bacteria_all|Neisseria_sp._10023
MN------------------------------NQELTINWHIAEACNYVCRYCFAKWEKS
GRELLHFSDGIAAMITEIAKLPV-----L-QQKGTDSVRLNLVGGEPLLYKAQTMQIIRA
ARE-QGL-ALSMVTNGSLLDDEWCEVIARDFKGIGISIDSVSGQTNLDIGRHAKN-QLMP
SEQVVRRIQAIRAGNPNIGIKINTVVNQLNYRENMADFIAEVAPDKWKIFKMLPMITE--
---------DLSIDDTQFQQFLDRHQEFHHLICSENNNEMVDSYVMIDPLGRFFRNSLQG
G-YRYSQPIYQVGAERALTEMYVDTEKYRQRYITIK-----QRKAA
>EP10057_Bacteria_all|Treponema_4_primitia_ZAS1
MG------------------------------NKASIINLHLLDACNYRCGHCFAHFNMP
-KVLPLQ--------------------------WKDVKRFNLAGGEPLLYP-EIDNLIRY
IAS-KHI-ETSIITNGLLLNENRINFFSGMVSMVGISIDSLNDETLRRIGRCTYKDELLN
HSHCVSICKSIKT--HDIKLKINTLVSTLNKNEDFHSFIKEVQPDRWKILKMKHFENAQY
-------NKIFIPNNYDYESFVARHDMP---LIAE--REMKNAYIMVDAWGNLVDTGT-E
N-NAIVASLLEIDFAESFSRLNFNYDVYNQRYV------------A
>EP10057_Bacteria_all|Helicobacter_3_bilis_ATCC_43879
M--------------------------------DAITLNWHITEQCNYKCHYCFAKYTKC
NQEIHRNKENITTLLTKLYNSIG-------AIYNTDSLRLNIAGGEPLLSK-NLGFIVES
AYK-LGF-KISIITNASLLTKEFIESYIALFTMFGISVDSINTETNNHIGRCSKT-HNNN
TAYLKDTINFLKAKNKDMQIKINTVVNRYNYKENMSEFIESIKPDKWKIFQALSINAD--
---------KNYCNKTQYKYFLRTHKHLKSCITDEDKDLMTNSYIMIDPYGRFYQNTKGK
G-YTYSPILLDLADKDIANYLKVDMIKYKKRCN-----------LV
>EP10057_Bacteria_all|Ferrimonas_kyonanensis_DSM_18153
MTS-----------------------------VNEMVINFHMTETCNYRCEYCYATWEGN
DAELHHSFGDIQSLLRKLSNYFFT-SNALKTALGYRAVRINFAGGEPVMLGGRFVKAVLL
AKS-LGF-RTSIITNGHLLSTTMMRRIGPHLDMLGLSLDTSDALLAQSIGRVDRKGAWLS
PEKACDIVSAYRQANPSGTVKINTVVNAFNWREDMSSMVVQLQPERWKLLRVLPVYTH--
---------QLTVTSSQYRAYVERHAAFSDVVTIEDNHDMWQSYLMLNPQGCFYQNSAAQ
G-VVQSPPVLEVGVEAALESIDFNVQAFAKRYPHTHS----DASQA
>EP10057_Bacteria_all|Nitrincola_2_sp._AD6
MSI----------------------------PTQELVINFHMTEVCNYRCTYCYAKWNDN
QNELHLQPGQVEQLLSSLADFFLS-ANPFKQEFPYQTVRINFAGGEPMVLGKQFINALDT
AKA-LGF-RTSIITNGHFLTPDMLQQSSSKLDMLGISFDTADELIAQSIGRADRRGHWLN
ANQLVRIANTYRQLNSKGQLKINTVVNPFNWYENMSSLIAQVQPDKWKLLRVLPVHDV--
---------RQVITSEQYQAYVDRHAPHVSNLIAEDNDAMWASYLMINPQGRFYQNNGPK
G-HLLSDPILKAGVEQAFSQIPFDFHAFANRYTHG--------VKS
>EP10057_Bacteria_all|Fibrobacter_7_sp._UWB7
MNL-----------------------------NKSIVINWHVTEICNYDCKHCFAKWGRQ
-HEIWNDVNQIEHIIKGITHVET--------TNMSKHFRLNIVGGEPIMSPDNLWNVVKT
AND-YSV-DVSMITNGSQLEV--IRPFAHMISQVGISIDSFKHETNLKIGRVCN-GKTLS
FQEINEKIKFVQETNPKLKIKINTVVNKYNFSERMLPSIMTLNHNKWKILRQMPFGD---
---------NKGISDFMFYSFIRNNESCE--ITIEDNNAMTESYLMISPDGRLFQNGN-T
S-YSYSRPLTEVSFTEALSDIKFDESKFDGRYDGSFTQQANSMSMF
>EP10057_Bacteria_all|Shewanella_2_sp._cp20
MSK-----------------------------ANQLVINYHITEKCNYDCHYCYAKWAKP
-NELHRNLDDMKLVLSRLADYFLS-PNPIQQQLQYQSVRLNFAGGEPLLLKQLFIEALDY
AIE-LGF-KTSIITNGHLISDQFIIEHSHKLQLLGISYDSCHIGGQQKIGRITASGKVLS
AARLQSIFHQVKRQSPTTELKINTVVNQFNVEEDFTALITALQPNKWKVLRVLPVFDS--
---------IQTIRDPQFEAFVARHQAVKQVMSVENNDSMTNSYLMLSPDGAFFQNGDQQ
G-YFKSRPLLTTPIDVALAETGFDAVKFAQRYVSATQ----VLGAA
>EP10057_Bacteria_all|Fibrobacter_5_succinogenes_elongatus_HM2
MNF-----------------------------NKNIVINWHITEACNYHCKFCFAKWNKP
-TELWSDPENVEKVISNICKFR----------SQGYFIRLNIVGGEPIMFPERLWKVVEI
AYK-HEM-EISIITNGSHLEN--IFPFAHLISQVGISIDSLNHLTNVNIGRECG-GKTIS
FETLREKIERIRKVNPDIRIKINTVVNRENFNEILVDRFAQLHIDKWKIFRQMPFNG---
---------NGGISDYQFYAFLRNNKTNKQVIFIEDNNAMTESYLMISPDGRFFQNGS-E
E-YCYSRPLTEASVEEALSDIKFDSSKFEERYNSWSTQSAYEAELS
>EP10057_Bacteria_all|unclassified_Deltaproteobacteria_bin_1
ME------------------------------KTNYVFNWHVTAKCNYHCHFCYSEWEKM
-PEIWDDPQKVAALLKNLSESL----------FEKGRTRLNIAGGEPVLNMKKLAPVIEN
AWS-QGF-VLSIITNGSRLEN--LIPFIDKFSMVGISVDSASDENNVKIGRCTG-KEVMT
FSELCKKVVALRAANPGLIIKINSVVNAFNWNENLLGQLKSVGAQKYKILRQMPFNG---
---------DKGISDDQWRHFLELN------VVTEDNEDMIHSYLMIAPDGRFFQNGA-T
E-YTYSHSLWERPADELLSEMKFDEDKFKSRYNCPDS----SDKEK
>EP10057_Bacteria_all|Janthinobacterium_2_sp._OK676
MDF--------------------------SRSADQLVINWHITEACNYSCQYCYAKWETP
DRELVHNPVRTRELLSRLYEFFHPYANPLRRHMNWGSVRLNLAGGEPLLYTRRVLEMLPI
ARD-IGF-DISLITNGSRLDSGLMASLVPYISLLGLSIDSQIAQSNKEIGRVDHRGQQLD
IAKLVDTVSEGQRRHPSLKVKVNTVVNKVNQFDDMTSVIQCLRPEKWKVLRMLPIVDD--
---------RLAVSQQGFDDFVRRHAHLAAIRHVEDNQDMTESYLMVDPTGRFFQNTTVR
G-YRYSQPILEAGASVAFAGMRFAAPKFLFRYMAS------VGVSE
>EP00828_Plagiopyla_frontata|EP00828_Plagiopyla_frontata_P028305
MRTIPKG-----------------V--RIMHNLTSLVLNWHLTESCNYCCRYCYATWEAS
TRELIRDPEQTAALLRELYRFFGPGLNPLANRLSWNAVRLNLAGGEPALHPGRLLSVANQ
ARG-QGF-EVSLISNGSLLDHELIKRLAPLLNWLGISVDSAIAATNVEIGRVDRCGRLIN
LNELVPNLEMARQSNPGLRLKINTVVNRLNHAEDLCSLIRNLSPDKWKVLRMLPVVNE--
---------HLTVTDEQFAAFIARHKPFADILRAENHQDMRESYIMVDPSGRFFQNSPGQ
G-YAYSRPILEVGADAAFAEVLFAHERFSSRYAL----------DL
>EP10057_Bacteria_all|Tolumonas_lignilytica_BRL61
M---------------------------------EAVYNWHVTERCQYSCKYCFAKWGNT
-KEIWQNVKLTSALLDQIRIGRE----PFGEG-YKAPIRLNFAGGEPLLLKQRLIDIAKE
SKS-LGL-KTSLITNGERLGQS--LELVSKLDMIGLSIDSFDEATNRAIGRIRSSGKALS
FQDVYDLVTKIRTINPEILLKFNVVVNKYNYRENLIPKLLSLSPQKIKVLQELSAGG---
---------NVSSTDEMFSHFISNN------VYIEDRNSMIQSYLMINPSGRFYQNGNQN
D-YFYSAPIHEVGLLRAMKSISFNQQQFSNRYNG---------AKK
>EP10057_Bacteria_all|Haemophilus_haemolyticus_M21621
M--------------------------------NELVINWHITEACNFKCQYCFAKWQKP
CKELLHSDNEVSKLIEQFQMLLT-----L-HKYQSEQIRLNLVGGETFLYRSAIKNIIMQ
AKK-HNM-ILSAITNGSKLTPELNQIIANQFKMIGFSIDSIKDNTNLLIGRQTNN-KAMD
YQLLLRNIEIIRSINPTIQIKINTVVNKHNYSESLSEFISQVKPTKWKIFKVLPNMND--
---------SLSINDQQFHYFLENHHQFENIISAENNEEMTHSYLMVDPSGRFFQNIEQT
G-YQYSEPILSVGIEKAFQQIPFELVKFLHRY-------------H
>EP10057_Bacteria_all|Legionella_santicrucis_SC63C7
MER---------------------------YEFSEILVNYHLNEVCNYNCRYCFSKWEIP
-EKLKREQDITARLLKELQRFFYRNNNPMRELMSWNKVRINFSGGEPMLIH-KIDEIIKE
AHQ-LGF-KPSLVTNGSLLNTNNLLKLAPYLVKLGISLDSPNLETLQKIGRMTKSGKTYS
TQSILASVKRAREINSNIIIKINTIVNVLNKDEDFSSLIDSIQPDEWSAIQVLDFFDK--
---------DSAISIEEFNRFIDFHQRYPHLLFSENNEDYSASFLMISPENNFFSNRGGK
G-YKHSEPIHIVGAEKALAQIDFDYAKYIQRHKGKHYDL-PIAHGY
>EP10057_Bacteria_all|Fibrobacteria_bacterium_GUT31_IN01_31
M---------------------------------QIIYNWHITERCNYSCKYCFAKWNKA
ATEIYEDYEKVEKILTNLSQKE-----TISKLIKETSVRLNFAGGEPLMLKKGVFSIVIK
AKE-MGF-VTSLITNGSLLKSC--PDILKYLDMVGISIDSLDEAVCLDIGRCSNK-NYIS
KEKLENIIDTIKSSNHKIRLKFNVVVSKYNYNMNIVEQLQAYEPNRLKILRQLPFNG---
---------EEGITDAQFELFLSIN------VVIENKNDIIQSYLMIDPQGRFFQNGNEK
A-YCYSDPIYDVGLEQAFSQIKFDKEKFMSRYN------------Q
>EP10057_Bacteria_all|Achromobacter_spanius_CGMCC9173
VRHIL------------------------PSVVSPIVINWHVTEACNFRCRYCYAKWQQL
DRELIRDPEATDALIEALYEGFAPT---------TMPPRLNFAGGEPLLYGGQVARAMAK
ARE-VGF-DVSLISNGSRLTADLAARIAPHMTMLGISIDGTTSAINERIGRLDGRGIQLD
LAGMIDRIALMRSLNPAMTLKINTVVNEVNWQEDLIPLISDLAPTRWKVLRMLPVVTN--
---------ELALSDEQFQAFVDRHRALDSIMCVEGNDDMVQSYIMVDPHGRFFQNRIVA
G-YDYSQPISDMGALAVFDRMKWSAEKFAARYPHIS-----IQVAA
>EP01105_Mastigella_eilhardi|EP01105_Mastigella_eilhardi_P027109
MSSSSST-----------------GRALSPLECRELVVNVFVTERCNYHCAFCFSKWDPR
APETPAEKK---HMLDLLAQALLHDKDEIVPSV-DYDVRINFSGGEPLLYKDDCVALVEH
ARS-LGF-AVSITTNGLLLTNELIERLAPHLTKIGFSIDSLSASTNQNIGRCTGA-NTMS
LADWQRCLNKLLSVNPNIKHKVNSVLGTYNLDEDFSGML-DLKPHKWTVVQLLPVFNK--
---------KLSISQAQLNQFVARHNSHKDVLICETNEDYRESFICISPDGRFFSNGKAV
E-YQYSKRIVDVGVREAFSQI-FNHSSYIKRCAT----------HY
>EP10057_Bacteria_all|Selenomonas_2_sp._FC4001
M---------------------------------AYKVNLHITQKCNYACKYCFAHFDNN
-NDLSLQ--------------------------WKIVDAINFAGGEPVLHK-DFPAIVSY
AYN-QGF-RLSLITNGSLMLNPNLPELFKRVDTLGISVDSINPQTLIALGACNKSQEVLT
FDKLTQLIALALSVNPNIRIKLNTVITKLNEKEDLTIIGKQLNIARWKFLRMKLFIHNNF
-------NSPLLSNQGEFDNFVARHKVSRDV-VPE--NDLTRSYIMIDNQGQLLDDET-E
N-YNVVGSLLTEDFTKVFARYSFDESTYASRYA------------S
>EP10057_Bacteria_all|Marinobacter_4_adhaerens_HP15
MTY---------------------------TNPVPIVVNWHLTEACNFSCRYCYAYWERA
EKDLIKNEHQVRALVAELGRFFGSATR--RFGFYGVEPRLNIAGGEPLLFPSAVQAAVHQ
ARQ-VGF-RASIITNGSFLTEELCSSLAPDLDMLGVSVDSGQPDTNKLIGRVDRQGRFLE
LAALSNCIEVLRQRNPPLKIKLNTVVNRMNWKDSLSSVVDTIEPWKWKILRALPVIDQ--
---------STSVSDYQFQAFVDRHSAYRSISVVEDNQDMQESYIMVDPQGRFFQNSPCA
G-YQYSQPILEVGAEKAFEQVNFDPERFLSRYSKE------AGGAV
>EP10057_Bacteria_all|Janthinobacterium_sp._RA13
MSLTP------------------------TSSVRELVVNWHVTEVCNYGCRYCYAKWDDG
GQELIHDGAAIKALVEEVGRFFKPSGNPLWTGMHWTSLRLNLAGGEPLLYAEKALDVIRH
ARR-LGL-ETSIISNGSRLTPALMQALAPHLAILGLSLDSSEAKTNLGIGRVDRQLRTLS
MPELLGMIAVGRQINPLLRLKINTVVNALNWQEDMSNLIGSLAPEKWKILRMLPKITD--
---------DLALSDAQFDTFVRRHAHLDHGVRVEDNADMTESYLMIDPYGRFFQNIPGK
G-YRYSDSILDVGAARAFSQINVSATKFCSRYTGEL-----ADLKA
>EP10057_Bacteria_all|Phormidium_2_sp._OSCR_GFM
MVD--------------------------QKKTTPLVINWHLLEPCNFGCRYCYAQWNKS
QPLVFKERHLSEKLISQIASL-----------KKSPYIRLSFAGGEPLLDK-DISHKIGF
SYN-LGI-KNSIITNGSLISKNLSLDSVSKLSMLGISIDSASQKTNQKIGRSLN-GKACN
YENVIRFLDESRDINPNLRIKVNTVVNQFNWNEDLSELIMRIKPDKWKILRVLPATPK--
-------SKKEAIYYEQYEQFRVTHNHIP-FAQFEDNSDMICSYLMIDPHGRFFYNSE-E
G-YKYTESILKIGMETALKNVNFDYGKFSIRYRG----------SI
>EP10057_Bacteria_all|Roseovarius_lutimaris_DSM_28463
MEL-----------------------------QPQLVANWHVTEACNYRCKFCYAHWSKP
KSELWRNNAACRLLISELGRFLSP-------PLWERRPRLNIAGGEPTLWAGELSHVVDH
AVA-AGF-DVSLITNGSRPE--TLRNIASRISMLGLSVDSTRCDGNLRIGRVDRKGAQIG
SDDLIDLVRELRTANPTLQIKLNTVVNAVNAEEDFSALISHIAPDRWKALRMLPSYND--
---------ELTVDEAKFERFVSRHAAFRRILSVEDNPSMVQSYLMIDPHGRFFQNRLDK
G-YYYSEPILDIGVERAFAQIPFSIDRFLARYQPL-------ESAS
>EP10057_Bacteria_all|Fibrobacter_2_sp._UWH6
MN------------------------------IKTIVINWHITESCNYKCKYCFAKWNRV
-KEIWTNPDNVRKILENLKSRLE---------DCLFQKRLNIVGGEPILQQERLWQVIKM
AHE-MDF-EISIITNGSHLEY--ICPFVHLISQVGVSIDSFDHKTNVRIGRECN-GKTIS
FQQLKEKLEELRTLNPGLNIKINTVVNEYNFNEILVDRMAELKIDKWKILRQLPFDG---
---------KEGISDFKFNTFLFNNQKQNNVIFVEDNDVMTESYLMIAPDGRLFQNGH-K
E-YEYSHPLTEISIDEALEEINFDQEKFNNRYENYATEEAYRMPFG
>EP10057_Bacteria_all|Fibrobacteria_2_bacterium_GUT31_IN01_31
M---------------------------------QIVYNWHITEHCNYSCNYCFAKWNKA
-AEICSNKERVDKILEELSKKD-----IISKRIENTRVRINFAGGEPLILDRSIFDTVMC
AKK-LSF-ETSLITNGFLLEFH--PEIFKYLDMIGISIDSFDENVCKNIGRCSGK-NYLS
EEKLSKLVKKIKLNNPIAKIKFNTVVSKNNYSSNIIEQLQAYKPDRIKILRQFPFKG---
---------EKGITDEQFEQFLSIN------VVIEDKNDITQSYLMIDPQGRFFQNGNEN
F-YTYSQPIFEVGLEHALSQIHFNKEKFMSRYGQ---------GGV
>EP10057_Bacteria_all|Spiroplasma_culicicola_AES1
Q--------------------------------NSIKLNFHFSMFCNMRCKFCFYAPLKA
D-NLNNWLEI----------------------IKKVAFAINFAGGEPTLYWNQLKQMAKL
CKE-LGL-KVTLITNGTVIKQNEVNDLLQYFNSVGISMDSIDLNINQNSGRAIGNKSALS
EDDYLEVGAKIK--KAGCQLKINSVVHSLNKNTRMIDFIEKIDPYKWKIMQVSSVGQK--
---------DFIISKSDFDKFLNKHSFV---KSIEDETTVTSTYVMIDGEGYFYNSDQ--
----NNKSILKVDVLEEFNKC-FDINS-QLRYKN----------EK
>EP10057_Bacteria_all|Ruminococcus_flavefaciens_AE3010
M--------------------------------KKLKVNLHLIEACNYRCRHCFAHFDKH
-NVLTPT--------------------------WIMVTSFNFAGGEPLLYP-HLTSLAEY
ANS-LGC-KCSVITNGSCIDEEWIKNNVSLFTTIGFSLDSFFPDTLRKIGRCDTNGRVLD
LDRIKEIFTLIKKYNPSIKIKVNTVVSAINKDETPGELIRKLPVDRWKILRMSPFENDRF
-------SKDITVTDEEYTEYITRNTDAGMEIVCE--SNLNGTYIMIDAGGYLVDDTKNS
N-YVRVINCADTPFSDGISKLTFDSEIYEARYK------------K
>EP10057_Bacteria_all|Pseudoalteromonas_8_sp._H105
MK--ND------------------T---TNKPINELVINWHITEACNYNCTYCFAKWGKP
N-ELHRSLESIEKLLDELASHFIKGSSSFKEKLGYESVRLNIAGGEPMMLGSTFSIVLML
AKQ-KGF-QTSIITNGSYLLNEKFDIPKNTLDMVGISFDSQDYDIRQRIGRVDRKGNSLS
SDELKLALSKLEKTQKGIKTKINTVVNQYNWQEDFSSLISEINPYKWKVLHVMPYGDD--
---------DLLISNGQFNSFVDKHLGRDLPVYAESNSAMTESYLMIDPKGRFYQNSS-G
GY-KYSECINDVGAGKALEQINFNHAVFIARYFPVEGIS--IVENE
>EP10057_Bacteria_all|Marinobacter_2_zhejiangensis_CGMCC_1.7061
MST---------------------------SHPVPVVVNWHLTEACNFSCRYCYAHWERA
EKDLIREEHQVRALVTELGRFFRSAAR--KFGFQGVNPRLNIAGGEPLLFPSALQTAIHQ
ARR-LGI-RASLITNGSFLTEELCESLAPGLDMLGVSIDSGNVDTNNLIGRVDSHGRLLN
LDSLSRSFKVLRRCNPALAVKLNTVVNRLNWQDDLSNVVDLVEPEKWKILRALPLVDQ--
---------STSVTDIQFQAFVARHAAYRSIAVVEDSQDMQESYIMVDPQGRFFQNSPYV
GY-QYSQPILEVGAEKAFEQVNFDPERFLSRYSKE------AGDAT
>EP10057_Bacteria_all|Shimia_sagamensis_DSM_29734
--------------------------------LDELVINWHVNEACNYRCNYCYAKWTDQ
RRDLALDGDKTTALLAELWQYFNPKDNALRSELNWKSVRLNFAGGEPLLNTDALHRAMRI
AHA-LGF-NVSIITNGSRLNDATLLKIAPYLQWLGLSVDAIDATTNTKIGRIDRRNQLLN
LKELVSSINKARSLSPTMKLKINTVVSDANETADLSPLIAEFKPEKWKVLRVLPMVSN--
---------SGTVSDKSFTRFVDRHAGFQSIMQAEDNFDMLGTYLMIDPKGRFFQNHT-A
GY-DYSAPILDTGAKNALESIGFSAFGFAQRYQH------------
>EP10057_Bacteria_all|Marinomonas_sp_GOBB3320
----------------------MTALTLGTHTATDLVINFHMTESCNYQCSYCYATWDDL
E-ALHRLSGQVESLLQNLADYFLQ-TNPLRAEMGYQNVRLNFAGGEPMLLGQRFLDAVTF
ANQ-LGF-RTSLITNGHYLTGDILDELAPSLDVLGISYDTADHALAQSIGRVDRKKRWIG
AEQLVQMCARYRSLNPSGILKLNTVVNAVNCNDSLLDLMNEIKPNKWKLLRVLPVHDH--
---------QLTITQVEYQAYIQRHAALSSIIVEEDNDAMTHTYLMINPEGRFYQNSD-A
GY-IVSDSILTSGVEQTLSQVPFNVSGFKQRYQLIP------ALVL
>EP10057_Bacteria_all|Fibrobacter_sp._UWT3
MNI------------------------------KTIVINWHITEACNYRCSFCFAKWNKP
-AEIWSNPENVRKIIVNIRDFR----------SQGVFIRLNIVGGEPIMFPERLWNVVET
AYE-NGM-DISIITNGSHLEN--IRPFAHLISQVGISIDSLDHETNMKIGRECG-GKTIC
LDALRQKIEDLRKVNPDIKIKLNTVVSKHNFNEVLVERFAELHIDKWKILRQRPFNG---
---------NSGISDYQFYAFLRNNQETKQVIYIEDKDVMTESYLMISPDGRLFQNGS-D
EY-TYSRPLTEVPFAEALSDIRFDSEKFESRYATWPTQEAYEMDLS
>EP10057_Bacteria_all|Vibrio_6_vulnificus_YJ016
MNK-----------------------------ANQLVINYHITEKCNYDCHYCYAKWAKP
-NELHRNVDEMKRVLSKLAEYFLS-PNPIQQQLQYQSVRLNFAGGEPLLLKQRLIDALDF
AIE-LGF-ETSIITNGHLISDEFIAKHSHKLQLLGVSYDACRYEVQKQIGRITRSGNVLS
VERLQSIFKQVKRHSPSTKLKINTVVNQFNSEEDFTGVMASLQPDKWKVLRVLPVFDS--
---------IQTISDQQFESFIERHQSLVHCMSAENNDSMTNSYLMLSPDGAFFQNGNGS
GY-FKSRPLLTTPIDVALAESGFDAIKFAQRYH-------------
>EP10057_Bacteria_all|Aeromonas_caviae_CECT_4221
-----------------------------MSLPVQIVINWHLTEACNYRCHYCYATWHKM
T-CLIRDPERTARFLAELYHFFRPSANPLAGQFEWRSIRLNLAGGEPLLHAGKLPSIVTQ
ARD-LGF-EVSLITNGSYLNDGLLNSLAPQLVWLGISIDSASAANNHAIGRVDYRGRQLD
LNGLAANLDKARQLNPELRIKLNTVVNQINHHEDLGPLIVSLAPDKWKVLRMLPVVNQ--
---------HLTVNDEQFAAFVSRHNPFSQILCIEDNLDMHESYLMVDPYGRFFQNTP-G
QR-EH-----------------------------------------
>EP10057_Bacteria_all|Fibrobacter_8_sp._UWH5
MN------------------------------IKTIVINWHITESCNYKCKYCFAKWNRV
-KEIWTNPDNVRKILENLKSRLE---------DCLFQKRLNIVGGEPILQQERLWQVIKM
AHE-MDF-EISIITNGSHLEY--IRPFVHLISQVGVSIDSFDHKTNVRIGRECN-GKTIS
FQQLKEKLEELRTLNPGLNIKINTVVNEYNFNEILVDRMAELKIDKWKILRQLPFDG---
---------KEGISDFKFNTFLFNNQKPNNVIFVEDNDVMTESYLMIAPDGRLFQNGH-K
EY-EYSHPLTEISIDEALEEINFDQEKFNNRYENYATEEAYRMPFG
>EP10057_Bacteria_all|Photobacterium_6_swingsii_CAIM_1393
MSSVNTA---------------------TAGQLNEFVINWHITEACNYNCTYCFAKWGKP
N-ELHRSLGAIEKLLDKLANYFIHGNPEIKRILGYQSVRLNFAGGEPMMLGSAFPTALVM
AKQ-KGF-KTSIVTNGSYLLRGRFQLPPNTLDMVGISFDSQQHPVRRELGRIDRKGNSFN
IDELKLAVQHLSHTQKGLKTKINTVVNALNWEEDFSPLISSLSLDKWKVLQLMPTGRT--
---------DFLISDEQFTSFVERHLGKGLPISAESNNTMTESYLMIDPNGRFYQNSK-G
MY-SYSERITDVGVETALNQISFNCHRFMSRYYAENSSN--ICGEV
>EP10057_Bacteria_all|Vibrio_8_harveyi_ZJ0603
MPTANAA--------------N--RMTS--SQLNELVINWHITEACNYNCTYCFAKWGKP
N-ELHRSLSSIEQLLDKLANYFILGNPESKRMLGYQDVRLNFAGGEPMMLGSAFSTALVM
AKQ-KGF-QTSIITNGSYLLRRRFELPVNTLDMIGISFDSQQPSVRRELGRIDRRGNSLN
EDELQLALQLLSHTQKGLKTKINTVVNALNWEEDFTHLISSIAVDKWKVLQVMPTDKH--
---------ELLISDDQFRRFVEKHSGKGLPISPESNNTMTESYLMIDPNGRFYQNNN-G
MY-SYSERITDVGVEAALSQVNFNCNRFKSRYHVKNMSN--ISDEV
>EP10057_Bacteria_all|Marinobacter_3_algicola_DG893
MRTANRS--------------A--TPPAKVPAVYELTINWHVTEACNYSCQYCYAKWKDY
PNPLFHDRRRTRDLLNELFRYFHPTNNPLREELSWKTVRLNLAGGEPSILGNRLLDIAEI
ARE-VGF-QLSIISNGSRLTRSMIKEIAPHLTCLGISLDSANPTTNMEIGRALRSGKLLD
PQELAGNIRLALKINPRLTVKLNTVVNLLNVGEDLSGLVQEIRPQRWKILRMLPIVDA--
---------SLAISDEEFAAFVQRHRAFQSVQCVEDNRDMCESYLMIDPFGRFFQNHP-G
GY-LYSDPILSVGAHAAFSKMAFNSASFQSRYT-GE-----LGGTQ
>EP10057_Bacteria_all|Thauera_sp._63
-----------------------------MHNPAPLVINWHLTEACNYRCRYCYAGWNES
A-NLIHCQERTAALLGELYRFFQPRANPLASRMNWNAVRLNLAGGEPLLHAGKLPAMVSH
ARA-LGF-EVSLISNGSHLDHEQLRRLAPQLTWLGISIDSAISATNRAIGRVDRRDRLLD
LHTLESSLASARQSNPGLRLKLNTVVNRLNHSEDLSELLRCFAPEKWKVLRMLPVVNQ--
---------ELVVSDQEFMAFITRHQAFSRILCAEDNQDMRESYLMVDPHGRFFQNS--L
GY-RYSRPILEVGAAAAYSDVAFDSARFTARYALSD-----VAGRS
>EP10057_Bacteria_all|Pseudomonas_6_hussainii_JCM_19513
MSKISP-------------------VKAAPVHVDALTINWHVTEACNYRCQYCYAKWTDH
PCPLFHDRDRSQQLLAELFRYFQPTSNPLRDALSWRTLRLNLAGGEPSILGERLLDITHA
AKQ-VGF-EVSLISNASRLTSDVIKQLAPQLTYLGVSLDSTHSGTNLAIGRLERSGQRLS
LNELTANLDFARQVNPALKIKINTVVNALNAGEDLSGLITRVRPERWKVLRMLPIVDA--
---------TLAVSDEAFAAFVERHSAFRSIQCVEDNSDMCESYLMVDPYGRFFQNQA-G
SY-LYSRPILPSGAAEAFSEMRFNPAGFRSRYTTAP------GEAS
>EP10057_Bacteria_all|Pseudidiomarina_donghaiensis_CGMCC_1.7284
MTI----------------------------RTQELVINFHMTEACNFRCAYCYAKWNDE
PKELYGHTGAVDTLLTSLANYFFA-SNPIQKQLGYQRVRINFAGGEPMMLGKYFSSALAK
AKA-LGF-QTSVITNGHFLRKKMMREIAPNLDMLGISFDTADELIAQSIGRVDRHKRWLS
PSQLLELCNSFRSINPLGKLKLNTVINPFNACENLSPLISQIKPDKWKLLRVLPVHDE--
---------SQVISDTQYQAYINRHLPSFPNLIIEDNDDMWQSYLMINPQGQFYQNVSPS
GH-IQSKPILQIGVHQALSQIPFDMRAFAKRYSEK--------GSS
>EP10057_Bacteria_all|Vibrio_3_crassostreae_J519
MSTINTT--------------N--ETTS--SQLNELVINWHITEACNYNCTYCFAKWGRP
N-ELHQSLDAIEKLLDKLANYFIHDDPEIKRILGYQDVRLNFAGGEPMMLGSSFSTALVM
AKQ-KGF-KTSIITNGSYLLRSRFELPLNTLDMVGISFDSQQHPVRRELGRIDRKGNSLN
IDELKLAIQHLSRTQKGLKTKINTVVNALNWEEDFSQLISSISLDKWKVLQVMPTGRS--
---------DLLVSDEQFSSFVERHSGKGLPISAESNNTMTESYLMVDPNGRFYQNSK-G
MRYSYSERITDVGVETALNQINFNCNRFKSRYYAGNPSN--IRGEV
>EP10057_Bacteria_all|Comamonas_testosteroni_ZNC0007
MTYLFI------------------GEGDTRPHVPELVINWHLTEACNYKCQYCYAKWDSN
D-KLIHDWDRTRKMLDELMTFFHPDANPLQKSMRWSGVRLNLAGGEPLLYPDAVLHVLAY
AKA-VGM-STSIITNGSRFTPELMNQLAQQVSMLGISIDSANATTNREIGRIDSQGRTKS
WQEVAALMQQAKQLNPELAIKINTVVNALNAHEDLSEPIAALAPDRWKVFRMLPVVTD--
---------DLAISPEEFARFVRRHHRHADVMCAEDNNEMSESYLMIDPLGRFFQNTK-G
QY-SYSRPIDTVGAKQAFRDWRFAVTSFTSRYPAHA-----IEAIQ
>EP10057_Bacteria_all|Anabaena_cylindrica_PCC_7122
--------------------------------MKPISVNFHLWKPCNYHCRFCFATFPDI
EGAL--TLNDAKHLLFL--------------LREAGAEKLNFAGGEPTLHP-NIGELVAE
SHR-LGF-ITSLVSNGARMNQ-LLEKHANEMDWVALSVDSASEVIQKNLGRGNG--NH--
VIQSIALFDKL--HQYSIRVKLNTVVTNLNYQENMSAFVRRVRPERWKIFQVLPVQGQND
GS-----VEELLISPQQFQEFVERHQPGF-QVIPESNDLMKDSYIMVNPQGQFYNITK-D
RL-FYGE--------------------------------------N
>EP00439_Symbiodinium_sp_Y106|EP00439_Symbiodinium_sp_Y106_P083101
GIWRSIEVLARAYAALRLLKVISSAREEFRASPVPLSVNWHYTRQCNYTCGFCFHTAKTS
F-FL--PMDEAKQCLRR--------------LQWAG----MQKYAEGFS-AVELGELCRF
CKEDLALESVSIVSNGSKITGDWIRKHGSYVDILAISCDSFQEEINLKIGRGKG--SH--
LQQLEQIRQWC--EEADIKFKVNTVVNAMNINEDMGDMIRRLNPVRWKVFQCLLLEGENA
GEEALRNARRLTVSSEAFQGFLDRHSRID-CLVPEDNKKMKDSYLILDEFMRFLNCTG-G
AK-TPTASLRDVPVISALKGAGFDSKMFHTRGGVYDWTRQRGLLRT
>EP00437_Effrenium_voratum|EP00437_Effrenium_voratum_P056689
ALVRGMMALQRAFRAVKILALVSQR-LAEWRRLRPRSVNWHFTRLCNYQCKFCFHTAKSS
F-FL--PMEESKQCLRR--------------LRLQGMQKINFSGGEPFLQKRELGELVRF
CKKELHCD-VSIVSNGSKITRKWMESYGEFVDILAISCDSFEEETNVRIGRGTG--TH--
LLQLENIKHWC--DEFQVPFKINSVINVHNIHEDMSAAITRLQPKRWKVFQCLLIEGENA
GEEALRDAKSLTISQQDFDDFCERHGHLK-CLVREDNGQMMNSYLILDEHLRFLNCTG-G
AK-TPSDSIREVSVIKALRAAGFDAEMFEERGGVYDWSKAQSNLAP
>EP00418_Pyrodinium_bahamense|EP00418_Pyrodinium_bahamense_P052348
AIVEAMVRLAMAYGALSILQAVEAG-KAERARLTPLSVNWHYTRLCNYSCKFCFHTAKTD
N-FL--PMEEAKRCLGR--------------LRAAGMCKLNFSGGEPFTYPEALGQLCRF
ASEHLQLESGSIVSNGSMIKRSWFEKFGEFVSILAISCDSFDEATNKLIGRGKG--TH--
LMQVKRVRSWC--QEYGVGFKLNSVINAHNVDEDMTGPIAELGPMRWKVFQCLLIEGENV
GEGALRDAKPLVITDAQFQGFLARHRALE-CMVPESNEAMKDSYLILDEELRFLNCTG-G
TK-APSESIRNVSVHHALRQAGFDAEMFLKRGGKYNWRRPLLAVPA
>EP00795_Rhopilema_esculentum|EP00795_Rhopilema_esculentum_P013151
MCD------------------------RATTAKVPESVNYHFTRQCNYKCGFCFHTAKTS
F-VQ--PLDEAKRGLKL--------------LRDAGMQKINFSGGEPFLHKRFLGEMVKY
CKEEIEVPSVSIISNGSLITEKWMQEYGEFVDILGISCDSFDESVNEKIGRHTRGKNH--
LETMHRVHDWC--KKHHVLFKINSVINSYNVDEDMGKYITELEPVRWKIFQCLPIDGENF
GEGALRQVEQFLITDEQFKGFIERHSHVP-QLVPESNDLMKQSYFIVDEYFRFIDNGT-G
RT---SKSILAVGVEAAIKESGFIEKKYLDRRGRYNWSKNPTSLSW
>EP00731_Ephydatia_muelleri|EP00731_Ephydatia_muelleri_P004015
-----------------------------------------MRRQPTVNCTLCEVPQETS
F-VL--PLDEAKRGLKL--------------LKEAGMEKVNFSGGEPFITEKYVGELVRY
CKQSLDLPSVSIVSNGSLITEEWFQEYGAYMQMKHATCDSFNEATNIEIGRRQGNTHH--
VNSVLRIKQWC--HSYKVAFKINTVVNTFNWEEDMSEEILNANPVRWKVFQCLLIEGENV
GAEAKRNAERFVVSKEQFESFLKRHKSVP-QLVPESNVAMRDSYLILDEYMRFLDCTK-G
RK-DPSKSILDVGVADAMKFSGFDEAMFKKRGGVYNWSKADMRLDW
>EP00074_Homo_sapiens|EP00074_Homo_sapiens_P044642
WVLK-LLSLSSLWRSLVPLDETKEEEEDPPLPTTPTSVNYHFTRQCNYKCGFCFHTAKTS
F-VL--PLEEAKRGLLL--------------LKEAGMEKINFSGGEPFLQDRYLGKLVRF
CKVELRLPSVSIVSNGSLIRERWFQNYGEYLDILAISCDSFDEEVNVLIGRGQGKKNH--
VENLQKLRRWC--RDYRVAFKINSVINRFNVEEDMTEQIKALNPVRWKVFQCLLIEGENC
GEDALREAERFVIGDEEFERFLERHKEVS-CLVPESNQKMKDSYLILDEYMRFLNCRK-G
RK-DPSKSILDVGVEEAIKFSGFDEKMFLKRGGKYIWSKADLKLDW
>EP00450_Noctiluca_scintillans|EP00450_Noctiluca_scintillans_P038871
-------------MVLKLLSVIEKH-VGLKEKVTPTSVNWHMTRSCNYSCKFCFHTSISS
A-FL--PMQEAKGCLMK--------------LRAAGMKKLNFSGGEPFTYAKELGELCRF
CKQSLRLESVSIVSNGSMIKKRWFQAFGEFVDILAISCDSFDEETNKKIGRGKG--MH--
LSQLKRVRQWC--DEYGVPFKINSVINVHNVDEDMGAAIMELRPKRWKVFQCLLISGENA
GGNALRDARSLVITDQQFSDFLQRHQGVS-CIVPEDNLRMKDSYLILDEELRFLNCTG-G
AK-TPSESIRDVSVARALQQAGFDARMFVERGGVYSWRRVSDDTGV
>EP00066_Takifugu_rubripes|EP00066_Takifugu_rubripes_P001394
-MHSLLLQLCNLWSSVDST-----DGKAEQTATVPTSVNYHFTRKCNYKCGFCFHTAKTS
F-VL--PLEEAKRGLEL--------------LKDAGMEKINFSGGEPFLHEKFLGKLVQF
CKQDLQLPSVSIVSNGSMIQERWFQKYGDYLDILAISCDSFNEDTNQLIGRAQGKKSH--
IENLYKIRGWC--ARYKVAFKINTVVNTFNVDEDMQENINKLDPVRWKVFQCLLIDGENA
GEEALREAERFVIRDLQFQDFLERHSSVT-CLVPESNEKMRNSYLILDEYMRFLDCRE-G
RK-DPSKSILDVGVREAILFSGFDEKMFLRRGGKYVWSKADMKLEW
>EP00076_Gallus_gallus|EP00076_Gallus_gallus_P004743
GVLHAVLALSALCWGLTPLAP---REDKDETVPTPTSVNYHFTRQCNYKCGFCFHTAKTS
F-VL--PLEEAKRGLAM--------------LKEAGMEKINFSGGEPFLQDRFVGQLVQF
CKEELKLPSVSIVSNGSLIRERWFKKYGEYLDILAISCDSFNEEVNVLIGRGQGRKNH--
VENLHKLRQWC--RDYAVAFKINSVINRFNVEEDMNEQIKALNPVRWKVFQCLIIEGENS
GEDALREADKFVISDEDFEQFLERHKDIS-CLVPESNQKMRDSYLILDEYMRFLNCRN-G
RK-EPSKSILDVGVEAAIKFSGFDEKMFLKRGGKYVWSKADMILDW
>EP10057_Bacteria_all|Pseudoalteromonas_3_sp._XI10
MNK-----------------------------TDELVINYHVTEVCNYSCKFCYAKWDRP
-NELHANENSAELMLEKLASYFFDNSNQVKAVFPYKTVRINFAGGEPLILKKRFAQLIMK
AKS-LGF-NLSLITNGHYLTNSFINNYGAMFSMIGISFDSQYMTTREDIGRIDRKDKSFG
THDLIKAVKQLRKVNPSITIKINTVVNSLNYQESFEQLIAEIKPEKWKVFQVLPVLND--
---------NLLISDEQFTVFVNRHASLKEVMVAEDNEAMTTSYLMINPQGRFYQNSSTN
GY-IYGDLILDVGVEKALEVCQINWETFASRYKKD-NTILSNSNQG
>EP00562_Extubocellulus_spinifer|EP00562_Extubocellulus_spinifer_P028831
VLLDLGLLIS-APAAFSFLAARPTKQARSPELVIPRSVNYFISRRCNYSCQFCFH-AKSY
H-AL--PLEESTDGLRM--------------LADAGCEKINFAGGEPFLHPILLGELCRV
ASDELGL-AVSIISNGSQITPEWMDMYAKYVDVLGVSVDSFCKETNSAIGRGGE-NGH--
VDRMLRVXDEC--SKHNVRFKLNTVVNALNWEEDMNDQIAALDPFRWKVFQVLLLEGENM
GEGELRDARNLCIDRAQFEAFIDRHSDRP-QLIPEPNDVMQNSYLLLDEELRFLDCSG-G
GK-VPGRSILEVGVDVALMDAGFDQNMFNERGGIFEWRRPR---DE
>EP10057_Bacteria_all|Anabaena_2_sp._43
--------------------------------MLPISVNFHLWKPCNYHCRFCFATFRDI
QGYL--TLSDAKRLLFL--------------LREAGTEKINFAGGEPTLHP-YIGELVAE
SRR-LGF-VTSIVSNGARMAE-LLDKHAGDIDWVALSVDSASEEIQKHLGRGNG--NH--
VLQSIDLFDKL--HQYGIRVKLNTVVTRLNFQEDMSSFVRRVRPERWKIFQVLPVNGQND
GS-----VEDLLISPQQFQQFVEQHKTGI-RVVAETNNLMKDSYVMINPQGQFYNNST--
TY-FYSSPILEVGVNIALAQVGWNVETFLNRGGIYSW--------K
>EP00069_Balaena_mysticetus|EP00069_Balaena_mysticetus_P007806
WMLK-LLSLGSLWSSLGALETSREDEEDRDLPITPTSVNYHFTRQCNYKCGFCFHTAKTS
F-VL--PLAEAKRGLLL--------------LKEAGMEKINFSGGEPFLHDRYLGQLVKF
CKQELQLPSVSIVSNGSLIRERWFQNYGEYLDILAISCDSFDEQVNVLIGRGQGNKNH--
VENLQKLRTWC--KNYRVAFKINSVINRFNVDEDMKEQIKALNPIRWKVFQCLIIEGENS
GEDALREAEPFVISDEEFEAFLDRHKDVP-CLVPESNQKMRDSYLILDEYMRFVNCRN-G
RK-DPSTSILDVGVEEAIKFSGFDEKMFLKRGGKYVWSKADLKLDW
>EP00900_Chrysochromulina_parva|EP00900_Chrysochromulina_parva_P007122
--------------------VSEGTPVLSEGTPRLLTVNWHLEKHCNYKCSFCYAHFADV
VKGL--EKADGIKLLRS--------------LRDAGFFKVNFAGGEPLLNQ-HLGEYVKA
AKE-LGL-KTSIITNASRLTATWLESYGPFLDQIGVSCDSLDDQVNKKMGRGFG--NH--
VAVTERALRRV--HGLDVKVKLNTVVMRQNHFEDWSDFIVRNGVQRWKVFKVLRIEGEND
K------FEDKAVSDVDFEAFVARHTRGV-VVAAEDNDAMTLSYVMVTPDGRFYQNTD--
-Y-TYSEPVLAVGVDEALRQTGFDYEKFVDRGGAYRL---------
>EP10057_Bacteria_all|Psychromonas_2_sp._SP041_contamination_screened
MTINNI------------------K---AN-KIKELVINWHITEACNYKCNYCFAKWGKP
N-ELHRSLSAVDKLLSNLSEYFIRSDSSLKAKLKYDEVRINIAGGEPMMLGDTFLNILRL
AKK-KGF-KTSVITNGHYLLNNKINLPENILDMVGISFDSQNYATRQLIGRADRKGNSLG
ADDLKVVLMELTRTQKGIKTKINTVVNIHNWQENFTELISEIKPDKWKVLHVMPYGSD--
---------ELLISDEQFNSFIEKHRNESLSIYAESNLAMTESYLMIDPKGCFYQNVS-N
IY-KYSEAINDVGVEVALKQVNFNQAVFSARYFPIE----------
>EP10057_Bacteria_all|Thermomonospora_curvata_DSM_43183
VMA--------------------------NSPQPVETVNFHLWQPCNMSCLFCFATFRDV
R-RT--GHLDRRDAERL--------------LAEAGFSKITFAGGEPLLCP-WLPDLVEL
ACD-LGV-TTALVTNGSLLDEAMLDRLAGTLEWITVSIDSLRPRTLRSLGRGRD--EA--
--GYLALCRRI--RQRGFRLKVNTVVTSRNWREDLSGFIVAAGPERWKVFQVLPVEGQNS
RK-----VDPLLITPEQFESFISRHLHA---LIPEDNDAMTGSYAMVDP--RFFDAVE-P
GY-RYSEPILRVGVHRALSQVTVSRAKFLARGGLYEARR-----RP
>EP10057_Bacteria_all|Vibrio_2_vulnificus_ATL_61306
MTTAQ------------------------SRKTKELVINWHMTEVCNYSCKYCFAKWGRP
-KELHRSEQAIDNLLDKLADYFIKGTPVLKEKLGYESVRLNFAGGEPMMLGNTFVTALVL
AKQ-KGF-KTSTITNGHYLIHGKSPLPKDTLDMIGISFDSQYLSTRMKIGRNDRKGNSFG
VNDLTHALARLTQSQTGIKTKINTVINSLNWEEDFTNLISSLNPYKWKVLQVMPYGDN--
---------ELLISKEQFDNFVHRHSGLGLPIYFESNSTMTESYLMISPEGCFYQNTANS
GY-KYSECINSCGVEKALSQIEFNPITFASRYKKTNID---IVDVS
>EP10057_Bacteria_all|Brachyspira_pilosicoli_B2904
--------------------------------INSLKLNWHFINNCNMHCKFCYASDSCN
I-N-----------LFK--------------IAEKLKPYINLVGGEPTIYKNYI-HLLHY
LKS-QGH-ILSIVSNGSMFLNSILKTTLKCCDVIGLSIDSLDKETCIKIGRSVKNSKP--
IEEYLYLTYKI--KESGKALKINTVVNRYNYKENLNSFIEKALPNKWKIFQVLPIENLNF
-------CKELLISNEEFNYFLNTHAENR-IMYSENNDNMTSSYIMLDAKGRFFNNYI-Y
-----SNSLFDVDLYEEFKMYSID--KYYRY-----------KKAN
>EP10057_Bacteria_all|Lutibacter_sp._LPB0138
----------------------------------IPSINYHLWEPCNMRCKFCFATFQDV
K-QT--GHLPEKDAIKK--------------IAAAGFEKITFAGGEPLLCK-WLTNLIKT
AKE-LGM-TTMIVTNGSKLTEEFLKENKPYLDWIAVSIDSLEGENNIKIGRGKK--SK--
-EFYYDLINKI--HQYGYGLKINTVVNKVNYKENLSAFIKSARPKRWKVLQVLPIVGQNE
GK-----VDTFKITNKEFDHFIASHKNT---LVPESNAVMKGSYVMVDP--RFFDNAS-G
KH-NYSEPILKVGINKALKTMNYELDKFLTRGGIYDWN--------
>EP10057_Bacteria_all|Myxococcus_hansupus_DSM_436
-----------------------------------------------MRCRFCFATFQDV
R-QT--GHLPREEALKL--------------LA-ARFQKLTFAGGEPLLCP-WLPELVRA
AKG-QGA-TTMLVTNGSRLTHERLSLFEGALDWVTLSIDSPFPETHVALGRGKD---A--
-GDYLNIANLI--RDAGIRFKVNTVVTSLNAHEDQTEFLRRLMPERWKLLRVLPVDGQNS
GK-----VEPLLCSDEAFLGFVARHQCT---LVPEDNEDMRGSYAMVDP--RFFDNAE-G
RH-RYSEPILHRGIDAAWSQVHFSMPRFERRGGNYDFA-------R
>EP10057_Bacteria_all|Saccharicrinis_carchari_DSM_27040
----------------------------MEISNPLPSVNFHLWKSCNMRCNFCFATFQDI
K-ES--GHLTREESLHE--------------LANVGFKKITFAGGEPTLCP-WLPDLIKT
AKN-LGL-TTMIVSNGSILNSNFLEDNKNHLDWIAISVDSLNPETNRKIGRGKE--SI--
-DTYKSMANMI--KHYGYGLKINTVVNNANKTEDMNTFIRYTKPQRWKVLQALSIQGQND
RN-----TGRFEVSNHEFSGFIDKHDGN---MVAESNDAMIGSYAMVDP--RFFDDVD-G
KH-GYSDPINKVGGLKALKQVRYNYDKFIERGGQYEWIT-----TK
>EP10057_Bacteria_all|Nonlabens_ulvanivorans_JCM_19297
MSN-------------------------------IPSVNFHLWEPCNMRCKFCFATFQDV
K-QS--GHLPKEEALRQ--------------LAAYGFEKITFAGGEPLLCP-WLPDLIKE
AKQ-LGL-TTMVVSNGSRMTEQFLIDNKNYLDWIAVSIDSLDEATNLKIGRGKR--SK--
-DYYIDLIKRI--KHYGYGLKINTVVNAYNYQEDFTDFITSSNPKRWKVLQVLPIIEQND
SK-----VDEFIISQNQFNDFVNRHNST---MIPESNNAIKGSYVMVDP--RFFDNSK-G
KH-HYSKPIIEVGVKEAIITMNYDWEKFVNRGGIYDW---------
>EP10057_Bacteria_all|Cryomorphaceae_bacterium_EBPR_Bin_135
---------------------------------MIPSVNFHLWQPCNMRCKFCYATFQDV
K-RS--GHLPKEQAIRH--------------LAAHGFQKITFAGGEPTLCP-WLPELIRT
AKE-AGM-TTMIVTNGSRLTDDYLSNLRPHLDWVALSIDSLDEQTNRAIGRGRT--AA--
-EGYFALVDRV--KAHSFRLKLNTVVNRLNWKEDLSAFIRYAKPQRWKLLQALPIIGQND
AH-----IDALTVTESQFEAFVQRHADR---IVPETNAQVRGSYVMVDP--RFFDNAE-G
TH-RYSLPILEVGTRIAIQQMGYDEGKFEERGGVWDWT------TP
>EP10057_Bacteria_all|Pseudomonas_nitroreducens_B
MVYLRS------------------GEGAMRPHVSELVINWHITEACNYKCRYCYAKWDGA
G-RLLHDWTRVRNLLDELQAFFHPDANPLSRHMTWSSTRLNLAGGEPLLYQDALLRALDY
ARS-KGI-GASIITNGSRLTNGLIDRLAPLVSMLGLSLDSANSTKNIGIGRVDSRGSLLD
VESLPEMLGRAKSQNSALRLKVNTVVNALNHQEDMSPIIHALAPHRWKVLRMLQVVTH--
---------DLAVSSEDFLAFVARHDALREVMCVEDNDDMSESYIMIDPLGRFFQNTA-G
LY-HYSNTIDVIGAERAFSEWRFSTGAYAARYRDAL-----VEGRE
>EP10057_Bacteria_all|Vibrio_30_parahaemolyticus_CFSAN007439
MTTAQ------------------------SRKTKELVINWHMTEVCNYSCKYCFAKWGRP
-KELHRSEQAIANLLDKLADYFIKGTPVLKEKLGYESVRLNFAGGEPMMLGNTFVTALVL
AKQ-KGF-KTSTITNGHYLIHGKSPLPKDTLDMIGISFDSQYLSTRMKIGRNDRKGNSFG
VNDLTHALASLTQSQTGIKTKINTVINSLNWEEDFSNLISSLNPYKWKVLQVMPYGDN--
---------ELLISKEQFDNFVHRHSGLGLPMYSESNSTMTESYLMISPEGCFYQNTANS
GY-KYSECINSCGVEKALSQIEFNPITFSSRYKETNID---IVEIS
>EP10057_Bacteria_all|Marinobacter_5_santoriniensis_NKSG1
MHTPKPV--------------T--TQTARVSAVDELTINWHVTEACNYRCQYCYAKWKDY
PNPLFHDHGHTRDLLIELFRYFHPSSNPLRNELSWKALRLNLAGGEPSILGERLLEIAQV
ARE-VGF-QLSIISNGSRLTRSMIKELAPHLTCLGISLDSSDPKTNMEIGRALKNGKLLD
LQELKANVHLARKINPLLTVKLNTVVNLLNVGEDLSSLIQEIRPQRWKILRMLPIVDA--
---------SLAISDGEFAAFVQRHRAFQSVQCVEDNRDMSESYLMIDPFGRFFQNHP-E
GY-LYSDPILSVGAHAAFSKMAFNSASFQSRYT-GE-----LGGTQ
>EP10109_Archea|Methanoculleus_2_sp._EBM46
M-----------------------------PAHVIRSVNWHLISTCNYSCRFCFARNLGE
Q-PV--SFSEGLTILSH--------------LADAGMEKINFAGGEPLLHP-RLFDYCRA
AR-DLGM-TVSITTNGSLLSQKLIGEHAACIDWIALSVDSASESTEKRLGRGYG--QH--
VQHCIGLSDAV--REAGIRLKINTTVTRLTWEEDMADFIQRTSPDRWKVLQMLHIQGEND
G------MADLAVTDKQFQTFCARHLRGV-QPVFESSAMIEGSYFMITPGGCVKTDTG-I
RK-YPLADVLQVGISGF-----VNEELYLGRGGVYAW---------
>EP10109_Archea|Methanoplanus_limicola_M3_DSM_2279
M-----------------------------PMHTIKSVNWHITPRCNYRCRFCFAQNFHD
G-TV--PYDKGLEILEI--------------LADAGMTKINFAGGEPLLHP-GILDYCRE
SK-KLGM-TVSITTNGSKLNPSKIRKMAGIVDWIGLSIDSSLDTVEAELGRGTG--NH--
VSNCLESAIYL--HQAGIKLKVNTCVTALTFQENMIPLIRMLNPDRWKVLQMMHIDGEND
F------R-DLEISAGDFRYFVERHLENT-SPVFESADDMESSYFMLTPGGFVKSDAG-V
TL-YPLDEVIEKGIDNF-----VSEMKYQERGAIYEWS--------
>EP00107_Lottia_gigantea|EP00107_Lottia_gigantea_P022437
----------------------MPENQSKERQSKPLSVNYHFTRRCNYKCGFCFHTAKTS
F-VL--QIDKAKLGLKL--------------LKKAGMEKLNFSGGEPFLEDQFVGELVKY
CKETLCLPSVSIVSNGSLIKRSWFQQYGSYLDILAVSCDSFDPETNKLIGRQQGRKCH--
LESLHNVRKWC--TEYQVAFKLNTVVNRFNKDEDMTKQIQELNPCRWKVFQCLLLDGENS
GDDALRDAERFLISDEDFQEFLDLHSNIA-CLVPESNDKMQNSYLILDEYMRFLDCQQ-G
KK-IPSKSILDVGVDKALQYSGFDEAMFLKRGGKYIWSKADMKLEW
>EP00918_Siedleckia_nematoides|EP00918_Siedleckia_nematoides_P078935
LFVVLLCLISSGTSFLRYALSAANIGVADVVPNHPLVVSYMFSRQCNYKCKFCFHTAKSL
E-SP--SLGDSFAAIDM--------------LRKGNFQKISFCGGEPFLSK-DLGRMCRH
AKEVVGFPSVSIISNGSKITEAWLAEFGKYVDILTVSCDSFDRETNRLHGRKK---DT--
LEHLTNVVSWC--KQFDVRFKLNSVITKLNYREDMAANVMKINPMRWKVFQVLLIEGENT
GGD-LRDARDLVVTPEEFNEFTSRHKDVK-QMVPETNEVMKDSYVILDEKLRFLNCQS-G
MK-VPTRSIMDVGVEEALKEAGYDHAAFLRRDGQYEWSKENNVKCK
>EP00918_Siedleckia_nematoides|EP00918_Siedleckia_nematoides_P078926
TTATAATTTATATA-----TTATVTTTATATIDKALVVNYHFLRQCNYKCKFCFHTAKSL
D-SP--SLGDSFEAIGM--------------LREYGFDKISFCGGEPFTKPKELGRMVAH
AKEVVHFPSVSVISNGSKITEGWMAEFGKHVDILTVSCDSFDRETNRLHGRKK---DT--
LQHLTNVVSWC--KKYDVRFKLNSVVTKINMHEDMVDQILKINPIRWKVFQVLLIEGENT
GGD-LRDARPLVITTEEFDAFVSRHKDVK-QMVPESNDDMKDSYVILDEKLSFLNCQS-G
RK-VPTRSIMDVGVAEAIKEAGYDHTAFLRRGGQYEWRKNKTLGQM
>EP00070_Physeter_catodon|EP00070_Physeter_catodon_P004351
WMLK-LLSLGSLWGSLGALETSREDEEDRGLPVTPSSVNYHFTRQCNYKCGFCFHTAKTS
F-VL--PLAEAQRGLLL--------------LKEAGMEKINFSGGEPFLQDRYLGQLVKF
CKQELHLPSVSVVSNGSLIQERWFRNYGEYLDILAISCDSFDEQVNVLIGRGQGNKNH--
VENLHKLRTWC--KDYRVAFKINSVINRFNVDEDMKEQIKALNPIRWKVFQCLIIEGENS
GEDALREAEPFVISDEEFEAFLDRHRDVP-CLVPESNQKMRDSYLILDEYMRFVNCRN-G
RK-DPSASILDVGVEEAIKFSGFDEKMFLKRGGKYVWSKADLRLDW
>EP00073_Rattus_norvegicus|EP00073_Rattus_norvegicus_P016412
-MLRLLFQLWSGL-AM-LRPKETHEDPGSAQPTTPVSVNYHFTRQCNYKCGFCFHTAKTS
F-VL--PLEEAKRGLLL--------------LKQAGMEKINFSGGEPFLQDRYLGKLVRF
CKEELALPSVSIVSNGSLIRERWFKDYGDYLDILAISCDSFDEQVNVLIGRGQGKKNH--
VENLQKLRKWC--RDYKVAFKINSVINRFNVDEDMNEHIKALSPVRWKVFQCLLIEGENS
GEDALREAERFLISNEEFEAFLQRHKDVS-CLVPESNQKMKDSYLILDEYMRFLNCTG-G
RK-DPSRSILDVGVEEAIKFSGFDEKMFLKRGGKYVWSKADLKLDW
>EP00102_Acyrthosiphon_pisum|EP00102_Acyrthosiphon_pisum_P024895
------QLMGSAW-NV-VR----NTTASVDEPAVPLSVNYHFTRQCNYSCGFCFHTAKTS
F-VL--PLDEAKRGLTI--------------LADAGMKKLNFSGGEPFIRGGFMGELIKY
CKTELGI-SISIVSNGSLIQEKWMRQYGEHVDMLAVSCDSFNADTNRMIGRQQGRTDH--
VAKLYQVREWC--GQHKIAFKINTVVNTYNVNELFAEHIDRLRPVRWKVFQCLLLEGENA
GEGALRNAARFYVTDEEFNGFLRRHAEVQ-MLVPENNDAMRDSYLILDEYMRFLNCRN-G
KK-EPSASLLDVGVQHALRGSGFDEQAFLERGGVYRWSKQQMELEW
>EP00110_Nematostella_vectensis|EP00110_Nematostella_vectensis_P021713
--------------------------------TVPVSVNYHFTRQCNYQCGFCFHTAKTS
F-VL--PIEEAKKGLLM--------------LMKAGMEKVNFSGGEPFLHDRFVGELVRY
CKQELELPSVSIVSNGSLIRDNWFNKYGECLDILAISCDSFDEETNVLIGRRQKGKNH--
VEALRRVRDMC--QQYKVAFKLNTVVNTYNKQEDMTSHIQELCPVRWKVFQCLVIAGENS
GEDALRDAEQFLVSNHEFDQFISRHASLE-CLVPESNEKMQNSYLILDEYMRFLDCTG-G
SK-SPSKSILDVGVDQAMKFSGFDEKMFLKRGGKYVWSKADMKLDW
>EP00112_Aurelia_sp_BirchAquariumsp1|EP00112_Aurelia_sp_BirchAquariumsp1_P005985
MDG------------------------FSSSAKIPESVNYHFTRQCNYKCGFCYHTALTS
H-VL--PIQDAKRGLKM--------------LKEAGMQKINFSGGEPFLHQRFVGELAKY
CKKDLTVPSVSIISNGSLITEKWMKEYGEYIDILGVSCDSFNEEVNQKIGRHARGRSH--
LETMRKVHQWC--LDYNVCFKINSVINAFNVDEDMSEFIMELNPVRWKIFQCLQIGGENY
GEGALRKVEPFLITGEQFKGFIERHSHVP-QLVPESNEMMKRSYLIIDEYFRFLDNGT-G
QM-IPSQPILDVGVEAAMKESGFIEKKFLDRGGRYNWSKETIDLS-
>EP00178_Gracilaria_changii|EP00178_Gracilaria_changii_P021304
---K-LLSLSSLWRSLVPLDETKEEEEDPPLPTTPTSVNYHFTRQCNYKCGFCFHTAKTS
F-VL--PLEEAKRGLLL--------------LKEAGMEKINFSGGEPFLQDRYLGKLVRF
CKVELRLPSVSIVSNGSLIRERWFQNYGEYLDILAISCDSFDEEVNVLIGRGQGKKNH--
VENLQKLRRWC--RDYRVAFKINSVINRFNVEEDMTEQIKALNPVRWKVFQCLLIEGENC
GEDALREAERFVIGDEEFERFLERHKEVS-CLVPESNQKMKDSYLILDEYMRFLNCRK-G
RK-DPSKSILDVGVEEAIKFSGFDEKMFLKRGGKYIWSKADLKLDW
>EP00191_Tetraselmis_sp_GSL018|EP00191_Tetraselmis_sp_GSL018_P000524
------------GTSY---ALQEENPSPQLDNFKPKSVNYHMSRLCNFHCKYCFHTAKSN
D-IL--PIAEAQRGLSL--------------LRNAGTEKINFAGGEPFLHQHLLGELVWY
CKEVLGI-AVSIISNGSLIKDEWMYSYGQYVDILGISIDSFVENTNVQIGRKTR-GTS--
LEKAVHLKKLC--DELGIKFKINTVVNSLNWEEDMNRHLESLDPYRWKVFQVLLLSGENG
GENDLRXASPLAVSIEQXDAFVXRHASQK-CLVPESAKTMQNSYLVLDEKLRFLNCES-G
EK-LPSESILDVGVQKALEYSGFDARMFLERGGVYDWNR-----TP
>EP00191_Tetraselmis_sp_GSL018|EP00191_Tetraselmis_sp_GSL018_P002899
------------GTSY---ALQEENPSPQLDNFKPKSVNYHMSRLCNFHCKYCFHTAKTN
E-IL--PMAEAHRGLSL--------------LRDAGTEKINFAGGEPFLHQHVLGELVWY
CKEVLGI-AVSIISNGSLIKDEWMYSYGQYVDILGISIDSFVENTNVQIGRKTR-GTS--
LEKAVHLKKLC--DELGIKFKINTVVNSLNWEEDMNRHLESLDPYRWKVFQVLLLSGENG
GENDLRQASPLAVSIEQFDAFVLRHASQK-CLVPESAKTMQNSYLVLDEKLRFLNCES-G
EK-LPSESILDVGVQKALEYSGFDARMFLERGGVYDWNR-----TP
>EP00191_Tetraselmis_sp_GSL018|EP00191_Tetraselmis_sp_GSL018_P016415
------RDCR-FGTSY---ALQEENPSPQLDNFKPKSVNYHMSRLCNFHCKYCFHTAKTN
E-IL--PMAEAHRGLSL--------------LRDAGTEKINFAGGEPFLHQHVLGELVWY
CKEVLGI-AVSIISNGSLIKDEWMYSYGQYVDILGISIDSFVENTNVQIGRKTR-GTS--
LEKAVHLKKLC--DELGIKFKINTVVNSINWEEDMNRHIESLDPYRWKVFQVLLLSGENG
GENDLRQASPLAVSIEQFDAFVLRHASQK-CLVPESAKTMQNSYLVLDEKLRFLNCET-G
EK-LPSESILDVGVQKALEYSGFDARMFLERGGVYDWNR-----TP
>EP00331_Platyophrya_macrostoma|EP00331_Platyophrya_macrostoma_P032187
MSPSIEA------------AQG-ATAEPQQPRNPFVSVNWHFSRVCNYACTFCYHVSPSA
A-HV--SIEDGCKAIAL--------------LAEAGMRKLNFSGGEPFLFPKALAAWCRF
AK-GLNV-YVSI----KRXTRAWLAENAAFVNMVGVSVDSCDEEVHRETGRGDR-RSH--
IGCALQVASWC--HELGIPLKINTVVTQQNVGDDMHELIEQLRPARWKVFQCLVIGGENS
GAD-ARDATSVAVTAEAFQAYVDRHSDA--CMVVEDNGTMRNSYVILNETLRFLNNGN-G
RK-EASRSILDVGVAKAFEDVTFDAESFQKRGGAFFETSD---MEA
>EP00448_Togula_jolla|EP00448_Togula_jolla_P039633
AVLEVLKAASRAYAKLRLKELCEQVTQVIETRAVPVSVNWHMTRECNYKCAFCFHTQLNS
F-FL--PMEKAQRVLRG--------------LEALGMRKLNFSGGEPFLHPKELGELVMF
CKRELHLESVSIVSNGSKITHQWFKRFGPFLDILAVSCDSFNEDTNVKHGRGQG--NQ--
IQTLRNIRDWC--KEFSVKFKLNSVITSLNWSEDMSEKVQELQPDRWKIFQCLLIEGENM
GEG-ARDAG------------------FD-VMKPETNSTMMNSYLILDEHMRFLNCTT-G
MK-VPGKSLLSSSVASAVEHAGWDLASFSARDGYYNWSR-------
>EP00450_Noctiluca_scintillans|EP00450_Noctiluca_scintillans_P009344
---EALR------MMLRLLSVIEKH-VGLREKVTPTSVNWHMTRSCNYSCKFCFHTSISS
A-FL--PMQEAKGCLMK--------------LRAAGMKKLNFSGGEPFTYAQELGELCRF
CKQSLRLESVSIVSNGSMIKKRWFQAFGEFVDILAISCDSFDEETNKKIGRGKG--MH--
LSQLKRVRQWC--DEYSVPFKINSVINVHNVDEDMGAAIMELRPKRWKVFQCLLISGENA
GGNALRDARSLVISDQQFRDFLQRHQGVS-CIVPEDNLRMKDSYLILDEELRFLNCTG-G
AK-TPSESIRDVSVARALQQAGFDARMFVERGGVYSWRR-------
>EP00577_Skeletonema_sp_RCC1716|EP00577_Skeletonema_sp_RCC1716_P020165
---------X----PL---LVVSAFN-TS-PPKRVKSVNYFISRECNYKCKFCFHTQKNT
N-KL--GIGNAKLGLQL--------------LQHSGTEKINFAGGEPFLNPQVLGELCQF
AHSECGM-AVSIISNGSLIKSEWMDRYGQYVDILGVSVDSFDPATNALIGRGTGTNQH--
VSRVLKVRELC--AQHGILFKMNTVVCSLNHREDMNEYVTTLDPYRWKAFQCLILQGENA
GVNDLNDARELQVTREEFDAFIQRHSDQS-ALIPEPNTVMQNSYLLLDEELRFLDCSE-N
GK-IPSQSILEVGVERALSQAGFDDDMFQKRGGIFEWT--------
>EP00577_Skeletonema_sp_RCC1716|EP00577_Skeletonema_sp_RCC1716_P020364
---------X----PL---LVVSAFN-TS-PPKRVKSVNYFISRECNYKCKFCFHTQKNT
N-KL--GIGNAKLGLQL--------------LQHSGTEKINFAGGEPFLNPQVLGELCQF
AHSECGM-AVSIISNGSLIKSEWMXRYGQYVDILGVSVDSFDPATNALIGRGTGTNQH--
VSRVLKVRELC--AQHGILFKMNTVVCSLNHREDMNEYVTTLDPYRWKAFQCLILQGENA
GVNDLNDARELQVTREEFDAFIQRHSDQS-ALIPEPNTVMQNSYLLLDEELRFLDCSE-N
GK-IPSQSILEVGVERALSQAGFDDDMFQKRGGIFEWT--------
>EP00756_Hemistasia_phaeocysticola|EP00756_Hemistasia_phaeocysticola_P033372
YFIAPVPRCL-----------S-ILLLTGRAGPVPLSVNYHLTRQCNYSCKFCFHGDLSS
R-PV--SIEKAMQAIDL--------------LAAAGTRKINFSGGEPFLYPDFLGKLCRH
AK-SKGL-AVSVISNGSLIKETWIEEYGEFLDSLAVSLDSFNESTNDRIGRQQ---TH--
LKRALDVRAWC--ERHDIPFKLNTVVCSENYTEDMTAGVEALNPFRWKVFQALLIEGENT
GNP-TRQAENLAITTSAYEEFLERHSKRG-IIKEEPNETMRNSYLGF-------------
----------------------------------------------
>EP00794_Sanderia_malayensis|EP00794_Sanderia_malayensis_P016701
M----------------------------TNIAIPESVNYHFTRQCNYKCGFCYHTALTS
F-VL--PIDDAKLGLKM--------------LRDAGMQKINFSGGEPFLHKRFLGELVKY
CKEELQVPSVSIISNGSLITEKWMKEFGKYVDILGVSCDSFNEEVNAKIGRHTKGKSH--
LETMNRVRGWC--KKYEVLFKINSVINAYNHDEDMSEHILKLNPIRWKIFQCLAIDGENQ
GETSLRKVDPFLIDSGQFKAFIERHSHVK-QLVPEYSEMMKQSYLIVDEYFRFLDNGS-G
KQ-VPSESILEVGVEEAMKSSGFKQQKYLDRGGRYNWTKESVNLDW
>EP00833_Pecoramyces_ruminatium|EP00833_Pecoramyces_ruminatium_P008252
-------------------------------YTIVPAINFHFSRVCNYKCKFCFHTKKTS
F-IL--SKEDQIEILRQ--------------FREIGSEKVNFAGGEPFLYS-RLGELVKT
SKQ-LGFKSVSIITNGSIVKKEWFEKYGKYLDILGVSCDSINPEVNLMHGRNKL--EQ--
QKKTELLSQIC--HHQQILFKVNTVVTQLNKNEVLADFINKIDPCRWKIFQILEIKNENG
GE----KIKDLLISPKEFERYIQRNNKKK-ILVKESNEIMQNSYVIVDEFGRLLDVST-G
NK-LPTHSILKVGIQKALNENGFDRSMFYKRGGYYQWQKPR-I--I
>EP00918_Siedleckia_nematoides|EP00918_Siedleckia_nematoides_P078930
-----------------------------MSPNHPLVVSYMFSRQCNYKCKFCFHTAKSL
E-SP--SLGDSFAAIDM--------------LRKGNFQKISFCGGEPFLSK-DLGRMCRH
AKEVVGFPSVSIISNGSKITEAWLAEFGKYVDILTVSCDSFDRETNRLHGRKK---DT--
LEHLTNVVSWC--KQFDVRFKLNSVITKLNYREDMAANVMKINPMRWKVFQVLLIEGENT
GGD-LRDARDLVVTPEEFDEFVSRHSGVA-QMVPEKNEEMKDSYVILDEKLRFLNCQS-G
MK-VPTRSIMDVGVEEALKEAGYDHAAFLRRGGAYEWRKSNKVKCK
>EP10057_Bacteria_all|Acidithiobacillus_thiooxidans_Licanantay
MTHSLT------------------RRGRVRPRLSELVINWHITEACNYRCRYCYAHWAGS
G-RLIHNIPATTRMLENLWLYFHPLANPLRRQMDWQGVRLNLAGGEPLLYPERVSQILLA
ARN-IGF-TTSLITNGSLLSPAVTAQIAPHLSVLGVSLDSGESPTNRLIGRQGRHGQLLI
VEQLAEVIEEARRCNSSLQIKLNTVVNALNCHEDLSVLLQRLAPQRWKILRMLPVMTN--
---------ELMVSDSDFQDFIARHQHLGHILCVEDNTEMVESYLMIDPLGRFFQNAS-G
QY-RYSCPIPEVGPEQAFAEVGVDAAKFCARYLGHL-----EDASV
>EP10057_Bacteria_all|Acinetobacter_5_sp._COS3
MMN----------------------------TVKELVVNWHITEACNYKCDYCFAKWNRN
DKDIIHSEWKIDALLRQIENIRH-----LEKSSTIETIRLNLVGGETFLYEKQLKKIVNL
SKK-YGF-KLSAITNGSLFNPNNIELIAQNFSSIGVSVDSLNEQTNLSIGRASKR-NIFN
PSNVLTAISQIKNINPNIEIKINTVVSKLNFSEDLSTFIKQIEPTKWKIFKLLPIYSS--
---------KLEILDEEFSKFIIQHSNFKCIISAENNDDMTESYLMIDPLGRFFQNGLDQ
GY-HYSSPLHEISAEKALQQINFDCQKFITRYSR----------II
>EP10057_Bacteria_all|Aeromonas_3_tecta_CECT_7082
MSK-----------------------------VNQLVINYHITEKCNYDCHYCYAKWAMP
-NELHRNLDDMKQVLAKLADYFFS-PNPIQDKLQYQSVRLNFAGGEPLLLKQRFVEALDY
AIE-LGL-KTSIITNGHLISDQFIAEHSHKLQLLGISYDTCHLEGQQQIGRLTTSGNVLS
AERLQSIFQQVKSHSPATKLKINTVVNLFNVDEDFTALISTLKPNKWKVLRVLPVFDS--
---------IQAISDQQFASFVARHQALSQVMSVENNDSMTNSYLMLSPDGAFFQNRSKH
GY-FKSPPLLTTPIDQSLAETGFDAIKFSQRY----R----VLEEE
>EP10057_Bacteria_all|Aeromonas_4_veronii_TH0426
-----------------------------MSLPVQIVINWHLTEACNYRCHYCYATWHKM
T-YLIRDPERTARFLAELYHFFRPRANPLAGQLEWRSIRLNLAGGEPLLHAGKLPSIVAQ
ARD-LGF-EVSLITNGSYLNDGMLNSLAPQLVWLGISIDSASAANNHAIGRVDRLGRQLD
LNELVASLNVARQLNPDLRIKLNTVVNQLNHHEELGALIVSLAPDKWKVLRMLPVVSQ--
---------HLAVNDEQFASFVSRHNPFSQILCIEDNLDMHESYLMVDPYGRFFQNTP-V
GY-TYSRPILEVGAGMAFSEMSFDYKRFCARYIQTN-----TDVGV
>EP10057_Bacteria_all|Aliivibrio_2_wodanis_CL7
MRTSNTT--------------N--LTTS--KQLNELVINWHITETCNYNCTYCFAKWGKP
N-ELNRSLTSIEKLLDELANYFIHGNPEIKRTLGYKDVRLNFAGGEPMVLGRPFSMALMM
AKQ-KGF-KTSIITNGSYLLKHRFELPQNTLDMIGISFDSQSYQVRKELGRMDRKGNSLG
IDELKLAIEQLSQTQKGLKTKINTVVNSLNWEEDLSQLISDIEPDKWKVLQVMPSGRN--
---------ELLISDEQFNSFVERHSDKGLPISSESNNTMTESYLMIDPNGRFYQNVK-D
IY-IYSERVTDVGVDTALNQINFNCNRFMSRYYGENSSN--TFDEV
>EP10057_Bacteria_all|Aliivibrio_3_sp._1S128
MTTVQ------------------------PRKAKELVINWHMTEVCNYSCKYCFAKWGRP
-KELHRSEQEIEKLLDNLADYFIKGTPTLKETLGYESVRLNFAGGEPMMLGNTFITALAL
AKQ-KGF-KTSIITNGHYLVHGKSPLPKDTLDMIGISFDSQYLKTRMKIGRIDRKGNSFG
VNELTQALTKLTQSQTGILTKVNTVVNSLNWEEDFSDLITNLKPYKWKVLQVMPYGDN--
---------ELLISKNQFEDFVKRHNGLGLPIYSESNSTMTESYLMINPEGCFYQNSAKS
GY-KYSACINSCGVEKALSQIEFDPSTFSSRYKDKNIN---IVTIE
>EP10057_Bacteria_all|Aliivibrio_4_sp._1S165
MNQ-----------------------------VNQLVINYHITEKCNYDCHYCYAKWAKP
-NEIHRNLDDMKTVLSNLAEYFLS-PNPIQKQLQYQSVRLNFAGGEPLLLKQRFIDALDY
AIK-LGF-KTSIITNGHLITDQFIVDHSHKLQLLGISYDSYSIEGQQQIGRITPTGKVLS
PERLQSIFKQVKSQSPTTELKINTVVNQYNTEENFTDLIAAIQPNKWKVLRVLPVFDS--
---------IQPISNQQFNAFVDRHQSVAHFMSAENNNSMTNSYLMLSPDGAFFQNGNNQ
GY-FKSRSLLTTPVDIALAETGFDAAKFAQRYQ-------------
>EP10057_Bacteria_all|Aliivibrio_logei_ATCC_35077
MNQ-----------------------------ANQLVINYHITEKCNYDCHYCYAKWAKP
-NELHRNVDDMKRVLSNLAEYFLF-PNPIQKQLQYQSVRLNFAGGEPLLLKQRFIDALDY
AIE-LGF-KTSIITNGHLITDQFIVDHSHKLQLLGISYDSYSIEGQQQIGRITPAGKVLS
PERLQSIFKQIKSQSPTTELKINTVVNQYNTEENFTDLIAEIQPNKWKVLRVLPVFDS--
---------IQPISNQQFDTFVERHQSVAHFMSAENNDSMTNSYLMLSPDGAFFQNGNNQ
GY-FKSRSLLTTSVDIALAETGFDAAKFAQRYQ-------------
>EP10057_Bacteria_all|Arsukibacterium_ikkense_GCM72
MNT---------------------------NHTDTLVINWHITEVCNYSCHYCYAAWKKP
DRELFHDSNSTTKLLLELYNCIQFNTLDTSKSPTYKKVRLNFAGGEPLLLSKKLLPIMLE
AKR-IGF-DVSIITNGSLLTEELMAQMAPLLTWFGISIDSTRLSSNHLIGRHTTHQQKLD
VERLLSIIDIGKHANPYLKIKLNTVVNAINVFDDLSDFVERLSPQKWKVLQMLPIITT--
---------KNVIDEARFEKFIARHHAFQNIICAEKNDDMRNSYLMIDPHGRFFQNSPGS
DY-VYSSPILSVGASLALQEIQFSTEKFDRRYASNNVG---DSCDV
>EP10057_Bacteria_all|Betaproteobacteria_sp._genome_bin_13
MKHSLI------------------RKGLVRPQLSELVINWHITEACNYNCRYCYAHWDGN
A-RLIHDISGTRQMLENLWQFFHPVANPLQKQIDWRGIRLNLAGGEPLLYSERLLQTLSD
ARN-IGF-TASVITNGSLLSRDFAQLIAPKLSMLGVSLDSAVSKTNRQIGRQSRQGKLLD
MDALEDAIKAARLINPKLQIKLNTVINAINCDEDLSAGIRRLAPQRWKVLRMLPVVTD--
---------ELNVSDEDFQRFVARHRDLGDIMCIEDNTDMVESYVMIDPLGRFFQNAL-G
QY-RYSPPIPKVGVAQAFAKVGIDPSKFCSRYMVPV-----ARGLP
>EP10057_Bacteria_all|Burkholderiales76_UID4002
MMHSLA------------------RKGRVRPQLLELVINWHITEACNYRCRYCYAHWAGA
G-RLVHNIPATTLMLENLWQYFDPLANPLRRQMDWQGVRLNLAGGEPLLYPERVQQILPV
ARD-IGF-TTSLITNGSRLSPERSQQLAPYLSMLGVSLDSGISTINRQIGRQSRHGQLLN
IEQLEEAIGKAKHHNPKLQIKLNTVVNALNCHEDLSALIQRLAPHRWKVLRMLPVVTD--
---------ELMVSDSDFQGFVARHQPLGDILCAEDNTDMVESYVMIDPLGRFFQNAL-G
QY-RYSRPIQEIGVDQAFAAVGMDSAKFCARYLGSL-----DEVAE
>EP10057_Bacteria_all|Chryseobacterium_gambrini_DSM_18014
M-------------------------------ETIPSVNYHLWEPCNMKCRFCFATFQEA
K-KG---HLPKEQSLKQ--------------IAGMGFKKITFAGGEPTICP-WISDLIAA
AKE-SGM-TTMLVTNGTKLNETFFKKNQKNLDWIILSIDSLNDTTNIKSGRGKE--TA--
-EAYKLLIDEI--KRYGFQLKINTVVHHLNYNESLMDLILYAQPKRWKVFQVLPMKGEND
EH-----IEEFIISQQQFDHFIANHKDI---LVSEDNSEMKDSYVMIDP--RFFTNKE-G
FQ-EYSRPILEAGAKKAYDEMDYSYRNFLDRGGLYQW---------
>EP10057_Bacteria_all|Comamonas_2_testosteroni_KF712
-----------------------------MHYPTPLVINWHLTEACNYRCQYCYATWNPS
S-CLIHDSEKTTALLSALYQFFQPPNNPLTQRMNWSSVRLNLAGGEPLLYADKVPSIVHQ
ARG-LGF-EVSMISNGSQLTDELLQKLAPQLTWLGISIDSAIPAANRAIGRVDRRGQLVD
LESLAVSLAKARQAHPSLQIKLNTVVNQLNHSEDLSALIDQFKPDKWKVLRMLPVVNQ--
---------HLAINDEQFAAFVARHHAFSQITCAEDNQDMRESYLMVDPHGRFFQNSP--
GY-QYSQPILDVGTEAAFAEMRFEPTRFAARYIPIH-----AEV--
>EP10057_Bacteria_all|Diaphorobacter_polyhydroxybutyrativorans_SL205
MKNLHM------------------GEASARPRVRELVINWHITEACNFSCRYCYAKWDGA
E-KLIHDWGRTQKLLNEIASFFAPLSNPLQQALSWSAVRLNLAGGEPLLYPEAVLRVLAE
AHS-LGM-NTSIITNGTRITEDFLDQLAPLVSMIGVSIDAASDATNVGIGRVDRRGSLLN
NQELARLLAKARTINPGLHVKLNTVVNALNAEGDMGNTINTFRPDRWKIFRMLPVVTG--
---------DLAVSSEVFEAFIARHARYKGVMCVEDNDVMSESYLMLDPRGRFFQNSR-G
QY-SYSQPVDVVGATQAFTDWRFAVGSFASRYSHSS-----NGAVR
>EP10057_Bacteria_all|Fibrobacter_6_sp._UWH9
MN------------------------------IKTIVINWHITESCNYKCKYCFAKWNRV
-KEIWTNPDNVRKILENLKSRLE---------DCLFQKRLNIVGGEPILQQERLWQVIKM
AHE-MDF-EISIITNGSHLEY--IRPFVHLISQVGVSIDSFDHKTNVRIGRECN-GKTIS
FQQLKEKLEELRTLNPGLNIKINTVVNEYNFNEILVDRMAELKIDKWKILRQLPFDG---
---------KEGISDFKFNTFLFNNQKPNNVIFVEDNDVMTESYLMIAPDGRLFQNGH-K
EY-EYSRPLTEISIDEALEEINFDQEKFNNRYENYATEEAYRMPFG
>EP10057_Bacteria_all|Helicobacter_4_bilis_WiWa
M--------------------------------DTITLNWHITEQCNYKCHYCFAKYTKC
NQEIHRNKENITTLLTKLYNSIG-------AIYDTDFLRLNIAGGEPLLSK-NLGFIVES
AYK-LGF-KISIITNASLLTKEFIESYIALFTMFGISVDSINTETNKHIGRCSKT-HNNN
TAYLKDTINFLKAKNKDMQIKINTVVNRYNYKENMSEFIESIKPDKWKIFQALSINAD--
---------KNYCNKTQYKYFLRTHKHLKSCITDEDKDLMTNSYIMIDPYGRFYQNTKGR
GY-TYSPILLDLADKDIANYLKVDMIKYKK--D-----------VI
>EP10057_Bacteria_all|Janthinobacterium_3_sp._64
MSLTP------------------------TMSVRELVVNWHVTEVCNYGCRYCYAKWDDG
GQELIHDGAAIKALVEEVGRFFKPSGNPLWAGMHWTSLRLNLAGGEPLLYAEKALDVIRH
ARR-LGL-ETSIISNGSRLTPALMQVLAPHLAILGLSLDSSEAKTNLDIGRVDRQLRTLS
RPDWVDMIALGRQINPLLRLKINTVVNALNWQEDMSNLIGTLAPEKWKILRMLPKITD--
---------DLALSDAQFDTFVRRHAHLDHCVRVEDNADMTESYLMIDPYGRFFQNIPGK
GY-RYSDSILDVGAARAFSQINVSATKFCSRYTGEL-----ADLKV
>EP10057_Bacteria_all|Lacinutrix_2_sp._5H374
MINKITLNI-N-AFVVSRITSPKEIKHYQESKAEIPSINFHLWEPCNMRCKFCFATFQDV
K-QT--GHLPESEALEQ--------------IANAGFEKITFAGGEPLLCK-WLPNLIKR
AKQ-LGM-TTMIVTNGSKLTDAFLKENTAYLDWIAVSIDSLEGENNIEIGRGKK--SK--
-TYYYDLVKAI--KNYGYGLKINTVVNKVNYKDNLTEFIEYAKPKRWKVLQVLPIKGQND
IK-----IDDFKITDTEYTHFLNTHKNT---IVPESNDEIKGSYVMVDP--RFFDNAQ-G
TH-NYSKPILEVGIKEALKTMNYDLDKFLNRGGIYNWDK-----HV
>EP10057_Bacteria_all|Lacinutrix_sp._JCM_13824
MKTKITLNI-N-AFVVSRITSTKAIQHYQKSNAKIPSVNFHLWQPCNMRCKFCFATFLDV
K-QE--GHLPEDEALRK--------------IAAAGFEKITFAGGEPLLCK-WLPKLIKT
AKQ-LGM-TTMIVTNGSKLTDSFLKENKAYLDWIAVSIDSLDEENNIKIGRGKK--SK--
-AFYYDLIDKI--HQYGYGLKINTVVNKVNYKDNLASFIAKAKPKRWKVLQVLPIKGQND
NK-----IDAFKITDEEYANFLDTHKDT---IVPESNDEIKGSYVMVDP--RFFDNAA-G
TH-NYSKPILEVGIQEALKTMNYDLDKFLNRGGVYNWNK-----NQ
>EP10057_Bacteria_all|Lewinella_persica_DSM_23188
M----------------------------TTPS-IPSVNFHLIKPCNMGCKYCFARFNDV
A-SK--GGLPKEDALSA--------------LADFGFEKITFAGGEPTLYP-WLTDVIEL
AKN-KGM-TTMLVTNGSRLNEAFYLRHAGLLDWITVSIDSLSVGTNLAIGRGNQ--AR--
-EDYEVIAAMI--HDYSYRLKINTVVSRYNHEEDMNDFIAHAKPERWKVFQALPIVGEND
EY-----LEEFEITAEEFQQFLGRHQAK---LVKENNDEMRGSYAMVDP--CFFTNVN-G
QL-EASSPILTVGCDAALREMNYDLTKFHDRGGRYDW---------
>EP10057_Bacteria_all|Marinobacter_6_sp._ES.048
MRTANRS--------------A--TPPAKVPAVDELTINWHVTEACNYSCQYCYAKWKDY
PNPLFHDRRRTRQLLTELFRHFDPTNNPLREELSWKTVRLNLAGGEPSILGDRLLEIAQV
ARE-VGF-QLSIISNGSRLTRSMIKELAPHLTCLGISLDSANPTTNMKIGRALRSGQLLD
LQELAGHIRLARKINPRLTIKLNTVVNLLNAGEDLSDLVGEIRPQRWKILRMLPIVDR--
---------SLAISDEEFVAFVQRHRAFQSVQCVEDNRDMCESYLMVDPFGRFFQNHP-G
GY-LYSDPILAVGAQAAFSKMAFDSASFQSRYT-GE-----LGGRQ
>EP10057_Bacteria_all|Marinobacter_8_salinus_Hb8
MLHY-------------------------AHNPKQLVINWHLTEACNYSCRYCYAHWQRD
EKDLIRQDYQIHQLLSELRGFFDPSRNPLAWKMAWSNTRLNIAGGEPLLFPSVVEDTVKF
ARR-VGL-RASLITNGSLLTERIARRIGSSLEVLGISIDSAQPFSNRLIGRINSQGEFLD
LGQLQRAVEAIRERNPAIKIKLNTVVNRVNWQDDFSDLISLIQPDKWKVLRVLPVTDQ--
---------SMTITDEEFQFFLNRHRKYGKIAVIEDNQDMVESYIMVDPQGRFFQNSPCA
GY-EYSQPILGVGAEKAFSQVNFDVDKFSSRYPGN------GGGVA
>EP10057_Bacteria_all|Marinobacter_sp._YWL01
MLHY-------------------------AHNPKQLVINWHLTEACNYSCRYCYAHWQRD
EKDLIRQEYQIHQLLLELREFFDPSRNPLAWKMAWANTRLNIAGGEPLLFPSVVEETVKF
ASR-VGL-KASLITNGSLLTERIARKIGSGLEVLGISIDSADAFSNQLIGRLNSKGEFLD
VRQLQSAVDAIRERNPAIKIKLNTVVNRVNWEDDFSDLISLLQPDKWKILRALPVTDR--
---------SMTINEEKFQSFVQRHRRYHRIAVVENNQDMQESYIMVDPQGRFFQNSPCA
GY-QYSQPILEVGAEKAFEQVNFNPERFLSRYSKE------AGGIE
>EP10057_Bacteria_all|Pelobacter_3_carbinolicus_Bd1_GraBd1
MQQ-Q---------------------SQNKREAAIPAVNFHLWRHCNMRCRFCFARFKTE
R-Q-----DGREKSLEE--------------ASRAGIAKITFAGGEPLLCP-WLTDALKH
SKA-IGM-TTMVVTNGSLVTDRWLGENACYVDWIALSIDSPAPATNLASGRGIR--GA--
-SEYRSLAAQV--RHHDIRLKVNVTVSRFNVEEDPSSLLLEILPERLKVFQVLPISEHND
HC-----FADLGISIKQFSAFVRRLRQE---VVVEDNEAMTGSYVMIDP--RFFSNIG-G
RY-RFSLPIWQVGWATALSEIETSVARFRSRGGFYRW---------
>EP10057_Bacteria_all|Photobacterium_2_swingsii_CAIM_1393
MST------------------------------KQLVINFHMTERCNYNCHYCYAKWEKP
-NEIHKQEGTVNQLLTNLSNYFLN-PNPVQSELGYDSVRLNFAGGEPLLLKNKFIDAIDC
AIS-LGF-DISIITNGHLLTESFIKEQAHRMSMIGISYDSANQACQQQIGRNTRSGSVIT
PRQLSNISHLIRKHAPKTELKINTVVNQFNINEDLSSLISEVKPDKWKLLQVLGIYDE--
---------IPEISDSDFTNFVTRHQSLNSVMSIEDNASMRGSYLMIDPSGCFFQNENTS
GY-LKSRSLLTTPVGIALKESGFNPKKFSARYK-------------
>EP10057_Bacteria_all|Photobacterium_3_profundum_SS9
MST------------------------------KQLVINYHMTERCNYNCHYCYAKWEKP
-NEIHKQDGTVNQLLTNLSNYFLN-PNPIQSELGYDSVRLNFAGGEPLLLKNKFINAIDC
AIS-LGF-DISIITNGHLLTENFIKEHAHRMSMIGISYDSANQACQQQIGRNTRSGSVIT
PRQLSNISHLIRKHAPKTELKINTVVNQFNINEDLSSLISEVKPDKWKLLQVLGIYDE--
---------IPEISDSDFTNFVTRHQSLNSVMSIEDNASMRGSYLMIDPSGCFFQNENAS
GY-LKSRSLLITPVGIALKESGFNPKKFSARYK-------------
>EP10057_Bacteria_all|Photobacterium_4_profundum_3TCK
MTKIQ------------------------TDKTIELVINWHVTEVCNYGCKYCFAKWGRP
-NELHRSEKEIVKLLDNLADYFIKGTSTLKEELGYESVRLNFAGGEPMMLGDTFVTALTL
AKQ-KGF-KTSTITNGHYLINGKLALPNNSLDMIGISFDSQSLDTRNKIGRKDRKGNSFG
ADDLKLALANLTQSQRGIKTKINTVVNSLNLDEDFSELITDLAPYKWKILHVMPYGND--
---------ELLISKTQFDKFVLRHSGLGLPLFPESNSTMTESYLMINPQGCFYQNSSNA
GY-KYSESINSCGVNKALSQIEFNPKTFASRYQTVNVD---VVEL-
>EP10057_Bacteria_all|Photobacterium_leiognathi_mandapamensis_KNH6
-MS-----------------------------IQELVINFHMTELCNFRCEYCYATWETN
NQELHHSNSNIEKLITKVSKYFLN-DNPIKDKLNYQDVRINFAGGEPIMLGDRFVNAILL
AKK-LGL-RTSLITNGHLLSSSMLSKISPHLDMLGISFDTADHLLAESIGRVNRKNDWLS
PEKLEYIVNKYRSINPKGIVKINTVVNAFNWREDLTEVIGKITPNKWKLLRVLPVYSN--
---------KSAVDEDKFLLYIERHNSFSDIISIENNDDMWQSYLMLNPEGSFYQNTEPK
GI-KQSPSILDISIHEALSFIDFNPNSFIKRYKK------------
>EP10057_Bacteria_all|Pseudoalteromonas_6_sp._TAE56
MNN-----------------------------SDELVINYHVTEVCNYSCKFCYAKWDRP
-SEIQANGQDAELMLEKLANYFFDNTNQVKAVFPYKSVRINFAGGEPLILKKRFEKLIIK
TKL-LGF-NLSLITNGHYLTDSFINNYGAIFSMIGISFDSQFLTAREDIGRIDRKGKSFG
SHDLIKAITQLRNVNPSITIKVNTVVNSLNYQESFEQLIADIKPEKWKVFQVLPVLNN--
---------NLLVSDDQFSGFVKRHASLKEVMVAEDNEAMTNSYLMINPQGRFYQNSATN
GY-VYGDLILDVGVKQALEVCEINWETFTSRYKKD-NTVLSHSTQG
>EP10057_Bacteria_all|Pseudomonas_3_stutzeri_MF28
MPN-----------------------------PTPLVINWHLTETCNYHCQYCYATWNES
ARELIHSPERTMALLSELYRFFRPRINPLASRMIWGAVRLNLAGGEPLLHVGKLPAIVSQ
ARA-LGF-EVSLISNGSHLDHELLDRLAPQLSWLGISIDSTCPATNRAIGRVDRRDRLLA
LDDLASGLANARQANPGLCLKLNTVVNRLNHSEDLGPLIRRFAPDKWKVLRMLPVVSK--
---------DLIVSDRQFAAFVARHRAFNHILCAEDNQDMRESYLMVDPHGRFFQNSPGQ
GY-AYSHPILEVGAEAAFDQIAFEPERFSARYIPV------VMGEG
>EP10057_Bacteria_all|Pseudomonas_4_sp._17
MPN-----------------------------PTPLVINWHLTETCNYHCQYCYATWNES
ARELIHSPERTMALLSELYRFFRPGTNPLASRMTWGAVRLNLAGGEPLLHVGKLPAIVSQ
ARA-LGF-EVSLISNGSHLDHELLDRLAPQLSWLGISIDSTCPATNRAIGRVDRRRRLLD
LDDLATGLASARQANPGLCLKLNTVVNRLNHSEDLGPLIRRFAPDKWKVLRMLPVVSK--
---------DLIVSDRQFAAFVARHCAFSHVLCAEDNQDMRESYLMVDPHGRFFQNSPGQ
GY-VYSHPILEVGAEVAFDQIAFEPERFSARYIPV------VMGKG
>EP10057_Bacteria_all|Pseudomonas_7_oryzae_KCTC_32247
MHN-----------------------------PTPLVLNWHLTEACNYRCQYCYATWNDS
ARELIHDPERSAALLSELYRFFRPRANPLASRMSWSSVRLNLAGGEPLLHANKLPAIASQ
ARA-LGF-EVSMISNGSRLTRELLDRLAPQLTWLGISIDSASPETNRTIGRIDRRGRLLD
LDDLAAGLALVRQTNPGLHLKLNTVVNQFNHAEDLSALIRRFAPEKWKVLRMLPVVNQ--
---------HLTVSDEQFAAFVARHRTFANILCAEDNQDMRESYLMVDPHGRFFQNSPGQ
GY-AYSRPILEAGAEAAFAQMAFAPERFNARYSPA------VAGEG
>EP10057_Bacteria_all|Salinivibrio_2_sp._BNH
MNK-----------------------------ANQLVINYHITEKCNYDCHYCYAKWAKP
-NEIHRNIDDMRSLLFKLAQYFFS-PNPIKKELQYQRVRLNFAGGEPLLLKQRFIDALDY
AIE-LGF-DTSIITNGHLITDQFIEAHSHKLQLLGISYDACDLERQQIIGRKTAAGHALS
SHRLESIFTQVKHYSPHTELKVNTVVNTFNIEEDFTTLMARIQPHKWKVLRVLPVFDS--
---------VQAITDQQFQTFVERHRSVSYCMSVEDNDSMTNSYLMLSPDGAFFQNGNDQ
GY-FKSRSLLTTPVDVALAETGFDAEKFSQRYQ-------------
>EP10057_Bacteria_all|Salinivibrio_sp._DV
MNK-----------------------------ANQLVINYHITEKCNYDCHYCYAKWAKP
-NEIHRNIDDMRSLLFKLAQYFFS-PNPIKKELKYQRVRLNFAGGEPLLLKQRFIDALDY
AIE-LGF-DTSIITNGHLITDQFIEAHSHKLQLLGISYDACDLERQQIIGRKTAAGHALS
FHRLDSIFTQVKHYSPHTELKVNTVVNTFNIEEDFTTLMARIQPHKWKVLRVLPVFDS--
---------VQAITDQQFQAFVDRHRSVSHCMSVEDNDSMTNSYLMLSPDGAFFQNGNDQ
GY-FKSRSLLTTPVDVALAETGFDAEKFSQRYQ-------------
>EP10057_Bacteria_all|Selenomonas_ruminatium_S137
M---------------------------------AYKVNLHITQKCNYACKYCFAHFDHH
-NDLTLQ--------------------------WKLVDAINFAGGEPVLHR-DFAAIVNY
AYD-QGF-KLSIITNGSLMLNPKLPELFAKFDTLGISVDSINPKTLIALGACNNSQEVLS
YDKLSHLITLARSVNPTIRIKLNTVITNLNADEDLTIIGQELDIARWKMLRMKLFIHEGF
-------NAPLLVSQADFDGFVERHEVSHDI-VPE--NDLTRSYIMVDNQGRLLDDET-E
EY-KVVGSLLAEDFGTVFDRYHFDEATYASRYA------------G
>EP10057_Bacteria_all|Shewanella_4_baltica_OS195
MSTQNSS--------------AENSTSSLV-NVDELVINWHITEACNYNCSYCFAKWGKP
K-ELHRSLPEIERFLDNLSEYFIQGFHPLKKELGYESVRLNFAGGEPMMLGSTFFIALML
AKQ-KGF-KTSVITNGHYLINSRLEFPKNVLDMVGISFDSQDLNTRVKIGRSDRKGNSLS
VEELKTAIGNLVSTQKGIKTKINTVVNSLNCEEDFSELITELKPFKWKVLQAMPYGDD--
---------ELLISRDKFDNFVATHSGIGLPIFAESNSTMTESYLMIDPKGRFYQNSS-N
GY-VYSESINLCGVENALVQIEFNPIVFSSRYRKVDV----DVVEL
>EP10057_Bacteria_all|Shewanella_5_baltica_OS223
MSTQNSS--------------AENSTSSLV-NVDELVINWHITEAYNYNCSYCFAKWGKP
K-ELHRSLPEIERFLDNLSEYFIQGFHPLKKELGYESVRLNFAGGEPMMLGSTFFIALML
AKQ-KGF-KTSVITNGHYLINSRLEFPKNVLDMVGISFDSQDLNTRVKIGRSDRKGNSLS
VEELKTAIGNLVSTQKGIKTKINTVVNSLNCEEDFSELITELKPFKWKVLQAMPYGDD--
---------ELLISRDKFDNFVATHSGIGLPIFAESNSTMTESYLMIDPKGRFYQNSS-N
GY-VYSESINLCGVENALVQTEFNPIVFSSRYRKVDV----DVVEL
>EP10057_Bacteria_all|Tenacibaculum_sp._LPB0136
----------------------------------IPSVNFHLWEPCNMRCKFCFATFQDV
K-QT--GHLPEVEALKK--------------IAAAGFEKITFAGGEPLLCK-WLPNLIKT
AKQ-LGM-TTMLVTNGSKLTDEFLIDNKPYLDWIALSVDSLEDESNIKIGRGKK--SK--
-AYYYDLVDTI--KKYGYGLKINTVVNKVNYKDDLTDFIEYANPQRWKVLQVLPIVGQND
NK-----IEEFKITTKEYNYFFNTHKDA---IVPESNEEIKGSYVMVDP--RFFDNAQ-G
IH-NYSKPILEVGIQEALKTMNYDFYKFKSRGGIYDWN--------
>EP10057_Bacteria_all|Thermoplasmatales_archaeon_BRNA1
------------------------------SVRKFRSANIHIYGKCNYRCEHCFDRCLTK
N-YM--RPADWVDTLTF--------------LKEYGVEKINLAGGEPTLYP-FLDQMCYL
VK-GMGF-KLSIVSNGSLMTEDWMERMEGVVDWIGLSIDSVDEEDEILIGRGRG--GH--
LENIVQVAQMA--RRHGIKVKLNITVVRRSWMKDFKPFIERVNPDRVKCFRALTLKNAND
D------PDTWSITDEQFDDFRRRHGN----IVFEDNEDMVSSYVMFDPMGRWMVDSG-K
RF-ISFEVVRREGLDRE-----VDVDKYFGRNAVYDW---------
>EP10057_Bacteria_all|Vibrio_13_halioticoli_NBRC_102217
MKQ-----------------------------ANQLVINYHITEKCNYDCHYCYAKWAKP
-NELHRNLDDMKAVLRKLAQYFFS-PNPIWQELRYDSVRLNFAGGEPLLLKQRFIDALDY
AVE-LGF-KTSIITNGHLIDDQFIAEHSQKLQLLGISYDSSHFETQQQIGRVTPKSKNLT
SERLQSIFQKVRHYSPNTELKINTVVNQFNHQENFTSLIGDLHPNKWKVLRVLPVFDS--
---------IQTISNQDFDAFVTRHQLVGDVMSVENNDSMTNSYLMLSPDGAFFQNGNNQ
GY-FKSRLLLSSDVEVALTETGFNATKFAQRYELVT---------V
>EP10057_Bacteria_all|Vibrio_14_parahaemolyticus_TUMSAT_H10_S6
MTTEQ------------------------SRKANELVINWHMTEVCNYSCKYCFAKWGRP
-KELHRSEQAIANLLDKLADYFIKGTPVLKEKLGYESVRLNFAGGEPMMLGNTFVTALVL
AKQ-KGF-KTSIITNGHYLIHGKSPLPKDTLDMIGISFDSQYLSTRMKIGRNDRKGNSFG
VNDLTHALANLTQSQTGIKTKINTVINSLNWQEDFSNLISSLKPYKWKVLQVMPYGDN--
---------EILISKEQFDNFVQRHSGLGLPMYSESNSTMTESYLMISPEGCFYQNTANP
GY-KYSECINSCGVEKALSQIEFNPITFASRYKETNID---IVEIS
>EP10057_Bacteria_all|Vibrio_15_parahaemolyticus_VIP40444
MTTEQ------------------------SRKANELVINWHMTEVCNYSCKYCFAKWGRP
-KELHRSEQAIANLLDKLADYFIKGTPVLKEKLGYESVRLNFAGGEPMMLGNTFVTALVL
AKQ-KGF-KTSIITNGHYLIHGKSPLPKDTLDMIGISFDSQYLSTRMKIGRNDRKGNSFG
VNDLTHALANLTQSQTGIKTKINTVINSLNWEEDFSNLISSLKPYKWKVLQVMPYGDN--
---------EILISKEQFDNFVQRHSGLGLPMYSESNSTMTESYLMISPEGCFYQNTANP
GY-KYSECINLCGVEKALSQIEFNPITFASRYKETNIN---IVEIS
>EP10057_Bacteria_all|Vibrio_18_parahaemolyticus_VIP40430
MTTEQ------------------------SRKANELVINWHMTEVCNYSCKYCFAKWGRP
-KELHRSEQAIANLLDKLADYFIKGTPVLKEKLGYESVRLNFAGGEPMMLGNTFVTALVL
AKQ-KGF-KTSIITNGHYLIHGKSPLPKDTLDMIGISFDSQYLSTRMKIGRNDRKGNSFG
VNDLTHALANLTQSQTGIKTKINTVINSLNWQEDFSNLISSLKPYKWKVLQVMPYGDN--
---------EILISKEQFDNFVQRHSGLGLPMYSESNSTMTESYLMISPEGCFYQNTANP
GY-KYSECINSCGVEKALSQIEFNPIMFASRYKETNID---IVEIS
>EP10057_Bacteria_all|Vibrio_19_parahaemolyticus_TUMSAT_DE2_S2
MTTEQ------------------------SRKANELVINWHMTEVCNYSCKYCFAKWGRP
-KELHRSEQAIANLLDKLADYFIKGTPVLKEKLGYESVRLNFAGGEPMMLGNTFVTALVL
AKQ-KGF-KTSIITNGHYLIHGKSPLPKDTLDMIGISFDSQYLSTRMKIGRNDRKGNSFG
VNDLTHALANLTQSQTGIKTKINTVINSLNWEEDFSNLISSLKPYKWKVLQVMPYGDN--
---------EMLISKEQFDNFVLRHSGLGLPMYSESNSTMTESYLMISPEGCFYQNTANP
GY-KYSECINSCGVEKALSQIEFNPITFASRYKETNID---IIELS
>EP10057_Bacteria_all|Vibrio_21_parahaemolyticus_S164
MTTAQ------------------------SRKTKELVINWHMTEVCNYSCKYCFAKWGRP
-KELHRSEQAIDNLLDKLADYFIKGTPVLKEKLGYESVRLNFAGGEPMMLGNTFVTALVL
AKQ-KGF-KTSTITNGHYLIHGKSPLPKDTLDMIGISFDSQYLSTRMKIGRNDRKGNSFG
VNDLTHALASLTQSQTGIKTKINTVINSLNWEEDFTNLISSLNPYKWKVLQVMPYGDN--
---------ELLISKEQFDNFVHRHSGLGLPIYSESNSTMTESYLMISPEGCFYQNTANS
GY-KYSECINSCGVEKALSQIEFNPITFASRYKKTNID---IVDAS
>EP10057_Bacteria_all|Vibrio_22_tritonius_AM2
MSH-----------------------------VNQLVINYHITEKCNYDCHYCYAKWAKP
-NELHRDLHQMKAVLAKLADYFLG-SNPIRAQLKYGSVRLNFAGGEPVLLKERFIEALDY
AKE-LGF-ETSLITNGHLLTDDFISNHGSKFQMLGISYDAISENVQKQVGRVTRTGAILT
AERLQNIFQQMRQFAPNTELKINTVVNQYNTEENLTALMEVLLPNKWKVLRVLPVFKS--
---------IAAITDEQFSAFVERHRSANSFMSVENNDSMTGSYLMISPDGSFFQNGDQG
GY-IKSRSLVTTPIGIALAETGFDPVKFANRY--------------
>EP10057_Bacteria_all|Vibrio_23_parahaemolyticus_CFSAN007447
MTTAQ------------------------SRKTKELVINWHMTEVCNYSCKYCFAKWGRP
-KELHRSEQAIANLLDKLADYFIKGTPVLKEKLGYESVRLNFAGGEPMMLGNTFVTALVL
AKQ-KGF-KTSTITNGHYLIHGKSPLPKDTLDMIGISFDSQYLSTRMKIGRNDRKGNSFG
VNDLTHALASLTQSQTGIKTKINTVINSLNWEEDFSNLISSLNPYKWKVLQVMPYGDN--
---------ELLISKEQFDNFVHRHSGLGLPMYSESNSTMTESYLMISPEGCFYQNTANS
GY-KYSECINSCGVEKALSQIEFNPITFASRYKETNID---IVEIS
>EP10057_Bacteria_all|Vibrio_26_alginolyticus_V2
MNK-----------------------------AKQLVINYHITEKCNYDCHYCYAKWAKP
-NELHRNLDDMKLVLNRLADYFLS-PNSIQQQLGYQRVRLNFAGGEPLLLKQRFIDALDY
AIE-LGF-DTSIITNGHLITDEFITQHSHKLQMIGISYDACGLDVQQKIGRATASGKVLP
PERLQSIFQQVKTVSPLTELKINTVVNQFNTEEDFNALMEAIQPNKWKVLRVLPVFDS--
---------IQTISDQQFDAFVERHQSVSHLMSVENNDSMTNSYLMLSPDGSFFQNGNGQ
GY-FKSRPLIYTPIETALAETGFDVAKFAQRYK-------------
>EP10057_Bacteria_all|Vibrio_29_parahaemolyticus_49
MTTEQ------------------------SRKANELVINWHMTEVCNYSCKYCFAKWGRP
-KELHRSEQAIANLLDKLADYFIKGTPVLKEKLGYESVRLNFAGGEPMMLGNTFVTALVL
AKQ-KGF-KTSIITNGHYLIHGKSPLPKDTLDMIGISFDSQYLSTRMKIGRNDRKGNSFG
VNDLTHALANLTQSQTGIKTKINTVINSLNWEEDFSNLISSLKPYKWKVLQVMPYGDN--
---------EILISKEQFDNFVQRHSGLGLPMYSESNSTMTESYLMISPEGCFYQNTANP
GY-KYSECINSCGVEKALSQIEFNPITFASRYKETNIN---IVEIS
>EP10057_Bacteria_all|Vibrio_31_parahaemolyticus_CFSAN007437
MTTTQ------------------------SRKTKELVINWHMTEVCNYSCKYCFAKWGRP
-KELHRSEQAIANLLDKLADYFIKGTPVLKEKLGYESVRLNFAGGEPMMLGNTFVTALVL
AKQ-KGF-KTSIITNGHYLIHGKSPLPKDTLDMIGISFDSQYLSTRMKIGRNDRKGNSFG
VNDLTHALANLTQSQTGIKTKINTVINSLNWEEDFSNLISSLKPYKWKVLQVMPYGDN--
---------EILISKEQFDNFVQRHSGLGLPMYSESNSTMTESYLMISPEGCFYQNTANS
GY-KYSECINSCGVEKALSQIEFNPITFASRYKETNID---IVEIS
>EP10057_Bacteria_all|Vibrio_33_parahaemolyticus_S167
MTTAQ------------------------SRKTKELVINWHMTEVCNYSCKYCFAKWGRP
-KELHRSEQAIANLLDKLADYFIKGTPVLKEKLGYESVRLNFAGGEPMMLGNTFVTALVL
AKQ-KGF-KTSTITNGHYLIHGKSPLPKDTLDMIGISFDSQYLSTRMKIGRNDRKGNSFG
VNDLTYALASLTQSQTGIKTKINTVINSLNWEEDFSNLISSLNPYKWKVLQVMPYGDN--
---------ELLISKEQFDNFVHRHSGLGLPMYSESNSTMTESYLMISPEGCFYQNTANS
GY-KYSECINSCGVEKALSQIEFNPITFASRYKETNID---IVEIS
>EP10057_Bacteria_all|Vibrio_34_parahaemolyticus_ISF293
MTTTQ------------------------SRKTKELVINWHMTEVCNYSCKYCFAKWGRP
-KELHRSEQAIANLLDKLADYFIKGTPVLKEKLGYESVRLNFAGGEPMMLGNTFVTALVL
AKQ-KGF-KTSIITNGHYLIHGKSPLPKDTLDMIGISFDSQYLSTRMKIGRNDRKGNSFG
VNDLTHALANLTQSQTGIKTKINTVINSLNWEEDFSNLISSLKPYKWKVLQVMPYGDN--
---------EILISKEQFDNFVQRHSGLGLPMYSESNSTMTESYLMISPEGCFYQNTANP
GY-KYSECINSCGVEKALSQIEFNPITFASRYKETNID---IVEIS
>EP10057_Bacteria_all|Vibrio_37_parahaemolyticus_S162
MTTTQ------------------------SRKTKELVINWHMTEVCNYSCKYCFAKWGRP
-KELHRSEQAIANLLDKLADYFIKGTPVLKEKLGYESVRLNFAGGEPMMLGNTFVTALVL
AKQ-KGF-KTSIITNGHYLIHGKSPLPKDTLDMIGISFDSQYLSTRMKIGRNDRKGNSFG
VNDLTHALANLTQSQTGIKTKINTVINSLNWEEDFSNLISSLKPYKWKVLQVMPYGDN--
---------EILISKEQFDNFVQRHSGLGLPMYSESNSTMTESYLMISPEGCFYQNTANS
GY-KYSECINSCGVEKALSQIEFNPITFSSRYKETNID---IVEIS
>EP10057_Bacteria_all|Vibrio_38_parahaemolyticus_S160
MTTAQ------------------------SRKTKELVINWHMTEVCNYSCKYCFAKWGRP
-KELHRSEQAIANLLDKLADYFIKGTPVLKEKLGYESVRLNFAGGEPMMLGNTFVTALVL
AKQ-KGF-KTSTITNGHYLIHGKSPLPKDTLDMIGISFDSQYLSTRMKIGRNDRKGNSFG
INDLTHALASLTQSQTGIKTKINTVINSLNWEEDFSNLISSLNPYKWKVLQVMPYGDN--
---------ELLISKEQFDNFVHRHSGLGLPMYSESNSTMTESYLMISPEGCFYQNTANS
GY-KYSECINSCGVEKALSQIEFNPITFSSRYKETNID---IVEIS
>EP10057_Bacteria_all|Vibrio_4_metoecus_YB4D01
MTTIQ------------------------PSKTKELVINWHLTEVCNYGCIYCFAKWGRP
-NELHRFSQEVATLLDNLADYFIKGTPTLKDELGYESVRLNFAGGEPMVLGNTFITALTL
AKQ-KGF-KTSIITNGHYLVNRELALPENTLDMIGVSFDSQNLDTRRKIGRIDRKGNSFG
TEELKQVLANLTQSQRGIKTKINTVVNRLNLDEDFSELIMELKPYKWKILHVMSNGND--
---------ELLISKRQFDSFVERHSRLGLPIFSESNSTMTESYLMIDPQGRFYQNSANV
GY-TFSESINLCGVENALTQIEFNPRTFASRYRKADID---VVEL-
>EP10057_Bacteria_all|Vibrio_5_vulnificus_CMCP6
-----------------------------------------MTEVCNYSCKYCFAKWGRP
-KELHRSEQAIDNLLDKLADYFIKGTPVLKEKLGYESVRLNFAGGEPMMLGNTFVTALVL
AKQ-KGF-KTSTITNGHYLIHGKSPLPKDTLDMIGISFDSQYLSTRMKIGRNDRKGNSFG
VNDLTHALARLTQSQTGIKTKINTVINSLNWEEDFTNLISSLNPYKWKVLQVMPYGDN--
---------ELLISKEQFDNFVHRHSGLGLPIYFESNSTMTESYLMISPEGCFYQNTANS
GY-KYSECINSCGVEKALSQIEFNPITFASRYKKTNID---IVDVS
>EP10057_Bacteria_all|Vibrio_9_genomosp._F10_ZF129
MTTIQ------------------------PGKTKELVINWHLTEVCNYGCKYCFAKWGRP
-NELHRSSQKVATLLDNLADYFIKGTPTLKDELGYERVRLNFAGGEPMMLGNTFITALKL
AKQ-KGF-KTSIITNGHYLVNSKLALPENTLDMIGISFDSQRLDTRDKIGRKDRKGNSFG
TEDLKRALANLTQSQKGIKTKVNTVVNSVNLDEDFSELMMELKPYKWKILHVMPNGND--
---------ELLISKRQFDSFVERHSGLGLPIFSESNSTMTESYLMIDPQGRFYQNFANV
GY-TFSESINLCGVENALTQIEFNPRTFASRYRKADID---VVEL-
>EP10057_Bacteria_all|Vibrio_porteresiae_DSM_19223
MSK-----------------------------VNQLVINYHITEKCNYDCHYCYAKWAKP
-NELHRDLHQMKAVLAKLADYFLG-SNPIRAQLKYESVRLNFAGGEPVLLKERFIEALDY
AKE-LGF-ETSLITNGHLLTDDFISNHGSKFQMLGISYDAISENVQKQVGRVTRSGAILT
AERLQNIFQQMRQFAPNTELKINTVVNQYNTEENLTSLMEVLLPNKWKVLRVLPVFKS--
---------IAAITDEQFSAFVERHRSANSFMSVENNDSMTGSYLMISPDGSFFQNGDQG
GY-IKSRSLVTTPIGIALAETGFDPVKFANRY--------------
>EP10109_Archea|Methanoculleus_3_sp._MAB1
M-----------------------------PAHVIRSVNWHLISTCNYSCRFCFARNLGE
Q-PV--SFSEGLTILSH--------------LADAGMEKINFAGGEPLLHP-RLFDYCRA
AR-DLGM-TVSITTNGSLLSQKLIGEHAACIDWIALSVDSASESTEKRLGRGYG--QH--
VQHCIGLSDAV--REAGIRLKINTTVTRLTWEEDMADFIQRTSPDRWKVLQMLHIQGEND
G------MADLAVTDKQFQTFCARHLRGV-QPVFESSAMIEGSYFMITPGGCVKTDTG-I
RK-YPLADVLHSGVMEY-----VDPVLYLGRGGVYAW---------
>EP10109_Archea|Methanofollis_liminatans_GKZPZ_DSM_4140
M-----------------------------PTPTIRSVNWHLISACNYSCRFCFARNLGE
T-PV--SFSEGCRILTR--------------LVGAGMEKINFAGGEPLLHP-QLFEYCRV
AH-DLGM-TVSITTNGSRLTPELVRTHRGYIDWIALSVDSASEETEARLGRGDG--QH--
VGHCIRLSDAI--RETGIRLKINTTVTALSRDEDMTGFVRRTDPDRWKVLQMLHIRGEND
G------VADLSVTDAEFRAFADRHLRGV-LPVFESSAMIEGSYFMVTPGGRVKTDTG-I
RK-YSLDEVLGSGVFAY-----VDEGQYLRRGGVYAW---------
>EP10109_Archea|Methanoplanus_2_limicola_M3_DSM_2279
M-----------------------------SKTSIRSVNWHLISACNYSCKFCFARNLGE
K-PV--PYSEGLEILKR--------------LHEAGMEKINFAGGEPLLHP-HIFDYCHE
AH-DLGM-VVSVTTNGSKLTEKLVHENRRHIDWIGLSVDSACEDTEILLGRGRG--GH--
VGHCTEISDAI--REAEIRLKINTTVTALSWMENMGNFIRRVNPDRWKVFQMLHIKGEND
D------VPWLSITDSQFDYFKNNHLKNT-GPVFEFADMMESSYFMLTPGGKVKTDTG-I
TK-FQLEAVLHRGVSNY-----VFEDQYFGRGGVYAW---------
>EP00437_Effrenium_voratum|EP00437_Effrenium_voratum_P009184
ALVRGMMALQRAFRAVKILALVSQR-LAEWRRLRPRSVNWHFTRLCNYQCKFCFHTAKSS
F-FL--PMEESKQCLRR--------------LRLQGMQKINFSGGEPFLQKRELGELVRF
CKKELHCD-VSIVSNGSKITRKWMESYGEFVDILAISCDSFEEETNVRIGRGTG--TH--
LLQLENIKHWC--DEFQVPFKINSVINVHNIHEDMSAAITRLQPKRWKVFQCLLIEGENA
GEEALRDAKSLTISQQDFDDFCERHGHLK-CLVREDNGQMMNSYLILDEHLRFLNCTG-G
AK-TPSDSIREVSVIKALRAAGFDAEMFEERGGVYDWSKAQSNLAP
>EP00418_Pyrodinium_bahamense|EP00418_Pyrodinium_bahamense_P041360
AIVEAMVRLAMAYGALSILQAVEAG-KAERARLTPLSVNWHYTRLCNYSCKFCFHTAKTD
N-FL--PMEEAKRCLGR--------------LRAAGMCKLNFSGGEPFTYPEALGQLCRF
ASEHLQLESGSIVSNGSMIKRSWFEKFGEFVSILAISCDSFDEATNKLIGRGKG--TH--
LMQVKRVRSWC--QEYGVGFKLNSVINAHNVDEDMTGPIAELGPMRWKVFQCLLIEGENV
GEGALRDAKPLVITDAQFQGFLARHRALE-CMVPESNEAMKDSYLILDEELRFLNCTG-G
TK-APSESIRNVSVHHALRQAGFDAEMFLKRGGKYNWRRPLLAVPA
