# Supplementary material for: Eukaryotic CD-NTase, STING, and viperin proteins evolved via domain shuffling, horizontal transfer, and ancient inheritance from prokaryotes
Source: PLoS Biol. 2023 Dec 8;21(12):e3002436. doi: 10.1371/journal.pbio.3002436 (PMC10732462; doi:10.1371/journal.pbio.3002436)
Supplement: S15 File — Newick file is used in S3 Fig. Node support values calculated from ultrafast bootstraps. (TREE) [file pbio.3002436.s022.tree]

(EP00876_Tetrabaena_socialis|EP00876_Tetrabaena_socialis_P001365:1.4683025356,(EP00908_Phaeocystis_cordata|EP00908_Phaeocystis_cordata_P023931:1.1916742752,(((EP00408_Alexandrium_pacificum|EP00408_Alexandrium_pacificum_P007682:0.0067811598,EP00408_Alexandrium_pacificum|EP00408_Alexandrium_pacificum_P034294:0.0673442362)100:0.5001271508,((EP00427_Karlodinium_veneficum|EP00427_Karlodinium_veneficum_P032542:0.0526414193,EP00427_Karlodinium_veneficum|EP00427_Karlodinium_veneficum_P064852:0.0000029489)100:0.0780268314,EP00419_Tripos_fusus|EP00419_Tripos_fusus_P001945:0.1373254900)100:0.3541018601)72:0.0646763125,(EP00446_Apocalathium_sp_SHHI4|EP00446_Apocalathium_sp_SHHI4_P002915:0.0696171243,(EP00446_Apocalathium_sp_SHHI4|EP00446_Apocalathium_sp_SHHI4_P073952:0.0000029489,(EP00446_Apocalathium_sp_SHHI4|EP00446_Apocalathium_sp_SHHI4_P058052:0.0000029489,EP00445_Apocalathium_hangoei|EP00445_Apocalathium_hangoei_P007629:0.0000029489)89:0.0000029489)93:0.0002512407)100:0.1956920060)100:0.9284575036)70:0.1407430460,(((((((((((EP00058_Branchiostoma_floridae|EP00058_Branchiostoma_floridae_P016288:0.5898731576,(EP00061_Rhincodon_typus|EP00061_Rhincodon_typus_P009273:0.3322444067,(EP00062_Callorhinchus_milii|EP00062_Callorhinchus_milii_P016408:0.2042797418,((EP00068_Latimeria_chalumnae|EP00068_Latimeria_chalumnae_P022005:0.1426514665,((EP00078_Anolis_carolinensis|EP00078_Anolis_carolinensis_P010097:0.2859293550,((EP00071_Canis_lupus|EP00071_Canis_lupus_P000693:0.1265263356,(EP00073_Rattus_norvegicus|EP00073_Rattus_norvegicus_P002195:0.0000029489,EP00073_Rattus_norvegicus|EP00073_Rattus_norvegicus_P039617:0.0000029489)100:0.1723403737)100:0.0848655564,(EP00071_Canis_lupus|EP00071_Canis_lupus_P001291:0.0629806215,((EP00070_Physeter_catodon|EP00070_Physeter_catodon_P002891:0.0113500594,EP00069_Balaena_mysticetus|EP00069_Balaena_mysticetus_P007897:0.0945866978)100:0.1706316303,((EP00074_Homo_sapiens|EP00074_Homo_sapiens_P097014:0.0000029533,EP00074_Homo_sapiens|EP00074_Homo_sapiens_P013885:0.0000029489)100:0.0816019089,(EP00073_Rattus_norvegicus|EP00073_Rattus_norvegicus_P051449:0.0329096579,(EP00072_Mus_musculus|EP00072_Mus_musculus_P051705:0.0000029489,EP00072_Mus_musculus|EP00072_Mus_musculus_P024511:0.0000029533)100:0.0336010682)100:0.0730436759)100:0.0339418178)100:0.0522408771)100:0.2536117776)100:0.1433529907)99:0.0669376975,(EP00076_Gallus_gallus|EP00076_Gallus_gallus_P005875:0.0000029489,EP00076_Gallus_gallus|EP00076_Gallus_gallus_P025804:0.0000029489)100:0.2231109562)100:0.1457399029)100:0.0675935341,(EP00077_Pelodiscus_sinensis|EP00077_Pelodiscus_sinensis_P019879:0.3044729550,((((EP00072_Mus_musculus|EP00072_Mus_musculus_P024524:0.0249499828,EP00073_Rattus_norvegicus|EP00073_Rattus_norvegicus_P002078:0.0339459849)100:0.0543624882,(EP00071_Canis_lupus|EP00071_Canis_lupus_P000691:0.0726644589,(EP00074_Homo_sapiens|EP00074_Homo_sapiens_P052382:0.0000029489,EP00074_Homo_sapiens|EP00074_Homo_sapiens_P096422:0.0000029489)100:0.0034253164)100:0.0467566256)100:0.0886845753,((EP00074_Homo_sapiens|EP00074_Homo_sapiens_P021650:0.0621333056,(((EP00073_Rattus_norvegicus|EP00073_Rattus_norvegicus_P002193:0.0237149249,EP00073_Rattus_norvegicus|EP00073_Rattus_norvegicus_P016562:0.1762460223)99:0.0058590879,((EP00073_Rattus_norvegicus|EP00073_Rattus_norvegicus_P029385:0.0000029489,EP00073_Rattus_norvegicus|EP00073_Rattus_norvegicus_P016444:0.0044728979)100:0.0225159497,(EP00072_Mus_musculus|EP00072_Mus_musculus_P016410:0.0263067550,EP00072_Mus_musculus|EP00072_Mus_musculus_P051728:0.0147893366)100:0.0379019015)98:0.0117704670)97:0.0224584883,(EP00073_Rattus_norvegicus|EP00073_Rattus_norvegicus_P029401:0.1030129780,(EP00072_Mus_musculus|EP00072_Mus_musculus_P051571:0.0694619039,EP00072_Mus_musculus|EP00072_Mus_musculus_P024505:0.0367299900)100:0.1774984443)100:0.0646660446)100:0.1198045754)100:0.0195449444,(EP00071_Canis_lupus|EP00071_Canis_lupus_P013463:0.0766670549,(EP00070_Physeter_catodon|EP00070_Physeter_catodon_P002283:0.0092446405,(EP00070_Physeter_catodon|EP00070_Physeter_catodon_P017537:0.0086877353,EP00069_Balaena_mysticetus|EP00069_Balaena_mysticetus_P021308:0.1917724659)100:0.0701959750)100:0.0586292546)99:0.0286080694)99:0.1865725091)87:0.0286975734,(EP00077_Pelodiscus_sinensis|EP00077_Pelodiscus_sinensis_P003497:0.2138763237,((EP00072_Mus_musculus|EP00072_Mus_musculus_P024525:0.0655907822,EP00073_Rattus_norvegicus|EP00073_Rattus_norvegicus_P002227:0.1259693339)100:0.1135168352,(EP00074_Homo_sapiens|EP00074_Homo_sapiens_P032301:0.1278558498,(EP00070_Physeter_catodon|EP00070_Physeter_catodon_P002282:0.0512811846,EP00071_Canis_lupus|EP00071_Canis_lupus_P000734:0.0806717017)100:0.0190101451)99:0.0653663560)100:0.1126018572)91:0.0329081719)92:0.0803648417)88:0.0877935705)82:0.0910713569)79:0.0632629409)100:0.4667510450)82:0.0195233483,(EP00107_Lottia_gigantea|EP00107_Lottia_gigantea_P013072:0.2954396791,EP00107_Lottia_gigantea|EP00107_Lottia_gigantea_P010854:0.3657986151)100:0.5366932596)92:0.1431499881,(((EP00104_Lingula_anatina|EP00104_Lingula_anatina_P005633:0.1280203431,EP00104_Lingula_anatina|EP00104_Lingula_anatina_P025713:0.0668994595)100:0.0560878049,EP00104_Lingula_anatina|EP00104_Lingula_anatina_P011138:0.0220940181)100:0.3843429573,(EP00058_Branchiostoma_floridae|EP00058_Branchiostoma_floridae_P014853:0.1878953062,(EP00058_Branchiostoma_floridae|EP00058_Branchiostoma_floridae_P014850:0.2157062373,EP00058_Branchiostoma_floridae|EP00058_Branchiostoma_floridae_P014851:0.1415742840)100:0.0692928222)100:0.3577357199)100:0.1516324255)60:0.0539614591,(EP00059_Ciona_intestinalis|EP00059_Ciona_intestinalis_P013682:0.2630135268,((EP00077_Pelodiscus_sinensis|EP00077_Pelodiscus_sinensis_P035872:0.0000029489,EP00077_Pelodiscus_sinensis|EP00077_Pelodiscus_sinensis_P035871:0.0000029617)100:0.1986895645,(EP00062_Callorhinchus_milii|EP00062_Callorhinchus_milii_P008587:0.1069734572,((EP00068_Latimeria_chalumnae|EP00068_Latimeria_chalumnae_P033531:0.0000029489,EP00068_Latimeria_chalumnae|EP00068_Latimeria_chalumnae_P033530:0.0000029617)100:0.0497648466,(EP00068_Latimeria_chalumnae|EP00068_Latimeria_chalumnae_P017254:0.0000029489,EP00068_Latimeria_chalumnae|EP00068_Latimeria_chalumnae_P033529:0.0000029489)100:0.3042723176)100:0.1247716628)100:0.0864971530)100:0.2977600474)100:0.3906301119)61:0.0438557469,(((EP00105_Crassostrea_gigas|EP00105_Crassostrea_gigas_P016502:0.2756604752,EP00105_Crassostrea_gigas|EP00105_Crassostrea_gigas_P033112:0.0977637236)99:0.0610928725,EP00105_Crassostrea_gigas|EP00105_Crassostrea_gigas_P021909:0.1449314455)99:0.0820902171,EP00105_Crassostrea_gigas|EP00105_Crassostrea_gigas_P040572:0.1450281848)100:0.3166984943)61:0.0670484851,EP00110_Nematostella_vectensis|EP00110_Nematostella_vectensis_P018014:0.6411991593)100:0.2957806187,(((((((((EP00933_Yihiella_yeosuensis|EP00933_Yihiella_yeosuensis_P043025:0.2953325030,EP00441_Pelagodinium_beii|EP00441_Pelagodinium_beii_P003641:0.4378935107)98:0.0660381007,((((EP00435_Cladocopium_sp_Y103|EP00435_Cladocopium_sp_Y103_P062440:0.1507662859,EP00434_Breviolum_minutum|EP00434_Breviolum_minutum_P028815:0.1785333053)100:0.3385130044,EP00403_Amphidinium_massartii|EP00403_Amphidinium_massartii_P029261:0.4851042888)100:0.1536165545,EP00424_Heterocapsa_rotundata|EP00424_Heterocapsa_rotundata_P006804:0.3685922372)100:0.1705140162,(EP00747_Dinoflagellata_sp_TGD|EP00747_Dinoflagellata_sp_TGD_P165316:0.2728343453,EP00413_Alexandrium_margalefii|EP00413_Alexandrium_margalefii_P048042:0.3779209817)100:0.1904787070)99:0.1337827625)100:0.3875817281,(((EP00419_Tripos_fusus|EP00419_Tripos_fusus_P058904:0.3284635556,(EP00747_Dinoflagellata_sp_TGD|EP00747_Dinoflagellata_sp_TGD_P225448:0.0938857341,(EP00931_Biecheleriopsis_adriatica|EP00931_Biecheleriopsis_adriatica_P114600:0.1890943763,(EP00404_Azadinium_spinosum|EP00404_Azadinium_spinosum_P062484:0.0430853639,EP00404_Azadinium_spinosum|EP00404_Azadinium_spinosum_P009647:0.0289467750)100:0.0716386895)100:0.0667491076)100:0.4219224985)100:0.1976080660,EP00929_Paragymnodinium_shiwhaense|EP00929_Paragymnodinium_shiwhaense_P092010:0.3613916204)90:0.1644049019,(EP00411_Alexandrium_monilatum|EP00411_Alexandrium_monilatum_P123782:0.7565744320,EP00441_Pelagodinium_beii|EP00441_Pelagodinium_beii_P004846:0.4610864515)100:0.1907223636)86:0.0449503911)96:0.2780660896,((EP00294_Goniomonas_avonlea|EP00294_Goniomonas_avonlea_P009785:0.0122355268,EP00294_Goniomonas_avonlea|EP00294_Goniomonas_avonlea_P006753:0.0000020081)100:0.2213313513,(EP00321_Phaeocystis_globosa|EP00321_Phaeocystis_globosa_P010047:0.1475446615,EP00964_Phaeocystis_antarctica|EP00964_Phaeocystis_antarctica_P070830:0.0563673377)100:0.7033640648)100:0.8134231291)99:0.3469919522,(EP01103_Thecamoeba_quadrilineata|EP01103_Thecamoeba_quadrilineata_P008167:0.6318302892,(EP01116_Phalansterium_solitarium|EP01116_Phalansterium_solitarium_P002589:0.8048315381,(EP00027_Filamoeba_sp_ATCC50430|EP00027_Filamoeba_sp_ATCC50430_P008942:0.4101903253,(EP00027_Filamoeba_sp_ATCC50430|EP00027_Filamoeba_sp_ATCC50430_P000424:0.3286744368,((EP01133_Synstelium_polycarpum|EP01133_Synstelium_polycarpum_P009132:0.1425490436,EP01133_Synstelium_polycarpum|EP01133_Synstelium_polycarpum_P009118:0.1346688423)100:0.1924158735,(EP01109_Acytostelium_subglobosum|EP01109_Acytostelium_subglobosum_P005678:0.7502716705,EP01109_Acytostelium_subglobosum|EP01109_Acytostelium_subglobosum_P003053:0.1112576794)100:0.1489771107)100:0.1596800358)100:0.2158055083)69:0.0010869267)91:0.1244608577)91:0.0785977464)72:0.0838684710,EP01116_Phalansterium_solitarium|EP01116_Phalansterium_solitarium_P023781:0.5212601065)58:0.0401610248,((((EP00012_Vannella_robusta|EP00012_Vannella_robusta_P012503:0.0000029489,EP00012_Vannella_robusta|EP00012_Vannella_robusta_P003249:0.0000027276)100:0.9131458573,(EP00172_Hildenbrandia_rubra|EP00172_Hildenbrandia_rubra_P001253:0.4439709780,(EP00177_Eucheuma_denticulatum|EP00177_Eucheuma_denticulatum_P001367:0.4078132915,EP00737_Agarophyton_chilense|EP00737_Agarophyton_chilense_P001669:0.3472104353)99:0.1552601756)100:0.5290076073)98:0.2341791826,((EP00008_Paramoeba_atlantica|EP00008_Paramoeba_atlantica_P002639:0.6041773543,((EP00731_Ephydatia_muelleri|EP00731_Ephydatia_muelleri_P009183:0.0843411489,EP00731_Ephydatia_muelleri|EP00731_Ephydatia_muelleri_P009722:0.0704842062)88:0.0138426759,((EP00731_Ephydatia_muelleri|EP00731_Ephydatia_muelleri_P022821:0.0309847509,(EP00731_Ephydatia_muelleri|EP00731_Ephydatia_muelleri_P022819:0.0159109517,(EP00731_Ephydatia_muelleri|EP00731_Ephydatia_muelleri_P015606:0.0000029489,(EP00731_Ephydatia_muelleri|EP00731_Ephydatia_muelleri_P015591:0.0106851937,EP00731_Ephydatia_muelleri|EP00731_Ephydatia_muelleri_P023722:0.0105756253)100:0.0106076162)99:0.0001038203)100:0.0096256917)97:0.0000029489,EP00731_Ephydatia_muelleri|EP00731_Ephydatia_muelleri_P023726:0.0064246139)98:0.0207075653)100:0.8985040734)62:0.1571362450,(EP00592_Proboscia_alata|EP00592_Proboscia_alata_P000251:0.3191789326,((EP00546_Thalassionema_frauenfeldii|EP00546_Thalassionema_frauenfeldii_P021539:0.5861014721,(EP00797_Seminavis_robusta|EP00797_Seminavis_robusta_P000684:0.2666918723,EP00797_Seminavis_robusta|EP00797_Seminavis_robusta_P000682:0.1003578694)100:0.1324026276)40:0.0172171985,EP00562_Extubocellulus_spinifer|EP00562_Extubocellulus_spinifer_P019176:0.1840625220)90:0.1211608791)100:0.3331820999)95:0.1890078793)49:0.0000026080,EP01122_Echinamoeba_exundans|EP01122_Echinamoeba_exundans_P003352:0.8420705166)93:0.2276191812)78:0.1330056934,((((EP00927_Polykrikos_kofoidii|EP00927_Polykrikos_kofoidii_P050468:0.2405949439,(EP00404_Azadinium_spinosum|EP00404_Azadinium_spinosum_P056438:0.0023521976,EP00404_Azadinium_spinosum|EP00404_Azadinium_spinosum_P001917:0.0996182990)100:0.2815593510)83:0.0972715736,((EP00445_Apocalathium_hangoei|EP00445_Apocalathium_hangoei_P080817:0.0000029489,EP00446_Apocalathium_sp_SHHI4|EP00446_Apocalathium_sp_SHHI4_P036429:0.0097792758)100:0.1756205537,(EP00405_Crypthecodinium_cohnii|EP00405_Crypthecodinium_cohnii_P008646:0.0000021732,EP00405_Crypthecodinium_cohnii|EP00405_Crypthecodinium_cohnii_P039486:0.1731306931)100:0.3666558281)100:0.2539747092)94:0.2357213118,(EP00409_Alexandrium_fundyense|EP00409_Alexandrium_fundyense_P004664:0.2493003031,EP00421_Protoceratium_reticulatum|EP00421_Protoceratium_reticulatum_P007348:0.0383573894)100:0.3780902227)100:0.7997335716,((EP00775_Hariotina_reticulata|EP00775_Hariotina_reticulata_P011640:1.0154408451,((EP00853_Edaphochlamys_debaryana|EP00853_Edaphochlamys_debaryana_P012324:0.2522708161,EP00853_Edaphochlamys_debaryana|EP00853_Edaphochlamys_debaryana_P012301:0.1908341719)100:0.4199442124,((EP00875_Gonium_pectorale|EP00875_Gonium_pectorale_P008014:0.0693727622,EP00875_Gonium_pectorale|EP00875_Gonium_pectorale_P008015:0.0132728827)100:0.2925475307,(((((EP00852_Chlamydomonas_schloesseri|EP00852_Chlamydomonas_schloesseri_P001503:0.2743952297,EP00852_Chlamydomonas_schloesseri|EP00852_Chlamydomonas_schloesseri_P000482:0.4294605911)100:0.1061164648,(EP00852_Chlamydomonas_schloesseri|EP00852_Chlamydomonas_schloesseri_P013410:0.1076484915,(EP00851_Chlamydomonas_incerta|EP00851_Chlamydomonas_incerta_P014804:0.0287129494,EP00851_Chlamydomonas_incerta|EP00851_Chlamydomonas_incerta_P014803:0.0252363577)100:0.1007091659)100:0.2367326375)99:0.1057218440,(EP00853_Edaphochlamys_debaryana|EP00853_Edaphochlamys_debaryana_P020116:0.4060452637,(EP00853_Edaphochlamys_debaryana|EP00853_Edaphochlamys_debaryana_P007815:0.4721099632,(EP00853_Edaphochlamys_debaryana|EP00853_Edaphochlamys_debaryana_P007468:0.2078697047,(EP00853_Edaphochlamys_debaryana|EP00853_Edaphochlamys_debaryana_P002984:0.5830945210,(EP00853_Edaphochlamys_debaryana|EP00853_Edaphochlamys_debaryana_P007465:0.2403872297,EP00853_Edaphochlamys_debaryana|EP00853_Edaphochlamys_debaryana_P007426:0.1239213268)100:0.0852038484)88:0.0785434589)88:0.0361695746)88:0.0781151546)100:0.2063741624)84:0.0338740331,(EP00876_Tetrabaena_socialis|EP00876_Tetrabaena_socialis_P012892:0.2766978460,EP00876_Tetrabaena_socialis|EP00876_Tetrabaena_socialis_P012870:0.3416696370)100:0.1420452570)99:0.2296896082,(EP00875_Gonium_pectorale|EP00875_Gonium_pectorale_P013535:0.3422674207,((((((EP00198_Chlamydomonas_reinhardtii|EP00198_Chlamydomonas_reinhardtii_P011331:0.2472369698,EP00852_Chlamydomonas_schloesseri|EP00852_Chlamydomonas_schloesseri_P002676:0.0533150636)66:0.0272759884,EP00852_Chlamydomonas_schloesseri|EP00852_Chlamydomonas_schloesseri_P002659:0.2068258059)87:0.0271537552,(((EP00198_Chlamydomonas_reinhardtii|EP00198_Chlamydomonas_reinhardtii_P009795:0.0000029533,EP00198_Chlamydomonas_reinhardtii|EP00198_Chlamydomonas_reinhardtii_P009794:0.0160677464)100:0.1157205253,EP00852_Chlamydomonas_schloesseri|EP00852_Chlamydomonas_schloesseri_P002675:0.0568525750)80:0.0083722158,EP00851_Chlamydomonas_incerta|EP00851_Chlamydomonas_incerta_P004346:0.2917488582)92:0.0553132968)67:0.0330716774,(EP00198_Chlamydomonas_reinhardtii|EP00198_Chlamydomonas_reinhardtii_P009796:0.1193353686,EP00851_Chlamydomonas_incerta|EP00851_Chlamydomonas_incerta_P004350:0.1427547742)100:0.0881173735)93:0.0223937624,(EP00852_Chlamydomonas_schloesseri|EP00852_Chlamydomonas_schloesseri_P014612:0.1770813254,EP00851_Chlamydomonas_incerta|EP00851_Chlamydomonas_incerta_P011993:0.1830634423)100:0.0727628725)92:0.0439029569,EP00198_Chlamydomonas_reinhardtii|EP00198_Chlamydomonas_reinhardtii_P009747:0.1873684420)98:0.1566494312)99:0.1343285944)99:0.0879500089)99:0.2639679232)100:0.2996386786)95:0.0268281991,((EP00052_Salpingoeca_macrocollata|EP00052_Salpingoeca_macrocollata_P034836:0.3437844992,(EP00039_Didymoeca_costata|EP00039_Didymoeca_costata_P026079:0.2125118219,EP00039_Didymoeca_costata|EP00039_Didymoeca_costata_P007383:0.0926069505)100:0.1959359688)97:0.0147727399,EP00040_Diaphanoeca_grandis|EP00040_Diaphanoeca_grandis_P044657:0.3210035999)100:0.6496359250)100:0.2508568787)96:0.1010501118)59:0.1425741713,((EP00059_Ciona_intestinalis|EP00059_Ciona_intestinalis_P016057:0.6338612874,EP00118_Oscarella_pearsei|EP00118_Oscarella_pearsei_P004482:0.4365841829)100:0.2332042854,((EP00119_Amphimedon_queenslandica|EP00119_Amphimedon_queenslandica_P008249:0.1242369763,EP00119_Amphimedon_queenslandica|EP00119_Amphimedon_queenslandica_P008248:0.2632687409)100:0.5024410809,((((EP00119_Amphimedon_queenslandica|EP00119_Amphimedon_queenslandica_P010744:0.0000024396,EP00119_Amphimedon_queenslandica|EP00119_Amphimedon_queenslandica_P010745:0.0420397784)100:0.3751720190,(EP00731_Ephydatia_muelleri|EP00731_Ephydatia_muelleri_P000811:0.0055639353,EP00731_Ephydatia_muelleri|EP00731_Ephydatia_muelleri_P000640:0.0036430364)100:0.3738938555)42:0.0239462760,EP00731_Ephydatia_muelleri|EP00731_Ephydatia_muelleri_P023190:0.4246794686)66:0.1162904870,(EP00731_Ephydatia_muelleri|EP00731_Ephydatia_muelleri_P003163:0.1628006799,EP00731_Ephydatia_muelleri|EP00731_Ephydatia_muelleri_P004320:0.2879686542)100:0.3070285315)90:0.1341659092)100:0.1938143452)100:0.1873527430)59:0.0680848198)65:0.0648276565,((((EP00797_Seminavis_robusta|EP00797_Seminavis_robusta_P020410:0.8544440669,(EP01036_Dinobryon_divergens|EP01036_Dinobryon_divergens_P024822:0.0000029489,EP01035_Chromulina_nebulosa|EP01035_Chromulina_nebulosa_P026102:0.0000029533)100:0.5417130938)99:0.1960654713,(EP00450_Noctiluca_scintillans|EP00450_Noctiluca_scintillans_P024211:0.0768894220,EP00418_Pyrodinium_bahamense|EP00418_Pyrodinium_bahamense_P006193:0.1297256352)100:1.1612024765)86:0.0828922951,(EP00953_Heterococcus_sp_UTEXZZ885|EP00953_Heterococcus_sp_UTEXZZ885_P009714:0.1298331661,EP00953_Heterococcus_sp_UTEXZZ885|EP00953_Heterococcus_sp_UTEXZZ885_P009717:0.2649955052)100:0.6119684412)85:0.3118006386,((((((EP01067_Filipodium_phascolosomae|EP01067_Filipodium_phascolosomae_P000878:0.0000000000,EP01067_Filipodium_phascolosomae|EP01067_Filipodium_phascolosomae_P000880:0.0000000000):0.0000000000,EP01067_Filipodium_phascolosomae|EP01067_Filipodium_phascolosomae_P000881:0.0000000000):0.0000029489,EP01067_Filipodium_phascolosomae|EP01067_Filipodium_phascolosomae_P000879:0.0000029489)100:0.8040336772,((((((EP00403_Amphidinium_massartii|EP00403_Amphidinium_massartii_P038593:0.0000029489,EP00403_Amphidinium_massartii|EP00403_Amphidinium_massartii_P002700:0.0000029489)100:0.6240400206,(EP00421_Protoceratium_reticulatum|EP00421_Protoceratium_reticulatum_P051556:0.0000029489,EP00421_Protoceratium_reticulatum|EP00421_Protoceratium_reticulatum_P059253:0.0000029489)100:0.1906504908)56:0.0599909763,((EP00448_Togula_jolla|EP00448_Togula_jolla_P017565:0.2202616247,((EP00419_Tripos_fusus|EP00419_Tripos_fusus_P042993:0.0311048389,EP00419_Tripos_fusus|EP00419_Tripos_fusus_P078562:0.0419977472)100:0.0553364651,(EP00418_Pyrodinium_bahamense|EP00418_Pyrodinium_bahamense_P008158:0.0474077525,(EP00416_Gambierdiscus_australes|EP00416_Gambierdiscus_australes_P028737:0.1483521965,(EP00408_Alexandrium_pacificum|EP00408_Alexandrium_pacificum_P043300:0.0720314015,EP00411_Alexandrium_monilatum|EP00411_Alexandrium_monilatum_P114082:0.0723022454)100:0.0143222909)98:0.0136423429)100:0.0162981609)100:0.0142719300)60:0.0030497046,EP00420_Gonyaulax_spinifera|EP00420_Gonyaulax_spinifera_P010832:0.0708009174)100:0.0196683671)55:0.0349104530,(EP00425_Heterocapsa_triquetra|EP00425_Heterocapsa_triquetra_P008171:0.1715764623,(EP00429_Kryptoperidinium_foliaceum|EP00429_Kryptoperidinium_foliaceum_P092257:0.2179007575,(EP00443_Scrippsiella_acuminata|EP00443_Scrippsiella_acuminata_P059271:0.0000029489,(EP00443_Scrippsiella_acuminata|EP00443_Scrippsiella_acuminata_P015055:0.0000029489,EP00443_Scrippsiella_acuminata|EP00443_Scrippsiella_acuminata_P129999:0.0000029489)99:0.0000022287)100:0.1965776790)100:0.1064032332)49:0.0235136688)28:0.0385615385,((((EP00927_Polykrikos_kofoidii|EP00927_Polykrikos_kofoidii_P049628:0.1721990168,(EP00929_Paragymnodinium_shiwhaense|EP00929_Paragymnodinium_shiwhaense_P059638:0.0000029489,EP00929_Paragymnodinium_shiwhaense|EP00929_Paragymnodinium_shiwhaense_P059639:0.0000029489)100:0.2709896697)100:0.0711258536,EP00401_Gymnodinium_catenatum|EP00401_Gymnodinium_catenatum_P016965:0.3066200880)91:0.0726165249,(EP00427_Karlodinium_veneficum|EP00427_Karlodinium_veneficum_P031374:0.1134317637,EP00450_Noctiluca_scintillans|EP00450_Noctiluca_scintillans_P009741:0.2844797444)74:0.0393175180)40:0.0092800983,(EP00746_Dinoflagellata_sp_MGD|EP00746_Dinoflagellata_sp_MGD_P012848:0.1293837399,(EP00406_Dinophysis_acuminata|EP00406_Dinophysis_acuminata_P015985:0.0000029489,EP00406_Dinophysis_acuminata|EP00406_Dinophysis_acuminata_P002734:0.0000029489)100:0.3103385564)70:0.0435800679)33:0.0100311450)59:0.0743024128,(EP00930_Biecheleria_cincta|EP00930_Biecheleria_cincta_P003431:0.2929344538,(EP00440_Ansanella_granifera|EP00440_Ansanella_granifera_P067281:0.1319190568,EP00931_Biecheleriopsis_adriatica|EP00931_Biecheleriopsis_adriatica_P117275:0.2252487223)100:0.0784435815)94:0.0715401681)91:0.2188282652)67:0.0489958520,(EP00390_Vitrella_brassicaformis|EP00390_Vitrella_brassicaformis_P012849:0.3655822891,(EP00451_Oxyrrhis_marina|EP00451_Oxyrrhis_marina_P022373:0.3799873452,(EP00746_Dinoflagellata_sp_MGD|EP00746_Dinoflagellata_sp_MGD_P064408:0.4043160431,(EP00406_Dinophysis_acuminata|EP00406_Dinophysis_acuminata_P037888:0.1044583234,EP00406_Dinophysis_acuminata|EP00406_Dinophysis_acuminata_P080232:0.0000026129)100:0.4796837938)98:0.0895242298)86:0.0596646967)58:0.0269404030)100:0.3650881549,(EP00919_Chromeraceae_sp_WS2016|EP00919_Chromeraceae_sp_WS2016_P062133:0.8599217291,((((((((((EP01067_Filipodium_phascolosomae|EP01067_Filipodium_phascolosomae_P007222:0.3840598232,EP01066_Platyproteum_vivax|EP01066_Platyproteum_vivax_P017001:0.2316989447)100:0.3312304525,EP00927_Polykrikos_kofoidii|EP00927_Polykrikos_kofoidii_P072635:0.3407082138)49:0.0536783616,EP00401_Gymnodinium_catenatum|EP00401_Gymnodinium_catenatum_P015945:0.2632465893)77:0.0820788980,(((EP00419_Tripos_fusus|EP00419_Tripos_fusus_P009568:0.0048511124,EP00419_Tripos_fusus|EP00419_Tripos_fusus_P061962:0.0000029615)100:0.7256777965,EP00416_Gambierdiscus_australes|EP00416_Gambierdiscus_australes_P037723:0.2175274587)81:0.0589112068,EP00425_Heterocapsa_triquetra|EP00425_Heterocapsa_triquetra_P046825:0.4179268235)80:0.0491894371)61:0.0387131252,(EP00413_Alexandrium_margalefii|EP00413_Alexandrium_margalefii_P006178:0.2218602794,((EP00444_Apocalathium_aciculiferum|EP00444_Apocalathium_aciculiferum_P049216:0.0046970219,EP00446_Apocalathium_sp_SHHI4|EP00446_Apocalathium_sp_SHHI4_P013225:0.0000029489)100:0.1942150151,(EP00443_Scrippsiella_acuminata|EP00443_Scrippsiella_acuminata_P130545:0.1137984494,((EP00429_Kryptoperidinium_foliaceum|EP00429_Kryptoperidinium_foliaceum_P061561:0.0920032373,EP00429_Kryptoperidinium_foliaceum|EP00429_Kryptoperidinium_foliaceum_P074058:0.0696986789)100:0.1716544304,(EP00428_Durinskia_dybowskii|EP00428_Durinskia_dybowskii_P048683:0.1960811307,(EP00428_Durinskia_dybowskii|EP00428_Durinskia_dybowskii_P018083:0.0055639260,EP00428_Durinskia_dybowskii|EP00428_Durinskia_dybowskii_P065988:0.0625605144)100:0.2141938956)86:0.0418600362)91:0.0613430428)90:0.0215051889)86:0.0183270110)51:0.0272690312)48:0.0271339844,(((((((EP00933_Yihiella_yeosuensis|EP00933_Yihiella_yeosuensis_P005046:0.2873188626,(EP00440_Ansanella_granifera|EP00440_Ansanella_granifera_P048886:0.1288545014,((EP00931_Biecheleriopsis_adriatica|EP00931_Biecheleriopsis_adriatica_P033057:0.1706065262,EP00441_Pelagodinium_beii|EP00441_Pelagodinium_beii_P037695:0.1731194195)100:0.0476954948,(EP00930_Biecheleria_cincta|EP00930_Biecheleria_cincta_P073219:0.3070718718,(EP00439_Symbiodinium_sp_Y106|EP00439_Symbiodinium_sp_Y106_P058929:0.3243929963,(EP00437_Effrenium_voratum|EP00437_Effrenium_voratum_P023433:0.3844962346,(EP00434_Breviolum_minutum|EP00434_Breviolum_minutum_P009106:0.0991045215,(EP00435_Cladocopium_sp_Y103|EP00435_Cladocopium_sp_Y103_P013133:0.0049011104,EP00435_Cladocopium_sp_Y103|EP00435_Cladocopium_sp_Y103_P015531:0.0000029489)100:0.0645244840)100:0.1794407576)99:0.1094602038)100:0.1567728764)100:0.0770853569)85:0.0321585402)99:0.0893285450)100:0.1023281363,EP00406_Dinophysis_acuminata|EP00406_Dinophysis_acuminata_P058586:0.2818917876)84:0.0277152060,((EP00419_Tripos_fusus|EP00419_Tripos_fusus_P012753:0.1563888398,EP00419_Tripos_fusus|EP00419_Tripos_fusus_P044213:0.0990388465)100:0.0298307730,EP00416_Gambierdiscus_australes|EP00416_Gambierdiscus_australes_P045839:0.1123047423)86:0.0083672126)86:0.0232208825,EP00418_Pyrodinium_bahamense|EP00418_Pyrodinium_bahamense_P079041:0.0635731768)86:0.0273342361,EP00411_Alexandrium_monilatum|EP00411_Alexandrium_monilatum_P085652:0.0416521533)98:0.0350339177,EP00421_Protoceratium_reticulatum|EP00421_Protoceratium_reticulatum_P018842:0.2422189028)91:0.0192353667,(EP00408_Alexandrium_pacificum|EP00408_Alexandrium_pacificum_P005785:0.0647055842,(EP00408_Alexandrium_pacificum|EP00408_Alexandrium_pacificum_P014811:0.0175326823,EP00408_Alexandrium_pacificum|EP00408_Alexandrium_pacificum_P008438:0.0183634041)100:0.0494471740)100:0.0410878851)99:0.0368232161)48:0.0283647430,(EP00450_Noctiluca_scintillans|EP00450_Noctiluca_scintillans_P028837:0.3687877575,EP00427_Karlodinium_veneficum|EP00427_Karlodinium_veneficum_P008020:0.3074351844)83:0.0321979454)47:0.0268387154,((((EP00404_Azadinium_spinosum|EP00404_Azadinium_spinosum_P030923:0.3444728993,(((EP00418_Pyrodinium_bahamense|EP00418_Pyrodinium_bahamense_P031051:0.0055994799,EP00418_Pyrodinium_bahamense|EP00418_Pyrodinium_bahamense_P046266:0.0105033857)100:0.1640744566,(EP00408_Alexandrium_pacificum|EP00408_Alexandrium_pacificum_P005533:0.2086533182,(EP00411_Alexandrium_monilatum|EP00411_Alexandrium_monilatum_P082747:0.1756329120,EP00411_Alexandrium_monilatum|EP00411_Alexandrium_monilatum_P087902:0.0000027542)100:0.1116204117)100:0.2004263646)98:0.0448678457,(EP00416_Gambierdiscus_australes|EP00416_Gambierdiscus_australes_P020151:0.3692707115,((EP00421_Protoceratium_reticulatum|EP00421_Protoceratium_reticulatum_P012608:0.0000029489,EP00421_Protoceratium_reticulatum|EP00421_Protoceratium_reticulatum_P040258:0.0052722708)100:0.4738264794,((EP00933_Yihiella_yeosuensis|EP00933_Yihiella_yeosuensis_P044805:0.1487651357,EP00933_Yihiella_yeosuensis|EP00933_Yihiella_yeosuensis_P059028:0.3022534577)100:0.2014129518,((EP00441_Pelagodinium_beii|EP00441_Pelagodinium_beii_P015327:0.1553309271,(EP00931_Biecheleriopsis_adriatica|EP00931_Biecheleriopsis_adriatica_P121593:0.2405179594,EP00440_Ansanella_granifera|EP00440_Ansanella_granifera_P023599:0.1927235815)58:0.0237061249)58:0.0403130235,(EP00439_Symbiodinium_sp_Y106|EP00439_Symbiodinium_sp_Y106_P028892:0.2834549696,(EP00490_Sorites_sp_Unknown|EP00490_Sorites_sp_Unknown_P005919:0.1200586399,EP00434_Breviolum_minutum|EP00434_Breviolum_minutum_P031403:0.1653663673)100:0.2049563712)100:0.1348886126)100:0.0671113082)100:0.2133626927)97:0.0695739957)96:0.0615958260)96:0.0912737851)83:0.0633728021,(((EP00928_Gymnodinium_smaydae|EP00928_Gymnodinium_smaydae_P022610:0.2021335765,EP00928_Gymnodinium_smaydae|EP00928_Gymnodinium_smaydae_P072259:0.1592826122)100:0.1163989316,(EP00927_Polykrikos_kofoidii|EP00927_Polykrikos_kofoidii_P048045:0.0438973414,(EP00927_Polykrikos_kofoidii|EP00927_Polykrikos_kofoidii_P048046:0.0994730680,(EP00927_Polykrikos_kofoidii|EP00927_Polykrikos_kofoidii_P048043:0.1163694703,EP00927_Polykrikos_kofoidii|EP00927_Polykrikos_kofoidii_P048044:0.0777141116)92:0.0246746900)92:0.0460236473)100:0.2472802158)100:0.1232522967,(((EP00449_Zooxanthella_nutricula|EP00449_Zooxanthella_nutricula_P010913:0.3609416313,(((EP00932_Pfiesteria_piscicida|EP00932_Pfiesteria_piscicida_P022898:0.3448795051,(EP00446_Apocalathium_sp_SHHI4|EP00446_Apocalathium_sp_SHHI4_P008694:0.0000029489,EP00444_Apocalathium_aciculiferum|EP00444_Apocalathium_aciculiferum_P052857:0.0286096145)100:0.1194475039)99:0.0708221214,EP00932_Pfiesteria_piscicida|EP00932_Pfiesteria_piscicida_P006936:0.2311893128)88:0.0181928460,EP00405_Crypthecodinium_cohnii|EP00405_Crypthecodinium_cohnii_P018004:0.4460468268)93:0.0755787519)100:0.0622364185,((EP00429_Kryptoperidinium_foliaceum|EP00429_Kryptoperidinium_foliaceum_P024110:0.1214832207,EP00429_Kryptoperidinium_foliaceum|EP00429_Kryptoperidinium_foliaceum_P133957:0.0718315856)100:0.1601328927,(EP00428_Durinskia_dybowskii|EP00428_Durinskia_dybowskii_P031765:0.1629192779,EP00428_Durinskia_dybowskii|EP00428_Durinskia_dybowskii_P024025:0.1311002115)100:0.1597043556)98:0.0471750295)100:0.0520463859,EP00443_Scrippsiella_acuminata|EP00443_Scrippsiella_acuminata_P043929:0.2577947551)100:0.1794520141)90:0.1072938617)99:0.1086384525,((EP00747_Dinoflagellata_sp_TGD|EP00747_Dinoflagellata_sp_TGD_P085966:0.2633719756,(EP00747_Dinoflagellata_sp_TGD|EP00747_Dinoflagellata_sp_TGD_P182999:0.0853814052,EP00747_Dinoflagellata_sp_TGD|EP00747_Dinoflagellata_sp_TGD_P130433:0.0945070612)56:0.0256128176)98:0.0430713106,(EP00747_Dinoflagellata_sp_TGD|EP00747_Dinoflagellata_sp_TGD_P130435:0.0895488218,((EP00747_Dinoflagellata_sp_TGD|EP00747_Dinoflagellata_sp_TGD_P085959:0.0000000000,EP00747_Dinoflagellata_sp_TGD|EP00747_Dinoflagellata_sp_TGD_P085964:0.0000000000):0.0000029489,EP00747_Dinoflagellata_sp_TGD|EP00747_Dinoflagellata_sp_TGD_P085965:0.0000029489)100:0.1258532075)100:0.0425789716)100:0.1183095421)66:0.0664006394,EP00449_Zooxanthella_nutricula|EP00449_Zooxanthella_nutricula_P036356:0.4064007586)65:0.0284691688)96:0.1119312747,((EP00746_Dinoflagellata_sp_MGD|EP00746_Dinoflagellata_sp_MGD_P151255:0.1342792705,EP00746_Dinoflagellata_sp_MGD|EP00746_Dinoflagellata_sp_MGD_P072361:0.1643456283)99:0.0573114820,(EP00746_Dinoflagellata_sp_MGD|EP00746_Dinoflagellata_sp_MGD_P161442:0.1886093019,EP00746_Dinoflagellata_sp_MGD|EP00746_Dinoflagellata_sp_MGD_P164539:0.2140910344)100:0.0894466225)99:0.0614873562)92:0.0582367596,(EP00397_Hematodinium_sp_SG2012|EP00397_Hematodinium_sp_SG2012_P023789:0.0046462623,(EP00397_Hematodinium_sp_SG2012|EP00397_Hematodinium_sp_SG2012_P021725:0.0000029489,EP00397_Hematodinium_sp_SG2012|EP00397_Hematodinium_sp_SG2012_P019166:0.0000029489)81:0.0000029489)100:0.4304793405)99:0.1905281444)100:0.0771867294)100:0.2889473683)46:0.0581685418)72:0.1145585342,((EP00730_Choanoeca_flexa|EP00730_Choanoeca_flexa_P014647:0.8519131606,(EP00045_Choanoeca_perplexa|EP00045_Choanoeca_perplexa_P015105:0.2505735605,EP00045_Choanoeca_perplexa|EP00045_Choanoeca_perplexa_P010425:0.4209113799)100:0.3410800721)100:0.1666598352,((EP00050_Salpingoeca_kvevrii|EP00050_Salpingoeca_kvevrii_P021620:0.6321220035,(EP00054_Salpingoeca_dolichothecata|EP00054_Salpingoeca_dolichothecata_P004300:0.3708819184,EP00055_Hartaetosiga_balthica|EP00055_Hartaetosiga_balthica_P015224:0.3029720272)100:0.4669786935)83:0.1553392593,(((EP00051_Salpingoeca_urceolata|EP00051_Salpingoeca_urceolata_P013617:0.2953980281,EP00035_Acanthoeca_spectabilis|EP00035_Acanthoeca_spectabilis_P030639:0.2484063851)50:0.0585205725,(EP00046_Monosiga_brevicollis|EP00046_Monosiga_brevicollis_P008832:0.3164171133,(EP00041_Stephanoeca_diplocostata|EP00041_Stephanoeca_diplocostata_P004918:0.8788396954,EP00056_Hartaetosiga_gracilis|EP00056_Hartaetosiga_gracilis_P005419:0.1895987747)99:0.1531099604)98:0.0616113249)99:0.0856972604,((EP00049_Salpingoeca_infusionum|EP00049_Salpingoeca_infusionum_P013503:0.2975618010,EP00049_Salpingoeca_infusionum|EP00049_Salpingoeca_infusionum_P012186:0.3679816707)100:0.2635071925,(EP00053_Salpingoeca_punica|EP00053_Salpingoeca_punica_P025313:0.3362118908,(EP00053_Salpingoeca_punica|EP00053_Salpingoeca_punica_P014516:0.0167550177,EP00053_Salpingoeca_punica|EP00053_Salpingoeca_punica_P014515:0.0190019348)100:0.1990247687)100:0.3170238243)98:0.0918276267)75:0.0598433484)96:0.1002994383)100:0.1483799711)88:0.1659886828,((EP00928_Gymnodinium_smaydae|EP00928_Gymnodinium_smaydae_P083289:0.5490300862,EP00406_Dinophysis_acuminata|EP00406_Dinophysis_acuminata_P040250:0.6571744993)100:0.2149453002,(EP00746_Dinoflagellata_sp_MGD|EP00746_Dinoflagellata_sp_MGD_P116506:0.9728863808,((EP00973_Karenia_brevis|EP00973_Karenia_brevis_P094891:0.4155111828,EP00930_Biecheleria_cincta|EP00930_Biecheleria_cincta_P078420:0.3010067677)100:0.1779555487,EP00747_Dinoflagellata_sp_TGD|EP00747_Dinoflagellata_sp_TGD_P039341:0.4414463932)100:0.3812056000)99:0.4031147578)55:0.0631754162)72:0.1182190160,((((EP00613_Pedinella_sp_CCMP2098|EP00613_Pedinella_sp_CCMP2098_P025737:1.8275425291,(((EP00084_Strigamia_maritima|EP00084_Strigamia_maritima_P001498:0.4586365602,EP00111_Clytia_hemisphaerica|EP00111_Clytia_hemisphaerica_P017366:0.5888635521)99:0.2464118533,EP00087_Eurytemora_affinis|EP00087_Eurytemora_affinis_P017726:0.6750481943)74:0.2892838056,(EP00019_Armaparvus_languidus|EP00019_Armaparvus_languidus_P011440:0.0000029489,EP00019_Armaparvus_languidus|EP00019_Armaparvus_languidus_P003527:0.0000027276)100:0.7255614696)99:0.2955677510)60:0.0759364860,(((EP10057_Bacteria_all|2653237920:0.5509585361,(EP10057_Bacteria_all|2517350415:0.6307839624,(EP10057_Bacteria_all|2730470228:0.1963713634,((EP00581_Thalassiosira_minuscula|EP00581_Thalassiosira_minuscula_P021891:0.1290233868,EP01034_Spumella_vulgaris|EP01034_Spumella_vulgaris_P005652:0.0488009660)71:0.0394706362,EP10057_Bacteria_all|CDNTase018_C01_Escherichiacoli:0.0696117733)100:0.0991210268)100:0.2668823647)100:0.1089950916)100:0.2384776222,(EP10057_Bacteria_all|2655139946:0.8045531078,((EP10057_Bacteria_all|CDNTase020_C01_Salmonellaenterica:0.3259880465,(EP01136_Pigoraptor_vietnamica|EP01136_Pigoraptor_vietnamica_P038038:0.2060309555,EP01037_Dinobryon_pediforme|EP01037_Dinobryon_pediforme_P009504:0.1094972606)92:0.0658412152)92:0.0600025767,(EP10057_Bacteria_all|2701236051:0.0909675562,EP10057_Bacteria_all|CDNTase019_C01_Escherichiacoli:0.0744038710)99:0.1006258063)93:0.3463631889)100:0.2323261560)95:0.2035243217,(EP10057_Bacteria_all|2639246491:0.5349514621,EP10057_Bacteria_all|2628088268.Ga0079935_101454:0.5612507239)100:0.4685272732)89:0.1691332974)24:0.0853619002,((((((EP00480_Reticulomyxa_filosa|EP00480_Reticulomyxa_filosa_P006249:0.0531301629,EP00480_Reticulomyxa_filosa|EP00480_Reticulomyxa_filosa_P007837:0.3970011555)100:0.4851179522,(EP00480_Reticulomyxa_filosa|EP00480_Reticulomyxa_filosa_P025644:0.2509977155,(EP00480_Reticulomyxa_filosa|EP00480_Reticulomyxa_filosa_P021013:0.2014649947,EP00480_Reticulomyxa_filosa|EP00480_Reticulomyxa_filosa_P024262:0.1244100950)100:0.3768536083)100:0.9109435280)99:0.4152354377,(EP01040_Poterioochromonas_malhamensis|EP01040_Poterioochromonas_malhamensis_P013623:0.3763026024,(EP01039_Chlorochromonas_danica|EP01039_Chlorochromonas_danica_P003046:0.2902499287,EP00981_Chlorochromonas_danica|EP00981_Chlorochromonas_danica_P001935:0.1522152047)100:0.3595354150)100:0.6625241433)92:0.2969986464,((((EP10057_Bacteria_all|2619939950:0.5445303722,EP10057_Bacteria_all|2655477106:0.3963640536)69:0.0763727475,EP10057_Bacteria_all|2728749607:0.3383544241)71:0.1079673020,((EP10057_Bacteria_all|2721860409:0.5303001799,EP10057_Bacteria_all|2593303709:0.4537517936)56:0.0592905947,EP10057_Bacteria_all|2753170784:0.4695533265)56:0.1078781062)100:0.0414375715,((((((((EP10057_Bacteria_all|2638280617:0.7955562452,(EP10057_Bacteria_all|2644353713:0.0931889124,(EP01039_Chlorochromonas_danica|EP01039_Chlorochromonas_danica_P014371:0.0048743747,EP01037_Dinobryon_pediforme|EP01037_Dinobryon_pediforme_P016621:0.0000029489)100:0.0962186326)100:0.0694154413)68:0.0617964557,EP10057_Bacteria_all|CDNTase031_F05_Leptospirainterrogans:0.1915129457)68:0.0509391761,(EP10057_Bacteria_all|2738040416:0.3843963732,(EP10057_Bacteria_all|CDNTase032_F04_Escherichiacoli:0.0000022287,EP10057_Bacteria_all|2745043329:0.1251002179)100:0.2289715010)100:0.1287290617)97:0.1016814758,(EP10057_Bacteria_all|2701420255:0.3701571144,EP10057_Bacteria_all|CDNTase065_F03_Salmonellaenterica:0.1808133798)100:0.1614618803)96:0.0620228510,EP10057_Bacteria_all|CDNTase029_F03_Campylobacterjejuni:0.2177172605)98:0.0607410623,(EP10057_Bacteria_all|2710763862:0.4073656394,(EP10057_Bacteria_all|2629785522:0.4601491718,EP10057_Bacteria_all|2710975113:0.3991415437)100:0.0879145094)89:0.0636388440)99:0.0962485845,(EP10057_Bacteria_all|2677096517:0.3829560596,(((EP10057_Bacteria_all|2691274412:0.4140957969,EP10057_Bacteria_all|2503819464:0.2656679153)55:0.1288565670,(EP10057_Bacteria_all|2608629343:0.3156298516,EP10057_Bacteria_all|2629988828:0.3945544669)50:0.0428868448)69:0.0585331165,EP10057_Bacteria_all|2633725953:0.3891531642)99:0.1029138450)90:0.0362805706)99:0.0524358140,((((((EP10057_Bacteria_all|2523767348:0.4898766527,EP10057_Bacteria_all|2703193957:0.3656018662)49:0.0449301044,(((((EP10057_Bacteria_all|CDNTase066_F03_Enterococcusfaecium:0.1423170597,EP10057_Bacteria_all|CDNTase064_F03_Listeriamonocytogenes:0.0899487429)100:0.0477481020,EP10057_Bacteria_all|2559042477:0.3242097072)94:0.0246350937,EP10057_Bacteria_all|2518697707:0.2327506179)98:0.0638789034,EP10057_Bacteria_all|2562623728:0.2151584971)95:0.0733683621,EP10057_Bacteria_all|2503830494:0.2695799921)100:0.2335862554)55:0.0578434004,EP10057_Bacteria_all|2619665229:0.2053425609)95:0.0469823949,(((EP10057_Bacteria_all|2524543386:0.4329081588,EP10057_Bacteria_all|644985061:0.2777352832)98:0.0625663187,EP10057_Bacteria_all|CDNTase030_F03_Desulfotomaculumhydrothermale:0.2335852082)98:0.0386479935,((EP10057_Bacteria_all|2620036276:0.2755681728,EP10057_Bacteria_all|2640843243:0.3770892397)98:0.0491289941,EP10057_Bacteria_all|2520603666:0.2385201378)100:0.0999711988)94:0.0445122904)97:0.0667327613,EP10057_Bacteria_all|2504769255:0.4448554082)66:0.0152286533,EP10057_Bacteria_all|2617379726:0.2616070096)56:0.0276926930)99:0.2232939726)100:0.4062469956)66:0.0805787151,((EP10057_Bacteria_all|2752676625:0.5616234960,(EP10057_Bacteria_all|2646243351:0.4562879351,(EP10057_Bacteria_all|2683230897:0.3929359233,((EP10057_Bacteria_all|CDNTase036_D09_Anoxybacillusthermarum:0.2584843613,EP10057_Bacteria_all|CDNTase035_D09_Clostridioidesdifficile:0.2778710690)72:0.0818762330,(((EP10057_Bacteria_all|2688216524:0.2152973552,(EP10057_Bacteria_all|2671433199:0.2314350596,EP10057_Bacteria_all|2657494544:0.1997682565)100:0.1101207471)99:0.0588290087,EP10057_Bacteria_all|2509336873:0.2799415778)94:0.0725521003,EP10057_Bacteria_all|2737991992:0.2836596033)95:0.0762657638)68:0.0613486110)93:0.0890410979)99:0.1160999637)100:0.6438607073,((EP10057_Bacteria_all|2666529428:0.5406228815,(((EP10057_Bacteria_all|2600705043:0.4201239951,EP10057_Bacteria_all|CDNTase026_D12_Desulfotomaculumalkaliphilum:0.2232017379)77:0.0592587907,(((EP10057_Bacteria_all|2671311762:0.2738276815,(EP10057_Bacteria_all|CDNTase024_D12_Vibriocholerae:0.3467996636,EP10057_Bacteria_all|2702748174:0.3110721702)100:0.1039175401)99:0.0380757223,(EP10057_Bacteria_all|CDNTase027_D12_Shigellasonnei:0.1167447984,EP10057_Bacteria_all|CDNTase028_D12_Shigellaflexneri:0.0392489313)100:0.2131729939)99:0.0475442655,(EP10057_Bacteria_all|2678530704:0.3636671219,EP10057_Bacteria_all|CDNTase025_D12_Escherichiacoli:0.1587571362)99:0.0657252156)64:0.0592552238)64:0.0944798080,EP10057_Bacteria_all|2665453133:0.2617094238)98:0.0926167613)100:0.5509619570,(((((EP10057_Bacteria_all|CDNTase033_D_Bacilluscereus:0.0297090639,EP10057_Bacteria_all|CDNTase034_D_Bacillusthuringiensis:0.1380548535)100:0.8100956342,(EP00011_Vannellida_sp_DIVA3517612|EP00011_Vannellida_sp_DIVA3517612_P013879:0.3271837196,EP00011_Vannellida_sp_DIVA3517612|EP00011_Vannellida_sp_DIVA3517612_P011620:0.3405948854)100:0.4391417062)36:0.0693939819,EP00099_Drosophila_melanogaster|EP00099_Drosophila_melanogaster_P021080:1.2621403778)55:0.2153224472,((EP01116_Phalansterium_solitarium|EP01116_Phalansterium_solitarium_P015716:0.2194597800,EP01116_Phalansterium_solitarium|EP01116_Phalansterium_solitarium_P018081:0.3767190934)100:0.8525539128,((((((((((((((EP00092_Neocalanus_flemingeri|EP00092_Neocalanus_flemingeri_P006138:0.1739461704,EP00092_Neocalanus_flemingeri|EP00092_Neocalanus_flemingeri_P036938:0.0791679199)94:0.0288180900,EP00090_Calanus_glacialis|EP00090_Calanus_glacialis_P028574:0.0297714838)100:1.4832236010,(EP00111_Clytia_hemisphaerica|EP00111_Clytia_hemisphaerica_P023591:0.6252884457,(EP00111_Clytia_hemisphaerica|EP00111_Clytia_hemisphaerica_P010163:0.0660383336,(EP00111_Clytia_hemisphaerica|EP00111_Clytia_hemisphaerica_P005978:0.1201999532,EP00111_Clytia_hemisphaerica|EP00111_Clytia_hemisphaerica_P002674:0.1026505855)90:0.0336771282)88:0.1691697723)100:0.6091363442)100:0.1160846718,EP00105_Crassostrea_gigas|EP00105_Crassostrea_gigas_P004271:0.9076424320)98:0.1850785749,((EP00105_Crassostrea_gigas|EP00105_Crassostrea_gigas_P044609:0.1019495297,EP00105_Crassostrea_gigas|EP00105_Crassostrea_gigas_P039541:0.0552231808)100:0.9583714505,(EP00103_Capitella_teleta|EP00103_Capitella_teleta_P012631:1.0203018958,(((EP00072_Mus_musculus|EP00072_Mus_musculus_P026447:0.0225120480,EP00073_Rattus_norvegicus|EP00073_Rattus_norvegicus_P006211:0.0261973808)100:0.1014333343,(EP00074_Homo_sapiens|EP00074_Homo_sapiens_P046238:0.0441257239,(EP00071_Canis_lupus|EP00071_Canis_lupus_P010927:0.0679269534,(EP00069_Balaena_mysticetus|EP00069_Balaena_mysticetus_P017515:0.0000029489,EP00070_Physeter_catodon|EP00070_Physeter_catodon_P000911:0.0283487577)100:0.0788843116)79:0.0339126865)79:0.0288651890)100:0.1059380478,(((EP00077_Pelodiscus_sinensis|EP00077_Pelodiscus_sinensis_P037108:0.0000024681,EP00077_Pelodiscus_sinensis|EP00077_Pelodiscus_sinensis_P037113:0.0000029489)100:0.0604662950,(EP00078_Anolis_carolinensis|EP00078_Anolis_carolinensis_P001349:0.1093230803,(EP00076_Gallus_gallus|EP00076_Gallus_gallus_P027178:0.0183544206,EP00075_Anas_platyrhynchos|EP00075_Anas_platyrhynchos_P016187:0.0007640839)100:0.0278003603)96:0.0065279347)100:0.0593520288,(((EP00062_Callorhinchus_milii|EP00062_Callorhinchus_milii_P007299:0.0000029533,EP00062_Callorhinchus_milii|EP00062_Callorhinchus_milii_P007300:0.0000029489)100:0.1899612042,(EP00067_Danio_rerio|EP00067_Danio_rerio_P006774:0.0710621583,EP00063_Salmo_salar|EP00063_Salmo_salar_P045740:0.1441737516)100:0.1135368125)89:0.0310471919,EP00068_Latimeria_chalumnae|EP00068_Latimeria_chalumnae_P010802:0.0813220477)88:0.0859772805)88:0.0427417149)93:0.2876556067)99:0.3297810455)96:0.2332728801)52:0.0000023908,(((((EP00078_Anolis_carolinensis|EP00078_Anolis_carolinensis_P008034:0.5029846676,(EP00067_Danio_rerio|EP00067_Danio_rerio_P010521:0.0640545631,(EP00065_Mola_mola|EP00065_Mola_mola_P018765:0.0086656248,(EP00064_Thunnus_orientalis|EP00064_Thunnus_orientalis_P011857:0.0218912252,EP00066_Takifugu_rubripes|EP00066_Takifugu_rubripes_P027767:0.0254396236)88:0.0062660427)88:0.0431175779)99:0.1625581996)71:0.1109617915,EP00068_Latimeria_chalumnae|EP00068_Latimeria_chalumnae_P013203:0.0513871308)67:0.0877015116,(((((EP00067_Danio_rerio|EP00067_Danio_rerio_P052069:0.1136601556,(EP00064_Thunnus_orientalis|EP00064_Thunnus_orientalis_P021379:0.0059372347,EP00066_Takifugu_rubripes|EP00066_Takifugu_rubripes_P029198:0.0192918280)100:0.0193642893)85:0.0198178103,(EP00067_Danio_rerio|EP00067_Danio_rerio_P051419:0.0623151646,EP00068_Latimeria_chalumnae|EP00068_Latimeria_chalumnae_P004510:0.0000029617)58:0.0034984659)75:0.0036271401,(EP00079_Xenopus_tropicalis|EP00079_Xenopus_tropicalis_P009778:0.0210902740,(EP00077_Pelodiscus_sinensis|EP00077_Pelodiscus_sinensis_P032393:0.0036832994,(EP00075_Anas_platyrhynchos|EP00075_Anas_platyrhynchos_P003497:0.0035305409,(EP00074_Homo_sapiens|EP00074_Homo_sapiens_P047969:0.0000029489,EP00069_Balaena_mysticetus|EP00069_Balaena_mysticetus_P004086:0.0032169517)44:0.0000029489)72:0.0001226783)91:0.0040954858)97:0.0138709954)99:0.0256646664,EP00061_Rhincodon_typus|EP00061_Rhincodon_typus_P008514:0.0380927708)96:0.0124989093,EP00062_Callorhinchus_milii|EP00062_Callorhinchus_milii_P026523:0.0315990891)98:0.0526379122)66:0.0453980594,EP00060_Petromyzon_marinus|EP00060_Petromyzon_marinus_P000757:0.1066946691)71:0.1346686210,EP00059_Ciona_intestinalis|EP00059_Ciona_intestinalis_P005856:0.2631077862)100:1.1225546705)53:0.0776792769,((EP00794_Sanderia_malayensis|EP00794_Sanderia_malayensis_P006046:0.2795156357,(((EP00112_Aurelia_sp_BirchAquariumsp1|EP00112_Aurelia_sp_BirchAquariumsp1_P026004:0.0291900289,EP00112_Aurelia_sp_BirchAquariumsp1|EP00112_Aurelia_sp_BirchAquariumsp1_P022831:0.0207742090)100:0.2766874189,EP00795_Rhopilema_esculentum|EP00795_Rhopilema_esculentum_P003030:0.2693195594)99:0.0560089952,EP00112_Aurelia_sp_BirchAquariumsp1|EP00112_Aurelia_sp_BirchAquariumsp1_P024739:0.2076579294)100:0.1788409364)100:0.7433163478,(((EP00105_Crassostrea_gigas|EP00105_Crassostrea_gigas_P017922:0.1296966135,EP00105_Crassostrea_gigas|EP00105_Crassostrea_gigas_P017923:0.1138352547)100:0.5979451294,(EP00104_Lingula_anatina|EP00104_Lingula_anatina_P017278:0.1352898358,(EP00104_Lingula_anatina|EP00104_Lingula_anatina_P008795:0.1256340696,(EP00104_Lingula_anatina|EP00104_Lingula_anatina_P008796:0.0783378945,EP00104_Lingula_anatina|EP00104_Lingula_anatina_P041201:0.0533961536)94:0.0867685340)94:0.1238091455)100:0.3930784368)100:0.3462376175,((EP00111_Clytia_hemisphaerica|EP00111_Clytia_hemisphaerica_P020263:0.3755096774,(EP00112_Aurelia_sp_BirchAquariumsp1|EP00112_Aurelia_sp_BirchAquariumsp1_P000213:0.1991309237,EP00112_Aurelia_sp_BirchAquariumsp1|EP00112_Aurelia_sp_BirchAquariumsp1_P009798:0.1956680099)100:0.1152406476)100:0.4698198710,(((EP00111_Clytia_hemisphaerica|EP00111_Clytia_hemisphaerica_P005793:0.2577530321,EP00111_Clytia_hemisphaerica|EP00111_Clytia_hemisphaerica_P002318:0.2847913856)100:0.1120500428,((EP00111_Clytia_hemisphaerica|EP00111_Clytia_hemisphaerica_P023661:0.4274110266,EP00111_Clytia_hemisphaerica|EP00111_Clytia_hemisphaerica_P006303:0.4911472024)100:0.2208998485,((EP00111_Clytia_hemisphaerica|EP00111_Clytia_hemisphaerica_P016766:0.3083995620,EP00111_Clytia_hemisphaerica|EP00111_Clytia_hemisphaerica_P000093:0.2759994337)87:0.0399793025,(EP00111_Clytia_hemisphaerica|EP00111_Clytia_hemisphaerica_P016277:0.0080839654,EP00111_Clytia_hemisphaerica|EP00111_Clytia_hemisphaerica_P002209:0.0280244016)100:0.4222897466)100:0.0676942908)100:0.0917327546)100:0.2595204104,(((EP00092_Neocalanus_flemingeri|EP00092_Neocalanus_flemingeri_P015013:0.1870745069,EP00092_Neocalanus_flemingeri|EP00092_Neocalanus_flemingeri_P057041:0.3074103493)100:0.2657740467,(EP00092_Neocalanus_flemingeri|EP00092_Neocalanus_flemingeri_P009602:0.1802153552,(EP00092_Neocalanus_flemingeri|EP00092_Neocalanus_flemingeri_P006472:0.0000029489,EP00092_Neocalanus_flemingeri|EP00092_Neocalanus_flemingeri_P061226:0.0038941251)100:0.0649616583)100:0.3867212703)100:0.2703535850,(EP00092_Neocalanus_flemingeri|EP00092_Neocalanus_flemingeri_P062337:0.3691938993,((EP00092_Neocalanus_flemingeri|EP00092_Neocalanus_flemingeri_P029981:0.0062680226,EP00092_Neocalanus_flemingeri|EP00092_Neocalanus_flemingeri_P070482:0.0054257307)100:0.0756809484,(EP00092_Neocalanus_flemingeri|EP00092_Neocalanus_flemingeri_P029984:0.0165455064,(EP00092_Neocalanus_flemingeri|EP00092_Neocalanus_flemingeri_P029983:0.0171328569,EP00092_Neocalanus_flemingeri|EP00092_Neocalanus_flemingeri_P004763:0.0030168566)100:0.0225438171)100:0.1466669305)100:0.3819821210)100:0.2435140154)100:0.2211297949)99:0.0953845044)100:0.2339014749)70:0.0629619065)72:0.1362149704)99:0.1239039595,((EP00111_Clytia_hemisphaerica|EP00111_Clytia_hemisphaerica_P018345:0.3607818821,(EP00110_Nematostella_vectensis|EP00110_Nematostella_vectensis_P010038:0.3063040765,(EP00794_Sanderia_malayensis|EP00794_Sanderia_malayensis_P003739:0.1699663026,(EP00795_Rhopilema_esculentum|EP00795_Rhopilema_esculentum_P014511:0.1962590033,(EP00112_Aurelia_sp_BirchAquariumsp1|EP00112_Aurelia_sp_BirchAquariumsp1_P011574:0.0040213145,EP00112_Aurelia_sp_BirchAquariumsp1|EP00112_Aurelia_sp_BirchAquariumsp1_P012774:0.0000029489)100:0.0749915287)48:0.0354535049)97:0.0857238646)99:0.1375307354)100:0.4668512371,(EP00058_Branchiostoma_floridae|EP00058_Branchiostoma_floridae_P019595:0.5332728189,(EP00060_Petromyzon_marinus|EP00060_Petromyzon_marinus_P010914:0.4370294683,((EP00062_Callorhinchus_milii|EP00062_Callorhinchus_milii_P025345:0.2883461449,((EP00068_Latimeria_chalumnae|EP00068_Latimeria_chalumnae_P007854:0.3032056398,(EP00079_Xenopus_tropicalis|EP00079_Xenopus_tropicalis_P010751:0.4904075280,(EP00075_Anas_platyrhynchos|EP00075_Anas_platyrhynchos_P035974:0.2469528152,EP00069_Balaena_mysticetus|EP00069_Balaena_mysticetus_P004023:0.3822982452)100:0.1517598579)97:0.0776904404)96:0.0633113278,(EP00067_Danio_rerio|EP00067_Danio_rerio_P004829:0.1983243346,(EP00064_Thunnus_orientalis|EP00064_Thunnus_orientalis_P023667:0.0375919341,(EP00066_Takifugu_rubripes|EP00066_Takifugu_rubripes_P007115:0.1208608311,EP00065_Mola_mola|EP00065_Mola_mola_P026839:0.0771069432)97:0.0204769477)100:0.2519759613)100:0.1955440193)99:0.0442711322)99:0.0660441446,(((EP00067_Danio_rerio|EP00067_Danio_rerio_P024422:0.0094279742,((EP00063_Salmo_salar|EP00063_Salmo_salar_P073278:0.0029969001,EP00063_Salmo_salar|EP00063_Salmo_salar_P085046:0.0204210587)100:0.0140126009,(EP00064_Thunnus_orientalis|EP00064_Thunnus_orientalis_P005889:0.0091378461,(EP00065_Mola_mola|EP00065_Mola_mola_P002281:0.0175990932,EP00066_Takifugu_rubripes|EP00066_Takifugu_rubripes_P002489:0.0047130860)98:0.0124195808)98:0.0197341542)98:0.0230148532)100:0.0979338468,((EP00061_Rhincodon_typus|EP00061_Rhincodon_typus_P017527:0.0942413541,EP00062_Callorhinchus_milii|EP00062_Callorhinchus_milii_P023824:0.0287183937)100:0.0913823969,EP00068_Latimeria_chalumnae|EP00068_Latimeria_chalumnae_P013981:0.0537634776)53:0.0180853838)96:0.0348055098,(EP00079_Xenopus_tropicalis|EP00079_Xenopus_tropicalis_P003393:0.1949342224,(((EP00077_Pelodiscus_sinensis|EP00077_Pelodiscus_sinensis_P020484:0.0353745900,(EP00075_Anas_platyrhynchos|EP00075_Anas_platyrhynchos_P003274:0.0172469397,EP00076_Gallus_gallus|EP00076_Gallus_gallus_P046952:0.0201722508)100:0.0341722061)100:0.0230525569,(EP00074_Homo_sapiens|EP00074_Homo_sapiens_P040451:0.0000029489,(EP00069_Balaena_mysticetus|EP00069_Balaena_mysticetus_P006961:0.0135490173,(EP00071_Canis_lupus|EP00071_Canis_lupus_P008601:0.0087974622,EP00073_Rattus_norvegicus|EP00073_Rattus_norvegicus_P001654:0.0044899715)100:0.0044364209)100:0.0044694176)100:0.0204044024)100:0.0283580829,EP00078_Anolis_carolinensis|EP00078_Anolis_carolinensis_P014429:0.0627023273)100:0.0639865091)99:0.0453384434)96:0.1166970428)56:0.0739069019)94:0.2199496118)100:0.4951077679)99:0.5966809125)41:0.0893958320,((((EP00110_Nematostella_vectensis|EP00110_Nematostella_vectensis_P017388:0.6381405068,((EP00112_Aurelia_sp_BirchAquariumsp1|EP00112_Aurelia_sp_BirchAquariumsp1_P025654:0.4161169415,(EP00112_Aurelia_sp_BirchAquariumsp1|EP00112_Aurelia_sp_BirchAquariumsp1_P007902:0.2101477675,EP00794_Sanderia_malayensis|EP00794_Sanderia_malayensis_P018079:0.1664832931)92:0.0504341979)53:0.0489551866,EP00112_Aurelia_sp_BirchAquariumsp1|EP00112_Aurelia_sp_BirchAquariumsp1_P025430:0.1081082162)97:0.4524054294)92:0.2171854255,((EP00794_Sanderia_malayensis|EP00794_Sanderia_malayensis_P007275:0.3128071597,EP00795_Rhopilema_esculentum|EP00795_Rhopilema_esculentum_P000601:0.4003882933)100:0.4911055625,((EP00110_Nematostella_vectensis|EP00110_Nematostella_vectensis_P016418:0.3115400380,EP00114_Trichoplax_sp_H2|EP00114_Trichoplax_sp_H2_P002875:0.3649629354)70:0.0423953924,((((EP00060_Petromyzon_marinus|EP00060_Petromyzon_marinus_P014040:0.0208831716,(EP00060_Petromyzon_marinus|EP00060_Petromyzon_marinus_P040751:0.0000029489,EP00060_Petromyzon_marinus|EP00060_Petromyzon_marinus_P040752:0.0000029489)98:0.0000023975)100:0.5099060497,(EP00108_Taenia_solium|EP00108_Taenia_solium_P002547:0.1277738001,EP00109_Schistosoma_mansoni|EP00109_Schistosoma_mansoni_P005557:0.2026529176)100:0.1486331149)72:0.0719632563,(((((((((((EP00081_Caenorhabditis_elegans|EP00081_Caenorhabditis_elegans_P017697:0.1686232390,EP00080_Pristionchus_pacificus|EP00080_Pristionchus_pacificus_P008331:0.2084662630)100:0.1863736770,(EP00090_Calanus_glacialis|EP00090_Calanus_glacialis_P046206:0.0840612110,(EP00087_Eurytemora_affinis|EP00087_Eurytemora_affinis_P011631:0.0419617262,(EP00092_Neocalanus_flemingeri|EP00092_Neocalanus_flemingeri_P022927:0.0037847206,(EP00090_Calanus_glacialis|EP00090_Calanus_glacialis_P012192:0.0028544084,EP00090_Calanus_glacialis|EP00090_Calanus_glacialis_P012193:0.0038756508)100:0.0171648326)100:0.0304595865)100:0.0548128959)100:0.0326666949)96:0.0381033675,((EP00096_Caligus_rogercresseyi|EP00096_Caligus_rogercresseyi_P012696:0.0198152988,EP00097_Lepeophtheirus_salmonis|EP00097_Lepeophtheirus_salmonis_P007241:0.0095566252)100:0.0406242417,(EP00093_Oithona_nana|EP00093_Oithona_nana_P011655:0.0488081030,(EP00094_Tigriopus_californicus|EP00094_Tigriopus_californicus_P012161:0.0071412563,EP00095_Tigriopus_kingsejongensis|EP00095_Tigriopus_kingsejongensis_P003662:0.0000029489)100:0.0156136359)94:0.0197788452)100:0.0271661270)95:0.0258234659,(EP00102_Acyrthosiphon_pisum|EP00102_Acyrthosiphon_pisum_P005138:0.0607244236,EP00102_Acyrthosiphon_pisum|EP00102_Acyrthosiphon_pisum_P008590:0.0311057462)100:0.0435856029)84:0.0204827233,EP00101_Apis_mellifera|EP00101_Apis_mellifera_P022626:0.0075113809)63:0.0025962009,(EP00098_Tribolium_castaneum|EP00098_Tribolium_castaneum_P017804:0.0089263522,((EP00082_Ixodes_scapularis|EP00082_Ixodes_scapularis_P019331:0.0586904216,(EP00083_Stegodyphus_mimosarum|EP00083_Stegodyphus_mimosarum_P025621:0.0353843380,EP00083_Stegodyphus_mimosarum|EP00083_Stegodyphus_mimosarum_P005222:0.0295196957)89:0.0262254176)100:0.0279551266,(EP00098_Tribolium_castaneum|EP00098_Tribolium_castaneum_P017761:0.0154395447,(EP00101_Apis_mellifera|EP00101_Apis_mellifera_P022578:0.0249821133,(EP00099_Drosophila_melanogaster|EP00099_Drosophila_melanogaster_P024044:0.0204284149,EP00100_Culex_quinquefasciatus|EP00100_Culex_quinquefasciatus_P012703:0.0247010380)100:0.0180004489)100:0.0240516036)100:0.0252785000)88:0.0123245275)69:0.0099735036)83:0.0202709599,(EP00100_Culex_quinquefasciatus|EP00100_Culex_quinquefasciatus_P012704:0.0925776313,EP00099_Drosophila_melanogaster|EP00099_Drosophila_melanogaster_P016540:0.0615247730)99:0.0259136971)95:0.0147566994,EP00084_Strigamia_maritima|EP00084_Strigamia_maritima_P003775:0.0399277204)96:0.0261444611,((EP00919_Chromeraceae_sp_WS2016|EP00919_Chromeraceae_sp_WS2016_P014845:0.0922487494,(EP00103_Capitella_teleta|EP00103_Capitella_teleta_P008945:0.0673863072,(EP00105_Crassostrea_gigas|EP00105_Crassostrea_gigas_P020397:0.0524705420,(EP00107_Lottia_gigantea|EP00107_Lottia_gigantea_P013592:0.0522046432,EP00106_Octopus_bimaculoides|EP00106_Octopus_bimaculoides_P009210:0.0337231400)100:0.0063156400)100:0.0268076458)100:0.0146827771)99:0.0028181950,EP00104_Lingula_anatina|EP00104_Lingula_anatina_P035642:0.0649523273)99:0.0128973706)95:0.0240644902,EP00057_Strongylocentrotus_purpuratus|EP00057_Strongylocentrotus_purpuratus_P004704:0.0934694816)86:0.0091045787,(EP00058_Branchiostoma_floridae|EP00058_Branchiostoma_floridae_P023657:0.0945506524,((EP00060_Petromyzon_marinus|EP00060_Petromyzon_marinus_P031811:0.0114140476,(EP00066_Takifugu_rubripes|EP00066_Takifugu_rubripes_P004920:0.0000029489,(EP00064_Thunnus_orientalis|EP00064_Thunnus_orientalis_P000007:0.0000029489,((EP00063_Salmo_salar|EP00063_Salmo_salar_P002363:0.0143988242,(EP00061_Rhincodon_typus|EP00061_Rhincodon_typus_P018786:0.0036429380,EP00062_Callorhinchus_milii|EP00062_Callorhinchus_milii_P007038:0.0035940842)92:0.0035798693)92:0.0000029489,(EP00067_Danio_rerio|EP00067_Danio_rerio_P011953:0.0000029489,(((EP00068_Latimeria_chalumnae|EP00068_Latimeria_chalumnae_P009660:0.0070814438,EP00069_Balaena_mysticetus|EP00069_Balaena_mysticetus_P021063:0.0000029489)79:0.0037814294,EP00079_Xenopus_tropicalis|EP00079_Xenopus_tropicalis_P004469:0.0068884960)79:0.0035561758,EP00078_Anolis_carolinensis|EP00078_Anolis_carolinensis_P012267:0.0073309584)100:0.0105301901)100:0.0035812955)92:0.0071725212)91:0.0035802014)99:0.0157257545)89:0.0065389894,((EP00062_Callorhinchus_milii|EP00062_Callorhinchus_milii_P018253:0.0044681253,EP00061_Rhincodon_typus|EP00061_Rhincodon_typus_P018790:0.0000029489)100:0.0134489844,((EP00074_Homo_sapiens|EP00074_Homo_sapiens_P035902:0.0000029489,(EP00068_Latimeria_chalumnae|EP00068_Latimeria_chalumnae_P007151:0.0071163157,(EP00079_Xenopus_tropicalis|EP00079_Xenopus_tropicalis_P005259:0.0146107371,EP00078_Anolis_carolinensis|EP00078_Anolis_carolinensis_P003840:0.0110090564)100:0.0063586475)99:0.0006499246)99:0.0071559303,(EP00066_Takifugu_rubripes|EP00066_Takifugu_rubripes_P021994:0.0062281551,(EP00064_Thunnus_orientalis|EP00064_Thunnus_orientalis_P013146:0.0000029489,(EP00063_Salmo_salar|EP00063_Salmo_salar_P075602:0.0179396437,EP00067_Danio_rerio|EP00067_Danio_rerio_P011954:0.0071545192)95:0.0034837208)95:0.0083826720)95:0.0067863829)94:0.0036440462)99:0.0147850605)99:0.0371192065)98:0.0266643032)90:0.0402514993)68:0.0100107973,EP00059_Ciona_intestinalis|EP00059_Ciona_intestinalis_P003096:0.1795939596)95:0.1044795207)69:0.1596335041)100:0.5260958648)77:0.1058128698,(EP00795_Rhopilema_esculentum|EP00795_Rhopilema_esculentum_P016630:0.2629475514,EP00794_Sanderia_malayensis|EP00794_Sanderia_malayensis_P011262:0.2996425235)100:1.5950420892)45:0.0385934626,(((EP00030_Apusomonadida_sp_AF17|EP00030_Apusomonadida_sp_AF17_P005026:0.6758080424,EP00046_Monosiga_brevicollis|EP00046_Monosiga_brevicollis_P002384:0.4780640056)100:0.1158627158,EP00052_Salpingoeca_macrocollata|EP00052_Salpingoeca_macrocollata_P004294:0.6934089008)100:0.1557291189,(EP00047_Mylnosiga_fluctuans|EP00047_Mylnosiga_fluctuans_P010850:0.0118916231,EP00047_Mylnosiga_fluctuans|EP00047_Mylnosiga_fluctuans_P010849:0.0113331368)100:0.5566099763)100:0.6416777785)40:0.0396370649)80:0.1120430187,(((EP00103_Capitella_teleta|EP00103_Capitella_teleta_P029221:0.5183295021,(EP00103_Capitella_teleta|EP00103_Capitella_teleta_P025535:0.2283647296,(EP00103_Capitella_teleta|EP00103_Capitella_teleta_P023316:0.0122018812,EP00103_Capitella_teleta|EP00103_Capitella_teleta_P027436:0.0000029489)100:0.1414159803)97:0.1168226335)100:0.2455048480,((EP00103_Capitella_teleta|EP00103_Capitella_teleta_P028587:0.4771823691,(EP00103_Capitella_teleta|EP00103_Capitella_teleta_P005905:0.0551319112,EP00103_Capitella_teleta|EP00103_Capitella_teleta_P028586:0.0995332257)100:0.2220837850)100:0.0903993545,((((EP00103_Capitella_teleta|EP00103_Capitella_teleta_P009374:0.0124912033,EP00103_Capitella_teleta|EP00103_Capitella_teleta_P001491:0.0365271031)100:0.2175288644,((EP00103_Capitella_teleta|EP00103_Capitella_teleta_P015872:0.0000029489,EP00103_Capitella_teleta|EP00103_Capitella_teleta_P024415:0.0042474374)100:0.2373841853,((EP00103_Capitella_teleta|EP00103_Capitella_teleta_P017550:0.0000029533,EP00103_Capitella_teleta|EP00103_Capitella_teleta_P031667:0.0078569981)100:0.0503077520,(EP00103_Capitella_teleta|EP00103_Capitella_teleta_P000147:0.0077648763,(EP00103_Capitella_teleta|EP00103_Capitella_teleta_P004066:0.0000029533,EP00103_Capitella_teleta|EP00103_Capitella_teleta_P000950:0.0050694915)100:0.0292013999)100:0.0214867231)100:0.0758874611)98:0.0588037737)90:0.0207815394,(EP00103_Capitella_teleta|EP00103_Capitella_teleta_P014792:0.0235129492,(EP00103_Capitella_teleta|EP00103_Capitella_teleta_P021491:0.0080308321,EP00103_Capitella_teleta|EP00103_Capitella_teleta_P010279:0.0120373497)100:0.0420670342)100:0.3243177128)88:0.0349026636,(EP00103_Capitella_teleta|EP00103_Capitella_teleta_P010332:0.1459325271,EP00103_Capitella_teleta|EP00103_Capitella_teleta_P009766:0.0324411908)100:0.4158316243)90:0.0325876430)100:0.3565653449)100:0.2362094010,(((EP00079_Xenopus_tropicalis|EP00079_Xenopus_tropicalis_P008825:0.1905703183,(EP00068_Latimeria_chalumnae|EP00068_Latimeria_chalumnae_P014532:0.1511765936,(EP00061_Rhincodon_typus|EP00061_Rhincodon_typus_P007976:0.2579778860,EP00062_Callorhinchus_milii|EP00062_Callorhinchus_milii_P009129:0.1671260445)100:0.0679559432)67:0.0717378217)67:0.0467448619,(EP00063_Salmo_salar|EP00063_Salmo_salar_P083128:0.5418085000,((EP00076_Gallus_gallus|EP00076_Gallus_gallus_P007384:0.0497799596,EP00075_Anas_platyrhynchos|EP00075_Anas_platyrhynchos_P007546:0.0480426510)100:0.1360975943,(EP00071_Canis_lupus|EP00071_Canis_lupus_P006449:0.0114234623,(((EP00073_Rattus_norvegicus|EP00073_Rattus_norvegicus_P009528:0.0164242462,EP00072_Mus_musculus|EP00072_Mus_musculus_P001236:0.0000029489)100:0.0565923769,EP00074_Homo_sapiens|EP00074_Homo_sapiens_P003103:0.0092038404)27:0.0099128089,EP00069_Balaena_mysticetus|EP00069_Balaena_mysticetus_P009672:0.0221426897)53:0.0238072984)100:0.2088576259)100:0.1495961203)99:0.0847984723)100:0.5003015832,((EP00068_Latimeria_chalumnae|EP00068_Latimeria_chalumnae_P017458:0.3398915678,(EP00069_Balaena_mysticetus|EP00069_Balaena_mysticetus_P010414:0.2724993808,EP00078_Anolis_carolinensis|EP00078_Anolis_carolinensis_P007494:0.4494201089)100:0.2578743762)100:0.0888398442,(((((EP00067_Danio_rerio|EP00067_Danio_rerio_P015530:0.3767312206,(EP00064_Thunnus_orientalis|EP00064_Thunnus_orientalis_P006390:0.0366401566,EP00065_Mola_mola|EP00065_Mola_mola_P009975:0.1796856739)100:0.3273448697)100:0.0937072199,(EP00067_Danio_rerio|EP00067_Danio_rerio_P002614:0.1874065693,(EP00064_Thunnus_orientalis|EP00064_Thunnus_orientalis_P000708:0.0377789458,(EP00066_Takifugu_rubripes|EP00066_Takifugu_rubripes_P002237:0.0862920266,EP00065_Mola_mola|EP00065_Mola_mola_P013307:0.1043325388)100:0.0320705332)100:0.1005334710)100:0.0725734451)98:0.0405572040,EP00061_Rhincodon_typus|EP00061_Rhincodon_typus_P009931:0.3165196264)96:0.0554627560,EP00068_Latimeria_chalumnae|EP00068_Latimeria_chalumnae_P006766:0.0806337784)97:0.0362850724,(EP00079_Xenopus_tropicalis|EP00079_Xenopus_tropicalis_P013790:0.2005237840,(((EP00075_Anas_platyrhynchos|EP00075_Anas_platyrhynchos_P026448:0.0263202300,EP00076_Gallus_gallus|EP00076_Gallus_gallus_P009938:0.0139519945)100:0.0414969471,(EP00078_Anolis_carolinensis|EP00078_Anolis_carolinensis_P002173:0.2005157872,EP00077_Pelodiscus_sinensis|EP00077_Pelodiscus_sinensis_P023945:0.0640370572)93:0.0297788255)94:0.0678272196,(EP00072_Mus_musculus|EP00072_Mus_musculus_P000056:0.1058621741,(EP00074_Homo_sapiens|EP00074_Homo_sapiens_P014646:0.0527047008,(EP00071_Canis_lupus|EP00071_Canis_lupus_P034216:0.0489955652,EP00069_Balaena_mysticetus|EP00069_Balaena_mysticetus_P007613:0.0808956908)95:0.0194933008)95:0.0342814152)100:0.2281598548)99:0.0609746254)69:0.0133360193)99:0.3380868421)100:0.3793167584)100:0.4367872436)100:0.1211953264)53:0.0717891951,((EP00110_Nematostella_vectensis|EP00110_Nematostella_vectensis_P012256:0.3678642939,(EP00110_Nematostella_vectensis|EP00110_Nematostella_vectensis_P024674:0.0000029489,EP00110_Nematostella_vectensis|EP00110_Nematostella_vectensis_P024672:0.0171615717)100:0.5069306887)100:0.1771004057,((EP00918_Siedleckia_nematoides|EP00918_Siedleckia_nematoides_P068284:0.6009489471,(EP00111_Clytia_hemisphaerica|EP00111_Clytia_hemisphaerica_P015578:0.5692625368,(EP00111_Clytia_hemisphaerica|EP00111_Clytia_hemisphaerica_P015577:0.0205780327,EP00111_Clytia_hemisphaerica|EP00111_Clytia_hemisphaerica_P007100:0.0085843966)100:0.3832505740)100:0.2851422823)92:0.1976481254,(((((EP00058_Branchiostoma_floridae|EP00058_Branchiostoma_floridae_P017291:0.1615485109,EP00058_Branchiostoma_floridae|EP00058_Branchiostoma_floridae_P017287:0.0709161881)87:0.0079286963,EP00058_Branchiostoma_floridae|EP00058_Branchiostoma_floridae_P017289:0.1069263312)95:0.0060026890,EP00058_Branchiostoma_floridae|EP00058_Branchiostoma_floridae_P017290:0.0635193120)98:0.0213270828,EP00058_Branchiostoma_floridae|EP00058_Branchiostoma_floridae_P017288:0.0469570499)96:0.0705385546,EP00058_Branchiostoma_floridae|EP00058_Branchiostoma_floridae_P017286:0.1101601447)100:0.3855886589)87:0.0644688812)100:0.2453888542)91:0.1031693914,((EP00105_Crassostrea_gigas|EP00105_Crassostrea_gigas_P005373:0.0535183256,(EP00105_Crassostrea_gigas|EP00105_Crassostrea_gigas_P036201:0.0511549122,EP00105_Crassostrea_gigas|EP00105_Crassostrea_gigas_P005368:0.0816098847)100:0.0711478607)100:0.7462662070,((EP00058_Branchiostoma_floridae|EP00058_Branchiostoma_floridae_P011250:0.1591008642,EP00058_Branchiostoma_floridae|EP00058_Branchiostoma_floridae_P023669:0.1823925673)100:0.5295396182,((EP00060_Petromyzon_marinus|EP00060_Petromyzon_marinus_P017954:0.1267125937,EP00060_Petromyzon_marinus|EP00060_Petromyzon_marinus_P041183:0.0000029370)100:0.4126313896,(((EP00067_Danio_rerio|EP00067_Danio_rerio_P017931:0.2009213885,(EP00064_Thunnus_orientalis|EP00064_Thunnus_orientalis_P013485:0.1692300841,EP00063_Salmo_salar|EP00063_Salmo_salar_P022561:0.1064533838)100:0.0731165708)100:0.1640437779,(EP00068_Latimeria_chalumnae|EP00068_Latimeria_chalumnae_P022353:0.2904815352,(EP00077_Pelodiscus_sinensis|EP00077_Pelodiscus_sinensis_P035893:0.3625387143,EP00077_Pelodiscus_sinensis|EP00077_Pelodiscus_sinensis_P029142:0.0914403947)100:0.1321036322)100:0.0818141936)100:0.1957033227,((EP00068_Latimeria_chalumnae|EP00068_Latimeria_chalumnae_P018225:0.1343795230,(EP00067_Danio_rerio|EP00067_Danio_rerio_P051449:0.1847433912,(EP00064_Thunnus_orientalis|EP00064_Thunnus_orientalis_P003119:0.1857703557,(EP00063_Salmo_salar|EP00063_Salmo_salar_P035447:0.0707575019,EP00063_Salmo_salar|EP00063_Salmo_salar_P084172:0.0554039172)100:0.0286971468)100:0.1309274530)100:0.1677834363)84:0.0794358801,(EP00079_Xenopus_tropicalis|EP00079_Xenopus_tropicalis_P011390:0.3607971399,((EP00078_Anolis_carolinensis|EP00078_Anolis_carolinensis_P006031:0.3269039806,(EP00075_Anas_platyrhynchos|EP00075_Anas_platyrhynchos_P021730:0.0649489884,EP00076_Gallus_gallus|EP00076_Gallus_gallus_P048026:0.0501059844)100:0.1331151716)87:0.0515711003,(((EP00071_Canis_lupus|EP00071_Canis_lupus_P048402:0.0658221520,EP00070_Physeter_catodon|EP00070_Physeter_catodon_P007668:0.0596839994)88:0.0207066962,EP00074_Homo_sapiens|EP00074_Homo_sapiens_P045154:0.0890376135)86:0.0211664717,(EP00072_Mus_musculus|EP00072_Mus_musculus_P027072:0.0162685803,EP00073_Rattus_norvegicus|EP00073_Rattus_norvegicus_P026528:0.1099329533)100:0.1178337330)100:0.1631181303)90:0.0538724823)99:0.0602017573)91:0.0674587454)100:0.1882640782)100:0.2257043025)100:0.1155667299)99:0.1750847783)96:0.2097377670,(((((EP00087_Eurytemora_affinis|EP00087_Eurytemora_affinis_P005576:0.4175473689,(EP00092_Neocalanus_flemingeri|EP00092_Neocalanus_flemingeri_P002502:0.5571654519,(EP00092_Neocalanus_flemingeri|EP00092_Neocalanus_flemingeri_P010704:0.0822795336,EP00090_Calanus_glacialis|EP00090_Calanus_glacialis_P016007:0.0292986365)100:0.1926647619)59:0.1320538874)100:0.3021204718,((EP00090_Calanus_glacialis|EP00090_Calanus_glacialis_P040783:0.4062961451,EP00090_Calanus_glacialis|EP00090_Calanus_glacialis_P005815:0.3232277296)66:0.1041136338,(EP00092_Neocalanus_flemingeri|EP00092_Neocalanus_flemingeri_P026588:0.0404038994,EP00090_Calanus_glacialis|EP00090_Calanus_glacialis_P010332:0.1792053633)100:0.6679664357)100:0.1057087971)100:0.4510570705,EP00099_Drosophila_melanogaster|EP00099_Drosophila_melanogaster_P029349:0.7931826537)50:0.1887586372,((EP00098_Tribolium_castaneum|EP00098_Tribolium_castaneum_P019171:0.3745096021,(EP00098_Tribolium_castaneum|EP00098_Tribolium_castaneum_P016552:0.0000029489,EP00098_Tribolium_castaneum|EP00098_Tribolium_castaneum_P016549:0.0000026253)100:0.3718662927)100:0.1083492134,(EP00098_Tribolium_castaneum|EP00098_Tribolium_castaneum_P012853:0.0000029489,EP00098_Tribolium_castaneum|EP00098_Tribolium_castaneum_P012852:0.0000029489)100:0.5274865408)100:0.1572238970)49:0.0566904916,((((EP00084_Strigamia_maritima|EP00084_Strigamia_maritima_P009607:0.1134570466,EP00084_Strigamia_maritima|EP00084_Strigamia_maritima_P001796:0.1860313671)100:0.3942559788,EP00083_Stegodyphus_mimosarum|EP00083_Stegodyphus_mimosarum_P016713:0.4557782144)96:0.1083519021,((EP00111_Clytia_hemisphaerica|EP00111_Clytia_hemisphaerica_P010576:0.8817195956,EP00111_Clytia_hemisphaerica|EP00111_Clytia_hemisphaerica_P003951:0.4478869081)53:0.0831270353,((EP00794_Sanderia_malayensis|EP00794_Sanderia_malayensis_P000175:0.0737380274,EP00794_Sanderia_malayensis|EP00794_Sanderia_malayensis_P000177:0.1003604011)99:0.0417845817,(EP00794_Sanderia_malayensis|EP00794_Sanderia_malayensis_P000176:0.1682403127,EP00794_Sanderia_malayensis|EP00794_Sanderia_malayensis_P000178:0.0607243945)100:0.0415335932)100:0.3216502071)100:0.2117586695)98:0.0752330230,(EP00083_Stegodyphus_mimosarum|EP00083_Stegodyphus_mimosarum_P009184:0.2765075869,(EP00082_Ixodes_scapularis|EP00082_Ixodes_scapularis_P018832:0.1490325083,(EP00082_Ixodes_scapularis|EP00082_Ixodes_scapularis_P011541:0.1441796969,EP00082_Ixodes_scapularis|EP00082_Ixodes_scapularis_P011539:0.3106520150)62:0.0525804811)100:0.7722124783)99:0.0751699064)100:0.1493384379)97:0.1618557460)56:0.1026925048,EP00101_Apis_mellifera|EP00101_Apis_mellifera_P002317:0.5021694680)96:0.3951755664)57:0.4023213958)66:0.0713195983,EP00110_Nematostella_vectensis|EP00110_Nematostella_vectensis_P017372:1.3845835970)61:0.1216343318)48:0.0330707621)82:0.2617259519)52:0.0991015178,((((((EP00628_Pelagophyceae_sp_CCMP2097|EP00628_Pelagophyceae_sp_CCMP2097_P030588:1.5411656236,(EP10057_Bacteria_all|CDNTase062_E05_Klebsiellapneumoniae:0.2719731867,EP10057_Bacteria_all|CDNTase063_E05_Pseudomonassyringae:0.4739938608)100:0.4406228036)94:0.3009303770,(((((((EP10057_Bacteria_all|2631339892:0.7374241531,(EP10057_Bacteria_all|2752513936:0.4625410733,((((EP10057_Bacteria_all|2602173118:0.5446835188,EP10057_Bacteria_all|2720436134:0.3714464084)100:0.2022202823,((EP10057_Bacteria_all|2628312800:0.3685416520,EP10057_Bacteria_all|2671328579:0.3070107031)100:0.1758572815,(EP10057_Bacteria_all|2734743058:0.2907505173,EP10057_Bacteria_all|2644031872:0.3677451319)100:0.1055919942)100:0.0545793285)84:0.0862631136,EP10057_Bacteria_all|2682381827:0.4753535575)84:0.0447376421,EP10057_Bacteria_all|646676514:0.3015140310)100:0.1956135516)100:0.1264867705)100:0.0889624036,((EP10057_Bacteria_all|2701021916:0.3361297792,(((EP10057_Bacteria_all|2516137880:0.0529445017,EP10057_Bacteria_all|CDNTase061_E02_Yersiniapseudotuberculosis:0.1205243776)100:0.1994674106,(EP10057_Bacteria_all|2753638508:0.2568014521,EP10057_Bacteria_all|2733240537:0.2604273379)100:0.1816265568)100:0.0761819191,((EP10057_Bacteria_all|CDNTase060_E02_Legionellapneumophila:0.3384205435,EP10057_Bacteria_all|2627352631:0.2668340231)98:0.1284816137,(EP10057_Bacteria_all|2718358440:0.3930667314,(EP10057_Bacteria_all|2711143485:0.2755247471,(EP10057_Bacteria_all|2683238006:0.0000029489,EP10057_Bacteria_all|CDNTase057akaLpCdnE02_E02_Legionellapneumophila:0.0000029489)100:0.2974239756)100:0.0760162154)98:0.0848306545)95:0.0678511017)100:0.0586678594)100:0.0377285295,(((EP10057_Bacteria_all|2712880021:0.3444381688,EP10057_Bacteria_all|2711242185:0.5039055988)73:0.0499243848,EP10057_Bacteria_all|EmCdnE_E01_Elizabethkingiameningoseptica:0.3266399017)100:0.1566842818,(((((((EP10057_Bacteria_all|2627471573:0.2748060772,EP10057_Bacteria_all|2515249438:0.5109480431)89:0.1382954906,(EP10057_Bacteria_all|2628070160:0.5112719268,(EP10057_Bacteria_all|2633010022:0.3700939294,(EP10057_Bacteria_all|RmCdnE_E01_Rhodothermusmarinus:0.1843888761,EP10057_Bacteria_all|2716884020:0.6833437898)56:0.0338612630)98:0.1437778066)61:0.0232302812)11:0.0000028107,(EP10057_Bacteria_all|2509502513:0.4675689829,EP10057_Bacteria_all|2690718789:0.5466783950)27:0.0651622817)48:0.0422394523,EP10057_Bacteria_all|2633092523:0.4146374115)26:0.0460151923,((EP10057_Bacteria_all|2712817715:0.4607663103,EP10057_Bacteria_all|2642711801:0.4513221181)96:0.0635554655,(((EP00849_Syncephalis_pseudoplumigaleata|EP00849_Syncephalis_pseudoplumigaleata_P005831:0.2833632397,EP10057_Bacteria_all|2599420285:0.3423517769)100:0.1411591456,((EP10057_Bacteria_all|CDNTase055_E01_Burkholderiacenocepacia:0.2587422665,EP10057_Bacteria_all|CDNTase056akaCdnE_E01_Escherichiacoli:0.1600646054)89:0.0500774337,EP01035_Chromulina_nebulosa|EP01035_Chromulina_nebulosa_P063609:0.0960760534)100:0.1765929220)65:0.0611227914,EP10057_Bacteria_all|2739249263.Ga0189766_104378:0.3324420034)100:0.1343834945)88:0.1562612140)20:0.0134105935,((EP10057_Bacteria_all|2728321888:0.2895907881,EP10057_Bacteria_all|2728324027:0.8636924313)100:0.2690803173,EP10057_Bacteria_all|2730762241:0.4171700960)86:0.1717277497)52:0.0716015062,(EP10057_Bacteria_all|2692658925:0.3719183999,EP10057_Bacteria_all|2695025015:0.6055580910)64:0.0927269188)100:0.1368632614)98:0.1086035907)91:0.0325258176)92:0.0706468662,((EP10057_Bacteria_all|2515427912:0.2860039781,EP10057_Bacteria_all|2716669561:0.4822700607)77:0.0000023673,EP10057_Bacteria_all|2513132482:0.2998160370)100:0.1991385135)47:0.0400461061,EP10057_Bacteria_all|2515206065:0.3319717983)49:0.0829642634,EP10057_Bacteria_all|2576858346:0.5619021872)100:0.1182175587,(EP10057_Bacteria_all|CDNTase058_E03_Bacillusthermoamylovorans:0.1365080898,(EP10057_Bacteria_all|CDNTase059_E03_Staphylococcusaureus:0.2799005062,EP10057_Bacteria_all|2650811846:0.2339699189)94:0.0876242861)94:0.0745270642)96:0.0962801820,EP10057_Bacteria_all|2595366303:0.2158409403)99:0.4538059792)96:0.3760103250,(((EP10057_Bacteria_all|2706350633:0.5452308076,((((EP10057_Bacteria_all|2751145925:0.7794637887,(EP10057_Bacteria_all|CDNTase015_B06_Escherichiaalbertii:0.4204705287,(EP10057_Bacteria_all|2563496664:0.4430310174,EP10057_Bacteria_all|2719374006:0.3487701742)100:0.1885284369)100:0.2252716339)100:0.2291943022,(((EP10057_Bacteria_all|2523781913:0.3834616850,EP10057_Bacteria_all|2523463555:0.2910383226)89:0.0762729390,(((EP10057_Bacteria_all|2675326160:0.3034957512,EP10057_Bacteria_all|2692295157:0.4150639432)75:0.0137070831,(EP10057_Bacteria_all|2722869176:0.3592682574,(EP10057_Bacteria_all|CDNTase001akaEcDncV_A01_Escherichiacoli:0.0987480390,(EP10057_Bacteria_all|DncV_A01_Vibriocholerae:0.0697758405,EP10057_Bacteria_all|2619450349:0.1969204351)100:0.0656269582)100:0.2650076520)100:0.2341653921)74:0.0749253695,EP10057_Bacteria_all|2639567958:0.3607518586)77:0.0519445805)100:0.1376432422,(((((EP10057_Bacteria_all|2558281984:0.3488811025,(EP10057_Bacteria_all|2670383616:0.4100186421,EP10057_Bacteria_all|2708855729:0.1625227501)95:0.0992239426)100:0.0760675763,EP10057_Bacteria_all|2510234622:0.5698086948)84:0.0512439303,(EP10057_Bacteria_all|2600008644:0.4519976198,(EP10057_Bacteria_all|2527233958:0.3470333502,((EP10057_Bacteria_all|2626514909:0.2752085919,EP10057_Bacteria_all|CDNTase002_A01_Pseudomonasaeruginosa:0.0633152384)90:0.0267650315,EP10057_Bacteria_all|CDNTase003_A01_Xanthomonascitri:0.1225588106)100:0.1047730656)100:0.0781952579)100:0.0818465593)84:0.0480247888,EP10057_Bacteria_all|2558943062:0.5730758949)70:0.0779977062,(((EP10057_Bacteria_all|2619170238:0.3748816930,EP10057_Bacteria_all|2732705197:0.4444105354)100:0.1370126522,(EP10057_Bacteria_all|2658733381:0.3982583460,EP10057_Bacteria_all|2645125718:0.3769446279)100:0.1916084633)100:0.0841101788,((EP10057_Bacteria_all|2583088233:0.3332424999,(EP10057_Bacteria_all|2668146069:0.1782611235,EP10057_Bacteria_all|2642365838:0.1739203428)100:0.1059554226)100:0.0961488805,(EP10057_Bacteria_all|2701627128:0.3786062067,(EP10057_Bacteria_all|2732550022:0.5735111472,EP10057_Bacteria_all|2662452663:0.2510382690)100:0.0855881656)100:0.2745053322)99:0.1705552911)84:0.0426673633)78:0.0672086952)100:0.5865865139)86:0.1809777333,(((EP10057_Bacteria_all|2619667666:0.6692573082,(((EP10057_Bacteria_all|2635123252:0.4440104629,EP10057_Bacteria_all|2583012862:1.0184626520)60:0.1343797666,((((EP10057_Bacteria_all|CDNTase007_B04_Bacteroidesfragilis:0.3483984621,EP10057_Bacteria_all|2582962863:0.4434499217)97:0.0938150358,EP01096_Ripella_sp_DP13Kostka|EP01096_Ripella_sp_DP13Kostka_P018178:0.2805272051)95:0.0458677881,EP10057_Bacteria_all|2719779809:0.5019679698)96:0.0367835590,EP10057_Bacteria_all|2745758724:0.4076414182)98:0.0682834946)99:0.2109351353,EP10057_Bacteria_all|2525550613:0.6214794400)62:0.0257103934)54:0.0173435905,(EP10057_Bacteria_all|2638627265:0.5601043983,(EP10057_Bacteria_all|2654896397:0.3423943101,(EP10057_Bacteria_all|2601000506:0.3661972492,(EP10057_Bacteria_all|2682269834:0.3524705095,((EP10057_Bacteria_all|2727940914:0.2456411744,(EP10057_Bacteria_all|2686760126:0.5291619346,EP10057_Bacteria_all|CDNTase008_B_Bacteroidesthetaiotaomicron:0.2167958803)100:0.2336346618)100:0.0383591031,(EP10057_Bacteria_all|2752577515:0.4549349433,EP10057_Bacteria_all|2585113435:0.3703855371)100:0.1747606202)99:0.0526239192)99:0.1091942950)99:0.0437883408)64:0.0395386707)89:0.1153915827)98:0.1470682788,(((EP10057_Bacteria_all|2637051568:0.7991149696,((EP10057_Bacteria_all|2671890747.Ga0116911_102264:0.3124151670,EP10057_Bacteria_all|2643609896.Ga0102007_10487:0.2674607104)100:0.1535569488,(EP10057_Bacteria_all|2676847590:0.4284838713,(((EP10057_Bacteria_all|2655113206:0.0000029489,EP10057_Bacteria_all|CDNTase004_B03_Staphylococcusepidermidis:0.0000029489)100:0.4488865115,EP10057_Bacteria_all|2718208747:0.3157024259)93:0.0854104957,(EP10057_Bacteria_all|2717047859:0.1763572680,EP10057_Bacteria_all|CDNTase005_B02_Desulfotomaculumalkaliphilum:0.1747354610)100:0.0691617341)100:0.1657007320)100:0.1166634164)100:0.1007854278)99:0.1112519437,(EP10057_Bacteria_all|2579867848.GO13_04304:0.5799654215,EP10057_Bacteria_all|645000547:0.3352135021)100:0.1068576087)96:0.0672515028,((EP10057_Bacteria_all|2637550557:0.3169875425,EP10057_Bacteria_all|2649934337:0.3671482814)86:0.1346877802,(EP10057_Bacteria_all|2728749827:0.2965000487,(EP10057_Bacteria_all|CDNTase006_B01_Achromobacterxylosoxidans:0.1902776872,EP10057_Bacteria_all|2689378617:0.1941855172)100:0.3204161539)100:0.1628368248)89:0.0386932767)100:0.4369088534)99:0.1073959537)64:0.0907925903,(((((((((EP10057_Bacteria_all|2657780097:0.4090652841,EP10057_Bacteria_all|2687373013:0.4649693315)100:0.4137542509,EP10057_Bacteria_all|2643711100:0.2130755346)95:0.0774756041,((EP10057_Bacteria_all|2610217449:0.1801595866,EP10057_Bacteria_all|CDNTase012_B07_Geobacillussp.:0.0511856824)100:0.1050381436,((EP10057_Bacteria_all|2728798000:0.0000029489,EP10057_Bacteria_all|CDNTase013_B07_Enterococcusfaecium:0.0000029489)100:0.4935576056,(EP10057_Bacteria_all|2619600588:0.1722522277,EP10057_Bacteria_all|CDNTase014_B07_Streptococcusagalactiae:0.2039893927)100:0.2079354687)100:0.1288462105)99:0.0471138813)97:0.1159203083,(((EP10057_Bacteria_all|CDNTase009_B07_Thermoanaerobacteritalicus:0.1929999698,(EP10057_Bacteria_all|2687359242.Ga0074915_100560:0.5043724863,(EP10057_Bacteria_all|2639222354:0.3375276207,EP10057_Bacteria_all|2733216421.Ga0128790_1097110:0.2060949084)95:0.1071266746)90:0.0988160735)90:0.0419875017,EP10057_Bacteria_all|2642669735:0.1863077125)88:0.0543439357,(EP10057_Bacteria_all|646386924.Hoch_2217:0.5124804255,EP10057_Bacteria_all|2695007342:0.4675742611)89:0.1165041533)89:0.0340726475)99:0.0812575131,(EP10057_Bacteria_all|2723512433:0.4025585272,((EP10057_Bacteria_all|2700914290:0.4990940647,EP10057_Bacteria_all|2675099809:0.3663597812)100:0.0988894610,(EP10057_Bacteria_all|2611881809:0.3637543708,(EP10057_Bacteria_all|2671330542:0.1788506583,EP01133_Synstelium_polycarpum|EP01133_Synstelium_polycarpum_P018250:0.2575720690)100:0.1453213780)100:0.1016768707)98:0.1144931860)86:0.0267329777)86:0.0729165011,EP10057_Bacteria_all|2688215920:0.3570454799)99:0.0757244678,EP10057_Bacteria_all|2601096016:0.4099363168)75:0.0627844686,(EP10057_Bacteria_all|2727263914:0.4677568403,EP10057_Bacteria_all|2698535696:0.4402561840)53:0.0797517044)99:0.1345149788,(EP10057_Bacteria_all|2618944831:0.3004207162,(EP10057_Bacteria_all|2639439720:0.3707054493,((EP10057_Bacteria_all|2744797671:0.0203431664,EP10057_Bacteria_all|CDNTase010_B07_Escherichiacoli:0.0541764426)100:0.2013662188,(EP01086_Lenisia_limosa|EP01086_Lenisia_limosa_P012540:0.1180741655,EP10057_Bacteria_all|CDNTase011_B07_Acinetobacterbaumannii:0.1250640435)100:0.0799483763)100:0.1766715205)100:0.0564286902)100:0.3977882885)99:0.2883968158)100:0.4023205627)62:0.1238022000,(((((EP10057_Bacteria_all|2609118652:0.4713806299,((EP10057_Bacteria_all|2585263740:0.3531346433,EP10057_Bacteria_all|2741064302:0.3262842768)100:0.0954398366,(EP10057_Bacteria_all|2600857355:0.6633296532,(EP00913_Durusdinium_trenchii|EP00913_Durusdinium_trenchii_P015220:0.2526538220,EP10057_Bacteria_all|2585096725:0.1769518913)100:0.2247187444)98:0.0765740075)94:0.1189585851)91:0.0779528709,(EP10057_Bacteria_all|2694920278:0.2812841173,EP10057_Bacteria_all|2596841232:0.3590334872)100:0.4864507692)95:0.0903118471,(EP10057_Bacteria_all|CDNTase039_G10_Bradyrhizobiumjaponicum:0.2818521113,(EP10057_Bacteria_all|CDNTase040_G10_Mesorhizobiumsp.:0.1461550029,EP10057_Bacteria_all|2631785771:0.2395948256)89:0.1226627492)100:0.2269068218)100:0.4845043339,(((EP10057_Bacteria_all|2639077417:0.3901770991,EP01030_Chromulinospumella_sphaerica|EP01030_Chromulinospumella_sphaerica_P000128:0.2247079180)80:0.1608015334,EP10057_Bacteria_all|CDNTase045_G02_Burkholderiapseudomallei:0.1257200238)80:0.1824443184,EP10057_Bacteria_all|2635223833:0.3024493356)100:0.5560186151)94:0.1216584186,(((((EP10057_Bacteria_all|CDNTase041_G04_Burkholderiapseudomallei:0.3340121515,EP10057_Bacteria_all|2671330544:0.2478641820)100:0.2448199543,(EP10057_Bacteria_all|2632732987:0.4074160874,(EP10057_Bacteria_all|2745745617:0.3083576626,(EP01037_Dinobryon_pediforme|EP01037_Dinobryon_pediforme_P031260:0.1247398969,EP10057_Bacteria_all|2732710512:0.1344873895)100:0.1907945078)100:0.1149201752)100:0.4563577916)100:0.2905628492,((EP10057_Bacteria_all|2525499740:0.5134591727,(EP10057_Bacteria_all|2657150385:0.4913692738,(EP10057_Bacteria_all|2656484820:0.4315296682,(EP10057_Bacteria_all|2658875202:0.2244520340,EP10057_Bacteria_all|2726075002:0.3551251921)100:0.2251435661)100:0.2803423823)99:0.0189324275)98:0.1415778567,((EP10057_Bacteria_all|2599820869:0.3933914423,((EP10057_Bacteria_all|2702742198.Ga0112774_103270:0.2539084665,EP10057_Bacteria_all|2727104231:0.3115154885)96:0.0415927135,((EP10057_Bacteria_all|2752845634:0.2596865377,EP10057_Bacteria_all|2734005937.Ga0129086_100150:0.2519032584)100:0.1156305083,(EP10057_Bacteria_all|2705805525.CLSAP_38120:0.2241619857,(EP10057_Bacteria_all|2595161961:0.6517331997,(EP10057_Bacteria_all|2648906847:0.3041916289,EP10057_Bacteria_all|2719610206:0.4516318485)100:0.1085865783)98:0.1464661460)98:0.0932112967)95:0.0411079392)99:0.1450092751)83:0.0210259633,(EP10057_Bacteria_all|2724709198:0.4177784502,(((EP10057_Bacteria_all|2694726011:0.2795407509,(EP10057_Bacteria_all|2609586527:0.1984367857,EP01037_Dinobryon_pediforme|EP01037_Dinobryon_pediforme_P013140:0.2154933842)100:0.3326063242)81:0.0766905842,(EP10057_Bacteria_all|2752597917:0.3067006015,(EP10057_Bacteria_all|2685245585.Ga0127016_12851:0.2881331076,(((EP10057_Bacteria_all|2687017988:0.3496837548,EP10057_Bacteria_all|2619099015:0.3277121995)80:0.0854654362,EP00919_Chromeraceae_sp_WS2016|EP00919_Chromeraceae_sp_WS2016_P023855:0.2006167769)63:0.0275476883,EP10057_Bacteria_all|2636377662:0.3423558753)98:0.0764505953)100:0.1823090235)91:0.0460105098)100:0.0849326848,((EP10057_Bacteria_all|2619625977.Ga0073400_16312:0.2452480857,((EP10057_Bacteria_all|2696142110:0.3102972692,(EP10057_Bacteria_all|2739332132:0.0737704631,EP10057_Bacteria_all|CDNTase050_G06_Mycobacteriumintracellulare:0.0706160125)100:0.1892028359)100:0.1980416675,(EP10057_Bacteria_all|2635266740:0.5839226929,(EP10057_Bacteria_all|2731620025:0.3091305182,EP10057_Bacteria_all|2615975128:0.3072435946)100:0.1594555759)100:0.0395574337)100:0.1731180345)100:0.1800326124,(((((EP10057_Bacteria_all|2619963926:0.3935060480,((EP10057_Bacteria_all|2509350643:0.2928203317,EP10057_Bacteria_all|2690438639:0.3784603884)98:0.0686529359,(EP10057_Bacteria_all|2516733111:0.3820917620,((EP10057_Bacteria_all|CDNTase052_G07_Escherichiacoli:0.1850293036,EP10057_Bacteria_all|2712395153:0.1982578095)95:0.0822440926,EP10057_Bacteria_all|2678680524:0.3771780995)69:0.0447335339)90:0.0572492919)92:0.0654697294)42:0.0251679934,EP10057_Bacteria_all|2265142451:0.2634570339)47:0.0441260654,EP10057_Bacteria_all|2700831000:0.4382059264)19:0.0154225577,(EP10057_Bacteria_all|2730460220:0.3414068835,(EP00903_Cladosiphon_okamuranus|EP00903_Cladosiphon_okamuranus_P004169:0.3786183497,(EP10057_Bacteria_all|2712939467:0.2744518886,(EP10057_Bacteria_all|2620036521:0.2694652861,(EP10057_Bacteria_all|2668046116:0.4640751755,(EP10057_Bacteria_all|2618530112:0.2909316336,EP10057_Bacteria_all|CDNTase053_G08_Vibriocholerae:0.1553407327)100:0.1157915955)55:0.0543860723)100:0.1290909534)97:0.0574377574)93:0.0428690441)77:0.1053231083)52:0.0484405172,(EP10057_Bacteria_all|2583122964:0.2040453732,(EP10057_Bacteria_all|2562051529:0.1114617893,EP10057_Bacteria_all|CDNTase051_G07_Streptococcusmutans:0.1264289908)100:0.1651149697)100:0.2230134900)70:0.0382627012)94:0.0649551917)95:0.0142249329)96:0.0749702354)93:0.0473163267)98:0.1561491089)35:0.0348745475,(((EP10057_Bacteria_all|2725261566:0.1358968873,EP10057_Bacteria_all|CDNTase054_G01_Vibriovulnificus:0.2029044152)100:0.5437509267,((EP10057_Bacteria_all|CDNTase047_G05_Serratiamarcescens:0.2584190390,EP10057_Bacteria_all|2521802459:0.3404990167)100:0.3053144264,(EP10057_Bacteria_all|2523727650:0.6275032103,((EP10057_Bacteria_all|2661002518:0.2334455945,((EP10057_Bacteria_all|2639257753.Ga0097799_10992:0.0941580515,EP10057_Bacteria_all|CDNTase042_G03_Citrobacterfreundii:0.0811207812)100:0.0609318211,(EP10057_Bacteria_all|CDNTase043_G03_Acinetobacterbaumannii:0.1295324052,EP10057_Bacteria_all|CDNTase044_G03_Pseudomonasaeruginosa:0.0914632085)100:0.0446459534)100:0.0940433958)100:0.0956206551,EP10057_Bacteria_all|2634963927.Ga0081649_119110:0.2209174875)100:0.2185358649)100:0.2266414898)98:0.1501407595)69:0.0835858805,(((EP10057_Bacteria_all|2503697915:0.3613550546,EP10057_Bacteria_all|2641720334:0.4087489898)77:0.1134146839,EP10057_Bacteria_all|2685852214:0.4106067031)52:0.0313138960,(EP10057_Bacteria_all|2715501261:0.3608357904,(EP10057_Bacteria_all|2585409678:0.3682028437,((EP10057_Bacteria_all|CDNTase049_G05_Rhodopseudomonaspalustris:0.1586184613,EP10057_Bacteria_all|2686558267:0.3669748519)99:0.1261186524,(EP10057_Bacteria_all|2597450302:0.3457013768,(EP10057_Bacteria_all|2645020956:0.3496507482,(EP10057_Bacteria_all|2507506249:0.0994003615,EP10057_Bacteria_all|CDNTase048_G05_Afipiafelis:0.0647703518)100:0.2013480331)87:0.0740696908)44:0.0757138830)43:0.0637583878)98:0.0625762572)98:0.0668752842)74:0.1468749844)74:0.1208467534)55:0.0899891498,((EP10057_Bacteria_all|2639026699:0.3389824202,(EP10057_Bacteria_all|2695019342:0.3111024687,EP10057_Bacteria_all|2667976390:0.3516957043)100:0.2349700205)100:0.2180300383,((EP10057_Bacteria_all|CDNTase046_G05_Bacilluscoagulans:0.2075282957,EP10057_Bacteria_all|2642148045:0.3521123423)100:0.1150062457,((EP10057_Bacteria_all|2507473456:0.4870820647,EP10057_Bacteria_all|2713322824:0.2612810242)74:0.0734692810,EP10057_Bacteria_all|2716647417:0.4718854564)73:0.0693676014)51:0.0282464201)79:0.1212101879)81:0.2201599413)100:0.3928730206)43:0.0495798785,(((((EP10057_Bacteria_all|2681963613.OJAG_30890:0.4104949277,(EP10057_Bacteria_all|2559045645.N538DRAFT_1480:0.2778226992,EP10057_Bacteria_all|2645167726.Ga0102313_112680:0.5407687535)100:0.1700913181)79:0.0486002498,EP10057_Bacteria_all|2653791821.Ga0075212_105266:0.3078221519)99:0.1115354306,((EP10057_Bacteria_all|2558342496:0.3290688521,EP10057_Bacteria_all|2518157068.B099DRAFT_04142:0.4316393488)100:0.0995601764,(EP10057_Bacteria_all|2609818222.Ga0066713_104172:0.3334316658,((EP10057_Bacteria_all|2638799108:0.4663557838,EP10057_Bacteria_all|2562082900:0.2886186774)89:0.0747579097,EP10057_Bacteria_all|CDNTase021_H03_Mycobacteriumabscessus:0.1808229214)100:0.1219585622)100:0.0942792282)99:0.1231524494)76:0.0733024311,EP10057_Bacteria_all|2722170648:0.5975573426)73:0.0505270618,((EP10057_Bacteria_all|2620548972:0.2699614987,EP10057_Bacteria_all|2620549087:0.4022024609)100:0.1169774597,((EP10057_Bacteria_all|2651422978:0.3281621405,EP10057_Bacteria_all|2656918887.Ga0075234_108219:0.4579223406)50:0.0572326473,(EP10057_Bacteria_all|2690611552:0.2185389642,EP10057_Bacteria_all|2644776121:0.3696355769)100:0.2646679742)87:0.0674519710)67:0.0567453564)100:0.3870587699)100:0.3991046296)52:0.0274602746,((EP10057_Bacteria_all|2646560244:0.3391244554,EP10057_Bacteria_all|2727833656:0.3887885102)94:0.0934527490,(EP10057_Bacteria_all|2737625844:0.4561633340,EP10057_Bacteria_all|2626638121:0.6036964631)100:0.4605769113)100:0.8920906647)80:0.1560005601,(((((((((EP10057_Bacteria_all|2527247849:0.7506314224,EP10057_Bacteria_all|2711099861:0.4954660957)82:0.1690231066,((EP10057_Bacteria_all|2632726942.Ga0069620_124115:0.5643123847,((((EP10057_Bacteria_all|2562218375:0.3626428901,EP10057_Bacteria_all|CDNTase038akaEcCdnD02_D02_Enterobactercloacae:0.2924534358)65:0.0460336389,(EP10057_Bacteria_all|2731932134:0.2307573133,EP10057_Bacteria_all|2722157790:0.2916391238)77:0.0852112096)62:0.0424533034,EP10057_Bacteria_all|2611343137:0.4271387421)40:0.0273139399,EP10057_Bacteria_all|2710544298:0.2762779858)58:0.0487976582)59:0.0867268970,EP10057_Bacteria_all|2514897994:0.2357257173)100:0.5829058416)81:0.1442577388,(EP10057_Bacteria_all|2659710547.Ga0112081_10138:0.5668288714,(EP10057_Bacteria_all|2626625975:0.3329542483,(EP10057_Bacteria_all|2694900711:0.4864077480,(EP10057_Bacteria_all|CDNTase037_D01_Acinetobactersp.:0.2617838253,EP10057_Bacteria_all|2557376896:0.4387556131)60:0.0497002907)97:0.1555504437)79:0.1026063440)99:0.1632369743)87:0.2917910337,(EP10057_Bacteria_all|2716692612:0.5762298610,EP10057_Bacteria_all|2710940962:0.8276463960)71:0.3026081669)21:0.0140512804,((EP10057_Bacteria_all|2637743841:0.0219125850,EP10057_Bacteria_all|2509772373:0.0176943123)100:1.1461048963,(EP10057_Bacteria_all|2643699793:0.5346994935,(EP10057_Bacteria_all|2585304400:0.4194490807,(EP10057_Bacteria_all|2644577397:0.3828442554,((EP10057_Bacteria_all|2712542047.Ga0124514_12842:0.3076261526,(EP10057_Bacteria_all|2505736896:0.3685150793,EP10057_Bacteria_all|2691295136:0.2255578989)100:0.1070130678)67:0.0390765320,EP10057_Bacteria_all|2643961024.Ga0102193_13162:0.4182179921)70:0.0443147629)97:0.1554130653)100:0.2077979229)100:0.5209286621)70:0.1791982148)47:0.1550624291,((EP10057_Bacteria_all|CDNTase022_D04_Myxococcusxanthus:0.5072142410,EP10057_Bacteria_all|2620453174.Ga0070493_1259:0.3158666863)100:0.2399044332,(((((EP00019_Armaparvus_languidus|EP00019_Armaparvus_languidus_P012564:0.6219523192,EP00019_Armaparvus_languidus|EP00019_Armaparvus_languidus_P005138:0.3005995864)100:0.0944218916,EP00019_Armaparvus_languidus|EP00019_Armaparvus_languidus_P012686:0.6755943261)100:0.0760285669,(EP00007_Cunea_sp_BSH02190019|EP00007_Cunea_sp_BSH02190019_P001167:0.4894947985,EP00007_Cunea_sp_BSH02190019|EP00007_Cunea_sp_BSH02190019_P010115:0.4887231849)100:0.2510228072)100:0.1365611535,(EP00055_Hartaetosiga_balthica|EP00055_Hartaetosiga_balthica_P003277:0.5099937280,(EP00118_Oscarella_pearsei|EP00118_Oscarella_pearsei_P005220:0.4492130512,EP00118_Oscarella_pearsei|EP00118_Oscarella_pearsei_P025570:0.3626888063)100:0.3870065685)97:0.1066442559)81:0.0715094584,((EP00053_Salpingoeca_punica|EP00053_Salpingoeca_punica_P002811:0.1289163094,EP00053_Salpingoeca_punica|EP00053_Salpingoeca_punica_P002810:0.1856449197)100:0.6421556965,(EP00162_Nutomonas_longa|EP00162_Nutomonas_longa_P013100:0.0000029617,EP00162_Nutomonas_longa|EP00162_Nutomonas_longa_P013101:0.0320401025)100:1.2110427824)98:0.0891199832)100:0.2061669630)97:0.1057411274)18:0.0540398049,((((EP10057_Bacteria_all|2574551323:1.1445459587,((((EP10057_Bacteria_all|2585681274.JD83DRAFT_00395:0.5221903652,EP10057_Bacteria_all|2645062846.Ga0102370_1353:0.2181504447)100:0.0611041849,EP10057_Bacteria_all|2513187376.NitalDRAFT_1084:0.4313011213)99:0.0800339512,(EP10057_Bacteria_all|2724297812:0.3363638140,EP10057_Bacteria_all|2639994572:0.2714266987)100:0.1254995025)98:0.0588829326,EP10057_Bacteria_all|2753625828:0.4181728112)100:0.5243709911)100:0.2465432565,(EP10057_Bacteria_all|2742644188:0.3918097011,EP10057_Bacteria_all|2710962708:0.5068333748)100:0.6688278000)99:0.2262822281,EP10057_Bacteria_all|2741387090:0.8361786445)63:0.1391425417,(EP10057_Bacteria_all|2698177281:0.6542104786,(EP10057_Bacteria_all|2517368101.AmybeDRAFT_2095:0.5201341566,(EP10057_Bacteria_all|2638226957.Ga0077369_1078196:0.3762445667,((EP10057_Bacteria_all|2617240630:0.1679185729,EP10057_Bacteria_all|CDNTase023_D05_Pseudomonasaeruginosa:0.1676003239)100:0.2157845779,EP10057_Bacteria_all|2725945392:0.4555886377)100:0.1789373543)100:0.1413206109)99:0.2237376144)59:0.0638821041)34:0.0685128072)63:0.0913233275,((EP10057_Bacteria_all|2707440855:0.3834729780,EP10057_Bacteria_all|2722226436:0.4922823287)100:0.3191269964,((((EP10057_Bacteria_all|2620552066:0.4612567436,EP10057_Bacteria_all|2712838647.Ga0156170_11504:0.4145843336)98:0.0365160306,((EP10057_Bacteria_all|2517695308.LEP6406DRAFT_4766:0.2960178273,EP10057_Bacteria_all|2656193544.Ga0075187_10713:0.2322046510)99:0.0662600697,EP10057_Bacteria_all|2745992741.Ga0133197_12133:0.3574629141)99:0.0935181129)87:0.0550465966,(EP10057_Bacteria_all|2504963292.Metme_00041510:0.3137380762,EP10057_Bacteria_all|2713137276.Ga0156329_136615:0.4327896501)99:0.1329331286)88:0.0958562967,EP10057_Bacteria_all|2633987901.Ga0070849_114639:0.1729906003)100:0.7624292890)85:0.2022111428)50:0.1015021031,(((EP00027_Filamoeba_sp_ATCC50430|EP00027_Filamoeba_sp_ATCC50430_P009047:0.6158899163,(EP00007_Cunea_sp_BSH02190019|EP00007_Cunea_sp_BSH02190019_P007644:0.2208759982,EP01093_Parvamoeba_rugata|EP01093_Parvamoeba_rugata_P018288:0.4989032822)100:0.2851197925)100:0.8546078034,(EP10057_Bacteria_all|2563801038:0.1489822221,EP01118_Nematostelium_gracile|EP01118_Nematostelium_gracile_P018444:0.2470164463)100:0.5555832302)99:0.2644444491,EP10057_Bacteria_all|2730024666:0.7770652163)95:0.1645486075)75:0.1411982531)48:0.0530333693,(EP10057_Bacteria_all|2660229498:0.7385522337,EP10057_Bacteria_all|2656140104:0.7659880696)100:0.4522251109)40:0.0820048802)74:0.1844072021)61:0.1630740903,((EP00069_Balaena_mysticetus|EP00069_Balaena_mysticetus_P021206:0.2671535697,(EP00088_Acartia_fossae|EP00088_Acartia_fossae_P004569:0.0000029489,EP00088_Acartia_fossae|EP00088_Acartia_fossae_P004571:0.0000029489)100:0.1639151247)100:1.7217376582,((((((EP10057_Bacteria_all|2725414102:0.4708053780,(EP10057_Bacteria_all|2712863867.Ga0156177_10418:0.3811351434,EP10057_Bacteria_all|2718512047.Ga0171569_13214:0.2698048457)74:0.0803657006)74:0.0624342316,(EP10057_Bacteria_all|2639247792:0.4940255779,(EP10057_Bacteria_all|2583023642:0.5432910960,EP10057_Bacteria_all|2729657859:0.3894113145)78:0.0807061931)62:0.0680114647)98:0.1029699751,EP10057_Bacteria_all|2642765140.Ga0101406_108184:0.3098383374)91:0.0563770878,(EP10057_Bacteria_all|2622721278.Ga0070218_1493:0.2658794490,(EP10057_Bacteria_all|2648105988.Ga0072994_11423:0.2482239490,EP10057_Bacteria_all|CDNTase017_C03_Sphingobiumyanoikuyae:0.2318239743)100:0.1283329916)100:0.1140454620)90:0.0514856836,(EP10057_Bacteria_all|2724711181:0.4409305293,EP10057_Bacteria_all|2654596540.Ga0105771_106120:0.3710540124)87:0.0483937248)100:0.5722270418,((EP10057_Bacteria_all|2629815112:0.1980805181,((EP10057_Bacteria_all|2588209832:0.4477005036,EP10057_Bacteria_all|2729925230:0.3127499422)90:0.1451467819,(EP10057_Bacteria_all|2689674149:0.4234395493,((EP10057_Bacteria_all|2602096539:0.2934103851,EP10057_Bacteria_all|2744568305:0.2794570673)100:0.1017582328,(EP10057_Bacteria_all|CDNTase016_C02_Bacteroidesuniformis:0.0155544585,EP10057_Bacteria_all|2658336586:0.0099131512)100:0.2365120868)100:0.0557896011)89:0.0687160728)100:0.2475052700)70:0.1316050358,(((EP10057_Bacteria_all|2648069034.Ga0098740_11838:0.4705693539,EP10057_Bacteria_all|2741407374.Ga0197642_105620:0.5109629584)99:0.0631853517,EP10057_Bacteria_all|2502842540:0.5295766410)100:0.1100397205,(((EP10057_Bacteria_all|2627262691:0.3408049922,EP10057_Bacteria_all|2561483466:0.3137965961)100:0.0575084399,EP10057_Bacteria_all|2509846773:0.2963113137)100:0.0589030151,(EP10057_Bacteria_all|2711199727:0.4358436712,EP10057_Bacteria_all|2624388833:0.3220734477)98:0.0743066729)100:0.1605880697)100:0.2736174444)100:0.5174129676)99:0.2443740744)62:0.0819665114)74:0.1621950831)65:0.1884715447);
