# Supplementary material for: Eukaryotic CD-NTase, STING, and viperin proteins evolved via domain shuffling, horizontal transfer, and ancient inheritance from prokaryotes
Source: PLoS Biol. 2023 Dec 8;21(12):e3002436. doi: 10.1371/journal.pbio.3002436 (PMC10732462; doi:10.1371/journal.pbio.3002436)
Supplement: S16 File — Newick file is used in S3 Fig. (TREE) [file pbio.3002436.s023.tree]

((EP00053_Salpingoeca_punica|EP00053_Salpingoeca_punica_P025313:0.335135,(EP00053_Salpingoeca_punica|EP00053_Salpingoeca_punica_P014516:0.016893,EP00053_Salpingoeca_punica|EP00053_Salpingoeca_punica_P014515:0.019065):0.205986):0.309945,(EP00049_Salpingoeca_infusionum|EP00049_Salpingoeca_infusionum_P013503:0.286505,EP00049_Salpingoeca_infusionum|EP00049_Salpingoeca_infusionum_P012186:0.379559):0.268527,((((EP00730_Choanoeca_flexa|EP00730_Choanoeca_flexa_P014647:0.867207,(EP00045_Choanoeca_perplexa|EP00045_Choanoeca_perplexa_P015105:0.251939,EP00045_Choanoeca_perplexa|EP00045_Choanoeca_perplexa_P010425:0.428080):0.327538):0.199738,(((((EP00964_Phaeocystis_antarctica|EP00964_Phaeocystis_antarctica_P070830:0.060287,EP00321_Phaeocystis_globosa|EP00321_Phaeocystis_globosa_P010047:0.145142):0.641559,(EP00294_Goniomonas_avonlea|EP00294_Goniomonas_avonlea_P006753:0.000001,EP00294_Goniomonas_avonlea|EP00294_Goniomonas_avonlea_P009785:0.012327):0.288960):0.764239,(((((EP00424_Heterocapsa_rotundata|EP00424_Heterocapsa_rotundata_P006804:0.375012,(EP00403_Amphidinium_massartii|EP00403_Amphidinium_massartii_P029261:0.489181,(EP00434_Breviolum_minutum|EP00434_Breviolum_minutum_P028815:0.181662,EP00435_Cladocopium_sp_Y103|EP00435_Cladocopium_sp_Y103_P062440:0.149950):0.340968):0.152048):0.192635,(EP00747_Dinoflagellata_sp_TGD|EP00747_Dinoflagellata_sp_TGD_P165316:0.268434,EP00413_Alexandrium_margalefii|EP00413_Alexandrium_margalefii_P048042:0.385081):0.173271):0.109870,(EP00441_Pelagodinium_beii|EP00441_Pelagodinium_beii_P003641:0.416057,EP00933_Yihiella_yeosuensis|EP00933_Yihiella_yeosuensis_P043025:0.320509):0.086122):0.404131,(EP00411_Alexandrium_monilatum|EP00411_Alexandrium_monilatum_P123782:0.755270,EP00441_Pelagodinium_beii|EP00441_Pelagodinium_beii_P004846:0.458912):0.161068):0.116921,(EP00929_Paragymnodinium_shiwhaense|EP00929_Paragymnodinium_shiwhaense_P092010:0.345912,((EP00747_Dinoflagellata_sp_TGD|EP00747_Dinoflagellata_sp_TGD_P225448:0.100131,(EP00931_Biecheleriopsis_adriatica|EP00931_Biecheleriopsis_adriatica_P114600:0.190858,(EP00404_Azadinium_spinosum|EP00404_Azadinium_spinosum_P009647:0.029390,EP00404_Azadinium_spinosum|EP00404_Azadinium_spinosum_P062484:0.043518):0.071782):0.062292):0.435881,EP00419_Tripos_fusus|EP00419_Tripos_fusus_P058904:0.314800):0.223292):0.087971):0.338509):0.312480,((((((EP10057_Bacteria_all|2629815112:0.164054,((((EP10057_Bacteria_all|2741407374.Ga0197642_105620:0.508049,EP10057_Bacteria_all|2648069034.Ga0098740_11838:0.479689):0.060912,EP10057_Bacteria_all|2502842540:0.533579):0.109883,((EP10057_Bacteria_all|2711199727:0.445813,EP10057_Bacteria_all|2624388833:0.318420):0.076007,(EP10057_Bacteria_all|2509846773:0.300603,(EP10057_Bacteria_all|2627262691:0.343736,EP10057_Bacteria_all|2561483466:0.315179):0.056243):0.062367):0.168958):0.372554,((EP10057_Bacteria_all|2588209832:0.452541,EP10057_Bacteria_all|2729925230:0.312881):0.139711,(EP10057_Bacteria_all|2689674149:0.426507,((EP10057_Bacteria_all|CDNTase016_C02_Bacteroidesuniformis:0.015550,EP10057_Bacteria_all|2658336586:0.010147):0.239638,(EP10057_Bacteria_all|2744568305:0.281249,EP10057_Bacteria_all|2602096539:0.296338):0.101849):0.055072):0.078321):0.238145):0.065883):0.610384,(EP10057_Bacteria_all|2654596540.Ga0105771_106120:0.341864,(EP10057_Bacteria_all|2724711181:0.446156,(((EP10057_Bacteria_all|2648105988.Ga0072994_11423:0.251295,EP10057_Bacteria_all|CDNTase017_C03_Sphingobiumyanoikuyae:0.233161):0.132945,EP10057_Bacteria_all|2622721278.Ga0070218_1493:0.262149):0.115615,((EP10057_Bacteria_all|2639247792:0.533871,(((EP10057_Bacteria_all|2725414102:0.464008,EP10057_Bacteria_all|2718512047.Ga0171569_13214:0.262657):0.080687,EP10057_Bacteria_all|2712863867.Ga0156177_10418:0.381012):0.060947,(EP10057_Bacteria_all|2583023642:0.545074,EP10057_Bacteria_all|2729657859:0.406197):0.085607):0.080673):0.073565,EP10057_Bacteria_all|2642765140.Ga0101406_108184:0.314027):0.056608):0.073351):0.063199):0.458985):0.387077,((((((((EP10057_Bacteria_all|CDNTase059_E03_Staphylococcusaureus:0.282278,EP10057_Bacteria_all|2650811846:0.236127):0.087968,EP10057_Bacteria_all|CDNTase058_E03_Bacillusthermoamylovorans:0.139191):0.071483,((((EP10057_Bacteria_all|2513132482:0.301945,(EP10057_Bacteria_all|2515427912:0.288595,EP10057_Bacteria_all|2716669561:0.489074):0.000001):0.199448,((EP10057_Bacteria_all|2631339892:0.745891,(((EP10057_Bacteria_all|2682381827:0.479276,((EP10057_Bacteria_all|2602173118:0.550396,EP10057_Bacteria_all|2720436134:0.376151):0.204282,((EP10057_Bacteria_all|2628312800:0.372756,EP10057_Bacteria_all|2671328579:0.309843):0.177561,(EP10057_Bacteria_all|2644031872:0.371586,EP10057_Bacteria_all|2734743058:0.293590):0.106688):0.055333):0.087945):0.044477,EP10057_Bacteria_all|646676514:0.303850):0.192026,EP10057_Bacteria_all|2752513936:0.470520):0.125815):0.092423,((((((EP10057_Bacteria_all|2633092523:0.421871,((EP10057_Bacteria_all|2627471573:0.286266,EP10057_Bacteria_all|2515249438:0.496099):0.112493,EP10057_Bacteria_all|2628070160:0.516366):0.013662):0.030195,(((EP10057_Bacteria_all|2642711801:0.455247,EP10057_Bacteria_all|2712817715:0.456024):0.052348,((((EP01035_Chromulina_nebulosa|EP01035_Chromulina_nebulosa_P063609:0.119394,EP10057_Bacteria_all|CDNTase056akaCdnE_E01_Escherichiacoli:0.174709):0.054537,EP10057_Bacteria_all|CDNTase055_E01_Burkholderiacenocepacia:0.234458):0.145672,(EP00849_Syncephalis_pseudoplumigaleata|EP00849_Syncephalis_pseudoplumigaleata_P005831:0.310590,EP10057_Bacteria_all|2599420285:0.317765):0.141013):0.063079,EP10057_Bacteria_all|2739249263.Ga0189766_104378:0.325358):0.145639):0.130875,EP10057_Bacteria_all|2509502513:0.476216):0.053176):0.046610,(EP10057_Bacteria_all|2692658925:0.417024,((EP10057_Bacteria_all|RmCdnE_E01_Rhodothermusmarinus:0.205498,EP10057_Bacteria_all|2716884020:0.682825):0.047753,EP10057_Bacteria_all|2633010022:0.350472):0.092042):0.063253):0.060619,((EP10057_Bacteria_all|2690718789:0.519863,EP10057_Bacteria_all|2695025015:0.595361):0.017214,(EP10057_Bacteria_all|2730762241:0.426597,(EP10057_Bacteria_all|2728324027:0.858294,EP10057_Bacteria_all|2728321888:0.295162):0.272839):0.129306):0.065999):0.190547,(EP10057_Bacteria_all|EmCdnE_E01_Elizabethkingiameningoseptica:0.322804,(EP10057_Bacteria_all|2711242185:0.503325,EP10057_Bacteria_all|2712880021:0.353566):0.051569):0.160840):0.105479,(EP10057_Bacteria_all|2701021916:0.336773,(((EP10057_Bacteria_all|2753638508:0.259544,EP10057_Bacteria_all|2733240537:0.263345):0.184080,(EP10057_Bacteria_all|CDNTase061_E02_Yersiniapseudotuberculosis:0.121774,EP10057_Bacteria_all|2516137880:0.053412):0.203077):0.076925,((EP10057_Bacteria_all|2718358440:0.396710,((EP10057_Bacteria_all|CDNTase057akaLpCdnE02_E02_Legionellapneumophila:0.000001,EP10057_Bacteria_all|2683238006:0.000001):0.298801,EP10057_Bacteria_all|2711143485:0.279814):0.077328):0.084036,(EP10057_Bacteria_all|2627352631:0.270176,EP10057_Bacteria_all|CDNTase060_E02_Legionellapneumophila:0.340823):0.134735):0.065285):0.063507):0.032150):0.035038):0.070291):0.042247,EP10057_Bacteria_all|2515206065:0.334688):0.080586,EP10057_Bacteria_all|2576858346:0.578199):0.120469):0.087708,EP10057_Bacteria_all|2595366303:0.230721):0.490184,(EP00628_Pelagophyceae_sp_CCMP2097|EP00628_Pelagophyceae_sp_CCMP2097_P030588:1.447288,(EP10057_Bacteria_all|CDNTase063_E05_Pseudomonassyringae:0.543323,EP10057_Bacteria_all|CDNTase062_E05_Klebsiellapneumoniae:0.209452):0.544557):0.272746):0.320003,((EP10057_Bacteria_all|2706350633:0.668416,((((((EP10057_Bacteria_all|2523781913:0.387180,EP10057_Bacteria_all|2523463555:0.292396):0.080901,(EP10057_Bacteria_all|2639567958:0.362321,((((EP10057_Bacteria_all|2619450349:0.198362,EP10057_Bacteria_all|DncV_A01_Vibriocholerae:0.070034):0.065989,EP10057_Bacteria_all|CDNTase001akaEcDncV_A01_Escherichiacoli:0.099559):0.265589,EP10057_Bacteria_all|2722869176:0.361717):0.234394,(EP10057_Bacteria_all|2675326160:0.305260,EP10057_Bacteria_all|2692295157:0.419700):0.014035):0.074155):0.049959):0.169507,(((((EP10057_Bacteria_all|2527233958:0.349057,(EP10057_Bacteria_all|CDNTase003_A01_Xanthomonascitri:0.123591,(EP10057_Bacteria_all|2626514909:0.277251,EP10057_Bacteria_all|CDNTase002_A01_Pseudomonasaeruginosa:0.063666):0.026827):0.106988):0.079179,EP10057_Bacteria_all|2600008644:0.452064):0.080303,((EP10057_Bacteria_all|2558281984:0.351631,(EP10057_Bacteria_all|2670383616:0.412508,EP10057_Bacteria_all|2708855729:0.164209):0.099488):0.076530,EP10057_Bacteria_all|2510234622:0.574820):0.054061):0.048308,EP10057_Bacteria_all|2558943062:0.576317):0.076655,(((EP10057_Bacteria_all|2619170238:0.371878,EP10057_Bacteria_all|2732705197:0.452535):0.140769,(EP10057_Bacteria_all|2658733381:0.403045,EP10057_Bacteria_all|2645125718:0.380141):0.194317):0.085207,(((EP10057_Bacteria_all|2662452663:0.251186,EP10057_Bacteria_all|2732550022:0.577542):0.086155,EP10057_Bacteria_all|2701627128:0.381628):0.274490,((EP10057_Bacteria_all|2642365838:0.174778,EP10057_Bacteria_all|2668146069:0.180601):0.105729,EP10057_Bacteria_all|2583088233:0.335557):0.097435):0.166913):0.039549):0.043171):0.602830,(EP10057_Bacteria_all|2751145925:0.758475,((EP10057_Bacteria_all|2719374006:0.349832,EP10057_Bacteria_all|2563496664:0.446395):0.185984,EP10057_Bacteria_all|CDNTase015_B06_Escherichiaalbertii:0.432712):0.239503):0.206920):0.050837,(((EP10057_Bacteria_all|2687373013:0.435093,EP10057_Bacteria_all|2657780097:0.451227):0.172139,(EP10057_Bacteria_all|2643711100:0.231336,(((((((EP10057_Bacteria_all|2618944831:0.288932,(EP10057_Bacteria_all|2639439720:0.370099,((EP10057_Bacteria_all|CDNTase010_B07_Escherichiacoli:0.053397,EP10057_Bacteria_all|2744797671:0.021826):0.200930,(EP10057_Bacteria_all|CDNTase011_B07_Acinetobacterbaumannii:0.125494,EP01086_Lenisia_limosa|EP01086_Lenisia_limosa_P012540:0.119754):0.081375):0.180520):0.070064):0.521252,(EP10057_Bacteria_all|2698535696:0.434467,EP10057_Bacteria_all|2727263914:0.482447):0.086236):0.040624,EP10057_Bacteria_all|2601096016:0.412998):0.066454,EP10057_Bacteria_all|2688215920:0.359453):0.071582,((((EP01133_Synstelium_polycarpum|EP01133_Synstelium_polycarpum_P018250:0.254928,EP10057_Bacteria_all|2671330542:0.185028):0.145484,EP10057_Bacteria_all|2611881809:0.362464):0.105032,(EP10057_Bacteria_all|2675099809:0.369065,EP10057_Bacteria_all|2700914290:0.498643):0.100012):0.118241,EP10057_Bacteria_all|2723512433:0.405243):0.024762):0.075051,((EP10057_Bacteria_all|2695007342:0.473117,EP10057_Bacteria_all|646386924.Hoch_2217:0.514859):0.117659,(((EP10057_Bacteria_all|2687359242.Ga0074915_100560:0.509438,(EP10057_Bacteria_all|2639222354:0.340272,EP10057_Bacteria_all|2733216421.Ga0128790_1097110:0.208097):0.107741):0.097108,EP10057_Bacteria_all|CDNTase009_B07_Thermoanaerobacteritalicus:0.196494):0.042477,EP10057_Bacteria_all|2642669735:0.187883):0.057489):0.039210):0.107398,((EP10057_Bacteria_all|2610217449:0.178183,EP10057_Bacteria_all|CDNTase012_B07_Geobacillussp.:0.054920):0.106528,((EP10057_Bacteria_all|CDNTase014_B07_Streptococcusagalactiae:0.202824,EP10057_Bacteria_all|2619600588:0.176718):0.212834,(EP10057_Bacteria_all|CDNTase013_B07_Enterococcusfaecium:0.000001,EP10057_Bacteria_all|2728798000:0.000001):0.492401):0.123972):0.052928):0.069361):0.277095):0.252427,((EP10057_Bacteria_all|2637051568:0.673025,((((EP10057_Bacteria_all|2649934337:0.358292,((EP10057_Bacteria_all|CDNTase006_B01_Achromobacterxylosoxidans:0.185907,EP10057_Bacteria_all|2689378617:0.201831):0.299363,EP10057_Bacteria_all|2728749827:0.324040):0.171892):0.115173,EP10057_Bacteria_all|2637550557:0.326081):0.083014,(EP10057_Bacteria_all|2579867848.GO13_04304:0.588502,EP10057_Bacteria_all|645000547:0.325994):0.106993):0.131673,((((EP10057_Bacteria_all|2718208747:0.317152,(EP10057_Bacteria_all|2655113206:0.000001,EP10057_Bacteria_all|CDNTase004_B03_Staphylococcusepidermidis:0.000001):0.450804):0.082660,(EP10057_Bacteria_all|CDNTase005_B02_Desulfotomaculumalkaliphilum:0.174575,EP10057_Bacteria_all|2717047859:0.177729):0.069509):0.179798,EP10057_Bacteria_all|2676847590:0.421675):0.114385,(EP10057_Bacteria_all|2643609896.Ga0102007_10487:0.271714,EP10057_Bacteria_all|2671890747.Ga0116911_102264:0.317037):0.150996):0.148205):0.130826):0.363101,(EP10057_Bacteria_all|2638627265:0.510065,(EP10057_Bacteria_all|2619667666:0.736570,(((EP10057_Bacteria_all|2601000506:0.363500,(((EP10057_Bacteria_all|2727940914:0.233059,(EP10057_Bacteria_all|CDNTase008_B_Bacteroidesthetaiotaomicron:0.236814,EP10057_Bacteria_all|2686760126:0.512696):0.240626):0.031452,(EP10057_Bacteria_all|2752577515:0.465559,EP10057_Bacteria_all|2585113435:0.365232):0.183575):0.054306,(EP10057_Bacteria_all|2525550613:0.632328,EP10057_Bacteria_all|2682269834:0.286888):0.084822):0.116742):0.032530,(((EP10057_Bacteria_all|2582962863:0.452400,(EP10057_Bacteria_all|2583012862:1.081871,EP10057_Bacteria_all|2635123252:0.390821):0.130188):0.043983,EP10057_Bacteria_all|2719779809:0.486139):0.021442,(EP01096_Ripella_sp_DP13Kostka|EP01096_Ripella_sp_DP13Kostka_P018178:0.338309,(EP10057_Bacteria_all|CDNTase007_B04_Bacteroidesfragilis:0.367135,EP10057_Bacteria_all|2745758724:0.375532):0.066818):0.066525):0.349139):0.080045,EP10057_Bacteria_all|2654896397:0.339622):0.037984):0.043161):0.149036):0.150297):0.146356):0.431036,(((EP10057_Bacteria_all|2609818222.Ga0066713_104172:0.335833,((EP10057_Bacteria_all|2562082900:0.326424,EP10057_Bacteria_all|CDNTase021_H03_Mycobacteriumabscessus:0.192166):0.056291,EP10057_Bacteria_all|2638799108:0.477197):0.089264):0.097003,(EP10057_Bacteria_all|2558342496:0.335375,EP10057_Bacteria_all|2518157068.B099DRAFT_04142:0.427878):0.092985):0.087792,((EP10057_Bacteria_all|2722170648:0.617837,((EP10057_Bacteria_all|2620548972:0.280114,EP10057_Bacteria_all|2620549087:0.399526):0.145360,(EP10057_Bacteria_all|2651422978:0.346677,(EP10057_Bacteria_all|2656918887.Ga0075234_108219:0.429033,(EP10057_Bacteria_all|2690611552:0.233045,EP10057_Bacteria_all|2644776121:0.359136):0.257739):0.060389):0.058520):0.083569):0.060449,(((EP10057_Bacteria_all|2645167726.Ga0102313_112680:0.548533,EP10057_Bacteria_all|2559045645.N538DRAFT_1480:0.276203):0.177388,EP10057_Bacteria_all|2681963613.OJAG_30890:0.411610):0.059777,EP10057_Bacteria_all|2653791821.Ga0075212_105266:0.316202):0.086776):0.090066):0.356758):0.051004):0.029348,(((((EP10057_Bacteria_all|2724709198:0.400624,((((((((EP10057_Bacteria_all|2509350643:0.309939,EP10057_Bacteria_all|2690438639:0.370693):0.067755,(((EP10057_Bacteria_all|2712395153:0.197826,EP10057_Bacteria_all|CDNTase052_G07_Escherichiacoli:0.187086):0.080780,EP10057_Bacteria_all|2678680524:0.384110):0.047540,EP10057_Bacteria_all|2516733111:0.378946):0.055169):0.085098,(EP10057_Bacteria_all|2265142451:0.233086,EP10057_Bacteria_all|2700831000:0.434315):0.038719):0.026180,EP10057_Bacteria_all|2619963926:0.398969):0.026306,((EP00903_Cladosiphon_okamuranus|EP00903_Cladosiphon_okamuranus_P004169:0.385465,((((EP10057_Bacteria_all|CDNTase053_G08_Vibriocholerae:0.154341,EP10057_Bacteria_all|2618530112:0.295116):0.119321,EP10057_Bacteria_all|2668046116:0.460937):0.050636,EP10057_Bacteria_all|2620036521:0.279201):0.129582,EP10057_Bacteria_all|2712939467:0.271111):0.052963):0.052944,EP10057_Bacteria_all|2730460220:0.341439):0.100253):0.048320,((EP10057_Bacteria_all|CDNTase051_G07_Streptococcusmutans:0.126244,EP10057_Bacteria_all|2562051529:0.113203):0.169360,EP10057_Bacteria_all|2583122964:0.200653):0.216407):0.080147,(((EP10057_Bacteria_all|2609586527:0.196523,EP01037_Dinobryon_pediforme|EP01037_Dinobryon_pediforme_P013140:0.220115):0.324580,EP10057_Bacteria_all|2694726011:0.279961):0.069946,(((((EP10057_Bacteria_all|2687017988:0.350524,EP10057_Bacteria_all|2619099015:0.331257):0.084365,EP00919_Chromeraceae_sp_WS2016|EP00919_Chromeraceae_sp_WS2016_P023855:0.204512):0.029413,EP10057_Bacteria_all|2636377662:0.340595):0.079328,EP10057_Bacteria_all|2685245585.Ga0127016_12851:0.284291):0.186296,EP10057_Bacteria_all|2752597917:0.320593):0.055013):0.086161):0.026011,(((EP10057_Bacteria_all|2727104231:0.309860,EP10057_Bacteria_all|2702742198.Ga0112774_103270:0.256446):0.039974,(((EP10057_Bacteria_all|2595161961:0.655204,(EP10057_Bacteria_all|2648906847:0.306529,EP10057_Bacteria_all|2719610206:0.454771):0.108844):0.144701,EP10057_Bacteria_all|2705805525.CLSAP_38120:0.227273):0.096915,(EP10057_Bacteria_all|2734005937.Ga0129086_100150:0.253747,EP10057_Bacteria_all|2752845634:0.261603):0.114724):0.045299):0.149895,(EP10057_Bacteria_all|2599820869:0.360487,(EP10057_Bacteria_all|2525499740:0.507218,(((EP10057_Bacteria_all|2726075002:0.350106,EP10057_Bacteria_all|2658875202:0.233186):0.218769,EP10057_Bacteria_all|2656484820:0.441058):0.282742,EP10057_Bacteria_all|2657150385:0.482078):0.000001):0.160014):0.064217):0.077753):0.056898):0.019979,(EP10057_Bacteria_all|2619625977.Ga0073400_16312:0.270658,(((EP10057_Bacteria_all|CDNTase050_G06_Mycobacteriumintracellulare:0.071642,EP10057_Bacteria_all|2739332132:0.073858):0.193236,EP10057_Bacteria_all|2696142110:0.309688):0.210700,(EP10057_Bacteria_all|2635266740:0.577275,(EP10057_Bacteria_all|2615975128:0.310519,EP10057_Bacteria_all|2731620025:0.310796):0.155405):0.033210):0.165606):0.144341):0.163239,(((((EP10057_Bacteria_all|2641720334:0.421668,EP10057_Bacteria_all|2503697915:0.359973):0.116847,EP10057_Bacteria_all|2685852214:0.400420):0.033318,((EP10057_Bacteria_all|2585409678:0.369053,((EP10057_Bacteria_all|2597450302:0.347326,((EP10057_Bacteria_all|2507506249:0.099686,EP10057_Bacteria_all|CDNTase048_G05_Afipiafelis:0.065598):0.201847,EP10057_Bacteria_all|2645020956:0.353063):0.075322):0.074792,(EP10057_Bacteria_all|2686558267:0.372463,EP10057_Bacteria_all|CDNTase049_G05_Rhodopseudomonaspalustris:0.158279):0.128594):0.067895):0.067505,EP10057_Bacteria_all|2715501261:0.355541):0.064592):0.146303,((((EP10057_Bacteria_all|2634963927.Ga0081649_119110:0.220549,(((EP10057_Bacteria_all|2639257753.Ga0097799_10992:0.095362,EP10057_Bacteria_all|CDNTase042_G03_Citrobacterfreundii:0.081296):0.062459,(EP10057_Bacteria_all|CDNTase044_G03_Pseudomonasaeruginosa:0.092570,EP10057_Bacteria_all|CDNTase043_G03_Acinetobacterbaumannii:0.129760):0.044573):0.094087,EP10057_Bacteria_all|2661002518:0.236144):0.096757):0.226016,EP10057_Bacteria_all|2523727650:0.625973):0.216748,(EP10057_Bacteria_all|2521802459:0.346006,EP10057_Bacteria_all|CDNTase047_G05_Serratiamarcescens:0.258299):0.316376):0.128074,(EP10057_Bacteria_all|2725261566:0.126840,EP10057_Bacteria_all|CDNTase054_G01_Vibriovulnificus:0.214889):0.572099):0.092462):0.103522,((EP10057_Bacteria_all|CDNTase041_G04_Burkholderiapseudomallei:0.317016,EP10057_Bacteria_all|2671330544:0.264999):0.260181,(((EP10057_Bacteria_all|2732710512:0.134318,EP01037_Dinobryon_pediforme|EP01037_Dinobryon_pediforme_P031260:0.127070):0.192125,EP10057_Bacteria_all|2745745617:0.311318):0.106400,EP10057_Bacteria_all|2632732987:0.417193):0.453707):0.277655):0.064845):0.092207,(EP10057_Bacteria_all|2716647417:0.468277,((EP10057_Bacteria_all|2713322824:0.269276,EP10057_Bacteria_all|2507473456:0.481827):0.083790,((EP10057_Bacteria_all|2642148045:0.350150,EP10057_Bacteria_all|CDNTase046_G05_Bacilluscoagulans:0.214190):0.089269,(EP10057_Bacteria_all|2639026699:0.348014,(EP10057_Bacteria_all|2695019342:0.323948,EP10057_Bacteria_all|2667976390:0.344366):0.236174):0.229604):0.064663):0.031756):0.105780):0.214215,((EP10057_Bacteria_all|2635223833:0.300514,(EP10057_Bacteria_all|CDNTase045_G02_Burkholderiapseudomallei:0.129470,(EP10057_Bacteria_all|2639077417:0.392462,EP01030_Chromulinospumella_sphaerica|EP01030_Chromulinospumella_sphaerica_P000128:0.227589):0.158432):0.186546):0.571284,((EP10057_Bacteria_all|CDNTase039_G10_Bradyrhizobiumjaponicum:0.286427,(EP10057_Bacteria_all|CDNTase040_G10_Mesorhizobiumsp.:0.147486,EP10057_Bacteria_all|2631785771:0.240137):0.119832):0.236248,((((EP10057_Bacteria_all|2741064302:0.329113,EP10057_Bacteria_all|2585263740:0.354412):0.098004,(EP10057_Bacteria_all|2600857355:0.672896,(EP10057_Bacteria_all|2585096725:0.177732,EP00913_Durusdinium_trenchii|EP00913_Durusdinium_trenchii_P015220:0.254691):0.222486):0.076633):0.122678,EP10057_Bacteria_all|2609118652:0.469683):0.079664,(EP10057_Bacteria_all|2596841232:0.364259,EP10057_Bacteria_all|2694920278:0.279993):0.491392):0.079004):0.476554):0.154164):0.354583):0.430919):0.082080,(((((((EP10057_Bacteria_all|2741387090:0.803145,EP10057_Bacteria_all|2710940962:0.962838):0.212300,(EP10057_Bacteria_all|2698177281:0.616974,((EP10057_Bacteria_all|2574551323:1.141990,(((EP10057_Bacteria_all|2639994572:0.274295,EP10057_Bacteria_all|2724297812:0.339253):0.125045,(EP10057_Bacteria_all|2513187376.NitalDRAFT_1084:0.437912,(EP10057_Bacteria_all|2585681274.JD83DRAFT_00395:0.524048,EP10057_Bacteria_all|2645062846.Ga0102370_1353:0.221657):0.060229):0.082232):0.077257,EP10057_Bacteria_all|2753625828:0.403637):0.517148):0.257268,(EP10057_Bacteria_all|2710962708:0.542415,EP10057_Bacteria_all|2742644188:0.365623):0.708920):0.297316):0.050975):0.038254,(EP10057_Bacteria_all|2517368101.AmybeDRAFT_2095:0.567648,((EP10057_Bacteria_all|2725945392:0.470218,(EP10057_Bacteria_all|2617240630:0.175249,EP10057_Bacteria_all|CDNTase023_D05_Pseudomonasaeruginosa:0.163159):0.202046):0.171378,EP10057_Bacteria_all|2638226957.Ga0077369_1078196:0.393442):0.113704):0.279713):0.031905,(((EP10057_Bacteria_all|2633987901.Ga0070849_114639:0.175827,(((EP10057_Bacteria_all|2745992741.Ga0133197_12133:0.361470,(EP10057_Bacteria_all|2656193544.Ga0075187_10713:0.235104,EP10057_Bacteria_all|2517695308.LEP6406DRAFT_4766:0.299597):0.066125):0.094794,(EP10057_Bacteria_all|2712838647.Ga0156170_11504:0.418452,EP10057_Bacteria_all|2620552066:0.464664):0.036051):0.055699,(EP10057_Bacteria_all|2504963292.Metme_00041510:0.316636,EP10057_Bacteria_all|2713137276.Ga0156329_136615:0.437163):0.133519):0.095335):0.782598,(EP10057_Bacteria_all|2707440855:0.382846,EP10057_Bacteria_all|2722226436:0.507206):0.310141):0.207229,(((((EP00069_Balaena_mysticetus|EP00069_Balaena_mysticetus_P021206:0.278763,(EP00088_Acartia_fossae|EP00088_Acartia_fossae_P004571:0.000001,EP00088_Acartia_fossae|EP00088_Acartia_fossae_P004569:0.000001):0.158955):1.566158,(EP00613_Pedinella_sp_CCMP2098|EP00613_Pedinella_sp_CCMP2098_P025737:2.060642,(((((EP10057_Bacteria_all|CDNTase036_D09_Anoxybacillusthermarum:0.260941,EP10057_Bacteria_all|CDNTase035_D09_Clostridioidesdifficile:0.279711):0.079300,((EP10057_Bacteria_all|2509336873:0.276972,(EP10057_Bacteria_all|2688216524:0.219279,(EP10057_Bacteria_all|2657494544:0.201342,EP10057_Bacteria_all|2671433199:0.232598):0.109945):0.060135):0.072752,EP10057_Bacteria_all|2737991992:0.286395):0.083680):0.063609,EP10057_Bacteria_all|2683230897:0.397441):0.081771,EP10057_Bacteria_all|2646243351:0.476267):0.054964,EP10057_Bacteria_all|2752676625:0.618947):0.230768):0.127801):0.291446,(((EP00110_Nematostella_vectensis|EP00110_Nematostella_vectensis_P017372:1.380405,((EP01116_Phalansterium_solitarium|EP01116_Phalansterium_solitarium_P015716:0.236951,EP01116_Phalansterium_solitarium|EP01116_Phalansterium_solitarium_P018081:0.365525):0.961370,((((((EP00087_Eurytemora_affinis|EP00087_Eurytemora_affinis_P005576:0.498767,(EP00092_Neocalanus_flemingeri|EP00092_Neocalanus_flemingeri_P010704:0.085411,EP00090_Calanus_glacialis|EP00090_Calanus_glacialis_P016007:0.027119):0.211863):0.131312,EP00092_Neocalanus_flemingeri|EP00092_Neocalanus_flemingeri_P002502:0.471411):0.273946,((EP00090_Calanus_glacialis|EP00090_Calanus_glacialis_P010332:0.178675,EP00092_Neocalanus_flemingeri|EP00092_Neocalanus_flemingeri_P026588:0.042497):0.660883,(EP00090_Calanus_glacialis|EP00090_Calanus_glacialis_P005815:0.335702,EP00090_Calanus_glacialis|EP00090_Calanus_glacialis_P040783:0.399113):0.091604):0.133072):0.525781,(((EP00098_Tribolium_castaneum|EP00098_Tribolium_castaneum_P019171:0.380698,(EP00098_Tribolium_castaneum|EP00098_Tribolium_castaneum_P016549:0.000001,EP00098_Tribolium_castaneum|EP00098_Tribolium_castaneum_P016552:0.000001):0.371190):0.113553,(EP00098_Tribolium_castaneum|EP00098_Tribolium_castaneum_P012853:0.000001,EP00098_Tribolium_castaneum|EP00098_Tribolium_castaneum_P012852:0.000001):0.529306):0.162732,(EP00099_Drosophila_melanogaster|EP00099_Drosophila_melanogaster_P029349:1.008081,(((EP00082_Ixodes_scapularis|EP00082_Ixodes_scapularis_P011541:0.122907,(EP00082_Ixodes_scapularis|EP00082_Ixodes_scapularis_P011539:0.337013,EP00082_Ixodes_scapularis|EP00082_Ixodes_scapularis_P018832:0.169271):0.028386):0.767618,EP00083_Stegodyphus_mimosarum|EP00083_Stegodyphus_mimosarum_P009184:0.297086):0.072989,((((EP00794_Sanderia_malayensis|EP00794_Sanderia_malayensis_P000177:0.101288,EP00794_Sanderia_malayensis|EP00794_Sanderia_malayensis_P000175:0.074251):0.042377,(EP00794_Sanderia_malayensis|EP00794_Sanderia_malayensis_P000176:0.169398,EP00794_Sanderia_malayensis|EP00794_Sanderia_malayensis_P000178:0.061286):0.041414):0.307748,(EP00111_Clytia_hemisphaerica|EP00111_Clytia_hemisphaerica_P003951:0.442075,EP00111_Clytia_hemisphaerica|EP00111_Clytia_hemisphaerica_P010576:0.885450):0.105392):0.226192,((EP00084_Strigamia_maritima|EP00084_Strigamia_maritima_P009607:0.118161,EP00084_Strigamia_maritima|EP00084_Strigamia_maritima_P001796:0.184336):0.400797,EP00083_Stegodyphus_mimosarum|EP00083_Stegodyphus_mimosarum_P016713:0.460533):0.093519):0.070768):0.126495):0.039027):0.063187):0.135130,(((EP00105_Crassostrea_gigas|EP00105_Crassostrea_gigas_P005373:0.052690,(EP00105_Crassostrea_gigas|EP00105_Crassostrea_gigas_P036201:0.051459,EP00105_Crassostrea_gigas|EP00105_Crassostrea_gigas_P005368:0.082259):0.072915):0.751085,((((((EP00077_Pelodiscus_sinensis|EP00077_Pelodiscus_sinensis_P035893:0.365666,EP00077_Pelodiscus_sinensis|EP00077_Pelodiscus_sinensis_P029142:0.091613):0.133544,EP00068_Latimeria_chalumnae|EP00068_Latimeria_chalumnae_P022353:0.292918):0.082290,(EP00067_Danio_rerio|EP00067_Danio_rerio_P017931:0.202811,(EP00064_Thunnus_orientalis|EP00064_Thunnus_orientalis_P013485:0.170600,EP00063_Salmo_salar|EP00063_Salmo_salar_P022561:0.107396):0.073559):0.165035):0.196198,(((((EP00076_Gallus_gallus|EP00076_Gallus_gallus_P048026:0.050490,EP00075_Anas_platyrhynchos|EP00075_Anas_platyrhynchos_P021730:0.065540):0.134331,EP00078_Anolis_carolinensis|EP00078_Anolis_carolinensis_P006031:0.329243):0.051764,((EP00073_Rattus_norvegicus|EP00073_Rattus_norvegicus_P026528:0.110823,EP00072_Mus_musculus|EP00072_Mus_musculus_P027072:0.016403):0.118876,((EP00071_Canis_lupus|EP00071_Canis_lupus_P048402:0.066381,EP00070_Physeter_catodon|EP00070_Physeter_catodon_P007668:0.060187):0.020877,EP00074_Homo_sapiens|EP00074_Homo_sapiens_P045154:0.089829):0.021178):0.164344):0.054449,EP00079_Xenopus_tropicalis|EP00079_Xenopus_tropicalis_P011390:0.363385):0.060643,((((EP00063_Salmo_salar|EP00063_Salmo_salar_P035447:0.071214,EP00063_Salmo_salar|EP00063_Salmo_salar_P084172:0.056046):0.028846,EP00064_Thunnus_orientalis|EP00064_Thunnus_orientalis_P003119:0.187357):0.131865,EP00067_Danio_rerio|EP00067_Danio_rerio_P051449:0.186685):0.168930,EP00068_Latimeria_chalumnae|EP00068_Latimeria_chalumnae_P018225:0.135843):0.080097):0.068638):0.188795,(EP00060_Petromyzon_marinus|EP00060_Petromyzon_marinus_P017954:0.127869,EP00060_Petromyzon_marinus|EP00060_Petromyzon_marinus_P041183:0.000001):0.416639):0.224978,(EP00058_Branchiostoma_floridae|EP00058_Branchiostoma_floridae_P023669:0.187868,EP00058_Branchiostoma_floridae|EP00058_Branchiostoma_floridae_P011250:0.156540):0.536795):0.112037):0.170696,(((((((EP00058_Branchiostoma_floridae|EP00058_Branchiostoma_floridae_P019595:0.538871,((((EP00079_Xenopus_tropicalis|EP00079_Xenopus_tropicalis_P003393:0.193789,(EP00078_Anolis_carolinensis|EP00078_Anolis_carolinensis_P014429:0.066691,((EP00077_Pelodiscus_sinensis|EP00077_Pelodiscus_sinensis_P020484:0.035963,(EP00075_Anas_platyrhynchos|EP00075_Anas_platyrhynchos_P003274:0.017460,EP00076_Gallus_gallus|EP00076_Gallus_gallus_P046952:0.020249):0.034123):0.023159,(EP00074_Homo_sapiens|EP00074_Homo_sapiens_P040451:0.000001,(EP00069_Balaena_mysticetus|EP00069_Balaena_mysticetus_P006961:0.013655,(EP00073_Rattus_norvegicus|EP00073_Rattus_norvegicus_P001654:0.004526,EP00071_Canis_lupus|EP00071_Canis_lupus_P008601:0.008866):0.004471):0.004505):0.020613):0.024221):0.066032):0.050575,((EP00062_Callorhinchus_milii|EP00062_Callorhinchus_milii_P023824:0.029882,EP00061_Rhincodon_typus|EP00061_Rhincodon_typus_P017527:0.092887):0.086676,((((EP00064_Thunnus_orientalis|EP00064_Thunnus_orientalis_P005889:0.009177,(EP00066_Takifugu_rubripes|EP00066_Takifugu_rubripes_P002489:0.004748,EP00065_Mola_mola|EP00065_Mola_mola_P002281:0.017732):0.012540):0.019841,(EP00063_Salmo_salar|EP00063_Salmo_salar_P073278:0.003013,EP00063_Salmo_salar|EP00063_Salmo_salar_P085046:0.020570):0.014117):0.024057,EP00067_Danio_rerio|EP00067_Danio_rerio_P024422:0.008636):0.105705,EP00068_Latimeria_chalumnae|EP00068_Latimeria_chalumnae_P013981:0.058096):0.018281):0.031273):0.112327,((((EP00079_Xenopus_tropicalis|EP00079_Xenopus_tropicalis_P010751:0.497270,(EP00075_Anas_platyrhynchos|EP00075_Anas_platyrhynchos_P035974:0.249818,EP00069_Balaena_mysticetus|EP00069_Balaena_mysticetus_P004023:0.383608):0.153003):0.077940,EP00068_Latimeria_chalumnae|EP00068_Latimeria_chalumnae_P007854:0.304770):0.063597,(EP00067_Danio_rerio|EP00067_Danio_rerio_P004829:0.198709,(EP00064_Thunnus_orientalis|EP00064_Thunnus_orientalis_P023667:0.038344,(EP00065_Mola_mola|EP00065_Mola_mola_P026839:0.077650,EP00066_Takifugu_rubripes|EP00066_Takifugu_rubripes_P007115:0.121848):0.020312):0.256349):0.200863):0.044226,EP00062_Callorhinchus_milii|EP00062_Callorhinchus_milii_P025345:0.292218):0.071910):0.069595,EP00060_Petromyzon_marinus|EP00060_Petromyzon_marinus_P010914:0.443568):0.223838):0.492511,(((EP00794_Sanderia_malayensis|EP00794_Sanderia_malayensis_P003739:0.169931,((EP00112_Aurelia_sp_BirchAquariumsp1|EP00112_Aurelia_sp_BirchAquariumsp1_P012774:0.000001,EP00112_Aurelia_sp_BirchAquariumsp1|EP00112_Aurelia_sp_BirchAquariumsp1_P011574:0.004056):0.075569,EP00795_Rhopilema_esculentum|EP00795_Rhopilema_esculentum_P014511:0.197851):0.036885):0.083540,EP00110_Nematostella_vectensis|EP00110_Nematostella_vectensis_P010038:0.311189):0.148253,EP00111_Clytia_hemisphaerica|EP00111_Clytia_hemisphaerica_P018345:0.355305):0.476505):0.423329,(EP00794_Sanderia_malayensis|EP00794_Sanderia_malayensis_P011262:0.275095,EP00795_Rhopilema_esculentum|EP00795_Rhopilema_esculentum_P016630:0.291057):1.477906):0.194007,(((((EP00105_Crassostrea_gigas|EP00105_Crassostrea_gigas_P044609:0.103155,EP00105_Crassostrea_gigas|EP00105_Crassostrea_gigas_P039541:0.055011):0.965810,(((((EP00078_Anolis_carolinensis|EP00078_Anolis_carolinensis_P001349:0.110259,(EP00075_Anas_platyrhynchos|EP00075_Anas_platyrhynchos_P016187:0.000767,EP00076_Gallus_gallus|EP00076_Gallus_gallus_P027178:0.018517):0.028072):0.006562,(EP00077_Pelodiscus_sinensis|EP00077_Pelodiscus_sinensis_P037113:0.000001,EP00077_Pelodiscus_sinensis|EP00077_Pelodiscus_sinensis_P037108:0.000001):0.060987):0.060211,(EP00068_Latimeria_chalumnae|EP00068_Latimeria_chalumnae_P010802:0.082164,((EP00067_Danio_rerio|EP00067_Danio_rerio_P006774:0.071495,EP00063_Salmo_salar|EP00063_Salmo_salar_P045740:0.145174):0.114576,(EP00062_Callorhinchus_milii|EP00062_Callorhinchus_milii_P007299:0.000001,EP00062_Callorhinchus_milii|EP00062_Callorhinchus_milii_P007300:0.000001):0.191573):0.031049):0.086284):0.042861,((EP00072_Mus_musculus|EP00072_Mus_musculus_P026447:0.022697,EP00073_Rattus_norvegicus|EP00073_Rattus_norvegicus_P006211:0.026426):0.102523,(((EP00069_Balaena_mysticetus|EP00069_Balaena_mysticetus_P017515:0.000001,EP00070_Physeter_catodon|EP00070_Physeter_catodon_P000911:0.028593):0.079312,EP00071_Canis_lupus|EP00071_Canis_lupus_P010927:0.068602):0.034302,EP00074_Homo_sapiens|EP00074_Homo_sapiens_P046238:0.044345):0.029017):0.107040):0.296542,EP00103_Capitella_teleta|EP00103_Capitella_teleta_P012631:1.021836):0.321944):0.223797,(EP00059_Ciona_intestinalis|EP00059_Ciona_intestinalis_P005856:0.265735,(EP00060_Petromyzon_marinus|EP00060_Petromyzon_marinus_P000757:0.107486,((EP00062_Callorhinchus_milii|EP00062_Callorhinchus_milii_P026523:0.031850,((((EP00067_Danio_rerio|EP00067_Danio_rerio_P052069:0.114550,(EP00066_Takifugu_rubripes|EP00066_Takifugu_rubripes_P029198:0.019438,EP00064_Thunnus_orientalis|EP00064_Thunnus_orientalis_P021379:0.005984):0.019512):0.019960,(EP00067_Danio_rerio|EP00067_Danio_rerio_P051419:0.062792,EP00068_Latimeria_chalumnae|EP00068_Latimeria_chalumnae_P004510:0.000001):0.003526):0.003656,(((EP00075_Anas_platyrhynchos|EP00075_Anas_platyrhynchos_P003497:0.003558,(EP00074_Homo_sapiens|EP00074_Homo_sapiens_P047969:0.000001,EP00069_Balaena_mysticetus|EP00069_Balaena_mysticetus_P004086:0.000001):0.000001):0.003377,EP00077_Pelodiscus_sinensis|EP00077_Pelodiscus_sinensis_P032393:0.003711):0.004127,EP00079_Xenopus_tropicalis|EP00079_Xenopus_tropicalis_P009778:0.021248):0.013975):0.025860,EP00061_Rhincodon_typus|EP00061_Rhincodon_typus_P008514:0.038383):0.012560):0.053045,((((EP00065_Mola_mola|EP00065_Mola_mola_P018765:0.008738,(EP00064_Thunnus_orientalis|EP00064_Thunnus_orientalis_P011857:0.022067,EP00066_Takifugu_rubripes|EP00066_Takifugu_rubripes_P027767:0.025642):0.006301):0.043519,EP00067_Danio_rerio|EP00067_Danio_rerio_P010521:0.064468):0.163937,EP00078_Anolis_carolinensis|EP00078_Anolis_carolinensis_P008034:0.507598):0.111733,EP00068_Latimeria_chalumnae|EP00068_Latimeria_chalumnae_P013203:0.051777):0.088413):0.045762):0.135200):1.115409):0.016495,(((EP00090_Calanus_glacialis|EP00090_Calanus_glacialis_P028574:0.029257,(EP00092_Neocalanus_flemingeri|EP00092_Neocalanus_flemingeri_P006138:0.175427,EP00092_Neocalanus_flemingeri|EP00092_Neocalanus_flemingeri_P036938:0.079801):0.029763):1.496483,((EP00111_Clytia_hemisphaerica|EP00111_Clytia_hemisphaerica_P010163:0.067256,(EP00111_Clytia_hemisphaerica|EP00111_Clytia_hemisphaerica_P005978:0.121278,EP00111_Clytia_hemisphaerica|EP00111_Clytia_hemisphaerica_P002674:0.103423):0.033333):0.174484,EP00111_Clytia_hemisphaerica|EP00111_Clytia_hemisphaerica_P023591:0.627833):0.623666):0.116559,EP00105_Crassostrea_gigas|EP00105_Crassostrea_gigas_P004271:0.912356):0.195348):0.079865,((((EP00104_Lingula_anatina|EP00104_Lingula_anatina_P017278:0.136152,(EP00104_Lingula_anatina|EP00104_Lingula_anatina_P008795:0.126745,(EP00104_Lingula_anatina|EP00104_Lingula_anatina_P008796:0.078898,EP00104_Lingula_anatina|EP00104_Lingula_anatina_P041201:0.053707):0.087209):0.124711):0.394652,(EP00105_Crassostrea_gigas|EP00105_Crassostrea_gigas_P017923:0.113342,EP00105_Crassostrea_gigas|EP00105_Crassostrea_gigas_P017922:0.132013):0.604874):0.350324,((((EP00111_Clytia_hemisphaerica|EP00111_Clytia_hemisphaerica_P005793:0.258037,EP00111_Clytia_hemisphaerica|EP00111_Clytia_hemisphaerica_P002318:0.286554):0.111645,(((EP00111_Clytia_hemisphaerica|EP00111_Clytia_hemisphaerica_P002209:0.028211,EP00111_Clytia_hemisphaerica|EP00111_Clytia_hemisphaerica_P016277:0.008177):0.425668,(EP00111_Clytia_hemisphaerica|EP00111_Clytia_hemisphaerica_P016766:0.311008,EP00111_Clytia_hemisphaerica|EP00111_Clytia_hemisphaerica_P000093:0.277962):0.040560):0.067295,(EP00111_Clytia_hemisphaerica|EP00111_Clytia_hemisphaerica_P023661:0.431237,EP00111_Clytia_hemisphaerica|EP00111_Clytia_hemisphaerica_P006303:0.495447):0.222318):0.095812):0.260431,((EP00092_Neocalanus_flemingeri|EP00092_Neocalanus_flemingeri_P062337:0.372401,((EP00092_Neocalanus_flemingeri|EP00092_Neocalanus_flemingeri_P070482:0.005467,EP00092_Neocalanus_flemingeri|EP00092_Neocalanus_flemingeri_P029981:0.006314):0.076183,(EP00092_Neocalanus_flemingeri|EP00092_Neocalanus_flemingeri_P029984:0.016684,(EP00092_Neocalanus_flemingeri|EP00092_Neocalanus_flemingeri_P029983:0.017271,EP00092_Neocalanus_flemingeri|EP00092_Neocalanus_flemingeri_P004763:0.003035):0.022712):0.147843):0.383824):0.243398,((EP00092_Neocalanus_flemingeri|EP00092_Neocalanus_flemingeri_P057041:0.308439,EP00092_Neocalanus_flemingeri|EP00092_Neocalanus_flemingeri_P015013:0.190260):0.268409,(EP00092_Neocalanus_flemingeri|EP00092_Neocalanus_flemingeri_P009602:0.181441,(EP00092_Neocalanus_flemingeri|EP00092_Neocalanus_flemingeri_P006472:0.000001,EP00092_Neocalanus_flemingeri|EP00092_Neocalanus_flemingeri_P061226:0.003927):0.065640):0.388512):0.274840):0.221837):0.097346,((EP00112_Aurelia_sp_BirchAquariumsp1|EP00112_Aurelia_sp_BirchAquariumsp1_P000213:0.199981,EP00112_Aurelia_sp_BirchAquariumsp1|EP00112_Aurelia_sp_BirchAquariumsp1_P009798:0.197695):0.113061,EP00111_Clytia_hemisphaerica|EP00111_Clytia_hemisphaerica_P020263:0.381389):0.473474):0.232211):0.068091,(EP00794_Sanderia_malayensis|EP00794_Sanderia_malayensis_P006046:0.284736,(((EP00112_Aurelia_sp_BirchAquariumsp1|EP00112_Aurelia_sp_BirchAquariumsp1_P022831:0.020929,EP00112_Aurelia_sp_BirchAquariumsp1|EP00112_Aurelia_sp_BirchAquariumsp1_P026004:0.029397):0.279256,EP00795_Rhopilema_esculentum|EP00795_Rhopilema_esculentum_P003030:0.271381):0.056277,EP00112_Aurelia_sp_BirchAquariumsp1|EP00112_Aurelia_sp_BirchAquariumsp1_P024739:0.208929):0.178398):0.747785):0.127393):0.116875):0.105432,(((EP00047_Mylnosiga_fluctuans|EP00047_Mylnosiga_fluctuans_P010850:0.011943,EP00047_Mylnosiga_fluctuans|EP00047_Mylnosiga_fluctuans_P010849:0.011480):0.559616,(EP00052_Salpingoeca_macrocollata|EP00052_Salpingoeca_macrocollata_P004294:0.701157,(EP00030_Apusomonadida_sp_AF17|EP00030_Apusomonadida_sp_AF17_P005026:0.677047,EP00046_Monosiga_brevicollis|EP00046_Monosiga_brevicollis_P002384:0.478106):0.114206):0.156939):0.622396,((((EP00114_Trichoplax_sp_H2|EP00114_Trichoplax_sp_H2_P002875:0.369328,EP00110_Nematostella_vectensis|EP00110_Nematostella_vectensis_P016418:0.313533):0.042486,((((EP00060_Petromyzon_marinus|EP00060_Petromyzon_marinus_P014040:0.021054,(EP00060_Petromyzon_marinus|EP00060_Petromyzon_marinus_P040752:0.000001,EP00060_Petromyzon_marinus|EP00060_Petromyzon_marinus_P040751:0.000001):0.000001):0.515056,(EP00109_Schistosoma_mansoni|EP00109_Schistosoma_mansoni_P005557:0.203428,EP00108_Taenia_solium|EP00108_Taenia_solium_P002547:0.129158):0.149864):0.071507,((((((((EP00101_Apis_mellifera|EP00101_Apis_mellifera_P022626:0.007462,(((EP00102_Acyrthosiphon_pisum|EP00102_Acyrthosiphon_pisum_P005138:0.064134,EP00102_Acyrthosiphon_pisum|EP00102_Acyrthosiphon_pisum_P008590:0.028744):0.047182,((EP00101_Apis_mellifera|EP00101_Apis_mellifera_P022578:0.024522,(EP00100_Culex_quinquefasciatus|EP00100_Culex_quinquefasciatus_P012703:0.023586,EP00099_Drosophila_melanogaster|EP00099_Drosophila_melanogaster_P024044:0.020724):0.017371):0.018206,EP00098_Tribolium_castaneum|EP00098_Tribolium_castaneum_P017761:0.023749):0.027014):0.013092,((((EP00094_Tigriopus_californicus|EP00094_Tigriopus_californicus_P012161:0.007193,EP00095_Tigriopus_kingsejongensis|EP00095_Tigriopus_kingsejongensis_P003662:0.000001):0.015301,(EP00096_Caligus_rogercresseyi|EP00096_Caligus_rogercresseyi_P012696:0.023238,EP00097_Lepeophtheirus_salmonis|EP00097_Lepeophtheirus_salmonis_P007241:0.006143):0.054263):0.009435,EP00093_Oithona_nana|EP00093_Oithona_nana_P011655:0.046494):0.030896,(EP00090_Calanus_glacialis|EP00090_Calanus_glacialis_P046206:0.083352,((EP00092_Neocalanus_flemingeri|EP00092_Neocalanus_flemingeri_P022927:0.003677,(EP00090_Calanus_glacialis|EP00090_Calanus_glacialis_P012192:0.002833,EP00090_Calanus_glacialis|EP00090_Calanus_glacialis_P012193:0.003946):0.017468):0.037094,EP00087_Eurytemora_affinis|EP00087_Eurytemora_affinis_P011631:0.035406):0.056396):0.070115):0.041411):0.003035):0.003255,EP00098_Tribolium_castaneum|EP00098_Tribolium_castaneum_P017804:0.018798):0.020475,(EP00099_Drosophila_melanogaster|EP00099_Drosophila_melanogaster_P016540:0.062446,EP00100_Culex_quinquefasciatus|EP00100_Culex_quinquefasciatus_P012704:0.092743):0.025191):0.011199,((EP00082_Ixodes_scapularis|EP00082_Ixodes_scapularis_P019331:0.070889,EP00083_Stegodyphus_mimosarum|EP00083_Stegodyphus_mimosarum_P025621:0.025452):0.013041,EP00083_Stegodyphus_mimosarum|EP00083_Stegodyphus_mimosarum_P005222:0.032857):0.042912):0.001541,EP00084_Strigamia_maritima|EP00084_Strigamia_maritima_P003775:0.043400):0.025085,((EP00919_Chromeraceae_sp_WS2016|EP00919_Chromeraceae_sp_WS2016_P014845:0.092319,(((EP00107_Lottia_gigantea|EP00107_Lottia_gigantea_P013592:0.052583,EP00106_Octopus_bimaculoides|EP00106_Octopus_bimaculoides_P009210:0.033964):0.007077,EP00105_Crassostrea_gigas|EP00105_Crassostrea_gigas_P020397:0.052167):0.026822,EP00103_Capitella_teleta|EP00103_Capitella_teleta_P008945:0.068080):0.014565):0.003106,((EP00080_Pristionchus_pacificus|EP00080_Pristionchus_pacificus_P008331:0.231038,EP00081_Caenorhabditis_elegans|EP00081_Caenorhabditis_elegans_P017697:0.141697):0.208313,EP00104_Lingula_anatina|EP00104_Lingula_anatina_P035642:0.031340):0.034812):0.013468):0.024914,EP00057_Strongylocentrotus_purpuratus|EP00057_Strongylocentrotus_purpuratus_P004704:0.094995):0.009137,(EP00058_Branchiostoma_floridae|EP00058_Branchiostoma_floridae_P023657:0.094689,((((EP00064_Thunnus_orientalis|EP00064_Thunnus_orientalis_P000007:0.000001,(((EP00068_Latimeria_chalumnae|EP00068_Latimeria_chalumnae_P009660:0.003563,(EP00069_Balaena_mysticetus|EP00069_Balaena_mysticetus_P021063:0.000001,(EP00079_Xenopus_tropicalis|EP00079_Xenopus_tropicalis_P004469:0.007189,EP00078_Anolis_carolinensis|EP00078_Anolis_carolinensis_P012267:0.010765):0.003583):0.003569):0.014387,EP00067_Danio_rerio|EP00067_Danio_rerio_P011953:0.003601):0.000001,(EP00063_Salmo_salar|EP00063_Salmo_salar_P002363:0.014515,(EP00061_Rhincodon_typus|EP00061_Rhincodon_typus_P018786:0.003680,EP00062_Callorhinchus_milii|EP00062_Callorhinchus_milii_P007038:0.003614):0.003608):0.000001):0.007219):0.003608,EP00066_Takifugu_rubripes|EP00066_Takifugu_rubripes_P004920:0.000001):0.015832,EP00060_Petromyzon_marinus|EP00060_Petromyzon_marinus_P031811:0.011515):0.006580,(((EP00066_Takifugu_rubripes|EP00066_Takifugu_rubripes_P021994:0.006275,((EP00063_Salmo_salar|EP00063_Salmo_salar_P075602:0.018075,EP00067_Danio_rerio|EP00067_Danio_rerio_P011954:0.007209):0.003510,EP00064_Thunnus_orientalis|EP00064_Thunnus_orientalis_P013146:0.000001):0.008446):0.006837,(EP00074_Homo_sapiens|EP00074_Homo_sapiens_P035902:0.000001,((EP00079_Xenopus_tropicalis|EP00079_Xenopus_tropicalis_P005259:0.014720,EP00078_Anolis_carolinensis|EP00078_Anolis_carolinensis_P003840:0.011092):0.006409,EP00068_Latimeria_chalumnae|EP00068_Latimeria_chalumnae_P007151:0.007170):0.000653):0.007211):0.003672,(EP00061_Rhincodon_typus|EP00061_Rhincodon_typus_P018790:0.000001,EP00062_Callorhinchus_milii|EP00062_Callorhinchus_milii_P018253:0.004502):0.013552):0.014889):0.037938):0.026791):0.040513):0.010127,EP00059_Ciona_intestinalis|EP00059_Ciona_intestinalis_P003096:0.181233):0.105652):0.167751,(EP00795_Rhopilema_esculentum|EP00795_Rhopilema_esculentum_P000601:0.406014,EP00794_Sanderia_malayensis|EP00794_Sanderia_malayensis_P007275:0.313154):0.489364):0.487347,(EP00110_Nematostella_vectensis|EP00110_Nematostella_vectensis_P017388:0.568798,(((EP00112_Aurelia_sp_BirchAquariumsp1|EP00112_Aurelia_sp_BirchAquariumsp1_P007902:0.216507,EP00794_Sanderia_malayensis|EP00794_Sanderia_malayensis_P018079:0.164231):0.057469,EP00112_Aurelia_sp_BirchAquariumsp1|EP00112_Aurelia_sp_BirchAquariumsp1_P025430:0.147535):0.106124,EP00112_Aurelia_sp_BirchAquariumsp1|EP00112_Aurelia_sp_BirchAquariumsp1_P025654:0.322266):0.417926):0.277027):0.150843):0.046704):0.118218,((((((EP00075_Anas_platyrhynchos|EP00075_Anas_platyrhynchos_P007546:0.048481,EP00076_Gallus_gallus|EP00076_Gallus_gallus_P007384:0.050269):0.137052,(EP00071_Canis_lupus|EP00071_Canis_lupus_P006449:0.011776,(EP00069_Balaena_mysticetus|EP00069_Balaena_mysticetus_P009672:0.022352,((EP00072_Mus_musculus|EP00072_Mus_musculus_P001236:0.000001,EP00073_Rattus_norvegicus|EP00073_Rattus_norvegicus_P009528:0.016575):0.057104,EP00074_Homo_sapiens|EP00074_Homo_sapiens_P003103:0.009295):0.009999):0.023747):0.211195):0.151430,EP00063_Salmo_salar|EP00063_Salmo_salar_P083128:0.546902):0.082451,(((EP00062_Callorhinchus_milii|EP00062_Callorhinchus_milii_P009129:0.168669,EP00061_Rhincodon_typus|EP00061_Rhincodon_typus_P007976:0.260412):0.069005,EP00068_Latimeria_chalumnae|EP00068_Latimeria_chalumnae_P014532:0.152737):0.072637,EP00079_Xenopus_tropicalis|EP00079_Xenopus_tropicalis_P008825:0.191777):0.049736):0.511635,((((((EP00078_Anolis_carolinensis|EP00078_Anolis_carolinensis_P002173:0.202348,EP00077_Pelodiscus_sinensis|EP00077_Pelodiscus_sinensis_P023945:0.064591):0.030077,(EP00075_Anas_platyrhynchos|EP00075_Anas_platyrhynchos_P026448:0.026539,EP00076_Gallus_gallus|EP00076_Gallus_gallus_P009938:0.014075):0.041810):0.068501,(EP00072_Mus_musculus|EP00072_Mus_musculus_P000056:0.106820,(EP00074_Homo_sapiens|EP00074_Homo_sapiens_P014646:0.053171,(EP00071_Canis_lupus|EP00071_Canis_lupus_P034216:0.049419,EP00069_Balaena_mysticetus|EP00069_Balaena_mysticetus_P007613:0.081589):0.019656):0.034570):0.230217):0.061528,EP00079_Xenopus_tropicalis|EP00079_Xenopus_tropicalis_P013790:0.202499):0.013484,((EP00061_Rhincodon_typus|EP00061_Rhincodon_typus_P009931:0.319591,((EP00067_Danio_rerio|EP00067_Danio_rerio_P015530:0.380964,(EP00065_Mola_mola|EP00065_Mola_mola_P009975:0.181615,EP00064_Thunnus_orientalis|EP00064_Thunnus_orientalis_P006390:0.036890):0.331222):0.094263,((EP00064_Thunnus_orientalis|EP00064_Thunnus_orientalis_P000708:0.038088,(EP00065_Mola_mola|EP00065_Mola_mola_P013307:0.105355,EP00066_Takifugu_rubripes|EP00066_Takifugu_rubripes_P002237:0.087125):0.032308):0.101510,EP00067_Danio_rerio|EP00067_Danio_rerio_P002614:0.189283):0.073180):0.040866):0.055940,EP00068_Latimeria_chalumnae|EP00068_Latimeria_chalumnae_P006766:0.081424):0.036507):0.340947,((EP00069_Balaena_mysticetus|EP00069_Balaena_mysticetus_P010414:0.275346,EP00078_Anolis_carolinensis|EP00078_Anolis_carolinensis_P007494:0.453768):0.261286,EP00068_Latimeria_chalumnae|EP00068_Latimeria_chalumnae_P017458:0.343269):0.090010):0.375871):0.441210,(((((EP00103_Capitella_teleta|EP00103_Capitella_teleta_P014792:0.023569,(EP00103_Capitella_teleta|EP00103_Capitella_teleta_P021491:0.008092,EP00103_Capitella_teleta|EP00103_Capitella_teleta_P010279:0.012133):0.042506):0.326670,((((EP00103_Capitella_teleta|EP00103_Capitella_teleta_P017550:0.000001,EP00103_Capitella_teleta|EP00103_Capitella_teleta_P031667:0.007917):0.050784,((EP00103_Capitella_teleta|EP00103_Capitella_teleta_P004066:0.000001,EP00103_Capitella_teleta|EP00103_Capitella_teleta_P000950:0.005105):0.029379,EP00103_Capitella_teleta|EP00103_Capitella_teleta_P000147:0.007833):0.021539):0.076505,(EP00103_Capitella_teleta|EP00103_Capitella_teleta_P024415:0.004280,EP00103_Capitella_teleta|EP00103_Capitella_teleta_P015872:0.000001):0.238927):0.058936,(EP00103_Capitella_teleta|EP00103_Capitella_teleta_P001491:0.036786,EP00103_Capitella_teleta|EP00103_Capitella_teleta_P009374:0.012587):0.219353):0.021273):0.035279,(EP00103_Capitella_teleta|EP00103_Capitella_teleta_P010332:0.146485,EP00103_Capitella_teleta|EP00103_Capitella_teleta_P009766:0.033090):0.417027):0.032216,((EP00103_Capitella_teleta|EP00103_Capitella_teleta_P028586:0.100484,EP00103_Capitella_teleta|EP00103_Capitella_teleta_P005905:0.055389):0.224217,EP00103_Capitella_teleta|EP00103_Capitella_teleta_P028587:0.480771):0.091061):0.351188,(((EP00103_Capitella_teleta|EP00103_Capitella_teleta_P023316:0.012306,EP00103_Capitella_teleta|EP00103_Capitella_teleta_P027436:0.000001):0.145228,EP00103_Capitella_teleta|EP00103_Capitella_teleta_P025535:0.227647):0.115141,EP00103_Capitella_teleta|EP00103_Capitella_teleta_P029221:0.523732):0.254732):0.240887):0.115278):0.068011,(((EP00918_Siedleckia_nematoides|EP00918_Siedleckia_nematoides_P068284:0.605419,((EP00111_Clytia_hemisphaerica|EP00111_Clytia_hemisphaerica_P015577:0.020729,EP00111_Clytia_hemisphaerica|EP00111_Clytia_hemisphaerica_P007100:0.008670):0.383958,EP00111_Clytia_hemisphaerica|EP00111_Clytia_hemisphaerica_P015578:0.574614):0.286695):0.194837,(EP00058_Branchiostoma_floridae|EP00058_Branchiostoma_floridae_P017286:0.109114,(EP00058_Branchiostoma_floridae|EP00058_Branchiostoma_floridae_P017288:0.047549,((EP00058_Branchiostoma_floridae|EP00058_Branchiostoma_floridae_P017289:0.107882,(EP00058_Branchiostoma_floridae|EP00058_Branchiostoma_floridae_P017287:0.071615,EP00058_Branchiostoma_floridae|EP00058_Branchiostoma_floridae_P017291:0.163326):0.008007):0.006048,EP00058_Branchiostoma_floridae|EP00058_Branchiostoma_floridae_P017290:0.064066):0.021365):0.073255):0.393656):0.066907,((EP00110_Nematostella_vectensis|EP00110_Nematostella_vectensis_P024672:0.017320,EP00110_Nematostella_vectensis|EP00110_Nematostella_vectensis_P024674:0.000001):0.513247,EP00110_Nematostella_vectensis|EP00110_Nematostella_vectensis_P012256:0.369904):0.177185):0.248798):0.111998):0.212641):0.103072,EP00101_Apis_mellifera|EP00101_Apis_mellifera_P002317:0.500153):0.294699):0.387698):0.100472,(((EP00011_Vannellida_sp_DIVA3517612|EP00011_Vannellida_sp_DIVA3517612_P011620:0.333588,EP00011_Vannellida_sp_DIVA3517612|EP00011_Vannellida_sp_DIVA3517612_P013879:0.338959):0.447415,(EP10057_Bacteria_all|CDNTase034_D_Bacillusthuringiensis:0.130550,EP10057_Bacteria_all|CDNTase033_D_Bacilluscereus:0.038835):0.807031):0.086120,EP00099_Drosophila_melanogaster|EP00099_Drosophila_melanogaster_P021080:1.237780):0.172009):0.244923,(((((((EP10057_Bacteria_all|CDNTase024_D12_Vibriocholerae:0.349751,EP10057_Bacteria_all|2702748174:0.314911):0.103636,EP10057_Bacteria_all|2671311762:0.277109):0.038711,(EP10057_Bacteria_all|CDNTase027_D12_Shigellasonnei:0.117843,EP10057_Bacteria_all|CDNTase028_D12_Shigellaflexneri:0.039654):0.214320):0.047057,(EP10057_Bacteria_all|2678530704:0.366902,EP10057_Bacteria_all|CDNTase025_D12_Escherichiacoli:0.160563):0.066518):0.061699,(EP10057_Bacteria_all|2600705043:0.422404,EP10057_Bacteria_all|CDNTase026_D12_Desulfotomaculumalkaliphilum:0.226371):0.058656):0.091876,EP10057_Bacteria_all|2665453133:0.266264):0.106824,EP10057_Bacteria_all|2666529428:0.541465):0.528372):0.055761):0.253137,((((EP00480_Reticulomyxa_filosa|EP00480_Reticulomyxa_filosa_P007837:0.406088,EP00480_Reticulomyxa_filosa|EP00480_Reticulomyxa_filosa_P006249:0.049658):0.380014,(EP00480_Reticulomyxa_filosa|EP00480_Reticulomyxa_filosa_P025644:0.268286,(EP00480_Reticulomyxa_filosa|EP00480_Reticulomyxa_filosa_P021013:0.204588,EP00480_Reticulomyxa_filosa|EP00480_Reticulomyxa_filosa_P024262:0.123438):0.364516):1.004704):0.420381,(EP01040_Poterioochromonas_malhamensis|EP01040_Poterioochromonas_malhamensis_P013623:0.361617,(EP01039_Chlorochromonas_danica|EP01039_Chlorochromonas_danica_P003046:0.280681,EP00981_Chlorochromonas_danica|EP00981_Chlorochromonas_danica_P001935:0.164394):0.374094):0.563443):0.522320,(((((EP10057_Bacteria_all|2523767348:0.447098,EP10057_Bacteria_all|2524543386:0.388847):0.126514,(EP10057_Bacteria_all|2703193957:0.401187,EP10057_Bacteria_all|2619665229:0.153410):0.060857):0.039646,((EP10057_Bacteria_all|2503830494:0.268972,(((EP10057_Bacteria_all|2559042477:0.328081,(EP10057_Bacteria_all|CDNTase064_F03_Listeriamonocytogenes:0.092375,EP10057_Bacteria_all|CDNTase066_F03_Enterococcusfaecium:0.142045):0.046832):0.029449,EP10057_Bacteria_all|2518697707:0.229518):0.073227,EP10057_Bacteria_all|2562623728:0.209957):0.072992):0.272527,((EP10057_Bacteria_all|CDNTase030_F03_Desulfotomaculumhydrothermale:0.243997,EP10057_Bacteria_all|644985061:0.321122):0.044467,((EP10057_Bacteria_all|2640843243:0.383281,EP10057_Bacteria_all|2620036276:0.277124):0.046038,EP10057_Bacteria_all|2520603666:0.247928):0.085128):0.048154):0.019746):0.067199,(EP10057_Bacteria_all|2504769255:0.449423,(EP10057_Bacteria_all|2617379726:0.265120,(((EP10057_Bacteria_all|2710763862:0.405136,(EP10057_Bacteria_all|2710975113:0.406273,EP10057_Bacteria_all|2629785522:0.462323):0.093947):0.068727,(((((EP10057_Bacteria_all|2638280617:0.802670,((EP01037_Dinobryon_pediforme|EP01037_Dinobryon_pediforme_P016621:0.000001,EP01039_Chlorochromonas_danica|EP01039_Chlorochromonas_danica_P014371:0.004917):0.097288,EP10057_Bacteria_all|2644353713:0.093563):0.068736):0.063325,EP10057_Bacteria_all|CDNTase031_F05_Leptospirainterrogans:0.192967):0.050287,(EP10057_Bacteria_all|2738040416:0.388599,(EP10057_Bacteria_all|CDNTase032_F04_Escherichiacoli:0.000001,EP10057_Bacteria_all|2745043329:0.126375):0.230535):0.129857):0.107928,(EP10057_Bacteria_all|2701420255:0.369094,EP10057_Bacteria_all|CDNTase065_F03_Salmonellaenterica:0.184767):0.157399):0.061935,EP10057_Bacteria_all|CDNTase029_F03_Campylobacterjejuni:0.223005):0.057808):0.092877,(EP10057_Bacteria_all|2677096517:0.385575,(((EP10057_Bacteria_all|2629988828:0.396185,EP10057_Bacteria_all|2608629343:0.320664):0.042266,(EP10057_Bacteria_all|2503819464:0.271118,EP10057_Bacteria_all|2691274412:0.414658):0.130777):0.059948,EP10057_Bacteria_all|2633725953:0.394225):0.108809):0.031834):0.057181):0.019622):0.012752):0.189802,(((EP10057_Bacteria_all|2655477106:0.440894,EP10057_Bacteria_all|2728749607:0.316230):0.057335,(EP10057_Bacteria_all|2619939950:0.471045,EP10057_Bacteria_all|2721860409:0.507092):0.152253):0.082009,(EP10057_Bacteria_all|2753170784:0.460128,EP10057_Bacteria_all|2593303709:0.481156):0.107143):0.121357):0.265107):0.147580):0.187674,(((EP10057_Bacteria_all|2563801038:0.146813,EP01118_Nematostelium_gracile|EP01118_Nematostelium_gracile_P018444:0.251848):0.577276,(EP00027_Filamoeba_sp_ATCC50430|EP00027_Filamoeba_sp_ATCC50430_P009047:0.642792,(EP00007_Cunea_sp_BSH02190019|EP00007_Cunea_sp_BSH02190019_P007644:0.226172,EP01093_Parvamoeba_rugata|EP01093_Parvamoeba_rugata_P018288:0.500606):0.266957):0.844082):0.263137,EP10057_Bacteria_all|2730024666:0.737539):0.121411):0.088208):0.086949):0.082317,((EP10057_Bacteria_all|CDNTase022_D04_Myxococcusxanthus:0.509855,EP10057_Bacteria_all|2620453174.Ga0070493_1259:0.325324):0.244277,(((EP00053_Salpingoeca_punica|EP00053_Salpingoeca_punica_P002811:0.136199,EP00053_Salpingoeca_punica|EP00053_Salpingoeca_punica_P002810:0.180204):0.640939,(EP00162_Nutomonas_longa|EP00162_Nutomonas_longa_P013101:0.032366,EP00162_Nutomonas_longa|EP00162_Nutomonas_longa_P013100:0.000001):1.214442):0.098431,(((EP00118_Oscarella_pearsei|EP00118_Oscarella_pearsei_P005220:0.453865,EP00118_Oscarella_pearsei|EP00118_Oscarella_pearsei_P025570:0.365066):0.385385,EP00055_Hartaetosiga_balthica|EP00055_Hartaetosiga_balthica_P003277:0.517555):0.116348,(((EP00019_Armaparvus_languidus|EP00019_Armaparvus_languidus_P012564:0.626356,EP00019_Armaparvus_languidus|EP00019_Armaparvus_languidus_P005138:0.303837):0.094822,EP00019_Armaparvus_languidus|EP00019_Armaparvus_languidus_P012686:0.681862):0.076119,(EP00007_Cunea_sp_BSH02190019|EP00007_Cunea_sp_BSH02190019_P001167:0.493965,EP00007_Cunea_sp_BSH02190019|EP00007_Cunea_sp_BSH02190019_P010115:0.489819):0.251832):0.134327):0.072270):0.199332):0.094876):0.140899,(EP10057_Bacteria_all|2716692612:0.846879,((EP10057_Bacteria_all|2509772373:0.019508,EP10057_Bacteria_all|2637743841:0.020465):1.128473,((EP10057_Bacteria_all|2585304400:0.414054,(((EP10057_Bacteria_all|2712542047.Ga0124514_12842:0.312316,(EP10057_Bacteria_all|2505736896:0.372809,EP10057_Bacteria_all|2691295136:0.226862):0.106499):0.039365,EP10057_Bacteria_all|2643961024.Ga0102193_13162:0.422039):0.044444,EP10057_Bacteria_all|2644577397:0.385778):0.164352):0.196034,EP10057_Bacteria_all|2643699793:0.548665):0.544841):0.125158):0.075693):0.098762,((EP10057_Bacteria_all|2659710547.Ga0112081_10138:0.589812,(((EP10057_Bacteria_all|2557376896:0.446154,EP10057_Bacteria_all|CDNTase037_D01_Acinetobactersp.:0.260210):0.059254,EP10057_Bacteria_all|2694900711:0.482311):0.153472,EP10057_Bacteria_all|2626625975:0.338447):0.084604):0.195827,((EP10057_Bacteria_all|2527247849:0.758959,EP10057_Bacteria_all|2711099861:0.531493):0.181582,(EP10057_Bacteria_all|2514897994:0.247201,(EP10057_Bacteria_all|2632726942.Ga0069620_124115:0.571036,(EP10057_Bacteria_all|2710544298:0.278414,(((EP10057_Bacteria_all|2731932134:0.227533,EP10057_Bacteria_all|2722157790:0.300157):0.086015,(EP10057_Bacteria_all|CDNTase038akaEcCdnD02_D02_Enterobactercloacae:0.294307,EP10057_Bacteria_all|2562218375:0.366687):0.048075):0.043963,EP10057_Bacteria_all|2611343137:0.432185):0.026332):0.048552):0.079976):0.581836):0.137471):0.209501):0.154878):0.067367,((EP10057_Bacteria_all|2727833656:0.406188,EP10057_Bacteria_all|2646560244:0.330627):0.109122,(EP10057_Bacteria_all|2626638121:0.604786,EP10057_Bacteria_all|2737625844:0.466192):0.429300):0.834625):0.145424):0.149531,(((EP10057_Bacteria_all|2628088268.Ga0079935_101454:0.610998,EP10057_Bacteria_all|2639246491:0.483226):0.550174,(((((EP01034_Spumella_vulgaris|EP01034_Spumella_vulgaris_P005652:0.047592,EP00581_Thalassiosira_minuscula|EP00581_Thalassiosira_minuscula_P021891:0.131364):0.040062,EP10057_Bacteria_all|CDNTase018_C01_Escherichiacoli:0.070139):0.099138,EP10057_Bacteria_all|2730470228:0.197069):0.289950,EP10057_Bacteria_all|2517350415:0.624397):0.105934,EP10057_Bacteria_all|2653237920:0.553954):0.243533):0.133041,(((EP10057_Bacteria_all|CDNTase020_C01_Salmonellaenterica:0.317426,(EP01037_Dinobryon_pediforme|EP01037_Dinobryon_pediforme_P009504:0.111791,EP01136_Pigoraptor_vietnamica|EP01136_Pigoraptor_vietnamica_P038038:0.206279):0.072792):0.057823,(EP10057_Bacteria_all|CDNTase019_C01_Escherichiacoli:0.081459,EP10057_Bacteria_all|2701236051:0.084854):0.101856):0.399441,EP10057_Bacteria_all|2655139946:0.767517):0.203560):0.229231):0.000001,(EP10057_Bacteria_all|2660229498:0.787610,EP10057_Bacteria_all|2656140104:0.731828):0.445189):0.223163,(EP00908_Phaeocystis_cordata|EP00908_Phaeocystis_cordata_P023931:0.794670,((EP00418_Pyrodinium_bahamense|EP00418_Pyrodinium_bahamense_P006193:0.073349,EP00450_Noctiluca_scintillans|EP00450_Noctiluca_scintillans_P024211:0.136498):0.570188,EP00876_Tetrabaena_socialis|EP00876_Tetrabaena_socialis_P001365:0.957471):0.381172):0.556351):0.127243):0.111950,((((((EP01116_Phalansterium_solitarium|EP01116_Phalansterium_solitarium_P002589:0.781882,(EP00027_Filamoeba_sp_ATCC50430|EP00027_Filamoeba_sp_ATCC50430_P008942:0.402686,(((EP01133_Synstelium_polycarpum|EP01133_Synstelium_polycarpum_P009118:0.137346,EP01133_Synstelium_polycarpum|EP01133_Synstelium_polycarpum_P009132:0.141637):0.191255,(EP01109_Acytostelium_subglobosum|EP01109_Acytostelium_subglobosum_P003053:0.116475,EP01109_Acytostelium_subglobosum|EP01109_Acytostelium_subglobosum_P005678:0.750992):0.149627):0.160422,EP00027_Filamoeba_sp_ATCC50430|EP00027_Filamoeba_sp_ATCC50430_P000424:0.334092):0.191051):0.090157):0.082066,EP01103_Thecamoeba_quadrilineata|EP01103_Thecamoeba_quadrilineata_P008167:0.620005):0.104518,EP01116_Phalansterium_solitarium|EP01116_Phalansterium_solitarium_P023781:0.518346):0.146038,(EP01122_Echinamoeba_exundans|EP01122_Echinamoeba_exundans_P003352:0.866803,(((EP00012_Vannella_robusta|EP00012_Vannella_robusta_P012503:0.000001,EP00012_Vannella_robusta|EP00012_Vannella_robusta_P003249:0.000001):0.941494,(EP00172_Hildenbrandia_rubra|EP00172_Hildenbrandia_rubra_P001253:0.446140,(EP00177_Eucheuma_denticulatum|EP00177_Eucheuma_denticulatum_P001367:0.412897,EP00737_Agarophyton_chilense|EP00737_Agarophyton_chilense_P001669:0.344725):0.160645):0.495790):0.217354,((EP00008_Paramoeba_atlantica|EP00008_Paramoeba_atlantica_P002639:0.645284,((EP00731_Ephydatia_muelleri|EP00731_Ephydatia_muelleri_P009183:0.084907,EP00731_Ephydatia_muelleri|EP00731_Ephydatia_muelleri_P009722:0.070950):0.014857,(EP00731_Ephydatia_muelleri|EP00731_Ephydatia_muelleri_P023726:0.006474,((((EP00731_Ephydatia_muelleri|EP00731_Ephydatia_muelleri_P015591:0.010761,EP00731_Ephydatia_muelleri|EP00731_Ephydatia_muelleri_P023722:0.010650):0.010683,EP00731_Ephydatia_muelleri|EP00731_Ephydatia_muelleri_P015606:0.000001):0.000099,EP00731_Ephydatia_muelleri|EP00731_Ephydatia_muelleri_P022819:0.016027):0.009700,EP00731_Ephydatia_muelleri|EP00731_Ephydatia_muelleri_P022821:0.031267):0.000001):0.019917):0.877003):0.135333,(EP00546_Thalassionema_frauenfeldii|EP00546_Thalassionema_frauenfeldii_P021539:0.516736,(EP00562_Extubocellulus_spinifer|EP00562_Extubocellulus_spinifer_P019176:0.171564,(EP00592_Proboscia_alata|EP00592_Proboscia_alata_P000251:0.418867,(EP00797_Seminavis_robusta|EP00797_Seminavis_robusta_P000682:0.105860,EP00797_Seminavis_robusta|EP00797_Seminavis_robusta_P000684:0.264134):0.126123):0.037620):0.081837):0.336647):0.198407):0.000840):0.163888):0.218645,((((((((((EP00446_Apocalathium_sp_SHHI4|EP00446_Apocalathium_sp_SHHI4_P036429:0.009853,EP00445_Apocalathium_hangoei|EP00445_Apocalathium_hangoei_P080817:0.000001):0.173732,(EP00405_Crypthecodinium_cohnii|EP00405_Crypthecodinium_cohnii_P008646:0.000001,EP00405_Crypthecodinium_cohnii|EP00405_Crypthecodinium_cohnii_P039486:0.174266):0.371121):0.318930,(EP00404_Azadinium_spinosum|EP00404_Azadinium_spinosum_P001917:0.098820,EP00404_Azadinium_spinosum|EP00404_Azadinium_spinosum_P056438:0.004134):0.273085):0.060249,EP00927_Polykrikos_kofoidii|EP00927_Polykrikos_kofoidii_P050468:0.215374):0.240157,(EP00421_Protoceratium_reticulatum|EP00421_Protoceratium_reticulatum_P007348:0.056782,EP00409_Alexandrium_fundyense|EP00409_Alexandrium_fundyense_P004664:0.231904):0.393236):0.798773,((EP00953_Heterococcus_sp_UTEXZZ885|EP00953_Heterococcus_sp_UTEXZZ885_P009714:0.159203,EP00953_Heterococcus_sp_UTEXZZ885|EP00953_Heterococcus_sp_UTEXZZ885_P009717:0.241102):0.612156,(((EP00111_Clytia_hemisphaerica|EP00111_Clytia_hemisphaerica_P017366:0.581542,EP00084_Strigamia_maritima|EP00084_Strigamia_maritima_P001498:0.494201):0.272898,((EP00019_Armaparvus_languidus|EP00019_Armaparvus_languidus_P011440:0.000001,EP00019_Armaparvus_languidus|EP00019_Armaparvus_languidus_P003527:0.000001):0.939789,EP00087_Eurytemora_affinis|EP00087_Eurytemora_affinis_P017726:0.509291):0.200869):0.273819,(EP00797_Seminavis_robusta|EP00797_Seminavis_robusta_P020410:0.985748,(EP01036_Dinobryon_divergens|EP01036_Dinobryon_divergens_P024822:0.000001,EP01035_Chromulina_nebulosa|EP01035_Chromulina_nebulosa_P026102:0.000001):0.482601):0.069441):0.179953):0.199880):0.093906,((((EP00419_Tripos_fusus|EP00419_Tripos_fusus_P009568:0.004887,EP00419_Tripos_fusus|EP00419_Tripos_fusus_P061962:0.000001):0.624222,((((EP00411_Alexandrium_monilatum|EP00411_Alexandrium_monilatum_P087902:0.000001,EP00411_Alexandrium_monilatum|EP00411_Alexandrium_monilatum_P082747:0.178203):0.113033,EP00408_Alexandrium_pacificum|EP00408_Alexandrium_pacificum_P005533:0.210544):0.208796,(EP00418_Pyrodinium_bahamense|EP00418_Pyrodinium_bahamense_P046266:0.011570,EP00418_Pyrodinium_bahamense|EP00418_Pyrodinium_bahamense_P031051:0.004724):0.163902):0.052428,((((EP00933_Yihiella_yeosuensis|EP00933_Yihiella_yeosuensis_P044805:0.158094,EP00933_Yihiella_yeosuensis|EP00933_Yihiella_yeosuensis_P059028:0.296824):0.194572,((EP00441_Pelagodinium_beii|EP00441_Pelagodinium_beii_P015327:0.158828,EP00440_Ansanella_granifera|EP00440_Ansanella_granifera_P023599:0.213721):0.000001,(EP00931_Biecheleriopsis_adriatica|EP00931_Biecheleriopsis_adriatica_P121593:0.211834,(EP00439_Symbiodinium_sp_Y106|EP00439_Symbiodinium_sp_Y106_P028892:0.290075,(EP00434_Breviolum_minutum|EP00434_Breviolum_minutum_P031403:0.156816,EP00490_Sorites_sp_Unknown|EP00490_Sorites_sp_Unknown_P005919:0.131687):0.209337):0.124276):0.058112):0.093164):0.233952,(EP00421_Protoceratium_reticulatum|EP00421_Protoceratium_reticulatum_P040258:0.005312,EP00421_Protoceratium_reticulatum|EP00421_Protoceratium_reticulatum_P012608:0.000001):0.461620):0.058155,EP00416_Gambierdiscus_australes|EP00416_Gambierdiscus_australes_P020151:0.367768):0.083068):0.041467):0.024086,((((EP00443_Scrippsiella_acuminata|EP00443_Scrippsiella_acuminata_P043929:0.265514,((EP00449_Zooxanthella_nutricula|EP00449_Zooxanthella_nutricula_P010913:0.363657,(EP00405_Crypthecodinium_cohnii|EP00405_Crypthecodinium_cohnii_P018004:0.448302,(EP00932_Pfiesteria_piscicida|EP00932_Pfiesteria_piscicida_P006936:0.231872,(EP00932_Pfiesteria_piscicida|EP00932_Pfiesteria_piscicida_P022898:0.346606,(EP00446_Apocalathium_sp_SHHI4|EP00446_Apocalathium_sp_SHHI4_P008694:0.000001,EP00444_Apocalathium_aciculiferum|EP00444_Apocalathium_aciculiferum_P052857:0.028806):0.120590):0.071057):0.018613):0.074735):0.071353,((EP00429_Kryptoperidinium_foliaceum|EP00429_Kryptoperidinium_foliaceum_P133957:0.073064,EP00429_Kryptoperidinium_foliaceum|EP00429_Kryptoperidinium_foliaceum_P024110:0.121043):0.160919,(EP00428_Durinskia_dybowskii|EP00428_Durinskia_dybowskii_P024025:0.135281,EP00428_Durinskia_dybowskii|EP00428_Durinskia_dybowskii_P031765:0.161487):0.162480):0.038445):0.051133):0.181230,((EP00927_Polykrikos_kofoidii|EP00927_Polykrikos_kofoidii_P048045:0.046265,(EP00927_Polykrikos_kofoidii|EP00927_Polykrikos_kofoidii_P048046:0.101357,(EP00927_Polykrikos_kofoidii|EP00927_Polykrikos_kofoidii_P048043:0.116971,EP00927_Polykrikos_kofoidii|EP00927_Polykrikos_kofoidii_P048044:0.078258):0.023288):0.045766):0.231936,(EP00928_Gymnodinium_smaydae|EP00928_Gymnodinium_smaydae_P072259:0.160902,EP00928_Gymnodinium_smaydae|EP00928_Gymnodinium_smaydae_P022610:0.202785):0.126517):0.137843):0.122367,(((EP00747_Dinoflagellata_sp_TGD|EP00747_Dinoflagellata_sp_TGD_P130433:0.091708,(EP00747_Dinoflagellata_sp_TGD|EP00747_Dinoflagellata_sp_TGD_P085966:0.272395,EP00747_Dinoflagellata_sp_TGD|EP00747_Dinoflagellata_sp_TGD_P182999:0.079665):0.017827):0.046848,(((EP00747_Dinoflagellata_sp_TGD|EP00747_Dinoflagellata_sp_TGD_P085959:0.000001,EP00747_Dinoflagellata_sp_TGD|EP00747_Dinoflagellata_sp_TGD_P085964:0.000001):0.000001,EP00747_Dinoflagellata_sp_TGD|EP00747_Dinoflagellata_sp_TGD_P085965:0.000001):0.126156,EP00747_Dinoflagellata_sp_TGD|EP00747_Dinoflagellata_sp_TGD_P130435:0.090866):0.052277):0.141737,((((((EP00408_Alexandrium_pacificum|EP00408_Alexandrium_pacificum_P005785:0.067269,(EP00408_Alexandrium_pacificum|EP00408_Alexandrium_pacificum_P008438:0.017705,EP00408_Alexandrium_pacificum|EP00408_Alexandrium_pacificum_P014811:0.018459):0.049717):0.040598,(EP00421_Protoceratium_reticulatum|EP00421_Protoceratium_reticulatum_P018842:0.225235,((((EP00440_Ansanella_granifera|EP00440_Ansanella_granifera_P048886:0.137694,(EP00931_Biecheleriopsis_adriatica|EP00931_Biecheleriopsis_adriatica_P033057:0.166100,EP00441_Pelagodinium_beii|EP00441_Pelagodinium_beii_P037695:0.177968):0.056604):0.040477,(((((EP00435_Cladocopium_sp_Y103|EP00435_Cladocopium_sp_Y103_P013133:0.004935,EP00435_Cladocopium_sp_Y103|EP00435_Cladocopium_sp_Y103_P015531:0.000001):0.065853,EP00434_Breviolum_minutum|EP00434_Breviolum_minutum_P009106:0.098980):0.180098,EP00437_Effrenium_voratum|EP00437_Effrenium_voratum_P023433:0.389830):0.107756,EP00439_Symbiodinium_sp_Y106|EP00439_Symbiodinium_sp_Y106_P058929:0.331829):0.153815,EP00930_Biecheleria_cincta|EP00930_Biecheleria_cincta_P073219:0.324890):0.066397):0.076701,EP00933_Yihiella_yeosuensis|EP00933_Yihiella_yeosuensis_P005046:0.292159):0.106675,((((EP00416_Gambierdiscus_australes|EP00416_Gambierdiscus_australes_P045839:0.107222,(EP00425_Heterocapsa_triquetra|EP00425_Heterocapsa_triquetra_P046825:0.414741,EP00406_Dinophysis_acuminata|EP00406_Dinophysis_acuminata_P058586:0.193448):0.096056):0.017067,EP00418_Pyrodinium_bahamense|EP00418_Pyrodinium_bahamense_P079041:0.069921):0.008270,(EP00419_Tripos_fusus|EP00419_Tripos_fusus_P012753:0.156602,EP00419_Tripos_fusus|EP00419_Tripos_fusus_P044213:0.102575):0.042708):0.014417,EP00411_Alexandrium_monilatum|EP00411_Alexandrium_monilatum_P085652:0.052953):0.029896):0.027679):0.030516):0.033420,(EP00427_Karlodinium_veneficum|EP00427_Karlodinium_veneficum_P008020:0.328977,(((((EP00919_Chromeraceae_sp_WS2016|EP00919_Chromeraceae_sp_WS2016_P062133:0.915098,(EP01067_Filipodium_phascolosomae|EP01067_Filipodium_phascolosomae_P007222:0.381959,EP01066_Platyproteum_vivax|EP01066_Platyproteum_vivax_P017001:0.240394):0.152172):0.189585,EP00401_Gymnodinium_catenatum|EP00401_Gymnodinium_catenatum_P015945:0.248662):0.070116,(((EP00397_Hematodinium_sp_SG2012|EP00397_Hematodinium_sp_SG2012_P019166:0.000001,EP00397_Hematodinium_sp_SG2012|EP00397_Hematodinium_sp_SG2012_P021725:0.000001):0.000001,EP00397_Hematodinium_sp_SG2012|EP00397_Hematodinium_sp_SG2012_P023789:0.004679):0.444315,((EP00746_Dinoflagellata_sp_MGD|EP00746_Dinoflagellata_sp_MGD_P151255:0.135879,EP00746_Dinoflagellata_sp_MGD|EP00746_Dinoflagellata_sp_MGD_P072361:0.167109):0.080071,(EP00746_Dinoflagellata_sp_MGD|EP00746_Dinoflagellata_sp_MGD_P161442:0.181039,EP00746_Dinoflagellata_sp_MGD|EP00746_Dinoflagellata_sp_MGD_P164539:0.222858):0.069512):0.104949):0.072384):0.034521,EP00927_Polykrikos_kofoidii|EP00927_Polykrikos_kofoidii_P072635:0.367772):0.034060,EP00450_Noctiluca_scintillans|EP00450_Noctiluca_scintillans_P028837:0.372881):0.016247):0.028962):0.024957,((EP00444_Apocalathium_aciculiferum|EP00444_Apocalathium_aciculiferum_P049216:0.000001,EP00446_Apocalathium_sp_SHHI4|EP00446_Apocalathium_sp_SHHI4_P013225:0.004730):0.209005,(((EP00428_Durinskia_dybowskii|EP00428_Durinskia_dybowskii_P048683:0.205087,(EP00428_Durinskia_dybowskii|EP00428_Durinskia_dybowskii_P065988:0.063065,EP00428_Durinskia_dybowskii|EP00428_Durinskia_dybowskii_P018083:0.005579):0.212087):0.040362,(EP00429_Kryptoperidinium_foliaceum|EP00429_Kryptoperidinium_foliaceum_P061561:0.090708,EP00429_Kryptoperidinium_foliaceum|EP00429_Kryptoperidinium_foliaceum_P074058:0.071648):0.170364):0.043472,EP00443_Scrippsiella_acuminata|EP00443_Scrippsiella_acuminata_P130545:0.137838):0.022132):0.032552):0.006740,EP00449_Zooxanthella_nutricula|EP00449_Zooxanthella_nutricula_P036356:0.420101):0.032086,(EP00416_Gambierdiscus_australes|EP00416_Gambierdiscus_australes_P037723:0.333413,EP00413_Alexandrium_margalefii|EP00413_Alexandrium_margalefii_P006178:0.163529):0.031156):0.085220):0.073752):0.036384,EP00404_Azadinium_spinosum|EP00404_Azadinium_spinosum_P030923:0.381582):0.041332):0.229829,(((EP00451_Oxyrrhis_marina|EP00451_Oxyrrhis_marina_P022373:0.400352,((((EP00746_Dinoflagellata_sp_MGD|EP00746_Dinoflagellata_sp_MGD_P012848:0.152476,(EP00427_Karlodinium_veneficum|EP00427_Karlodinium_veneficum_P031374:0.149011,((EP00425_Heterocapsa_triquetra|EP00425_Heterocapsa_triquetra_P008171:0.179489,(EP00450_Noctiluca_scintillans|EP00450_Noctiluca_scintillans_P009741:0.299335,(((EP00440_Ansanella_granifera|EP00440_Ansanella_granifera_P067281:0.136358,EP00931_Biecheleriopsis_adriatica|EP00931_Biecheleriopsis_adriatica_P117275:0.230530):0.074096,EP00930_Biecheleria_cincta|EP00930_Biecheleria_cincta_P003431:0.297743):0.114690,((EP00443_Scrippsiella_acuminata|EP00443_Scrippsiella_acuminata_P059271:0.000001,(EP00443_Scrippsiella_acuminata|EP00443_Scrippsiella_acuminata_P129999:0.000001,EP00443_Scrippsiella_acuminata|EP00443_Scrippsiella_acuminata_P015055:0.000001):0.000001):0.203223,EP00429_Kryptoperidinium_foliaceum|EP00429_Kryptoperidinium_foliaceum_P092257:0.207549):0.083658):0.029984):0.016233):0.030039,(((((EP00419_Tripos_fusus|EP00419_Tripos_fusus_P042993:0.030908,EP00419_Tripos_fusus|EP00419_Tripos_fusus_P078562:0.042763):0.055592,(EP00418_Pyrodinium_bahamense|EP00418_Pyrodinium_bahamense_P008158:0.047344,(EP00416_Gambierdiscus_australes|EP00416_Gambierdiscus_australes_P028737:0.149349,(EP00411_Alexandrium_monilatum|EP00411_Alexandrium_monilatum_P114082:0.072871,EP00408_Alexandrium_pacificum|EP00408_Alexandrium_pacificum_P043300:0.072369):0.014650):0.013641):0.016610):0.012668,EP00420_Gonyaulax_spinifera|EP00420_Gonyaulax_spinifera_P010832:0.075141):0.008424,EP00448_Togula_jolla|EP00448_Togula_jolla_P017565:0.216544):0.018110,((EP00403_Amphidinium_massartii|EP00403_Amphidinium_massartii_P002700:0.000001,EP00403_Amphidinium_massartii|EP00403_Amphidinium_massartii_P038593:0.000001):0.623968,(EP00421_Protoceratium_reticulatum|EP00421_Protoceratium_reticulatum_P051556:0.000001,EP00421_Protoceratium_reticulatum|EP00421_Protoceratium_reticulatum_P059253:0.000001):0.187867):0.062756):0.047883):0.017638):0.034597):0.022651,(EP00406_Dinophysis_acuminata|EP00406_Dinophysis_acuminata_P002734:0.000001,EP00406_Dinophysis_acuminata|EP00406_Dinophysis_acuminata_P015985:0.000001):0.298198):0.047582,EP00401_Gymnodinium_catenatum|EP00401_Gymnodinium_catenatum_P016965:0.322570):0.052182,((EP00929_Paragymnodinium_shiwhaense|EP00929_Paragymnodinium_shiwhaense_P059638:0.000001,EP00929_Paragymnodinium_shiwhaense|EP00929_Paragymnodinium_shiwhaense_P059639:0.000001):0.248763,EP00927_Polykrikos_kofoidii|EP00927_Polykrikos_kofoidii_P049628:0.194200):0.038079):0.246284):0.052959,((EP00406_Dinophysis_acuminata|EP00406_Dinophysis_acuminata_P037888:0.099588,EP00406_Dinophysis_acuminata|EP00406_Dinophysis_acuminata_P080232:0.006215):0.501424,(((EP01067_Filipodium_phascolosomae|EP01067_Filipodium_phascolosomae_P000878:0.000001,EP01067_Filipodium_phascolosomae|EP01067_Filipodium_phascolosomae_P000881:0.000001):0.000001,(EP01067_Filipodium_phascolosomae|EP01067_Filipodium_phascolosomae_P000879:0.000001,EP01067_Filipodium_phascolosomae|EP01067_Filipodium_phascolosomae_P000880:0.000001):0.000001):0.822456,EP00390_Vitrella_brassicaformis|EP00390_Vitrella_brassicaformis_P012849:0.269978):0.110805):0.072957):0.024705,EP00746_Dinoflagellata_sp_MGD|EP00746_Dinoflagellata_sp_MGD_P064408:0.401113):0.372600):0.307942):0.083584,((((EP00853_Edaphochlamys_debaryana|EP00853_Edaphochlamys_debaryana_P012301:0.180717,EP00853_Edaphochlamys_debaryana|EP00853_Edaphochlamys_debaryana_P012324:0.268627):0.446128,((((EP00876_Tetrabaena_socialis|EP00876_Tetrabaena_socialis_P012870:0.344611,EP00876_Tetrabaena_socialis|EP00876_Tetrabaena_socialis_P012892:0.278904):0.142079,((EP00853_Edaphochlamys_debaryana|EP00853_Edaphochlamys_debaryana_P020116:0.408036,((EP00853_Edaphochlamys_debaryana|EP00853_Edaphochlamys_debaryana_P007468:0.208839,(EP00853_Edaphochlamys_debaryana|EP00853_Edaphochlamys_debaryana_P002984:0.586565,(EP00853_Edaphochlamys_debaryana|EP00853_Edaphochlamys_debaryana_P007465:0.242388,EP00853_Edaphochlamys_debaryana|EP00853_Edaphochlamys_debaryana_P007426:0.124871):0.085852):0.079282):0.036004,EP00853_Edaphochlamys_debaryana|EP00853_Edaphochlamys_debaryana_P007815:0.475671):0.080391):0.210575,((EP00852_Chlamydomonas_schloesseri|EP00852_Chlamydomonas_schloesseri_P013410:0.108610,(EP00851_Chlamydomonas_incerta|EP00851_Chlamydomonas_incerta_P014803:0.025440,EP00851_Chlamydomonas_incerta|EP00851_Chlamydomonas_incerta_P014804:0.028930):0.101431):0.237164,(EP00852_Chlamydomonas_schloesseri|EP00852_Chlamydomonas_schloesseri_P000482:0.432048,EP00852_Chlamydomonas_schloesseri|EP00852_Chlamydomonas_schloesseri_P001503:0.277395):0.108012):0.105621):0.033025):0.241565,(((((((EP00198_Chlamydomonas_reinhardtii|EP00198_Chlamydomonas_reinhardtii_P011331:0.249149,EP00852_Chlamydomonas_schloesseri|EP00852_Chlamydomonas_schloesseri_P002676:0.053666):0.027440,EP00852_Chlamydomonas_schloesseri|EP00852_Chlamydomonas_schloesseri_P002659:0.208308):0.027159,(((EP00198_Chlamydomonas_reinhardtii|EP00198_Chlamydomonas_reinhardtii_P009794:0.016192,EP00198_Chlamydomonas_reinhardtii|EP00198_Chlamydomonas_reinhardtii_P009795:0.000001):0.116632,EP00852_Chlamydomonas_schloesseri|EP00852_Chlamydomonas_schloesseri_P002675:0.057219):0.008347,EP00851_Chlamydomonas_incerta|EP00851_Chlamydomonas_incerta_P004346:0.294287):0.056180):0.033709,(EP00851_Chlamydomonas_incerta|EP00851_Chlamydomonas_incerta_P004350:0.143627,EP00198_Chlamydomonas_reinhardtii|EP00198_Chlamydomonas_reinhardtii_P009796:0.120365):0.088457):0.022660,(EP00851_Chlamydomonas_incerta|EP00851_Chlamydomonas_incerta_P011993:0.184160,EP00852_Chlamydomonas_schloesseri|EP00852_Chlamydomonas_schloesseri_P014612:0.178503):0.073119):0.043689,EP00198_Chlamydomonas_reinhardtii|EP00198_Chlamydomonas_reinhardtii_P009747:0.189351):0.151955,EP00875_Gonium_pectorale|EP00875_Gonium_pectorale_P013535:0.351929):0.130168):0.080521,(EP00875_Gonium_pectorale|EP00875_Gonium_pectorale_P008014:0.069911,EP00875_Gonium_pectorale|EP00875_Gonium_pectorale_P008015:0.013275):0.299608):0.261732):0.306180,EP00775_Hariotina_reticulata|EP00775_Hariotina_reticulata_P011640:1.032852):0.075491,(EP00040_Diaphanoeca_grandis|EP00040_Diaphanoeca_grandis_P044657:0.325210,(EP00052_Salpingoeca_macrocollata|EP00052_Salpingoeca_macrocollata_P034836:0.346831,(EP00039_Didymoeca_costata|EP00039_Didymoeca_costata_P007383:0.090214,EP00039_Didymoeca_costata|EP00039_Didymoeca_costata_P026079:0.217804):0.202755):0.013634):0.610185):0.368488):0.068974,((EP00118_Oscarella_pearsei|EP00118_Oscarella_pearsei_P004482:0.442355,EP00059_Ciona_intestinalis|EP00059_Ciona_intestinalis_P016057:0.636659):0.222606,(((EP00731_Ephydatia_muelleri|EP00731_Ephydatia_muelleri_P023190:0.430607,((EP00731_Ephydatia_muelleri|EP00731_Ephydatia_muelleri_P000811:0.005615,EP00731_Ephydatia_muelleri|EP00731_Ephydatia_muelleri_P000640:0.003656):0.372488,(EP00119_Amphimedon_queenslandica|EP00119_Amphimedon_queenslandica_P010744:0.000001,EP00119_Amphimedon_queenslandica|EP00119_Amphimedon_queenslandica_P010745:0.042339):0.380623):0.020199):0.112730,(EP00731_Ephydatia_muelleri|EP00731_Ephydatia_muelleri_P003163:0.166588,EP00731_Ephydatia_muelleri|EP00731_Ephydatia_muelleri_P004320:0.287286):0.315162):0.123950,(EP00119_Amphimedon_queenslandica|EP00119_Amphimedon_queenslandica_P008248:0.266676,EP00119_Amphimedon_queenslandica|EP00119_Amphimedon_queenslandica_P008249:0.122881):0.520500):0.223433):0.259453):0.027324,((((((EP00077_Pelodiscus_sinensis|EP00077_Pelodiscus_sinensis_P035871:0.000001,EP00077_Pelodiscus_sinensis|EP00077_Pelodiscus_sinensis_P035872:0.000001):0.198258,(((EP00068_Latimeria_chalumnae|EP00068_Latimeria_chalumnae_P017254:0.000001,EP00068_Latimeria_chalumnae|EP00068_Latimeria_chalumnae_P033529:0.000001):0.306824,(EP00068_Latimeria_chalumnae|EP00068_Latimeria_chalumnae_P033530:0.000001,EP00068_Latimeria_chalumnae|EP00068_Latimeria_chalumnae_P033531:0.000001):0.050291):0.125319,EP00062_Callorhinchus_milii|EP00062_Callorhinchus_milii_P008587:0.107707):0.088794):0.295416,EP00059_Ciona_intestinalis|EP00059_Ciona_intestinalis_P013682:0.268779):0.380072,((((EP00061_Rhincodon_typus|EP00061_Rhincodon_typus_P009273:0.329346,(EP00062_Callorhinchus_milii|EP00062_Callorhinchus_milii_P016408:0.204937,((((EP00077_Pelodiscus_sinensis|EP00077_Pelodiscus_sinensis_P003497:0.215285,((EP00074_Homo_sapiens|EP00074_Homo_sapiens_P032301:0.128599,(EP00071_Canis_lupus|EP00071_Canis_lupus_P000734:0.081249,EP00070_Physeter_catodon|EP00070_Physeter_catodon_P002282:0.051641):0.019140):0.065841,(EP00073_Rattus_norvegicus|EP00073_Rattus_norvegicus_P002227:0.126763,EP00072_Mus_musculus|EP00072_Mus_musculus_P024525:0.066088):0.113995):0.113495):0.032834,(((((EP00070_Physeter_catodon|EP00070_Physeter_catodon_P017537:0.008763,EP00069_Balaena_mysticetus|EP00069_Balaena_mysticetus_P021308:0.193117):0.070644,EP00070_Physeter_catodon|EP00070_Physeter_catodon_P002283:0.009311):0.059026,EP00071_Canis_lupus|EP00071_Canis_lupus_P013463:0.077126):0.028704,(EP00074_Homo_sapiens|EP00074_Homo_sapiens_P021650:0.062621,((EP00073_Rattus_norvegicus|EP00073_Rattus_norvegicus_P029401:0.103761,(EP00072_Mus_musculus|EP00072_Mus_musculus_P051571:0.069936,EP00072_Mus_musculus|EP00072_Mus_musculus_P024505:0.036999):0.178743):0.064955,(((EP00072_Mus_musculus|EP00072_Mus_musculus_P016410:0.026482,EP00072_Mus_musculus|EP00072_Mus_musculus_P051728:0.014889):0.038160,(EP00073_Rattus_norvegicus|EP00073_Rattus_norvegicus_P029385:0.000001,EP00073_Rattus_norvegicus|EP00073_Rattus_norvegicus_P016444:0.004505):0.022643):0.011841,(EP00073_Rattus_norvegicus|EP00073_Rattus_norvegicus_P016562:0.177443,EP00073_Rattus_norvegicus|EP00073_Rattus_norvegicus_P002193:0.023887):0.005901):0.022664):0.120526):0.019715):0.187744,((EP00073_Rattus_norvegicus|EP00073_Rattus_norvegicus_P002078:0.034200,EP00072_Mus_musculus|EP00072_Mus_musculus_P024524:0.025104):0.054691,((EP00074_Homo_sapiens|EP00074_Homo_sapiens_P096422:0.000001,EP00074_Homo_sapiens|EP00074_Homo_sapiens_P052382:0.000001):0.003451,EP00071_Canis_lupus|EP00071_Canis_lupus_P000691:0.073194):0.047099):0.089425):0.028791):0.081001,EP00077_Pelodiscus_sinensis|EP00077_Pelodiscus_sinensis_P019879:0.306532):0.087305,(((EP00076_Gallus_gallus|EP00076_Gallus_gallus_P005875:0.000001,EP00076_Gallus_gallus|EP00076_Gallus_gallus_P025804:0.000001):0.224095,(EP00078_Anolis_carolinensis|EP00078_Anolis_carolinensis_P010097:0.287430,((EP00071_Canis_lupus|EP00071_Canis_lupus_P001291:0.063319,((EP00070_Physeter_catodon|EP00070_Physeter_catodon_P002891:0.011421,EP00069_Balaena_mysticetus|EP00069_Balaena_mysticetus_P007897:0.095125):0.171493,((EP00074_Homo_sapiens|EP00074_Homo_sapiens_P013885:0.000001,EP00074_Homo_sapiens|EP00074_Homo_sapiens_P097014:0.000001):0.082021,((EP00072_Mus_musculus|EP00072_Mus_musculus_P051705:0.000001,EP00072_Mus_musculus|EP00072_Mus_musculus_P024511:0.000001):0.033778,EP00073_Rattus_norvegicus|EP00073_Rattus_norvegicus_P051449:0.033139):0.073436):0.034066):0.052523):0.254762,((EP00073_Rattus_norvegicus|EP00073_Rattus_norvegicus_P039617:0.000001,EP00073_Rattus_norvegicus|EP00073_Rattus_norvegicus_P002195:0.000001):0.173551,EP00071_Canis_lupus|EP00071_Canis_lupus_P000693:0.127008):0.085481):0.143903):0.067225):0.145877,EP00068_Latimeria_chalumnae|EP00068_Latimeria_chalumnae_P022005:0.143243):0.069083):0.092893):0.068026):0.461136,(EP00107_Lottia_gigantea|EP00107_Lottia_gigantea_P010854:0.365224,EP00107_Lottia_gigantea|EP00107_Lottia_gigantea_P013072:0.300293):0.536847):0.020716,EP00058_Branchiostoma_floridae|EP00058_Branchiostoma_floridae_P016288:0.604571):0.133504,((EP00104_Lingula_anatina|EP00104_Lingula_anatina_P011138:0.022606,(EP00104_Lingula_anatina|EP00104_Lingula_anatina_P005633:0.128941,EP00104_Lingula_anatina|EP00104_Lingula_anatina_P025713:0.067262):0.056069):0.383827,((EP00058_Branchiostoma_floridae|EP00058_Branchiostoma_floridae_P014850:0.216188,EP00058_Branchiostoma_floridae|EP00058_Branchiostoma_floridae_P014851:0.143077):0.069735,EP00058_Branchiostoma_floridae|EP00058_Branchiostoma_floridae_P014853:0.188451):0.359003):0.151193):0.067491):0.036405,((EP00105_Crassostrea_gigas|EP00105_Crassostrea_gigas_P021909:0.147459,(EP00105_Crassostrea_gigas|EP00105_Crassostrea_gigas_P016502:0.276250,EP00105_Crassostrea_gigas|EP00105_Crassostrea_gigas_P033112:0.099496):0.058587):0.078613,EP00105_Crassostrea_gigas|EP00105_Crassostrea_gigas_P040572:0.153419):0.323707):0.089350,EP00110_Nematostella_vectensis|EP00110_Nematostella_vectensis_P018014:0.630805):0.252163):0.051051):0.070181,(((EP00746_Dinoflagellata_sp_MGD|EP00746_Dinoflagellata_sp_MGD_P116506:0.943894,(EP00747_Dinoflagellata_sp_TGD|EP00747_Dinoflagellata_sp_TGD_P039341:0.393778,(EP00930_Biecheleria_cincta|EP00930_Biecheleria_cincta_P078420:0.303487,EP00973_Karenia_brevis|EP00973_Karenia_brevis_P094891:0.425841):0.217459):0.373680):0.278933,((EP00419_Tripos_fusus|EP00419_Tripos_fusus_P001945:0.137436,(EP00427_Karlodinium_veneficum|EP00427_Karlodinium_veneficum_P032542:0.052982,EP00427_Karlodinium_veneficum|EP00427_Karlodinium_veneficum_P064852:0.000001):0.079138):0.305568,((EP00446_Apocalathium_sp_SHHI4|EP00446_Apocalathium_sp_SHHI4_P002915:0.067313,((EP00446_Apocalathium_sp_SHHI4|EP00446_Apocalathium_sp_SHHI4_P073952:0.000001,EP00446_Apocalathium_sp_SHHI4|EP00446_Apocalathium_sp_SHHI4_P058052:0.000001):0.000001,EP00445_Apocalathium_hangoei|EP00445_Apocalathium_hangoei_P007629:0.000001):0.002786):0.240711,(EP00408_Alexandrium_pacificum|EP00408_Alexandrium_pacificum_P034294:0.068083,EP00408_Alexandrium_pacificum|EP00408_Alexandrium_pacificum_P007682:0.006547):0.508625):0.069781):0.973363):0.248954,(EP00406_Dinophysis_acuminata|EP00406_Dinophysis_acuminata_P040250:0.730071,EP00928_Gymnodinium_smaydae|EP00928_Gymnodinium_smaydae_P083289:0.461951):0.212479):0.167796):0.069964):0.163779):0.116227,((EP00055_Hartaetosiga_balthica|EP00055_Hartaetosiga_balthica_P015224:0.314762,EP00054_Salpingoeca_dolichothecata|EP00054_Salpingoeca_dolichothecata_P004300:0.362771):0.471188,EP00050_Salpingoeca_kvevrii|EP00050_Salpingoeca_kvevrii_P021620:0.631153):0.136973):0.058173,(((EP00046_Monosiga_brevicollis|EP00046_Monosiga_brevicollis_P008832:0.309879,(EP00041_Stephanoeca_diplocostata|EP00041_Stephanoeca_diplocostata_P004918:0.884001,EP00056_Hartaetosiga_gracilis|EP00056_Hartaetosiga_gracilis_P005419:0.188855):0.157514):0.077865,EP00035_Acanthoeca_spectabilis|EP00035_Acanthoeca_spectabilis_P030639:0.247332):0.037409,EP00051_Salpingoeca_urceolata|EP00051_Salpingoeca_urceolata_P013617:0.294743):0.081535):0.109729):0.0;
