# Supplementary material for: Eukaryotic CD-NTase, STING, and viperin proteins evolved via domain shuffling, horizontal transfer, and ancient inheritance from prokaryotes
Source: PLoS Biol. 2023 Dec 8;21(12):e3002436. doi: 10.1371/journal.pbio.3002436 (PMC10732462; doi:10.1371/journal.pbio.3002436)
Supplement: S17 File — Newick file is used in S3 Fig. (TREE) [file pbio.3002436.s024.tree]

((EP00058_Branchiostoma_floridae|EP00058_Branchiostoma_floridae_P017288:0.132506,(EP00058_Branchiostoma_floridae|EP00058_Branchiostoma_floridae_P017291:0.648295,(EP00058_Branchiostoma_floridae|EP00058_Branchiostoma_floridae_P017287:0.131722,(EP00058_Branchiostoma_floridae|EP00058_Branchiostoma_floridae_P017289:0.117465,((EP00918_Siedleckia_nematoides|EP00918_Siedleckia_nematoides_P068284:0.963825,(EP00111_Clytia_hemisphaerica|EP00111_Clytia_hemisphaerica_P015578:0.861706,(EP00111_Clytia_hemisphaerica|EP00111_Clytia_hemisphaerica_P007100:0.017169,EP00111_Clytia_hemisphaerica|EP00111_Clytia_hemisphaerica_P015577:0.029684):0.528510):0.404464):0.256008,((((EP00060_Petromyzon_marinus|EP00060_Petromyzon_marinus_P010914:0.626353,((((EP00067_Danio_rerio|EP00067_Danio_rerio_P004829:0.366945,(EP00064_Thunnus_orientalis|EP00064_Thunnus_orientalis_P023667:0.042489,(EP00066_Takifugu_rubripes|EP00066_Takifugu_rubripes_P007115:0.206352,EP00065_Mola_mola|EP00065_Mola_mola_P026839:0.119459):0.063352):0.359149):0.360679,((EP00079_Xenopus_tropicalis|EP00079_Xenopus_tropicalis_P010751:0.679445,(EP00069_Balaena_mysticetus|EP00069_Balaena_mysticetus_P004023:0.591235,EP00075_Anas_platyrhynchos|EP00075_Anas_platyrhynchos_P035974:0.427987):0.244771):0.137100,EP00068_Latimeria_chalumnae|EP00068_Latimeria_chalumnae_P007854:0.467899):0.091309):0.079322,EP00062_Callorhinchus_milii|EP00062_Callorhinchus_milii_P025345:0.485365):0.105390,(((EP00067_Danio_rerio|EP00067_Danio_rerio_P024422:0.024892,((EP00063_Salmo_salar|EP00063_Salmo_salar_P085046:0.031664,EP00063_Salmo_salar|EP00063_Salmo_salar_P073278:0.012215):0.029140,((EP00065_Mola_mola|EP00065_Mola_mola_P002281:0.027600,EP00066_Takifugu_rubripes|EP00066_Takifugu_rubripes_P002489:0.008019):0.019414,EP00064_Thunnus_orientalis|EP00064_Thunnus_orientalis_P005889:0.014285):0.029818):0.041090):0.131135,(((EP00078_Anolis_carolinensis|EP00078_Anolis_carolinensis_P014429:0.101056,((EP00074_Homo_sapiens|EP00074_Homo_sapiens_P040451:0.000001,(EP00069_Balaena_mysticetus|EP00069_Balaena_mysticetus_P006961:0.028563,(EP00073_Rattus_norvegicus|EP00073_Rattus_norvegicus_P001654:0.014116,EP00071_Canis_lupus|EP00071_Canis_lupus_P008601:0.013912):0.007004):0.007036):0.049802,((EP00076_Gallus_gallus|EP00076_Gallus_gallus_P046952:0.032283,EP00075_Anas_platyrhynchos|EP00075_Anas_platyrhynchos_P003274:0.033178):0.063167,EP00077_Pelodiscus_sinensis|EP00077_Pelodiscus_sinensis_P020484:0.059148):0.036295):0.042137):0.119934,EP00079_Xenopus_tropicalis|EP00079_Xenopus_tropicalis_P003393:0.310390):0.106591,(EP00068_Latimeria_chalumnae|EP00068_Latimeria_chalumnae_P013981:0.119302,(EP00062_Callorhinchus_milii|EP00062_Callorhinchus_milii_P023824:0.057321,EP00061_Rhincodon_typus|EP00061_Rhincodon_typus_P017527:0.157552):0.146800):0.039867):0.035927):0.152061,EP00058_Branchiostoma_floridae|EP00058_Branchiostoma_floridae_P019595:1.155300):0.380741):0.165912):1.159839,(((((EP00103_Capitella_teleta|EP00103_Capitella_teleta_P023316:0.020751,EP00103_Capitella_teleta|EP00103_Capitella_teleta_P027436:0.000001):0.152222,EP00103_Capitella_teleta|EP00103_Capitella_teleta_P025535:0.482893):0.270551,EP00103_Capitella_teleta|EP00103_Capitella_teleta_P029221:0.895921):0.239622,(((((EP00103_Capitella_teleta|EP00103_Capitella_teleta_P009766:0.049971,EP00103_Capitella_teleta|EP00103_Capitella_teleta_P010332:0.283366):0.624055,((EP00103_Capitella_teleta|EP00103_Capitella_teleta_P021491:0.013252,EP00103_Capitella_teleta|EP00103_Capitella_teleta_P010279:0.019959):0.065390,EP00103_Capitella_teleta|EP00103_Capitella_teleta_P014792:0.040662):0.462183):0.125100,((EP00103_Capitella_teleta|EP00103_Capitella_teleta_P015872:0.004886,EP00103_Capitella_teleta|EP00103_Capitella_teleta_P024415:0.010760):0.682851,(((EP00103_Capitella_teleta|EP00103_Capitella_teleta_P000950:0.008618,EP00103_Capitella_teleta|EP00103_Capitella_teleta_P004066:0.000001):0.057139,EP00103_Capitella_teleta|EP00103_Capitella_teleta_P000147:0.013023):0.058709,(EP00103_Capitella_teleta|EP00103_Capitella_teleta_P017550:0.000001,EP00103_Capitella_teleta|EP00103_Capitella_teleta_P031667:0.013138):0.060334):0.097228):0.077034):0.070778,(EP00103_Capitella_teleta|EP00103_Capitella_teleta_P009374:0.034828,EP00103_Capitella_teleta|EP00103_Capitella_teleta_P001491:0.061815):0.407503):0.102886,(EP00103_Capitella_teleta|EP00103_Capitella_teleta_P028587:1.076956,(EP00103_Capitella_teleta|EP00103_Capitella_teleta_P028586:0.155167,EP00103_Capitella_teleta|EP00103_Capitella_teleta_P005905:0.096152):0.403552):0.132333):0.508092):0.537251,(((((((EP00073_Rattus_norvegicus|EP00073_Rattus_norvegicus_P009528:0.026298,EP00072_Mus_musculus|EP00072_Mus_musculus_P001236:0.000828):0.064379,(EP00074_Homo_sapiens|EP00074_Homo_sapiens_P003103:0.033264,(EP00069_Balaena_mysticetus|EP00069_Balaena_mysticetus_P009672:0.047006,EP00071_Canis_lupus|EP00071_Canis_lupus_P006449:0.046784):0.016419):0.021464):0.341611,(EP00075_Anas_platyrhynchos|EP00075_Anas_platyrhynchos_P007546:0.081796,EP00076_Gallus_gallus|EP00076_Gallus_gallus_P007384:0.065622):0.253378):0.214197,EP00063_Salmo_salar|EP00063_Salmo_salar_P083128:0.796140):0.217793,EP00079_Xenopus_tropicalis|EP00079_Xenopus_tropicalis_P008825:0.278036):0.102637,(EP00068_Latimeria_chalumnae|EP00068_Latimeria_chalumnae_P014532:0.273752,(EP00061_Rhincodon_typus|EP00061_Rhincodon_typus_P007976:0.331600,EP00062_Callorhinchus_milii|EP00062_Callorhinchus_milii_P009129:0.421377):0.130309):0.019337):0.898157,(((EP00078_Anolis_carolinensis|EP00078_Anolis_carolinensis_P007494:0.626313,EP00069_Balaena_mysticetus|EP00069_Balaena_mysticetus_P010414:0.522811):0.411935,EP00068_Latimeria_chalumnae|EP00068_Latimeria_chalumnae_P017458:0.489271):0.163567,(((((EP00067_Danio_rerio|EP00067_Danio_rerio_P002614:0.297182,(EP00064_Thunnus_orientalis|EP00064_Thunnus_orientalis_P000708:0.043163,(EP00065_Mola_mola|EP00065_Mola_mola_P013307:0.165792,EP00066_Takifugu_rubripes|EP00066_Takifugu_rubripes_P002237:0.120695):0.046220):0.176959):0.090084,((EP00064_Thunnus_orientalis|EP00064_Thunnus_orientalis_P006390:0.076975,EP00065_Mola_mola|EP00065_Mola_mola_P009975:0.317699):0.607759,EP00067_Danio_rerio|EP00067_Danio_rerio_P015530:0.571330):0.155954):0.127196,EP00068_Latimeria_chalumnae|EP00068_Latimeria_chalumnae_P006766:0.151013):0.049219,((EP00072_Mus_musculus|EP00072_Mus_musculus_P000056:0.180216,(EP00074_Homo_sapiens|EP00074_Homo_sapiens_P014646:0.067996,(EP00069_Balaena_mysticetus|EP00069_Balaena_mysticetus_P007613:0.116787,EP00071_Canis_lupus|EP00071_Canis_lupus_P034216:0.106915):0.019532):0.035860):0.378244,((((EP00076_Gallus_gallus|EP00076_Gallus_gallus_P009938:0.000001,EP00075_Anas_platyrhynchos|EP00075_Anas_platyrhynchos_P026448:0.045880):0.085672,EP00077_Pelodiscus_sinensis|EP00077_Pelodiscus_sinensis_P023945:0.097460):0.056002,EP00078_Anolis_carolinensis|EP00078_Anolis_carolinensis_P002173:0.266482):0.123728,EP00079_Xenopus_tropicalis|EP00079_Xenopus_tropicalis_P013790:0.315319):0.025434):0.064412):0.012529,EP00061_Rhincodon_typus|EP00061_Rhincodon_typus_P009931:0.486644):0.527971):0.459391):0.658306):0.070976):0.165836,(EP00110_Nematostella_vectensis|EP00110_Nematostella_vectensis_P012256:0.672765,(EP00110_Nematostella_vectensis|EP00110_Nematostella_vectensis_P024674:0.000001,EP00110_Nematostella_vectensis|EP00110_Nematostella_vectensis_P024672:0.040656):0.890523):0.236767):0.191665,((((EP00059_Ciona_intestinalis|EP00059_Ciona_intestinalis_P005856:0.419246,((EP00067_Danio_rerio|EP00067_Danio_rerio_P010521:0.070468,(EP00065_Mola_mola|EP00065_Mola_mola_P018765:0.013879,(EP00064_Thunnus_orientalis|EP00064_Thunnus_orientalis_P011857:0.051048,EP00066_Takifugu_rubripes|EP00066_Takifugu_rubripes_P027767:0.040495):0.009484):0.068021):0.183982,(EP00078_Anolis_carolinensis|EP00078_Anolis_carolinensis_P008034:0.853420,(EP00068_Latimeria_chalumnae|EP00068_Latimeria_chalumnae_P013203:0.053427,((EP00062_Callorhinchus_milii|EP00062_Callorhinchus_milii_P026523:0.047894,(EP00061_Rhincodon_typus|EP00061_Rhincodon_typus_P008514:0.058883,(((((EP00069_Balaena_mysticetus|EP00069_Balaena_mysticetus_P004086:0.000001,EP00074_Homo_sapiens|EP00074_Homo_sapiens_P047969:0.000001):0.000001,EP00075_Anas_platyrhynchos|EP00075_Anas_platyrhynchos_P003497:0.005845):0.005530,EP00077_Pelodiscus_sinensis|EP00077_Pelodiscus_sinensis_P032393:0.006102):0.007067,EP00079_Xenopus_tropicalis|EP00079_Xenopus_tropicalis_P009778:0.034661):0.022791,((EP00068_Latimeria_chalumnae|EP00068_Latimeria_chalumnae_P004510:0.000001,EP00067_Danio_rerio|EP00067_Danio_rerio_P051419:0.121735):0.005842,((EP00066_Takifugu_rubripes|EP00066_Takifugu_rubripes_P029198:0.037703,EP00064_Thunnus_orientalis|EP00064_Thunnus_orientalis_P021379:0.009788):0.030900,EP00067_Danio_rerio|EP00067_Danio_rerio_P052069:0.189439):0.032938):0.005896):0.034380):0.023506):0.075299,EP00060_Petromyzon_marinus|EP00060_Petromyzon_marinus_P000757:0.204585):0.162014):0.442456):0.104903):0.176593):1.218475,(((((EP00105_Crassostrea_gigas|EP00105_Crassostrea_gigas_P017922:0.315313,EP00105_Crassostrea_gigas|EP00105_Crassostrea_gigas_P017923:0.030246):1.184106,EP00103_Capitella_teleta|EP00103_Capitella_teleta_P012631:1.164931):0.279511,(EP00104_Lingula_anatina|EP00104_Lingula_anatina_P017278:0.231485,((EP00104_Lingula_anatina|EP00104_Lingula_anatina_P008796:0.133092,EP00104_Lingula_anatina|EP00104_Lingula_anatina_P041201:0.106348):0.180498,EP00104_Lingula_anatina|EP00104_Lingula_anatina_P008795:0.253739):0.289932):0.791350):0.285192,((EP00111_Clytia_hemisphaerica|EP00111_Clytia_hemisphaerica_P020263:0.546588,(EP00112_Aurelia_sp_BirchAquariumsp1|EP00112_Aurelia_sp_BirchAquariumsp1_P000213:0.251322,EP00112_Aurelia_sp_BirchAquariumsp1|EP00112_Aurelia_sp_BirchAquariumsp1_P009798:0.300572):0.218612):0.452852,((((EP00092_Neocalanus_flemingeri|EP00092_Neocalanus_flemingeri_P009602:0.212592,(EP00092_Neocalanus_flemingeri|EP00092_Neocalanus_flemingeri_P006472:0.000001,EP00092_Neocalanus_flemingeri|EP00092_Neocalanus_flemingeri_P061226:0.005861):0.117727):0.618081,(EP00092_Neocalanus_flemingeri|EP00092_Neocalanus_flemingeri_P057041:0.404961,EP00092_Neocalanus_flemingeri|EP00092_Neocalanus_flemingeri_P015013:0.348091):0.553720):0.341989,(EP00092_Neocalanus_flemingeri|EP00092_Neocalanus_flemingeri_P062337:0.499152,((EP00092_Neocalanus_flemingeri|EP00092_Neocalanus_flemingeri_P029984:0.020751,(EP00092_Neocalanus_flemingeri|EP00092_Neocalanus_flemingeri_P029983:0.036925,EP00092_Neocalanus_flemingeri|EP00092_Neocalanus_flemingeri_P004763:0.006394):0.035391):0.278185,(EP00092_Neocalanus_flemingeri|EP00092_Neocalanus_flemingeri_P070482:0.008528,EP00092_Neocalanus_flemingeri|EP00092_Neocalanus_flemingeri_P029981:0.009638):0.116077):0.621681):0.462310):0.295197,((EP00111_Clytia_hemisphaerica|EP00111_Clytia_hemisphaerica_P006303:1.664014,(EP00111_Clytia_hemisphaerica|EP00111_Clytia_hemisphaerica_P002318:0.491597,EP00111_Clytia_hemisphaerica|EP00111_Clytia_hemisphaerica_P005793:0.452833):0.127723):0.154126,(EP00111_Clytia_hemisphaerica|EP00111_Clytia_hemisphaerica_P023661:1.092476,(((EP00111_Clytia_hemisphaerica|EP00111_Clytia_hemisphaerica_P016277:0.000001,EP00111_Clytia_hemisphaerica|EP00111_Clytia_hemisphaerica_P002209:0.131074):0.739643,EP00111_Clytia_hemisphaerica|EP00111_Clytia_hemisphaerica_P000093:0.446191):0.118538,EP00111_Clytia_hemisphaerica|EP00111_Clytia_hemisphaerica_P016766:0.587202):0.135512):0.112153):0.306695):0.380957):0.326600):0.172116,(((EP00112_Aurelia_sp_BirchAquariumsp1|EP00112_Aurelia_sp_BirchAquariumsp1_P024739:0.254529,EP00795_Rhopilema_esculentum|EP00795_Rhopilema_esculentum_P003030:0.531173):0.160990,(EP00112_Aurelia_sp_BirchAquariumsp1|EP00112_Aurelia_sp_BirchAquariumsp1_P026004:0.041382,EP00112_Aurelia_sp_BirchAquariumsp1|EP00112_Aurelia_sp_BirchAquariumsp1_P022831:0.030770):0.462867):0.267855,EP00794_Sanderia_malayensis|EP00794_Sanderia_malayensis_P006046:0.660239):1.116170):0.058019):0.342195,((EP00111_Clytia_hemisphaerica|EP00111_Clytia_hemisphaerica_P018345:0.700270,(EP00110_Nematostella_vectensis|EP00110_Nematostella_vectensis_P010038:0.603758,(EP00794_Sanderia_malayensis|EP00794_Sanderia_malayensis_P003739:0.477850,(EP00795_Rhopilema_esculentum|EP00795_Rhopilema_esculentum_P014511:0.340753,(EP00112_Aurelia_sp_BirchAquariumsp1|EP00112_Aurelia_sp_BirchAquariumsp1_P012774:0.000001,EP00112_Aurelia_sp_BirchAquariumsp1|EP00112_Aurelia_sp_BirchAquariumsp1_P011574:0.006088):0.113074):0.109941):0.128387):0.071208):0.984387,((EP00795_Rhopilema_esculentum|EP00795_Rhopilema_esculentum_P000601:0.686268,EP00794_Sanderia_malayensis|EP00794_Sanderia_malayensis_P007275:0.525546):0.647612,(((EP00109_Schistosoma_mansoni|EP00109_Schistosoma_mansoni_P005557:0.372833,(EP00060_Petromyzon_marinus|EP00060_Petromyzon_marinus_P014040:0.055569,(EP00060_Petromyzon_marinus|EP00060_Petromyzon_marinus_P040751:0.000001,EP00060_Petromyzon_marinus|EP00060_Petromyzon_marinus_P040752:0.000001):0.000001):0.841664):0.119638,((((EP00090_Calanus_glacialis|EP00090_Calanus_glacialis_P046206:0.155249,((EP00093_Oithona_nana|EP00093_Oithona_nana_P011655:0.072992,((EP00097_Lepeophtheirus_salmonis|EP00097_Lepeophtheirus_salmonis_P007241:0.009674,EP00096_Caligus_rogercresseyi|EP00096_Caligus_rogercresseyi_P012696:0.047216):0.072429,(EP00094_Tigriopus_californicus|EP00094_Tigriopus_californicus_P012161:0.012397,EP00095_Tigriopus_kingsejongensis|EP00095_Tigriopus_kingsejongensis_P003662:0.000001):0.025785):0.021685):0.041609,(((((EP00101_Apis_mellifera|EP00101_Apis_mellifera_P022626:0.012701,((EP00102_Acyrthosiphon_pisum|EP00102_Acyrthosiphon_pisum_P008590:0.049148,EP00102_Acyrthosiphon_pisum|EP00102_Acyrthosiphon_pisum_P005138:0.087795):0.071208,(EP00098_Tribolium_castaneum|EP00098_Tribolium_castaneum_P017761:0.040372,((EP00100_Culex_quinquefasciatus|EP00100_Culex_quinquefasciatus_P012703:0.043789,EP00099_Drosophila_melanogaster|EP00099_Drosophila_melanogaster_P024044:0.030758):0.031086,EP00101_Apis_mellifera|EP00101_Apis_mellifera_P022578:0.024473):0.034661):0.044516):0.022225):0.005895,((EP00082_Ixodes_scapularis|EP00082_Ixodes_scapularis_P019331:0.105097,EP00099_Drosophila_melanogaster|EP00099_Drosophila_melanogaster_P016540:0.125485):0.014648,EP00098_Tribolium_castaneum|EP00098_Tribolium_castaneum_P017804:0.008942):0.016005):0.026293,((EP00919_Chromeraceae_sp_WS2016|EP00919_Chromeraceae_sp_WS2016_P014845:0.145374,(((EP00103_Capitella_teleta|EP00103_Capitella_teleta_P008945:0.109628,((EP00059_Ciona_intestinalis|EP00059_Ciona_intestinalis_P003096:0.283252,(((((EP00074_Homo_sapiens|EP00074_Homo_sapiens_P035902:0.000001,(EP00068_Latimeria_chalumnae|EP00068_Latimeria_chalumnae_P007151:0.012359,(EP00079_Xenopus_tropicalis|EP00079_Xenopus_tropicalis_P005259:0.024928,EP00078_Anolis_carolinensis|EP00078_Anolis_carolinensis_P003840:0.018715):0.012226):0.000001):0.012349,(EP00066_Takifugu_rubripes|EP00066_Takifugu_rubripes_P021994:0.010394,(EP00064_Thunnus_orientalis|EP00064_Thunnus_orientalis_P013146:0.000001,(EP00067_Danio_rerio|EP00067_Danio_rerio_P011954:0.012306,EP00063_Salmo_salar|EP00063_Salmo_salar_P075602:0.030868):0.006113):0.015328):0.011218):0.007319,(EP00062_Callorhinchus_milii|EP00062_Callorhinchus_milii_P018253:0.007769,EP00061_Rhincodon_typus|EP00061_Rhincodon_typus_P018790:0.000001):0.022225):0.023714,(((EP00063_Salmo_salar|EP00063_Salmo_salar_P002363:0.024798,((EP00066_Takifugu_rubripes|EP00066_Takifugu_rubripes_P004920:0.006158,EP00064_Thunnus_orientalis|EP00064_Thunnus_orientalis_P000007:0.000001):0.012331,(EP00067_Danio_rerio|EP00067_Danio_rerio_P011953:0.000001,(EP00079_Xenopus_tropicalis|EP00079_Xenopus_tropicalis_P004469:0.000001,(EP00078_Anolis_carolinensis|EP00078_Anolis_carolinensis_P012267:0.018414,(EP00068_Latimeria_chalumnae|EP00068_Latimeria_chalumnae_P009660:0.012256,EP00069_Balaena_mysticetus|EP00069_Balaena_mysticetus_P021063:0.000001):0.006117):0.006152):0.018489):0.006157):0.000001):0.006147,EP00062_Callorhinchus_milii|EP00062_Callorhinchus_milii_P007038:0.006154):0.000001,EP00061_Rhincodon_typus|EP00061_Rhincodon_typus_P018786:0.006275):0.030033):0.010135,EP00060_Petromyzon_marinus|EP00060_Petromyzon_marinus_P031811:0.017506):0.061317):0.026385,EP00058_Branchiostoma_floridae|EP00058_Branchiostoma_floridae_P023657:0.111371):0.050877):0.008148,((EP00107_Lottia_gigantea|EP00107_Lottia_gigantea_P013592:0.082723,EP00106_Octopus_bimaculoides|EP00106_Octopus_bimaculoides_P009210:0.062792):0.025306,EP00105_Crassostrea_gigas|EP00105_Crassostrea_gigas_P020397:0.069364):0.053536):0.016275,EP00104_Lingula_anatina|EP00104_Lingula_anatina_P035642:0.122264):0.000001):0.033635,(((EP00108_Taenia_solium|EP00108_Taenia_solium_P002547:0.394716,EP00110_Nematostella_vectensis|EP00110_Nematostella_vectensis_P016418:0.651591):0.085682,EP00100_Culex_quinquefasciatus|EP00100_Culex_quinquefasciatus_P012704:0.103030):0.044629,EP00057_Strongylocentrotus_purpuratus|EP00057_Strongylocentrotus_purpuratus_P004704:0.141081):0.037781):0.022743):0.005975,(EP00083_Stegodyphus_mimosarum|EP00083_Stegodyphus_mimosarum_P005222:0.054244,EP00083_Stegodyphus_mimosarum|EP00083_Stegodyphus_mimosarum_P025621:0.056896):0.048144):0.018872,EP00084_Strigamia_maritima|EP00084_Strigamia_maritima_P003775:0.054606):0.049822):0.098087):0.059935,((EP00090_Calanus_glacialis|EP00090_Calanus_glacialis_P012193:0.006725,EP00090_Calanus_glacialis|EP00090_Calanus_glacialis_P012192:0.005295):0.018559,EP00092_Neocalanus_flemingeri|EP00092_Neocalanus_flemingeri_P022927:0.012376):0.063780):0.200593,EP00087_Eurytemora_affinis|EP00087_Eurytemora_affinis_P011631:0.093170):0.136551,(EP00081_Caenorhabditis_elegans|EP00081_Caenorhabditis_elegans_P017697:0.238433,EP00080_Pristionchus_pacificus|EP00080_Pristionchus_pacificus_P008331:0.386763):0.210313):0.035438):0.219263,EP00114_Trichoplax_sp_H2|EP00114_Trichoplax_sp_H2_P002875:0.567501):0.323501):0.456524):0.343401):0.199557,((((((EP00047_Mylnosiga_fluctuans|EP00047_Mylnosiga_fluctuans_P010850:0.029612,EP00047_Mylnosiga_fluctuans|EP00047_Mylnosiga_fluctuans_P010849:0.045088):0.822510,EP00052_Salpingoeca_macrocollata|EP00052_Salpingoeca_macrocollata_P004294:1.080596):0.597782,(EP00046_Monosiga_brevicollis|EP00046_Monosiga_brevicollis_P002384:1.396533,EP00030_Apusomonadida_sp_AF17|EP00030_Apusomonadida_sp_AF17_P005026:1.165963):0.195664):0.811194,((((EP00111_Clytia_hemisphaerica|EP00111_Clytia_hemisphaerica_P005978:0.332189,EP00111_Clytia_hemisphaerica|EP00111_Clytia_hemisphaerica_P002674:0.256962):0.023188,EP00111_Clytia_hemisphaerica|EP00111_Clytia_hemisphaerica_P010163:0.185353):0.385882,EP00111_Clytia_hemisphaerica|EP00111_Clytia_hemisphaerica_P023591:0.876207):1.017424,((EP00105_Crassostrea_gigas|EP00105_Crassostrea_gigas_P039541:0.024591,EP00105_Crassostrea_gigas|EP00105_Crassostrea_gigas_P044609:0.199770):0.893874,EP00105_Crassostrea_gigas|EP00105_Crassostrea_gigas_P004271:1.037134):1.331154):0.324600):0.088808,((((((((EP00070_Physeter_catodon|EP00070_Physeter_catodon_P000911:0.040308,EP00069_Balaena_mysticetus|EP00069_Balaena_mysticetus_P017515:0.000001):0.116355,EP00071_Canis_lupus|EP00071_Canis_lupus_P010927:0.095284):0.051582,EP00074_Homo_sapiens|EP00074_Homo_sapiens_P046238:0.065781):0.038106,(EP00073_Rattus_norvegicus|EP00073_Rattus_norvegicus_P006211:0.059266,EP00072_Mus_musculus|EP00072_Mus_musculus_P026447:0.052715):0.200907):0.261044,((((EP00062_Callorhinchus_milii|EP00062_Callorhinchus_milii_P007299:0.127488,EP00062_Callorhinchus_milii|EP00062_Callorhinchus_milii_P007300:0.000001):0.306277,(EP00063_Salmo_salar|EP00063_Salmo_salar_P045740:0.215671,EP00067_Danio_rerio|EP00067_Danio_rerio_P006774:0.126554):0.196832):0.032155,EP00068_Latimeria_chalumnae|EP00068_Latimeria_chalumnae_P010802:0.176429):0.142061,(((EP00077_Pelodiscus_sinensis|EP00077_Pelodiscus_sinensis_P037108:0.000001,EP00077_Pelodiscus_sinensis|EP00077_Pelodiscus_sinensis_P037113:0.000001):0.094978,EP00078_Anolis_carolinensis|EP00078_Anolis_carolinensis_P001349:0.184554):0.017370,(EP00076_Gallus_gallus|EP00076_Gallus_gallus_P027178:0.033615,EP00075_Anas_platyrhynchos|EP00075_Anas_platyrhynchos_P016187:0.000001):0.040785):0.090306):0.106940):1.041711,(EP00110_Nematostella_vectensis|EP00110_Nematostella_vectensis_P017372:1.240472,(EP00795_Rhopilema_esculentum|EP00795_Rhopilema_esculentum_P016630:0.262651,EP00794_Sanderia_malayensis|EP00794_Sanderia_malayensis_P011262:0.639662):1.688750):0.412991):0.405359,((((EP00794_Sanderia_malayensis|EP00794_Sanderia_malayensis_P018079:0.306818,EP00112_Aurelia_sp_BirchAquariumsp1|EP00112_Aurelia_sp_BirchAquariumsp1_P025430:0.285020):0.092106,EP00112_Aurelia_sp_BirchAquariumsp1|EP00112_Aurelia_sp_BirchAquariumsp1_P007902:0.330428):0.207839,EP00112_Aurelia_sp_BirchAquariumsp1|EP00112_Aurelia_sp_BirchAquariumsp1_P025654:0.567656):0.526935,EP00110_Nematostella_vectensis|EP00110_Nematostella_vectensis_P017388:1.163747):0.276952):0.147427,(((EP00058_Branchiostoma_floridae|EP00058_Branchiostoma_floridae_P023669:0.307875,EP00058_Branchiostoma_floridae|EP00058_Branchiostoma_floridae_P011250:0.268641):0.612829,(EP00105_Crassostrea_gigas|EP00105_Crassostrea_gigas_P005373:0.091185,(EP00105_Crassostrea_gigas|EP00105_Crassostrea_gigas_P005368:0.132865,EP00105_Crassostrea_gigas|EP00105_Crassostrea_gigas_P036201:0.066427):0.093749):1.153990):0.178708,(((EP00067_Danio_rerio|EP00067_Danio_rerio_P051449:0.343497,(EP00064_Thunnus_orientalis|EP00064_Thunnus_orientalis_P003119:0.281999,(EP00063_Salmo_salar|EP00063_Salmo_salar_P084172:0.116353,EP00063_Salmo_salar|EP00063_Salmo_salar_P035447:0.108429):0.074997):0.193639):0.153833,(((((EP00073_Rattus_norvegicus|EP00073_Rattus_norvegicus_P026528:0.177459,EP00072_Mus_musculus|EP00072_Mus_musculus_P027072:0.027539):0.179157,(EP00074_Homo_sapiens|EP00074_Homo_sapiens_P045154:0.135174,(EP00071_Canis_lupus|EP00071_Canis_lupus_P048402:0.108142,EP00070_Physeter_catodon|EP00070_Physeter_catodon_P007668:0.091444):0.037682):0.021635):0.216533,(EP00078_Anolis_carolinensis|EP00078_Anolis_carolinensis_P006031:0.540182,(EP00076_Gallus_gallus|EP00076_Gallus_gallus_P048026:0.076614,EP00075_Anas_platyrhynchos|EP00075_Anas_platyrhynchos_P021730:0.120760):0.224124):0.083166):0.131700,EP00079_Xenopus_tropicalis|EP00079_Xenopus_tropicalis_P011390:0.580119):0.150101,(((EP00068_Latimeria_chalumnae|EP00068_Latimeria_chalumnae_P022353:0.425818,(EP00077_Pelodiscus_sinensis|EP00077_Pelodiscus_sinensis_P029142:0.161708,EP00077_Pelodiscus_sinensis|EP00077_Pelodiscus_sinensis_P035893:0.588973):0.285787):0.166386,((EP00063_Salmo_salar|EP00063_Salmo_salar_P022561:0.201987,EP00064_Thunnus_orientalis|EP00064_Thunnus_orientalis_P013485:0.300379):0.137912,EP00067_Danio_rerio|EP00067_Danio_rerio_P017931:0.390287):0.298608):0.357294,EP00068_Latimeria_chalumnae|EP00068_Latimeria_chalumnae_P018225:0.235335):0.053151):0.120868):0.273978,(EP00060_Petromyzon_marinus|EP00060_Petromyzon_marinus_P017954:0.281748,EP00060_Petromyzon_marinus|EP00060_Petromyzon_marinus_P041183:0.012867):0.687860):0.356206):0.219490):0.232410):0.097619,((((((((((((((EP00876_Tetrabaena_socialis|EP00876_Tetrabaena_socialis_P001365:2.409478,((EP00480_Reticulomyxa_filosa|EP00480_Reticulomyxa_filosa_P025644:0.642344,(EP00480_Reticulomyxa_filosa|EP00480_Reticulomyxa_filosa_P021013:0.312420,EP00480_Reticulomyxa_filosa|EP00480_Reticulomyxa_filosa_P024262:0.188849):0.168255):0.810464,(EP00480_Reticulomyxa_filosa|EP00480_Reticulomyxa_filosa_P007837:0.434044,EP00480_Reticulomyxa_filosa|EP00480_Reticulomyxa_filosa_P006249:0.719197):1.167772):0.355367):0.508034,(((EP00405_Crypthecodinium_cohnii|EP00405_Crypthecodinium_cohnii_P039486:0.149879,(EP00405_Crypthecodinium_cohnii|EP00405_Crypthecodinium_cohnii_P008646:0.045461,(EP00445_Apocalathium_hangoei|EP00445_Apocalathium_hangoei_P080817:0.000001,EP00446_Apocalathium_sp_SHHI4|EP00446_Apocalathium_sp_SHHI4_P036429:0.018402):0.907343):0.670061):0.825134,(EP00404_Azadinium_spinosum|EP00404_Azadinium_spinosum_P056438:0.000001,EP00404_Azadinium_spinosum|EP00404_Azadinium_spinosum_P001917:0.235869):0.635786):0.102382,(EP00927_Polykrikos_kofoidii|EP00927_Polykrikos_kofoidii_P050468:0.473209,(EP00421_Protoceratium_reticulatum|EP00421_Protoceratium_reticulatum_P007348:0.107753,EP00409_Alexandrium_fundyense|EP00409_Alexandrium_fundyense_P004664:0.357835):0.699174):0.370475):0.477239):0.566656,(EP00797_Seminavis_robusta|EP00797_Seminavis_robusta_P020410:1.062754,((EP01035_Chromulina_nebulosa|EP01035_Chromulina_nebulosa_P026102:0.000001,EP01036_Dinobryon_divergens|EP01036_Dinobryon_divergens_P024822:0.000001):1.065893,(EP00613_Pedinella_sp_CCMP2098|EP00613_Pedinella_sp_CCMP2098_P025737:2.387327,((EP00087_Eurytemora_affinis|EP00087_Eurytemora_affinis_P017726:0.950606,EP00111_Clytia_hemisphaerica|EP00111_Clytia_hemisphaerica_P017366:0.949996):0.148553,EP00084_Strigamia_maritima|EP00084_Strigamia_maritima_P001498:1.138440):0.263005):0.153521):0.232531):0.349235):0.193472,(((((EP00408_Alexandrium_pacificum|EP00408_Alexandrium_pacificum_P034294:0.143124,EP00408_Alexandrium_pacificum|EP00408_Alexandrium_pacificum_P007682:0.000001):0.729027,(((EP00446_Apocalathium_sp_SHHI4|EP00446_Apocalathium_sp_SHHI4_P058052:0.000001,EP00445_Apocalathium_hangoei|EP00445_Apocalathium_hangoei_P007629:0.000001):0.000001,EP00446_Apocalathium_sp_SHHI4|EP00446_Apocalathium_sp_SHHI4_P073952:0.000001):0.101448,EP00446_Apocalathium_sp_SHHI4|EP00446_Apocalathium_sp_SHHI4_P002915:0.392899):0.457727):0.173304,((EP00427_Karlodinium_veneficum|EP00427_Karlodinium_veneficum_P064852:0.000001,EP00419_Tripos_fusus|EP00419_Tripos_fusus_P001945:0.385104):0.249021,EP00427_Karlodinium_veneficum|EP00427_Karlodinium_veneficum_P032542:0.009013):0.595563):1.331199,((EP00853_Edaphochlamys_debaryana|EP00853_Edaphochlamys_debaryana_P012324:0.314095,EP00853_Edaphochlamys_debaryana|EP00853_Edaphochlamys_debaryana_P012301:0.271511):0.566349,(((((EP00876_Tetrabaena_socialis|EP00876_Tetrabaena_socialis_P012870:0.584521,EP00876_Tetrabaena_socialis|EP00876_Tetrabaena_socialis_P012892:0.469806):0.189416,(((EP00853_Edaphochlamys_debaryana|EP00853_Edaphochlamys_debaryana_P007468:0.308581,(EP00853_Edaphochlamys_debaryana|EP00853_Edaphochlamys_debaryana_P002984:0.951456,(EP00853_Edaphochlamys_debaryana|EP00853_Edaphochlamys_debaryana_P007465:0.380618,EP00853_Edaphochlamys_debaryana|EP00853_Edaphochlamys_debaryana_P007426:0.252866):0.167809):0.116057):0.082410,EP00853_Edaphochlamys_debaryana|EP00853_Edaphochlamys_debaryana_P007815:0.616899):0.139941,EP00853_Edaphochlamys_debaryana|EP00853_Edaphochlamys_debaryana_P020116:0.647480):0.337993):0.057413,((EP00852_Chlamydomonas_schloesseri|EP00852_Chlamydomonas_schloesseri_P013410:0.169246,(EP00851_Chlamydomonas_incerta|EP00851_Chlamydomonas_incerta_P014803:0.042610,EP00851_Chlamydomonas_incerta|EP00851_Chlamydomonas_incerta_P014804:0.054414):0.133706):0.340226,(EP00852_Chlamydomonas_schloesseri|EP00852_Chlamydomonas_schloesseri_P000482:0.634531,EP00852_Chlamydomonas_schloesseri|EP00852_Chlamydomonas_schloesseri_P001503:0.495210):0.190805):0.196467):0.413350,((((((EP00851_Chlamydomonas_incerta|EP00851_Chlamydomonas_incerta_P004346:0.428321,EP00852_Chlamydomonas_schloesseri|EP00852_Chlamydomonas_schloesseri_P002675:0.095569):0.035579,(EP00198_Chlamydomonas_reinhardtii|EP00198_Chlamydomonas_reinhardtii_P009795:0.000001,EP00198_Chlamydomonas_reinhardtii|EP00198_Chlamydomonas_reinhardtii_P009794:0.034572):0.181025):0.088284,((EP00852_Chlamydomonas_schloesseri|EP00852_Chlamydomonas_schloesseri_P002676:0.126362,(EP00852_Chlamydomonas_schloesseri|EP00852_Chlamydomonas_schloesseri_P002659:0.285617,EP00198_Chlamydomonas_reinhardtii|EP00198_Chlamydomonas_reinhardtii_P011331:0.382311):0.059382):0.070126,(EP00198_Chlamydomonas_reinhardtii|EP00198_Chlamydomonas_reinhardtii_P009796:0.204446,EP00851_Chlamydomonas_incerta|EP00851_Chlamydomonas_incerta_P004350:0.263340):0.137684):0.040555):0.050908,(EP00852_Chlamydomonas_schloesseri|EP00852_Chlamydomonas_schloesseri_P014612:0.309413,EP00851_Chlamydomonas_incerta|EP00851_Chlamydomonas_incerta_P011993:0.270603):0.160329):0.070672,EP00198_Chlamydomonas_reinhardtii|EP00198_Chlamydomonas_reinhardtii_P009747:0.256257):0.299606,EP00875_Gonium_pectorale|EP00875_Gonium_pectorale_P013535:0.531874):0.188638):0.127162,(EP00875_Gonium_pectorale|EP00875_Gonium_pectorale_P008015:0.000001,EP00875_Gonium_pectorale|EP00875_Gonium_pectorale_P008014:0.149396):0.534403):0.316306):0.614317):0.318966,((((((EP00929_Paragymnodinium_shiwhaense|EP00929_Paragymnodinium_shiwhaense_P092010:0.569785,((EP00411_Alexandrium_monilatum|EP00411_Alexandrium_monilatum_P123782:1.052218,EP00441_Pelagodinium_beii|EP00441_Pelagodinium_beii_P004846:0.727265):0.193201,((EP00933_Yihiella_yeosuensis|EP00933_Yihiella_yeosuensis_P043025:0.510596,EP00441_Pelagodinium_beii|EP00441_Pelagodinium_beii_P003641:0.698536):0.168050,((EP00747_Dinoflagellata_sp_TGD|EP00747_Dinoflagellata_sp_TGD_P165316:0.409753,EP00413_Alexandrium_margalefii|EP00413_Alexandrium_margalefii_P048042:0.609856):0.254206,(((EP00435_Cladocopium_sp_Y103|EP00435_Cladocopium_sp_Y103_P062440:0.176210,EP00434_Breviolum_minutum|EP00434_Breviolum_minutum_P028815:0.387943):0.588141,EP00424_Heterocapsa_rotundata|EP00424_Heterocapsa_rotundata_P006804:0.604884):0.156687,EP00403_Amphidinium_massartii|EP00403_Amphidinium_massartii_P029261:1.203239):0.120873):0.136263):0.526836):0.191467):0.257260,(((EP00404_Azadinium_spinosum|EP00404_Azadinium_spinosum_P062484:0.211230,EP00404_Azadinium_spinosum|EP00404_Azadinium_spinosum_P009647:0.189698):0.291096,(EP00931_Biecheleriopsis_adriatica|EP00931_Biecheleriopsis_adriatica_P114600:0.331802,EP00747_Dinoflagellata_sp_TGD|EP00747_Dinoflagellata_sp_TGD_P225448:0.236431):0.070743):0.507861,EP00419_Tripos_fusus|EP00419_Tripos_fusus_P058904:0.588766):0.421508):0.682312,((EP00321_Phaeocystis_globosa|EP00321_Phaeocystis_globosa_P010047:0.154728,EP00964_Phaeocystis_antarctica|EP00964_Phaeocystis_antarctica_P070830:0.167532):1.207224,(EP00294_Goniomonas_avonlea|EP00294_Goniomonas_avonlea_P009785:0.420991,EP00294_Goniomonas_avonlea|EP00294_Goniomonas_avonlea_P006753:0.410529):0.631458):0.584478):0.645832,((EP00052_Salpingoeca_macrocollata|EP00052_Salpingoeca_macrocollata_P034836:0.474847,EP00040_Diaphanoeca_grandis|EP00040_Diaphanoeca_grandis_P044657:0.579942):0.099347,(EP00039_Didymoeca_costata|EP00039_Didymoeca_costata_P007383:0.115305,EP00039_Didymoeca_costata|EP00039_Didymoeca_costata_P026079:0.420270):0.541426):1.057570):0.195122,(((((EP00110_Nematostella_vectensis|EP00110_Nematostella_vectensis_P018014:1.034179,((EP00058_Branchiostoma_floridae|EP00058_Branchiostoma_floridae_P014850:0.421426,EP00058_Branchiostoma_floridae|EP00058_Branchiostoma_floridae_P014851:0.200181):0.201584,EP00058_Branchiostoma_floridae|EP00058_Branchiostoma_floridae_P014853:0.585250):0.578512):0.161207,(EP00104_Lingula_anatina|EP00104_Lingula_anatina_P005633:0.338354,(EP00104_Lingula_anatina|EP00104_Lingula_anatina_P025713:0.133523,EP00104_Lingula_anatina|EP00104_Lingula_anatina_P011138:0.121485):0.162757):0.528254):0.155828,(EP00058_Branchiostoma_floridae|EP00058_Branchiostoma_floridae_P016288:0.970949,((EP00061_Rhincodon_typus|EP00061_Rhincodon_typus_P009273:0.476221,(EP00062_Callorhinchus_milii|EP00062_Callorhinchus_milii_P016408:0.560897,(((EP00077_Pelodiscus_sinensis|EP00077_Pelodiscus_sinensis_P019879:0.562689,((EP00074_Homo_sapiens|EP00074_Homo_sapiens_P096422:0.155576,(EP00072_Mus_musculus|EP00072_Mus_musculus_P024524:0.047749,(EP00073_Rattus_norvegicus|EP00073_Rattus_norvegicus_P002078:0.043323,(((EP00072_Mus_musculus|EP00072_Mus_musculus_P024525:0.127206,EP00073_Rattus_norvegicus|EP00073_Rattus_norvegicus_P002227:0.196099):0.206737,(EP00074_Homo_sapiens|EP00074_Homo_sapiens_P032301:0.209583,(EP00070_Physeter_catodon|EP00070_Physeter_catodon_P002282:0.107179,EP00071_Canis_lupus|EP00071_Canis_lupus_P000734:0.136844):0.039344):0.109193):0.364404,(EP00074_Homo_sapiens|EP00074_Homo_sapiens_P052382:0.029145,EP00071_Canis_lupus|EP00071_Canis_lupus_P000691:0.107428):0.099453):0.047310):0.248607):0.047331):0.211827,((((EP00072_Mus_musculus|EP00072_Mus_musculus_P016410:0.047850,EP00072_Mus_musculus|EP00072_Mus_musculus_P051728:0.034642):0.055391,((EP00073_Rattus_norvegicus|EP00073_Rattus_norvegicus_P016444:0.007735,EP00073_Rattus_norvegicus|EP00073_Rattus_norvegicus_P029385:0.000001):0.034770,(EP00073_Rattus_norvegicus|EP00073_Rattus_norvegicus_P016562:0.291560,(((EP00072_Mus_musculus|EP00072_Mus_musculus_P024505:0.047761,EP00072_Mus_musculus|EP00072_Mus_musculus_P051571:0.116193):0.315205,EP00073_Rattus_norvegicus|EP00073_Rattus_norvegicus_P029401:0.150667):0.132383,EP00073_Rattus_norvegicus|EP00073_Rattus_norvegicus_P002193:0.030634):0.014324):0.026496):0.037308):0.241870,EP00074_Homo_sapiens|EP00074_Homo_sapiens_P021650:0.111230):0.034795,(EP00071_Canis_lupus|EP00071_Canis_lupus_P013463:0.141941,(EP00070_Physeter_catodon|EP00070_Physeter_catodon_P002283:0.018267,(EP00070_Physeter_catodon|EP00070_Physeter_catodon_P017537:0.014341,EP00069_Balaena_mysticetus|EP00069_Balaena_mysticetus_P021308:0.361572):0.136474):0.097502):0.042779):0.306142):0.040952):0.090062,EP00077_Pelodiscus_sinensis|EP00077_Pelodiscus_sinensis_P003497:0.367332):0.124080,(EP00068_Latimeria_chalumnae|EP00068_Latimeria_chalumnae_P022005:0.256416,((EP00076_Gallus_gallus|EP00076_Gallus_gallus_P005875:0.000001,EP00076_Gallus_gallus|EP00076_Gallus_gallus_P025804:0.007672):0.375206,(((EP00071_Canis_lupus|EP00071_Canis_lupus_P001291:0.065288,((EP00070_Physeter_catodon|EP00070_Physeter_catodon_P002891:0.039506,EP00069_Balaena_mysticetus|EP00069_Balaena_mysticetus_P007897:0.141136):0.259572,((EP00073_Rattus_norvegicus|EP00073_Rattus_norvegicus_P051449:0.067743,(EP00072_Mus_musculus|EP00072_Mus_musculus_P024511:0.009235,EP00072_Mus_musculus|EP00072_Mus_musculus_P051705:0.000001):0.050834):0.162279,(EP00074_Homo_sapiens|EP00074_Homo_sapiens_P097014:0.000001,EP00074_Homo_sapiens|EP00074_Homo_sapiens_P013885:0.000001):0.104516):0.056498):0.091392):0.431924,((EP00073_Rattus_norvegicus|EP00073_Rattus_norvegicus_P039617:0.000001,EP00073_Rattus_norvegicus|EP00073_Rattus_norvegicus_P002195:0.000001):0.350437,EP00071_Canis_lupus|EP00071_Canis_lupus_P000693:0.211960):0.138669):0.210376,EP00078_Anolis_carolinensis|EP00078_Anolis_carolinensis_P010097:0.497578):0.100745):0.199433):0.103450):0.163544):0.132690):0.598434,(EP00107_Lottia_gigantea|EP00107_Lottia_gigantea_P013072:0.456367,EP00107_Lottia_gigantea|EP00107_Lottia_gigantea_P010854:0.657627):0.847755):0.059733):0.211135):0.109638,((((((EP00068_Latimeria_chalumnae|EP00068_Latimeria_chalumnae_P033530:0.000001,EP00068_Latimeria_chalumnae|EP00068_Latimeria_chalumnae_P033531:0.000001):0.023511,(EP00068_Latimeria_chalumnae|EP00068_Latimeria_chalumnae_P017254:0.000001,EP00068_Latimeria_chalumnae|EP00068_Latimeria_chalumnae_P033529:0.000001):0.935584):0.270240,EP00062_Callorhinchus_milii|EP00062_Callorhinchus_milii_P008587:0.197893):0.191451,(EP00077_Pelodiscus_sinensis|EP00077_Pelodiscus_sinensis_P035871:0.000001,EP00077_Pelodiscus_sinensis|EP00077_Pelodiscus_sinensis_P035872:0.000001):0.294552):0.451051,EP00059_Ciona_intestinalis|EP00059_Ciona_intestinalis_P013682:0.486295):0.531953,((EP00105_Crassostrea_gigas|EP00105_Crassostrea_gigas_P033112:0.206569,(EP00105_Crassostrea_gigas|EP00105_Crassostrea_gigas_P040572:0.313814,EP00105_Crassostrea_gigas|EP00105_Crassostrea_gigas_P021909:0.253567):0.077645):0.134983,EP00105_Crassostrea_gigas|EP00105_Crassostrea_gigas_P016502:0.319033):0.463820):0.103416):0.516129,((((EP00628_Pelagophyceae_sp_CCMP2097|EP00628_Pelagophyceae_sp_CCMP2097_P030588:1.770243,EP01122_Echinamoeba_exundans|EP01122_Echinamoeba_exundans_P003352:1.062813):0.152325,(EP00008_Paramoeba_atlantica|EP00008_Paramoeba_atlantica_P002639:1.156744,(((EP00731_Ephydatia_muelleri|EP00731_Ephydatia_muelleri_P009722:0.103140,EP00731_Ephydatia_muelleri|EP00731_Ephydatia_muelleri_P009183:0.160936):0.015310,(((EP00731_Ephydatia_muelleri|EP00731_Ephydatia_muelleri_P023726:0.019117,EP00731_Ephydatia_muelleri|EP00731_Ephydatia_muelleri_P022821:0.057740):0.000001,((EP00731_Ephydatia_muelleri|EP00731_Ephydatia_muelleri_P023722:0.019122,EP00731_Ephydatia_muelleri|EP00731_Ephydatia_muelleri_P015591:0.019214):0.019158,EP00731_Ephydatia_muelleri|EP00731_Ephydatia_muelleri_P015606:0.000001):0.009583):0.009115,EP00731_Ephydatia_muelleri|EP00731_Ephydatia_muelleri_P022819:0.019801):0.047446):1.395309,(((EP00592_Proboscia_alata|EP00592_Proboscia_alata_P000251:0.676485,(EP00797_Seminavis_robusta|EP00797_Seminavis_robusta_P000684:0.439332,EP00797_Seminavis_robusta|EP00797_Seminavis_robusta_P000682:0.166213):0.209581):0.060394,EP00562_Extubocellulus_spinifer|EP00562_Extubocellulus_spinifer_P019176:0.280076):0.182990,EP00546_Thalassionema_frauenfeldii|EP00546_Thalassionema_frauenfeldii_P021539:0.851009):0.387436):0.105437):0.517887):0.072173,(((EP00747_Dinoflagellata_sp_TGD|EP00747_Dinoflagellata_sp_TGD_P039341:0.639815,(EP00973_Karenia_brevis|EP00973_Karenia_brevis_P094891:0.862954,EP00930_Biecheleria_cincta|EP00930_Biecheleria_cincta_P078420:0.526080):0.272933):0.328793,EP00746_Dinoflagellata_sp_MGD|EP00746_Dinoflagellata_sp_MGD_P116506:1.380729):0.569187,(EP00406_Dinophysis_acuminata|EP00406_Dinophysis_acuminata_P040250:1.510781,EP00928_Gymnodinium_smaydae|EP00928_Gymnodinium_smaydae_P083289:0.787680):0.307354):0.347435):0.214013,((((EP00012_Vannella_robusta|EP00012_Vannella_robusta_P012503:0.000001,EP00012_Vannella_robusta|EP00012_Vannella_robusta_P003249:0.000001):1.494868,((EP00177_Eucheuma_denticulatum|EP00177_Eucheuma_denticulatum_P001367:0.557524,EP00172_Hildenbrandia_rubra|EP00172_Hildenbrandia_rubra_P001253:0.728234):0.658300,EP00737_Agarophyton_chilense|EP00737_Agarophyton_chilense_P001669:0.470392):0.719385):0.232044,EP01103_Thecamoeba_quadrilineata|EP01103_Thecamoeba_quadrilineata_P008167:1.063856):0.310507,((EP01116_Phalansterium_solitarium|EP01116_Phalansterium_solitarium_P023781:1.049986,EP01116_Phalansterium_solitarium|EP01116_Phalansterium_solitarium_P002589:0.982190):0.170555,(EP00027_Filamoeba_sp_ATCC50430|EP00027_Filamoeba_sp_ATCC50430_P008942:0.589038,(((EP01133_Synstelium_polycarpum|EP01133_Synstelium_polycarpum_P009118:0.222040,EP01133_Synstelium_polycarpum|EP01133_Synstelium_polycarpum_P009132:0.262136):0.320135,(EP01109_Acytostelium_subglobosum|EP01109_Acytostelium_subglobosum_P005678:1.242535,EP01109_Acytostelium_subglobosum|EP01109_Acytostelium_subglobosum_P003053:0.160566):0.285058):0.232771,EP00027_Filamoeba_sp_ATCC50430|EP00027_Filamoeba_sp_ATCC50430_P000424:0.563331):0.317556):0.271201):0.142869):0.238137):0.160106):0.069645):0.056070,(((((EP00731_Ephydatia_muelleri|EP00731_Ephydatia_muelleri_P023190:0.682862,((EP00731_Ephydatia_muelleri|EP00731_Ephydatia_muelleri_P003163:0.273235,EP00731_Ephydatia_muelleri|EP00731_Ephydatia_muelleri_P004320:0.481710):0.576615,(EP00731_Ephydatia_muelleri|EP00731_Ephydatia_muelleri_P000811:0.010879,EP00731_Ephydatia_muelleri|EP00731_Ephydatia_muelleri_P000640:0.005298):0.549624):0.170143):0.105085,(EP00119_Amphimedon_queenslandica|EP00119_Amphimedon_queenslandica_P010744:0.000001,EP00119_Amphimedon_queenslandica|EP00119_Amphimedon_queenslandica_P010745:0.069695):0.531672):0.289074,(EP00119_Amphimedon_queenslandica|EP00119_Amphimedon_queenslandica_P008248:0.442631,EP00119_Amphimedon_queenslandica|EP00119_Amphimedon_queenslandica_P008249:0.249295):0.711844):0.322430,(EP00059_Ciona_intestinalis|EP00059_Ciona_intestinalis_P016057:1.167404,EP00118_Oscarella_pearsei|EP00118_Oscarella_pearsei_P004482:0.685698):0.334835):0.304877,((((EP00953_Heterococcus_sp_UTEXZZ885|EP00953_Heterococcus_sp_UTEXZZ885_P009714:0.313869,EP00953_Heterococcus_sp_UTEXZZ885|EP00953_Heterococcus_sp_UTEXZZ885_P009717:0.455371):1.149019,(EP00069_Balaena_mysticetus|EP00069_Balaena_mysticetus_P021206:0.254625,(EP00088_Acartia_fossae|EP00088_Acartia_fossae_P004571:0.000001,EP00088_Acartia_fossae|EP00088_Acartia_fossae_P004569:0.000001):0.423263):1.886790):0.190509,(((((EP00930_Biecheleria_cincta|EP00930_Biecheleria_cincta_P003431:0.497589,(EP00440_Ansanella_granifera|EP00440_Ansanella_granifera_P067281:0.210051,EP00931_Biecheleriopsis_adriatica|EP00931_Biecheleriopsis_adriatica_P117275:0.322297):0.100644):0.139625,((((((EP00403_Amphidinium_massartii|EP00403_Amphidinium_massartii_P002700:0.000001,EP00403_Amphidinium_massartii|EP00403_Amphidinium_massartii_P038593:0.000001):1.041955,(EP00448_Togula_jolla|EP00448_Togula_jolla_P017565:0.390221,(EP00420_Gonyaulax_spinifera|EP00420_Gonyaulax_spinifera_P010832:0.144012,(((EP00419_Tripos_fusus|EP00419_Tripos_fusus_P078562:0.072536,EP00419_Tripos_fusus|EP00419_Tripos_fusus_P042993:0.053247):0.090166,(((EP00408_Alexandrium_pacificum|EP00408_Alexandrium_pacificum_P043300:0.173667,EP00411_Alexandrium_monilatum|EP00411_Alexandrium_monilatum_P114082:0.169558):0.029941,EP00416_Gambierdiscus_australes|EP00416_Gambierdiscus_australes_P028737:0.262824):0.029841,EP00418_Pyrodinium_bahamense|EP00418_Pyrodinium_bahamense_P008158:0.228881):0.024543):0.011139,(EP00421_Protoceratium_reticulatum|EP00421_Protoceratium_reticulatum_P051556:0.000001,EP00421_Protoceratium_reticulatum|EP00421_Protoceratium_reticulatum_P059253:0.000001):0.420163):0.013558):0.016800):0.087383):0.044456,(((EP00406_Dinophysis_acuminata|EP00406_Dinophysis_acuminata_P002734:0.025851,EP00406_Dinophysis_acuminata|EP00406_Dinophysis_acuminata_P015985:0.000001):0.514968,(((EP00443_Scrippsiella_acuminata|EP00443_Scrippsiella_acuminata_P129999:0.000001,EP00443_Scrippsiella_acuminata|EP00443_Scrippsiella_acuminata_P015055:0.000001):0.000001,EP00443_Scrippsiella_acuminata|EP00443_Scrippsiella_acuminata_P059271:0.000001):0.322595,EP00429_Kryptoperidinium_foliaceum|EP00429_Kryptoperidinium_foliaceum_P092257:0.397851):0.147727):0.049151,(EP00401_Gymnodinium_catenatum|EP00401_Gymnodinium_catenatum_P016965:0.466251,(EP00927_Polykrikos_kofoidii|EP00927_Polykrikos_kofoidii_P049628:0.311878,(EP00929_Paragymnodinium_shiwhaense|EP00929_Paragymnodinium_shiwhaense_P059638:0.000001,EP00929_Paragymnodinium_shiwhaense|EP00929_Paragymnodinium_shiwhaense_P059639:0.000001):0.461800):0.121346):0.108356):0.022301):0.050816,(EP00450_Noctiluca_scintillans|EP00450_Noctiluca_scintillans_P009741:0.497732,EP00427_Karlodinium_veneficum|EP00427_Karlodinium_veneficum_P031374:0.190241):0.091699):0.037124,EP00746_Dinoflagellata_sp_MGD|EP00746_Dinoflagellata_sp_MGD_P012848:0.279510):0.039302,EP00425_Heterocapsa_triquetra|EP00425_Heterocapsa_triquetra_P008171:0.295530):0.062207):0.391843,((EP00451_Oxyrrhis_marina|EP00451_Oxyrrhis_marina_P022373:0.596899,((EP00406_Dinophysis_acuminata|EP00406_Dinophysis_acuminata_P037888:0.245773,EP00406_Dinophysis_acuminata|EP00406_Dinophysis_acuminata_P080232:0.036041):0.735815,EP00746_Dinoflagellata_sp_MGD|EP00746_Dinoflagellata_sp_MGD_P064408:0.624868):0.159611):0.093197,EP00390_Vitrella_brassicaformis|EP00390_Vitrella_brassicaformis_P012849:0.661198):0.129886):0.093690,((EP01067_Filipodium_phascolosomae|EP01067_Filipodium_phascolosomae_P000880:0.000001,(EP01067_Filipodium_phascolosomae|EP01067_Filipodium_phascolosomae_P000879:0.000001,EP01067_Filipodium_phascolosomae|EP01067_Filipodium_phascolosomae_P000881:0.000001):0.000001):0.000001,EP01067_Filipodium_phascolosomae|EP01067_Filipodium_phascolosomae_P000878:0.000001):1.277208):0.381733,(((((((EP00933_Yihiella_yeosuensis|EP00933_Yihiella_yeosuensis_P005046:0.817622,(EP00441_Pelagodinium_beii|EP00441_Pelagodinium_beii_P037695:0.323942,EP00931_Biecheleriopsis_adriatica|EP00931_Biecheleriopsis_adriatica_P033057:0.309394):0.075426):0.050344,EP00440_Ansanella_granifera|EP00440_Ansanella_granifera_P048886:0.221969):0.076703,(EP00930_Biecheleria_cincta|EP00930_Biecheleria_cincta_P073219:0.513119,((EP00437_Effrenium_voratum|EP00437_Effrenium_voratum_P023433:0.618909,(EP00434_Breviolum_minutum|EP00434_Breviolum_minutum_P009106:0.159407,(EP00435_Cladocopium_sp_Y103|EP00435_Cladocopium_sp_Y103_P015531:0.000001,EP00435_Cladocopium_sp_Y103|EP00435_Cladocopium_sp_Y103_P013133:0.008519):0.136076):0.348031):0.152192,EP00439_Symbiodinium_sp_Y106|EP00439_Symbiodinium_sp_Y106_P058929:0.523358):0.263665):0.094325):0.197365,((EP00449_Zooxanthella_nutricula|EP00449_Zooxanthella_nutricula_P036356:0.594331,(((((((((EP00439_Symbiodinium_sp_Y106|EP00439_Symbiodinium_sp_Y106_P028892:0.530613,(EP00434_Breviolum_minutum|EP00434_Breviolum_minutum_P031403:0.275980,EP00490_Sorites_sp_Unknown|EP00490_Sorites_sp_Unknown_P005919:0.189349):0.351451):0.138345,(EP00441_Pelagodinium_beii|EP00441_Pelagodinium_beii_P015327:0.237186,(EP00931_Biecheleriopsis_adriatica|EP00931_Biecheleriopsis_adriatica_P121593:0.392352,EP00440_Ansanella_granifera|EP00440_Ansanella_granifera_P023599:0.369288):0.038257):0.127361):0.139573,(EP00933_Yihiella_yeosuensis|EP00933_Yihiella_yeosuensis_P044805:0.275465,EP00933_Yihiella_yeosuensis|EP00933_Yihiella_yeosuensis_P059028:0.493831):0.372827):0.211648,(EP00419_Tripos_fusus|EP00419_Tripos_fusus_P061962:0.000001,EP00419_Tripos_fusus|EP00419_Tripos_fusus_P009568:0.009246):1.837630):0.174286,(EP00421_Protoceratium_reticulatum|EP00421_Protoceratium_reticulatum_P012608:0.000001,EP00421_Protoceratium_reticulatum|EP00421_Protoceratium_reticulatum_P040258:0.008838):0.647363):0.130880,EP00416_Gambierdiscus_australes|EP00416_Gambierdiscus_australes_P020151:0.610422):0.091004,((EP00418_Pyrodinium_bahamense|EP00418_Pyrodinium_bahamense_P031051:0.014713,EP00418_Pyrodinium_bahamense|EP00418_Pyrodinium_bahamense_P046266:0.021122):0.309876,(EP00408_Alexandrium_pacificum|EP00408_Alexandrium_pacificum_P005533:0.402809,(EP00411_Alexandrium_monilatum|EP00411_Alexandrium_monilatum_P087902:0.000001,EP00411_Alexandrium_monilatum|EP00411_Alexandrium_monilatum_P082747:0.375947):0.192105):0.333164):0.112561):0.113062,EP00404_Azadinium_spinosum|EP00404_Azadinium_spinosum_P030923:0.593873):0.076676,(((((EP00429_Kryptoperidinium_foliaceum|EP00429_Kryptoperidinium_foliaceum_P133957:0.142397,EP00429_Kryptoperidinium_foliaceum|EP00429_Kryptoperidinium_foliaceum_P024110:0.207734):0.231604,(EP00428_Durinskia_dybowskii|EP00428_Durinskia_dybowskii_P024025:0.495062,EP00428_Durinskia_dybowskii|EP00428_Durinskia_dybowskii_P031765:0.216897):0.316291):0.124223,EP00443_Scrippsiella_acuminata|EP00443_Scrippsiella_acuminata_P043929:0.490910):0.035385,(EP00449_Zooxanthella_nutricula|EP00449_Zooxanthella_nutricula_P010913:0.673984,(EP00405_Crypthecodinium_cohnii|EP00405_Crypthecodinium_cohnii_P018004:0.908762,(((EP00444_Apocalathium_aciculiferum|EP00444_Apocalathium_aciculiferum_P052857:0.049673,EP00446_Apocalathium_sp_SHHI4|EP00446_Apocalathium_sp_SHHI4_P008694:0.000001):0.242053,EP00932_Pfiesteria_piscicida|EP00932_Pfiesteria_piscicida_P006936:0.443822):0.064578,EP00932_Pfiesteria_piscicida|EP00932_Pfiesteria_piscicida_P022898:0.585362):0.052558):0.095284):0.049592):0.329265,((EP00928_Gymnodinium_smaydae|EP00928_Gymnodinium_smaydae_P022610:0.353383,EP00928_Gymnodinium_smaydae|EP00928_Gymnodinium_smaydae_P072259:0.399390):0.175544,(EP00927_Polykrikos_kofoidii|EP00927_Polykrikos_kofoidii_P048045:0.075049,(EP00927_Polykrikos_kofoidii|EP00927_Polykrikos_kofoidii_P048046:0.176301,(EP00927_Polykrikos_kofoidii|EP00927_Polykrikos_kofoidii_P048044:0.136913,EP00927_Polykrikos_kofoidii|EP00927_Polykrikos_kofoidii_P048043:0.212267):0.041992):0.063527):0.462628):0.311837):0.127462):0.178208):0.114528,(((EP00408_Alexandrium_pacificum|EP00408_Alexandrium_pacificum_P005785:0.106229,(EP00408_Alexandrium_pacificum|EP00408_Alexandrium_pacificum_P014811:0.027497,EP00408_Alexandrium_pacificum|EP00408_Alexandrium_pacificum_P008438:0.032638):0.083235):0.109996,(EP00421_Protoceratium_reticulatum|EP00421_Protoceratium_reticulatum_P018842:0.394521,(EP00450_Noctiluca_scintillans|EP00450_Noctiluca_scintillans_P028837:0.706421,(EP00411_Alexandrium_monilatum|EP00411_Alexandrium_monilatum_P085652:0.084912,(EP00418_Pyrodinium_bahamense|EP00418_Pyrodinium_bahamense_P079041:0.123314,(((EP00425_Heterocapsa_triquetra|EP00425_Heterocapsa_triquetra_P046825:0.859207,EP00406_Dinophysis_acuminata|EP00406_Dinophysis_acuminata_P058586:0.304840):0.190755,EP00416_Gambierdiscus_australes|EP00416_Gambierdiscus_australes_P045839:0.177087):0.035648,(EP00419_Tripos_fusus|EP00419_Tripos_fusus_P012753:0.278951,EP00419_Tripos_fusus|EP00419_Tripos_fusus_P044213:0.168421):0.061601):0.050634):0.039273):0.055578):0.031802):0.031155):0.049905,(((EP00413_Alexandrium_margalefii|EP00413_Alexandrium_margalefii_P006178:0.369106,((EP00444_Apocalathium_aciculiferum|EP00444_Apocalathium_aciculiferum_P049216:0.008107,EP00446_Apocalathium_sp_SHHI4|EP00446_Apocalathium_sp_SHHI4_P013225:0.000001):0.343610,(EP00443_Scrippsiella_acuminata|EP00443_Scrippsiella_acuminata_P130545:0.222167,(((EP00428_Durinskia_dybowskii|EP00428_Durinskia_dybowskii_P018083:0.048364,EP00428_Durinskia_dybowskii|EP00428_Durinskia_dybowskii_P065988:0.244660):0.296794,EP00428_Durinskia_dybowskii|EP00428_Durinskia_dybowskii_P048683:0.341100):0.086253,(EP00429_Kryptoperidinium_foliaceum|EP00429_Kryptoperidinium_foliaceum_P074058:0.118861,EP00429_Kryptoperidinium_foliaceum|EP00429_Kryptoperidinium_foliaceum_P061561:0.172637):0.302253):0.108650):0.051843):0.032382):0.054498,(EP00416_Gambierdiscus_australes|EP00416_Gambierdiscus_australes_P037723:0.529988,EP00401_Gymnodinium_catenatum|EP00401_Gymnodinium_catenatum_P015945:0.565339):0.114344):0.017225,(EP00427_Karlodinium_veneficum|EP00427_Karlodinium_veneficum_P008020:0.535999,((EP00747_Dinoflagellata_sp_TGD|EP00747_Dinoflagellata_sp_TGD_P130435:0.156264,(EP00747_Dinoflagellata_sp_TGD|EP00747_Dinoflagellata_sp_TGD_P085959:0.013777,(EP00747_Dinoflagellata_sp_TGD|EP00747_Dinoflagellata_sp_TGD_P085965:0.000001,EP00747_Dinoflagellata_sp_TGD|EP00747_Dinoflagellata_sp_TGD_P085964:0.000001):0.295392):0.213723):0.066505,((EP00747_Dinoflagellata_sp_TGD|EP00747_Dinoflagellata_sp_TGD_P182999:0.164992,EP00747_Dinoflagellata_sp_TGD|EP00747_Dinoflagellata_sp_TGD_P130433:0.170433):0.058100,EP00747_Dinoflagellata_sp_TGD|EP00747_Dinoflagellata_sp_TGD_P085966:0.405615):0.063151):0.317018):0.079564):0.034267):0.067466):0.118650):0.088386,((((EP00746_Dinoflagellata_sp_MGD|EP00746_Dinoflagellata_sp_MGD_P161442:0.302231,EP00746_Dinoflagellata_sp_MGD|EP00746_Dinoflagellata_sp_MGD_P164539:0.418714):0.177781,(EP00746_Dinoflagellata_sp_MGD|EP00746_Dinoflagellata_sp_MGD_P072361:0.252127,EP00746_Dinoflagellata_sp_MGD|EP00746_Dinoflagellata_sp_MGD_P151255:0.233161):0.069637):0.140020,(EP00397_Hematodinium_sp_SG2012|EP00397_Hematodinium_sp_SG2012_P023789:0.007990,(EP00397_Hematodinium_sp_SG2012|EP00397_Hematodinium_sp_SG2012_P021725:0.000001,EP00397_Hematodinium_sp_SG2012|EP00397_Hematodinium_sp_SG2012_P019166:0.000001):0.000001):0.862300):0.038380,EP00927_Polykrikos_kofoidii|EP00927_Polykrikos_kofoidii_P072635:0.914698):0.078365):0.224892,(EP01067_Filipodium_phascolosomae|EP01067_Filipodium_phascolosomae_P007222:0.661311,EP01066_Platyproteum_vivax|EP01066_Platyproteum_vivax_P017001:0.478061):0.311106):0.207631,EP00919_Chromeraceae_sp_WS2016|EP00919_Chromeraceae_sp_WS2016_P062133:1.307587):0.170120):0.317157):0.212513,((((((EP00053_Salpingoeca_punica|EP00053_Salpingoeca_punica_P025313:0.550385,(EP00053_Salpingoeca_punica|EP00053_Salpingoeca_punica_P014516:0.026252,EP00053_Salpingoeca_punica|EP00053_Salpingoeca_punica_P014515:0.034080):0.326042):0.484669,(EP00049_Salpingoeca_infusionum|EP00049_Salpingoeca_infusionum_P012186:0.692045,EP00049_Salpingoeca_infusionum|EP00049_Salpingoeca_infusionum_P013503:0.571150):0.370734):0.168358,(EP00051_Salpingoeca_urceolata|EP00051_Salpingoeca_urceolata_P013617:0.512147,(EP00035_Acanthoeca_spectabilis|EP00035_Acanthoeca_spectabilis_P030639:0.431211,(EP00046_Monosiga_brevicollis|EP00046_Monosiga_brevicollis_P008832:0.560639,(EP00041_Stephanoeca_diplocostata|EP00041_Stephanoeca_diplocostata_P004918:1.233763,EP00056_Hartaetosiga_gracilis|EP00056_Hartaetosiga_gracilis_P005419:0.414424):0.201008):0.144470):0.079626):0.059614):0.163464,EP00050_Salpingoeca_kvevrii|EP00050_Salpingoeca_kvevrii_P021620:1.185633):0.105505,(EP00054_Salpingoeca_dolichothecata|EP00054_Salpingoeca_dolichothecata_P004300:0.477371,EP00055_Hartaetosiga_balthica|EP00055_Hartaetosiga_balthica_P015224:0.586762):0.818412):0.155548,((EP00045_Choanoeca_perplexa|EP00045_Choanoeca_perplexa_P010425:0.618626,EP00045_Choanoeca_perplexa|EP00045_Choanoeca_perplexa_P015105:0.499317):0.457643,EP00730_Choanoeca_flexa|EP00730_Choanoeca_flexa_P014647:0.804528):0.414267):0.201737):0.122470):0.161652):0.294809):0.145044):0.299113,(((EP00418_Pyrodinium_bahamense|EP00418_Pyrodinium_bahamense_P006193:0.347179,EP00450_Noctiluca_scintillans|EP00450_Noctiluca_scintillans_P024211:0.023501):1.765937,EP00908_Phaeocystis_cordata|EP00908_Phaeocystis_cordata_P023931:1.657371):0.536498,EP00775_Hariotina_reticulata|EP00775_Hariotina_reticulata_P011640:1.473968):0.730211):0.564783,(((((EP10057_Bacteria_all|2689674149:0.729537,((EP10057_Bacteria_all|2658336586:0.011389,EP10057_Bacteria_all|CDNTase016_C02_Bacteroidesuniformis:0.032648):0.403058,((EP10057_Bacteria_all|2744568305:0.525015,EP10057_Bacteria_all|2602096539:0.538315):0.173688,EP10057_Bacteria_all|2588209832:0.872475):0.038039):0.150112):0.144418,EP10057_Bacteria_all|2729925230:0.575207):0.365736,EP10057_Bacteria_all|2629815112:0.428521):0.204429,(((EP10057_Bacteria_all|2509846773:0.488631,(EP10057_Bacteria_all|2627262691:0.508563,EP10057_Bacteria_all|2561483466:0.538225):0.154151):0.089390,(EP10057_Bacteria_all|2624388833:0.571720,EP10057_Bacteria_all|2711199727:0.724179):0.183994):0.391073,((EP10057_Bacteria_all|2648069034.Ga0098740_11838:0.842522,EP10057_Bacteria_all|2741407374.Ga0197642_105620:0.914258):0.150751,EP10057_Bacteria_all|2502842540:1.253305):0.073972):0.326576):0.205898,(EP10057_Bacteria_all|2725414102:0.638006,((((EP10057_Bacteria_all|2642765140.Ga0101406_108184:0.541659,(EP10057_Bacteria_all|2724711181:0.763607,EP10057_Bacteria_all|2654596540.Ga0105771_106120:0.572248):0.116779):0.053604,((EP10057_Bacteria_all|2648105988.Ga0072994_11423:0.404500,EP10057_Bacteria_all|CDNTase017_C03_Sphingobiumyanoikuyae:0.387484):0.198423,EP10057_Bacteria_all|2622721278.Ga0070218_1493:0.465179):0.201151):0.169384,((EP10057_Bacteria_all|2583023642:1.116334,EP10057_Bacteria_all|2729657859:0.653387):0.213918,(EP10057_Bacteria_all|2712863867.Ga0156177_10418:0.518304,EP10057_Bacteria_all|2718512047.Ga0171569_13214:0.559136):0.132915):0.115246):0.159526,EP10057_Bacteria_all|2639247792:0.733436):0.200384):0.412262):0.538823):0.159146,((((EP10057_Bacteria_all|2639246491:1.032842,EP10057_Bacteria_all|2628088268.Ga0079935_101454:1.033412):0.773744,EP10057_Bacteria_all|2655139946:0.903726):0.177962,(EP10057_Bacteria_all|CDNTase020_C01_Salmonellaenterica:0.356585,((EP10057_Bacteria_all|CDNTase019_C01_Escherichiacoli:0.119057,EP10057_Bacteria_all|2701236051:0.164986):0.227412,(EP01136_Pigoraptor_vietnamica|EP01136_Pigoraptor_vietnamica_P038038:0.371215,EP01037_Dinobryon_pediforme|EP01037_Dinobryon_pediforme_P009504:0.209738):0.149809):0.238281):0.917224):0.203234,(EP10057_Bacteria_all|2653237920:0.955552,((((EP10057_Bacteria_all|2730470228:0.485356,EP00581_Thalassiosira_minuscula|EP00581_Thalassiosira_minuscula_P021891:0.153136):0.134270,EP01034_Spumella_vulgaris|EP01034_Spumella_vulgaris_P005652:0.096798):0.185243,EP10057_Bacteria_all|CDNTase018_C01_Escherichiacoli:0.009122):0.618958,EP10057_Bacteria_all|2517350415:0.938792):0.470437):0.162521):0.395446):0.267232,((EP10057_Bacteria_all|2527247849:1.464607,(((EP10057_Bacteria_all|2574551323:1.624441,((EP10057_Bacteria_all|2646560244:0.619781,EP10057_Bacteria_all|2727833656:0.611329):0.258307,(EP10057_Bacteria_all|2626638121:0.930325,EP10057_Bacteria_all|2737625844:0.765972):0.658786):0.541740):0.138922,((((EP10057_Bacteria_all|2639994572:0.476564,EP10057_Bacteria_all|2724297812:0.452368):0.201935,EP10057_Bacteria_all|2753625828:0.627534):0.157321,(EP10057_Bacteria_all|2513187376.NitalDRAFT_1084:0.733987,EP10057_Bacteria_all|2645062846.Ga0102370_1353:0.401071):0.098183):0.212327,EP10057_Bacteria_all|2585681274.JD83DRAFT_00395:0.592397):0.768706):0.364219,((((EP00162_Nutomonas_longa|EP00162_Nutomonas_longa_P013100:0.145162,EP00162_Nutomonas_longa|EP00162_Nutomonas_longa_P013101:0.264522):1.790589,(((EP00019_Armaparvus_languidus|EP00019_Armaparvus_languidus_P011440:0.000001,EP00019_Armaparvus_languidus|EP00019_Armaparvus_languidus_P003527:0.000001):1.830345,EP00055_Hartaetosiga_balthica|EP00055_Hartaetosiga_balthica_P003277:0.606848):0.232894,((EP00053_Salpingoeca_punica|EP00053_Salpingoeca_punica_P002810:0.322044,EP00053_Salpingoeca_punica|EP00053_Salpingoeca_punica_P002811:0.226745):0.986927,((EP00007_Cunea_sp_BSH02190019|EP00007_Cunea_sp_BSH02190019_P010115:1.349095,(EP00019_Armaparvus_languidus|EP00019_Armaparvus_languidus_P012564:1.203448,(EP00019_Armaparvus_languidus|EP00019_Armaparvus_languidus_P012686:1.030663,(EP00007_Cunea_sp_BSH02190019|EP00007_Cunea_sp_BSH02190019_P001167:1.385573,EP00019_Armaparvus_languidus|EP00019_Armaparvus_languidus_P005138:0.401611):0.114381):0.157051):0.183739):0.134479,(EP00118_Oscarella_pearsei|EP00118_Oscarella_pearsei_P005220:0.843812,EP00118_Oscarella_pearsei|EP00118_Oscarella_pearsei_P025570:0.581118):0.601613):0.004266):0.096943):0.315065):0.005708,(EP10057_Bacteria_all|2620453174.Ga0070493_1259:0.550276,EP10057_Bacteria_all|CDNTase022_D04_Myxococcusxanthus:0.715928):0.376453):0.171579,(((EP10057_Bacteria_all|2698177281:0.914265,((((EP10057_Bacteria_all|2633987901.Ga0070849_114639:0.239578,(((EP10057_Bacteria_all|2712838647.Ga0156170_11504:0.707490,EP10057_Bacteria_all|2620552066:0.719345):0.065972,((EP10057_Bacteria_all|2656193544.Ga0075187_10713:0.485624,EP10057_Bacteria_all|2745992741.Ga0133197_12133:0.593254):0.058584,EP10057_Bacteria_all|2517695308.LEP6406DRAFT_4766:0.582838):0.145051):0.105659,(EP10057_Bacteria_all|2504963292.Metme_00041510:0.569007,EP10057_Bacteria_all|2713137276.Ga0156329_136615:0.685876):0.217755):0.213853):0.866501,(((EP10057_Bacteria_all|2563801038:0.141187,EP01118_Nematostelium_gracile|EP01118_Nematostelium_gracile_P018444:0.519012):1.409048,EP10057_Bacteria_all|2730024666:0.976996):0.262386,((EP10057_Bacteria_all|2683230897:1.462511,((EP10057_Bacteria_all|CDNTase035_D09_Clostridioidesdifficile:0.480855,(((EP10057_Bacteria_all|2509336873:0.512157,((EP10057_Bacteria_all|2657494544:0.372993,EP10057_Bacteria_all|2671433199:0.435134):0.192479,EP10057_Bacteria_all|2688216524:0.424206):0.093910):0.142864,EP10057_Bacteria_all|2737991992:0.486984):0.151886,EP10057_Bacteria_all|CDNTase036_D09_Anoxybacillusthermarum:0.516142):0.178208):0.102977,EP10057_Bacteria_all|2646243351:0.787163):0.166322):0.162935,EP10057_Bacteria_all|2752676625:0.684621):0.779221):0.155429):0.186568,(EP10057_Bacteria_all|2722226436:1.157404,EP10057_Bacteria_all|2707440855:0.631689):0.586562):0.126907,((EP10057_Bacteria_all|2710962708:1.254832,EP10057_Bacteria_all|2742644188:0.996882):0.902423,((EP10057_Bacteria_all|2660229498:1.280156,EP10057_Bacteria_all|2656140104:0.755500):0.813703,(((((EP10057_Bacteria_all|2619939950:0.777786,EP10057_Bacteria_all|2721860409:0.750900):0.228094,(EP10057_Bacteria_all|2655477106:0.651502,EP10057_Bacteria_all|2728749607:0.501781):0.114983):0.097239,EP10057_Bacteria_all|2593303709:0.781972):0.095578,EP10057_Bacteria_all|2753170784:0.829679):0.180243,(((EP10057_Bacteria_all|2710763862:0.639515,(EP10057_Bacteria_all|2710975113:0.656609,EP10057_Bacteria_all|2629785522:0.658702):0.139808):0.131055,((((EP10057_Bacteria_all|CDNTase031_F05_Leptospirainterrogans:0.298729,((EP01037_Dinobryon_pediforme|EP01037_Dinobryon_pediforme_P016621:0.000001,EP01039_Chlorochromonas_danica|EP01039_Chlorochromonas_danica_P014371:0.008389):0.168034,EP10057_Bacteria_all|2644353713:0.159129):0.194659):0.092580,((EP10057_Bacteria_all|2745043329:0.188952,EP10057_Bacteria_all|CDNTase032_F04_Escherichiacoli:0.006637):0.423012,EP10057_Bacteria_all|2738040416:0.604059):0.204138):0.189086,EP10057_Bacteria_all|CDNTase029_F03_Campylobacterjejuni:0.329483):0.136963,(EP10057_Bacteria_all|2638280617:1.244087,(EP10057_Bacteria_all|2701420255:0.582605,EP10057_Bacteria_all|CDNTase065_F03_Salmonellaenterica:0.306217):0.143897):0.157025):0.098317):0.131411,((((EP10057_Bacteria_all|2504769255:0.749007,(EP10057_Bacteria_all|2619665229:0.338278,((EP10057_Bacteria_all|2620036276:0.486513,(EP10057_Bacteria_all|2640843243:0.652656,EP10057_Bacteria_all|2520603666:0.363686):0.104359):0.142717,(EP10057_Bacteria_all|644985061:0.508667,EP10057_Bacteria_all|CDNTase030_F03_Desulfotomaculumhydrothermale:0.370406):0.060570):0.099944):0.059817):0.050827,((EP10057_Bacteria_all|2523767348:0.719219,EP10057_Bacteria_all|2524543386:0.619322):0.157323,(EP10057_Bacteria_all|2703193957:0.614378,((EP10057_Bacteria_all|2503830494:0.522587,EP10057_Bacteria_all|2562623728:0.335707):0.077490,(EP10057_Bacteria_all|2559042477:0.495761,((EP10057_Bacteria_all|CDNTase064_F03_Listeriamonocytogenes:0.166804,EP10057_Bacteria_all|CDNTase066_F03_Enterococcusfaecium:0.277766):0.080348,EP10057_Bacteria_all|2518697707:0.416037):0.048695):0.058627):0.395150):0.117388):0.058081):0.137875,EP10057_Bacteria_all|2617379726:0.461090):0.061920,(EP10057_Bacteria_all|2677096517:0.577653,(((EP10057_Bacteria_all|2629988828:0.595835,EP10057_Bacteria_all|2691274412:0.625311):0.148181,(EP10057_Bacteria_all|2608629343:0.439560,EP10057_Bacteria_all|2503819464:0.502108):0.151683):0.077870,EP10057_Bacteria_all|2633725953:0.623699):0.176167):0.066167):0.021948):0.324254):0.319764):0.255183):0.189496):0.090596):0.043770,((EP10057_Bacteria_all|2638226957.Ga0077369_1078196:0.467829,((EP10057_Bacteria_all|2725945392:0.972146,EP10057_Bacteria_all|CDNTase023_D05_Pseudomonasaeruginosa:0.118584):0.473664,EP10057_Bacteria_all|2617240630:0.167724):0.551830):0.301639,EP10057_Bacteria_all|2517368101.AmybeDRAFT_2095:0.928807):0.437897):0.120079,(EP10057_Bacteria_all|2741387090:1.139974,(EP10057_Bacteria_all|2716692612:0.873063,EP10057_Bacteria_all|2710940962:1.017131):0.161574):0.476597):0.143235):0.107328):0.133202):0.122956,(((((((((((EP10057_Bacteria_all|2523781913:0.602323,EP10057_Bacteria_all|2523463555:0.458044):0.167741,((EP10057_Bacteria_all|2722869176:0.545359,((EP10057_Bacteria_all|2619450349:0.409322,EP10057_Bacteria_all|DncV_A01_Vibriocholerae:0.098222):0.096562,EP10057_Bacteria_all|CDNTase001akaEcDncV_A01_Escherichiacoli:0.152662):0.460302):0.328805,(EP10057_Bacteria_all|2692295157:0.693800,EP10057_Bacteria_all|2639567958:0.452374):0.145747):0.110992):0.120763,EP10057_Bacteria_all|2675326160:0.565490):0.220036,((EP10057_Bacteria_all|2558943062:0.851348,((EP10057_Bacteria_all|2510234622:0.783657,(EP10057_Bacteria_all|2619170238:0.771435,((EP10057_Bacteria_all|2658733381:0.621872,EP10057_Bacteria_all|2645125718:0.750650):0.247560,EP10057_Bacteria_all|2732705197:0.666743):0.134963):0.100208):0.162946,((EP10057_Bacteria_all|2600008644:0.695830,(((EP10057_Bacteria_all|CDNTase002_A01_Pseudomonasaeruginosa:0.119709,EP10057_Bacteria_all|CDNTase003_A01_Xanthomonascitri:0.189879):0.074522,EP10057_Bacteria_all|2626514909:0.362469):0.162301,EP10057_Bacteria_all|2527233958:0.633628):0.090777):0.130956,(EP10057_Bacteria_all|2558281984:0.489831,(EP10057_Bacteria_all|2670383616:0.568778,EP10057_Bacteria_all|2708855729:0.271175):0.166446):0.113826):0.118504):0.087509):0.101660,((EP10057_Bacteria_all|2583088233:0.568126,(EP10057_Bacteria_all|2668146069:0.337539,EP10057_Bacteria_all|2642365838:0.243151):0.195683):0.184147,(EP10057_Bacteria_all|2701627128:0.551482,(EP10057_Bacteria_all|2662452663:0.492019,EP10057_Bacteria_all|2732550022:0.875386):0.105693):0.384568):0.275395):0.155448):0.769422,(((EP10057_Bacteria_all|2719374006:0.569919,EP10057_Bacteria_all|2563496664:0.850520):0.323567,EP10057_Bacteria_all|CDNTase015_B06_Escherichiaalbertii:0.640161):0.326763,EP10057_Bacteria_all|2751145925:1.097723):0.353130):0.225969,(((((EP10057_Bacteria_all|2601096016:0.581252,EP10057_Bacteria_all|2727263914:0.889682):0.141433,(EP10057_Bacteria_all|2698535696:0.872494,(EP10057_Bacteria_all|2688215920:0.530345,(EP10057_Bacteria_all|2618944831:0.544296,(EP10057_Bacteria_all|2639439720:0.573967,((EP10057_Bacteria_all|CDNTase011_B07_Acinetobacterbaumannii:0.197396,EP01086_Lenisia_limosa|EP01086_Lenisia_limosa_P012540:0.197566):0.171595,(EP10057_Bacteria_all|2744797671:0.027730,EP10057_Bacteria_all|CDNTase010_B07_Escherichiacoli:0.084883):0.343650):0.273194):0.067140):0.797248):0.099467):0.055239):0.127481,(EP10057_Bacteria_all|2723512433:0.740203,((((((((EP10057_Bacteria_all|2671330542:0.302588,EP01133_Synstelium_polycarpum|EP01133_Synstelium_polycarpum_P018250:0.410172):0.219693,EP10057_Bacteria_all|2611881809:0.608478):0.121453,EP10057_Bacteria_all|2675099809:0.772563):0.093093,EP10057_Bacteria_all|2700914290:0.796656):0.134938,(EP10057_Bacteria_all|2733216421.Ga0128790_1097110:0.437191,EP10057_Bacteria_all|2639222354:0.531452):0.204676):0.142330,(EP10057_Bacteria_all|646386924.Hoch_2217:0.861797,EP10057_Bacteria_all|2695007342:0.657564):0.167096):0.043982,(EP10057_Bacteria_all|2642669735:0.299269,(EP10057_Bacteria_all|2687359242.Ga0074915_100560:0.884041,EP10057_Bacteria_all|CDNTase009_B07_Thermoanaerobacteritalicus:0.346471):0.095040):0.156903):0.130897,(EP10057_Bacteria_all|2643711100:0.512555,(((EP10057_Bacteria_all|2619600588:0.316510,EP10057_Bacteria_all|CDNTase014_B07_Streptococcusagalactiae:0.316916):0.376992,(EP10057_Bacteria_all|CDNTase013_B07_Enterococcusfaecium:0.000001,EP10057_Bacteria_all|2728798000:0.000001):0.679343):0.246969,(EP10057_Bacteria_all|CDNTase012_B07_Geobacillussp.:0.094915,EP10057_Bacteria_all|2610217449:0.373673):0.150769):0.100207):0.134688):0.032391):0.082877):0.493219,(EP10057_Bacteria_all|2687373013:0.611316,EP10057_Bacteria_all|2657780097:0.800851):0.388512):0.394687,((((EP10057_Bacteria_all|2728749827:0.527238,(EP10057_Bacteria_all|CDNTase006_B01_Achromobacterxylosoxidans:0.382903,EP10057_Bacteria_all|2689378617:0.383631):0.479715):0.183308,EP10057_Bacteria_all|2649934337:0.636949):0.150000,(((EP10057_Bacteria_all|2637051568:1.246208,((EP10057_Bacteria_all|2643609896.Ga0102007_10487:0.450547,EP10057_Bacteria_all|2671890747.Ga0116911_102264:0.606778):0.205369,(((EP10057_Bacteria_all|2717047859:0.329136,(EP10057_Bacteria_all|2718208747:0.574688,EP10057_Bacteria_all|CDNTase005_B02_Desulfotomaculumalkaliphilum:0.256089):0.107328):0.136491,(EP10057_Bacteria_all|CDNTase004_B03_Staphylococcusepidermidis:0.000001,EP10057_Bacteria_all|2655113206:0.000001):0.698798):0.216193,EP10057_Bacteria_all|2676847590:0.754489):0.181679):0.125929):0.181291,(EP10057_Bacteria_all|645000547:0.528589,EP10057_Bacteria_all|2579867848.GO13_04304:1.225106):0.202838):0.200480,EP10057_Bacteria_all|2637550557:0.556775):0.067757):0.702375,((EP10057_Bacteria_all|2654896397:0.632823,(EP10057_Bacteria_all|2619667666:1.076760,(EP10057_Bacteria_all|2601000506:0.634016,(((EP10057_Bacteria_all|2727940914:0.588110,((EP10057_Bacteria_all|2752577515:0.749941,EP10057_Bacteria_all|2585113435:0.484756):0.280603,(EP10057_Bacteria_all|CDNTase008_B_Bacteroidesthetaiotaomicron:0.427669,EP10057_Bacteria_all|2686760126:0.831527):0.294094):0.000001):0.072499,((EP10057_Bacteria_all|2582962863:0.701616,(((EP10057_Bacteria_all|2583012862:1.115685,EP01096_Ripella_sp_DP13Kostka|EP01096_Ripella_sp_DP13Kostka_P018178:0.487192):0.045487,(EP10057_Bacteria_all|2719779809:0.553565,EP10057_Bacteria_all|2745758724:0.654194):0.133927):0.036098,EP10057_Bacteria_all|2635123252:1.169485):0.131964):0.062159,EP10057_Bacteria_all|CDNTase007_B04_Bacteroidesfragilis:0.607249):0.519344):0.070005,(EP10057_Bacteria_all|2525550613:1.044310,EP10057_Bacteria_all|2682269834:0.444754):0.236649):0.095072):0.212579):0.050162):0.091153,EP10057_Bacteria_all|2638627265:0.816781):0.206511):0.210272):0.241139):0.725790,(((EP10057_Bacteria_all|2518157068.B099DRAFT_04142:0.699129,EP10057_Bacteria_all|2558342496:0.549571):0.101674,(((EP10057_Bacteria_all|CDNTase021_H03_Mycobacteriumabscessus:0.325372,EP10057_Bacteria_all|2562082900:0.455628):0.097255,EP10057_Bacteria_all|2609818222.Ga0066713_104172:0.594462):0.522873,EP10057_Bacteria_all|2638799108:0.645982):0.284743):0.147996,((((EP10057_Bacteria_all|2620548972:0.501762,EP10057_Bacteria_all|2620549087:0.564656):0.200966,(EP10057_Bacteria_all|2651422978:0.575313,(EP10057_Bacteria_all|2656918887.Ga0075234_108219:1.191055,(EP10057_Bacteria_all|2690611552:0.374645,EP10057_Bacteria_all|2644776121:0.511746):0.368217):0.136038):0.154497):0.131885,EP10057_Bacteria_all|2722170648:0.951232):0.117347,(((EP10057_Bacteria_all|2645167726.Ga0102313_112680:0.809289,EP10057_Bacteria_all|2559045645.N538DRAFT_1480:0.454533):0.285140,EP10057_Bacteria_all|2681963613.OJAG_30890:0.725062):0.078655,EP10057_Bacteria_all|2653791821.Ga0075212_105266:0.483343):0.195559):0.103478):0.597930):0.087835,(EP10057_Bacteria_all|2716647417:0.471091,((((((((EP10057_Bacteria_all|2671330544:0.575305,EP10057_Bacteria_all|CDNTase041_G04_Burkholderiapseudomallei:0.533695):0.367595,((EP10057_Bacteria_all|2745745617:0.460248,(EP01037_Dinobryon_pediforme|EP01037_Dinobryon_pediforme_P031260:0.191010,EP10057_Bacteria_all|2732710512:0.235532):0.374070):0.198283,EP10057_Bacteria_all|2632732987:0.772848):0.676882):0.448079,(((EP10057_Bacteria_all|2639077417:0.490906,(EP01030_Chromulinospumella_sphaerica|EP01030_Chromulinospumella_sphaerica_P000128:0.372707,(EP10057_Bacteria_all|CDNTase045_G02_Burkholderiapseudomallei:0.171956,EP10057_Bacteria_all|2635223833:0.690483):0.282303):0.100157):0.815812,(((EP10057_Bacteria_all|CDNTase040_G10_Mesorhizobiumsp.:0.259452,EP10057_Bacteria_all|2631785771:0.372466):0.295679,EP10057_Bacteria_all|CDNTase039_G10_Bradyrhizobiumjaponicum:0.398356):0.164436,(EP10057_Bacteria_all|2609118652:0.738435,(EP10057_Bacteria_all|2600857355:1.125835,(((EP10057_Bacteria_all|2694920278:0.556332,EP10057_Bacteria_all|2596841232:0.511008):0.785335,(EP10057_Bacteria_all|2585096725:0.287870,EP00913_Durusdinium_trenchii|EP00913_Durusdinium_trenchii_P015220:0.408045):0.306322):0.150259,(EP10057_Bacteria_all|2585263740:0.489053,EP10057_Bacteria_all|2741064302:0.524076):0.129506):0.074285):0.226690):0.264737):0.829566):0.301898,(EP10057_Bacteria_all|2725261566:0.214230,EP10057_Bacteria_all|CDNTase054_G01_Vibriovulnificus:0.297207):0.801550):0.226336):0.139130,((((EP10057_Bacteria_all|2503697915:0.558973,EP10057_Bacteria_all|2641720334:0.703574):0.111676,((((EP10057_Bacteria_all|2634963927.Ga0081649_119110:0.463380,EP10057_Bacteria_all|2661002518:0.384794):0.140910,((EP10057_Bacteria_all|CDNTase044_G03_Pseudomonasaeruginosa:0.156449,EP10057_Bacteria_all|CDNTase043_G03_Acinetobacterbaumannii:0.202142):0.073513,(EP10057_Bacteria_all|2639257753.Ga0097799_10992:0.145224,EP10057_Bacteria_all|CDNTase042_G03_Citrobacterfreundii:0.180034):0.081900):0.116446):0.370527,EP10057_Bacteria_all|2523727650:0.865677):0.475217,(EP10057_Bacteria_all|CDNTase047_G05_Serratiamarcescens:0.414797,EP10057_Bacteria_all|2521802459:0.590940):0.377932):0.338477):0.112221,EP10057_Bacteria_all|2685852214:0.626869):0.050841,((EP10057_Bacteria_all|2597450302:0.608071,((EP10057_Bacteria_all|2686558267:0.590916,EP10057_Bacteria_all|CDNTase049_G05_Rhodopseudomonaspalustris:0.284021):0.143915,(((EP10057_Bacteria_all|CDNTase048_G05_Afipiafelis:0.087904,EP10057_Bacteria_all|2507506249:0.194603):0.329864,EP10057_Bacteria_all|2645020956:0.507942):0.145530,EP10057_Bacteria_all|2585409678:0.564660):0.058383):0.118794):0.101348,EP10057_Bacteria_all|2715501261:0.567075):0.147838):0.149388):0.284537,((((((((EP10057_Bacteria_all|2657150385:0.847325,(EP10057_Bacteria_all|2656484820:0.606261,(EP10057_Bacteria_all|2658875202:0.471555,EP10057_Bacteria_all|2726075002:0.646017):0.348696):0.406418):0.000001,EP10057_Bacteria_all|2525499740:0.824457):0.236686,EP10057_Bacteria_all|2599820869:0.519924):0.149432,((EP10057_Bacteria_all|2727104231:0.507708,((EP10057_Bacteria_all|2595161961:0.946853,(EP10057_Bacteria_all|2648906847:0.572083,EP10057_Bacteria_all|2719610206:0.702975):0.221923):0.170722,EP10057_Bacteria_all|2705805525.CLSAP_38120:0.315145):0.180104):0.091192,(EP10057_Bacteria_all|2702742198.Ga0112774_103270:0.508746,(EP10057_Bacteria_all|2752845634:0.438702,EP10057_Bacteria_all|2734005937.Ga0129086_100150:0.465173):0.179558):0.075039):0.256212):0.168824,((EP10057_Bacteria_all|2694726011:0.413298,(EP10057_Bacteria_all|2609586527:0.346411,EP01037_Dinobryon_pediforme|EP01037_Dinobryon_pediforme_P013140:0.310169):0.549026):0.071374,(EP10057_Bacteria_all|2752597917:0.553023,(EP10057_Bacteria_all|2685245585.Ga0127016_12851:0.395337,(EP10057_Bacteria_all|2687017988:0.663837,((EP00919_Chromeraceae_sp_WS2016|EP00919_Chromeraceae_sp_WS2016_P023855:0.372916,EP10057_Bacteria_all|2619099015:0.579888):0.044959,EP10057_Bacteria_all|2636377662:0.561541):0.123953):0.122328):0.304986):0.107149):0.079129):0.028260,(((((EP10057_Bacteria_all|2678680524:0.603795,EP10057_Bacteria_all|2516733111:0.528265):0.090580,(EP10057_Bacteria_all|CDNTase052_G07_Escherichiacoli:0.281343,EP10057_Bacteria_all|2712395153:0.359694):0.177307):0.115040,((EP10057_Bacteria_all|2583122964:0.491070,(EP10057_Bacteria_all|CDNTase051_G07_Streptococcusmutans:0.213947,EP10057_Bacteria_all|2562051529:0.203518):0.278790):0.431473,EP10057_Bacteria_all|2690438639:0.579704):0.050623):0.085950,((EP10057_Bacteria_all|2700831000:0.581661,EP10057_Bacteria_all|2509350643:0.542210):0.100798,((EP00903_Cladosiphon_okamuranus|EP00903_Cladosiphon_okamuranus_P004169:0.543360,EP10057_Bacteria_all|2730460220:0.610342):0.081387,((EP10057_Bacteria_all|2668046116:0.638621,(EP10057_Bacteria_all|2620036521:0.436801,(EP10057_Bacteria_all|CDNTase053_G08_Vibriocholerae:0.263237,EP10057_Bacteria_all|2618530112:0.541017):0.170102):0.119610):0.170324,EP10057_Bacteria_all|2712939467:0.512303):0.126481):0.168313):0.084524):0.121042,(EP10057_Bacteria_all|2619963926:0.571484,EP10057_Bacteria_all|2265142451:0.384521):0.062555):0.183048):0.114583,EP10057_Bacteria_all|2724709198:0.579780):0.041783,(EP10057_Bacteria_all|2619625977.Ga0073400_16312:0.367468,((EP10057_Bacteria_all|2635266740:0.956980,(EP10057_Bacteria_all|2615975128:0.561224,EP10057_Bacteria_all|2731620025:0.555462):0.250032):0.050146,((EP10057_Bacteria_all|2739332132:0.124327,EP10057_Bacteria_all|CDNTase050_G06_Mycobacteriumintracellulare:0.107951):0.298712,EP10057_Bacteria_all|2696142110:0.504448):0.307991):0.288542):0.223201):0.352468):0.243154,EP10057_Bacteria_all|2507473456:0.738137):0.005642,((EP10057_Bacteria_all|2639026699:0.505719,(EP10057_Bacteria_all|2667976390:0.557281,EP10057_Bacteria_all|2695019342:0.579230):0.406072):0.349116,(EP10057_Bacteria_all|CDNTase046_G05_Bacilluscoagulans:0.334131,EP10057_Bacteria_all|2642148045:0.579273):0.162955):0.139510):0.069948,EP10057_Bacteria_all|2713322824:0.449845):0.278939):0.721792):0.078149,EP10057_Bacteria_all|2706350633:0.926697):0.651325,((((EP10057_Bacteria_all|2632726942.Ga0069620_124115:0.822477,EP10057_Bacteria_all|2562218375:0.500108):0.060197,(((((EP10057_Bacteria_all|2722157790:0.442912,EP10057_Bacteria_all|2731932134:0.306776):0.140800,EP10057_Bacteria_all|CDNTase038akaEcCdnD02_D02_Enterobactercloacae:0.471535):0.054240,EP10057_Bacteria_all|2710544298:0.479227):0.076880,EP10057_Bacteria_all|2514897994:0.556179):0.025627,EP10057_Bacteria_all|2611343137:0.606680):0.143004):0.859389,((EP10057_Bacteria_all|2637743841:0.065501,EP10057_Bacteria_all|2509772373:0.000001):1.295074,EP10057_Bacteria_all|2711099861:0.635321):0.433034):0.222473,(((EP10057_Bacteria_all|2694900711:0.664466,EP10057_Bacteria_all|2659710547.Ga0112081_10138:0.913138):0.181345,(EP10057_Bacteria_all|CDNTase037_D01_Acinetobactersp.:0.382518,EP10057_Bacteria_all|2557376896:0.622877):0.360491):0.145896,EP10057_Bacteria_all|2626625975:0.602079):0.185189):0.199644):0.097389,(((EP10057_Bacteria_all|2730762241:0.739438,(EP10057_Bacteria_all|2690718789:0.821068,EP10057_Bacteria_all|2695025015:0.861898):0.048434):0.070445,((EP10057_Bacteria_all|2692658925:0.583848,(((EP10057_Bacteria_all|2712880021:0.655758,EP10057_Bacteria_all|2711242185:0.767609):0.198102,EP10057_Bacteria_all|EmCdnE_E01_Elizabethkingiameningoseptica:0.520404):0.173958,(((((EP10057_Bacteria_all|2752513936:0.767789,((EP10057_Bacteria_all|CDNTase062_E05_Klebsiellapneumoniae:0.693547,EP10057_Bacteria_all|CDNTase063_E05_Pseudomonassyringae:0.417559):1.500753,EP10057_Bacteria_all|2631339892:0.776943):0.368070):0.174412,((((EP10057_Bacteria_all|2602173118:0.809408,EP10057_Bacteria_all|2720436134:0.578806):0.223035,((EP10057_Bacteria_all|2734743058:0.493410,EP10057_Bacteria_all|2644031872:0.635128):0.123132,(EP10057_Bacteria_all|2628312800:0.642334,EP10057_Bacteria_all|2671328579:0.479311):0.281171):0.106401):0.098107,EP10057_Bacteria_all|2682381827:0.829965):0.114646,EP10057_Bacteria_all|646676514:0.520373):0.269816):0.250384,((((EP10057_Bacteria_all|CDNTase057akaLpCdnE02_E02_Legionellapneumophila:0.000001,EP10057_Bacteria_all|2683238006:0.000001):0.623408,(EP10057_Bacteria_all|2711143485:0.601675,(EP10057_Bacteria_all|CDNTase060_E02_Legionellapneumophila:0.647813,EP10057_Bacteria_all|2627352631:0.436851):0.175546):0.097110):0.105785,EP10057_Bacteria_all|2718358440:0.698288):0.039221,((EP10057_Bacteria_all|2516137880:0.080262,EP10057_Bacteria_all|CDNTase061_E02_Yersiniapseudotuberculosis:0.240935):0.324848,(EP10057_Bacteria_all|2733240537:0.461387,EP10057_Bacteria_all|2753638508:0.396841):0.299476):0.142971):0.118945):0.127575,EP10057_Bacteria_all|2701021916:0.578361):0.104072,((EP10057_Bacteria_all|2513132482:0.516295,(EP10057_Bacteria_all|2515427912:0.464456,EP10057_Bacteria_all|2716669561:1.253609):0.007711):0.288941,((EP10057_Bacteria_all|2576858346:0.918324,((EP10057_Bacteria_all|2595366303:0.581759,EP10057_Bacteria_all|CDNTase058_E03_Bacillusthermoamylovorans:0.232247):0.103748,(EP10057_Bacteria_all|CDNTase059_E03_Staphylococcusaureus:0.436495,EP10057_Bacteria_all|2650811846:0.400223):0.112958):0.210084):0.120339,EP10057_Bacteria_all|2515206065:0.584289):0.088917):0.071214):0.149688):0.343991):0.119926,(((EP10057_Bacteria_all|2509502513:0.784895,((EP10057_Bacteria_all|2728321888:0.512696,EP10057_Bacteria_all|2728324027:1.014045):0.532240,((EP10057_Bacteria_all|2642711801:0.861546,(((((EP01035_Chromulina_nebulosa|EP01035_Chromulina_nebulosa_P063609:0.188599,EP10057_Bacteria_all|CDNTase056akaCdnE_E01_Escherichiacoli:0.255903):0.151347,EP10057_Bacteria_all|CDNTase055_E01_Burkholderiacenocepacia:0.325012):0.248505,EP10057_Bacteria_all|2599420285:0.710864):0.413832,EP00849_Syncephalis_pseudoplumigaleata|EP00849_Syncephalis_pseudoplumigaleata_P005831:0.621049):0.113694,EP10057_Bacteria_all|2739249263.Ga0189766_104378:0.582625):0.226625):0.127277,EP10057_Bacteria_all|2712817715:0.871374):0.069370):0.142212):0.002525,((EP10057_Bacteria_all|2515249438:0.829464,EP10057_Bacteria_all|2627471573:0.399601):0.212091,(EP10057_Bacteria_all|2628070160:0.882975,EP10057_Bacteria_all|2633092523:0.750002):0.000001):0.088169):0.102861,((EP10057_Bacteria_all|2716884020:0.968836,EP10057_Bacteria_all|RmCdnE_E01_Rhodothermusmarinus:0.450812):0.137257,EP10057_Bacteria_all|2633010022:0.600375):0.132311):0.121794):0.132631):1.314242,(((((EP10057_Bacteria_all|2712542047.Ga0124514_12842:0.452608,(EP10057_Bacteria_all|2505736896:0.557932,EP10057_Bacteria_all|2691295136:0.383435):0.126627):0.073256,EP10057_Bacteria_all|2643961024.Ga0102193_13162:0.678533):0.074489,EP10057_Bacteria_all|2644577397:0.650354):0.181709,EP10057_Bacteria_all|2585304400:0.672924):0.328700,EP10057_Bacteria_all|2643699793:0.772954):0.682005):0.305998):0.123672):0.373830):0.335410,(EP00027_Filamoeba_sp_ATCC50430|EP00027_Filamoeba_sp_ATCC50430_P009047:0.851750,(EP00007_Cunea_sp_BSH02190019|EP00007_Cunea_sp_BSH02190019_P007644:0.614434,EP01093_Parvamoeba_rugata|EP01093_Parvamoeba_rugata_P018288:0.634230):0.436722):1.718411):0.184895,(EP01040_Poterioochromonas_malhamensis|EP01040_Poterioochromonas_malhamensis_P013623:1.192415,(EP01039_Chlorochromonas_danica|EP01039_Chlorochromonas_danica_P003046:0.762206,EP00981_Chlorochromonas_danica|EP00981_Chlorochromonas_danica_P001935:0.778548):0.267582):1.708501):0.174657,(((EP10057_Bacteria_all|2600705043:0.508676,(((EP10057_Bacteria_all|2665453133:0.559517,((EP10057_Bacteria_all|2678530704:0.689162,EP10057_Bacteria_all|CDNTase025_D12_Escherichiacoli:0.239526):0.130109,(EP10057_Bacteria_all|CDNTase027_D12_Shigellasonnei:0.188411,EP10057_Bacteria_all|CDNTase028_D12_Shigellaflexneri:0.123004):0.388382):0.118714):0.087960,(EP10057_Bacteria_all|2671311762:0.475838,(EP10057_Bacteria_all|2702748174:0.500156,EP10057_Bacteria_all|CDNTase024_D12_Vibriocholerae:0.562864):0.217210):0.084168):0.167531,EP10057_Bacteria_all|CDNTase026_D12_Desulfotomaculumalkaliphilum:0.368379):0.134740):0.252106,EP10057_Bacteria_all|2666529428:0.698669):0.580799,(EP10057_Bacteria_all|CDNTase033_D_Bacilluscereus:0.176004,EP10057_Bacteria_all|CDNTase034_D_Bacillusthuringiensis:0.198878):1.039846):0.179586):0.305852,((EP01116_Phalansterium_solitarium|EP01116_Phalansterium_solitarium_P015716:0.645366,EP01116_Phalansterium_solitarium|EP01116_Phalansterium_solitarium_P018081:0.363707):1.410759,(EP00011_Vannellida_sp_DIVA3517612|EP00011_Vannellida_sp_DIVA3517612_P013879:0.657842,EP00011_Vannellida_sp_DIVA3517612|EP00011_Vannellida_sp_DIVA3517612_P011620:0.348838):0.942160):0.326054):0.549264,(EP00090_Calanus_glacialis|EP00090_Calanus_glacialis_P028574:0.027249,(EP00092_Neocalanus_flemingeri|EP00092_Neocalanus_flemingeri_P036938:0.136782,EP00092_Neocalanus_flemingeri|EP00092_Neocalanus_flemingeri_P006138:0.328509):0.100385):1.951652):0.223465,((((((EP00082_Ixodes_scapularis|EP00082_Ixodes_scapularis_P018832:0.186558,(EP00082_Ixodes_scapularis|EP00082_Ixodes_scapularis_P011541:0.233766,EP00082_Ixodes_scapularis|EP00082_Ixodes_scapularis_P011539:0.410863):0.114434):0.955313,EP00083_Stegodyphus_mimosarum|EP00083_Stegodyphus_mimosarum_P009184:0.475042):0.166033,(EP00084_Strigamia_maritima|EP00084_Strigamia_maritima_P001796:0.330501,EP00084_Strigamia_maritima|EP00084_Strigamia_maritima_P009607:0.217436):0.655191):0.132954,EP00083_Stegodyphus_mimosarum|EP00083_Stegodyphus_mimosarum_P016713:0.901191):0.077788,((EP00111_Clytia_hemisphaerica|EP00111_Clytia_hemisphaerica_P010576:1.041951,EP00111_Clytia_hemisphaerica|EP00111_Clytia_hemisphaerica_P003951:0.684540):0.163794,((EP00794_Sanderia_malayensis|EP00794_Sanderia_malayensis_P000178:0.129734,EP00794_Sanderia_malayensis|EP00794_Sanderia_malayensis_P000176:0.240394):0.082717,(EP00794_Sanderia_malayensis|EP00794_Sanderia_malayensis_P000175:0.134045,EP00794_Sanderia_malayensis|EP00794_Sanderia_malayensis_P000177:0.137410):0.085561):0.535979):0.268056):0.201320,((EP00101_Apis_mellifera|EP00101_Apis_mellifera_P002317:1.091406,(EP00098_Tribolium_castaneum|EP00098_Tribolium_castaneum_P019171:0.823124,((EP00098_Tribolium_castaneum|EP00098_Tribolium_castaneum_P012852:0.000001,EP00098_Tribolium_castaneum|EP00098_Tribolium_castaneum_P012853:0.000001):0.949114,(EP00098_Tribolium_castaneum|EP00098_Tribolium_castaneum_P016549:0.000001,EP00098_Tribolium_castaneum|EP00098_Tribolium_castaneum_P016552:0.000001):0.556659):0.121354):0.259244):0.048125,((EP00099_Drosophila_melanogaster|EP00099_Drosophila_melanogaster_P029349:1.166408,(((EP00090_Calanus_glacialis|EP00090_Calanus_glacialis_P005815:0.551430,(EP00090_Calanus_glacialis|EP00090_Calanus_glacialis_P010332:0.277998,EP00092_Neocalanus_flemingeri|EP00092_Neocalanus_flemingeri_P026588:0.160869):0.963938):0.176694,EP00090_Calanus_glacialis|EP00090_Calanus_glacialis_P040783:0.707030):0.135625,(((EP00090_Calanus_glacialis|EP00090_Calanus_glacialis_P016007:0.039319,EP00092_Neocalanus_flemingeri|EP00092_Neocalanus_flemingeri_P010704:0.174356):0.313973,EP00092_Neocalanus_flemingeri|EP00092_Neocalanus_flemingeri_P002502:1.035881):0.170192,EP00087_Eurytemora_affinis|EP00087_Eurytemora_affinis_P005576:0.713665):0.394657):0.582050):0.139916,EP00099_Drosophila_melanogaster|EP00099_Drosophila_melanogaster_P021080:1.557636):0.126573):0.080977):0.357514):0.224870):0.101389):0.163532):0.207784):0.691871):0.071682):0.013746):0.009665):0.023502,EP00058_Branchiostoma_floridae|EP00058_Branchiostoma_floridae_P017286:0.291239,EP00058_Branchiostoma_floridae|EP00058_Branchiostoma_floridae_P017290:0.114154):0.0;
