# Supplementary material for: Eukaryotic CD-NTase, STING, and viperin proteins evolved via domain shuffling, horizontal transfer, and ancient inheritance from prokaryotes
Source: PLoS Biol. 2023 Dec 8;21(12):e3002436. doi: 10.1371/journal.pbio.3002436 (PMC10732462; doi:10.1371/journal.pbio.3002436)
Supplement: S18 File — Newick file is used in S3 Fig. Node support values calculated from ultrafast bootstraps. (TREE) [file pbio.3002436.s025.tree]

(EP00019_Armaparvus_languidus|EP00019_Armaparvus_languidus_P004871:0.6723220549,((EP00027_Filamoeba_sp_ATCC50430|EP00027_Filamoeba_sp_ATCC50430_P012708:0.1885781398,EP01114_Cavostelium_apophysatum|EP01114_Cavostelium_apophysatum_P019189:0.2792247240)100:0.0851492358,((EP00028_Trichosphaerium_sp_Am-I-7-wt|EP00028_Trichosphaerium_sp_Am-I-7-wt_P007899:0.0000022951,EP00028_Trichosphaerium_sp_Am-I-7-wt|EP00028_Trichosphaerium_sp_Am-I-7-wt_P009999:0.0000022951)100:0.2695848878,(((((((((((((((EP00030_Apusomonadida_sp_AF-17|EP00030_Apusomonadida_sp_AF-17_P000556:0.9693493163,EP00036_Acanthoecidae_sp_10tr|EP00036_Acanthoecidae_sp_10tr_P002663:0.6827516295)98:0.2992131899,EP00046_Monosiga_brevicollis|EP00046_Monosiga_brevicollis_P002188:0.8823110680)95:0.2224778377,EP00052_Salpingoeca_macrocollata|EP00052_Salpingoeca_macrocollata_P004296:1.3168511980)100:0.7349868058,EP00105_Crassostrea_gigas|EP00105_Crassostrea_gigas_P014240:0.7069186690)80:0.1606292469,(((((((EP00103_Capitella_teleta|EP00103_Capitella_teleta_P000411:0.0057290695,EP00103_Capitella_teleta|EP00103_Capitella_teleta_P002714:0.0000022951)100:0.0541995695,EP00914_Ancora_sagittata|EP00914_Ancora_sagittata_P023606:0.1783139635)100:0.1597476197,EP00103_Capitella_teleta|EP00103_Capitella_teleta_P002715:0.3031389186)97:0.2916608671,EP00103_Capitella_teleta|EP00103_Capitella_teleta_P002581:2.0888864074)71:0.2537984269,(EP00104_Lingula_anatina|EP00104_Lingula_anatina_P019808:0.0118662740,EP00104_Lingula_anatina|EP00104_Lingula_anatina_P021827:0.0068028843)100:0.5392575136)72:0.1110620270,EP00104_Lingula_anatina|EP00104_Lingula_anatina_P037350:0.4453543608)77:0.1573316164,(EP00105_Crassostrea_gigas|EP00105_Crassostrea_gigas_P028831:0.0675110926,EP00516_Mucochytrium_quahogii|EP00516_Mucochytrium_quahogii_P003742:0.0981537237)100:0.4496246753)79:0.1289138878)71:0.0723082281,(((((EP00058_Branchiostoma_floridae|EP00058_Branchiostoma_floridae_P016027:0.0097300605,EP00058_Branchiostoma_floridae|EP00058_Branchiostoma_floridae_P016041:0.0041921562)100:0.5894799565,(EP00105_Crassostrea_gigas|EP00105_Crassostrea_gigas_P006305:0.2241209290,EP00516_Mucochytrium_quahogii|EP00516_Mucochytrium_quahogii_P002890:0.1452283408)100:1.5378654924)85:0.1000537673,(((EP00062_Callorhinchus_milii|EP00062_Callorhinchus_milii_P020325:0.3054943107,(EP00068_Latimeria_chalumnae|EP00068_Latimeria_chalumnae_P002315:0.1907750871,EP00079_Xenopus_tropicalis|EP00079_Xenopus_tropicalis_P005444:0.3759996658)87:0.0523377983)84:0.0634157366,((((EP00069_Balaena_mysticetus|EP00069_Balaena_mysticetus_P012667:0.0057977393,EP00070_Physeter_catodon|EP00070_Physeter_catodon_P034156:0.0121335097)100:0.0374050314,((EP00072_Mus_musculus|EP00072_Mus_musculus_P009877:0.0353096067,EP00073_Rattus_norvegicus|EP00073_Rattus_norvegicus_P008701:0.0421635510)97:0.0636497421,((EP00074_Homo_sapiens|EP00074_Homo_sapiens_P019080:0.0398847033,EP00074_Homo_sapiens|EP00074_Homo_sapiens_P076963:0.0417980449)100:0.0706488449,EP00074_Homo_sapiens|EP00074_Homo_sapiens_P048921:0.0000026375)100:0.0956834131)95:0.0419334788)54:0.0000025176,EP00071_Canis_lupus|EP00071_Canis_lupus_P004358:0.0429410424)100:0.3776865583,(((EP00075_Anas_platyrhynchos|EP00075_Anas_platyrhynchos_P034668:0.0000023063,EP00075_Anas_platyrhynchos|EP00075_Anas_platyrhynchos_P034669:0.0000022951)100:0.0785886296,(EP00076_Gallus_gallus|EP00076_Gallus_gallus_P004592:0.0077367526,EP00076_Gallus_gallus|EP00076_Gallus_gallus_P006526:0.0034443439)100:0.1662104765)100:0.1462784181,(EP00077_Pelodiscus_sinensis|EP00077_Pelodiscus_sinensis_P035870:0.1205750314,EP00078_Anolis_carolinensis|EP00078_Anolis_carolinensis_P002948:0.2440061353)100:0.0758872424)96:0.0947726545)59:0.0873486017)88:0.1068234365,((EP00063_Salmo_salar|EP00063_Salmo_salar_P093650:0.0916767424,EP00064_Thunnus_orientalis|EP00064_Thunnus_orientalis_P010884:0.0786297218)100:0.0862143627,(EP00067_Danio_rerio|EP00067_Danio_rerio_P009590:0.0053795399,EP00067_Danio_rerio|EP00067_Danio_rerio_P018822:0.0000022951)100:0.3224156911)100:0.2352967362)89:0.1293330762)84:0.1440186267,(((((EP00087_Eurytemora_affinis|EP00087_Eurytemora_affinis_P023415:3.2797238737,EP00090_Calanus_glacialis|EP00090_Calanus_glacialis_P003874:0.3245819244)97:0.1886304118,EP00090_Calanus_glacialis|EP00090_Calanus_glacialis_P015301:0.4988778020)100:1.6995687178,(((EP00111_Clytia_hemisphaerica|EP00111_Clytia_hemisphaerica_P017433:0.2193108584,(EP00111_Clytia_hemisphaerica|EP00111_Clytia_hemisphaerica_P017435:0.0000029539,EP00111_Clytia_hemisphaerica|EP00111_Clytia_hemisphaerica_P017436:0.0226538008)100:0.3698357478)100:0.4210385024,(EP00112_Aurelia_sp_Birch-Aquarium-sp1|EP00112_Aurelia_sp_Birch-Aquarium-sp1_P021506:0.1587444237,EP00795_Rhopilema_esculentum|EP00795_Rhopilema_esculentum_P016940:0.3555872399)98:0.1331131957)96:0.0496747071,EP00794_Sanderia_malayensis|EP00794_Sanderia_malayensis_P011345:0.2518378019)96:0.1233489266)87:0.0646061721,EP00110_Nematostella_vectensis|EP00110_Nematostella_vectensis_P009984:0.4799822230)93:0.2153252817,((((EP00112_Aurelia_sp_Birch-Aquarium-sp1|EP00112_Aurelia_sp_Birch-Aquarium-sp1_P001194:0.0000022951,EP00112_Aurelia_sp_Birch-Aquarium-sp1|EP00112_Aurelia_sp_Birch-Aquarium-sp1_P015382:0.0054404635)100:0.1781184787,EP00795_Rhopilema_esculentum|EP00795_Rhopilema_esculentum_P007680:0.4922863516)100:0.2362226144,EP00794_Sanderia_malayensis|EP00794_Sanderia_malayensis_P007946:0.4373739214)100:0.1979193827,(EP00112_Aurelia_sp_Birch-Aquarium-sp1|EP00112_Aurelia_sp_Birch-Aquarium-sp1_P002527:0.0184022955,EP00112_Aurelia_sp_Birch-Aquarium-sp1|EP00112_Aurelia_sp_Birch-Aquarium-sp1_P011698:0.0000026211)100:1.1024985932)99:0.2483083133)56:0.0998326554)58:0.1612117240,(EP00103_Capitella_teleta|EP00103_Capitella_teleta_P011197:0.7646442322,EP00914_Ancora_sagittata|EP00914_Ancora_sagittata_P003355:0.8864452828)97:0.7928361648)43:0.0219320687)59:0.1647113391,(EP00098_Tribolium_castaneum|EP00098_Tribolium_castaneum_P014386:0.5844444595,EP00101_Apis_mellifera|EP00101_Apis_mellifera_P008256:0.4705996775)100:0.2617654297)54:0.1217311866,EP00085_Daphnia_pulex|EP00085_Daphnia_pulex_P006361:0.7420974817)88:0.3815693033,(((EP00090_Calanus_glacialis|EP00090_Calanus_glacialis_P006576:0.1679356905,EP00090_Calanus_glacialis|EP00090_Calanus_glacialis_P028575:0.1461038498)100:0.2035505078,EP00090_Calanus_glacialis|EP00090_Calanus_glacialis_P009951:0.4349806424)100:0.9041596739,EP00099_Drosophila_melanogaster|EP00099_Drosophila_melanogaster_P011939:1.1558786118)96:0.5553637362)87:0.4753152454,(EP00082_Ixodes_scapularis|EP00082_Ixodes_scapularis_P008579:0.7603272502,(EP00090_Calanus_glacialis|EP00090_Calanus_glacialis_P029768:0.0318403303,EP00091_Calanus_sinicus|EP00091_Calanus_sinicus_P022699:0.0936510324)99:0.8698342917)99:2.2986153024)98:0.8064414933,(((EP00518_Triparma_eleuthera|EP00518_Triparma_eleuthera_P003498:0.7899416507,(((EP00526_Cylindrotheca_closterium|EP00526_Cylindrotheca_closterium_P010935:0.2590777562,EP00934_Nitzschia_sp_Nitz4|EP00934_Nitzschia_sp_Nitz4_P007051:0.1601175331)100:0.1941526668,(EP00546_Thalassionema_frauenfeldii|EP00546_Thalassionema_frauenfeldii_P017865:0.1048962755,EP00548_Thalassiothrix_antarctica|EP00548_Thalassiothrix_antarctica_P003694:0.3680176700)100:0.1139678812)99:0.1433877772,(EP00557_Chaetoceros_sp_GSL56|EP00557_Chaetoceros_sp_GSL56_P013410:0.0000022951,EP00557_Chaetoceros_sp_GSL56|EP00557_Chaetoceros_sp_GSL56_P014152:0.0000022951)100:0.4011389457)100:1.0639623262)90:0.0902007976,((EP00527_Entomoneis_sp_CCMP2396|EP00527_Entomoneis_sp_CCMP2396_P008968:0.0583149815,EP00978_Attheya_sp_CCMP212|EP00978_Attheya_sp_CCMP212_P008752:0.0380589961)71:0.0000028240,EP00550_Attheya_septentrionalis|EP00550_Attheya_septentrionalis_P000586:0.0155504938)100:0.7533048494)94:0.5548157616,EP00632_Arachnochrysis_sp_CCMP2950|EP00632_Arachnochrysis_sp_CCMP2950_P011488:0.4570141745)99:0.5312533741)95:0.4470302569,(((((((((((((EP10057_Bacteria_all|2512834496.RA0C_0042:0.0000022951,(EP10057_Bacteria_all|2518774349.B739_2202:0.0000022951,EP10057_Bacteria_all|2834949020.Ga0198682_19:0.0113207833)100:0.0056667537)100:0.0709595908,(EP10057_Bacteria_all|2896334320.Ga0444194_19_207494_208444:0.0591285471,EP10057_Bacteria_all|2918883226.Ga0451246_08_190947_191894:0.2218767955)96:0.0339696676)100:0.1265106640,((EP10057_Bacteria_all|2530641125.D17P3_0076:0.0000023214,EP10057_Bacteria_all|2533356201.H5P1_0926:0.0000022951)100:0.5735988746,(EP10057_Bacteria_all|2541326748.HMPREF9331_02454:0.0000022951,EP10057_Bacteria_all|2694988876.Ga0131218_1205:0.0000022951)100:0.0660337573)94:0.1768260169)93:0.0873766903,EP10057_Bacteria_all|2686056644.Ga0104533_3792:0.1130101552)95:0.1147478566,((((EP10057_Bacteria_all|2619918617.Ga0073621_1471:0.0434933116,(((EP10057_Bacteria_all|2620490221.Ga0066357_102350:0.0217437962,EP10057_Bacteria_all|2871715515.Ga0337333_001_1979_2917:0.0307664999)100:0.0400941444,(EP10057_Bacteria_all|2685888458.Ga0104551_2190:0.0479999036,EP10057_Bacteria_all|2877005305.Ga0336763_089_122_1060:0.0334950255)95:0.0397717649)100:0.1025576877,((EP10057_Bacteria_all|2625036409.Ga0078228_10457:0.2756546254,EP10057_Bacteria_all|2819413222.Ga0242586_0197:0.0989731391)93:0.0796408423,EP10057_Bacteria_all|2773508212.Ga0260589_11165:0.0846071133)91:0.0310838444)92:0.1061433653)92:0.1099451199,EP10057_Bacteria_all|2623612695.Ga0070572_0368:0.4281543263)100:0.1959323400,(EP10057_Bacteria_all|2799427151.Ga0310584_108224:0.1078928506,EP10057_Bacteria_all|2831832308.Ga0347790_1695:0.0964465718)100:0.1010601688)84:0.0319387501,(((EP10057_Bacteria_all|2700462282.Ga0131138_2681:0.0000029539,((EP10057_Bacteria_all|2792180374.Ga0309199_110134:0.0168837080,EP10057_Bacteria_all|2920456763.Ga0481285_16_77004_77936:0.0111896063)85:0.0000022989,EP10057_Bacteria_all|2839509024.Ga0344772_1061:0.0344361394)97:0.0168949951)99:0.0848262853,EP10057_Bacteria_all|2790833744.Ga0308913_101927:0.2199064337)97:0.0401215070,EP10057_Bacteria_all|2739647165.Ga0189741_3073:0.1588832182)100:0.1033607680)88:0.0997585110)100:0.3413961090,((EP10057_Bacteria_all|2568714955.TMA01SDRAFT_02804:0.0115028405,EP10057_Bacteria_all|2790831227.Ga0308913_100293:0.0000022989)100:0.3391554688,((EP10057_Bacteria_all|2574465590.U735DRAFT_4451:0.0735515262,EP10057_Bacteria_all|2790626827.Ga0266140_11043:0.0641552872)100:0.0876039483,(((EP10057_Bacteria_all|2585882700.GQ40DRAFT_2620:0.0801969418,EP10057_Bacteria_all|2587722571.Q45DRAFT_1290:0.0363239102)100:0.0226825898,EP10057_Bacteria_all|2771484051.Ga0244642_101429:0.0751755731)100:0.0502427147,EP10057_Bacteria_all|2910302221.Ga0477499_16_21233_22150:0.0376126585)100:0.2320399527)98:0.1034928078)100:0.1402002081)99:0.1123599155,(((EP10057_Bacteria_all|2586917340.AT45DRAFT_00248:0.0110560614,EP10057_Bacteria_all|2906007129.Ga0440577_01_3941836_3942756:0.0231240491)100:0.2717950391,EP10057_Bacteria_all|2718374542.Ga0171597_101538:0.2742432601)89:0.1629054060,EP10057_Bacteria_all|2958503585.Ga0452889_04_591830_592753:0.3248638353)92:0.2419774684)100:0.8045113743,((EP10057_Bacteria_all|2792649140.Ga0309161_111188:0.6463882682,((((EP10057_Bacteria_all|2808178381.Ga0302861_1576:0.0000022951,((EP10057_Bacteria_all|2914971622.Ga0481907_56_54_971:0.0061700859,EP10057_Bacteria_all|2915056700.Ga0481911_53_4657_5574:0.0000022951)91:0.0000029539,EP10057_Bacteria_all|2915049994.Ga0481909_53_54_971:0.0000022951)99:0.0380450817)87:0.0174090308,EP10057_Bacteria_all|651367089.HMPREF1025_00977:0.0000022951)76:0.0000022951,EP10057_Bacteria_all|2920517935.Ga0481908_108_9370_10320:0.0000022951)87:0.0125537318,EP10057_Bacteria_all|2878501639.Ga0337423_45_46047_46997:0.0000022951)100:0.6759565328)100:0.3377382306,EP10057_Bacteria_all|2894846601.Ga0441059_074_9285_10187:1.3431809546)61:0.1550670834)83:0.2285097915,((((((((EP10057_Bacteria_all|2515433181.B045DRAFT_01194:0.0000022951,EP10057_Bacteria_all|2587159478.JCM13650DRAFT_01092:0.0000022951)100:0.1668531526,(EP10057_Bacteria_all|2578767730.M067_1294:0.1961960909,EP10057_Bacteria_all|2833437660.Ga0335735_810:0.3660054063)61:0.0303299276)87:0.0500645694,(((((EP10057_Bacteria_all|2517580610.ASF519_02453:0.0279292246,EP10057_Bacteria_all|2921969051.Ga0481191_22_88263_89201:0.0118091480)79:0.0069239029,EP10057_Bacteria_all|2600555872.Ga0034563_00860:0.0120165478)99:0.1308671314,EP10057_Bacteria_all|2800731183.Ga0313508_15007:0.1488550179)99:0.0484782785,(((EP10057_Bacteria_all|2648913936.Ga0069578_17916:0.0308356512,EP10057_Bacteria_all|2869007144.Ga0344073_01_11941_12876:0.0528743341)100:0.0891074275,EP10057_Bacteria_all|2771437861.Ga0255788_10433:0.0712529068)100:0.0796414227,(EP10057_Bacteria_all|2682739943.Ga0129020_12563:0.0000023063,EP10057_Bacteria_all|2825907260.Ga0263412_1222:0.0331036809)100:0.0919204336)100:0.0879889373)100:0.1438818054,EP10057_Bacteria_all|2800306517.Ga0313276_10169:0.2363584101)95:0.0531092078)91:0.0753216545,EP10057_Bacteria_all|2800976403.Ga0313329_10593:0.1927933345)100:0.2320288891,(EP10057_Bacteria_all|2731877973.Ga0181043_13138:0.1744337204,EP10057_Bacteria_all|2844982130.Ga0417107_05_115742_116704:0.2647133735)99:0.1098452735)97:0.0653074631,((EP10057_Bacteria_all|2523953867.H599DRAFT_02226:0.2074532789,((((EP10057_Bacteria_all|2619110866.Ga0055953_108202:0.0447446392,EP10057_Bacteria_all|2776772259.Ga0263873_111377:0.0557943114)77:0.0254236472,EP10057_Bacteria_all|2850378495.Ga0353067_05_8195_9136:0.0998652741)66:0.0276810295,EP10057_Bacteria_all|2620728750.Ga0054581_10419:0.2217177911)100:0.1500572473,(EP10057_Bacteria_all|2719779365.Ga0175986_111705:0.1355453231,EP10057_Bacteria_all|2910203899.Ga0480063_01_2620013_2620954:0.0328613825)100:0.1102565366)100:0.0632172872)99:0.0463712526,EP10057_Bacteria_all|2894277910.Ga0440559_35_471674_472621:0.3877677910)94:0.1077277779)95:0.0993513444,EP10057_Bacteria_all|2515843606.B155DRAFT_00735:0.3669268469)91:0.1196930117,(EP10057_Bacteria_all|2524412210.P48_03586:0.0000026381,(EP10057_Bacteria_all|2596408080.LY14DRAFT_0017:0.1595892623,((((EP10057_Bacteria_all|2597234634.LZ06DRAFT_2594:0.0522559460,EP10057_Bacteria_all|2775577249.Ga0265285_103241:0.0711372636)100:0.0503302804,EP10057_Bacteria_all|2622875815.Ga0070571_1178:0.0378119839)100:0.0950936766,EP10057_Bacteria_all|2835196007.Ga0350405_47:0.2075386467)98:0.0251322645,EP10057_Bacteria_all|2619920444.Ga0073622_101351:0.0888725750)98:0.0789177582)98:0.1740089178)100:0.7238436904)99:0.1822029622)60:0.0189298404,((EP10057_Bacteria_all|2628103216.Ga0079940_100668:0.8012588237,EP10057_Bacteria_all|2742562186.Ga0132309_103624:0.6221089881)100:0.5088161134,(EP10057_Bacteria_all|2709964249.Ga0155014_1024:0.0000022951,EP10057_Bacteria_all|2784151568.Ga0302329_112938:0.0193786716)100:1.0650225542)35:0.1994962820)25:0.0712086752,((EP10057_Bacteria_all|2789811493.Ga0266358_10819:0.0000022951,EP10057_Bacteria_all|2789887385.Ga0266361_10519:0.0000023063)100:0.5918010770,(EP10057_Bacteria_all|2828953352.Ga0376221_361:0.5437823014,EP10057_Bacteria_all|2983045326.Ga0577131_01_711416_712456:0.4097923520)82:0.2315523204)99:0.3013484047)42:0.0682737093,((((((((EP10057_Bacteria_all|2523953452.H599DRAFT_01811:0.0615164492,EP10057_Bacteria_all|2885458977.Ga0445260_29_184707_185414:0.0553339110)100:0.0453781194,(EP10057_Bacteria_all|2728687736.Ga0127024_101275:0.0483476360,EP10057_Bacteria_all|2879199801.Ga0365577_12_177952_178659:0.1009755116)100:0.0250887288)100:0.1880114090,EP10057_Bacteria_all|2903886668.Ga0446232_05_93287_93994:0.2443103679)100:0.1842536522,(EP10057_Bacteria_all|2792382247.Ga0309159_101297:0.0775549357,EP10057_Bacteria_all|2890067901.Ga0440724_18_1668005_1668718:0.1874917052)100:0.4075164596)100:0.2271307366,EP10057_Bacteria_all|2906874485.Ga0440121_25_297230_297937:0.2055645607)98:0.1878395706,EP10057_Bacteria_all|2624319773.Ga0077528_101611:0.0577028759)100:2.1697780911,((EP10057_Bacteria_all|2653570078.Ga0075211_103233:0.2417601638,EP10057_Bacteria_all|2686404904.Ga0115473_102625:0.1630506221)63:0.0566940118,EP10057_Bacteria_all|2916091093.Ga0478446_09_21802_22767:0.1312025373)100:0.6366696836)56:0.0964525099,EP10057_Bacteria_all|644929227.Dfer_1366:0.7188940120)52:0.0948316841)62:0.1908952691,((((((((EP10057_Bacteria_all|2572200113.BO57DRAFT_04855:0.0000022951,EP10057_Bacteria_all|2929821617.Ga0496080_042_13869_14840:0.0000022989)100:0.0182753583,EP10057_Bacteria_all|2735805876.Ga0183459_104320:0.0526274450)100:0.0745210434,EP10057_Bacteria_all|2694664458.Ga0115459_0257:0.1033282050)100:0.0768994401,EP10057_Bacteria_all|2671579106.Ga0116949_11819:0.2211380375)99:0.1006106552,EP10057_Bacteria_all|2819679791.Ga0365422_10553:0.2868138341)86:0.0520906366,EP10057_Bacteria_all|2743773958.Ga0132649_105923:0.2255561253)100:0.2408382136,EP10057_Bacteria_all|2890320275.Ga0440775_02_192424_193389:0.3442195678)100:0.1711808887,EP10057_Bacteria_all|2895866400.Ga0441240_04_149045_150016:0.5398327317)98:0.2362424571)97:0.3847639324)99:0.7179011687,((EP00312_Isochrysidales_sp_CCMP1244|EP00312_Isochrysidales_sp_CCMP1244_P030664:0.0000021529,((EP00314_Emiliania_huxleyi|EP00314_Emiliania_huxleyi_P008131:0.2127747259,EP00314_Emiliania_huxleyi|EP00314_Emiliania_huxleyi_P035710:0.0000026375)100:0.0891824692,EP00314_Emiliania_huxleyi|EP00314_Emiliania_huxleyi_P038452:0.0000022951)99:0.0196913374)99:0.4842855175,EP00326_Haptolina_ericina|EP00326_Haptolina_ericina_P012759:0.3341701235)98:0.3989495357)98:0.3576462323,EP00968_Pinguiococcus_pyrenoidosus|EP00968_Pinguiococcus_pyrenoidosus_P026429:0.4417607224)86:0.1167946354,(((((EP00035_Acanthoeca_spectabilis|EP00035_Acanthoeca_spectabilis_P006413:0.0786788983,EP00036_Acanthoecidae_sp_10tr|EP00036_Acanthoecidae_sp_10tr_P007127:0.0994739601)100:0.1541101853,EP00041_Stephanoeca_diplocostata|EP00041_Stephanoeca_diplocostata_P016358:0.0987254862)34:0.0577442172,EP00040_Diaphanoeca_grandis|EP00040_Diaphanoeca_grandis_P019249:0.3102436351)56:0.0724533072,EP00039_Didymoeca_costata|EP00039_Didymoeca_costata_P020842:0.2743939090)84:0.0602889695,(EP00478_Filoreta_tenera|EP00478_Filoreta_tenera_P007274:0.6099525375,EP00485_Elphidium_margaritaceum|EP00485_Elphidium_margaritaceum_P002048:0.4603144979)99:0.4480190387)81:0.1327116357)89:0.1138700207)71:0.0885188499)70:0.0805455970,EP01102_Stenamoeba_stenopodia|EP01102_Stenamoeba_stenopodia_P002361:0.2979730243);
