# Supplementary material for: Eukaryotic CD-NTase, STING, and viperin proteins evolved via domain shuffling, horizontal transfer, and ancient inheritance from prokaryotes
Source: PLoS Biol. 2023 Dec 8;21(12):e3002436. doi: 10.1371/journal.pbio.3002436 (PMC10732462; doi:10.1371/journal.pbio.3002436)
Supplement: S19 File — Newick file is used in S3 Fig. Node support values calculated from ultrafast bootstraps. (TREE) [file pbio.3002436.s026.tree]

((((EP00075_Anas_platyrhynchos|EP00075_Anas_platyrhynchos_P034668:0.000001,EP00075_Anas_platyrhynchos|EP00075_Anas_platyrhynchos_P034669:0.000001)100:0.090717,(((EP00079_Xenopus_tropicalis|EP00079_Xenopus_tropicalis_P005444:0.382294,((((((EP00074_Homo_sapiens|EP00074_Homo_sapiens_P076963:0.051605,(EP00074_Homo_sapiens|EP00074_Homo_sapiens_P019080:0.000001,EP00074_Homo_sapiens|EP00074_Homo_sapiens_P055775:0.000001)100:0.047131)99:0.083747,(EP00074_Homo_sapiens|EP00074_Homo_sapiens_P076964:0.000001,EP00074_Homo_sapiens|EP00074_Homo_sapiens_P048921:0.000001)100:0.000001)98:0.112995,((((EP00071_Canis_lupus|EP00071_Canis_lupus_P004358:0.000001,EP00071_Canis_lupus|EP00071_Canis_lupus_P030416:0.000001)3:0.000001,EP00071_Canis_lupus|EP00071_Canis_lupus_P004360:0.000001)1:0.000001,(EP00071_Canis_lupus|EP00071_Canis_lupus_P004361:0.000001,(((((EP00071_Canis_lupus|EP00071_Canis_lupus_P004362:0.000001,EP00071_Canis_lupus|EP00071_Canis_lupus_P030391:0.000001)6:0.000001,EP00071_Canis_lupus|EP00071_Canis_lupus_P030410:0.000001)1:0.000001,EP00071_Canis_lupus|EP00071_Canis_lupus_P030404:0.000001)1:0.000001,EP00071_Canis_lupus|EP00071_Canis_lupus_P004359:0.000001)0:0.000001,EP00071_Canis_lupus|EP00071_Canis_lupus_P030400:0.000001)0:0.000001)0:0.000001)100:0.055463,((EP00070_Physeter_catodon|EP00070_Physeter_catodon_P034156:0.000001,EP00070_Physeter_catodon|EP00070_Physeter_catodon_P034158:0.000001)99:0.013751,EP00069_Balaena_mysticetus|EP00069_Balaena_mysticetus_P012667:0.007030)92:0.038533)57:0.047731)44:0.074204,(EP00073_Rattus_norvegicus|EP00073_Rattus_norvegicus_P008701:0.000001,EP00073_Rattus_norvegicus|EP00073_Rattus_norvegicus_P031836:0.000001)100:0.049848)35:0.041325,((EP00072_Mus_musculus|EP00072_Mus_musculus_P009878:0.000001,(EP00072_Mus_musculus|EP00072_Mus_musculus_P071720:0.000001,EP00072_Mus_musculus|EP00072_Mus_musculus_P021511:0.000001)19:0.000001)11:0.000001,EP00072_Mus_musculus|EP00072_Mus_musculus_P009877:0.000001)92:0.000001)94:0.371877,(((EP00063_Salmo_salar|EP00063_Salmo_salar_P093650:0.106621,EP00064_Thunnus_orientalis|EP00064_Thunnus_orientalis_P010884:0.091740)94:0.151183,(EP00067_Danio_rerio|EP00067_Danio_rerio_P018822:0.000001,EP00067_Danio_rerio|EP00067_Danio_rerio_P009590:0.006519)100:0.299776)97:0.247521,((EP00058_Branchiostoma_floridae|EP00058_Branchiostoma_floridae_P016027:0.008160,EP00058_Branchiostoma_floridae|EP00058_Branchiostoma_floridae_P016041:0.007601)100:0.548914,(((EP00110_Nematostella_vectensis|EP00110_Nematostella_vectensis_P009984:0.518943,(EP00794_Sanderia_malayensis|EP00794_Sanderia_malayensis_P011345:0.240134,(((EP00111_Clytia_hemisphaerica|EP00111_Clytia_hemisphaerica_P017436:0.021872,EP00111_Clytia_hemisphaerica|EP00111_Clytia_hemisphaerica_P017435:0.004539)100:0.370334,EP00111_Clytia_hemisphaerica|EP00111_Clytia_hemisphaerica_P017433:0.254072)95:0.392228,(EP00795_Rhopilema_esculentum|EP00795_Rhopilema_esculentum_P016940:0.356121,(EP00112_Aurelia_sp_Birch-Aquarium-sp1|EP00112_Aurelia_sp_Birch-Aquarium-sp1_P021506:0.000001,EP00112_Aurelia_sp_Birch-Aquarium-sp1|EP00112_Aurelia_sp_Birch-Aquarium-sp1_P022325:0.000001)100:0.204810)47:0.112031)37:0.118634)32:0.149272)48:0.177656,((EP00112_Aurelia_sp_Birch-Aquarium-sp1|EP00112_Aurelia_sp_Birch-Aquarium-sp1_P002527:0.017030,EP00112_Aurelia_sp_Birch-Aquarium-sp1|EP00112_Aurelia_sp_Birch-Aquarium-sp1_P011698:0.003709)100:1.017411,((EP00795_Rhopilema_esculentum|EP00795_Rhopilema_esculentum_P007680:0.498397,(EP00112_Aurelia_sp_Birch-Aquarium-sp1|EP00112_Aurelia_sp_Birch-Aquarium-sp1_P015382:0.006471,EP00112_Aurelia_sp_Birch-Aquarium-sp1|EP00112_Aurelia_sp_Birch-Aquarium-sp1_P001194:0.000001)100:0.204824)80:0.257915,EP00794_Sanderia_malayensis|EP00794_Sanderia_malayensis_P007946:0.431035)67:0.185289)34:0.181836)14:0.153073,((((EP00101_Apis_mellifera|EP00101_Apis_mellifera_P008256:0.519064,(EP00098_Tribolium_castaneum|EP00098_Tribolium_castaneum_P021582:0.000001,EP00098_Tribolium_castaneum|EP00098_Tribolium_castaneum_P014386:0.000001)100:0.572077)74:0.246148,(((EP00099_Drosophila_melanogaster|EP00099_Drosophila_melanogaster_P011939:0.000001,EP00099_Drosophila_melanogaster|EP00099_Drosophila_melanogaster_P019263:0.000001)100:0.969322,(EP00090_Calanus_glacialis|EP00090_Calanus_glacialis_P009951:0.499718,(EP00090_Calanus_glacialis|EP00090_Calanus_glacialis_P006576:0.194246,EP00090_Calanus_glacialis|EP00090_Calanus_glacialis_P028575:0.167918)90:0.231126)98:0.786711)72:0.730414,EP00085_Daphnia_pulex|EP00085_Daphnia_pulex_P006361:0.757625)15:0.105197)19:0.168713,((((((EP00516_Mucochytrium_quahogii|EP00516_Mucochytrium_quahogii_P002890:0.221588,(EP00105_Crassostrea_gigas|EP00105_Crassostrea_gigas_P006305:0.000001,EP00105_Crassostrea_gigas|EP00105_Crassostrea_gigas_P006306:0.000001)100:0.191629)100:1.223077,(((EP00103_Capitella_teleta|EP00103_Capitella_teleta_P002714:0.000001,EP00103_Capitella_teleta|EP00103_Capitella_teleta_P000411:0.006746)99:0.057356,EP00914_Ancora_sagittata|EP00914_Ancora_sagittata_P023606:0.205653)87:0.161829,EP00103_Capitella_teleta|EP00103_Capitella_teleta_P002715:0.331341)87:0.304731)20:0.234513,(EP00104_Lingula_anatina|EP00104_Lingula_anatina_P019808:0.013965,EP00104_Lingula_anatina|EP00104_Lingula_anatina_P021827:0.007359)100:0.523498)9:0.106446,EP00104_Lingula_anatina|EP00104_Lingula_anatina_P037350:0.464805)7:0.132787,(EP00516_Mucochytrium_quahogii|EP00516_Mucochytrium_quahogii_P003742:0.099542,EP00105_Crassostrea_gigas|EP00105_Crassostrea_gigas_P028831:0.090385)96:0.450465)6:0.132080,((EP00052_Salpingoeca_macrocollata|EP00052_Salpingoeca_macrocollata_P004296:0.971634,(EP00046_Monosiga_brevicollis|EP00046_Monosiga_brevicollis_P002188:0.772796,(EP00036_Acanthoecidae_sp_10tr|EP00036_Acanthoecidae_sp_10tr_P002663:0.680611,(EP01139_Manchomonas_bermudensis|EP01139_Manchomonas_bermudensis_P005385:0.000001,EP00030_Apusomonadida_sp_AF-17|EP00030_Apusomonadida_sp_AF-17_P000556:0.000001)100:0.810581)62:0.248641)51:0.190919)87:0.561202,((EP00105_Crassostrea_gigas|EP00105_Crassostrea_gigas_P014247:0.000001,(((EP00105_Crassostrea_gigas|EP00105_Crassostrea_gigas_P039688:0.000001,EP00105_Crassostrea_gigas|EP00105_Crassostrea_gigas_P014246:0.000001)4:0.000001,((EP00105_Crassostrea_gigas|EP00105_Crassostrea_gigas_P014240:0.000001,EP00105_Crassostrea_gigas|EP00105_Crassostrea_gigas_P014241:0.000001)3:0.000001,(EP00105_Crassostrea_gigas|EP00105_Crassostrea_gigas_P014243:0.000001,EP00105_Crassostrea_gigas|EP00105_Crassostrea_gigas_P014242:0.000001)4:0.000001)0:0.000001)1:0.000001,EP00105_Crassostrea_gigas|EP00105_Crassostrea_gigas_P014244:0.000001)5:0.000001)8:0.000001,EP00105_Crassostrea_gigas|EP00105_Crassostrea_gigas_P014245:0.000001)100:0.640949)14:0.192626)4:0.067726)2:0.113298,((((EP00103_Capitella_teleta|EP00103_Capitella_teleta_P002581:0.000001,EP00103_Capitella_teleta|EP00103_Capitella_teleta_P008235:0.000001)100:1.170044,(((((((EP10057_Bacteria_all|2743773958.Ga0132649_105923:0.258840,EP10057_Bacteria_all|2819679791.Ga0365422_10553:0.300178)41:0.049591,(EP10057_Bacteria_all|2671579106.Ga0116949_11819:0.229662,(((EP10057_Bacteria_all|2929821617.Ga0496080_042_13869_14840:0.000001,EP10057_Bacteria_all|2572200113.BO57DRAFT_04855:0.000001)100:0.019530,EP10057_Bacteria_all|2735805876.Ga0183459_104320:0.061760)100:0.083061,EP10057_Bacteria_all|2694664458.Ga0115459_0257:0.118076)78:0.090924)69:0.104250)87:0.248822,EP10057_Bacteria_all|2890320275.Ga0440775_02_192424_193389:0.361178)44:0.130466,EP10057_Bacteria_all|2895866400.Ga0441240_04_149045_150016:0.603430)35:0.234554,((EP10057_Bacteria_all|2628103216.Ga0079940_100668:0.695486,EP10057_Bacteria_all|2742562186.Ga0132309_103624:0.585477)97:0.554240,(((EP10057_Bacteria_all|2894846601.Ga0441059_074_9285_10187:0.987279,(EP10057_Bacteria_all|2792649140.Ga0309161_111188:0.521277,(EP10057_Bacteria_all|2878501639.Ga0337423_45_46047_46997:0.000001,(EP10057_Bacteria_all|2920517935.Ga0481908_108_9370_10320:0.000001,(EP10057_Bacteria_all|651329699.HMPREF0990_01908:0.000001,((EP10057_Bacteria_all|641009922.RUMTOR_01512:0.000001,((EP10057_Bacteria_all|2808178381.Ga0302861_1576:0.000001,(((((EP10057_Bacteria_all|2914971622.Ga0481907_56_54_971:0.000001,EP10057_Bacteria_all|2914991458.Ga0481912_52_54_971:0.000001)73:0.006899,EP10057_Bacteria_all|2915056700.Ga0481911_53_4657_5574:0.000001)81:0.000001,EP10057_Bacteria_all|2920514491.Ga0481913_49_1410_2327:0.000001)24:0.000001,EP10057_Bacteria_all|2915049994.Ga0481909_53_54_971:0.000001)22:0.000001,EP10057_Bacteria_all|2920523490.Ga0481910_60_54_971:0.000001)81:0.042243)55:0.019686,EP10057_Bacteria_all|651367089.HMPREF1025_00977:0.000001)37:0.000001)9:0.000001,EP10057_Bacteria_all|650049096.HMPREF1026_01775:0.000001)12:0.000001)8:0.000001)53:0.014263)100:0.711095)88:0.317250)29:0.245326,((EP10057_Bacteria_all|2524412210.P48_03586:0.085786,((EP10057_Bacteria_all|2619920444.Ga0073622_101351:0.116513,((EP10057_Bacteria_all|2622875815.Ga0070571_1178:0.047093,(EP10057_Bacteria_all|2597234634.LZ06DRAFT_2594:0.059776,EP10057_Bacteria_all|2775577249.Ga0265285_103241:0.082972)62:0.051329)81:0.106103,EP10057_Bacteria_all|2835196007.Ga0350405_47:0.224163)21:0.023676)49:0.087765,EP10057_Bacteria_all|2596408080.LY14DRAFT_0017:0.169120)53:0.108317)97:0.670070,((((EP10057_Bacteria_all|2894277910.Ga0440559_35_471674_472621:0.428430,EP10057_Bacteria_all|2523953867.H599DRAFT_02226:0.199388)17:0.069999,(((EP10057_Bacteria_all|2850378495.Ga0353067_05_8195_9136:0.117437,(EP10057_Bacteria_all|2619110866.Ga0055953_108202:0.048583,EP10057_Bacteria_all|2776772259.Ga0263873_111377:0.066578)43:0.026472)44:0.044599,(EP10057_Bacteria_all|2620728750.Ga0054581_10419:0.000001,EP10057_Bacteria_all|2623152775.Ga0070601_0064:0.000001)100:0.233774)77:0.167230,(EP10057_Bacteria_all|2910203899.Ga0480063_01_2620013_2620954:0.045041,EP10057_Bacteria_all|2719779365.Ga0175986_111705:0.148110)95:0.102302)32:0.063743)22:0.111928,((EP10057_Bacteria_all|2731877973.Ga0181043_13138:0.214909,EP10057_Bacteria_all|2844982130.Ga0417107_05_115742_116704:0.265748)60:0.095927,(EP10057_Bacteria_all|2800976403.Ga0313329_10593:0.217924,((((EP10057_Bacteria_all|2800731183.Ga0313508_15007:0.165028,(((EP10057_Bacteria_all|2921969051.Ga0481191_22_88263_89201:0.000001,(EP10057_Bacteria_all|2921974807.Ga0481194_26_1800_2738:0.000001,EP10057_Bacteria_all|2921983179.Ga0481193_19_1800_2738:0.000001)42:0.000001)90:0.013363,((EP10057_Bacteria_all|2565698000.C803_03162:0.000001,EP10057_Bacteria_all|2517580610.ASF519_02453:0.000001)7:0.000001,(((EP10057_Bacteria_all|2565662210.C800_02148:0.000001,(EP10057_Bacteria_all|2565659645.C801_03668:0.000001,EP10057_Bacteria_all|2978202648.Ga0336406_31_37473_38411:0.000001)5:0.000001)3:0.000001,(EP10057_Bacteria_all|2565676688.C825_02764:0.000001,EP10057_Bacteria_all|2807803812.Ga0302903_110142:0.000001)3:0.000001)0:0.000001,EP10057_Bacteria_all|2899594071.Ga0443973_075_4834_5772:0.000001)3:0.000001)95:0.032523)37:0.008474,(EP10057_Bacteria_all|2903675746.Ga0440467_080_20563_21501:0.000001,EP10057_Bacteria_all|2600555872.Ga0034563_00860:0.000001)95:0.012802)99:0.141985)62:0.048974,((EP10057_Bacteria_all|2771437861.Ga0255788_10433:0.079473,(EP10057_Bacteria_all|2869007144.Ga0344073_01_11941_12876:0.062872,(EP10057_Bacteria_all|2648913936.Ga0069578_17916:0.000001,EP10057_Bacteria_all|2651290302.Ga0069584_10296:0.000001)100:0.030457)94:0.101862)81:0.082668,(EP10057_Bacteria_all|2682739943.Ga0129020_12563:0.000001,(EP10057_Bacteria_all|2878918731.Ga0344534_01_15931_16869:0.000001,((EP10057_Bacteria_all|2825907260.Ga0263412_1222:0.000001,EP10057_Bacteria_all|2878942664.Ga0337132_075_17456_18274:0.000001)13:0.000001,((EP10057_Bacteria_all|2878921191.Ga0344534_04_16103_17041:0.000001,EP10057_Bacteria_all|2874429131.Ga0344536_01_109048_109986:0.000001)8:0.000001,EP10057_Bacteria_all|2876641845.Ga0344532_01_872773_873711:0.000001)6:0.000001)12:0.000001)98:0.038907)100:0.113561)85:0.090317)91:0.141654,EP10057_Bacteria_all|2800306517.Ga0313276_10169:0.251232)62:0.072915,((EP10057_Bacteria_all|2833437660.Ga0335735_810:0.389895,(EP10057_Bacteria_all|2587159478.JCM13650DRAFT_01092:0.000001,EP10057_Bacteria_all|2515433181.B045DRAFT_01194:0.000001)100:0.167646)15:0.027626,EP10057_Bacteria_all|2578767730.M067_1294:0.227376)38:0.048187)44:0.080944)85:0.249008)28:0.078773)13:0.115759,EP10057_Bacteria_all|2515843606.B155DRAFT_00735:0.385600)10:0.133885)34:0.168736)7:0.108632,(((((EP10057_Bacteria_all|2906007129.Ga0440577_01_3941836_3942756:0.022589,EP10057_Bacteria_all|2586917340.AT45DRAFT_00248:0.017151)96:0.121487,(EP10057_Bacteria_all|2718374542.Ga0171597_101538:0.266082,(((((EP10057_Bacteria_all|2568714955.TMA01SDRAFT_02804:0.000001,EP10057_Bacteria_all|2804766972.Ga0258707_111189:0.000001)92:0.013221,EP10057_Bacteria_all|2790831227.Ga0308913_100293:0.000001)100:0.339190,((EP10057_Bacteria_all|2910302221.Ga0477499_16_21233_22150:0.043205,(EP10057_Bacteria_all|2771484051.Ga0244642_101429:0.085042,(EP10057_Bacteria_all|2587722571.Q45DRAFT_1290:0.043196,EP10057_Bacteria_all|2585882700.GQ40DRAFT_2620:0.088046)76:0.027075)81:0.058365)93:0.232376,(EP10057_Bacteria_all|2574465590.U735DRAFT_4451:0.085437,EP10057_Bacteria_all|2790626827.Ga0266140_11043:0.071698)89:0.108942)55:0.115406)57:0.141526,(((EP10057_Bacteria_all|2739647165.Ga0189741_3073:0.182588,(EP10057_Bacteria_all|2790833744.Ga0308913_101927:0.235356,(EP10057_Bacteria_all|2700462282.Ga0131138_2681:0.000001,(EP10057_Bacteria_all|2839509024.Ga0344772_1061:0.039975,(EP10057_Bacteria_all|2920456763.Ga0481285_16_77004_77936:0.013110,EP10057_Bacteria_all|2792180374.Ga0309199_110134:0.019750)42:0.000001)35:0.019795)93:0.104423)29:0.032443)74:0.117660,((EP10057_Bacteria_all|2799427151.Ga0310584_108224:0.126196,EP10057_Bacteria_all|2831832308.Ga0347790_1695:0.095749)96:0.110165,((EP10057_Bacteria_all|2619918617.Ga0073621_1471:0.063604,(((EP10057_Bacteria_all|2882589495.Ga0442312_11_72262_73200:0.000001,EP10057_Bacteria_all|2773508212.Ga0260589_11165:0.000001)100:0.080827,(EP10057_Bacteria_all|2819413222.Ga0242586_0197:0.117858,(EP10057_Bacteria_all|2625036409.Ga0078228_10457:0.000001,EP10057_Bacteria_all|2629398417.Ga0077282_11501:0.000001)100:0.285004)34:0.093919)20:0.042061,(EP10057_Bacteria_all|2685888458.Ga0104551_2190:0.024860,(((EP10057_Bacteria_all|2871715515.Ga0337333_001_1979_2917:0.000001,EP10057_Bacteria_all|2874341986.Ga0337313_012_296_1234:0.000001)100:0.031268,EP10057_Bacteria_all|2620490221.Ga0066357_102350:0.030585)77:0.082827,EP10057_Bacteria_all|2877005305.Ga0336763_089_122_1060:0.033681)46:0.038696)97:0.127919)47:0.106432)61:0.119525,EP10057_Bacteria_all|2623612695.Ga0070572_0368:0.414937)82:0.192880)29:0.027287)63:0.121903,(EP10057_Bacteria_all|2686056644.Ga0104533_3792:0.108323,((((((EP10057_Bacteria_all|2841361637.Ga0172914_1517:0.000001,(((EP10057_Bacteria_all|2731149251.Ga0128252_12433:0.000001,EP10057_Bacteria_all|2843851601.Ga0176031_01_1609416_1609982:0.000001)2:0.000001,EP10057_Bacteria_all|2539262846.HMPREF9996_01821:0.000001)0:0.000001,EP10057_Bacteria_all|2533353261.I63B_0330:0.000001)0:0.000001)0:0.000001,((EP10057_Bacteria_all|2530641125.D17P3_0076:0.000001,EP10057_Bacteria_all|2854453658.Ga0309166_55_153405_154358:0.000001)2:0.000001,EP10057_Bacteria_all|2731143813.Ga0128250_101050:0.000001)0:0.000001)0:0.000001,(EP10057_Bacteria_all|2854487723.Ga0339373_67_22492_23445:0.000001,((EP10057_Bacteria_all|2533356201.H5P1_0926:0.000001,(EP10057_Bacteria_all|2533358297.SCC393_0690:0.000001,((EP10057_Bacteria_all|2868675248.Ga0340410_66_52383_53336:0.000001,EP10057_Bacteria_all|2688296686.Ga0123689_111640:0.000001)1:0.000001,EP10057_Bacteria_all|2854458600.Ga0339347_05_6242_7195:0.000001)0:0.000001)0:0.000001)0:0.000001,EP10057_Bacteria_all|2682462656.Ga0128246_11079:0.000001)0:0.000001)0:0.000001)2:0.000001,EP10057_Bacteria_all|2540567585.D7S_02394:0.000001)100:0.537858,((EP10057_Bacteria_all|2810445925.Ga0317262_1248:0.000001,EP10057_Bacteria_all|2541326748.HMPREF9331_02454:0.000001)28:0.000001,EP10057_Bacteria_all|2694988876.Ga0131218_1205:0.000001)100:0.110270)56:0.150267,((EP10057_Bacteria_all|2896353669.Ga0444196_22_14665_15615:0.000001,EP10057_Bacteria_all|2896334320.Ga0444194_19_207494_208444:0.000001)100:0.072069,((((EP10057_Bacteria_all|2630660691.Ga0078677_111947:0.000001,(EP10057_Bacteria_all|2551889359.RASGDRAFT_01892:0.000001,(((EP10057_Bacteria_all|2512834496.RA0C_0042:0.000001,EP10057_Bacteria_all|2722955217.Ga0175024_112116:0.000001)3:0.000001,(((((EP10057_Bacteria_all|2834951378.Ga0198682_2378:0.000001,EP10057_Bacteria_all|2588554895.M949_0415:0.000001)13:0.000001,EP10057_Bacteria_all|2834949020.Ga0198682_19:0.013254)4:0.000001,(EP10057_Bacteria_all|2641722961.Ga0098656_107342:0.000001,EP10057_Bacteria_all|2518774349.B739_2202:0.000001)12:0.000001)61:0.006551,EP10057_Bacteria_all|2834956015.Ga0226326_1931:0.000001)2:0.000001,(EP10057_Bacteria_all|2718681765.Ga0175518_112086:0.000001,(EP10057_Bacteria_all|649778979.Riean_1841:0.000001,EP10057_Bacteria_all|2521922030.G148_1713:0.000001)1:0.000001)1:0.000001)0:0.000001)0:0.000001,EP10057_Bacteria_all|2534117561.RAYM_08575:0.000001)1:0.000001)0:0.000001)0:0.000001,((EP10057_Bacteria_all|651146113.RIA_0308:0.000001,EP10057_Bacteria_all|2725874479.Ga0126229_105192:0.000001)0:0.000001,EP10057_Bacteria_all|2837548689.Ga0166273_1539:0.000001)0:0.000001)2:0.000001,EP10057_Bacteria_all|2834336553.Ga0366277_2045:0.000001)99:0.085482,EP10057_Bacteria_all|2918883226.Ga0451246_08_190947_191894:0.227787)42:0.033105)81:0.136127)38:0.095152)50:0.104187)88:0.312884)44:0.301148,EP10057_Bacteria_all|2958503585.Ga0452889_04_591830_592753:0.282925)23:0.204700)22:0.177132)68:0.831488,((EP10057_Bacteria_all|2653570078.Ga0075211_103233:0.135995,(EP10057_Bacteria_all|2686404904.Ga0115473_102625:0.174671,EP10057_Bacteria_all|2916091093.Ga0478446_09_21802_22767:0.189672)55:0.128700)90:0.620181,(EP10057_Bacteria_all|2784151568.Ga0302329_112938:0.011711,((EP10057_Bacteria_all|2709964249.Ga0155014_1024:0.000001,EP10057_Bacteria_all|2710485422.Ga0155360_12232:0.000001)16:0.000001,EP10057_Bacteria_all|2710805641.Ga0155500_11430:0.000001)50:0.007695)100:0.977180)5:0.000001)1:0.085115,((EP10057_Bacteria_all|2789887385.Ga0266361_10519:0.000001,EP10057_Bacteria_all|2789811493.Ga0266358_10819:0.000001)100:0.553852,(EP10057_Bacteria_all|2983045326.Ga0577131_01_711416_712456:0.453246,EP10057_Bacteria_all|2828953352.Ga0376221_361:0.455485)41:0.146165)85:0.255155)0:0.042315,((((EP10057_Bacteria_all|2890067901.Ga0440724_18_1668005_1668718:0.196266,EP10057_Bacteria_all|2792382247.Ga0309159_101297:0.096605)100:0.400846,(EP10057_Bacteria_all|2624319773.Ga0077528_101611:0.260336,EP10057_Bacteria_all|2906874485.Ga0440121_25_297230_297937:0.220582)58:0.219605)25:0.123665,(((EP10057_Bacteria_all|2879199801.Ga0365577_12_177952_178659:0.114728,EP10057_Bacteria_all|2728687736.Ga0127024_101275:0.049995)47:0.028895,(EP10057_Bacteria_all|2523953452.H599DRAFT_01811:0.069839,EP10057_Bacteria_all|2885458977.Ga0445260_29_184707_185414:0.063016)71:0.055492)90:0.192676,(EP10057_Bacteria_all|2903886668.Ga0446232_05_93287_93994:0.000001,EP10057_Bacteria_all|2958506031.Ga0446233_05_93287_93994:0.000001)100:0.256349)67:0.066934)99:1.671253,EP10057_Bacteria_all|644929227.Dfer_1366:0.428969)13:0.358289)0:0.064685)1:0.165559)7:0.057307)13:0.400043,((EP00326_Haptolina_ericina|EP00326_Haptolina_ericina_P012759:0.342257,(EP00312_Isochrysidales_sp_CCMP1244|EP00312_Isochrysidales_sp_CCMP1244_P030664:0.000001,((EP00314_Emiliania_huxleyi|EP00314_Emiliania_huxleyi_P008131:0.229602,EP00314_Emiliania_huxleyi|EP00314_Emiliania_huxleyi_P035710:0.000001)97:0.101655,EP00314_Emiliania_huxleyi|EP00314_Emiliania_huxleyi_P038452:0.000001)89:0.022972)99:0.539718)98:0.530806,(((((EP00040_Diaphanoeca_grandis|EP00040_Diaphanoeca_grandis_P019249:0.351980,((EP00035_Acanthoeca_spectabilis|EP00035_Acanthoeca_spectabilis_P006413:0.096143,EP00036_Acanthoecidae_sp_10tr|EP00036_Acanthoecidae_sp_10tr_P007127:0.115621)100:0.172755,EP00041_Stephanoeca_diplocostata|EP00041_Stephanoeca_diplocostata_P016358:0.133576)34:0.075089)39:0.074211,EP00039_Didymoeca_costata|EP00039_Didymoeca_costata_P020842:0.318694)40:0.089571,((EP00478_Filoreta_tenera|EP00478_Filoreta_tenera_P007274:0.620394,EP00485_Elphidium_margaritaceum|EP00485_Elphidium_margaritaceum_P002048:0.469513)85:0.349433,EP00019_Armaparvus_languidus|EP00019_Armaparvus_languidus_P004871:0.501767)23:0.165945)28:0.125553,(((EP00027_Filamoeba_sp_ATCC50430|EP00027_Filamoeba_sp_ATCC50430_P012708:0.213027,((EP01114_Cavostelium_apophysatum|EP01114_Cavostelium_apophysatum_P019191:0.000001,EP01114_Cavostelium_apophysatum|EP01114_Cavostelium_apophysatum_P019189:0.000001)35:0.000001,EP01114_Cavostelium_apophysatum|EP01114_Cavostelium_apophysatum_P019190:0.000001)100:0.320311)73:0.096558,(EP01102_Stenamoeba_stenopodia|EP01102_Stenamoeba_stenopodia_P002361:0.000001,EP01102_Stenamoeba_stenopodia|EP01102_Stenamoeba_stenopodia_P002362:0.000001)100:0.415221)52:0.098147,(EP00028_Trichosphaerium_sp_Am-I-7-wt|EP00028_Trichosphaerium_sp_Am-I-7-wt_P007899:0.000001,(EP00028_Trichosphaerium_sp_Am-I-7-wt|EP00028_Trichosphaerium_sp_Am-I-7-wt_P014227:0.000001,EP00028_Trichosphaerium_sp_Am-I-7-wt|EP00028_Trichosphaerium_sp_Am-I-7-wt_P009999:0.000001)75:0.000001)100:0.296585)23:0.144061)25:0.102251,EP00968_Pinguiococcus_pyrenoidosus|EP00968_Pinguiococcus_pyrenoidosus_P026429:0.523494)50:0.273742)70:0.662468)13:0.136047,(EP00632_Arachnochrysis_sp_CCMP2950|EP00632_Arachnochrysis_sp_CCMP2950_P011488:0.459575,((((EP00548_Thalassiothrix_antarctica|EP00548_Thalassiothrix_antarctica_P003694:0.356664,EP00546_Thalassionema_frauenfeldii|EP00546_Thalassionema_frauenfeldii_P017865:0.106668)51:0.094682,(EP00526_Cylindrotheca_closterium|EP00526_Cylindrotheca_closterium_P010935:0.248301,EP00934_Nitzschia_sp_Nitz4|EP00934_Nitzschia_sp_Nitz4_P007051:0.173506)95:0.203690)49:0.146902,(EP00557_Chaetoceros_sp_GSL56|EP00557_Chaetoceros_sp_GSL56_P014152:0.000001,EP00557_Chaetoceros_sp_GSL56|EP00557_Chaetoceros_sp_GSL56_P013410:0.000001)100:0.362368)93:0.648247,(EP00518_Triparma_eleuthera|EP00518_Triparma_eleuthera_P003498:0.669343,((EP00978_Attheya_sp_CCMP212|EP00978_Attheya_sp_CCMP212_P008752:0.039708,EP00527_Entomoneis_sp_CCMP2396|EP00527_Entomoneis_sp_CCMP2396_P008968:0.067532)32:0.000001,EP00550_Attheya_septentrionalis|EP00550_Attheya_septentrionalis_P000586:0.018422)99:0.652786)53:0.163775)69:0.407199)95:0.668872)53:0.869204)9:0.362132,((EP00082_Ixodes_scapularis|EP00082_Ixodes_scapularis_P008579:0.634717,(EP00090_Calanus_glacialis|EP00090_Calanus_glacialis_P029768:0.037399,EP00091_Calanus_sinicus|EP00091_Calanus_sinicus_P022699:0.094035)77:0.709282)97:1.315300,((EP00087_Eurytemora_affinis|EP00087_Eurytemora_affinis_P023415:2.216762,EP00090_Calanus_glacialis|EP00090_Calanus_glacialis_P003874:0.329890)46:0.178769,EP00090_Calanus_glacialis|EP00090_Calanus_glacialis_P015301:0.516910)65:0.535129)11:0.386934)5:0.278429,(EP00914_Ancora_sagittata|EP00914_Ancora_sagittata_P003355:0.750308,EP00103_Capitella_teleta|EP00103_Capitella_teleta_P011197:0.612428)62:0.375468)3:0.230526)5:0.067010)31:0.149928)39:0.135136)29:0.082377)17:0.058494)15:0.042304,(((EP00068_Latimeria_chalumnae|EP00068_Latimeria_chalumnae_P019839:0.000001,(EP00068_Latimeria_chalumnae|EP00068_Latimeria_chalumnae_P002316:0.000001,(EP00068_Latimeria_chalumnae|EP00068_Latimeria_chalumnae_P019840:0.000001,(EP00068_Latimeria_chalumnae|EP00068_Latimeria_chalumnae_P002317:0.000001,EP00068_Latimeria_chalumnae|EP00068_Latimeria_chalumnae_P002315:0.000001)10:0.000001)6:0.000001)5:0.000001)12:0.000001,EP00068_Latimeria_chalumnae|EP00068_Latimeria_chalumnae_P002318:0.000001)100:0.233685,(EP00062_Callorhinchus_milii|EP00062_Callorhinchus_milii_P020326:0.000001,EP00062_Callorhinchus_milii|EP00062_Callorhinchus_milii_P020325:0.000001)100:0.326847)19:0.073464)80:0.199946,(EP00077_Pelodiscus_sinensis|EP00077_Pelodiscus_sinensis_P035870:0.134553,EP00078_Anolis_carolinensis|EP00078_Anolis_carolinensis_P002948:0.266837)80:0.065555)98:0.175763)100:0.178786,EP00076_Gallus_gallus|EP00076_Gallus_gallus_P004592:0.006950)66:0.006150,(EP00076_Gallus_gallus|EP00076_Gallus_gallus_P045107:0.000001,EP00076_Gallus_gallus|EP00076_Gallus_gallus_P026197:0.000001)7:0.000001,(EP00076_Gallus_gallus|EP00076_Gallus_gallus_P045106:0.000001,(((EP00076_Gallus_gallus|EP00076_Gallus_gallus_P006526:0.000001,EP00076_Gallus_gallus|EP00076_Gallus_gallus_P026194:0.000001)9:0.000001,(EP00076_Gallus_gallus|EP00076_Gallus_gallus_P026193:0.000001,EP00076_Gallus_gallus|EP00076_Gallus_gallus_P026195:0.000001)8:0.000001)1:0.000001,(EP00076_Gallus_gallus|EP00076_Gallus_gallus_P026192:0.000001,EP00076_Gallus_gallus|EP00076_Gallus_gallus_P026196:0.000001)9:0.000001)2:0.000001)2:0.000001)66:0.0;
