# Supplementary material for: Eukaryotic CD-NTase, STING, and viperin proteins evolved via domain shuffling, horizontal transfer, and ancient inheritance from prokaryotes
Source: PLoS Biol. 2023 Dec 8;21(12):e3002436. doi: 10.1371/journal.pbio.3002436 (PMC10732462; doi:10.1371/journal.pbio.3002436)
Supplement: S20 File — Newick file is used in S3 Fig. Node support values calculated from ultrafast bootstraps. (TREE) [file pbio.3002436.s027.tree]

((((((((((EP00104_Lingula_anatina|EP00104_Lingula_anatina_P037350:0.460456,((((EP00103_Capitella_teleta|EP00103_Capitella_teleta_P000411:0.006746,EP00103_Capitella_teleta|EP00103_Capitella_teleta_P002714:0.000001)97:0.061912,EP00914_Ancora_sagittata|EP00914_Ancora_sagittata_P023606:0.201125)78:0.151086,EP00103_Capitella_teleta|EP00103_Capitella_teleta_P002715:0.342893)88:0.518568,(EP00104_Lingula_anatina|EP00104_Lingula_anatina_P021827:0.007744,EP00104_Lingula_anatina|EP00104_Lingula_anatina_P019808:0.013582)99:0.489545)19:0.133730)14:0.139106,(EP00105_Crassostrea_gigas|EP00105_Crassostrea_gigas_P028831:0.091321,EP00516_Mucochytrium_quahogii|EP00516_Mucochytrium_quahogii_P003742:0.097940)97:0.447220)10:0.137443,(((EP00099_Drosophila_melanogaster|EP00099_Drosophila_melanogaster_P019263:0.000001,EP00099_Drosophila_melanogaster|EP00099_Drosophila_melanogaster_P011939:0.000001)100:1.113174,(EP00101_Apis_mellifera|EP00101_Apis_mellifera_P008256:0.484683,(EP00082_Ixodes_scapularis|EP00082_Ixodes_scapularis_P008579:2.011124,(EP00098_Tribolium_castaneum|EP00098_Tribolium_castaneum_P021582:0.000001,EP00098_Tribolium_castaneum|EP00098_Tribolium_castaneum_P014386:0.000001)99:0.112433)50:0.481056)23:0.136499)35:0.119452,EP00085_Daphnia_pulex|EP00085_Daphnia_pulex_P006361:0.819524)25:0.179914)1:0.069285,((EP00103_Capitella_teleta|EP00103_Capitella_teleta_P002581:0.000001,EP00103_Capitella_teleta|EP00103_Capitella_teleta_P008235:0.000001)100:1.360412,((((((((EP00105_Crassostrea_gigas|EP00105_Crassostrea_gigas_P014247:0.000001,EP00105_Crassostrea_gigas|EP00105_Crassostrea_gigas_P014240:0.000001)7:0.000001,EP00105_Crassostrea_gigas|EP00105_Crassostrea_gigas_P014244:0.000001)3:0.000001,EP00105_Crassostrea_gigas|EP00105_Crassostrea_gigas_P014246:0.000001)0:0.000001,EP00105_Crassostrea_gigas|EP00105_Crassostrea_gigas_P014243:0.000001)1:0.000001,EP00105_Crassostrea_gigas|EP00105_Crassostrea_gigas_P039688:0.000001)0:0.000001,EP00105_Crassostrea_gigas|EP00105_Crassostrea_gigas_P014242:0.000001)0:0.000001,EP00105_Crassostrea_gigas|EP00105_Crassostrea_gigas_P014241:0.000001)7:0.000001,EP00105_Crassostrea_gigas|EP00105_Crassostrea_gigas_P014245:0.000001)100:0.651885)9:0.233068)0:0.102191,(((EP00103_Capitella_teleta|EP00103_Capitella_teleta_P011197:0.588789,EP00914_Ancora_sagittata|EP00914_Ancora_sagittata_P003355:0.875179)77:0.457704,(((EP00090_Calanus_glacialis|EP00090_Calanus_glacialis_P028575:0.110165,EP00090_Calanus_glacialis|EP00090_Calanus_glacialis_P006576:0.238576)95:0.482574,EP00090_Calanus_glacialis|EP00090_Calanus_glacialis_P009951:0.641777)88:0.565704,((((EP00968_Pinguiococcus_pyrenoidosus|EP00968_Pinguiococcus_pyrenoidosus_P026429:0.547055,((((((EP00036_Acanthoecidae_sp_10tr|EP00036_Acanthoecidae_sp_10tr_P007127:0.112859,EP00035_Acanthoeca_spectabilis|EP00035_Acanthoeca_spectabilis_P006413:0.112019)98:0.172576,EP00041_Stephanoeca_diplocostata|EP00041_Stephanoeca_diplocostata_P016358:0.149220)54:0.091338,EP00040_Diaphanoeca_grandis|EP00040_Diaphanoeca_grandis_P019249:0.343739)76:0.113122,EP00039_Didymoeca_costata|EP00039_Didymoeca_costata_P020842:0.342852)69:0.127735,(EP00019_Armaparvus_languidus|EP00019_Armaparvus_languidus_P004871:0.457414,(EP00478_Filoreta_tenera|EP00478_Filoreta_tenera_P007274:0.719317,EP00485_Elphidium_margaritaceum|EP00485_Elphidium_margaritaceum_P002048:0.544521)56:0.293216)11:0.195984)12:0.096564,(((EP01102_Stenamoeba_stenopodia|EP01102_Stenamoeba_stenopodia_P002361:0.000001,EP01102_Stenamoeba_stenopodia|EP01102_Stenamoeba_stenopodia_P002362:0.000001)100:0.414589,(((EP01114_Cavostelium_apophysatum|EP01114_Cavostelium_apophysatum_P019189:0.000001,EP01114_Cavostelium_apophysatum|EP01114_Cavostelium_apophysatum_P019191:0.000001)28:0.000001,EP01114_Cavostelium_apophysatum|EP01114_Cavostelium_apophysatum_P019190:0.000001)100:0.341292,EP00027_Filamoeba_sp_ATCC50430|EP00027_Filamoeba_sp_ATCC50430_P012708:0.207434)50:0.099268)31:0.082059,((EP00028_Trichosphaerium_sp_Am-I-7-wt|EP00028_Trichosphaerium_sp_Am-I-7-wt_P014227:0.000001,EP00028_Trichosphaerium_sp_Am-I-7-wt|EP00028_Trichosphaerium_sp_Am-I-7-wt_P009999:0.000001)76:0.000001,EP00028_Trichosphaerium_sp_Am-I-7-wt|EP00028_Trichosphaerium_sp_Am-I-7-wt_P007899:0.000001)100:0.336822)18:0.142726)13:0.123464)19:0.186358,(((EP00314_Emiliania_huxleyi|EP00314_Emiliania_huxleyi_P008131:0.235187,EP00314_Emiliania_huxleyi|EP00314_Emiliania_huxleyi_P035710:0.000001)93:0.096645,(EP00312_Isochrysidales_sp_CCMP1244|EP00312_Isochrysidales_sp_CCMP1244_P030664:0.007920,EP00314_Emiliania_huxleyi|EP00314_Emiliania_huxleyi_P038452:0.000001)84:0.013958)93:0.538937,EP00326_Haptolina_ericina|EP00326_Haptolina_ericina_P012759:0.367801)91:0.640528)60:0.499379,((EP10057_Bacteria_all|2515843606.B155DRAFT_00735:0.411712,(((EP10057_Bacteria_all|2844982130.Ga0417107_05_115742_116704:0.284420,EP10057_Bacteria_all|2731877973.Ga0181043_13138:0.205775)66:0.130024,((EP10057_Bacteria_all|2800976403.Ga0313329_10593:0.218863,((((((((((((EP10057_Bacteria_all|2565676688.C825_02764:0.000001,EP10057_Bacteria_all|2565659645.C801_03668:0.000001)7:0.000001,EP10057_Bacteria_all|2517580610.ASF519_02453:0.000001)2:0.000001,EP10057_Bacteria_all|2807803812.Ga0302903_110142:0.000001)1:0.000001,EP10057_Bacteria_all|2565698000.C803_03162:0.000001)0:0.000001,EP10057_Bacteria_all|2899594071.Ga0443973_075_4834_5772:0.000001)0:0.000001,EP10057_Bacteria_all|2978202648.Ga0336406_31_37473_38411:0.000001)6:0.000001,EP10057_Bacteria_all|2565662210.C800_02148:0.000001)99:0.033223,(((EP10057_Bacteria_all|2921974807.Ga0481194_26_1800_2738:0.000001,EP10057_Bacteria_all|2921969051.Ga0481191_22_88263_89201:0.000001)28:0.000001,EP10057_Bacteria_all|2921983179.Ga0481193_19_1800_2738:0.000001)98:0.013410,(EP10057_Bacteria_all|2600555872.Ga0034563_00860:0.000001,EP10057_Bacteria_all|2903675746.Ga0440467_080_20563_21501:0.000001)100:0.013483)72:0.000001)100:0.145284,EP10057_Bacteria_all|2800731183.Ga0313508_15007:0.169647)50:0.050939,((EP10057_Bacteria_all|2771437861.Ga0255788_10433:0.080358,((EP10057_Bacteria_all|2648913936.Ga0069578_17916:0.000001,EP10057_Bacteria_all|2651290302.Ga0069584_10296:0.000001)100:0.031186,EP10057_Bacteria_all|2869007144.Ga0344073_01_11941_12876:0.054716)97:0.133109)85:0.084241,((((((EP10057_Bacteria_all|2878921191.Ga0344534_04_16103_17041:0.000001,EP10057_Bacteria_all|2825907260.Ga0263412_1222:0.000001)12:0.000001,EP10057_Bacteria_all|2874429131.Ga0344536_01_109048_109986:0.000001)5:0.000001,EP10057_Bacteria_all|2878942664.Ga0337132_075_17456_18274:0.000001)3:0.000001,EP10057_Bacteria_all|2878918731.Ga0344534_01_15931_16869:0.000001)7:0.000001,EP10057_Bacteria_all|2876641845.Ga0344532_01_872773_873711:0.000001)98:0.038908,EP10057_Bacteria_all|2682739943.Ga0129020_12563:0.000001)99:0.115509)78:0.075353)96:0.152786,EP10057_Bacteria_all|2800306517.Ga0313276_10169:0.254827)60:0.061699,(((EP10057_Bacteria_all|2515433181.B045DRAFT_01194:0.000001,EP10057_Bacteria_all|2587159478.JCM13650DRAFT_01092:0.000001)100:0.173838,EP10057_Bacteria_all|2833437660.Ga0335735_810:0.381846)25:0.036523,EP10057_Bacteria_all|2578767730.M067_1294:0.230437)40:0.060129)44:0.075325)83:0.195068,(EP10057_Bacteria_all|2524412210.P48_03586:0.104858,(EP10057_Bacteria_all|2596408080.LY14DRAFT_0017:0.163512,((EP10057_Bacteria_all|2835196007.Ga0350405_47:0.217147,(EP10057_Bacteria_all|2622875815.Ga0070571_1178:0.045423,(EP10057_Bacteria_all|2597234634.LZ06DRAFT_2594:0.060185,EP10057_Bacteria_all|2775577249.Ga0265285_103241:0.083906)66:0.053652)91:0.105398)28:0.023504,EP10057_Bacteria_all|2619920444.Ga0073622_101351:0.110298)62:0.086698)64:0.085208)99:0.708556)31:0.072136)17:0.078788,(((((EP10057_Bacteria_all|2850378495.Ga0353067_05_8195_9136:0.120956,(EP10057_Bacteria_all|2619110866.Ga0055953_108202:0.039080,EP10057_Bacteria_all|2776772259.Ga0263873_111377:0.069857)40:0.025439)56:0.051830,(EP10057_Bacteria_all|2620728750.Ga0054581_10419:0.000001,EP10057_Bacteria_all|2623152775.Ga0070601_0064:0.000001)100:0.250748)68:0.135052,(EP10057_Bacteria_all|2719779365.Ga0175986_111705:0.150684,EP10057_Bacteria_all|2910203899.Ga0480063_01_2620013_2620954:0.036828)95:0.112039)30:0.065585,EP10057_Bacteria_all|2523953867.H599DRAFT_02226:0.241645)25:0.067371,EP10057_Bacteria_all|2894277910.Ga0440559_35_471674_472621:0.396558)21:0.086672)13:0.085355)24:0.102602,(((((EP10057_Bacteria_all|2890320275.Ga0440775_02_192424_193389:0.391861,((EP10057_Bacteria_all|2743773958.Ga0132649_105923:0.255158,(EP10057_Bacteria_all|2671579106.Ga0116949_11819:0.255777,((EP10057_Bacteria_all|2735805876.Ga0183459_104320:0.062756,(EP10057_Bacteria_all|2929821617.Ga0496080_042_13869_14840:0.000001,EP10057_Bacteria_all|2572200113.BO57DRAFT_04855:0.000001)100:0.021180)99:0.076348,EP10057_Bacteria_all|2694664458.Ga0115459_0257:0.123482)94:0.109999)55:0.090543)71:0.122369,EP10057_Bacteria_all|2819679791.Ga0365422_10553:0.325961)68:0.184813)27:0.113262,EP10057_Bacteria_all|2895866400.Ga0441240_04_149045_150016:0.600844)63:0.245301,(EP10057_Bacteria_all|2742562186.Ga0132309_103624:0.600436,EP10057_Bacteria_all|2628103216.Ga0079940_100668:0.792339)82:0.298880)30:0.168337,(((EP10057_Bacteria_all|2653570078.Ga0075211_103233:0.147257,(EP10057_Bacteria_all|2686404904.Ga0115473_102625:0.164126,EP10057_Bacteria_all|2916091093.Ga0478446_09_21802_22767:0.252879)70:0.120540)97:0.603782,EP10057_Bacteria_all|644929227.Dfer_1366:0.727025)8:0.035979,((EP10057_Bacteria_all|2710485422.Ga0155360_12232:0.000001,(EP10057_Bacteria_all|2709964249.Ga0155014_1024:0.000001,(EP10057_Bacteria_all|2784151568.Ga0302329_112938:0.112316,EP10057_Bacteria_all|2710805641.Ga0155500_11430:0.000001)15:0.000001)17:0.000001)100:0.782984,(((EP10057_Bacteria_all|2789887385.Ga0266361_10519:0.000001,EP10057_Bacteria_all|2789811493.Ga0266358_10819:0.000001)100:0.583274,EP10057_Bacteria_all|2828953352.Ga0376221_361:0.497100)42:0.155240,EP10057_Bacteria_all|2983045326.Ga0577131_01_711416_712456:0.605691)55:0.177183)29:0.106950)16:0.099798)10:0.124010,((((EP10057_Bacteria_all|2624319773.Ga0077528_101611:0.080491,(EP10057_Bacteria_all|2906874485.Ga0440121_25_297230_297937:0.173252,((EP10057_Bacteria_all|2890067901.Ga0440724_18_1668005_1668718:0.186783,EP10057_Bacteria_all|2792382247.Ga0309159_101297:0.085010)97:0.360171,((EP10057_Bacteria_all|2958506031.Ga0446233_05_93287_93994:0.000001,EP10057_Bacteria_all|2903886668.Ga0446232_05_93287_93994:0.000001)100:0.253639,(EP10057_Bacteria_all|2879199801.Ga0365577_12_177952_178659:0.092657,((EP10057_Bacteria_all|2885458977.Ga0445260_29_184707_185414:0.049420,EP10057_Bacteria_all|2523953452.H599DRAFT_01811:0.072409)87:0.073227,EP10057_Bacteria_all|2728687736.Ga0127024_101275:0.043189)51:0.022031)93:0.156514)88:0.160907)58:0.258884)44:0.184753)100:1.201064,(((((((EP10057_Bacteria_all|2533356201.H5P1_0926:0.000404,((EP10057_Bacteria_all|2854458600.Ga0339347_05_6242_7195:0.000001,(EP10057_Bacteria_all|2682462656.Ga0128246_11079:0.000001,(EP10057_Bacteria_all|2540567585.D7S_02394:0.000001,(EP10057_Bacteria_all|2868675248.Ga0340410_66_52383_53336:0.000001,(EP10057_Bacteria_all|2533353261.I63B_0330:0.000001,(EP10057_Bacteria_all|2843851601.Ga0176031_01_1609416_1609982:0.000001,(EP10057_Bacteria_all|2539262846.HMPREF9996_01821:0.000001,(EP10057_Bacteria_all|2533358297.SCC393_0690:0.000001,(EP10057_Bacteria_all|2688296686.Ga0123689_111640:0.000001,(EP10057_Bacteria_all|2731149251.Ga0128252_12433:0.000001,EP10057_Bacteria_all|2841361637.Ga0172914_1517:0.000001)0:0.000001)0:0.000001)0:0.000001)0:0.000001)0:0.000001)0:0.000001)0:0.000001)0:0.000001)0:0.000001)0:0.000001,(((EP10057_Bacteria_all|2854453658.Ga0309166_55_153405_154358:0.000001,EP10057_Bacteria_all|2854487723.Ga0339373_67_22492_23445:0.000001)6:0.000001,EP10057_Bacteria_all|2731143813.Ga0128250_101050:0.000001)0:0.000001,EP10057_Bacteria_all|2530641125.D17P3_0076:0.000001)0:0.000001)68:0.013809)100:0.531184,((EP10057_Bacteria_all|2694988876.Ga0131218_1205:0.000001,EP10057_Bacteria_all|2541326748.HMPREF9331_02454:0.000001)38:0.000001,EP10057_Bacteria_all|2810445925.Ga0317262_1248:0.000001)100:0.090890)58:0.160488,((EP10057_Bacteria_all|2918883226.Ga0451246_08_190947_191894:0.227728,(EP10057_Bacteria_all|2896334320.Ga0444194_19_207494_208444:0.000001,EP10057_Bacteria_all|2896353669.Ga0444196_22_14665_15615:0.000001)100:0.074020)26:0.040948,(((((((((((((((((EP10057_Bacteria_all|2588554895.M949_0415:0.000001,EP10057_Bacteria_all|2834949020.Ga0198682_19:0.013254)6:0.000001,EP10057_Bacteria_all|2834951378.Ga0198682_2378:0.000001)2:0.000001,EP10057_Bacteria_all|2641722961.Ga0098656_107342:0.000001)4:0.000001,EP10057_Bacteria_all|2518774349.B739_2202:0.000001)64:0.006551,EP10057_Bacteria_all|2718681765.Ga0175518_112086:0.000001)3:0.000001,EP10057_Bacteria_all|2834336553.Ga0366277_2045:0.000001)2:0.000001,EP10057_Bacteria_all|2834956015.Ga0226326_1931:0.000001)0:0.000001,EP10057_Bacteria_all|2534117561.RAYM_08575:0.000001)0:0.000001,EP10057_Bacteria_all|2512834496.RA0C_0042:0.000001)0:0.000001,EP10057_Bacteria_all|2837548689.Ga0166273_1539:0.000001)0:0.000001,EP10057_Bacteria_all|2521922030.G148_1713:0.000001)0:0.000001,EP10057_Bacteria_all|2551889359.RASGDRAFT_01892:0.000001)0:0.000001,EP10057_Bacteria_all|2725874479.Ga0126229_105192:0.000001)0:0.000001,EP10057_Bacteria_all|651146113.RIA_0308:0.000001)0:0.000001,EP10057_Bacteria_all|2722955217.Ga0175024_112116:0.000001)1:0.000001,EP10057_Bacteria_all|649778979.Riean_1841:0.000001)2:0.000001,EP10057_Bacteria_all|2630660691.Ga0078677_111947:0.000001)99:0.074027)68:0.133688)34:0.098817,EP10057_Bacteria_all|2686056644.Ga0104533_3792:0.121823)26:0.076660,((((((EP10057_Bacteria_all|2685888458.Ga0104551_2190:0.024482,(EP10057_Bacteria_all|2877005305.Ga0336763_089_122_1060:0.033646,(EP10057_Bacteria_all|2620490221.Ga0066357_102350:0.030587,(EP10057_Bacteria_all|2871715515.Ga0337333_001_1979_2917:0.000001,EP10057_Bacteria_all|2874341986.Ga0337313_012_296_1234:0.000001)100:0.031266)82:0.082861)47:0.039047)96:0.128383,((EP10057_Bacteria_all|2773508212.Ga0260589_11165:0.000001,EP10057_Bacteria_all|2882589495.Ga0442312_11_72262_73200:0.000001)100:0.081326,(EP10057_Bacteria_all|2819413222.Ga0242586_0197:0.117911,(EP10057_Bacteria_all|2625036409.Ga0078228_10457:0.000001,EP10057_Bacteria_all|2629398417.Ga0077282_11501:0.000001)100:0.285038)47:0.093426)24:0.041206)49:0.108163,EP10057_Bacteria_all|2619918617.Ga0073621_1471:0.063003)59:0.126382,EP10057_Bacteria_all|2623612695.Ga0070572_0368:0.410439)85:0.173432,(EP10057_Bacteria_all|2799427151.Ga0310584_108224:0.133690,EP10057_Bacteria_all|2831832308.Ga0347790_1695:0.087641)99:0.123310)42:0.028617,((((EP10057_Bacteria_all|2839509024.Ga0344772_1061:0.039975,(EP10057_Bacteria_all|2920456763.Ga0481285_16_77004_77936:0.013110,EP10057_Bacteria_all|2792180374.Ga0309199_110134:0.019750)33:0.000001)37:0.019794,EP10057_Bacteria_all|2700462282.Ga0131138_2681:0.000001)96:0.115112,EP10057_Bacteria_all|2790833744.Ga0308913_101927:0.222294)14:0.022219,EP10057_Bacteria_all|2739647165.Ga0189741_3073:0.191508)81:0.124596)71:0.118675)81:0.333150,((((EP10057_Bacteria_all|2771484051.Ga0244642_101429:0.085003,(EP10057_Bacteria_all|2587722571.Q45DRAFT_1290:0.043845,EP10057_Bacteria_all|2585882700.GQ40DRAFT_2620:0.078144)82:0.028267)76:0.058280,EP10057_Bacteria_all|2910302221.Ga0477499_16_21233_22150:0.044352)98:0.224240,(EP10057_Bacteria_all|2790626827.Ga0266140_11043:0.071469,EP10057_Bacteria_all|2574465590.U735DRAFT_4451:0.078110)96:0.114030)59:0.119123,(EP10057_Bacteria_all|2790831227.Ga0308913_100293:0.000001,(EP10057_Bacteria_all|2804766972.Ga0258707_111189:0.000001,EP10057_Bacteria_all|2568714955.TMA01SDRAFT_02804:0.000001)85:0.013221)100:0.339028)75:0.142012)60:0.152137,(EP10057_Bacteria_all|2958503585.Ga0452889_04_591830_592753:0.316923,(EP10057_Bacteria_all|2718374542.Ga0171597_101538:0.292018,(EP10057_Bacteria_all|2586917340.AT45DRAFT_00248:0.014160,EP10057_Bacteria_all|2906007129.Ga0440577_01_3941836_3942756:0.025707)96:0.269906)49:0.171928)55:0.166121)79:0.497991)39:0.193805,EP10057_Bacteria_all|2894846601.Ga0441059_074_9285_10187:0.941447)11:0.108950,((((EP10057_Bacteria_all|2920523490.Ga0481910_60_54_971:0.000001,(EP10057_Bacteria_all|2920514491.Ga0481913_49_1410_2327:0.000001,EP10057_Bacteria_all|2915049994.Ga0481909_53_54_971:0.000001)34:0.000001)75:0.015356,((EP10057_Bacteria_all|2914971622.Ga0481907_56_54_971:0.000001,EP10057_Bacteria_all|2914991458.Ga0481912_52_54_971:0.000001)62:0.006866,EP10057_Bacteria_all|2915056700.Ga0481911_53_4657_5574:0.000001)81:0.008431)42:0.000001,((((((EP10057_Bacteria_all|2878501639.Ga0337423_45_46047_46997:0.042427,EP10057_Bacteria_all|651367089.HMPREF1025_00977:0.000001)5:0.000001,EP10057_Bacteria_all|650049096.HMPREF1026_01775:0.000001)2:0.000001,EP10057_Bacteria_all|2920517935.Ga0481908_108_9370_10320:0.000001)0:0.000001,EP10057_Bacteria_all|651329699.HMPREF0990_01908:0.000001)7:0.000001,EP10057_Bacteria_all|641009922.RUMTOR_01512:0.000001)65:0.019665,EP10057_Bacteria_all|2808178381.Ga0302861_1576:0.000001)66:0.031909)99:0.645022,EP10057_Bacteria_all|2792649140.Ga0309161_111188:0.629135)87:0.402083)10:0.113041)19:0.149785)61:0.659902)32:0.218663,(EP00632_Arachnochrysis_sp_CCMP2950|EP00632_Arachnochrysis_sp_CCMP2950_P011488:0.497935,(((EP00557_Chaetoceros_sp_GSL56|EP00557_Chaetoceros_sp_GSL56_P013410:0.000001,EP00557_Chaetoceros_sp_GSL56|EP00557_Chaetoceros_sp_GSL56_P014152:0.000001)100:0.331996,((EP00526_Cylindrotheca_closterium|EP00526_Cylindrotheca_closterium_P010935:0.304713,EP00934_Nitzschia_sp_Nitz4|EP00934_Nitzschia_sp_Nitz4_P007051:0.187814)60:0.175511,(EP00548_Thalassiothrix_antarctica|EP00548_Thalassiothrix_antarctica_P003694:0.332527,EP00546_Thalassionema_frauenfeldii|EP00546_Thalassionema_frauenfeldii_P017865:0.157445)70:0.123420)35:0.099777)90:0.825322,(EP00518_Triparma_eleuthera|EP00518_Triparma_eleuthera_P003498:0.772289,(EP00978_Attheya_sp_CCMP212|EP00978_Attheya_sp_CCMP212_P008752:0.031129,(EP00550_Attheya_septentrionalis|EP00550_Attheya_septentrionalis_P000586:0.015650,EP00527_Entomoneis_sp_CCMP2396|EP00527_Entomoneis_sp_CCMP2396_P008968:0.072194)49:0.050451)100:1.048673)46:0.102440)32:0.325183)80:0.761025)85:0.576889)56:0.433304)9:0.137042,(((EP00105_Crassostrea_gigas|EP00105_Crassostrea_gigas_P006305:0.000001,EP00105_Crassostrea_gigas|EP00105_Crassostrea_gigas_P006306:0.000001)100:0.198916,EP00516_Mucochytrium_quahogii|EP00516_Mucochytrium_quahogii_P002890:0.213659)100:1.064469,((EP00052_Salpingoeca_macrocollata|EP00052_Salpingoeca_macrocollata_P004296:1.123718,EP00046_Monosiga_brevicollis|EP00046_Monosiga_brevicollis_P002188:0.765300)57:0.226600,((EP00030_Apusomonadida_sp_AF-17|EP00030_Apusomonadida_sp_AF-17_P000556:0.000001,EP01139_Manchomonas_bermudensis|EP01139_Manchomonas_bermudensis_P005385:0.000001)100:0.882972,EP00036_Acanthoecidae_sp_10tr|EP00036_Acanthoecidae_sp_10tr_P002663:0.643710)36:0.141530)93:0.477675)22:0.206521)0:0.062668)8:0.103183,(((EP00112_Aurelia_sp_Birch-Aquarium-sp1|EP00112_Aurelia_sp_Birch-Aquarium-sp1_P011698:0.002937,EP00112_Aurelia_sp_Birch-Aquarium-sp1|EP00112_Aurelia_sp_Birch-Aquarium-sp1_P002527:0.017801)100:1.045483,(EP00794_Sanderia_malayensis|EP00794_Sanderia_malayensis_P007946:0.455038,((EP00112_Aurelia_sp_Birch-Aquarium-sp1|EP00112_Aurelia_sp_Birch-Aquarium-sp1_P015382:0.006471,EP00112_Aurelia_sp_Birch-Aquarium-sp1|EP00112_Aurelia_sp_Birch-Aquarium-sp1_P001194:0.000001)100:0.216331,EP00795_Rhopilema_esculentum|EP00795_Rhopilema_esculentum_P007680:0.493532)90:0.265765)90:0.187301)37:0.178362,((EP00794_Sanderia_malayensis|EP00794_Sanderia_malayensis_P011345:0.238108,((((EP00090_Calanus_glacialis|EP00090_Calanus_glacialis_P015301:0.320169,EP00090_Calanus_glacialis|EP00090_Calanus_glacialis_P003874:0.667389)43:0.205215,((EP00090_Calanus_glacialis|EP00090_Calanus_glacialis_P029768:0.088549,EP00091_Calanus_sinicus|EP00091_Calanus_sinicus_P022699:0.055357)100:0.706286,EP00087_Eurytemora_affinis|EP00087_Eurytemora_affinis_P023415:1.034666)83:0.254479)99:1.370328,(EP00111_Clytia_hemisphaerica|EP00111_Clytia_hemisphaerica_P017433:0.249952,(EP00111_Clytia_hemisphaerica|EP00111_Clytia_hemisphaerica_P017435:0.005498,EP00111_Clytia_hemisphaerica|EP00111_Clytia_hemisphaerica_P017436:0.014276)100:0.360564)95:0.296087)20:0.114802,(EP00795_Rhopilema_esculentum|EP00795_Rhopilema_esculentum_P016940:0.370461,(EP00112_Aurelia_sp_Birch-Aquarium-sp1|EP00112_Aurelia_sp_Birch-Aquarium-sp1_P021506:0.000001,EP00112_Aurelia_sp_Birch-Aquarium-sp1|EP00112_Aurelia_sp_Birch-Aquarium-sp1_P022325:0.000001)100:0.192832)47:0.085788)22:0.129303)28:0.176359,EP00110_Nematostella_vectensis|EP00110_Nematostella_vectensis_P009984:0.500341)40:0.158929)20:0.165428)16:0.106847,(EP00058_Branchiostoma_floridae|EP00058_Branchiostoma_floridae_P016027:0.009103,EP00058_Branchiostoma_floridae|EP00058_Branchiostoma_floridae_P016041:0.006835)100:0.660269)48:0.178222,((((EP00077_Pelodiscus_sinensis|EP00077_Pelodiscus_sinensis_P035870:0.134769,EP00078_Anolis_carolinensis|EP00078_Anolis_carolinensis_P002948:0.264890)77:0.072426,((EP00076_Gallus_gallus|EP00076_Gallus_gallus_P004592:0.006915,((((((((EP00076_Gallus_gallus|EP00076_Gallus_gallus_P026194:0.000001,EP00076_Gallus_gallus|EP00076_Gallus_gallus_P026192:0.000001)6:0.000001,EP00076_Gallus_gallus|EP00076_Gallus_gallus_P045106:0.000001)2:0.000001,EP00076_Gallus_gallus|EP00076_Gallus_gallus_P026195:0.000001)0:0.000001,EP00076_Gallus_gallus|EP00076_Gallus_gallus_P026197:0.000001)0:0.000001,EP00076_Gallus_gallus|EP00076_Gallus_gallus_P045107:0.000001)0:0.000001,EP00076_Gallus_gallus|EP00076_Gallus_gallus_P006526:0.000001)1:0.000001,EP00076_Gallus_gallus|EP00076_Gallus_gallus_P026196:0.000001)3:0.000001,EP00076_Gallus_gallus|EP00076_Gallus_gallus_P026193:0.000001)72:0.006185)100:0.184873,(EP00075_Anas_platyrhynchos|EP00075_Anas_platyrhynchos_P034669:0.007414,EP00075_Anas_platyrhynchos|EP00075_Anas_platyrhynchos_P034668:0.000001)99:0.085093)98:0.173386)82:0.160263,(((((((EP00068_Latimeria_chalumnae|EP00068_Latimeria_chalumnae_P019840:0.000001,EP00068_Latimeria_chalumnae|EP00068_Latimeria_chalumnae_P002318:0.000001)8:0.000001,EP00068_Latimeria_chalumnae|EP00068_Latimeria_chalumnae_P002317:0.000001)5:0.000001,EP00068_Latimeria_chalumnae|EP00068_Latimeria_chalumnae_P019839:0.000001)2:0.000001,EP00068_Latimeria_chalumnae|EP00068_Latimeria_chalumnae_P002315:0.000001)9:0.000001,EP00068_Latimeria_chalumnae|EP00068_Latimeria_chalumnae_P002316:0.000001)97:0.230113,(EP00062_Callorhinchus_milii|EP00062_Callorhinchus_milii_P020326:0.000001,EP00062_Callorhinchus_milii|EP00062_Callorhinchus_milii_P020325:0.000001)100:0.323917)20:0.064271,EP00079_Xenopus_tropicalis|EP00079_Xenopus_tropicalis_P005444:0.389611)16:0.067993)19:0.061544,(((EP00072_Mus_musculus|EP00072_Mus_musculus_P009878:0.000001,(EP00072_Mus_musculus|EP00072_Mus_musculus_P021511:0.000001,EP00072_Mus_musculus|EP00072_Mus_musculus_P071720:0.000001)21:0.000001)13:0.000001,EP00072_Mus_musculus|EP00072_Mus_musculus_P009877:0.000001)93:0.004635,((EP00073_Rattus_norvegicus|EP00073_Rattus_norvegicus_P031836:0.000001,EP00073_Rattus_norvegicus|EP00073_Rattus_norvegicus_P008701:0.000001)100:0.049717,((((EP00074_Homo_sapiens|EP00074_Homo_sapiens_P019080:0.000001,EP00074_Homo_sapiens|EP00074_Homo_sapiens_P055775:0.000001)100:0.091131,EP00074_Homo_sapiens|EP00074_Homo_sapiens_P076963:0.027525)100:0.092986,(EP00074_Homo_sapiens|EP00074_Homo_sapiens_P048921:0.000001,EP00074_Homo_sapiens|EP00074_Homo_sapiens_P076964:0.000001)100:0.000001)99:0.112618,((((((((((EP00071_Canis_lupus|EP00071_Canis_lupus_P030416:0.000001,EP00071_Canis_lupus|EP00071_Canis_lupus_P004358:0.000001)4:0.000001,EP00071_Canis_lupus|EP00071_Canis_lupus_P030404:0.000001)1:0.000001,EP00071_Canis_lupus|EP00071_Canis_lupus_P004359:0.000001)0:0.000001,EP00071_Canis_lupus|EP00071_Canis_lupus_P030410:0.000001)0:0.000001,EP00071_Canis_lupus|EP00071_Canis_lupus_P030391:0.000001)0:0.000001,EP00071_Canis_lupus|EP00071_Canis_lupus_P030400:0.000001)0:0.000001,EP00071_Canis_lupus|EP00071_Canis_lupus_P004360:0.000001)1:0.000001,EP00071_Canis_lupus|EP00071_Canis_lupus_P004362:0.000001)5:0.000001,EP00071_Canis_lupus|EP00071_Canis_lupus_P004361:0.000001)100:0.055678,((EP00070_Physeter_catodon|EP00070_Physeter_catodon_P034156:0.000001,EP00070_Physeter_catodon|EP00070_Physeter_catodon_P034158:0.000001)100:0.015838,EP00069_Balaena_mysticetus|EP00069_Balaena_mysticetus_P012667:0.021497)94:0.035856)60:0.048089)49:0.074484)37:0.036961)99:0.391808)29:0.088646)98:0.238722,(EP00067_Danio_rerio|EP00067_Danio_rerio_P018822:0.000001,EP00067_Danio_rerio|EP00067_Danio_rerio_P009590:0.006519)100:0.328866)90:0.119649,EP00064_Thunnus_orientalis|EP00064_Thunnus_orientalis_P010884:0.090229,EP00063_Salmo_salar|EP00063_Salmo_salar_P093650:0.108380)90:0.0;
