# Supplementary material for: Eukaryotic CD-NTase, STING, and viperin proteins evolved via domain shuffling, horizontal transfer, and ancient inheritance from prokaryotes
Source: PLoS Biol. 2023 Dec 8;21(12):e3002436. doi: 10.1371/journal.pbio.3002436 (PMC10732462; doi:10.1371/journal.pbio.3002436)
Supplement: S21 File — Newick file is used in S3 Fig. Node support values calculated from ultrafast bootstraps. (TREE) [file pbio.3002436.s028.tree]

(EP00004_Rigifila_ramosa|EP00004_Rigifila_ramosa_P015979:0.0000026332,EP00004_Rigifila_ramosa|EP00004_Rigifila_ramosa_P015980:0.1176094473,((((((((((((((((((((((((((EP00008_Paramoeba_atlantica|EP00008_Paramoeba_atlantica_P009566:0.2460129747,EP00475_Leptophrys_vorax|EP00475_Leptophrys_vorax_P017713:0.2140558162)99:0.0691180562,EP00697_Spironema_sp_BW2|EP00697_Spironema_sp_BW2_P011517:0.2680832941)100:0.7136351600,((EP10057_Bacteria_all|Chondromyces_2_apiculatus_DSM_436:0.1650862119,EP10057_Bacteria_all|Chondromyces_crocatus_Cm_c5:0.2361291173)100:0.2615372142,((EP10057_Bacteria_all|Cystobacter_ferrugineus_Cbfe23:0.1859056949,EP10057_Bacteria_all|Hyalangium_minutum_DSM_14724:0.2944365193)96:0.0364505632,EP10057_Bacteria_all|Myxococcus_hansupus_DSM_436:0.1799370395)100:0.1241075640)100:0.1512825767)82:0.0511383301,(((((EP00198_Chlamydomonas_reinhardtii|EP00198_Chlamydomonas_reinhardtii_P003796:0.0616523788,EP00852_Chlamydomonas_schloesseri|EP00852_Chlamydomonas_schloesseri_P003164:0.1254866601)100:0.0228013467,EP00851_Chlamydomonas_incerta|EP00851_Chlamydomonas_incerta_P013878:0.0738497232)100:0.4914910644,EP00881_Raphidocelis_subcapitata|EP00881_Raphidocelis_subcapitata_P009828:0.6425723308)99:0.1648546370,EP00401_Gymnodinium_catenatum|EP00401_Gymnodinium_catenatum_P066632:0.7637998649)99:0.1069004771,EP10109_Archaea|Marine_group_II.A_Euryarchaeota_archaeon_SCGC_AG487_M08_contamination_screened:0.4632649056)100:0.3303499745)82:0.0988661247,((EP10057_Bacteria_all|Actinomadura_echinospora_DSM_43163:0.2118407455,EP10057_Bacteria_all|Thermomonospora_curvata_DSM_43183:0.1678618145)100:0.2653823004,EP10057_Bacteria_all|Kibdelosporangium_aridum_DSM_43828:0.5404860005)100:0.1522974799)95:0.1235923779,EP10057_Bacteria_all|Unclassified_Chloroflexi_bacterium_bin152:0.5194893071)39:0.0698014513,(((((((EP10057_Bacteria_all|Chryseobacterium_2_sp._Leaf201:0.1292327177,EP10057_Bacteria_all|Chryseobacterium_gambrini_DSM_18014:0.2420275704)100:0.2402451390,EP10057_Bacteria_all|Composite_genome_from_Lake_Mendota_Epilimnion_panassembly_MEint.metabat.6813:0.5916429299)60:0.0760119557,EP10057_Bacteria_all|Flammeovirga_pacifica_WPAGA1:0.4646994012)20:0.0563080226,(EP10057_Bacteria_all|Cryomorphaceae_bacterium_EBPR_Bin_135:0.4350962315,(((((EP10057_Bacteria_all|Lacinutrix_2_sp._5H374:0.0696264465,EP10057_Bacteria_all|Olleya_namhaensis_DSM_28881:0.1086110758)100:0.0251259555,EP10057_Bacteria_all|Lacinutrix_sp._JCM_13824:0.0957510178)95:0.0219682500,EP10057_Bacteria_all|Tenacibaculum_sp._LPB0136:0.0980158380)95:0.0398381736,EP10057_Bacteria_all|Lutibacter_sp._LPB0138:0.1545282440)100:0.1276075225,EP10057_Bacteria_all|Nonlabens_ulvanivorans_JCM_19297:0.2294947524)100:0.0687803038)87:0.0657762480)17:0.0382815019,(EP10057_Bacteria_all|Lewinella_persica_DSM_23188:0.6149625922,EP10057_Bacteria_all|Saccharicrinis_carchari_DSM_27040:0.4594598683)51:0.1049340071)53:0.0755553741,EP10057_Bacteria_all|Fabibacter_2_pacificus_DSM_100771:0.5653714222)81:0.0807498087,((EP10057_Bacteria_all|Pelobacter_2_carbinolicus_Bd1_GraBd1:0.0895455629,EP10057_Bacteria_all|Pelobacter_3_carbinolicus_Bd1_GraBd1:0.0369599625)100:0.6778391826,EP10057_Bacteria_all|Thiomonas_sp._FBCd_DSM_25617:0.8256854878)53:0.2884577762)40:0.0266980206)49:0.1063966892,((EP10057_Bacteria_all|Composite_2_genome_from_Trout_Bog_Hypolimnion_panassembly_TBhypo.metabat.2746:0.7764639347,EP10057_Bacteria_all|Composite_3_genome_from_Trout_Bog_Hypolimnion_panassembly_TBhypo.metabat.3004:0.6402453713)100:0.1926359658,EP10057_Bacteria_all|Flavobacterium_lacus_CGMCC_1.12504:0.9057757059)97:0.2558647150)37:0.0755210592,((EP00703_Trepomonas_sp_PC1|EP00703_Trepomonas_sp_PC1_P004422:1.0848012018,EP10057_Bacteria_all|Pseudodesulfovibrio_piezophilus_C1TLV30:0.7064693438)51:0.1700060049,EP10109_Archaea|Candidatus_3_Heimdallarchaeota_archaeon_LC_3:0.9074726053)49:0.1951965078)30:0.0253016861,EP10057_Bacteria_all|Coraliomargarita_akajimensis_DSM_45221:0.8711789530)29:0.0420357053,(EP00282_Hemiselmis_andersenii|EP00282_Hemiselmis_andersenii_P033477:0.8358190714,EP00639_Heterosigma_akashiwo|EP00639_Heterosigma_akashiwo_P016179:0.9019832832)89:0.2814954558)18:0.0431475744,((((((EP00209_Acetabularia_acetabulum|EP00209_Acetabularia_acetabulum_P000941:0.0115008089,EP01023_Acetabularia_acetabulum|EP01023_Acetabularia_acetabulum_P024575:0.0000023051)100:0.2417213587,(EP01025_Chloroclados_australasicus|EP01025_Chloroclados_australasicus_P015927:0.1130631513,EP01025_Chloroclados_australasicus|EP01025_Chloroclados_australasicus_P028682:0.1614328920)100:0.1116776225)100:0.0667599075,((EP01024_Parvocaulis_polyphysoides|EP01024_Parvocaulis_polyphysoides_P028759:0.0840278614,EP01026_Neomeris_dumetosa|EP01026_Neomeris_dumetosa_P002281:0.0262229070)100:0.0399308082,EP01026_Neomeris_dumetosa|EP01026_Neomeris_dumetosa_P002282:0.0000026569)100:0.2099246749)100:0.2359613550,((EP10057_Bacteria_all|Anabaena_2_sp._43:0.0484829220,EP10057_Bacteria_all|Anabaena_cylindrica_PCC_7122:0.1899031534)100:0.0855264576,EP10057_Bacteria_all|Planktothricoides_sp._SR001:0.2507454669)100:0.3323862815)100:0.2253644540,(EP00704_Kipferlia_bialata|EP00704_Kipferlia_bialata_P005581:0.7903258869,EP10109_Archaea|Candidatus_Heimdallarchaeota_archaeon_LC_3:0.6678446295)100:0.3247543937)68:0.0958828722,((((((EP10057_Bacteria_all|Bacteroidales_bacterium_Bact_07:0.3405924446,EP10109_Archaea|Methanoplanus_limicola_M3_DSM_2279:0.3617326792)100:0.1098146522,(((EP10109_Archaea|Methanoculleus_2_sp._EBM46:0.0214991933,EP10109_Archaea|Methanoculleus_3_sp._MAB1:0.0121108699)100:0.1722639837,EP10109_Archaea|Methanofollis_liminatans_GKZPZ_DSM_4140:0.1438652642)100:0.1037225670,EP10109_Archaea|Methanoplanus_2_limicola_M3_DSM_2279:0.2937324088)100:0.2547579699)100:0.3181253028,EP10109_Archaea|Methanolobus_psychrophilus_R15:0.7087729343)72:0.0521445253,EP10109_Archaea|Methanomethylovorans_hollandica_DSM_15978:0.6470148096)93:0.1725658977,((EP10109_Archaea|Thermoplasmatales_archaeon_BRNA1:0.0219349857,EP10109_Archaea|Methanogenic_archaeon_ISO4H5:0.0552364063)100:0.3272665640,EP10109_Archaea|Candidatus_2_Methanomethylophilus_alvus_Mx1201:0.3116638832)100:0.7574195434)98:0.2360374390,EP10109_Archaea|Thermococcus_siculi_RG20:0.8542103640)90:0.0914472073)55:0.1353162767)98:0.0852700068,((((EP00827_Trimyema_finlayi|EP00827_Trimyema_finlayi_P005187:1.0425091053,((EP10057_Bacteria_all|Brachyspira_2_hampsonii_30446:0.0730046850,EP10057_Bacteria_all|Brachyspira_pilosicoli_B2904:0.0532917750)100:0.7111252134,EP10057_Bacteria_all|Spiroplasma_culicicola_AES1:0.8945767181)96:0.1826458329)100:0.3754999522,(EP10057_Bacteria_all|Treponema_2_saccharophilum_PB_DSM_2985:1.2268862710,(EP10057_Bacteria_all|Treponema_3_medium_ATCC_700293:0.5110186958,EP10057_Bacteria_all|Treponema_denticola_ATCC_35405:0.5474563801)100:0.7162616636)82:0.2595999439)59:0.0566997480,(((EP10057_Bacteria_all|Ruminococcus_flavefaciens_AE3010:0.4461869757,EP10057_Bacteria_all|Succinimonas_amylolytica_DSM_2873:0.7168357633)100:0.3037254879,(EP10057_Bacteria_all|Selenomonas_2_sp._FC4001:0.2379486051,EP10057_Bacteria_all|Selenomonas_ruminatium_S137:0.0049605438)100:1.0831364021)100:0.1700837196,EP10057_Bacteria_all|Treponema_4_primitia_ZAS1:0.8207565355)100:0.4361851733)78:0.0950406425,(((((((((((((((EP00828_Plagiopyla_frontata|EP00828_Plagiopyla_frontata_P028305:0.0351469312,EP10057_Bacteria_all|Desulfovibrio_senezii_DSM_8436:0.0514718025)100:0.2793245372,((EP10057_Bacteria_all|Pseudomonas_3_stutzeri_MF28:0.0143330549,EP10057_Bacteria_all|Pseudomonas_4_sp._17:0.0268269370)100:0.0910405740,EP10057_Bacteria_all|Thauera_sp._63:0.1669013863)100:0.0236869953)91:0.0298065547,EP10057_Bacteria_all|Pseudomonas_7_oryzae_KCTC_32247:0.0815514752)92:0.0557208990,EP10057_Bacteria_all|Comamonas_2_testosteroni_KF712:0.1777413266)68:0.0338236728,((EP10057_Bacteria_all|Aeromonas_2_sobria_CECT_4245:0.0148527207,EP10057_Bacteria_all|Aeromonas_4_veronii_TH0426:0.0266231215)100:0.0236631525,EP10057_Bacteria_all|Aeromonas_caviae_CECT_4221:0.0523205919)100:0.2626555739)100:0.1605891666,((((EP10057_Bacteria_all|Marinobacter_3_algicola_DG893:0.0319217065,EP10057_Bacteria_all|Marinobacter_6_sp._ES.048:0.0479835344)100:0.0317217562,EP10057_Bacteria_all|Marinobacter_5_santoriniensis_NKSG1:0.0934166642)100:0.1281777384,(EP10057_Bacteria_all|Pseudomonas_2_stutzeri_C2:0.0302340305,EP10057_Bacteria_all|Pseudomonas_6_hussainii_JCM_19513:0.0058814548)100:0.2860369193)96:0.0767164897,EP10057_Bacteria_all|Marinobacter_7_mobilis_CGMCC_1.7059:0.1987050562)100:0.2917545952)74:0.0492502358,EP10057_Bacteria_all|Shimia_sagamensis_DSM_29734:0.7719899069)49:0.0536627615,((EP10057_Bacteria_all|Roseovarius_lutimaris_DSM_28463:0.5819372816,EP10057_Bacteria_all|Ruegeria_intermedia_DSM_29341:0.5133080061)100:0.2253480723,EP10057_Bacteria_all|Rubrivivax_2_sp._AAP65:0.4586119498)51:0.0874374857)32:0.0656393111,(((EP10057_Bacteria_all|Achromobacter_spanius_CGMCC9173:0.4932664190,EP10057_Bacteria_all|Acidiphilium_multivorum_AIU301:0.5332590656)44:0.1421860876,((((((EP10057_Bacteria_all|Acidithiobacillus_thiooxidans_Licanantay:0.1470931013,EP10057_Bacteria_all|Burkholderiales76_UID4002:0.0988810002)100:0.0857407342,EP10057_Bacteria_all|Betaproteobacteria_sp._genome_bin_13:0.2145613840)100:0.2611884332,((EP10057_Bacteria_all|Comamonas_testosteroni_ZNC0007:0.2180508745,(EP10057_Bacteria_all|Delftia_tsuruhatensis_391:0.0128739533,EP10057_Bacteria_all|Diaphorobacter_polyhydroxybutyrativorans_SL205:0.0177801991)100:0.3377496948)100:0.0713633380,EP10057_Bacteria_all|Pseudomonas_nitroreducens_B:0.3296386815)100:0.1760609735)99:0.0945458785,(EP10057_Bacteria_all|Janthinobacterium_3_sp._64:0.0268641911,EP10057_Bacteria_all|Janthinobacterium_sp._RA13:0.0128780790)100:0.4793468948)51:0.0427873402,(EP10057_Bacteria_all|Dechloromonas_denitrificans_ATCC_BAA841:0.4912808254,EP10057_Bacteria_all|Janthinobacterium_2_sp._OK676:0.5591636434)61:0.0593714568)51:0.0143151300,EP10057_Bacteria_all|Aquabacterium_parvum_B6:0.7389797003)39:0.0548490907)15:0.0000021847,(EP10057_Bacteria_all|Arsukibacterium_ikkense_GCM72:0.0345097736,EP10057_Bacteria_all|Rheinheimera_perlucida_DSM_18276:0.0108367379)100:0.7468843724)16:0.0243480835)85:0.1242667194,((EP10057_Bacteria_all|Marinobacter_2_zhejiangensis_CGMCC_1.7061:0.1338965473,EP10057_Bacteria_all|Marinobacter_4_adhaerens_HP15:0.0977614793)100:0.2311142788,(EP10057_Bacteria_all|Marinobacter_8_salinus_Hb8:0.0962373259,(EP10057_Bacteria_all|Marinobacter_9_sp._EN3:0.1183205589,EP10057_Bacteria_all|Marinobacter_sp._YWL01:0.0533308978)100:0.0360590906)100:0.1868117228)100:0.4121371069)100:0.1514100671,((((((((EP10057_Bacteria_all|Aeromonas_3_tecta_CECT_7082:0.1262762102,EP10057_Bacteria_all|Shewanella_2_sp._cp20:0.0613811334)100:0.0344170168,((EP10057_Bacteria_all|Aliivibrio_4_sp._1S165:0.0215745875,EP10057_Bacteria_all|Aliivibrio_logei_ATCC_35077:0.0223969577)100:0.0633394760,EP10057_Bacteria_all|Vibrio_13_halioticoli_NBRC_102217:0.1693737852)98:0.0286214662)98:0.0218850905,((EP10057_Bacteria_all|Salinivibrio_2_sp._BNH:0.0061624913,EP10057_Bacteria_all|Salinivibrio_sp._DV:0.0123588663)100:0.1735857526,EP10057_Bacteria_all|Vibrio_6_vulnificus_YJ016:0.1136652850)75:0.0066138572)83:0.0275946916,EP10057_Bacteria_all|Vibrio_26_alginolyticus_V2:0.0900447046)98:0.0977574335,(EP10057_Bacteria_all|Vibrio_22_tritonius_AM2:0.0124908963,EP10057_Bacteria_all|Vibrio_porteresiae_DSM_19223:0.0000022917)100:0.2125016051)100:0.1581880791,(EP10057_Bacteria_all|Photobacterium_2_swingsii_CAIM_1393:0.0151065411,EP10057_Bacteria_all|Photobacterium_3_profundum_SS9:0.0090011375)100:0.3413955624)100:0.3253331628,((((EP10057_Bacteria_all|Ferrimonas_kyonanensis_DSM_18153:0.2343846551,EP10057_Bacteria_all|Photobacterium_leiognathi_mandapamensis_KNH6:0.3701680502)100:0.0712086283,(EP10057_Bacteria_all|Pseudoalteromonas_2_ulvae_TC14:0.1693386665,EP10057_Bacteria_all|Pseudoalteromonas_4_haloplanktis_TB25:0.3021106706)100:0.0722011251)100:0.1680104065,(EP10057_Bacteria_all|Nitrincola_2_sp._AD6:0.2640199796,EP10057_Bacteria_all|Pseudidiomarina_donghaiensis_CGMCC_1.7284:0.2938856121)100:0.1740550004)99:0.0495762324,(EP10057_Bacteria_all|Marinomonas_2_sp._MWYL1:0.0348977084,EP10057_Bacteria_all|Marinomonas_sp_GOBB3320:0.0545584209)100:0.3499823717)100:0.2630121991)92:0.0814356072,((((EP10057_Bacteria_all|Aliivibrio_2_wodanis_CL7:0.1081349878,((EP10057_Bacteria_all|Photobacterium_6_swingsii_CAIM_1393:0.0680205861,(EP10057_Bacteria_all|Vibrio_11_rumoiensis_1S45:0.0453952307,EP10057_Bacteria_all|Vibrio_3_crassostreae_J519:0.0190569374)100:0.0197391769)99:0.0182372388,EP10057_Bacteria_all|Vibrio_8_harveyi_ZJ0603:0.1409653596)100:0.0441331879)100:0.1728682348,((((EP10057_Bacteria_all|Aliivibrio_3_sp._1S128:0.0876594720,((((((EP10057_Bacteria_all|Vibrio_14_parahaemolyticus_TUMSAT_H10_S6:0.0000022896,EP10057_Bacteria_all|Vibrio_18_parahaemolyticus_VIP40430:0.0027236870)100:0.0027281195,EP10057_Bacteria_all|Vibrio_19_parahaemolyticus_TUMSAT_DE2_S2:0.0110591748)65:0.0000022896,(EP10057_Bacteria_all|Vibrio_15_parahaemolyticus_VIP40444:0.0027368191,EP10057_Bacteria_all|Vibrio_29_parahaemolyticus_49:0.0000022896)100:0.0027286117)100:0.0082910118,EP10057_Bacteria_all|Vibrio_34_parahaemolyticus_ISF293:0.0000022896)100:0.0027204259,((((EP10057_Bacteria_all|Vibrio_21_parahaemolyticus_S164:0.0026261704,(EP10057_Bacteria_all|Vibrio_2_vulnificus_ATL_61306:0.0000022896,EP10057_Bacteria_all|Vibrio_5_vulnificus_CMCP6:0.0000022896)100:0.0056396216)100:0.0165297361,(EP10057_Bacteria_all|Vibrio_23_parahaemolyticus_CFSAN007447:0.0000022896,((EP10057_Bacteria_all|Vibrio_30_parahaemolyticus_CFSAN007439:0.0000022896,EP10057_Bacteria_all|Vibrio_38_parahaemolyticus_S160:0.0027060172)86:0.0027081667,EP10057_Bacteria_all|Vibrio_33_parahaemolyticus_S167:0.0027126505)53:0.0000022896)60:0.0000022896)100:0.0164948565,EP10057_Bacteria_all|Vibrio_37_parahaemolyticus_S162:0.0027056870)59:0.0000022896,EP10057_Bacteria_all|Vibrio_31_parahaemolyticus_CFSAN007437:0.0000022896)29:0.0000022896)95:0.0027099373,EP10057_Bacteria_all|Vibrio_24_parahaemolyticus_S165:0.0000022896)100:0.0534648261)100:0.0829622923,((EP10057_Bacteria_all|Photobacterium_4_profundum_3TCK:0.0954335722,(EP10057_Bacteria_all|Vibrio_4_metoecus_YB4D01:0.0404438068,EP10057_Bacteria_all|Vibrio_9_genomosp._F10_ZF129:0.0338513963)100:0.0763167194)67:0.0253127566,EP10057_Bacteria_all|Photobacterium_5_phosphoreum_ANT220:0.1537208162)67:0.0193350245)100:0.1209520143,(EP10057_Bacteria_all|Shewanella_3_baltica_OS185:0.0494581261,(EP10057_Bacteria_all|Shewanella_4_baltica_OS195:0.0000022896,EP10057_Bacteria_all|Shewanella_5_baltica_OS223:0.0051569361)100:0.0732185790)100:0.0935803556)100:0.0885443811,(((EP10057_Bacteria_all|Alteromonas_sp._Mex14:0.0301359995,EP10057_Bacteria_all|Pseudoalteromonas_8_sp._H105:0.0128726196)100:0.1144731751,EP10057_Bacteria_all|Pseudoalteromonas_7_sp._520P1:0.1136576050)97:0.0304303794,EP10057_Bacteria_all|Psychromonas_2_sp._SP041_contamination_screened:0.2547099285)100:0.0779237008)97:0.0719229442)100:0.2845977979,EP10057_Bacteria_all|Endozoicomonas_numazuensis_DSM_25634:0.4945165220)85:0.0580341486,(EP10057_Bacteria_all|Pseudoalteromonas_3_sp._XI10:0.0236689038,(EP10057_Bacteria_all|Pseudoalteromonas_6_sp._TAE56:0.0637653670,EP10057_Bacteria_all|Psychromonas_ingrahamii_37:0.2921794744)94:0.0502979911)100:0.4701276546)100:0.1285974159)96:0.1553003654)58:0.0487789060,EP10057_Bacteria_all|Phormidium_2_sp._OSCR_GFM:0.9626568747)33:0.0281903294,((((((EP10057_Bacteria_all|Acinetobacter_2_towneri_DSM_14962:0.2125228206,EP10057_Bacteria_all|Acinetobacter_5_sp._COS3:0.1739976555)100:0.3807420681,EP10057_Bacteria_all|Psychrobacter_lutiphocae_DSM_21542:0.4669026361)91:0.0528575530,(EP10057_Bacteria_all|Acinetobacter_3_parvus_NIPH_1103:0.4360324562,EP10057_Bacteria_all|Haemophilus_haemolyticus_M21621:0.4537802189)87:0.0522056482)88:0.0460880702,(EP10057_Bacteria_all|Conchiformibius_kuhniae_DSM_17694:0.4839656657,EP10057_Bacteria_all|Neisseria_sp._10023:0.4692179687)99:0.1453253872)100:0.3367527883,(EP10057_Bacteria_all|Beggiatoa_sp._PS:0.5315178316,(EP10057_Bacteria_all|Campylobacterales_sp._GD_1:0.4882380679,(EP10057_Bacteria_all|Helicobacter_3_bilis_ATCC_43879:0.0000020432,EP10057_Bacteria_all|Helicobacter_4_bilis_WiWa:0.0224614743)100:0.6639675770)100:0.2752034713)100:0.2610933462)84:0.0980458495,(((((EP10057_Bacteria_all|Fibrobacter_2_sp._UWH6:0.0061688905,EP10057_Bacteria_all|Fibrobacter_8_sp._UWH5:0.0000022896)99:0.0030786457,EP10057_Bacteria_all|Fibrobacter_6_sp._UWH9:0.0000022896)99:0.2536262965,((EP10057_Bacteria_all|Fibrobacter_3_succinogenes_S85:0.5453530582,EP10057_Bacteria_all|Fibrobacter_7_sp._UWB7:0.4006732443)76:0.0669259345,(EP10057_Bacteria_all|Fibrobacter_5_succinogenes_elongatus_HM2:0.1633491624,EP10057_Bacteria_all|Fibrobacter_sp._UWT3:0.1077133596)100:0.0846645278)76:0.1037137735)98:0.1977121297,EP10057_Bacteria_all|unclassified_Deltaproteobacteria_bin_1:0.7405972171)100:0.2836188642,((EP10057_Bacteria_all|Fibrobacteria_2_bacterium_GUT31_IN01_31:0.2176872883,EP10057_Bacteria_all|Fibrobacteria_bacterium_GUT31_IN01_31:0.2262280981)100:0.2841007032,(EP10057_Bacteria_all|Halodesulfovibrio_aestuarii_DSM_10141:0.6388853916,EP10057_Bacteria_all|Tolumonas_lignilytica_BRL61:0.6601321830)100:0.1710235496)100:0.1571798578)100:0.3030144259)43:0.0513693094)50:0.0560925653,(((EP01105_Mastigella_eilhardi|EP01105_Mastigella_eilhardi_P027109:0.6538727649,EP10057_Bacteria_all|Gammaproteobacteria_bacterium_GWF2_41_13:0.4524190578)100:0.2341174501,EP10057_Bacteria_all|Legionella_santicrucis_SC63C7:0.7385411701)100:0.2258653263,EP10057_Bacteria_all|Actinobacteria_bacterium_OK074:1.3310165892)66:0.0055337860)50:0.0944788370,(EP10057_Bacteria_all|Oceanospirillales_bacterium_JGI_01_G13_750m_contamination_screened:0.2577578979,EP10057_Bacteria_all|Sulfitobacter_2_mediterraneus_DSM_12244:0.4046849871)100:1.0127497765)99:0.1635521218)97:0.1576237111)86:0.0706602678,((((EP00301_Raphidiophrys_heterophryoidea|EP00301_Raphidiophrys_heterophryoidea_P007376:0.2509289744,EP00801_Mesodinium_rubrum|EP00801_Mesodinium_rubrum_P005557:0.5525088308)89:0.0784239607,(EP00316_Scyphosphaera_apsteinii|EP00316_Scyphosphaera_apsteinii_P021133:0.2905848962,((EP00323_Chrysochromulina_tobinii|EP00323_Chrysochromulina_tobinii_P008420:0.0000027501,EP00900_Chrysochromulina_parva|EP00900_Chrysochromulina_parva_P007122:0.0131212698)100:0.1617266577,EP00614_Pseudopedinella_elastica|EP00614_Pseudopedinella_elastica_P011865:0.1466400487)100:0.1345335230)94:0.0773886392)89:0.0345714605,EP00590_Aulacoseira_subarctica|EP00590_Aulacoseira_subarctica_P011675:0.3659023071)60:0.0410943700,EP01043_Picozoa_sp_COSAG02|EP01043_Picozoa_sp_COSAG02_P016143:0.2196448184)100:0.7000439906)100:0.2876649567,(EP00705_Trichomonas_vaginalis|EP00705_Trichomonas_vaginalis_P047585:0.2163595615,EP00706_Tritrichomonas_foetus|EP00706_Tritrichomonas_foetus_P018676:0.4420909497)100:1.0126703996)99:0.1307215532,(((EP00302_Diacronema_sp_CCMP2436|EP00302_Diacronema_sp_CCMP2436_P047448:0.7932184697,(EP00833_Pecoramyces_ruminatium|EP00833_Pecoramyces_ruminatium_P008252:0.0867615439,EP00843_Neocallimastix_californiae|EP00843_Neocallimastix_californiae_P016696:0.0682282248)100:0.6771657760)25:0.0691858849,(EP00597_Dinobryon_sp_UTEXLB2267|EP00597_Dinobryon_sp_UTEXLB2267_P007571:0.6202380148,(((EP00598_Pedospumella_elongata|EP00598_Pedospumella_elongata_P011392:0.3595407334,(EP00601_Ochromonadales_sp_CCMP2298|EP00601_Ochromonadales_sp_CCMP2298_P036806:0.3844039202,EP01038_Epipyxis_sp_PR26KG|EP01038_Epipyxis_sp_PR26KG_P013291:0.3411081246)100:0.1031946200)95:0.0805643783,((EP00599_Poterioochromonas_sp_BG1|EP00599_Poterioochromonas_sp_BG1_P011002:0.0231638254,EP01040_Poterioochromonas_malhamensis|EP01040_Poterioochromonas_malhamensis_P012952:0.0000029654)100:0.4146045535,EP01033_Poteriospumella_lacustris|EP01033_Poteriospumella_lacustris_P006177:0.2563529681)97:0.0795614777)66:0.0372395607,EP01041_Mallomonas_annulata|EP01041_Mallomonas_annulata_P009685:0.4079546897)99:0.1002883978)50:0.0772340374)42:0.0418646050,(EP00768_Dysnectes_brevis|EP00768_Dysnectes_brevis_P008228:0.4625906815,EP01146_Carpediemonas_membranifera|EP01146_Carpediemonas_membranifera_P007612:0.5124986795)100:0.6643793808)92:0.0564360382)93:0.0593606967,(EP01029_Cantina_marsupialis|EP01029_Cantina_marsupialis_P022694:0.7857752628,EP01086_Lenisia_limosa|EP01086_Lenisia_limosa_P017319:0.6815757533)100:0.3875313382)91:0.0343331412,((((EP00033_Pygsuia_biforma|EP00033_Pygsuia_biforma_P000615:0.6871527051,(EP00187_Rhodella_violacea|EP00187_Rhodella_violacea_P016977:0.8110471169,EP00697_Spironema_sp_BW2|EP00697_Spironema_sp_BW2_P015836:0.6672167334)70:0.0912444004)98:0.1002578103,EP01106_Pelomyxa_sp_JSP|EP01106_Pelomyxa_sp_JSP_P017052:0.8022831061)71:0.0550827183,((((((((EP00178_Gracilaria_changii|EP00178_Gracilaria_changii_P000085:0.2824577779,EP00571_Detonula_confervacea|EP00571_Detonula_confervacea_P001091:0.1732969597)100:0.0890956666,((EP00521_Asterionellopsis_glacialis|EP00521_Asterionellopsis_glacialis_P018931:0.1737883296,(((EP00569_Conticribra_weissflogii|EP00569_Conticribra_weissflogii_P014719:0.1004994859,((EP00573_Skeletonema_grethae|EP00573_Skeletonema_grethae_P003129:0.0500884872,EP00986_Skeletonema_menzelii|EP00986_Skeletonema_menzelii_P014830:0.0324515990)100:0.0545733162,((EP00577_Skeletonema_sp_RCC1716|EP00577_Skeletonema_sp_RCC1716_P020165:0.0000022896,(EP00577_Skeletonema_sp_RCC1716|EP00577_Skeletonema_sp_RCC1716_P020364:0.0000022896,EP00984_Skeletonema_dohrnii|EP00984_Skeletonema_dohrnii_P020947:0.0159455511)52:0.0000029404)83:0.0052002901,EP00985_Skeletonema_marinoi|EP00985_Skeletonema_marinoi_P031843:0.0000022954)100:0.0693345754)100:0.0555141831)100:0.0520134434,EP00956_Cyclotella_meneghiniana|EP00956_Cyclotella_meneghiniana_P016538:0.1332233761)99:0.0389114532,EP00582_Thalassiosira_oceanica|EP00582_Thalassiosira_oceanica_P012602:0.2798785579)100:0.0730872776)100:0.0987306756,(EP00579_Thalassiosira_antarctica|EP00579_Thalassiosira_antarctica_P016374:0.2443962431,EP00588_Corethron_pennatum|EP00588_Corethron_pennatum_P023764:0.1053676295)100:0.2000047106)99:0.0664784817)75:0.0469034323,((EP00534_Pseudonitzschia_fraudulenta|EP00534_Pseudonitzschia_fraudulenta_P005224:0.0929504133,EP00536_Pseudonitzschia_multiseries|EP00536_Pseudonitzschia_multiseries_P002965:0.1672784057)100:0.2399090697,EP00544_Gedaniella_sp_CCMP2646|EP00544_Gedaniella_sp_CCMP2646_P012376:0.2822178630)75:0.0410694366)57:0.0284540294,(((EP00539_Tryblionella_compressa|EP00539_Tryblionella_compressa_P012233:0.0430134314,EP00539_Tryblionella_compressa|EP00539_Tryblionella_compressa_P021393:0.0000023028)100:0.2261883070,EP00797_Seminavis_robusta|EP00797_Seminavis_robusta_P037420:0.2007041738)100:0.1074020747,(((EP00562_Extubocellulus_spinifer|EP00562_Extubocellulus_spinifer_P028831:0.0000022896,EP00562_Extubocellulus_spinifer|EP00562_Extubocellulus_spinifer_P034973:0.0117052403)100:0.0926430297,EP00563_Minutocellus_polymorphus|EP00563_Minutocellus_polymorphus_P006723:0.0992327834)100:0.0420103888,EP00579_Thalassiosira_antarctica|EP00579_Thalassiosira_antarctica_P021987:0.1327087003)100:0.2827338193)91:0.0501202602)100:0.0850601293,EP00211_Chloroparvula_japonica|EP00211_Chloroparvula_japonica_P004181:0.6054999819)100:0.0702246532,(((EP00191_Tetraselmis_sp_GSL018|EP00191_Tetraselmis_sp_GSL018_P000524:0.0203442004,EP00191_Tetraselmis_sp_GSL018|EP00191_Tetraselmis_sp_GSL018_P002899:0.0000022896)88:0.0032883908,EP00191_Tetraselmis_sp_GSL018|EP00191_Tetraselmis_sp_GSL018_P015234:0.0033554323)88:0.0064810643,EP00191_Tetraselmis_sp_GSL018|EP00191_Tetraselmis_sp_GSL018_P016415:0.0000022896)100:0.4546659569)98:0.0745856019,(EP00798_Chlamydomonas_sp_ICEL|EP00798_Chlamydomonas_sp_ICEL_P018772:0.1388101127,EP00798_Chlamydomonas_sp_ICEL|EP00798_Chlamydomonas_sp_ICEL_P020534:0.1227038730)100:0.3291253233)100:0.0419721350,EP00938_MAST03A_sp_MAST3Asp1|EP00938_MAST03A_sp_MAST3Asp1_P006521:0.9550179174)72:0.0314073382)88:0.0349834423,(EP00049_Salpingoeca_infusionum|EP00049_Salpingoeca_infusionum_P008800:0.5094211818,EP00052_Salpingoeca_macrocollata|EP00052_Salpingoeca_macrocollata_P011328:0.4234264997)100:0.1339843114)74:0.0529563820)70:0.0330081578,(EP00029_Vermamoeba_vermiformis|EP00029_Vermamoeba_vermiformis_P005495:0.3979272038,EP01125_Pyxidicula_operculata|EP01125_Pyxidicula_operculata_P008899:0.4343087109)65:0.1249886237)48:0.0233813268,(EP00742_Colponemidia_sp_Colp10|EP00742_Colponemidia_sp_Colp10_P012900:0.3512820815,EP01119_Soliformovum_irregulare|EP01119_Soliformovum_irregulare_P023313:0.3956178989)58:0.0817791625)62:0.0263897091,((EP00047_Mylnosiga_fluctuans|EP00047_Mylnosiga_fluctuans_P009017:0.2603592786,EP00048_Salpingoeca_helianthica|EP00048_Salpingoeca_helianthica_P004994:0.2511807577)100:0.1234382251,EP00698_Gefionella_okellyi|EP00698_Gefionella_okellyi_P007778:0.4644096730)97:0.1701702325)72:0.0477610489,(EP00115_Mnemiopsis_leidyi|EP00115_Mnemiopsis_leidyi_P007357:0.8334554335,(EP00755_Sulcionema_specki|EP00755_Sulcionema_specki_P005324:0.5703446409,EP01001_Neometanema_parovale|EP01001_Neometanema_parovale_P007043:0.5494295450)60:0.0401431201)69:0.0238730615)73:0.0242983362,((((((((EP00035_Acanthoeca_spectabilis|EP00035_Acanthoeca_spectabilis_P028081:0.2019822099,EP00037_Helgoeca_nana|EP00037_Helgoeca_nana_P013984:0.2795884366)100:0.1286921685,EP00040_Diaphanoeca_grandis|EP00040_Diaphanoeca_grandis_P000807:0.3643046501)100:0.1635198053,(EP00090_Calanus_glacialis|EP00090_Calanus_glacialis_P016548:0.3955603099,(((EP00112_Aurelia_sp_BirchAquariumsp1|EP00112_Aurelia_sp_BirchAquariumsp1_P005985:0.0091783958,EP00112_Aurelia_sp_BirchAquariumsp1|EP00112_Aurelia_sp_BirchAquariumsp1_P017264:0.0000022917)100:0.1369587911,EP00794_Sanderia_malayensis|EP00794_Sanderia_malayensis_P016701:0.1637266652)96:0.0657662186,EP00795_Rhopilema_esculentum|EP00795_Rhopilema_esculentum_P013151:0.1141603879)100:0.2669112178)92:0.0456425969)86:0.0774440489,(((((EP00058_Branchiostoma_floridae|EP00058_Branchiostoma_floridae_P023648:0.2337400977,EP00085_Daphnia_pulex|EP00085_Daphnia_pulex_P011643:0.2444792655)99:0.0974404294,(((EP00061_Rhincodon_typus|EP00061_Rhincodon_typus_P011308:0.2665957818,EP00062_Callorhinchus_milii|EP00062_Callorhinchus_milii_P020482:0.1389789396)83:0.0543236518,(EP00068_Latimeria_chalumnae|EP00068_Latimeria_chalumnae_P008797:0.1616214894,(((((EP00069_Balaena_mysticetus|EP00069_Balaena_mysticetus_P007806:0.0027711888,EP00070_Physeter_catodon|EP00070_Physeter_catodon_P004351:0.0483894703)100:0.0651909840,EP00071_Canis_lupus|EP00071_Canis_lupus_P056699:0.0461530578)100:0.0119846934,((EP00072_Mus_musculus|EP00072_Mus_musculus_P018348:0.0134824763,EP00073_Rattus_norvegicus|EP00073_Rattus_norvegicus_P016412:0.0253338959)100:0.0654723216,(EP00074_Homo_sapiens|EP00074_Homo_sapiens_P044642:0.0000022896,EP00178_Gracilaria_changii|EP00178_Gracilaria_changii_P021304:0.0000022896)100:0.0502449006)89:0.0184273061)100:0.0662096568,((EP00075_Anas_platyrhynchos|EP00075_Anas_platyrhynchos_P000105:0.0327384774,EP00076_Gallus_gallus|EP00076_Gallus_gallus_P004743:0.0338539278)100:0.0695963880,(EP00077_Pelodiscus_sinensis|EP00077_Pelodiscus_sinensis_P001829:0.0857965116,EP00078_Anolis_carolinensis|EP00078_Anolis_carolinensis_P000619:0.1413692709)89:0.0462057761)36:0.0105341546)65:0.0545223704,EP00079_Xenopus_tropicalis|EP00079_Xenopus_tropicalis_P010319:0.2147222291)96:0.0425210521)62:0.0198860810)80:0.0447546035,(((EP00063_Salmo_salar|EP00063_Salmo_salar_P001578:0.0373668849,EP00063_Salmo_salar|EP00063_Salmo_salar_P014594:0.0443496448)100:0.0514689776,(EP00064_Thunnus_orientalis|EP00064_Thunnus_orientalis_P004055:0.0662219609,(EP00065_Mola_mola|EP00065_Mola_mola_P015799:0.0668479241,EP00066_Takifugu_rubripes|EP00066_Takifugu_rubripes_P001394:0.1037595315)100:0.0316244529)100:0.0532312473)99:0.0475970515,EP00067_Danio_rerio|EP00067_Danio_rerio_P003245:0.0877357021)100:0.0744204755)100:0.0769695172)90:0.0286688523,((EP00098_Tribolium_castaneum|EP00098_Tribolium_castaneum_P020968:0.3069476517,EP00105_Crassostrea_gigas|EP00105_Crassostrea_gigas_P021304:0.2320996400)85:0.0404664778,((EP00104_Lingula_anatina|EP00104_Lingula_anatina_P011721:0.2108383409,EP00107_Lottia_gigantea|EP00107_Lottia_gigantea_P022437:0.2325223736)99:0.0387437189,EP00110_Nematostella_vectensis|EP00110_Nematostella_vectensis_P021713:0.1693056968)98:0.0464471635)85:0.0312663287)86:0.0296219018,(EP00119_Amphimedon_queenslandica|EP00119_Amphimedon_queenslandica_P002676:0.1377190895,EP00731_Ephydatia_muelleri|EP00731_Ephydatia_muelleri_P004015:0.2707421135)100:0.1038862422)93:0.0439660865,((EP00102_Acyrthosiphon_pisum|EP00102_Acyrthosiphon_pisum_P014761:0.0184892193,EP00102_Acyrthosiphon_pisum|EP00102_Acyrthosiphon_pisum_P024895:0.0126067881)100:0.2659889964,EP01094_Clydonella_sp_ATCC50884|EP01094_Clydonella_sp_ATCC50884_P004645:0.2880813143)99:0.1511760466)71:0.0350157390)82:0.0265794899,(EP00333_Tetrahymena_thermophila|EP00333_Tetrahymena_thermophila_P010704:0.4116420971,(EP01084_Bolivina_argentea|EP01084_Bolivina_argentea_P160980:0.8043610002,(EP01105_Mastigella_eilhardi|EP01105_Mastigella_eilhardi_P020268:0.0701902591,EP01105_Mastigella_eilhardi|EP01105_Mastigella_eilhardi_P020269:0.0050775623)100:0.7629703667)68:0.0215285630)68:0.0736766589)33:0.0477628456,(EP00922_Rhytidocystis_sp_exTravisiaforbesii|EP00922_Rhytidocystis_sp_exTravisiaforbesii_P066709:0.5536066461,EP01104_Vermistella_antarctica|EP01104_Vermistella_antarctica_P016955:0.3946177391)90:0.0967040030)64:0.0495927878,((EP00120_Capsaspora_owczarzaki|EP00120_Capsaspora_owczarzaki_P005806:0.4694344063,EP01006_Ploeotia_vitrea|EP01006_Ploeotia_vitrea_P039895:0.5536128970)44:0.0999090126,((((((EP00418_Pyrodinium_bahamense|EP00418_Pyrodinium_bahamense_P041360:0.0000022896,EP00418_Pyrodinium_bahamense|EP00418_Pyrodinium_bahamense_P052348:0.0000022917)100:0.1953534759,(EP00450_Noctiluca_scintillans|EP00450_Noctiluca_scintillans_P003478:0.0511250570,(EP00450_Noctiluca_scintillans|EP00450_Noctiluca_scintillans_P009344:0.0158059600,EP00450_Noctiluca_scintillans|EP00450_Noctiluca_scintillans_P038871:0.0033698366)100:0.0614196652)100:0.1638836025)100:0.0763948189,EP00441_Pelagodinium_beii|EP00441_Pelagodinium_beii_P008769:0.2744061495)100:0.0382123617,(((EP00434_Breviolum_minutum|EP00434_Breviolum_minutum_P005781:0.1768103716,(EP00490_Sorites_sp_Unknown|EP00490_Sorites_sp_Unknown_P012562:0.2346981562,EP00913_Durusdinium_trenchii|EP00913_Durusdinium_trenchii_P023038:0.1510235343)100:0.1630215629)100:0.0747666398,EP00437_Effrenium_voratum|EP00437_Effrenium_voratum_P009184:0.2297479049)89:0.0394992008,(EP00437_Effrenium_voratum|EP00437_Effrenium_voratum_P062666:0.0577367510,((EP00439_Symbiodinium_sp_Y106|EP00439_Symbiodinium_sp_Y106_P082683:0.0459738002,EP00439_Symbiodinium_sp_Y106|EP00439_Symbiodinium_sp_Y106_P083019:0.0000028168)100:0.0032912114,EP00439_Symbiodinium_sp_Y106|EP00439_Symbiodinium_sp_Y106_P083101:0.0161892601)100:0.0124115981)100:0.2592109201)82:0.0509829197)96:0.1111355261,(EP00448_Togula_jolla|EP00448_Togula_jolla_P007577:0.0000024677,EP00448_Togula_jolla|EP00448_Togula_jolla_P039633:0.0000022896)100:0.5280601156)97:0.0992699806,EP00443_Scrippsiella_acuminata|EP00443_Scrippsiella_acuminata_P030708:0.5542798704)96:0.0852862764)20:0.0467172495)28:0.0249568231,(((((EP00039_Didymoeca_costata|EP00039_Didymoeca_costata_P011396:0.4294363375,EP00050_Salpingoeca_kvevrii|EP00050_Salpingoeca_kvevrii_P010148:0.4295132147)63:0.0712922696,EP00053_Salpingoeca_punica|EP00053_Salpingoeca_punica_P007798:0.4418510924)84:0.0460669726,(EP00043_Microstomoeca_roanoka|EP00043_Microstomoeca_roanoka_P007956:0.3983998409,EP01080_Neovahlkampfia_damariscottae|EP01080_Neovahlkampfia_damariscottae_P003664:0.8792814172)99:0.1984826067)56:0.0514891260,((EP01083_Nonionella_stella|EP01083_Nonionella_stella_P284413:0.1585257197,EP01084_Bolivina_argentea|EP01084_Bolivina_argentea_P297897:0.1549665823)100:0.1826713838,EP01084_Bolivina_argentea|EP01084_Bolivina_argentea_P249982:0.4053932766)100:0.2745993558)25:0.0368474239,((EP00051_Salpingoeca_urceolata|EP00051_Salpingoeca_urceolata_P015880:0.4169521952,(EP00055_Hartaetosiga_balthica|EP00055_Hartaetosiga_balthica_P005604:0.2915311001,EP00056_Hartaetosiga_gracilis|EP00056_Hartaetosiga_gracilis_P014515:0.1601353244)100:0.3269157405)96:0.1380325605,(((EP00300_Choanocystis_sp_HF7|EP00300_Choanocystis_sp_HF7_P037561:0.5684050161,EP00539_Tryblionella_compressa|EP00539_Tryblionella_compressa_P010138:0.3911750615)72:0.0541898153,((EP00918_Siedleckia_nematoides|EP00918_Siedleckia_nematoides_P078925:0.0206065463,((EP00918_Siedleckia_nematoides|EP00918_Siedleckia_nematoides_P078928:0.0077393681,EP00918_Siedleckia_nematoides|EP00918_Siedleckia_nematoides_P078930:0.0069307038)100:0.0289513413,EP00918_Siedleckia_nematoides|EP00918_Siedleckia_nematoides_P078935:0.0000022954)96:0.0352290408)100:0.1284605455,(EP00918_Siedleckia_nematoides|EP00918_Siedleckia_nematoides_P078926:0.0000022896,EP00918_Siedleckia_nematoides|EP00918_Siedleckia_nematoides_P078927:0.0028401205)100:0.1188392246)100:0.5087775189)90:0.0847579045,(((EP00331_Platyophrya_macrostoma|EP00331_Platyophrya_macrostoma_P014111:0.0000022896,EP00331_Platyophrya_macrostoma|EP00331_Platyophrya_macrostoma_P032187:0.0062453151)100:0.4705343050,EP00906_Rhabdomonas_costata|EP00906_Rhabdomonas_costata_P032373:0.4581793649)100:0.3779759762,(EP00403_Amphidinium_massartii|EP00403_Amphidinium_massartii_P017775:0.4049467925,(EP00756_Hemistasia_phaeocysticola|EP00756_Hemistasia_phaeocysticola_P033369:0.0000024022,EP00756_Hemistasia_phaeocysticola|EP00756_Hemistasia_phaeocysticola_P033372:0.0000022896)100:0.5804939801)90:0.0605709046)95:0.0803108645)58:0.0393800939)57:0.0602538412)37:0.0376705940)88:0.0273695927)90:0.1043214718,(EP01087_Luapelamoeba_hula|EP01087_Luapelamoeba_hula_P008837:0.3113638617,EP01114_Cavostelium_apophysatum|EP01114_Cavostelium_apophysatum_P000337:0.3807201049)99:0.1126438909)88:0.1079009876,EP00151_Rhizophagus_irregularis|EP00151_Rhizophagus_irregularis_P001851:0.3420622873)89:0.0399329759,(EP00045_Choanoeca_perplexa|EP00045_Choanoeca_perplexa_P019518:0.2114810210,EP00730_Choanoeca_flexa|EP00730_Choanoeca_flexa_P014523:0.2555317124)100:0.5882967559)100:1.1927213451);
