# Supplementary material for: Eukaryotic CD-NTase, STING, and viperin proteins evolved via domain shuffling, horizontal transfer, and ancient inheritance from prokaryotes
Source: PLoS Biol. 2023 Dec 8;21(12):e3002436. doi: 10.1371/journal.pbio.3002436 (PMC10732462; doi:10.1371/journal.pbio.3002436)
Supplement: S22 File — Newick file is used in S3 Fig. Node support values calculated from ultrafast bootstraps. (TREE) [file pbio.3002436.s029.tree]

(((EP00302_Diacronema_sp_CCMP2436|EP00302_Diacronema_sp_CCMP2436_P047448:0.651586,((EP00833_Pecoramyces_ruminatium|EP00833_Pecoramyces_ruminatium_P008252:0.074626,EP00843_Neocallimastix_californiae|EP00843_Neocallimastix_californiae_P016696:0.082896)100:0.493633,EP00597_Dinobryon_sp_UTEXLB2267|EP00597_Dinobryon_sp_UTEXLB2267_P007571:0.444856)40:0.069305)32:0.114707,(EP01041_Mallomonas_annulata|EP01041_Mallomonas_annulata_P009685:0.371404,(((EP01038_Epipyxis_sp_PR26KG|EP01038_Epipyxis_sp_PR26KG_P013291:0.310903,EP00598_Pedospumella_elongata|EP00598_Pedospumella_elongata_P011392:0.325496)43:0.086635,EP00601_Ochromonadales_sp_CCMP2298|EP00601_Ochromonadales_sp_CCMP2298_P036806:0.327055)18:0.099833,((EP01040_Poterioochromonas_malhamensis|EP01040_Poterioochromonas_malhamensis_P012952:0.000001,EP00599_Poterioochromonas_sp_BG1|EP00599_Poterioochromonas_sp_BG1_P011002:0.026179)100:0.391008,EP01033_Poteriospumella_lacustris|EP01033_Poteriospumella_lacustris_P006177:0.237995)33:0.071828)10:0.048786)53:0.106459)35:0.115591,((((EP00151_Rhizophagus_irregularis|EP00151_Rhizophagus_irregularis_P001851:0.398541,(EP01104_Vermistella_antarctica|EP01104_Vermistella_antarctica_P016955:0.362930,(EP01114_Cavostelium_apophysatum|EP01114_Cavostelium_apophysatum_P000337:0.347891,EP01087_Luapelamoeba_hula|EP01087_Luapelamoeba_hula_P008837:0.278466)54:0.083654)9:0.078427)2:0.047532,(EP00029_Vermamoeba_vermiformis|EP00029_Vermamoeba_vermiformis_P005495:0.345402,(EP01125_Pyxidicula_operculata|EP01125_Pyxidicula_operculata_P008899:0.435852,EP00742_Colponemidia_sp_Colp10|EP00742_Colponemidia_sp_Colp10_P012900:0.327378)9:0.103445)3:0.040275)1:0.066911,(((((EP01006_Ploeotia_vitrea|EP01006_Ploeotia_vitrea_P039895:0.498683,(EP00333_Tetrahymena_thermophila|EP00333_Tetrahymena_thermophila_P010704:0.351023,EP00120_Capsaspora_owczarzaki|EP00120_Capsaspora_owczarzaki_P005806:0.424497)35:0.074613)6:0.086797,(((((EP00794_Sanderia_malayensis|EP00794_Sanderia_malayensis_P016701:0.124285,(EP00795_Rhopilema_esculentum|EP00795_Rhopilema_esculentum_P013151:0.156860,(EP00112_Aurelia_sp_BirchAquariumsp1|EP00112_Aurelia_sp_BirchAquariumsp1_P005985:0.010027,EP00112_Aurelia_sp_BirchAquariumsp1|EP00112_Aurelia_sp_BirchAquariumsp1_P017264:0.000001)100:0.143611)49:0.064424)100:0.246093,EP00090_Calanus_glacialis|EP00090_Calanus_glacialis_P016548:0.359471)29:0.053980,(EP00040_Diaphanoeca_grandis|EP00040_Diaphanoeca_grandis_P000807:0.328131,(EP00035_Acanthoeca_spectabilis|EP00035_Acanthoeca_spectabilis_P028081:0.184403,EP00037_Helgoeca_nana|EP00037_Helgoeca_nana_P013984:0.259600)96:0.115135)91:0.142791)19:0.064899,(EP01084_Bolivina_argentea|EP01084_Bolivina_argentea_P249982:0.419588,(EP01084_Bolivina_argentea|EP01084_Bolivina_argentea_P297897:0.161787,EP01083_Nonionella_stella|EP01083_Nonionella_stella_P284413:0.163811)100:0.128552)99:0.265974)4:0.067396,((((EP00058_Branchiostoma_floridae|EP00058_Branchiostoma_floridae_P023648:0.227196,EP00085_Daphnia_pulex|EP00085_Daphnia_pulex_P011643:0.254793)51:0.103831,(EP00119_Amphimedon_queenslandica|EP00119_Amphimedon_queenslandica_P002676:0.131424,EP00731_Ephydatia_muelleri|EP00731_Ephydatia_muelleri_P004015:0.272358)82:0.088642)4:0.028332,(EP00098_Tribolium_castaneum|EP00098_Tribolium_castaneum_P020968:0.314408,(((EP00107_Lottia_gigantea|EP00107_Lottia_gigantea_P022437:0.224542,((((((((EP00069_Balaena_mysticetus|EP00069_Balaena_mysticetus_P007806:0.003363,EP00070_Physeter_catodon|EP00070_Physeter_catodon_P004351:0.055566)100:0.073528,EP00071_Canis_lupus|EP00071_Canis_lupus_P056699:0.051238)66:0.026294,(EP00074_Homo_sapiens|EP00074_Homo_sapiens_P044642:0.000001,EP00178_Gracilaria_changii|EP00178_Gracilaria_changii_P021304:0.000001)100:0.059611)42:0.019495,(EP00073_Rattus_norvegicus|EP00073_Rattus_norvegicus_P016412:0.029354,EP00072_Mus_musculus|EP00072_Mus_musculus_P018348:0.016203)99:0.064848)94:0.065776,(EP00076_Gallus_gallus|EP00076_Gallus_gallus_P004743:0.038997,EP00075_Anas_platyrhynchos|EP00075_Anas_platyrhynchos_P000105:0.037363)100:0.086457)23:0.022951,(EP00078_Anolis_carolinensis|EP00078_Anolis_carolinensis_P000619:0.140668,EP00077_Pelodiscus_sinensis|EP00077_Pelodiscus_sinensis_P001829:0.103377)60:0.037252)52:0.072346,((EP00079_Xenopus_tropicalis|EP00079_Xenopus_tropicalis_P010319:0.207277,(EP00061_Rhincodon_typus|EP00061_Rhincodon_typus_P011308:0.280117,EP00062_Callorhinchus_milii|EP00062_Callorhinchus_milii_P020482:0.125073)43:0.054488)16:0.047329,EP00068_Latimeria_chalumnae|EP00068_Latimeria_chalumnae_P008797:0.182757)10:0.027688)29:0.060185,(((EP00064_Thunnus_orientalis|EP00064_Thunnus_orientalis_P004055:0.081053,(EP00065_Mola_mola|EP00065_Mola_mola_P015799:0.074175,EP00066_Takifugu_rubripes|EP00066_Takifugu_rubripes_P001394:0.118635)48:0.036646)96:0.056752,(EP00063_Salmo_salar|EP00063_Salmo_salar_P001578:0.042922,EP00063_Salmo_salar|EP00063_Salmo_salar_P014594:0.053133)99:0.058086)67:0.047812,EP00067_Danio_rerio|EP00067_Danio_rerio_P003245:0.104034)79:0.062701)50:0.084954)10:0.048328,EP00110_Nematostella_vectensis|EP00110_Nematostella_vectensis_P021713:0.170599)8:0.042586,(EP00104_Lingula_anatina|EP00104_Lingula_anatina_P011721:0.207594,EP00105_Crassostrea_gigas|EP00105_Crassostrea_gigas_P021304:0.234466)24:0.055380)0:0.038247)2:0.025169)6:0.089087,((EP00102_Acyrthosiphon_pisum|EP00102_Acyrthosiphon_pisum_P014761:0.022492,EP00102_Acyrthosiphon_pisum|EP00102_Acyrthosiphon_pisum_P024895:0.013619)100:0.265567,EP01094_Clydonella_sp_ATCC50884|EP01094_Clydonella_sp_ATCC50884_P004645:0.248959)55:0.127781)7:0.042995)2:0.071139)0:0.040668,(EP00922_Rhytidocystis_sp_exTravisiaforbesii|EP00922_Rhytidocystis_sp_exTravisiaforbesii_P066709:0.523797,(EP00539_Tryblionella_compressa|EP00539_Tryblionella_compressa_P010138:0.390964,(EP00115_Mnemiopsis_leidyi|EP00115_Mnemiopsis_leidyi_P007357:0.623304,EP01084_Bolivina_argentea|EP01084_Bolivina_argentea_P160980:0.557744)20:0.090474)2:0.062214)0:0.106144)0:0.048746,((((EP01080_Neovahlkampfia_damariscottae|EP01080_Neovahlkampfia_damariscottae_P003664:0.733262,EP00043_Microstomoeca_roanoka|EP00043_Microstomoeca_roanoka_P007956:0.348921)40:0.133952,EP00039_Didymoeca_costata|EP00039_Didymoeca_costata_P011396:0.359350)11:0.081174,EP00053_Salpingoeca_punica|EP00053_Salpingoeca_punica_P007798:0.411165)4:0.079731,(((EP00918_Siedleckia_nematoides|EP00918_Siedleckia_nematoides_P078927:0.003264,EP00918_Siedleckia_nematoides|EP00918_Siedleckia_nematoides_P078926:0.000001)100:0.123365,(EP00918_Siedleckia_nematoides|EP00918_Siedleckia_nematoides_P078925:0.020907,(EP00918_Siedleckia_nematoides|EP00918_Siedleckia_nematoides_P078935:0.000001,(EP00918_Siedleckia_nematoides|EP00918_Siedleckia_nematoides_P078930:0.007181,EP00918_Siedleckia_nematoides|EP00918_Siedleckia_nematoides_P078928:0.009360)87:0.034847)67:0.042744)99:0.135752)100:0.450622,EP00050_Salpingoeca_kvevrii|EP00050_Salpingoeca_kvevrii_P010148:0.361806)16:0.107384)0:0.090708)0:0.056861,(((((((((EP00579_Thalassiosira_antarctica|EP00579_Thalassiosira_antarctica_P021987:0.121363,(EP00563_Minutocellus_polymorphus|EP00563_Minutocellus_polymorphus_P006723:0.093606,(EP00562_Extubocellulus_spinifer|EP00562_Extubocellulus_spinifer_P034973:0.013465,EP00562_Extubocellulus_spinifer|EP00562_Extubocellulus_spinifer_P028831:0.000001)100:0.106031)84:0.055640)100:0.271543,((EP00579_Thalassiosira_antarctica|EP00579_Thalassiosira_antarctica_P016374:0.225481,EP00588_Corethron_pennatum|EP00588_Corethron_pennatum_P023764:0.108986)100:0.195278,((((((EP00573_Skeletonema_grethae|EP00573_Skeletonema_grethae_P003129:0.050787,EP00986_Skeletonema_menzelii|EP00986_Skeletonema_menzelii_P014830:0.036006)98:0.057275,(((EP00984_Skeletonema_dohrnii|EP00984_Skeletonema_dohrnii_P020947:0.017762,EP00577_Skeletonema_sp_RCC1716|EP00577_Skeletonema_sp_RCC1716_P020364:0.000001)42:0.000001,EP00577_Skeletonema_sp_RCC1716|EP00577_Skeletonema_sp_RCC1716_P020165:0.000001)70:0.005854,EP00985_Skeletonema_marinoi|EP00985_Skeletonema_marinoi_P031843:0.000001)100:0.074488)95:0.057400,EP00569_Conticribra_weissflogii|EP00569_Conticribra_weissflogii_P014719:0.107355)97:0.063010,EP00956_Cyclotella_meneghiniana|EP00956_Cyclotella_meneghiniana_P016538:0.129661)52:0.046705,EP00582_Thalassiosira_oceanica|EP00582_Thalassiosira_oceanica_P012602:0.281799)92:0.084786,EP00521_Asterionellopsis_glacialis|EP00521_Asterionellopsis_glacialis_P018931:0.168324)93:0.111184)29:0.043134)29:0.041157,(((EP00571_Detonula_confervacea|EP00571_Detonula_confervacea_P001091:0.193730,EP00178_Gracilaria_changii|EP00178_Gracilaria_changii_P000085:0.248339)52:0.063248,(EP00797_Seminavis_robusta|EP00797_Seminavis_robusta_P037420:0.207663,(EP00539_Tryblionella_compressa|EP00539_Tryblionella_compressa_P021393:0.000001,EP00539_Tryblionella_compressa|EP00539_Tryblionella_compressa_P012233:0.042560)100:0.197444)93:0.101342)21:0.054750,EP00544_Gedaniella_sp_CCMP2646|EP00544_Gedaniella_sp_CCMP2646_P012376:0.278262)15:0.041551)34:0.055494,(EP00536_Pseudonitzschia_multiseries|EP00536_Pseudonitzschia_multiseries_P002965:0.161244,EP00534_Pseudonitzschia_fraudulenta|EP00534_Pseudonitzschia_fraudulenta_P005224:0.110377)100:0.233468)85:0.102192,EP00211_Chloroparvula_japonica|EP00211_Chloroparvula_japonica_P004181:0.529771)21:0.103407,((EP00191_Tetraselmis_sp_GSL018|EP00191_Tetraselmis_sp_GSL018_P015234:0.000001,(EP00191_Tetraselmis_sp_GSL018|EP00191_Tetraselmis_sp_GSL018_P016415:0.007018,(EP00191_Tetraselmis_sp_GSL018|EP00191_Tetraselmis_sp_GSL018_P002899:0.000001,EP00191_Tetraselmis_sp_GSL018|EP00191_Tetraselmis_sp_GSL018_P000524:0.021571)37:0.003522)18:0.003577)100:0.388022,(EP00798_Chlamydomonas_sp_ICEL|EP00798_Chlamydomonas_sp_ICEL_P018772:0.129626,EP00798_Chlamydomonas_sp_ICEL|EP00798_Chlamydomonas_sp_ICEL_P020534:0.133977)100:0.259855)15:0.075065)18:0.145120,((EP00052_Salpingoeca_macrocollata|EP00052_Salpingoeca_macrocollata_P011328:0.445029,(EP01105_Mastigella_eilhardi|EP01105_Mastigella_eilhardi_P020269:0.011469,EP01105_Mastigella_eilhardi|EP01105_Mastigella_eilhardi_P020268:0.068644)100:0.560336)0:0.033519,(EP00443_Scrippsiella_acuminata|EP00443_Scrippsiella_acuminata_P030708:0.516964,(((((EP00437_Effrenium_voratum|EP00437_Effrenium_voratum_P062666:0.067075,(EP00439_Symbiodinium_sp_Y106|EP00439_Symbiodinium_sp_Y106_P083101:0.019631,(EP00439_Symbiodinium_sp_Y106|EP00439_Symbiodinium_sp_Y106_P082683:0.054828,EP00439_Symbiodinium_sp_Y106|EP00439_Symbiodinium_sp_Y106_P083019:0.000001)88:0.003614)91:0.013437)100:0.271795,(EP00437_Effrenium_voratum|EP00437_Effrenium_voratum_P009184:0.000001,EP00437_Effrenium_voratum|EP00437_Effrenium_voratum_P056689:0.000001)100:0.232151)35:0.040508,((EP00913_Durusdinium_trenchii|EP00913_Durusdinium_trenchii_P023038:0.158537,EP00490_Sorites_sp_Unknown|EP00490_Sorites_sp_Unknown_P012562:0.226713)98:0.158132,EP00434_Breviolum_minutum|EP00434_Breviolum_minutum_P005781:0.181889)78:0.075394)38:0.053272,(((EP00450_Noctiluca_scintillans|EP00450_Noctiluca_scintillans_P003478:0.061810,(EP00450_Noctiluca_scintillans|EP00450_Noctiluca_scintillans_P038871:0.004069,EP00450_Noctiluca_scintillans|EP00450_Noctiluca_scintillans_P009344:0.017065)100:0.063485)100:0.148622,(EP00418_Pyrodinium_bahamense|EP00418_Pyrodinium_bahamense_P052348:0.000001,EP00418_Pyrodinium_bahamense|EP00418_Pyrodinium_bahamense_P041360:0.000001)100:0.213258)97:0.075488,EP00441_Pelagodinium_beii|EP00441_Pelagodinium_beii_P008769:0.285102)56:0.047082)75:0.120182,(EP00448_Togula_jolla|EP00448_Togula_jolla_P039633:0.000001,EP00448_Togula_jolla|EP00448_Togula_jolla_P007577:0.000001)100:0.485206)50:0.086658)41:0.105290)0:0.052292)0:0.056461,((((EP00697_Spironema_sp_BW2|EP00697_Spironema_sp_BW2_P015836:0.586713,EP00033_Pygsuia_biforma|EP00033_Pygsuia_biforma_P000615:0.536130)26:0.152330,(EP00187_Rhodella_violacea|EP00187_Rhodella_violacea_P016977:0.655585,EP00403_Amphidinium_massartii|EP00403_Amphidinium_massartii_P017775:0.358057)11:0.099248)3:0.050268,((((EP00004_Rigifila_ramosa|EP00004_Rigifila_ramosa_P015979:0.000001,EP00004_Rigifila_ramosa|EP00004_Rigifila_ramosa_P015980:0.149937)100:0.932420,(EP00906_Rhabdomonas_costata|EP00906_Rhabdomonas_costata_P032373:0.388366,(EP00331_Platyophrya_macrostoma|EP00331_Platyophrya_macrostoma_P014111:0.000001,EP00331_Platyophrya_macrostoma|EP00331_Platyophrya_macrostoma_P032187:0.006923)100:0.398929)82:0.126876)16:0.064370,EP01106_Pelomyxa_sp_JSP|EP01106_Pelomyxa_sp_JSP_P017052:0.561731)5:0.073155,((EP01146_Carpediemonas_membranifera|EP01146_Carpediemonas_membranifera_P007612:0.361510,EP00768_Dysnectes_brevis|EP00768_Dysnectes_brevis_P008228:0.432446)100:0.428910,(EP01029_Cantina_marsupialis|EP01029_Cantina_marsupialis_P022694:0.585796,EP01086_Lenisia_limosa|EP01086_Lenisia_limosa_P017319:0.467273)77:0.174813)18:0.157330)0:0.095837)0:0.070399,((((EP00056_Hartaetosiga_gracilis|EP00056_Hartaetosiga_gracilis_P014515:0.186504,EP00055_Hartaetosiga_balthica|EP00055_Hartaetosiga_balthica_P005604:0.238179)100:0.271499,EP00051_Salpingoeca_urceolata|EP00051_Salpingoeca_urceolata_P015880:0.366199)26:0.101536,((EP00756_Hemistasia_phaeocysticola|EP00756_Hemistasia_phaeocysticola_P033369:0.000001,EP00756_Hemistasia_phaeocysticola|EP00756_Hemistasia_phaeocysticola_P033372:0.000001)100:0.543423,(EP00300_Choanocystis_sp_HF7|EP00300_Choanocystis_sp_HF7_P037561:0.461816,(EP00730_Choanoeca_flexa|EP00730_Choanoeca_flexa_P014523:0.226794,EP00045_Choanoeca_perplexa|EP00045_Choanoeca_perplexa_P019518:0.218300)100:0.418440)11:0.061604)3:0.084076)2:0.094305,EP00938_MAST03A_sp_MAST3Asp1|EP00938_MAST03A_sp_MAST3Asp1_P006521:0.747471)0:0.051137)0:0.031434)0:0.032741,(EP00049_Salpingoeca_infusionum|EP00049_Salpingoeca_infusionum_P008800:0.508837,EP00755_Sulcionema_specki|EP00755_Sulcionema_specki_P005324:0.417433)5:0.140610)0:0.060222)0:0.046815)0:0.042805,((EP01001_Neometanema_parovale|EP01001_Neometanema_parovale_P007043:0.438809,(EP00698_Gefionella_okellyi|EP00698_Gefionella_okellyi_P007778:0.402749,(EP00048_Salpingoeca_helianthica|EP00048_Salpingoeca_helianthica_P004994:0.293417,EP00047_Mylnosiga_fluctuans|EP00047_Mylnosiga_fluctuans_P009017:0.214675)95:0.121757)52:0.090382)17:0.057458,EP01119_Soliformovum_irregulare|EP01119_Soliformovum_irregulare_P023313:0.405770)3:0.093859)6:0.107888,((EP00706_Tritrichomonas_foetus|EP00706_Tritrichomonas_foetus_P018676:0.396339,EP00705_Trichomonas_vaginalis|EP00705_Trichomonas_vaginalis_P047585:0.208845)100:0.668955,((((((EP10057_Bacteria_all|Oceanospirillales_bacterium_JGI_01_G13_750m_contamination_screened:0.258029,EP10057_Bacteria_all|Sulfitobacter_2_mediterraneus_DSM_12244:0.315834)100:0.579621,EP10057_Bacteria_all|Treponema_2_saccharophilum_PB_DSM_2985:0.846756)7:0.137424,((((EP10057_Bacteria_all|Actinobacteria_bacterium_OK074:0.920429,(EP10057_Bacteria_all|Legionella_santicrucis_SC63C7:0.631766,(EP10057_Bacteria_all|Gammaproteobacteria_bacterium_GWF2_41_13:0.394473,EP01105_Mastigella_eilhardi|EP01105_Mastigella_eilhardi_P027109:0.591468)99:0.203559)67:0.198155)7:0.062317,((((EP10057_Bacteria_all|Halodesulfovibrio_aestuarii_DSM_10141:0.468171,EP10057_Bacteria_all|Tolumonas_lignilytica_BRL61:0.485415)85:0.138015,(EP10057_Bacteria_all|Fibrobacteria_bacterium_GUT31_IN01_31:0.208073,EP10057_Bacteria_all|Fibrobacteria_2_bacterium_GUT31_IN01_31:0.201373)100:0.242598)83:0.088298,((EP10057_Bacteria_all|Fibrobacter_3_succinogenes_S85:0.412162,(EP10057_Bacteria_all|Fibrobacter_7_sp._UWB7:0.381252,(((EP10057_Bacteria_all|Fibrobacter_8_sp._UWH5:0.000001,EP10057_Bacteria_all|Fibrobacter_2_sp._UWH6:0.006873)63:0.003432,EP10057_Bacteria_all|Fibrobacter_6_sp._UWH9:0.000001)100:0.324780,(EP10057_Bacteria_all|Fibrobacter_sp._UWT3:0.116007,EP10057_Bacteria_all|Fibrobacter_5_succinogenes_elongatus_HM2:0.161984)88:0.101705)57:0.072747)52:0.077341)86:0.143986,EP10057_Bacteria_all|unclassified_Deltaproteobacteria_bin_1:0.568670)100:0.239399)97:0.208157,EP10057_Bacteria_all|Phormidium_2_sp._OSCR_GFM:0.665752)35:0.102073)0:0.040705,(((((EP10057_Bacteria_all|Vibrio_porteresiae_DSM_19223:0.000001,EP10057_Bacteria_all|Vibrio_22_tritonius_AM2:0.013772)100:0.200693,((EP10057_Bacteria_all|Vibrio_6_vulnificus_YJ016:0.122056,((EP10057_Bacteria_all|Salinivibrio_sp._DV:0.013453,EP10057_Bacteria_all|Salinivibrio_2_sp._BNH:0.007133)100:0.177851,((EP10057_Bacteria_all|Shewanella_2_sp._cp20:0.065030,EP10057_Bacteria_all|Aeromonas_3_tecta_CECT_7082:0.134184)83:0.040728,(EP10057_Bacteria_all|Vibrio_13_halioticoli_NBRC_102217:0.177727,(EP10057_Bacteria_all|Aliivibrio_4_sp._1S165:0.024410,EP10057_Bacteria_all|Aliivibrio_logei_ATCC_35077:0.024826)100:0.071346)55:0.031082)35:0.020247)32:0.010256)44:0.033013,EP10057_Bacteria_all|Vibrio_26_alginolyticus_V2:0.093644)78:0.110735)97:0.172663,(EP10057_Bacteria_all|Photobacterium_3_profundum_SS9:0.009439,EP10057_Bacteria_all|Photobacterium_2_swingsii_CAIM_1393:0.017588)100:0.291681)100:0.249904,(((EP10057_Bacteria_all|Nitrincola_2_sp._AD6:0.264047,EP10057_Bacteria_all|Pseudidiomarina_donghaiensis_CGMCC_1.7284:0.269425)100:0.153601,((EP10057_Bacteria_all|Photobacterium_leiognathi_mandapamensis_KNH6:0.345795,EP10057_Bacteria_all|Ferrimonas_kyonanensis_DSM_18153:0.237594)62:0.064856,(EP10057_Bacteria_all|Pseudoalteromonas_4_haloplanktis_TB25:0.298766,EP10057_Bacteria_all|Pseudoalteromonas_2_ulvae_TC14:0.182778)85:0.078917)100:0.169077)57:0.053419,(EP10057_Bacteria_all|Marinomonas_sp_GOBB3320:0.063242,EP10057_Bacteria_all|Marinomonas_2_sp._MWYL1:0.040165)100:0.332004)100:0.238484)43:0.098247,(((((((EP10057_Bacteria_all|Shewanella_5_baltica_OS223:0.006281,EP10057_Bacteria_all|Shewanella_4_baltica_OS195:0.000001)100:0.084517,EP10057_Bacteria_all|Shewanella_3_baltica_OS185:0.056707)100:0.109110,((EP10057_Bacteria_all|Aliivibrio_3_sp._1S128:0.094251,(EP10057_Bacteria_all|Vibrio_24_parahaemolyticus_S165:0.000001,((((((EP10057_Bacteria_all|Vibrio_30_parahaemolyticus_CFSAN007439:0.000001,EP10057_Bacteria_all|Vibrio_38_parahaemolyticus_S160:0.003204)55:0.003208,(EP10057_Bacteria_all|Vibrio_33_parahaemolyticus_S167:0.003210,EP10057_Bacteria_all|Vibrio_23_parahaemolyticus_CFSAN007447:0.000001)37:0.000001)26:0.000001,(EP10057_Bacteria_all|Vibrio_21_parahaemolyticus_S164:0.003117,(EP10057_Bacteria_all|Vibrio_5_vulnificus_CMCP6:0.000001,EP10057_Bacteria_all|Vibrio_2_vulnificus_ATL_61306:0.000001)96:0.006639)100:0.019419)93:0.019445,EP10057_Bacteria_all|Vibrio_37_parahaemolyticus_S162:0.003201)27:0.000001,EP10057_Bacteria_all|Vibrio_31_parahaemolyticus_CFSAN007437:0.000001)7:0.000001,(EP10057_Bacteria_all|Vibrio_34_parahaemolyticus_ISF293:0.000001,((EP10057_Bacteria_all|Vibrio_18_parahaemolyticus_VIP40430:0.003213,EP10057_Bacteria_all|Vibrio_14_parahaemolyticus_TUMSAT_H10_S6:0.000001)84:0.003214,((EP10057_Bacteria_all|Vibrio_29_parahaemolyticus_49:0.000001,EP10057_Bacteria_all|Vibrio_15_parahaemolyticus_VIP40444:0.003229)71:0.003214,EP10057_Bacteria_all|Vibrio_19_parahaemolyticus_TUMSAT_DE2_S2:0.012956)26:0.000001)92:0.009705)65:0.003210)50:0.003207)100:0.061707)100:0.088624,((EP10057_Bacteria_all|Photobacterium_4_profundum_3TCK:0.104642,(EP10057_Bacteria_all|Vibrio_4_metoecus_YB4D01:0.045914,EP10057_Bacteria_all|Vibrio_9_genomosp._F10_ZF129:0.038900)100:0.084078)46:0.030054,EP10057_Bacteria_all|Photobacterium_5_phosphoreum_ANT220:0.163664)61:0.026660)99:0.122048)92:0.090343,(EP10057_Bacteria_all|Psychromonas_2_sp._SP041_contamination_screened:0.248666,((EP10057_Bacteria_all|Pseudoalteromonas_8_sp._H105:0.014858,EP10057_Bacteria_all|Alteromonas_sp._Mex14:0.034596)100:0.121534,EP10057_Bacteria_all|Pseudoalteromonas_7_sp._520P1:0.130967)62:0.040862)93:0.083165)64:0.080986,((EP10057_Bacteria_all|Vibrio_8_harveyi_ZJ0603:0.155457,((EP10057_Bacteria_all|Vibrio_11_rumoiensis_1S45:0.054309,EP10057_Bacteria_all|Vibrio_3_crassostreae_J519:0.023791)81:0.024705,EP10057_Bacteria_all|Photobacterium_6_swingsii_CAIM_1393:0.079766)82:0.029570)99:0.052881,EP10057_Bacteria_all|Aliivibrio_2_wodanis_CL7:0.120261)100:0.186072)100:0.262378,EP10057_Bacteria_all|Endozoicomonas_numazuensis_DSM_25634:0.421438)44:0.056749,(EP10057_Bacteria_all|Psychromonas_ingrahamii_37:0.222695,(EP10057_Bacteria_all|Pseudoalteromonas_6_sp._TAE56:0.089503,EP10057_Bacteria_all|Pseudoalteromonas_3_sp._XI10:0.067607)79:0.084790)100:0.360646)86:0.129933)48:0.142153)0:0.052614,(((EP10057_Bacteria_all|Beggiatoa_sp._PS:0.465650,(EP10057_Bacteria_all|Campylobacterales_sp._GD_1:0.404430,(EP10057_Bacteria_all|Helicobacter_4_bilis_WiWa:0.017333,EP10057_Bacteria_all|Helicobacter_3_bilis_ATCC_43879:0.007185)100:0.523866)94:0.167790)91:0.233214,((EP10057_Bacteria_all|Conchiformibius_kuhniae_DSM_17694:0.429896,EP10057_Bacteria_all|Neisseria_sp._10023:0.414012)74:0.105119,(((EP10057_Bacteria_all|Acinetobacter_2_towneri_DSM_14962:0.195829,EP10057_Bacteria_all|Acinetobacter_5_sp._COS3:0.175942)100:0.309729,EP10057_Bacteria_all|Psychrobacter_lutiphocae_DSM_21542:0.403226)28:0.061549,(EP10057_Bacteria_all|Haemophilus_haemolyticus_M21621:0.385198,EP10057_Bacteria_all|Acinetobacter_3_parvus_NIPH_1103:0.378483)31:0.060506)27:0.058511)93:0.248268)16:0.085899,((EP10057_Bacteria_all|Aquabacterium_parvum_B6:0.560288,(EP10057_Bacteria_all|Arsukibacterium_ikkense_GCM72:0.036550,EP10057_Bacteria_all|Rheinheimera_perlucida_DSM_18276:0.016083)100:0.547378)18:0.064193,((((EP10057_Bacteria_all|Shimia_sagamensis_DSM_29734:0.587550,(EP10057_Bacteria_all|Marinobacter_7_mobilis_CGMCC_1.7059:0.229351,(((EP10057_Bacteria_all|Marinobacter_6_sp._ES.048:0.053746,EP10057_Bacteria_all|Marinobacter_3_algicola_DG893:0.039721)70:0.039906,EP10057_Bacteria_all|Marinobacter_5_santoriniensis_NKSG1:0.103184)100:0.128793,(EP10057_Bacteria_all|Pseudomonas_2_stutzeri_C2:0.031350,EP10057_Bacteria_all|Pseudomonas_6_hussainii_JCM_19513:0.011446)100:0.294579)63:0.077167)97:0.200676)30:0.102078,(((EP10057_Bacteria_all|Ruegeria_intermedia_DSM_29341:0.444029,EP10057_Bacteria_all|Roseovarius_lutimaris_DSM_28463:0.484747)81:0.200276,(((EP10057_Bacteria_all|Marinobacter_4_adhaerens_HP15:0.120848,EP10057_Bacteria_all|Marinobacter_2_zhejiangensis_CGMCC_1.7061:0.128408)100:0.168440,((EP10057_Bacteria_all|Marinobacter_9_sp._EN3:0.125120,EP10057_Bacteria_all|Marinobacter_sp._YWL01:0.061762)58:0.039154,EP10057_Bacteria_all|Marinobacter_8_salinus_Hb8:0.102337)99:0.224758)100:0.299536,EP10057_Bacteria_all|Rubrivivax_2_sp._AAP65:0.384615)16:0.081020)4:0.056150,(EP10057_Bacteria_all|Comamonas_2_testosteroni_KF712:0.157859,((((EP10057_Bacteria_all|Pseudomonas_3_stutzeri_MF28:0.016376,EP10057_Bacteria_all|Pseudomonas_4_sp._17:0.030776)100:0.105532,(EP10057_Bacteria_all|Thauera_sp._63:0.161085,(EP00828_Plagiopyla_frontata|EP00828_Plagiopyla_frontata_P028305:0.036566,EP10057_Bacteria_all|Desulfovibrio_senezii_DSM_8436:0.060606)100:0.271618)24:0.041743)30:0.031206,EP10057_Bacteria_all|Pseudomonas_7_oryzae_KCTC_32247:0.094148)43:0.047188,((EP10057_Bacteria_all|Aeromonas_2_sobria_CECT_4245:0.017234,EP10057_Bacteria_all|Aeromonas_4_veronii_TH0426:0.031539)73:0.028771,EP10057_Bacteria_all|Aeromonas_caviae_CECT_4221:0.056872)100:0.283823)44:0.054418)84:0.160176)6:0.118158)1:0.075130,((EP10057_Bacteria_all|Janthinobacterium_3_sp._64:0.027911,EP10057_Bacteria_all|Janthinobacterium_sp._RA13:0.016754)100:0.433299,((EP10057_Bacteria_all|Dechloromonas_denitrificans_ATCC_BAA841:0.415109,EP10057_Bacteria_all|Janthinobacterium_2_sp._OK676:0.472382)13:0.078658,((EP10057_Bacteria_all|Pseudomonas_nitroreducens_B:0.294502,(EP10057_Bacteria_all|Comamonas_testosteroni_ZNC0007:0.236671,(EP10057_Bacteria_all|Delftia_tsuruhatensis_391:0.016544,EP10057_Bacteria_all|Diaphorobacter_polyhydroxybutyrativorans_SL205:0.019803)100:0.308842)58:0.083282)100:0.179676,((EP10057_Bacteria_all|Acidithiobacillus_thiooxidans_Licanantay:0.157357,EP10057_Bacteria_all|Burkholderiales76_UID4002:0.109745)88:0.078184,EP10057_Bacteria_all|Betaproteobacteria_sp._genome_bin_13:0.237894)97:0.226715)42:0.094811)0:0.043368)5:0.080460)0:0.044483,(EP10057_Bacteria_all|Achromobacter_spanius_CGMCC9173:0.402131,EP10057_Bacteria_all|Acidiphilium_multivorum_AIU301:0.461884)36:0.120007)4:0.070419)52:0.166328)3:0.093199)9:0.126716)25:0.128643,((((EP10057_Bacteria_all|Brachyspira_pilosicoli_B2904:0.074326,EP10057_Bacteria_all|Brachyspira_2_hampsonii_30446:0.050984)100:0.478348,EP10057_Bacteria_all|Spiroplasma_culicicola_AES1:0.593574)64:0.174252,EP00827_Trimyema_finlayi|EP00827_Trimyema_finlayi_P005187:0.623695)97:0.317147,(((EP10057_Bacteria_all|Selenomonas_2_sp._FC4001:0.139297,EP10057_Bacteria_all|Selenomonas_ruminatium_S137:0.099173)100:0.682185,(EP10057_Bacteria_all|Succinimonas_amylolytica_DSM_2873:0.536822,EP10057_Bacteria_all|Ruminococcus_flavefaciens_AE3010:0.354148)93:0.211989)61:0.082131,EP10057_Bacteria_all|Treponema_4_primitia_ZAS1:0.602110)99:0.277920)16:0.129312)36:0.142774,((EP10057_Bacteria_all|Coraliomargarita_akajimensis_DSM_45221:0.633056,((EP00703_Trepomonas_sp_PC1|EP00703_Trepomonas_sp_PC1_P004422:0.682370,EP10057_Bacteria_all|Pseudodesulfovibrio_piezophilus_C1TLV30:0.581999)29:0.120719,EP10109_Archaea|Candidatus_3_Heimdallarchaeota_archaeon_LC_3:0.570476)28:0.136802)5:0.075431,((((EP10109_Archaea|Thermococcus_siculi_RG20:0.627014,(((EP10109_Archaea|Thermoplasmatales_archaeon_BRNA1:0.029428,EP10109_Archaea|Methanogenic_archaeon_ISO4H5:0.045818)100:0.257541,EP10109_Archaea|Candidatus_2_Methanomethylophilus_alvus_Mx1201:0.260813)100:0.519651,((EP10109_Archaea|Methanomethylovorans_hollandica_DSM_15978:0.470139,EP10109_Archaea|Methanolobus_psychrophilus_R15:0.500260)65:0.108382,((EP10109_Archaea|Methanoplanus_limicola_M3_DSM_2279:0.302000,EP10057_Bacteria_all|Bacteroidales_bacterium_Bact_07:0.297889)88:0.130213,((EP10109_Archaea|Methanofollis_liminatans_GKZPZ_DSM_4140:0.134907,(EP10109_Archaea|Methanoculleus_2_sp._EBM46:0.019710,EP10109_Archaea|Methanoculleus_3_sp._MAB1:0.015281)100:0.155741)92:0.090277,EP10109_Archaea|Methanoplanus_2_limicola_M3_DSM_2279:0.261370)99:0.175718)100:0.261616)72:0.143060)72:0.159514)13:0.097385,((((EP01024_Parvocaulis_polyphysoides|EP01024_Parvocaulis_polyphysoides_P028759:0.078876,EP01026_Neomeris_dumetosa|EP01026_Neomeris_dumetosa_P002281:0.028308)91:0.044987,EP01026_Neomeris_dumetosa|EP01026_Neomeris_dumetosa_P002282:0.000001)100:0.182840,((EP00209_Acetabularia_acetabulum|EP00209_Acetabularia_acetabulum_P000941:0.013387,EP01023_Acetabularia_acetabulum|EP01023_Acetabularia_acetabulum_P024575:0.000001)100:0.223044,(EP01025_Chloroclados_australasicus|EP01025_Chloroclados_australasicus_P015927:0.121938,EP01025_Chloroclados_australasicus|EP01025_Chloroclados_australasicus_P028682:0.160838)99:0.120907)72:0.079985)100:0.239651,(EP10057_Bacteria_all|Planktothricoides_sp._SR001:0.223785,(EP10057_Bacteria_all|Anabaena_2_sp._43:0.057288,EP10057_Bacteria_all|Anabaena_cylindrica_PCC_7122:0.173307)76:0.078065)100:0.241889)88:0.164664)7:0.080570,(EP10109_Archaea|Candidatus_Heimdallarchaeota_archaeon_LC_3:0.526291,EP00704_Kipferlia_bialata|EP00704_Kipferlia_bialata_P005581:0.634098)56:0.226571)13:0.140093,(((EP10057_Bacteria_all|Unclassified_Chloroflexi_bacterium_bin152:0.416227,((((((EP10057_Bacteria_all|Chryseobacterium_2_sp._Leaf201:0.139972,EP10057_Bacteria_all|Chryseobacterium_gambrini_DSM_18014:0.196148)100:0.271036,((((((EP10057_Bacteria_all|Olleya_namhaensis_DSM_28881:0.121604,EP10057_Bacteria_all|Lacinutrix_2_sp._5H374:0.079577)56:0.028232,EP10057_Bacteria_all|Lacinutrix_sp._JCM_13824:0.108417)39:0.022786,EP10057_Bacteria_all|Tenacibaculum_sp._LPB0136:0.094262)57:0.043149,EP10057_Bacteria_all|Lutibacter_sp._LPB0138:0.140011)95:0.128743,EP10057_Bacteria_all|Nonlabens_ulvanivorans_JCM_19297:0.200698)76:0.071947,EP10057_Bacteria_all|Cryomorphaceae_bacterium_EBPR_Bin_135:0.369982)22:0.051388)8:0.052066,(EP10057_Bacteria_all|Flammeovirga_pacifica_WPAGA1:0.329985,EP10057_Bacteria_all|Fabibacter_2_pacificus_DSM_100771:0.385809)28:0.089419)5:0.052320,EP10057_Bacteria_all|Saccharicrinis_carchari_DSM_27040:0.423854)16:0.090068,EP10057_Bacteria_all|Composite_genome_from_Lake_Mendota_Epilimnion_panassembly_MEint.metabat.6813:0.470630)20:0.083089,((EP10057_Bacteria_all|Thiomonas_sp._FBCd_DSM_25617:0.584010,(EP10057_Bacteria_all|Pelobacter_2_carbinolicus_Bd1_GraBd1:0.092100,EP10057_Bacteria_all|Pelobacter_3_carbinolicus_Bd1_GraBd1:0.040079)100:0.519297)60:0.128916,EP10057_Bacteria_all|Lewinella_persica_DSM_23188:0.429036)24:0.108294)1:0.041175)5:0.092925,(((((EP10057_Bacteria_all|Actinomadura_echinospora_DSM_43163:0.182775,EP10057_Bacteria_all|Thermomonospora_curvata_DSM_43183:0.167752)100:0.226258,EP10057_Bacteria_all|Kibdelosporangium_aridum_DSM_43828:0.433178)93:0.145773,(((EP10057_Bacteria_all|Cystobacter_ferrugineus_Cbfe23:0.184003,EP10057_Bacteria_all|Hyalangium_minutum_DSM_14724:0.278026)44:0.040445,EP10057_Bacteria_all|Myxococcus_hansupus_DSM_436:0.159847)91:0.113448,(EP10057_Bacteria_all|Chondromyces_crocatus_Cm_c5:0.229964,EP10057_Bacteria_all|Chondromyces_2_apiculatus_DSM_436:0.164536)100:0.230675)86:0.128471)26:0.088561,((EP00401_Gymnodinium_catenatum|EP00401_Gymnodinium_catenatum_P066632:0.562810,(((EP00852_Chlamydomonas_schloesseri|EP00852_Chlamydomonas_schloesseri_P003164:0.142953,EP00198_Chlamydomonas_reinhardtii|EP00198_Chlamydomonas_reinhardtii_P003796:0.069383)45:0.022205,EP00851_Chlamydomonas_incerta|EP00851_Chlamydomonas_incerta_P013878:0.088909)100:0.397363,EP00881_Raphidocelis_subcapitata|EP00881_Raphidocelis_subcapitata_P009828:0.466909)92:0.160327)66:0.081345,EP10109_Archaea|Marine_group_II.A_Euryarchaeota_archaeon_SCGC_AG487_M08_contamination_screened:0.409703)97:0.259524)4:0.066041,(EP00697_Spironema_sp_BW2|EP00697_Spironema_sp_BW2_P011517:0.262118,(EP00008_Paramoeba_atlantica|EP00008_Paramoeba_atlantica_P009566:0.218775,EP00475_Leptophrys_vorax|EP00475_Leptophrys_vorax_P017713:0.209605)60:0.063193)100:0.532572)21:0.112035)6:0.113066,((EP10057_Bacteria_all|Treponema_denticola_ATCC_35405:0.494686,EP10057_Bacteria_all|Treponema_3_medium_ATCC_700293:0.349916)100:0.620531,((EP00639_Heterosigma_akashiwo|EP00639_Heterosigma_akashiwo_P016179:0.642666,EP00282_Hemiselmis_andersenii|EP00282_Hemiselmis_andersenii_P033477:0.614601)48:0.204247,(EP10057_Bacteria_all|Flavobacterium_lacus_CGMCC_1.12504:0.679492,(EP10057_Bacteria_all|Composite_3_genome_from_Trout_Bog_Hypolimnion_panassembly_TBhypo.metabat.3004:0.480221,EP10057_Bacteria_all|Composite_2_genome_from_Trout_Bog_Hypolimnion_panassembly_TBhypo.metabat.2746:0.585965)64:0.177015)29:0.140337)0:0.038740)0:0.074851)0:0.056813)0:0.062987)7:0.085092)12:0.127948,(EP01043_Picozoa_sp_COSAG02|EP01043_Picozoa_sp_COSAG02_P016143:0.213775,(((EP00801_Mesodinium_rubrum|EP00801_Mesodinium_rubrum_P005557:0.469441,EP00301_Raphidiophrys_heterophryoidea|EP00301_Raphidiophrys_heterophryoidea_P007376:0.259708)36:0.082756,(EP00316_Scyphosphaera_apsteinii|EP00316_Scyphosphaera_apsteinii_P021133:0.284019,((EP00900_Chrysochromulina_parva|EP00900_Chrysochromulina_parva_P007122:0.014335,EP00323_Chrysochromulina_tobinii|EP00323_Chrysochromulina_tobinii_P008420:0.000001)100:0.172747,EP00614_Pseudopedinella_elastica|EP00614_Pseudopedinella_elastica_P011865:0.160215)98:0.130386)58:0.087729)30:0.038248,EP00590_Aulacoseira_subarctica|EP00590_Aulacoseira_subarctica_P011675:0.364807)40:0.060592)100:0.537122)70:0.211093)41:0.173226)35:0.0;
