# Supplementary material for: Eukaryotic CD-NTase, STING, and viperin proteins evolved via domain shuffling, horizontal transfer, and ancient inheritance from prokaryotes
Source: PLoS Biol. 2023 Dec 8;21(12):e3002436. doi: 10.1371/journal.pbio.3002436 (PMC10732462; doi:10.1371/journal.pbio.3002436)
Supplement: S23 File — Newick file is used in S3 Fig. Node support values calculated from ultrafast bootstraps. (TREE) [file pbio.3002436.s030.tree]

((EP00198_Chlamydomonas_reinhardtii|EP00198_Chlamydomonas_reinhardtii_P003796:0.081071,EP00851_Chlamydomonas_incerta|EP00851_Chlamydomonas_incerta_P013878:0.153067)46:0.031586,(((EP10109_Archaea|Marine_group_II.A_Euryarchaeota_archaeon_SCGC_AG487_M08_contamination_screened:0.421105,((((EP10057_Bacteria_all|Chondromyces_crocatus_Cm_c5:0.240010,EP10057_Bacteria_all|Chondromyces_2_apiculatus_DSM_436:0.176141)98:0.250353,(EP10057_Bacteria_all|Myxococcus_hansupus_DSM_436:0.167760,(EP10057_Bacteria_all|Cystobacter_ferrugineus_Cbfe23:0.211666,EP10057_Bacteria_all|Hyalangium_minutum_DSM_14724:0.301215)53:0.045777)94:0.141794)74:0.113756,((EP10057_Bacteria_all|Kibdelosporangium_aridum_DSM_43828:0.504088,(EP10057_Bacteria_all|Actinomadura_echinospora_DSM_43163:0.211974,EP10057_Bacteria_all|Thermomonospora_curvata_DSM_43183:0.151634)100:0.224046)82:0.147379,(EP10057_Bacteria_all|Unclassified_Chloroflexi_bacterium_bin152:0.398971,((EP10057_Bacteria_all|Lewinella_persica_DSM_23188:0.429794,(EP10057_Bacteria_all|Thiomonas_sp._FBCd_DSM_25617:0.527257,(EP10057_Bacteria_all|Pelobacter_2_carbinolicus_Bd1_GraBd1:0.102754,EP10057_Bacteria_all|Pelobacter_3_carbinolicus_Bd1_GraBd1:0.036229)100:0.525905)40:0.114285)21:0.101597,((EP10057_Bacteria_all|Composite_genome_from_Lake_Mendota_Epilimnion_panassembly_MEint.metabat.6813:0.490344,(EP10057_Bacteria_all|Fabibacter_2_pacificus_DSM_100771:0.428096,(EP10057_Bacteria_all|Saccharicrinis_carchari_DSM_27040:0.450148,((EP10057_Bacteria_all|Flammeovirga_pacifica_WPAGA1:0.372105,(EP10057_Bacteria_all|Chryseobacterium_gambrini_DSM_18014:0.186743,EP10057_Bacteria_all|Chryseobacterium_2_sp._Leaf201:0.139833)100:0.228117)26:0.094113,(EP10057_Bacteria_all|Cryomorphaceae_bacterium_EBPR_Bin_135:0.371439,((EP10057_Bacteria_all|Lutibacter_sp._LPB0138:0.139880,(EP10057_Bacteria_all|Tenacibaculum_sp._LPB0136:0.095102,(EP10057_Bacteria_all|Lacinutrix_sp._JCM_13824:0.093846,(EP10057_Bacteria_all|Lacinutrix_2_sp._5H374:0.072595,EP10057_Bacteria_all|Olleya_namhaensis_DSM_28881:0.116018)72:0.035979)36:0.022814)60:0.050396)100:0.148330,EP10057_Bacteria_all|Nonlabens_ulvanivorans_JCM_19297:0.184239)82:0.094352)12:0.050137)0:0.041437)7:0.064269)13:0.100224)6:0.036865,((EP10057_Bacteria_all|Coraliomargarita_akajimensis_DSM_45221:0.668460,(EP10057_Bacteria_all|Flavobacterium_lacus_CGMCC_1.12504:0.650074,(EP10057_Bacteria_all|Composite_2_genome_from_Trout_Bog_Hypolimnion_panassembly_TBhypo.metabat.2746:0.586427,EP10057_Bacteria_all|Composite_3_genome_from_Trout_Bog_Hypolimnion_panassembly_TBhypo.metabat.3004:0.503716)44:0.162556)22:0.148043)20:0.103744,(((EP10109_Archaea|Candidatus_3_Heimdallarchaeota_archaeon_LC_3:0.599683,(EP00703_Trepomonas_sp_PC1|EP00703_Trepomonas_sp_PC1_P004422:0.669135,EP10057_Bacteria_all|Pseudodesulfovibrio_piezophilus_C1TLV30:0.600159)28:0.103873)20:0.119255,(EP00282_Hemiselmis_andersenii|EP00282_Hemiselmis_andersenii_P033477:0.665437,EP00639_Heterosigma_akashiwo|EP00639_Heterosigma_akashiwo_P016179:0.503770)87:0.298246)2:0.047827,(((((((EP10057_Bacteria_all|Actinobacteria_bacterium_OK074:0.879009,((EP10057_Bacteria_all|Neisseria_sp._10023:0.402056,EP10057_Bacteria_all|Conchiformibius_kuhniae_DSM_17694:0.427203)80:0.098615,((EP10057_Bacteria_all|Acinetobacter_3_parvus_NIPH_1103:0.380697,EP10057_Bacteria_all|Psychrobacter_lutiphocae_DSM_21542:0.395324)35:0.056119,((EP10057_Bacteria_all|Acinetobacter_5_sp._COS3:0.186390,EP10057_Bacteria_all|Acinetobacter_2_towneri_DSM_14962:0.181387)100:0.314427,EP10057_Bacteria_all|Haemophilus_haemolyticus_M21621:0.396633)9:0.040590)49:0.077272)98:0.183293)14:0.125803,((((((EP10057_Bacteria_all|Pseudoalteromonas_6_sp._TAE56:0.089910,EP10057_Bacteria_all|Pseudoalteromonas_3_sp._XI10:0.068814)77:0.072303,EP10057_Bacteria_all|Psychromonas_ingrahamii_37:0.227194)100:0.379825,(EP10057_Bacteria_all|Endozoicomonas_numazuensis_DSM_25634:0.416494,((((EP10057_Bacteria_all|Pseudoalteromonas_7_sp._520P1:0.138377,(EP10057_Bacteria_all|Alteromonas_sp._Mex14:0.028997,EP10057_Bacteria_all|Pseudoalteromonas_8_sp._H105:0.017821)97:0.137323)49:0.045379,EP10057_Bacteria_all|Psychromonas_2_sp._SP041_contamination_screened:0.248893)84:0.093407,((((EP10057_Bacteria_all|Vibrio_24_parahaemolyticus_S165:0.000001,(((((EP10057_Bacteria_all|Vibrio_33_parahaemolyticus_S167:0.003220,EP10057_Bacteria_all|Vibrio_23_parahaemolyticus_CFSAN007447:0.000001)40:0.000001,((EP10057_Bacteria_all|Vibrio_38_parahaemolyticus_S160:0.003215,EP10057_Bacteria_all|Vibrio_30_parahaemolyticus_CFSAN007439:0.000001)45:0.003218,(EP10057_Bacteria_all|Vibrio_21_parahaemolyticus_S164:0.003127,(EP10057_Bacteria_all|Vibrio_2_vulnificus_ATL_61306:0.000001,EP10057_Bacteria_all|Vibrio_5_vulnificus_CMCP6:0.000001)94:0.006660)98:0.019480)15:0.000001)90:0.019507,EP10057_Bacteria_all|Vibrio_37_parahaemolyticus_S162:0.003211)24:0.000001,EP10057_Bacteria_all|Vibrio_31_parahaemolyticus_CFSAN007437:0.000001)10:0.000001,(((EP10057_Bacteria_all|Vibrio_19_parahaemolyticus_TUMSAT_DE2_S2:0.012997,(EP10057_Bacteria_all|Vibrio_29_parahaemolyticus_49:0.000001,EP10057_Bacteria_all|Vibrio_15_parahaemolyticus_VIP40444:0.003239)75:0.003224)25:0.000001,(EP10057_Bacteria_all|Vibrio_18_parahaemolyticus_VIP40430:0.003223,EP10057_Bacteria_all|Vibrio_14_parahaemolyticus_TUMSAT_H10_S6:0.000001)70:0.003224)90:0.009736,EP10057_Bacteria_all|Vibrio_34_parahaemolyticus_ISF293:0.000001)70:0.003220)42:0.003217)98:0.055323,EP10057_Bacteria_all|Aliivibrio_3_sp._1S128:0.096875)100:0.094203,(((EP10057_Bacteria_all|Vibrio_9_genomosp._F10_ZF129:0.038735,EP10057_Bacteria_all|Vibrio_4_metoecus_YB4D01:0.046529)100:0.083714,EP10057_Bacteria_all|Photobacterium_4_profundum_3TCK:0.106644)44:0.025190,EP10057_Bacteria_all|Photobacterium_5_phosphoreum_ANT220:0.184400)49:0.028849)100:0.124586,((EP10057_Bacteria_all|Shewanella_4_baltica_OS195:0.000001,EP10057_Bacteria_all|Shewanella_5_baltica_OS223:0.006319)100:0.080401,EP10057_Bacteria_all|Shewanella_3_baltica_OS185:0.058390)100:0.127877)93:0.085044)55:0.069689,(EP10057_Bacteria_all|Aliivibrio_2_wodanis_CL7:0.122256,(EP10057_Bacteria_all|Vibrio_8_harveyi_ZJ0603:0.144714,((EP10057_Bacteria_all|Vibrio_3_crassostreae_J519:0.026197,EP10057_Bacteria_all|Vibrio_11_rumoiensis_1S45:0.050942)78:0.028169,EP10057_Bacteria_all|Photobacterium_6_swingsii_CAIM_1393:0.075397)67:0.025899)93:0.048171)100:0.193692)100:0.276586)52:0.056631)90:0.122123,(((EP10057_Bacteria_all|Marinomonas_sp_GOBB3320:0.045971,EP10057_Bacteria_all|Marinomonas_2_sp._MWYL1:0.059716)100:0.364863,((EP10057_Bacteria_all|Nitrincola_2_sp._AD6:0.245741,EP10057_Bacteria_all|Pseudidiomarina_donghaiensis_CGMCC_1.7284:0.278179)97:0.151530,((EP10057_Bacteria_all|Photobacterium_leiognathi_mandapamensis_KNH6:0.356322,EP10057_Bacteria_all|Ferrimonas_kyonanensis_DSM_18153:0.236294)45:0.050280,(EP10057_Bacteria_all|Pseudoalteromonas_2_ulvae_TC14:0.166941,EP10057_Bacteria_all|Pseudoalteromonas_4_haloplanktis_TB25:0.304549)90:0.101301)97:0.166498)39:0.043809)100:0.238711,(((EP10057_Bacteria_all|Vibrio_porteresiae_DSM_19223:0.000001,EP10057_Bacteria_all|Vibrio_22_tritonius_AM2:0.013811)100:0.196116,(EP10057_Bacteria_all|Vibrio_26_alginolyticus_V2:0.091790,((((EP10057_Bacteria_all|Shewanella_2_sp._cp20:0.061887,EP10057_Bacteria_all|Aeromonas_3_tecta_CECT_7082:0.130884)74:0.042402,((EP10057_Bacteria_all|Aliivibrio_logei_ATCC_35077:0.024890,EP10057_Bacteria_all|Aliivibrio_4_sp._1S165:0.024609)100:0.071844,EP10057_Bacteria_all|Vibrio_13_halioticoli_NBRC_102217:0.182767)34:0.025985)23:0.019837,(EP10057_Bacteria_all|Salinivibrio_2_sp._BNH:0.007149,EP10057_Bacteria_all|Salinivibrio_sp._DV:0.013472)100:0.173746)32:0.009959,EP10057_Bacteria_all|Vibrio_6_vulnificus_YJ016:0.123779)34:0.034501)76:0.111333)96:0.166832,(EP10057_Bacteria_all|Photobacterium_3_profundum_SS9:0.009489,EP10057_Bacteria_all|Photobacterium_2_swingsii_CAIM_1393:0.017646)100:0.279668)100:0.255172)45:0.088035)56:0.112453,(((EP10057_Bacteria_all|Marinobacter_8_salinus_Hb8:0.103479,(EP10057_Bacteria_all|Marinobacter_sp._YWL01:0.060831,EP10057_Bacteria_all|Marinobacter_9_sp._EN3:0.116170)51:0.037959)100:0.210607,(EP10057_Bacteria_all|Marinobacter_2_zhejiangensis_CGMCC_1.7061:0.142197,EP10057_Bacteria_all|Marinobacter_4_adhaerens_HP15:0.108951)100:0.207024)100:0.286762,(((((EP10057_Bacteria_all|Achromobacter_spanius_CGMCC9173:0.396300,EP10057_Bacteria_all|Shimia_sagamensis_DSM_29734:0.521783)15:0.102168,(EP10057_Bacteria_all|Acidiphilium_multivorum_AIU301:0.435544,(EP10057_Bacteria_all|Roseovarius_lutimaris_DSM_28463:0.488248,EP10057_Bacteria_all|Ruegeria_intermedia_DSM_29341:0.464582)68:0.121690)24:0.102442)5:0.088319,((((EP10057_Bacteria_all|Aeromonas_caviae_CECT_4221:0.056224,(EP10057_Bacteria_all|Aeromonas_4_veronii_TH0426:0.032038,EP10057_Bacteria_all|Aeromonas_2_sobria_CECT_4245:0.017452)71:0.026338)100:0.275172,EP10057_Bacteria_all|Comamonas_2_testosteroni_KF712:0.164974)41:0.055296,(EP10057_Bacteria_all|Pseudomonas_7_oryzae_KCTC_32247:0.090373,((EP10057_Bacteria_all|Desulfovibrio_senezii_DSM_8436:0.053805,EP00828_Plagiopyla_frontata|EP00828_Plagiopyla_frontata_P028305:0.056096)100:0.283245,((EP10057_Bacteria_all|Pseudomonas_4_sp._17:0.029501,EP10057_Bacteria_all|Pseudomonas_3_stutzeri_MF28:0.017083)100:0.094868,EP10057_Bacteria_all|Thauera_sp._63:0.178435)57:0.033044)24:0.025891)53:0.073512)89:0.142743,EP10057_Bacteria_all|Rubrivivax_2_sp._AAP65:0.453785)15:0.109864)0:0.054310,(((EP10057_Bacteria_all|Aquabacterium_parvum_B6:0.519719,(EP10057_Bacteria_all|Rheinheimera_perlucida_DSM_18276:0.016467,EP10057_Bacteria_all|Arsukibacterium_ikkense_GCM72:0.036510)100:0.566546)13:0.057944,EP10057_Bacteria_all|Janthinobacterium_2_sp._OK676:0.449157)4:0.080162,((((EP10057_Bacteria_all|Pseudomonas_nitroreducens_B:0.317050,(EP10057_Bacteria_all|Diaphorobacter_polyhydroxybutyrativorans_SL205:0.017734,EP10057_Bacteria_all|Delftia_tsuruhatensis_391:0.018536)100:0.306996)32:0.057884,EP10057_Bacteria_all|Comamonas_testosteroni_ZNC0007:0.245638)99:0.175725,((EP10057_Bacteria_all|Acidithiobacillus_thiooxidans_Licanantay:0.153518,EP10057_Bacteria_all|Burkholderiales76_UID4002:0.108459)90:0.082517,EP10057_Bacteria_all|Betaproteobacteria_sp._genome_bin_13:0.230504)100:0.246840)70:0.114794,(EP10057_Bacteria_all|Dechloromonas_denitrificans_ATCC_BAA841:0.413322,(EP10057_Bacteria_all|Janthinobacterium_sp._RA13:0.019119,EP10057_Bacteria_all|Janthinobacterium_3_sp._64:0.026151)100:0.393407)36:0.097232)16:0.067458)4:0.078394)1:0.055010,(((EP10057_Bacteria_all|Marinobacter_5_santoriniensis_NKSG1:0.096672,(EP10057_Bacteria_all|Marinobacter_3_algicola_DG893:0.033154,EP10057_Bacteria_all|Marinobacter_6_sp._ES.048:0.055763)79:0.039102)100:0.146984,(EP10057_Bacteria_all|Pseudomonas_6_hussainii_JCM_19513:0.012989,EP10057_Bacteria_all|Pseudomonas_2_stutzeri_C2:0.027303)100:0.292133)38:0.096836,EP10057_Bacteria_all|Marinobacter_7_mobilis_CGMCC_1.7059:0.194426)99:0.286556)15:0.087784)43:0.175147)6:0.053791,((EP01105_Mastigella_eilhardi|EP01105_Mastigella_eilhardi_P027109:0.542813,EP10057_Bacteria_all|Gammaproteobacteria_bacterium_GWF2_41_13:0.476364)100:0.200303,EP10057_Bacteria_all|Legionella_santicrucis_SC63C7:0.612610)86:0.218199)12:0.050448)9:0.053933,((((EP10057_Bacteria_all|Sulfitobacter_2_mediterraneus_DSM_12244:0.314713,EP10057_Bacteria_all|Oceanospirillales_bacterium_JGI_01_G13_750m_contamination_screened:0.261630)100:0.571347,EP10057_Bacteria_all|Phormidium_2_sp._OSCR_GFM:0.604707)25:0.136816,(((EP10057_Bacteria_all|Fibrobacter_3_succinogenes_S85:0.418459,(EP10057_Bacteria_all|Fibrobacter_7_sp._UWB7:0.384891,((EP10057_Bacteria_all|Fibrobacter_6_sp._UWH9:0.000001,(EP10057_Bacteria_all|Fibrobacter_8_sp._UWH5:0.000001,EP10057_Bacteria_all|Fibrobacter_2_sp._UWH6:0.006906)60:0.003440)100:0.332725,(EP10057_Bacteria_all|Fibrobacter_sp._UWT3:0.113524,EP10057_Bacteria_all|Fibrobacter_5_succinogenes_elongatus_HM2:0.157410)93:0.109388)63:0.058731)79:0.087496)97:0.170867,EP10057_Bacteria_all|unclassified_Deltaproteobacteria_bin_1:0.603304)95:0.155415,((EP10057_Bacteria_all|Fibrobacteria_bacterium_GUT31_IN01_31:0.219348,EP10057_Bacteria_all|Fibrobacteria_2_bacterium_GUT31_IN01_31:0.205586)100:0.265589,(EP10057_Bacteria_all|Halodesulfovibrio_aestuarii_DSM_10141:0.479408,EP10057_Bacteria_all|Tolumonas_lignilytica_BRL61:0.501894)80:0.139431)94:0.127643)98:0.194668)8:0.081063,(EP10057_Bacteria_all|Beggiatoa_sp._PS:0.485904,((EP10057_Bacteria_all|Helicobacter_3_bilis_ATCC_43879:0.005135,EP10057_Bacteria_all|Helicobacter_4_bilis_WiWa:0.023025)100:0.497706,EP10057_Bacteria_all|Campylobacterales_sp._GD_1:0.424755)85:0.155204)90:0.196240)7:0.065826)56:0.193068,(EP10057_Bacteria_all|Treponema_2_saccharophilum_PB_DSM_2985:0.919534,(((EP10057_Bacteria_all|Succinimonas_amylolytica_DSM_2873:0.529019,EP10057_Bacteria_all|Ruminococcus_flavefaciens_AE3010:0.417620)94:0.245556,EP10057_Bacteria_all|Treponema_4_primitia_ZAS1:0.608094)34:0.104254,(EP10057_Bacteria_all|Selenomonas_2_sp._FC4001:0.113820,EP10057_Bacteria_all|Selenomonas_ruminatium_S137:0.125107)100:0.624583)93:0.189987)47:0.179147)46:0.132653,(EP10057_Bacteria_all|Spiroplasma_culicicola_AES1:0.796665,(EP00827_Trimyema_finlayi|EP00827_Trimyema_finlayi_P005187:0.681448,(EP10057_Bacteria_all|Brachyspira_pilosicoli_B2904:0.077635,EP10057_Bacteria_all|Brachyspira_2_hampsonii_30446:0.052569)100:0.503736)52:0.117394)93:0.265904)44:0.126410,(EP10057_Bacteria_all|Treponema_3_medium_ATCC_700293:0.376048,EP10057_Bacteria_all|Treponema_denticola_ATCC_35405:0.507563)100:0.522332)33:0.146521,(((EP10109_Archaea|Thermococcus_siculi_RG20:0.539616,(EP10109_Archaea|Candidatus_Heimdallarchaeota_archaeon_LC_3:0.562990,EP00704_Kipferlia_bialata|EP00704_Kipferlia_bialata_P005581:0.615176)62:0.180452)22:0.146798,((((((EP10109_Archaea|Methanoplanus_2_limicola_M3_DSM_2279:0.235277,(EP10109_Archaea|Methanofollis_liminatans_GKZPZ_DSM_4140:0.139363,(EP10109_Archaea|Methanoculleus_2_sp._EBM46:0.020133,EP10109_Archaea|Methanoculleus_3_sp._MAB1:0.015187)100:0.155384)95:0.106250)100:0.181727,(EP10109_Archaea|Methanoplanus_limicola_M3_DSM_2279:0.303541,EP10057_Bacteria_all|Bacteroidales_bacterium_Bact_07:0.314088)95:0.118651)99:0.296998,EP10109_Archaea|Methanomethylovorans_hollandica_DSM_15978:0.525226)21:0.052503,EP10109_Archaea|Methanolobus_psychrophilus_R15:0.542552)33:0.101254,(EP10109_Archaea|Candidatus_2_Methanomethylophilus_alvus_Mx1201:0.337677,(EP10109_Archaea|Methanogenic_archaeon_ISO4H5:0.043795,EP10109_Archaea|Thermoplasmatales_archaeon_BRNA1:0.028873)100:0.255807)100:0.498514)97:0.306310,((EP10057_Bacteria_all|Planktothricoides_sp._SR001:0.197371,(EP10057_Bacteria_all|Anabaena_cylindrica_PCC_7122:0.166512,EP10057_Bacteria_all|Anabaena_2_sp._43:0.076380)88:0.095111)100:0.232729,(((EP01024_Parvocaulis_polyphysoides|EP01024_Parvocaulis_polyphysoides_P028759:0.087087,EP01026_Neomeris_dumetosa|EP01026_Neomeris_dumetosa_P002281:0.045174)86:0.036907,EP01026_Neomeris_dumetosa|EP01026_Neomeris_dumetosa_P002282:0.000001)100:0.214680,((EP00209_Acetabularia_acetabulum|EP00209_Acetabularia_acetabulum_P000941:0.028260,EP01023_Acetabularia_acetabulum|EP01023_Acetabularia_acetabulum_P024575:0.000001)100:0.215908,(EP01025_Chloroclados_australasicus|EP01025_Chloroclados_australasicus_P015927:0.154669,EP01025_Chloroclados_australasicus|EP01025_Chloroclados_australasicus_P028682:0.159656)78:0.098793)78:0.081434)100:0.248929)90:0.171922)1:0.039311)3:0.087223,((EP00801_Mesodinium_rubrum|EP00801_Mesodinium_rubrum_P005557:0.403435,((EP00614_Pseudopedinella_elastica|EP00614_Pseudopedinella_elastica_P011865:0.164491,(EP00900_Chrysochromulina_parva|EP00900_Chrysochromulina_parva_P007122:0.000001,EP00323_Chrysochromulina_tobinii|EP00323_Chrysochromulina_tobinii_P008420:0.007057)100:0.151479)84:0.091704,(EP01043_Picozoa_sp_COSAG02|EP01043_Picozoa_sp_COSAG02_P016143:0.245669,(EP00590_Aulacoseira_subarctica|EP00590_Aulacoseira_subarctica_P011675:0.304818,(EP00301_Raphidiophrys_heterophryoidea|EP00301_Raphidiophrys_heterophryoidea_P007376:0.254555,EP00316_Scyphosphaera_apsteinii|EP00316_Scyphosphaera_apsteinii_P021133:0.352995)40:0.054735)39:0.087683)21:0.061564)70:0.148295)100:0.428137,((((EP00302_Diacronema_sp_CCMP2436|EP00302_Diacronema_sp_CCMP2436_P047448:0.640906,((EP00004_Rigifila_ramosa|EP00004_Rigifila_ramosa_P015980:0.182516,EP00004_Rigifila_ramosa|EP00004_Rigifila_ramosa_P015979:0.000001)100:0.911291,(EP01146_Carpediemonas_membranifera|EP01146_Carpediemonas_membranifera_P007612:0.476427,EP00768_Dysnectes_brevis|EP00768_Dysnectes_brevis_P008228:0.349953)100:0.246431)19:0.158375)5:0.170456,((EP00598_Pedospumella_elongata|EP00598_Pedospumella_elongata_P011392:0.380623,((EP01033_Poteriospumella_lacustris|EP01033_Poteriospumella_lacustris_P006177:0.279176,EP01041_Mallomonas_annulata|EP01041_Mallomonas_annulata_P009685:0.371059)22:0.074804,((EP00599_Poterioochromonas_sp_BG1|EP00599_Poterioochromonas_sp_BG1_P011002:0.053929,EP01040_Poterioochromonas_malhamensis|EP01040_Poterioochromonas_malhamensis_P012952:0.000001)100:0.418819,(EP01038_Epipyxis_sp_PR26KG|EP01038_Epipyxis_sp_PR26KG_P013291:0.363346,EP00601_Ochromonadales_sp_CCMP2298|EP00601_Ochromonadales_sp_CCMP2298_P036806:0.333585)49:0.107263)17:0.072101)13:0.046036)40:0.093827,((EP00833_Pecoramyces_ruminatium|EP00833_Pecoramyces_ruminatium_P008252:0.095766,EP00843_Neocallimastix_californiae|EP00843_Neocallimastix_californiae_P016696:0.067078)100:0.509637,EP00597_Dinobryon_sp_UTEXLB2267|EP00597_Dinobryon_sp_UTEXLB2267_P007571:0.422580)44:0.166704)24:0.085099)2:0.046618,(((((((EP00051_Salpingoeca_urceolata|EP00051_Salpingoeca_urceolata_P015880:0.414723,(EP00055_Hartaetosiga_balthica|EP00055_Hartaetosiga_balthica_P005604:0.239042,EP00056_Hartaetosiga_gracilis|EP00056_Hartaetosiga_gracilis_P014515:0.176572)100:0.303911)24:0.130358,(((EP00043_Microstomoeca_roanoka|EP00043_Microstomoeca_roanoka_P007956:0.505608,EP00039_Didymoeca_costata|EP00039_Didymoeca_costata_P011396:0.341013)11:0.078922,EP00053_Salpingoeca_punica|EP00053_Salpingoeca_punica_P007798:0.415047)9:0.082787,EP00050_Salpingoeca_kvevrii|EP00050_Salpingoeca_kvevrii_P010148:0.363666)13:0.056036)3:0.098640,((EP00755_Sulcionema_specki|EP00755_Sulcionema_specki_P005324:0.551425,(EP00052_Salpingoeca_macrocollata|EP00052_Salpingoeca_macrocollata_P011328:0.344631,EP00049_Salpingoeca_infusionum|EP00049_Salpingoeca_infusionum_P008800:0.411651)38:0.115752)3:0.107817,(((((((EP00331_Platyophrya_macrostoma|EP00331_Platyophrya_macrostoma_P032187:0.006782,EP00331_Platyophrya_macrostoma|EP00331_Platyophrya_macrostoma_P014111:0.000001)100:0.409738,EP00906_Rhabdomonas_costata|EP00906_Rhabdomonas_costata_P032373:0.462273)89:0.148752,EP00697_Spironema_sp_BW2|EP00697_Spironema_sp_BW2_P015836:0.663552)47:0.131690,EP00033_Pygsuia_biforma|EP00033_Pygsuia_biforma_P000615:0.574446)12:0.112793,(EP01106_Pelomyxa_sp_JSP|EP01106_Pelomyxa_sp_JSP_P017052:0.548990,EP00938_MAST03A_sp_MAST3Asp1|EP00938_MAST03A_sp_MAST3Asp1_P006521:0.660194)19:0.096326)6:0.116208,((EP00403_Amphidinium_massartii|EP00403_Amphidinium_massartii_P017775:0.354968,EP00187_Rhodella_violacea|EP00187_Rhodella_violacea_P016977:0.654630)17:0.132025,(((EP00756_Hemistasia_phaeocysticola|EP00756_Hemistasia_phaeocysticola_P033369:0.000001,EP00756_Hemistasia_phaeocysticola|EP00756_Hemistasia_phaeocysticola_P033372:0.008548)100:0.547518,EP00300_Choanocystis_sp_HF7|EP00300_Choanocystis_sp_HF7_P037561:0.489821)12:0.136286,(((EP00918_Siedleckia_nematoides|EP00918_Siedleckia_nematoides_P078927:0.003137,EP00918_Siedleckia_nematoides|EP00918_Siedleckia_nematoides_P078926:0.000001)100:0.119681,(EP00918_Siedleckia_nematoides|EP00918_Siedleckia_nematoides_P078925:0.019177,(EP00918_Siedleckia_nematoides|EP00918_Siedleckia_nematoides_P078935:0.000001,(EP00918_Siedleckia_nematoides|EP00918_Siedleckia_nematoides_P078930:0.007196,EP00918_Siedleckia_nematoides|EP00918_Siedleckia_nematoides_P078928:0.009497)94:0.038659)87:0.053544)100:0.175797)100:0.356496,EP00539_Tryblionella_compressa|EP00539_Tryblionella_compressa_P010138:0.399367)30:0.102077)0:0.065273)0:0.059684)0:0.033818,EP00029_Vermamoeba_vermiformis|EP00029_Vermamoeba_vermiformis_P005495:0.425733)0:0.035286)0:0.044782)0:0.059831,(((EP01001_Neometanema_parovale|EP01001_Neometanema_parovale_P007043:0.463745,(EP00698_Gefionella_okellyi|EP00698_Gefionella_okellyi_P007778:0.400147,(EP00047_Mylnosiga_fluctuans|EP00047_Mylnosiga_fluctuans_P009017:0.267396,EP00048_Salpingoeca_helianthica|EP00048_Salpingoeca_helianthica_P004994:0.292624)96:0.110123)49:0.100013)2:0.087646,((EP01006_Ploeotia_vitrea|EP01006_Ploeotia_vitrea_P039895:0.556580,EP00120_Capsaspora_owczarzaki|EP00120_Capsaspora_owczarzaki_P005806:0.430309)1:0.068050,(EP00443_Scrippsiella_acuminata|EP00443_Scrippsiella_acuminata_P030708:0.549815,((EP00448_Togula_jolla|EP00448_Togula_jolla_P039633:0.000001,EP00448_Togula_jolla|EP00448_Togula_jolla_P007577:0.000001)100:0.462845,((EP00441_Pelagodinium_beii|EP00441_Pelagodinium_beii_P008769:0.302405,((EP00450_Noctiluca_scintillans|EP00450_Noctiluca_scintillans_P003478:0.063492,(EP00450_Noctiluca_scintillans|EP00450_Noctiluca_scintillans_P038871:0.003773,EP00450_Noctiluca_scintillans|EP00450_Noctiluca_scintillans_P009344:0.020020)100:0.072801)100:0.202282,(EP00418_Pyrodinium_bahamense|EP00418_Pyrodinium_bahamense_P052348:0.000001,EP00418_Pyrodinium_bahamense|EP00418_Pyrodinium_bahamense_P041360:0.000001)100:0.229520)76:0.067121)66:0.065692,(((EP00437_Effrenium_voratum|EP00437_Effrenium_voratum_P009184:0.000001,EP00437_Effrenium_voratum|EP00437_Effrenium_voratum_P056689:0.000001)100:0.247706,(EP00437_Effrenium_voratum|EP00437_Effrenium_voratum_P062666:0.072498,((EP00439_Symbiodinium_sp_Y106|EP00439_Symbiodinium_sp_Y106_P083101:0.023141,EP00439_Symbiodinium_sp_Y106|EP00439_Symbiodinium_sp_Y106_P083019:0.000001)98:0.009199,EP00439_Symbiodinium_sp_Y106|EP00439_Symbiodinium_sp_Y106_P082683:0.049191)100:0.033256)100:0.305700)24:0.031532,((EP00913_Durusdinium_trenchii|EP00913_Durusdinium_trenchii_P023038:0.209166,EP00490_Sorites_sp_Unknown|EP00490_Sorites_sp_Unknown_P012562:0.291294)43:0.094156,EP00434_Breviolum_minutum|EP00434_Breviolum_minutum_P005781:0.208566)86:0.127435)41:0.062392)41:0.090645)46:0.091441)34:0.096111)1:0.047290)0:0.059327,(((((EP00115_Mnemiopsis_leidyi|EP00115_Mnemiopsis_leidyi_P007357:0.671197,EP01084_Bolivina_argentea|EP01084_Bolivina_argentea_P160980:0.466165)53:0.214397,(EP01084_Bolivina_argentea|EP01084_Bolivina_argentea_P249982:0.444378,(EP01083_Nonionella_stella|EP01083_Nonionella_stella_P284413:0.168754,EP01084_Bolivina_argentea|EP01084_Bolivina_argentea_P297897:0.162188)97:0.112254)89:0.187642)13:0.098807,((EP01105_Mastigella_eilhardi|EP01105_Mastigella_eilhardi_P020268:0.069749,EP01105_Mastigella_eilhardi|EP01105_Mastigella_eilhardi_P020269:0.013128)100:0.531250,EP00333_Tetrahymena_thermophila|EP00333_Tetrahymena_thermophila_P010704:0.364070)6:0.100764)0:0.032738,(((EP00040_Diaphanoeca_grandis|EP00040_Diaphanoeca_grandis_P000807:0.348546,(EP00037_Helgoeca_nana|EP00037_Helgoeca_nana_P013984:0.278160,EP00035_Acanthoeca_spectabilis|EP00035_Acanthoeca_spectabilis_P028081:0.242797)97:0.143283)79:0.142233,((EP01080_Neovahlkampfia_damariscottae|EP01080_Neovahlkampfia_damariscottae_P003664:0.957731,(EP00795_Rhopilema_esculentum|EP00795_Rhopilema_esculentum_P013151:0.114676,(EP00794_Sanderia_malayensis|EP00794_Sanderia_malayensis_P016701:0.157578,(EP00112_Aurelia_sp_BirchAquariumsp1|EP00112_Aurelia_sp_BirchAquariumsp1_P017264:0.000001,EP00112_Aurelia_sp_BirchAquariumsp1|EP00112_Aurelia_sp_BirchAquariumsp1_P005985:0.010344)100:0.138761)53:0.065031)96:0.169848)20:0.088015,EP00090_Calanus_glacialis|EP00090_Calanus_glacialis_P016548:0.407680)6:0.047094)4:0.043805,(((EP00102_Acyrthosiphon_pisum|EP00102_Acyrthosiphon_pisum_P014761:0.019417,EP00102_Acyrthosiphon_pisum|EP00102_Acyrthosiphon_pisum_P024895:0.014267)100:0.297302,EP01094_Clydonella_sp_ATCC50884|EP01094_Clydonella_sp_ATCC50884_P004645:0.313978)22:0.122693,(EP00098_Tribolium_castaneum|EP00098_Tribolium_castaneum_P020968:0.310368,(((EP00085_Daphnia_pulex|EP00085_Daphnia_pulex_P011643:0.240495,EP00058_Branchiostoma_floridae|EP00058_Branchiostoma_floridae_P023648:0.231494)52:0.096045,((EP00110_Nematostella_vectensis|EP00110_Nematostella_vectensis_P021713:0.164996,((EP00104_Lingula_anatina|EP00104_Lingula_anatina_P011721:0.223511,EP00105_Crassostrea_gigas|EP00105_Crassostrea_gigas_P021304:0.250797)36:0.059715,EP00107_Lottia_gigantea|EP00107_Lottia_gigantea_P022437:0.237998)21:0.032245)12:0.071791,(((EP00061_Rhincodon_typus|EP00061_Rhincodon_typus_P011308:0.362409,EP00068_Latimeria_chalumnae|EP00068_Latimeria_chalumnae_P008797:0.153293)26:0.022711,((EP00079_Xenopus_tropicalis|EP00079_Xenopus_tropicalis_P010319:0.194732,EP00062_Callorhinchus_milii|EP00062_Callorhinchus_milii_P020482:0.156678)56:0.078854,(EP00078_Anolis_carolinensis|EP00078_Anolis_carolinensis_P000619:0.152845,(EP00077_Pelodiscus_sinensis|EP00077_Pelodiscus_sinensis_P001829:0.130957,((EP00076_Gallus_gallus|EP00076_Gallus_gallus_P004743:0.032232,EP00075_Anas_platyrhynchos|EP00075_Anas_platyrhynchos_P000105:0.039371)100:0.080073,(((EP00178_Gracilaria_changii|EP00178_Gracilaria_changii_P021304:0.000001,EP00074_Homo_sapiens|EP00074_Homo_sapiens_P044642:0.000001)100:0.061565,(EP00071_Canis_lupus|EP00071_Canis_lupus_P056699:0.055662,(EP00070_Physeter_catodon|EP00070_Physeter_catodon_P004351:0.045283,EP00069_Balaena_mysticetus|EP00069_Balaena_mysticetus_P007806:0.003901)100:0.068487)59:0.018250)35:0.022245,(EP00073_Rattus_norvegicus|EP00073_Rattus_norvegicus_P016412:0.030496,EP00072_Mus_musculus|EP00072_Mus_musculus_P018348:0.017137)100:0.102815)90:0.060161)34:0.041222)13:0.023537)63:0.052837)30:0.033528)28:0.045317,(((EP00063_Salmo_salar|EP00063_Salmo_salar_P001578:0.041250,EP00063_Salmo_salar|EP00063_Salmo_salar_P014594:0.072170)92:0.062527,EP00067_Danio_rerio|EP00067_Danio_rerio_P003245:0.130068)35:0.039664,(EP00064_Thunnus_orientalis|EP00064_Thunnus_orientalis_P004055:0.088974,(EP00065_Mola_mola|EP00065_Mola_mola_P015799:0.080293,EP00066_Takifugu_rubripes|EP00066_Takifugu_rubripes_P001394:0.119022)60:0.035329)55:0.031026)58:0.084353)59:0.077366)1:0.045822)10:0.041736,(EP00731_Ephydatia_muelleri|EP00731_Ephydatia_muelleri_P004015:0.259268,EP00119_Amphimedon_queenslandica|EP00119_Amphimedon_queenslandica_P002676:0.156036)88:0.107735)10:0.027031)9:0.066138)10:0.071305)3:0.036649)0:0.080011,(EP00922_Rhytidocystis_sp_exTravisiaforbesii|EP00922_Rhytidocystis_sp_exTravisiaforbesii_P066709:0.512085,EP01104_Vermistella_antarctica|EP01104_Vermistella_antarctica_P016955:0.290841)7:0.108648)0:0.054209)0:0.047740)0:0.059271,(((EP01087_Luapelamoeba_hula|EP01087_Luapelamoeba_hula_P008837:0.290407,EP01114_Cavostelium_apophysatum|EP01114_Cavostelium_apophysatum_P000337:0.398850)67:0.132338,EP00151_Rhizophagus_irregularis|EP00151_Rhizophagus_irregularis_P001851:0.391799)5:0.053773,(EP01125_Pyxidicula_operculata|EP01125_Pyxidicula_operculata_P008899:0.455410,(EP01119_Soliformovum_irregulare|EP01119_Soliformovum_irregulare_P023313:0.404817,EP00742_Colponemidia_sp_Colp10|EP00742_Colponemidia_sp_Colp10_P012900:0.301300)28:0.059570)5:0.055920)0:0.033412)0:0.068341,(((EP00798_Chlamydomonas_sp_ICEL|EP00798_Chlamydomonas_sp_ICEL_P020534:0.122970,EP00798_Chlamydomonas_sp_ICEL|EP00798_Chlamydomonas_sp_ICEL_P018772:0.164984)100:0.267900,(EP00191_Tetraselmis_sp_GSL018|EP00191_Tetraselmis_sp_GSL018_P000524:0.009857,(EP00191_Tetraselmis_sp_GSL018|EP00191_Tetraselmis_sp_GSL018_P002899:0.000001,(EP00191_Tetraselmis_sp_GSL018|EP00191_Tetraselmis_sp_GSL018_P016415:0.006679,EP00191_Tetraselmis_sp_GSL018|EP00191_Tetraselmis_sp_GSL018_P015234:0.010380)72:0.003518)69:0.011495)100:0.411413)49:0.116518,(EP00211_Chloroparvula_japonica|EP00211_Chloroparvula_japonica_P004181:0.473485,((EP00579_Thalassiosira_antarctica|EP00579_Thalassiosira_antarctica_P021987:0.152803,(EP00563_Minutocellus_polymorphus|EP00563_Minutocellus_polymorphus_P006723:0.144497,(EP00562_Extubocellulus_spinifer|EP00562_Extubocellulus_spinifer_P034973:0.013537,EP00562_Extubocellulus_spinifer|EP00562_Extubocellulus_spinifer_P028831:0.000001)100:0.121693)64:0.048967)100:0.239237,(((EP00797_Seminavis_robusta|EP00797_Seminavis_robusta_P037420:0.231385,(EP00539_Tryblionella_compressa|EP00539_Tryblionella_compressa_P021393:0.014006,EP00539_Tryblionella_compressa|EP00539_Tryblionella_compressa_P012233:0.060713)100:0.244145)89:0.111748,(EP00178_Gracilaria_changii|EP00178_Gracilaria_changii_P000085:0.249757,EP00571_Detonula_confervacea|EP00571_Detonula_confervacea_P001091:0.201471)60:0.077998)26:0.060782,(((EP00534_Pseudonitzschia_fraudulenta|EP00534_Pseudonitzschia_fraudulenta_P005224:0.113015,EP00536_Pseudonitzschia_multiseries|EP00536_Pseudonitzschia_multiseries_P002965:0.175038)100:0.237079,EP00544_Gedaniella_sp_CCMP2646|EP00544_Gedaniella_sp_CCMP2646_P012376:0.306896)23:0.049590,((EP00521_Asterionellopsis_glacialis|EP00521_Asterionellopsis_glacialis_P018931:0.216123,((((EP00986_Skeletonema_menzelii|EP00986_Skeletonema_menzelii_P014830:0.055771,EP00573_Skeletonema_grethae|EP00573_Skeletonema_grethae_P003129:0.061062)100:0.077675,(EP00984_Skeletonema_dohrnii|EP00984_Skeletonema_dohrnii_P020947:0.016471,((EP00985_Skeletonema_marinoi|EP00985_Skeletonema_marinoi_P031843:0.004264,EP00577_Skeletonema_sp_RCC1716|EP00577_Skeletonema_sp_RCC1716_P020165:0.000001)45:0.000001,EP00577_Skeletonema_sp_RCC1716|EP00577_Skeletonema_sp_RCC1716_P020364:0.000001)83:0.015520)100:0.079890)99:0.079463,EP00569_Conticribra_weissflogii|EP00569_Conticribra_weissflogii_P014719:0.148544)85:0.051428,(EP00582_Thalassiosira_oceanica|EP00582_Thalassiosira_oceanica_P012602:0.324092,EP00956_Cyclotella_meneghiniana|EP00956_Cyclotella_meneghiniana_P016538:0.148935)42:0.038817)95:0.087479)99:0.119076,(EP00579_Thalassiosira_antarctica|EP00579_Thalassiosira_antarctica_P016374:0.240592,EP00588_Corethron_pennatum|EP00588_Corethron_pennatum_P023764:0.113851)100:0.195987)37:0.086527)2:0.038690)32:0.052902)86:0.131622)53:0.095786)26:0.083705)0:0.061376,((EP00730_Choanoeca_flexa|EP00730_Choanoeca_flexa_P014523:0.263636,EP00045_Choanoeca_perplexa|EP00045_Choanoeca_perplexa_P019518:0.177333)100:0.403533,(EP01029_Cantina_marsupialis|EP01029_Cantina_marsupialis_P022694:0.640521,EP01086_Lenisia_limosa|EP01086_Lenisia_limosa_P017319:0.514823)48:0.185081)5:0.166860)2:0.082455)48:0.131934,(EP00706_Tritrichomonas_foetus|EP00706_Tritrichomonas_foetus_P018676:0.384746,EP00705_Trichomonas_vaginalis|EP00705_Trichomonas_vaginalis_P047585:0.195277)100:0.769041)73:0.171357)17:0.075372)1:0.114744)2:0.055758)3:0.069835)8:0.122679)2:0.102449)7:0.047269)22:0.134142)25:0.090174)36:0.090105,(EP00008_Paramoeba_atlantica|EP00008_Paramoeba_atlantica_P009566:0.185835,(EP00475_Leptophrys_vorax|EP00475_Leptophrys_vorax_P017713:0.214161,EP00697_Spironema_sp_BW2|EP00697_Spironema_sp_BW2_P011517:0.276986)75:0.109157)100:0.531698)100:0.252080)63:0.102581,EP00401_Gymnodinium_catenatum|EP00401_Gymnodinium_catenatum_P066632:0.541196)86:0.144507,EP00881_Raphidocelis_subcapitata|EP00881_Raphidocelis_subcapitata_P009828:0.371334)100:0.354019,EP00852_Chlamydomonas_schloesseri|EP00852_Chlamydomonas_schloesseri_P003164:0.086273)46:0.0;
