# Supplementary material for: Eukaryotic CD-NTase, STING, and viperin proteins evolved via domain shuffling, horizontal transfer, and ancient inheritance from prokaryotes
Source: PLoS Biol. 2023 Dec 8;21(12):e3002436. doi: 10.1371/journal.pbio.3002436 (PMC10732462; doi:10.1371/journal.pbio.3002436)
Supplement: S24 File — Newick file is used in S7 Fig. Node support values calculated from ultrafast bootstraps. (TREE) [file pbio.3002436.s031.tree]

(EP10057_Bacteria_all|G8SD34_ACPL_3149:5.0826497063,(((((((((((((EP10057_Bacteria_all|Q833J1_tcpF_EF_1959:1.2428789150,EP10057_Bacteria_all|P96648_yddK_BSU05000:0.3283396288)100:1.9972579589,EP10057_Bacteria_all|2515641945.B054DRAFT_02282:0.2492206039)52:0.2115110019,EP10057_Bacteria_all|2515638410.B052DRAFT_06352:0.1433839542)53:0.0956163837,EP10057_Bacteria_all|2640975746.Ga0077496_103459:0.1975478003)63:0.4284491233,((((EP00023_Dictyostelium_discoideum|Q54F65_tirC_DDB_G0291083:1.6605383813,EP10057_Bacteria_all|2624363607.Ga0077539_10547:1.1809647158)70:0.3621718180,EP10057_Bacteria_all|2713821025.Ga0156645_103218:0.7040926706)67:0.0923210603,((((((((((EP10057_Bacteria_all|2596408080.LY14DRAFT_0017:0.1870397151,EP10057_Bacteria_all|2524412210.P48_03586:0.2225589725)100:0.0723635455,EP10057_Bacteria_all|2619920444.Ga0073622_101351:0.1030462307)99:0.0745963642,EP10057_Bacteria_all|2622875815.Ga0070571_1178:0.0904552790)98:0.0773738393,EP10057_Bacteria_all|2597234634.LZ06DRAFT_2594:0.0535732214)100:0.7459538283,((((((((((((EP10057_Bacteria_all|2694988876.Ga0131218_1205:0.1553457323,EP10057_Bacteria_all|2722955217.Ga0175024_112116:0.1224849925)100:0.0669649942,(EP10057_Bacteria_all|2688296686.Ga0123689_111640:0.0185516920,EP10057_Bacteria_all|2682462656.Ga0128246_11079:0.0000023911)100:0.3223061429)70:0.0428303096,EP10057_Bacteria_all|2686056644.Ga0104533_3792:0.1526650802)71:0.0816140091,EP10057_Bacteria_all|2623612695.Ga0070572_0368:0.2333620953)61:0.0809433790,(EP10057_Bacteria_all|2700462282.Ga0131138_2681:0.1009668517,EP10057_Bacteria_all|2739647165.Ga0189741_3073:0.1389071364)100:0.0653132691)57:0.0519112743,((EP10057_Bacteria_all|2574465590.U735DRAFT_4451:0.1821005461,(EP10057_Bacteria_all|2585882700.GQ40DRAFT_2620:0.0496833601,EP10057_Bacteria_all|2587722571.Q45DRAFT_1290:0.0090656051)100:0.0888637890)100:0.0700007959,EP10057_Bacteria_all|2718374542.Ga0171597_101538:0.3620795424)100:0.2071290342)62:0.0200574201,EP10057_Bacteria_all|2625036409.Ga0078228_10457:0.1659983533)71:0.0944090652,EP10057_Bacteria_all|2619918617.Ga0073621_1471:0.1406134869)70:0.0859191935,(EP10057_Bacteria_all|2620490221.Ga0066357_102350:0.0866672049,EP10057_Bacteria_all|2685888458.Ga0104551_2190:0.0862730870)74:0.0049437046)100:0.6128956568,EP10057_Bacteria_all|2710485422.Ga0155360_12232:0.5025572039)94:0.1465621707,(((EP10057_Bacteria_all|2572200113.BO57DRAFT_04855:0.0687487979,EP10057_Bacteria_all|2694664458.Ga0115459_0257:0.0475913932)58:0.0831429446,EP10057_Bacteria_all|2671579106.Ga0116949_11819:0.3046141506)58:0.1733010568,EP10057_Bacteria_all|2743773958.Ga0132649_105923:0.2047671624)100:0.4213792604)93:0.1410267616,(EP10057_Bacteria_all|2742562186.Ga0132309_103624:0.6036436560,EP10057_Bacteria_all|2628103216.Ga0079940_100668:0.5835474369)99:0.2373981327)83:0.1139825532)73:0.1752346872,EP10057_Bacteria_all|2515843606.B155DRAFT_00735:0.1173110344)62:0.0915419018,(((((EP10057_Bacteria_all|2682739943.Ga0129020_12563:0.1143813985,EP10057_Bacteria_all|2648913936.Ga0069578_17916:0.1171228312)100:0.0562563591,(EP10057_Bacteria_all|2517580610.ASF519_02453:0.0164079080,EP10057_Bacteria_all|2600555872.Ga0034563_00860:0.0329132688)100:0.1458016994)100:0.1865436694,EP10057_Bacteria_all|2515433181.B045DRAFT_01194:0.3676233915)99:0.1451650314,EP10057_Bacteria_all|2731877973.Ga0181043_13138:0.2423068141)99:0.2346945556,EP10057_Bacteria_all|2523953867.H599DRAFT_02226:0.2268566909)61:0.0534660561)52:0.0723865767,((EP10057_Bacteria_all|2623152775.Ga0070601_0064:0.1413203188,EP10057_Bacteria_all|2619110866.Ga0055953_108202:0.0931734050)100:0.1287133727,EP10057_Bacteria_all|2719779365.Ga0175986_111705:0.2535011838)97:0.0046582400)89:0.3437179818,(EP10057_Bacteria_all|644929227.Dfer_1366:0.5870394116,EP10057_Bacteria_all|2653570078.Ga0075211_103233:0.6484763934)95:0.1369242593)97:0.1737423928,EP10057_Bacteria_all|2595697441.LX87DRAFT_05200:0.7591343383)97:0.2748969839)67:0.2090540529,(((EP10057_Bacteria_all|2733245865.Ga0128793_112332:0.3842188786,EP10057_Bacteria_all|2640830216.Ga0098290_12432:0.5291595096)100:0.2527292730,EP10057_Bacteria_all|2734571413.Ga0128396_101664:0.5933057742)84:0.0886465881,EP10057_Bacteria_all|2515197639.FiPS3_04230:0.3641262499)88:0.1954344214)58:0.1220671165)53:0.0510786943,EP10057_Bacteria_all|2752836499.Ga0198821_112917:0.5916233917)54:0.2026048901,(((((EP10057_Bacteria_all|2527176540.H537DRAFT_04623:0.2009089455,EP10057_Bacteria_all|2595557082.FG31DRAFT_0899:0.4628197382)86:0.0435692524,((EP10057_Bacteria_all|2599343766.Ga0055126_04253:0.0000023911,EP10057_Bacteria_all|2646919521.Ga0101716_113123:0.0090575847)100:0.1280548705,EP10057_Bacteria_all|2631381590.Ga0081119_102188:0.0000024003)100:0.3820697306)83:0.0091794377,(EP10057_Bacteria_all|2546966129.BCL11_05826:0.2605457091,((EP10057_Bacteria_all|2562053445.Q333DRAFT_1888:0.0667996496,EP10057_Bacteria_all|2643929303.Ga0102187_116142:0.0613025699)100:0.0908188504,(EP10057_Bacteria_all|2597042311.IQ30DRAFT_04292:0.0086800902,EP10057_Bacteria_all|2677910919.Ga0125234_161535:0.0106337305)100:0.1773536353)99:0.0910090878)100:0.1153378422)97:0.1419634590,((EP10057_Bacteria_all|2660843554.Ga0109083_10856:0.3308513332,EP10057_Bacteria_all|2676367247.Ga0116963_1249:0.4372756520)99:0.0679783165,EP10057_Bacteria_all|2521799638.H140DRAFT_02618:0.2829266185)100:0.3758745473)89:0.0727402977,EP10057_Bacteria_all|2655290036.Ga0098706_109446:0.6144794470)95:0.1700596844)54:0.1294872827,((((((EP10057_Bacteria_all|2525858259.G391DRAFT_0198:0.7887251699,(((EP10057_Bacteria_all|2630257078.Ga0077918_12187:0.1587399684,EP10057_Bacteria_all|2690191935.Ga0115503_10123:0.0622406659)100:0.0815501828,EP10057_Bacteria_all|2682347269.Ga0128666_13713:0.1017791068)99:0.1498559843,EP10057_Bacteria_all|2620040592.Ga0073657_11168:0.3571180526)100:0.3142249299)100:0.3804340843,EP10057_Bacteria_all|2745189092.Ga0132949_1272:0.1989823818)99:0.1281593709,(EP10057_Bacteria_all|2598614687.Ga0057527_04095:0.0112946568,EP10057_Bacteria_all|2691015511.Ga0124786_123656:0.0174534676)94:0.0462329022)97:0.0746657707,(((EP10057_Bacteria_all|2635833380.Ga0081971_102314:0.0094117310,EP10057_Bacteria_all|2655808251.Ga0098264_113868:0.0095124209)76:0.0000023911,EP10057_Bacteria_all|2712821566.Ga0156162_1238:0.0190083208)98:0.0382895954,EP10057_Bacteria_all|2692136628.Ga0112842_103182:0.0862960062)100:0.1580139996)94:0.1033870858,EP10057_Bacteria_all|2631452683.Ga0072919_108187:0.0928502798)98:0.2398567371,((((((((((EP10057_Bacteria_all|2732783743.Ga0128670_10728:0.1124020971,EP10057_Bacteria_all|2652714885.Ga0098311_11483:0.1476935869)58:0.0319531063,EP10057_Bacteria_all|2689353637.Ga0133387_124301:0.0718088121)67:0.0601958284,(EP10057_Bacteria_all|2516923141.A3OUDRAFT_2662:0.0892183477,((EP10057_Bacteria_all|2631337555.Ga0069338_14296:0.0934978435,EP10057_Bacteria_all|2645433782.Ga0102364_101317:0.0876030317)100:0.0894099708,EP10057_Bacteria_all|2744499134.Ga0132758_143124:0.2342045688)99:0.0727546698)56:0.0571514845)92:0.0696790553,EP10057_Bacteria_all|2727362197.Ga0126915_10984:0.2496062545)90:0.0761541744,((EP10057_Bacteria_all|2634834184.Ga0081609_113161:0.0644088432,(EP10057_Bacteria_all|2655905682.Ga0098548_112577:0.0877236341,EP10057_Bacteria_all|2695478575.Ga0133018_1302:0.2939986883)100:0.1781839341)72:0.0634434576,EP10057_Bacteria_all|2651787296.Ga0100547_152247:0.1452168373)60:0.0681816333)76:0.0366121711,(((EP10057_Bacteria_all|2561469485.T424DRAFT_03633:0.1563397273,EP10057_Bacteria_all|2738907762.Ga0196641_11230:0.0218308003)100:0.0187290885,EP10057_Bacteria_all|2513575600.YSWDRAFT_01343:0.0296235890)100:0.0131098665,EP10057_Bacteria_all|2619363034.Ga0060184_11115:0.1439869795)100:0.0231511563)76:0.0895164784,(((((((EP10057_Bacteria_all|2506721870.R2APBS1_3637:0.0284019286,EP10057_Bacteria_all|2632299856.Ga0073022_106552:0.0203590315)97:0.0143268636,EP10057_Bacteria_all|2646884086.Ga0100934_11463:0.1009490378)72:0.0162695310,EP10057_Bacteria_all|2660000844.Ga0113414_108615:0.0096795727)71:0.0097173037,EP10057_Bacteria_all|2665754528.Ga0112286_10014:0.0000023911)71:0.0096742626,EP10057_Bacteria_all|2723882940.Ga0175179_13108:0.0000023911)99:0.1725890880,(EP10057_Bacteria_all|2595557087.FG31DRAFT_0904:0.1233769282,EP10057_Bacteria_all|2632268302.Ga0077653_14820:0.1158527990)100:0.1773619234)100:0.2254818554,((EP10057_Bacteria_all|2631381587.Ga0081119_102185:0.0000023911,EP10057_Bacteria_all|2646919524.Ga0101716_113126:0.0193849545)100:0.0990394381,EP10057_Bacteria_all|2647187845.Ga0077580_132805:0.0700939977)100:0.1357148310)100:0.1089559452)43:0.0438891972,(EP10057_Bacteria_all|2599094180.Ga0061119_02611:0.3171086783,EP10057_Bacteria_all|2733668558.Ga0128919_110168:0.1929339450)81:0.0769518462)32:0.0459701720,((EP10057_Bacteria_all|2726933869.Ga0126739_109189:0.0940345458,EP10057_Bacteria_all|2746094318.Ga0133218_1110452:0.0705549452)100:0.2430196338,((EP10057_Bacteria_all|2513696793.YUODRAFT_05344:0.0091415312,EP10057_Bacteria_all|2513863287.A3AKDRAFT_07876:0.0095927999)100:0.0928870041,(EP10057_Bacteria_all|2638633727.Ga0080942_112337:0.1635683726,EP10057_Bacteria_all|2675417866.Ga0123921_1198:0.1290291426)100:0.0470901184)100:0.1312810096)53:0.0355143556)97:0.1508752269,EP10057_Bacteria_all|2655276797.Ga0098709_15421:0.3340817091)95:0.1361576154)75:0.0095598500)53:0.2332975370,EP10057_Bacteria_all|2686344805.Ga0104518_2482:0.0000021581)100:1.9254785085,EP10057_Bacteria_all|A0A5B8Z260_thsB2_FSZ17_06170:0.5383028573)89:0.9654500301,(((((((((EP00072_Mus_musculus_Q80UF7_Ticam1_Trif:0.3424057258,EP00074_Homo_sapiens|Q8IUC6_TICAM1_PRVTIRB_TRIF:0.1145775820)52:0.0605167071,EP00072_Mus_musculus_Q4JF29_TICAM1_TRIF:0.0898952947)100:1.5343628411,(EP00072_Mus_musculus_Q8BJQ4_Ticam2_Tirp_Tram:0.1975342912,(EP00074_Homo_sapiens|Q86XR7_TICAM2_TIRAP3_TIRP_TRAM:0.0016868296,EP00074_Homo_sapiens|Q2LGB7_TICAM2_TRAM:0.1095245712)81:0.0598384673)69:0.9678572761)53:0.4382554105,(EP00074_Homo_sapiens|P58753_TIRAP_MAL:0.0000028271,EP00072_Mus_musculus_Q99JY1_Tirap_Mal:0.2807475841)100:1.2735497271)88:0.3654805408,EP10057_Bacteria_all|P55546_NGR_a02690_y4lF:2.2627146371)69:0.2766287203,(EP00105_Crassostrea_gigas|P014244:0.0000029730,EP00105_Crassostrea_gigas|P0DUE1_:0.0000023911)100:0.9566499767)44:0.2358453707,(((EP00105_Crassostrea_gigas|P045199:1.2161427435,EP00105_Crassostrea_gigas|P006305:0.4103775072)99:0.5631288394,EP00105_Crassostrea_gigas|P013254:0.8432541967)100:1.2825646011,(((EP00103_Capitella_teleta_EP00103_Capitella_teleta_P000411:0.0602077309,EP00103_Capitella_teleta_EP00103_Capitella_teleta_P002714:0.0000024040)100:0.2610729743,EP00914_Ancora_sagittata_EP00914_Ancora_sagittata_P023606:0.3326871056)99:0.2475628101,EP00103_Capitella_teleta_EP00103_Capitella_teleta_P002715:1.0819882694)88:0.1829098403)41:0.0571615796)75:0.3993909666,((((((EP00072_Mus_musculus_Q9EQ32_Pik3ap1_Bcap:0.2066022864,(EP00074_Homo_sapiens|Q8NDB2_BANK1:0.1231227863,EP00072_Mus_musculus_Q80VH0_Bank1:0.2895464149)100:1.7057629932)95:0.1021818097,EP00074_Homo_sapiens|Q6ZUJ8_PIK3AP1_BCAP:0.1335718976)100:0.6823018728,EP00076_Gallus_gallus|Q9DDT2_PIK3AP1_BCAP:0.0000028457)100:2.6603626183,EP00099_Drosophila_melanogaster|Q7KIN0_Toll-7_CG8595:0.6448649153)81:0.6131127641,(((((((((((EP00067_Danio_rerio|Q5XJ85_myd88:0.1403614529,(EP00074_Homo_sapiens|B3SRQ2_myd88:0.0120932674,EP00074_Homo_sapiens|Q4LBC6_myd88:0.0124758731)100:0.0429452795)91:0.0434928862,EP00074_Homo_sapiens|A8QMS7_myd88:0.0729666653)100:0.0927708749,(EP00079_Xenopus_tropicalis_Q5FWM2_myd88-b:0.0000023911,(EP00079_Xenopus_tropicalis_Q9DF60_myd88-a:0.0129720753,EP00079_Xenopus_tropicalis_Q28DJ2_myd88_TNeu124j11.1:0.0000023911)86:0.0000023911)100:0.1577355838)93:0.0122606010,EP00076_Gallus_gallus|A5HNF6_MYD88_RCJMB04_14h3:0.1349871782)84:0.1243452662,EP00074_Homo_sapiens|A2TF48_MYD88:0.0000023911)80:0.0246378432,EP00074_Homo_sapiens|B3Y678_MYD88:0.0000023911)79:0.0115619784,EP00072_Mus_musculus_P22366_Myd88:0.0514398434)76:0.0239897651,(EP00074_Homo_sapiens|bos_taurus_Q599T9_MYD88:0.0000026261,EP00074_Homo_sapiens|C8BKC7_MYD88:0.0000023911)100:0.0152697015)100:1.2745215238,(((((EP00074_Homo_sapiens|Q9HB29_IL1RL2_IL1RRP2:0.1001317779,(EP00072_Mus_musculus_Q9ERS7_Il1rl2:0.0138451098,EP00073_Rattus_norvegicus|Q62929_Il1rl2:0.0531498375)100:0.1204613838)100:0.2766289898,(EP00074_Homo_sapiens|P14778_IL1R1_IL1R_IL1RA_IL1RT1:0.0454098794,(EP00072_Mus_musculus_P13504_Il1r1_Il-1r1_Il1ra:0.0212066191,EP00073_Rattus_norvegicus|Q02955_Il1r1_Il1ra:0.0703167859)100:0.1572307820)100:0.1828070337)100:0.6626529749,((EP00072_Mus_musculus_P14719_Il1rl1_Ly84_St2_Ste2:0.0000024731,EP00073_Rattus_norvegicus|Q62611_Il1rl1_Fit1:0.0308808052)100:0.3040139924,EP00074_Homo_sapiens|Q01638_IL1RL1_DER4_ST2_T1:0.1096074508)100:0.3381794752)100:0.6567681653,(((((EP00067_Danio_rerio|B6ZK77_il1rapl1b:0.0548378966,(EP00072_Mus_musculus_P59823_Il1rapl1:0.0080260722,EP00073_Rattus_norvegicus|P59824_Il1rapl1:0.0000023911)100:0.1004297621)70:0.0732653838,EP00067_Danio_rerio|B6ZK76_il1rapl1a_zgc:0.2081102945)100:0.1236540598,(EP00072_Mus_musculus_Q9ERS6_Il1rapl2:0.0055168820,EP00074_Homo_sapiens|Q9NP60_IL1RAPL2_IL1R9:0.0465249347)82:0.1055273202)100:0.3945151021,((EP00074_Homo_sapiens|Q9NPH3_IL1RAP_C3orf13_IL1R3:0.0000023911,(EP00072_Mus_musculus_Q61730_Il1rap:0.0000023911,EP00073_Rattus_norvegicus|Q63621_Il1rap:0.0244217271)100:0.0162140082)99:0.0076597285,EP00074_Homo_sapiens|P59822_IL1RAP:0.0000023911)100:0.8545849912)49:0.1111022453,(EP00074_Homo_sapiens|O95256_IL18RAP_IL1R7:0.1065137954,EP00072_Mus_musculus_Q9Z2B1_Il18rap:0.1443514864)100:0.8085419530)55:0.1247884646)76:0.1372525493,(EP00072_Mus_musculus_Q61098_Il18r1:0.1735895236,EP00074_Homo_sapiens|Q13478_IL18R1_IL1RRP:0.0140028843)100:0.4230278144)98:0.4105064097)79:0.3207175650,(((EP00074_Homo_sapiens|Q6IA17_SIGIRR_UNQ301_PRO342:0.0553157398,EP00072_Mus_musculus_Q9JLZ8_Sigirr_Tir8:0.0088045088)92:0.0089620398,EP00073_Rattus_norvegicus|Q4V892_Sigirr:0.0000023911)100:1.6120786642,EP00099_Drosophila_melanogaster|Q9VUN0_Toll-6_Tl-6_CG7250:0.9093075034)56:0.0184595730)71:0.2347841706,((((((((EP00073_Rattus_norvegicus|Q9QX05_Tlr4:0.0000027603,EP00072_Mus_musculus_Q9QUK6_Tlr4_Lps:0.0466529818)91:0.0153999125,((((((EP00074_Homo_sapiens|O00206_TLR4:0.0000023911,EP00074_Homo_sapiens|Q9TTN0_TLR4:0.0074407352)99:0.0000024040,EP00074_Homo_sapiens|Q8SPE9_TLR4:0.0079235809)83:0.0000024040,EP00074_Homo_sapiens|Q9TSP2_TLR4:0.0080413912)100:0.0383500333,((EP00074_Homo_sapiens|P58727_TLR4:0.0082594885,EP00074_Homo_sapiens|Q9MYW3_TLR4:0.0080792388)85:0.0080725821,EP00074_Homo_sapiens|Q2V898_TLR4:0.0162271318)35:0.0000023911)51:0.0233450394,EP00074_Homo_sapiens|Q68Y56_TLR4:0.0203363465)85:0.0587698005,EP00072_Mus_musculus_Q9WV82_TLR4:0.0213498485)85:0.0422006997)100:0.8803533945,(EP00074_Homo_sapiens|O60602_TLR5_TIL3:0.1388750611,EP00072_Mus_musculus_Q9JLF7_Tlr5:0.1675767889)100:1.1750574177)74:0.0312162645,EP00074_Homo_sapiens|V5NAL9_:0.8582458524)91:0.2245321983,(EP00072_Mus_musculus_Q6R5N8_Tlr13:0.3932793847,(EP00072_Mus_musculus_Q6R5P0_Tlr11_Gm287_Tlr12:0.6726473537,EP00072_Mus_musculus_Q6QNU9_Tlr12_Gm1365_Tlr11:0.4176197149)100:0.8483167380)67:0.1652272158)68:0.0898249858,((((EP00072_Mus_musculus_Q0PV50_TLR3:0.0251658375,EP00074_Homo_sapiens|Q5TJ59_TLR3:0.0351654763)69:0.0940420894,EP00074_Homo_sapiens|O15455_TLR3:0.0629461361)67:0.0462011811,EP00072_Mus_musculus_Q99MB1_Tlr3:0.0364737717)100:1.1321539816,(((EP00074_Homo_sapiens|Q9NR97_TLR8_UNQ249_PRO286:0.0363670031,EP00072_Mus_musculus_P58682_Tlr8:0.0306042165)100:0.2881133418,(EP00072_Mus_musculus_P58681_Tlr7:0.0361776693,EP00074_Homo_sapiens|Q9NYK1_TLR7_UNQ248_PRO285:0.0457574794)100:0.3665018747)82:0.1422410514,((((EP00074_Homo_sapiens|Q5I2M7_TLR9:0.0000026784,(EP00074_Homo_sapiens|Q2EEY0_TLR9:0.0170392493,EP00074_Homo_sapiens|Q9NR96_TLR9_UNQ5798_PRO19605:0.0661694384)83:0.0265725867)82:0.0237112304,EP00074_Homo_sapiens|Q5I2M8_TLR9:0.0255278555)100:0.0081666761,(EP00074_Homo_sapiens|Q5I2M3_TLR9:0.0085388527,(EP00074_Homo_sapiens|Q5I2M4_TLR9:0.0000023911,EP00074_Homo_sapiens|Q5I2M5_TLR9:0.0092860783)100:0.0367317569)76:0.0087814043)76:0.0466048835,EP00072_Mus_musculus_Q9EQU3_Tlr9:0.0466646849)100:0.8900634088)100:0.4282122184)67:0.1880125159)57:0.1022744891,(((EP00074_Homo_sapiens|Q9Y2C9_TLR6:0.1398036668,(((EP00074_Homo_sapiens|Q15399_TLR1_KIAA0012:0.0759340574,(EP00074_Homo_sapiens|Q0ZUL9_TLR6:0.0515140217,EP00072_Mus_musculus_Q9EPQ1_Tlr1:0.1009979167)51:0.0167625672)51:0.0335393747,EP00072_Mus_musculus_Q9EPW9_Tlr6:0.1405885027)49:0.0068875957,EP00074_Homo_sapiens|Q704V6_TLR6:0.0462448040)48:0.0000026041)98:0.0610631727,(EP00074_Homo_sapiens|Q6GV17_TLR10:0.1830252202,EP00074_Homo_sapiens|Q9BXR5_TLR10_UNQ315_PRO358:0.0984537719)100:0.1574146639)100:0.3378097015,((((((((((EP00074_Homo_sapiens|B2LT61_TLR2:0.0000023911,EP00074_Homo_sapiens|B5T267_TLR2:0.0000023911)100:0.0081298946,EP00074_Homo_sapiens|Q2PZH4_TLR2:0.0081326441)63:0.0000023911,EP00074_Homo_sapiens|Q95LA9_TLR2:0.0000023911)85:0.0000023911,(EP00074_Homo_sapiens|B2LT64_TLR2:0.0317888210,EP00074_Homo_sapiens|Q2V897_TLR2:0.0126875279)81:0.0055099555)86:0.0081739102,(EP00074_Homo_sapiens|B2LT62_TLR2:0.0081695271,EP00074_Homo_sapiens|B2LT65_TLR2:0.0414998132)99:0.0329576070)84:0.0082394419,EP00074_Homo_sapiens|Q6T752_TLR2:0.0000023911)80:0.0071434913,EP00074_Homo_sapiens|Q689D1_TLR2:0.0598091650)81:0.0333891196,(EP00074_Homo_sapiens|B3Y613_TLR2:0.0082228280,EP00074_Homo_sapiens|B3Y618_TLR2:0.0162817419)81:0.0094397022)83:0.0569750610,(EP00074_Homo_sapiens|Q9R1F8_TLR2:0.0255511082,EP00072_Mus_musculus_Q9QUN7_Tlr2:0.0156599642)88:0.0449188668)94:0.1150667888,EP00076_Gallus_gallus|Q9DD78_TLR2-1:0.1035580506)100:0.3919523393)100:0.2526269580)99:0.5546812612,(EP00099_Drosophila_melanogaster|P08953_Tl_CG5490:0.6328764324,EP00099_Drosophila_melanogaster|Q9V477_Tollo_Tl-8_Toll-8_CG6890:0.4144070394)98:0.2113852749)81:0.1156043976)57:0.1059821607)66:0.2514073985,EP00118_Oscarella_pearsei_EP00118_Oscarella_pearsei_P010134:2.0698349746)86:0.4018974916)81:0.2604820637,(EP00104_Lingula_anatina_EP00104_Lingula_anatina_P021827:0.0262070240,EP00104_Lingula_anatina_EP00104_Lingula_anatina_P019808:0.0704750483)100:0.8668452449)82:0.2444937346)49:0.1321222118,(((EP00264_Hordeum_vulgare|tr_A0A8I6Z9J0_A0A8I6Z9J0_HORVV_TIR_domain-containing_protein_OS_Hordeum_vulgare_subsp._vulgare_OX_112509_PE_4_SV_1:2.9947265836,(EP00264_Hordeum_vulgare|tr_A0A8I6WZM7_A0A8I6WZM7_HORVV_TIR_domain-containing_protein_OS_Hordeum_vulgare_subsp._vulgare_OX_112509_PE_4_SV_1:0.1042550951,(EP00260_Arabidopsis_thaliana|I1GTC2_BRADI_1g24377v3:0.0691037002,EP00265_Oryza_sativa_tr_B9FXZ3_B9FXZ3_ORYSJ_TIR_domain-containing_protein_OS_Oryza_sativa_subsp._japonica_OX_39947_GN_OsJ_24778_PE_4_SV_1:0.2263692963)91:0.0479769204)100:0.9368408372)95:0.3455095826,((((((((EP00260_Arabidopsis_thaliana|Q9LUJ8_CHL1_At5g40090_MUD12.6:0.4949869607,EP00260_Arabidopsis_thaliana|F4I902_CHS1_At1g17610_F1L3.31:0.3272385464)100:1.1035309651,EP00260_Arabidopsis_thaliana|Q9SSN3_TIR_At1g72930_F3N23.13:0.4040991586)95:0.1708072926,EP00260_Arabidopsis_thaliana|Q40392_N:0.4684936541)75:0.0665030350,(EP00261_Vitis_vinifera|V9M398_RUN1:0.0879316466,EP00261_Vitis_vinifera|V9M2S5_RPV1:0.0230667277)100:0.4183729537)75:0.0535627393,((((EP00260_Arabidopsis_thaliana|F4KHI3_VICTR_At5g46520_K11I1.11:0.3796517303,EP00260_Arabidopsis_thaliana|F4KHH8_RPS6_At5g46470_K11I1.6:0.2146766146)100:0.1546112613,((((EP00260_Arabidopsis_thaliana|F4JNB7_RPP5_At4g16950_dl4505c:0.0858463199,EP00260_Arabidopsis_thaliana|F4JNA9_RPP4_CHS2_At4g16860_dl4460c:0.1825318283)100:0.1544403509,EP00260_Arabidopsis_thaliana|F4JT78_RPP2A_At4g19500_F24J7.60:0.3021427090)100:0.0627736248,EP00260_Arabidopsis_thaliana|Q9FT77_RLM3_At4g16990_dl4525w:0.3317757934)95:0.0476406138,EP00260_Arabidopsis_thaliana|O23530_SNC1_BAL_At4g16890_dl4475c_FCAALL.51:0.2325370410)95:0.1297760025)92:0.0492487038,(((EP00260_Arabidopsis_thaliana|Q9CAK1_RLM1B_At1g63880_T12P18.10:0.1929460931,(EP00260_Arabidopsis_thaliana|F4I594_RLM1A_At1g64070_F22C12.17:0.1035206332,EP00260_Arabidopsis_thaliana|Q9C7X0_ADR2_WRR4_At1g56510_F13N6.5:0.2422198413)99:0.0654244145)100:0.2444700116,(EP00260_Arabidopsis_thaliana|F4J339_RPP1_At3g44480_F14L2_30:0.3383811747,(EP00260_Arabidopsis_thaliana|F4JWM0_DSC2_At5g18370:0.1565445614,EP00260_Arabidopsis_thaliana|Q9FI14_TAO1_At5g44510_MFC16.19:0.1622864464)100:0.1372961627)99:0.0815716744)100:0.0673677219,EP00260_Arabidopsis_thaliana|O82500_At4g11170_F2P3.8_T22B4.150:0.3709667224)100:0.1163948749)100:0.3311042385,EP00260_Arabidopsis_thaliana|A0A290U7C4_ROQ1:0.4182647887)86:0.1576915279)89:0.0871103396,EP00260_Arabidopsis_thaliana|Q40253_L6:0.9880612124)95:0.0951248389,((((((EP00260_Arabidopsis_thaliana|F4HT77_RBA1_At1g47370_T3F24.3:0.6656567262,(EP00260_Arabidopsis_thaliana|Q0WSX8_TIK_At5g44920_K21C13.10:0.5856514613,EP00260_Arabidopsis_thaliana|O48573_LAZ5_TTR1_At5g44870_K21C13.4_T19K24.2:0.7028068991)75:0.1097432948)68:0.1354994446,(((EP00260_Arabidopsis_thaliana|Q9FHE8_PP2A6_At5g45080_K17O22.4:0.4904407072,EP00260_Arabidopsis_thaliana|Q9FHE9_PP2A8_At5g45070_K17O22.3:0.3472600728)100:0.1789893998,EP00260_Arabidopsis_thaliana|Q9C5Q9_PP2A5_At1g65390_T8F5.18:0.5408331106)100:0.1056611814,EP00260_Arabidopsis_thaliana|Q9FHE5_PP2A7_At5g45090_K17O22.8:0.7471193961)99:0.0731386588)43:0.0722730503,(((EP00260_Arabidopsis_thaliana|C4B7M7_RPS4:0.0000023911,EP00260_Arabidopsis_thaliana|Q9SCX6_RPS4:0.0073813783)100:0.2804743744,EP00260_Arabidopsis_thaliana|Q9FHF0_RPS4B_At5g45060_K17O22.2:0.3493164248)100:0.1962137798,EP00260_Arabidopsis_thaliana|F4KIF3_CSA1_At5g17880_MPI7.4:0.4501982299)98:0.1619548667)45:0.0977777365,EP00260_Arabidopsis_thaliana|Q9SYC9_PVA14_At1g51270_F11M15.13:0.6150328175)84:0.1214213843,EP00260_Arabidopsis_thaliana|O49471_At4g19530_F24J7.90:0.4405305202)100:0.3791260515,(EP00260_Arabidopsis_thaliana|F4JT80_RPP2B_At4g19510_F24J7.70:0.5825240783,EP00260_Arabidopsis_thaliana|Q9SZ66_DSC1_At4g12010_F16J13.80:0.4046603660)100:0.2861546902)98:0.0627339936)95:0.2645720132,(EP00260_Arabidopsis_thaliana|Q9SZ67_WRKY19_At4g12020_F16J13.90:1.1991244476,(EP00260_Arabidopsis_thaliana|F4JT82_At4g19520_F24J7.80:0.5186997406,(EP00260_Arabidopsis_thaliana|C4B7M5_RRS1_RCH2_RRS1-R_WRKY52:0.0231268868,EP00260_Arabidopsis_thaliana|C4B7M6_RRS1_RCH2_WRKY52:0.0375538036)100:0.7119436474)100:0.4593793477)92:0.2122158970)96:0.2864941113)96:0.3522302389,((((((EP10057_Bacteria_all|C0RGW8_btpA_btp1_tcpB_BMEA_A0279:0.3322699105,EP10057_Bacteria_all|A1AY86_Pden_0113:0.4037856066)100:0.1461143175,EP10109_Archea_A0A151EH88_tcpA_AYK19_21110:0.5028809875)100:0.1590872012,EP10057_Bacteria_all|A0A009IHW8_J512_3302:0.1852337028)100:0.1783893328,EP10109_Archea_A0A1I4KS07_tcpO_SAMN02910297_01820:1.1053908946)99:0.2723958226,EP10057_Bacteria_all|A0A0H2V8B5_TcpC_c2398:0.3156938429)100:0.6082259781,EP10057_Bacteria_all|P0DTS9_tirS_SAS0038:0.8648002074)99:0.5414324090)87:0.3665466503)31:0.1152960191,(EP10057_Bacteria_all|P55386_NGR_a00100_y4cD:2.1589039430,EP00023_Dictyostelium_discoideum|Q54HT1_tirA_DDB_G0289237:1.2912855236)68:0.1032547985)86:0.3151810420,((((EP00099_Drosophila_melanogaster|Q6IDD9_Sarm_Ect4_CG43119:0.2661538225,((((EP00074_Homo_sapiens|Q6SZW1_SARM1_KIAA0524_SAMD2_SARM:0.0182345102,EP00260_Arabidopsis_thaliana|I3L5V6_SARM1:0.0381944500)97:0.0488520458,EP00072_Mus_musculus_Q6PDS3_Sarm1_Kiaa0524:0.0087138508)97:0.0085903892,EP00073_Rattus_norvegicus|D3ZUM2_Sarm1:0.0000023911)97:0.1558436961,EP00067_Danio_rerio|F1QWA8_sarm1:0.1967730290)100:0.3410166530)93:0.0748155515,EP00081_Caenorhabditis_elegans|Q86DA5_tir-1_nsy-2_F13B10.1:0.5489886364)98:1.0280423724,EP10057_Bacteria_all|2646195032.Ga0098295_10674:1.0951435340)65:0.3653473277,(EP10057_Bacteria_all|2619835848.Ga0073601_12183:1.0091883117,EP10057_Bacteria_all|2602286405.Ga0040833_13429:1.2882854231)100:0.5169442202)98:0.4551395760);
