# Supplementary material for: Eukaryotic CD-NTase, STING, and viperin proteins evolved via domain shuffling, horizontal transfer, and ancient inheritance from prokaryotes
Source: PLoS Biol. 2023 Dec 8;21(12):e3002436. doi: 10.1371/journal.pbio.3002436 (PMC10732462; doi:10.1371/journal.pbio.3002436)
Supplement: S25 File — Each protein family is located on a different tab. Table headers include Query Name, Target Name, Target Length, E-Value, score, bias, Alignment Coordinate from:, Alignment Coordinate to:, and Description. These table headers are standard for Hmmscan and define how good of a match a domain in PFAM (a “Target”) is to the protein in a list (a “Query”). (XLSX) [file pbio.3002436.s032.xlsx]

## Sheet: CD-NTase
Query Name	Target Name	Accession	Target length	E-value	score	bias	Alignment Coordinate from:	Alignment Coordinate to:	Description
EP00007_Cunea_sp_BSH02190019|EP00007_Cunea_sp_BSH02190019_P001167	SMODS	PF18144.4	164	8.6e-10	39.2	0	36	186	Second Messenger Oligonucleotide or Dinucleotide Synthetase domain
EP00007_Cunea_sp_BSH02190019|EP00007_Cunea_sp_BSH02190019_P001167	NTP_transf_2	PF01909.26	94	0.00032	21	0	66	105	Nucleotidyltransferase domain
EP00007_Cunea_sp_BSH02190019|EP00007_Cunea_sp_BSH02190019_P001167	Polbeta	PF18765.4	93	0.18	12.1	0	63	104	Polymerase beta, Nucleotidyltransferase
EP00007_Cunea_sp_BSH02190019|EP00007_Cunea_sp_BSH02190019_P007644	SMODS	PF18144.4	164	0.0025	18.1	0	125	198	Second Messenger Oligonucleotide or Dinucleotide Synthetase domain
EP00007_Cunea_sp_BSH02190019|EP00007_Cunea_sp_BSH02190019_P007644	PilN	PF05137.16	78	0.18	12.1	0	125	156	Fimbrial assembly protein (PilN)
EP00007_Cunea_sp_BSH02190019|EP00007_Cunea_sp_BSH02190019_P010115	SMODS	PF18144.4	164	1e-10	42.2	0	30	184	Second Messenger Oligonucleotide or Dinucleotide Synthetase domain
EP00007_Cunea_sp_BSH02190019|EP00007_Cunea_sp_BSH02190019_P010115	NTP_transf_2	PF01909.26	94	0.024	15.1	0	62	99	Nucleotidyltransferase domain
EP00007_Cunea_sp_BSH02190019|EP00007_Cunea_sp_BSH02190019_P010115	Polbeta	PF18765.4	93	0.04	14.2	0	58	110	Polymerase beta, Nucleotidyltransferase
EP00008_Paramoeba_atlantica|EP00008_Paramoeba_atlantica_P002639	OAS1_C	PF10421.12	189	1.5e-06	28	0.1	149	305	2'-5'-oligoadenylate synthetase 1, domain 2, C-terminus
EP00008_Paramoeba_atlantica|EP00008_Paramoeba_atlantica_P002639	NTP_transf_2	PF01909.26	94	1.5e-05	25.3	0.1	30	74	Nucleotidyltransferase domain
EP00008_Paramoeba_atlantica|EP00008_Paramoeba_atlantica_P002639	Nrap_D2	PF17403.5	152	0.0019	18.1	0.1	162	310	Nrap protein PAP/OAS-like domain
EP00008_Paramoeba_atlantica|EP00008_Paramoeba_atlantica_P002639	DZF	PF07528.17	248	0.031	14.1	0.1	48	97	DZF domain
EP00011_Vannellida_sp_DIVA3517612|EP00011_Vannellida_sp_DIVA3517612_P013879	SMODS	PF18144.4	164	0.00049	20.5	0	86	199	Second Messenger Oligonucleotide or Dinucleotide Synthetase domain
EP00011_Vannellida_sp_DIVA3517612|EP00011_Vannellida_sp_DIVA3517612_P013879	NTP_transf_2	PF01909.26	94	0.095	13.1	0	85	119	Nucleotidyltransferase domain
EP00012_Vannella_robusta|EP00012_Vannella_robusta_P003249	OAS1_C	PF10421.12	189	0.00053	19.7	1.1	167	288	2'-5'-oligoadenylate synthetase 1, domain 2, C-terminus
EP00012_Vannella_robusta|EP00012_Vannella_robusta_P003249	Prok-TraM	PF09228.13	102	0.065	13.7	0	154	184	Prokaryotic Transcriptional repressor TraM
EP00012_Vannella_robusta|EP00012_Vannella_robusta_P003249	PspB	PF06667.15	73	0.42	10.9	6.1	319	346	Phage shock protein B
EP00012_Vannella_robusta|EP00012_Vannella_robusta_P012503	OAS1_C	PF10421.12	189	0.019	14.7	0.8	176	282	2'-5'-oligoadenylate synthetase 1, domain 2, C-terminus
EP00012_Vannella_robusta|EP00012_Vannella_robusta_P012503	Prok-TraM	PF09228.13	102	0.028	14.9	0.1	154	188	Prokaryotic Transcriptional repressor TraM
EP00012_Vannella_robusta|EP00012_Vannella_robusta_P012503	PspB	PF06667.15	73	0.41	10.9	6.1	313	340	Phage shock protein B
EP00019_Armaparvus_languidus|EP00019_Armaparvus_languidus_P003527	SMODS	PF18144.4	164	5.6e-05	23.5	0	6	35	Second Messenger Oligonucleotide or Dinucleotide Synthetase domain
EP00019_Armaparvus_languidus|EP00019_Armaparvus_languidus_P003527	NTP_transf_2	PF01909.26	94	0.00064	20.1	0	2	53	Nucleotidyltransferase domain
EP00019_Armaparvus_languidus|EP00019_Armaparvus_languidus_P003527	Polbeta	PF18765.4	93	0.035	14.4	0	3	59	Polymerase beta, Nucleotidyltransferase
EP00019_Armaparvus_languidus|EP00019_Armaparvus_languidus_P005138	NTP_transf_2	PF01909.26	94	9.3e-08	32.4	0	33	127	Nucleotidyltransferase domain
EP00019_Armaparvus_languidus|EP00019_Armaparvus_languidus_P005138	SMODS	PF18144.4	164	3e-07	30.9	0.4	4	129	Second Messenger Oligonucleotide or Dinucleotide Synthetase domain
EP00019_Armaparvus_languidus|EP00019_Armaparvus_languidus_P005138	Polbeta	PF18765.4	93	0.0019	18.4	0	34	93	Polymerase beta, Nucleotidyltransferase
EP00019_Armaparvus_languidus|EP00019_Armaparvus_languidus_P005138	Mab-21_C	PF20266.1	97	0.16	12.4	0	184	243	Mab-21 protein HhH/H2TH-like domain
EP00019_Armaparvus_languidus|EP00019_Armaparvus_languidus_P011440	SMODS	PF18144.4	164	8.7e-06	26.1	0.1	7	41	Second Messenger Oligonucleotide or Dinucleotide Synthetase domain
EP00019_Armaparvus_languidus|EP00019_Armaparvus_languidus_P011440	NTP_transf_2	PF01909.26	94	0.00024	21.5	0	3	58	Nucleotidyltransferase domain
EP00019_Armaparvus_languidus|EP00019_Armaparvus_languidus_P011440	Polbeta	PF18765.4	93	0.015	15.6	0	4	67	Polymerase beta, Nucleotidyltransferase
EP00019_Armaparvus_languidus|EP00019_Armaparvus_languidus_P011440	NTP_transf_7	PF07984.15	321	0.067	12.5	0.2	26	147	Nucleotidyltransferase
EP00019_Armaparvus_languidus|EP00019_Armaparvus_languidus_P012564	SMODS	PF18144.4	164	2.7e-13	50.6	0	37	153	Second Messenger Oligonucleotide or Dinucleotide Synthetase domain
EP00019_Armaparvus_languidus|EP00019_Armaparvus_languidus_P012564	NTP_transf_2	PF01909.26	94	0.0015	18.9	0	36	74	Nucleotidyltransferase domain
EP00019_Armaparvus_languidus|EP00019_Armaparvus_languidus_P012564	Polbeta	PF18765.4	93	0.094	13	0	40	81	Polymerase beta, Nucleotidyltransferase
EP00019_Armaparvus_languidus|EP00019_Armaparvus_languidus_P012564	Pox_P35	PF03213.17	323	0.18	11.1	0.1	215	287	Poxvirus P35 protein
EP00019_Armaparvus_languidus|EP00019_Armaparvus_languidus_P012564	DUF4259	PF14078.9	137	0.45	11.4	5	233	283	Domain of unknown function (DUF4259)
EP00019_Armaparvus_languidus|EP00019_Armaparvus_languidus_P012686	SMODS	PF18144.4	164	2.5e-05	24.6	0	9	150	Second Messenger Oligonucleotide or Dinucleotide Synthetase domain
EP00019_Armaparvus_languidus|EP00019_Armaparvus_languidus_P012686	CENP-T_C	PF15511.9	108	0.0014	18.8	0.2	124	185	Centromere kinetochore component CENP-T histone fold
EP00019_Armaparvus_languidus|EP00019_Armaparvus_languidus_P012686	NTP_transf_2	PF01909.26	94	0.0026	18.1	0	47	90	Nucleotidyltransferase domain
EP00019_Armaparvus_languidus|EP00019_Armaparvus_languidus_P012686	zf-C2H2_12	PF18658.4	64	0.073	12.9	0	68	104	Spin-doc zinc-finger
EP00027_Filamoeba_sp_ATCC50430|EP00027_Filamoeba_sp_ATCC50430_P000424	OAS1_C	PF10421.12	189	4.7e-16	59	2.9	157	291	2'-5'-oligoadenylate synthetase 1, domain 2, C-terminus
EP00027_Filamoeba_sp_ATCC50430|EP00027_Filamoeba_sp_ATCC50430_P000424	NTP_transf_2	PF01909.26	94	1.1e-06	28.9	0	38	102	Nucleotidyltransferase domain
EP00027_Filamoeba_sp_ATCC50430|EP00027_Filamoeba_sp_ATCC50430_P000424	SMODS	PF18144.4	164	0.00024	21.5	0.1	13	102	Second Messenger Oligonucleotide or Dinucleotide Synthetase domain
EP00027_Filamoeba_sp_ATCC50430|EP00027_Filamoeba_sp_ATCC50430_P000424	ZapB	PF06005.15	71	0.0021	18.6	3.5	303	333	Cell division protein ZapB
EP00027_Filamoeba_sp_ATCC50430|EP00027_Filamoeba_sp_ATCC50430_P000424	CCDC-167	PF15188.9	84	0.012	16.1	2.6	304	336	Coiled-coil domain-containing protein 167
EP00027_Filamoeba_sp_ATCC50430|EP00027_Filamoeba_sp_ATCC50430_P000424	DUF16	PF01519.19	104	0.013	16.1	0.6	267	331	Protein of unknown function DUF16
EP00027_Filamoeba_sp_ATCC50430|EP00027_Filamoeba_sp_ATCC50430_P000424	Bcr-Abl_Oligo	PF09036.13	73	0.018	15.1	0.7	303	329	Bcr-Abl oncoprotein oligomerisation domain
EP00027_Filamoeba_sp_ATCC50430|EP00027_Filamoeba_sp_ATCC50430_P000424	SlyX	PF04102.15	67	0.02	15.7	0.5	287	343	SlyX
EP00027_Filamoeba_sp_ATCC50430|EP00027_Filamoeba_sp_ATCC50430_P000424	DUF6262	PF19776.2	110	0.021	15.1	1.9	305	332	Family of unknown function (DUF6262)
EP00027_Filamoeba_sp_ATCC50430|EP00027_Filamoeba_sp_ATCC50430_P000424	TSC22	PF01166.21	57	0.023	15	4.6	308	341	TSC-22/dip/bun family
EP00027_Filamoeba_sp_ATCC50430|EP00027_Filamoeba_sp_ATCC50430_P000424	Nrap_D5	PF17406.5	162	0.028	14.3	0.9	176	250	Nrap protein PAP/OAS1-like domain 5
EP00027_Filamoeba_sp_ATCC50430|EP00027_Filamoeba_sp_ATCC50430_P000424	YabA	PF06156.16	102	0.029	15.1	0.6	300	342	Initiation control protein YabA
EP00027_Filamoeba_sp_ATCC50430|EP00027_Filamoeba_sp_ATCC50430_P000424	Phage_GP20	PF06810.14	149	0.033	14.1	0.5	302	332	Phage minor structural protein GP20
EP00027_Filamoeba_sp_ATCC50430|EP00027_Filamoeba_sp_ATCC50430_P000424	DUF848	PF05852.14	145	0.045	14	0.6	291	338	Gammaherpesvirus protein of unknown function (DUF848)
EP00027_Filamoeba_sp_ATCC50430|EP00027_Filamoeba_sp_ATCC50430_P000424	CC2-LZ	PF16516.8	100	0.05	14.1	1.9	301	365	Leucine zipper of domain CC2 of NEMO,
EP00027_Filamoeba_sp_ATCC50430|EP00027_Filamoeba_sp_ATCC50430_P000424	AAA_13	PF13166.9	714	0.052	12.4	2.5	270	331	AAA domain
EP00027_Filamoeba_sp_ATCC50430|EP00027_Filamoeba_sp_ATCC50430_P000424	Shugoshin_N	PF07558.14	45	0.056	13.4	4.5	299	335	Shugoshin N-terminal coiled-coil region
EP00027_Filamoeba_sp_ATCC50430|EP00027_Filamoeba_sp_ATCC50430_P000424	TolA_bind_tri	PF16331.8	76	0.083	13.1	0.9	290	330	TolA binding protein trimerisation
EP00027_Filamoeba_sp_ATCC50430|EP00027_Filamoeba_sp_ATCC50430_P000424	MICSWaP	PF17018.8	193	0.094	12.4	1.9	281	332	Spore wall protein
EP00027_Filamoeba_sp_ATCC50430|EP00027_Filamoeba_sp_ATCC50430_P000424	DivIC	PF04977.18	80	0.099	12.5	3.9	301	331	Septum formation initiator
EP00027_Filamoeba_sp_ATCC50430|EP00027_Filamoeba_sp_ATCC50430_P000424	CASP_C	PF08172.15	256	0.13	11.8	2.6	300	333	CASP C terminal
EP00027_Filamoeba_sp_ATCC50430|EP00027_Filamoeba_sp_ATCC50430_P000424	FlaC_arch	PF05377.14	55	0.17	12.4	3.5	303	330	Flagella accessory protein C (FlaC)
EP00027_Filamoeba_sp_ATCC50430|EP00027_Filamoeba_sp_ATCC50430_P000424	Prefoldin_2	PF01920.23	106	0.93	9.6	9.3	303	332	Prefoldin subunit
EP00027_Filamoeba_sp_ATCC50430|EP00027_Filamoeba_sp_ATCC50430_P008942	OAS1_C	PF10421.12	189	3.1e-15	56.4	2.1	138	278	2'-5'-oligoadenylate synthetase 1, domain 2, C-terminus
EP00027_Filamoeba_sp_ATCC50430|EP00027_Filamoeba_sp_ATCC50430_P008942	NTP_transf_2	PF01909.26	94	0.00051	20.4	0.1	21	105	Nucleotidyltransferase domain
EP00027_Filamoeba_sp_ATCC50430|EP00027_Filamoeba_sp_ATCC50430_P008942	SMODS	PF18144.4	164	0.011	16	0	3	147	Second Messenger Oligonucleotide or Dinucleotide Synthetase domain
EP00027_Filamoeba_sp_ATCC50430|EP00027_Filamoeba_sp_ATCC50430_P008942	tRNA_NucTransf2	PF09249.14	113	0.062	13.7	0	189	284	tRNA nucleotidyltransferase, second domain
EP00027_Filamoeba_sp_ATCC50430|EP00027_Filamoeba_sp_ATCC50430_P008942	MGDG_synth	PF06925.14	169	0.09	13	0.3	126	186	Monogalactosyldiacylglycerol (MGDG) synthase
EP00030_Apusomonadida_sp_AF17|EP00030_Apusomonadida_sp_AF17_P005026	Mab-21_C	PF20266.1	97	4.9e-16	58.9	0	245	336	Mab-21 protein HhH/H2TH-like domain
EP00030_Apusomonadida_sp_AF17|EP00030_Apusomonadida_sp_AF17_P005026	Mab-21	PF03281.17	201	2.2e-05	24.8	0	77	95	Mab-21 protein nucleotidyltransferase domain
EP00030_Apusomonadida_sp_AF17|EP00030_Apusomonadida_sp_AF17_P005026	Mab-21	PF03281.17	201	2.2e-05	24.8	0	147	227	Mab-21 protein nucleotidyltransferase domain
EP00030_Apusomonadida_sp_AF17|EP00030_Apusomonadida_sp_AF17_P005026	TraH	PF06122.14	358	0.085	12.3	0	250	308	Conjugative relaxosome accessory transposon protein
EP00035_Acanthoeca_spectabilis|EP00035_Acanthoeca_spectabilis_P030639	OAS1_C	PF10421.12	189	2.2e-13	50.3	2	507	633	2'-5'-oligoadenylate synthetase 1, domain 2, C-terminus
EP00035_Acanthoeca_spectabilis|EP00035_Acanthoeca_spectabilis_P030639	NTP_transf_2	PF01909.26	94	1.6e-07	31.6	0	388	458	Nucleotidyltransferase domain
EP00035_Acanthoeca_spectabilis|EP00035_Acanthoeca_spectabilis_P030639	SMODS	PF18144.4	164	0.00084	19.7	0	384	487	Second Messenger Oligonucleotide or Dinucleotide Synthetase domain
EP00035_Acanthoeca_spectabilis|EP00035_Acanthoeca_spectabilis_P030639	HATPase_c_3	PF13589.9	137	0.0011	19.1	0	46	121	Histidine kinase-, DNA gyrase B-, and HSP90-like
EP00035_Acanthoeca_spectabilis|EP00035_Acanthoeca_spectabilis_P030639	HATPase_c	PF02518.29	112	0.0022	18.6	0.1	47	131	Histidine kinase-, DNA gyrase B-, and HSP90-like
EP00035_Acanthoeca_spectabilis|EP00035_Acanthoeca_spectabilis_P030639	Polbeta	PF18765.4	93	0.035	14.4	0	390	443	Polymerase beta, Nucleotidyltransferase
EP00039_Didymoeca_costata|EP00039_Didymoeca_costata_P007383	SMODS	PF18144.4	164	0.005	17.2	0.2	58	134	Second Messenger Oligonucleotide or Dinucleotide Synthetase domain
EP00039_Didymoeca_costata|EP00039_Didymoeca_costata_P007383	TSC22	PF01166.21	57	0.0091	16.3	1.1	2	35	TSC-22/dip/bun family
EP00039_Didymoeca_costata|EP00039_Didymoeca_costata_P007383	FlaC_arch	PF05377.14	55	0.15	12.6	1.7	1	25	Flagella accessory protein C (FlaC)
EP00039_Didymoeca_costata|EP00039_Didymoeca_costata_P007383	DUF3972	PF13118.9	125	0.26	11.9	2.5	6	30	Protein of unknown function (DUF3972)
EP00039_Didymoeca_costata|EP00039_Didymoeca_costata_P007383	Lebercilin	PF15619.9	193	0.74	9.6	4.1	2	30	Ciliary protein causing Leber congenital amaurosis disease
EP00039_Didymoeca_costata|EP00039_Didymoeca_costata_P026079	bZIP_1	PF00170.24	64	0.095	12.9	0.3	17	40	bZIP transcription factor
EP00039_Didymoeca_costata|EP00039_Didymoeca_costata_P026079	Pectinesterase	PF01095.22	298	0.11	11.3	0.1	169	271	Pectinesterase
EP00040_Diaphanoeca_grandis|EP00040_Diaphanoeca_grandis_P044657	SMODS	PF18144.4	164	3.3e-05	24.3	0.5	110	183	Second Messenger Oligonucleotide or Dinucleotide Synthetase domain
EP00040_Diaphanoeca_grandis|EP00040_Diaphanoeca_grandis_P044657	NTP_transf_2	PF01909.26	94	0.00078	19.8	0	153	190	Nucleotidyltransferase domain
EP00040_Diaphanoeca_grandis|EP00040_Diaphanoeca_grandis_P044657	zf-C2H2	PF00096.29	23	0.076	13.6	0.4	7	32	Zinc finger, C2H2 type
EP00040_Diaphanoeca_grandis|EP00040_Diaphanoeca_grandis_P044657	DUF2790	PF10976.11	78	0.087	12.9	0.1	139	164	Protein of unknown function (DUF2790)
EP00040_Diaphanoeca_grandis|EP00040_Diaphanoeca_grandis_P044657	MPS2	PF17060.8	348	0.088	12.4	1	34	92	Monopolar spindle protein 2
EP00040_Diaphanoeca_grandis|EP00040_Diaphanoeca_grandis_P044657	TPR_MLP1_2	PF07926.15	129	0.11	12.6	1.9	42	93	TPR/MLP1/MLP2-like protein
EP00040_Diaphanoeca_grandis|EP00040_Diaphanoeca_grandis_P044657	Lipase_chap	PF03280.17	192	0.17	11.9	0.1	23	89	Proteobacterial lipase chaperone protein
EP00041_Stephanoeca_diplocostata|EP00041_Stephanoeca_diplocostata_P004918	OAS1_C	PF10421.12	189	5e-08	32.9	0.2	281	314	2'-5'-oligoadenylate synthetase 1, domain 2, C-terminus
EP00041_Stephanoeca_diplocostata|EP00041_Stephanoeca_diplocostata_P004918	OAS1_C	PF10421.12	189	5e-08	32.9	0.2	380	432	2'-5'-oligoadenylate synthetase 1, domain 2, C-terminus
EP00041_Stephanoeca_diplocostata|EP00041_Stephanoeca_diplocostata_P004918	NTP_transf_2	PF01909.26	94	0.00019	21.8	0	170	206	Nucleotidyltransferase domain
EP00041_Stephanoeca_diplocostata|EP00041_Stephanoeca_diplocostata_P004918	SMODS	PF18144.4	164	0.00093	19.5	0	167	256	Second Messenger Oligonucleotide or Dinucleotide Synthetase domain
EP00045_Choanoeca_perplexa|EP00045_Choanoeca_perplexa_P010425	NTP_transf_2	PF01909.26	94	1.6e-05	25.2	0	338	393	Nucleotidyltransferase domain
EP00045_Choanoeca_perplexa|EP00045_Choanoeca_perplexa_P010425	SMODS	PF18144.4	164	0.00078	19.8	0	349	436	Second Messenger Oligonucleotide or Dinucleotide Synthetase domain
EP00045_Choanoeca_perplexa|EP00045_Choanoeca_perplexa_P010425	Polbeta	PF18765.4	93	0.067	13.5	0	339	395	Polymerase beta, Nucleotidyltransferase
EP00045_Choanoeca_perplexa|EP00045_Choanoeca_perplexa_P015105	NTP_transf_2	PF01909.26	94	3.7e-07	30.5	0	392	451	Nucleotidyltransferase domain
EP00045_Choanoeca_perplexa|EP00045_Choanoeca_perplexa_P015105	SMODS	PF18144.4	164	9.8e-05	22.7	0	378	476	Second Messenger Oligonucleotide or Dinucleotide Synthetase domain
EP00045_Choanoeca_perplexa|EP00045_Choanoeca_perplexa_P015105	Polbeta	PF18765.4	93	0.00043	20.5	0	399	463	Polymerase beta, Nucleotidyltransferase
EP00046_Monosiga_brevicollis|EP00046_Monosiga_brevicollis_P002384	Mab-21_C	PF20266.1	97	9.2e-09	35.6	1.4	205	299	Mab-21 protein HhH/H2TH-like domain
EP00046_Monosiga_brevicollis|EP00046_Monosiga_brevicollis_P008832	OAS1_C	PF10421.12	189	1.3e-08	34.8	0.4	497	620	2'-5'-oligoadenylate synthetase 1, domain 2, C-terminus
EP00046_Monosiga_brevicollis|EP00046_Monosiga_brevicollis_P008832	NTP_transf_2	PF01909.26	94	3.4e-06	27.4	0	389	438	Nucleotidyltransferase domain
EP00046_Monosiga_brevicollis|EP00046_Monosiga_brevicollis_P008832	HATPase_c	PF02518.29	112	0.00072	20.2	0	28	146	Histidine kinase-, DNA gyrase B-, and HSP90-like
EP00046_Monosiga_brevicollis|EP00046_Monosiga_brevicollis_P008832	HATPase_c_3	PF13589.9	137	0.0051	16.9	0.2	30	107	Histidine kinase-, DNA gyrase B-, and HSP90-like
EP00046_Monosiga_brevicollis|EP00046_Monosiga_brevicollis_P008832	SMODS	PF18144.4	164	0.015	15.6	0	380	474	Second Messenger Oligonucleotide or Dinucleotide Synthetase domain
EP00046_Monosiga_brevicollis|EP00046_Monosiga_brevicollis_P008832	Polbeta	PF18765.4	93	0.024	14.9	0	396	435	Polymerase beta, Nucleotidyltransferase
EP00046_Monosiga_brevicollis|EP00046_Monosiga_brevicollis_P008832	GYD	PF08734.14	91	0.18	11.9	0	151	196	GYD domain
EP00047_Mylnosiga_fluctuans|EP00047_Mylnosiga_fluctuans_P010849	PHP_C	PF13263.9	56	0.087	12.6	0.5	52	71	PHP-associated
EP00047_Mylnosiga_fluctuans|EP00047_Mylnosiga_fluctuans_P010850	Mab-21	PF03281.17	201	4.1e-08	33.7	0	45	222	Mab-21 protein nucleotidyltransferase domain
EP00047_Mylnosiga_fluctuans|EP00047_Mylnosiga_fluctuans_P010850	Mab-21_C	PF20266.1	97	0.0027	18	0	236	273	Mab-21 protein HhH/H2TH-like domain
EP00047_Mylnosiga_fluctuans|EP00047_Mylnosiga_fluctuans_P010850	PHP_C	PF13263.9	56	0.1	12.4	0.1	52	71	PHP-associated
EP00049_Salpingoeca_infusionum|EP00049_Salpingoeca_infusionum_P012186	OAS1_C	PF10421.12	189	2.2e-10	40.6	2	151	202	2'-5'-oligoadenylate synthetase 1, domain 2, C-terminus
EP00049_Salpingoeca_infusionum|EP00049_Salpingoeca_infusionum_P012186	OAS1_C	PF10421.12	189	2.2e-10	40.6	2	235	273	2'-5'-oligoadenylate synthetase 1, domain 2, C-terminus
EP00049_Salpingoeca_infusionum|EP00049_Salpingoeca_infusionum_P012186	SMODS	PF18144.4	164	3.4e-07	30.7	0	24	133	Second Messenger Oligonucleotide or Dinucleotide Synthetase domain
EP00049_Salpingoeca_infusionum|EP00049_Salpingoeca_infusionum_P012186	tRNA_NucTransf2	PF09249.14	113	1.7e-05	25.2	0	192	267	tRNA nucleotidyltransferase, second domain
EP00049_Salpingoeca_infusionum|EP00049_Salpingoeca_infusionum_P012186	Nrap_D5	PF17406.5	162	0.012	15.5	0.1	169	214	Nrap protein PAP/OAS1-like domain 5
EP00049_Salpingoeca_infusionum|EP00049_Salpingoeca_infusionum_P012186	Mqo	PF06039.18	489	0.09	11.4	0	187	257	Malate:quinone oxidoreductase (Mqo)
EP00049_Salpingoeca_infusionum|EP00049_Salpingoeca_infusionum_P013503	OAS1_C	PF10421.12	189	1.6e-10	41	0.6	525	650	2'-5'-oligoadenylate synthetase 1, domain 2, C-terminus
EP00049_Salpingoeca_infusionum|EP00049_Salpingoeca_infusionum_P013503	SMODS	PF18144.4	164	2e-06	28.2	0	396	504	Second Messenger Oligonucleotide or Dinucleotide Synthetase domain
EP00049_Salpingoeca_infusionum|EP00049_Salpingoeca_infusionum_P013503	HATPase_c_3	PF13589.9	137	1.8e-05	24.8	0.1	21	91	Histidine kinase-, DNA gyrase B-, and HSP90-like
EP00050_Salpingoeca_kvevrii|EP00050_Salpingoeca_kvevrii_P021620	NTP_transf_2	PF01909.26	94	4.1e-07	30.3	0	366	458	Nucleotidyltransferase domain
EP00050_Salpingoeca_kvevrii|EP00050_Salpingoeca_kvevrii_P021620	OAS1_C	PF10421.12	189	0.00015	21.6	0.1	504	545	2'-5'-oligoadenylate synthetase 1, domain 2, C-terminus
EP00050_Salpingoeca_kvevrii|EP00050_Salpingoeca_kvevrii_P021620	OAS1_C	PF10421.12	189	0.00015	21.6	0.1	585	615	2'-5'-oligoadenylate synthetase 1, domain 2, C-terminus
EP00050_Salpingoeca_kvevrii|EP00050_Salpingoeca_kvevrii_P021620	SMODS	PF18144.4	164	0.072	13.4	0	349	400	Second Messenger Oligonucleotide or Dinucleotide Synthetase domain
EP00051_Salpingoeca_urceolata|EP00051_Salpingoeca_urceolata_P013617	OAS1_C	PF10421.12	189	1.6e-12	47.6	0.7	578	707	2'-5'-oligoadenylate synthetase 1, domain 2, C-terminus
EP00051_Salpingoeca_urceolata|EP00051_Salpingoeca_urceolata_P013617	NTP_transf_2	PF01909.26	94	1e-05	25.8	0	458	499	Nucleotidyltransferase domain
EP00051_Salpingoeca_urceolata|EP00051_Salpingoeca_urceolata_P013617	HATPase_c_3	PF13589.9	137	2e-05	24.7	0	86	161	Histidine kinase-, DNA gyrase B-, and HSP90-like
EP00051_Salpingoeca_urceolata|EP00051_Salpingoeca_urceolata_P013617	SMODS	PF18144.4	164	0.00055	20.3	0	452	551	Second Messenger Oligonucleotide or Dinucleotide Synthetase domain
EP00051_Salpingoeca_urceolata|EP00051_Salpingoeca_urceolata_P013617	TrbK	PF20084.2	109	0.0057	16.8	0.9	319	345	Conjugative transfer region protein TrbK
EP00051_Salpingoeca_urceolata|EP00051_Salpingoeca_urceolata_P013617	HATPase_c	PF02518.29	112	0.05	14.2	0.1	91	171	Histidine kinase-, DNA gyrase B-, and HSP90-like
EP00052_Salpingoeca_macrocollata|EP00052_Salpingoeca_macrocollata_P004294	Mab-21_C	PF20266.1	97	1.3e-10	41.5	1.1	203	290	Mab-21 protein HhH/H2TH-like domain
EP00052_Salpingoeca_macrocollata|EP00052_Salpingoeca_macrocollata_P004294	Mab-21	PF03281.17	201	0.0006	20.1	0.2	99	198	Mab-21 protein nucleotidyltransferase domain
EP00052_Salpingoeca_macrocollata|EP00052_Salpingoeca_macrocollata_P034836	NTP_transf_2	PF01909.26	94	0.00015	22.1	0	70	114	Nucleotidyltransferase domain
EP00052_Salpingoeca_macrocollata|EP00052_Salpingoeca_macrocollata_P034836	T7-like_gp67	PF17570.5	62	0.082	13.4	0	51	95	Bacteriophage T7-like, protein 6.7
EP00052_Salpingoeca_macrocollata|EP00052_Salpingoeca_macrocollata_P034836	Retrotran_gag_2	PF14223.9	138	0.17	11.7	0.3	4	62	gag-polypeptide of LTR copia-type
EP00052_Salpingoeca_macrocollata|EP00052_Salpingoeca_macrocollata_P034836	Exonuc_VII_S	PF02609.19	52	0.23	11.7	1.2	7	29	Exonuclease VII small subunit
EP00053_Salpingoeca_punica|EP00053_Salpingoeca_punica_P002810	SMODS	PF18144.4	164	2.1e-11	44.4	0	17	167	Second Messenger Oligonucleotide or Dinucleotide Synthetase domain
EP00053_Salpingoeca_punica|EP00053_Salpingoeca_punica_P002810	NTP_transf_2	PF01909.26	94	0.00057	20.3	0	46	85	Nucleotidyltransferase domain
EP00053_Salpingoeca_punica|EP00053_Salpingoeca_punica_P002810	OAS1_C	PF10421.12	189	0.025	14.3	0.8	178	214	2'-5'-oligoadenylate synthetase 1, domain 2, C-terminus
EP00053_Salpingoeca_punica|EP00053_Salpingoeca_punica_P002810	DUF4176	PF13780.9	74	0.037	14.2	0	71	126	Domain of unknown function (DUF4176)
EP00053_Salpingoeca_punica|EP00053_Salpingoeca_punica_P002810	Polbeta	PF18765.4	93	0.058	13.7	0	52	97	Polymerase beta, Nucleotidyltransferase
EP00053_Salpingoeca_punica|EP00053_Salpingoeca_punica_P002810	Zn_Tnp_IS1595	PF12760.10	46	0.099	12.7	0.2	192	211	Transposase zinc-ribbon domain
EP00053_Salpingoeca_punica|EP00053_Salpingoeca_punica_P002810	DNA_pol_B_palm	PF14792.9	115	0.11	12.9	0	37	127	DNA polymerase beta palm
EP00053_Salpingoeca_punica|EP00053_Salpingoeca_punica_P002811	SMODS	PF18144.4	164	8.3e-13	49	0	15	162	Second Messenger Oligonucleotide or Dinucleotide Synthetase domain
EP00053_Salpingoeca_punica|EP00053_Salpingoeca_punica_P002811	NTP_transf_2	PF01909.26	94	0.00038	20.8	0	50	93	Nucleotidyltransferase domain
EP00053_Salpingoeca_punica|EP00053_Salpingoeca_punica_P014515	SMODS	PF18144.4	164	1.6e-05	25.2	0	21	145	Second Messenger Oligonucleotide or Dinucleotide Synthetase domain
EP00053_Salpingoeca_punica|EP00053_Salpingoeca_punica_P014515	NTP_transf_2	PF01909.26	94	8.1e-05	23	0	47	90	Nucleotidyltransferase domain
EP00053_Salpingoeca_punica|EP00053_Salpingoeca_punica_P014515	OAS1_C	PF10421.12	189	0.021	14.5	0.6	185	289	2'-5'-oligoadenylate synthetase 1, domain 2, C-terminus
EP00053_Salpingoeca_punica|EP00053_Salpingoeca_punica_P014515	DNA_pol_B_palm	PF14792.9	115	0.023	15	0	61	114	DNA polymerase beta palm
EP00053_Salpingoeca_punica|EP00053_Salpingoeca_punica_P014516	SMODS	PF18144.4	164	1.1e-05	25.8	0	21	145	Second Messenger Oligonucleotide or Dinucleotide Synthetase domain
EP00053_Salpingoeca_punica|EP00053_Salpingoeca_punica_P014516	NTP_transf_2	PF01909.26	94	8.7e-05	22.9	0	47	90	Nucleotidyltransferase domain
EP00053_Salpingoeca_punica|EP00053_Salpingoeca_punica_P014516	OAS1_C	PF10421.12	189	0.00029	20.6	0.1	266	286	2'-5'-oligoadenylate synthetase 1, domain 2, C-terminus
EP00053_Salpingoeca_punica|EP00053_Salpingoeca_punica_P014516	DNA_pol_B_palm	PF14792.9	115	0.022	15.1	0	61	114	DNA polymerase beta palm
EP00053_Salpingoeca_punica|EP00053_Salpingoeca_punica_P014516	Nrap_D5	PF17406.5	162	0.03	14.2	0.1	194	237	Nrap protein PAP/OAS1-like domain 5
EP00053_Salpingoeca_punica|EP00053_Salpingoeca_punica_P014516	tRNA_NucTransf2	PF09249.14	113	0.032	14.6	0.1	213	295	tRNA nucleotidyltransferase, second domain
EP00053_Salpingoeca_punica|EP00053_Salpingoeca_punica_P025313	OAS1_C	PF10421.12	189	1.2e-05	25.1	0.5	519	641	2'-5'-oligoadenylate synthetase 1, domain 2, C-terminus
EP00053_Salpingoeca_punica|EP00053_Salpingoeca_punica_P025313	SMODS	PF18144.4	164	0.00021	21.6	0	381	506	Second Messenger Oligonucleotide or Dinucleotide Synthetase domain
EP00053_Salpingoeca_punica|EP00053_Salpingoeca_punica_P025313	NTP_transf_2	PF01909.26	94	0.0003	21.2	0	424	449	Nucleotidyltransferase domain
EP00053_Salpingoeca_punica|EP00053_Salpingoeca_punica_P025313	HATPase_c_3	PF13589.9	137	0.012	15.7	0	41	125	Histidine kinase-, DNA gyrase B-, and HSP90-like
EP00054_Salpingoeca_dolichothecata|EP00054_Salpingoeca_dolichothecata_P004300	OAS1_C	PF10421.12	189	6.5e-12	45.5	2	496	559	2'-5'-oligoadenylate synthetase 1, domain 2, C-terminus
EP00054_Salpingoeca_dolichothecata|EP00054_Salpingoeca_dolichothecata_P004300	OAS1_C	PF10421.12	189	6.5e-12	45.5	2	565	622	2'-5'-oligoadenylate synthetase 1, domain 2, C-terminus
EP00054_Salpingoeca_dolichothecata|EP00054_Salpingoeca_dolichothecata_P004300	HATPase_c_3	PF13589.9	137	6.5e-06	26.3	0	24	100	Histidine kinase-, DNA gyrase B-, and HSP90-like
EP00054_Salpingoeca_dolichothecata|EP00054_Salpingoeca_dolichothecata_P004300	NTP_transf_2	PF01909.26	94	0.0014	19	0	378	416	Nucleotidyltransferase domain
EP00055_Hartaetosiga_balthica|EP00055_Hartaetosiga_balthica_P003277	SMODS	PF18144.4	164	1.6e-15	57.8	0	20	173	Second Messenger Oligonucleotide or Dinucleotide Synthetase domain
EP00055_Hartaetosiga_balthica|EP00055_Hartaetosiga_balthica_P003277	NTP_transf_2	PF01909.26	94	0.032	14.7	0	49	101	Nucleotidyltransferase domain
EP00055_Hartaetosiga_balthica|EP00055_Hartaetosiga_balthica_P003277	DUF1168	PF06658.15	136	0.24	11.3	0.2	3	41	Protein of unknown function (DUF1168)
EP00055_Hartaetosiga_balthica|EP00055_Hartaetosiga_balthica_P015224	OAS1_C	PF10421.12	189	2.5e-11	43.7	0.9	240	348	2'-5'-oligoadenylate synthetase 1, domain 2, C-terminus
EP00055_Hartaetosiga_balthica|EP00055_Hartaetosiga_balthica_P015224	NTP_transf_2	PF01909.26	94	0.0004	20.8	0	103	144	Nucleotidyltransferase domain
EP00055_Hartaetosiga_balthica|EP00055_Hartaetosiga_balthica_P015224	DUF4879	PF16219.8	124	0.16	12.4	0	267	312	Domain of unknown function (DUF4879)
EP00056_Hartaetosiga_gracilis|EP00056_Hartaetosiga_gracilis_P005419	OAS1_C	PF10421.12	189	3.7e-10	39.8	0.2	468	599	2'-5'-oligoadenylate synthetase 1, domain 2, C-terminus
EP00056_Hartaetosiga_gracilis|EP00056_Hartaetosiga_gracilis_P005419	NTP_transf_2	PF01909.26	94	2.7e-07	30.9	0	351	398	Nucleotidyltransferase domain
EP00056_Hartaetosiga_gracilis|EP00056_Hartaetosiga_gracilis_P005419	SMODS	PF18144.4	164	3.9e-06	27.3	0.1	349	450	Second Messenger Oligonucleotide or Dinucleotide Synthetase domain
EP00056_Hartaetosiga_gracilis|EP00056_Hartaetosiga_gracilis_P005419	ZapB	PF06005.15	71	0.00075	20	1.3	291	335	Cell division protein ZapB
EP00056_Hartaetosiga_gracilis|EP00056_Hartaetosiga_gracilis_P005419	Polbeta	PF18765.4	93	0.0011	19.2	0	354	417	Polymerase beta, Nucleotidyltransferase
EP00056_Hartaetosiga_gracilis|EP00056_Hartaetosiga_gracilis_P005419	HAP1_N	PF04849.16	310	0.009	15.4	0.7	281	326	HAP1 N-terminal conserved region
EP00056_Hartaetosiga_gracilis|EP00056_Hartaetosiga_gracilis_P005419	Taxilin	PF09728.12	302	0.015	14.6	3.4	287	337	Myosin-like coiled-coil protein
EP00056_Hartaetosiga_gracilis|EP00056_Hartaetosiga_gracilis_P005419	DUF1366	PF07104.14	117	0.031	14.1	0.8	297	339	Protein of unknown function (DUF1366)
EP00056_Hartaetosiga_gracilis|EP00056_Hartaetosiga_gracilis_P005419	Crescentin	PF19220.3	401	0.032	13.4	0.5	286	359	Crescentin protein
EP00056_Hartaetosiga_gracilis|EP00056_Hartaetosiga_gracilis_P005419	tRNA_NucTransf2	PF09249.14	113	0.04	14.3	0	495	591	tRNA nucleotidyltransferase, second domain
EP00056_Hartaetosiga_gracilis|EP00056_Hartaetosiga_gracilis_P005419	GAS	PF13851.9	200	0.054	13	6.8	290	337	Growth-arrest specific micro-tubule binding
EP00056_Hartaetosiga_gracilis|EP00056_Hartaetosiga_gracilis_P005419	UPF0242	PF06785.14	194	0.064	13.4	1.7	280	333	Uncharacterised protein family (UPF0242) N-terminus
EP00056_Hartaetosiga_gracilis|EP00056_Hartaetosiga_gracilis_P005419	bZIP_1	PF00170.24	64	0.098	12.9	2.3	292	323	bZIP transcription factor
EP00056_Hartaetosiga_gracilis|EP00056_Hartaetosiga_gracilis_P005419	APG6_N	PF17675.4	132	0.11	13	3.4	283	339	Apg6 coiled-coil region
EP00056_Hartaetosiga_gracilis|EP00056_Hartaetosiga_gracilis_P005419	Prefoldin_3	PF13758.9	99	0.15	12.3	1	286	329	Prefoldin subunit
EP00056_Hartaetosiga_gracilis|EP00056_Hartaetosiga_gracilis_P005419	DivIC	PF04977.18	80	0.2	11.6	1.6	292	324	Septum formation initiator
EP00056_Hartaetosiga_gracilis|EP00056_Hartaetosiga_gracilis_P005419	HEF_HK	PF19191.3	67	0.31	11.7	1.1	273	319	HEF_HK domain
EP00057_Strongylocentrotus_purpuratus|EP00057_Strongylocentrotus_purpuratus_P004704	Mab-21	PF03281.17	201	7.6e-42	143.8	0	115	296	Mab-21 protein nucleotidyltransferase domain
EP00057_Strongylocentrotus_purpuratus|EP00057_Strongylocentrotus_purpuratus_P004704	Mab-21_C	PF20266.1	97	4.9e-25	87.7	0	298	395	Mab-21 protein HhH/H2TH-like domain
EP00058_Branchiostoma_floridae|EP00058_Branchiostoma_floridae_P011250	Mab-21	PF03281.17	201	8.2e-48	163.3	0	263	451	Mab-21 protein nucleotidyltransferase domain
EP00058_Branchiostoma_floridae|EP00058_Branchiostoma_floridae_P011250	Mab-21_C	PF20266.1	97	4.6e-23	81.4	0	467	559	Mab-21 protein HhH/H2TH-like domain
EP00058_Branchiostoma_floridae|EP00058_Branchiostoma_floridae_P014850	OAS1_C	PF10421.12	189	5.1e-25	88.3	0.1	209	331	2'-5'-oligoadenylate synthetase 1, domain 2, C-terminus
EP00058_Branchiostoma_floridae|EP00058_Branchiostoma_floridae_P014850	NTP_transf_2	PF01909.26	94	3e-05	24.4	0.1	68	125	Nucleotidyltransferase domain
EP00058_Branchiostoma_floridae|EP00058_Branchiostoma_floridae_P014850	SMODS	PF18144.4	164	0.0029	17.9	0	34	93	Second Messenger Oligonucleotide or Dinucleotide Synthetase domain
EP00058_Branchiostoma_floridae|EP00058_Branchiostoma_floridae_P014850	DZF	PF07528.17	248	0.037	13.8	0	75	120	DZF domain
EP00058_Branchiostoma_floridae|EP00058_Branchiostoma_floridae_P014851	OAS1_C	PF10421.12	189	1.1e-26	93.7	0.8	245	396	2'-5'-oligoadenylate synthetase 1, domain 2, C-terminus
EP00058_Branchiostoma_floridae|EP00058_Branchiostoma_floridae_P014851	NTP_transf_2	PF01909.26	94	0.0024	18.2	0.2	141	186	Nucleotidyltransferase domain
EP00058_Branchiostoma_floridae|EP00058_Branchiostoma_floridae_P014851	SMODS	PF18144.4	164	0.063	13.6	0	111	162	Second Messenger Oligonucleotide or Dinucleotide Synthetase domain
EP00058_Branchiostoma_floridae|EP00058_Branchiostoma_floridae_P014851	zf-C2H2_4	PF13894.9	24	0.075	14	16.8	66	85	C2H2-type zinc finger
EP00058_Branchiostoma_floridae|EP00058_Branchiostoma_floridae_P014851	NCBP3	PF10309.12	59	0.17	11.9	0	93	189	Nuclear cap-binding protein subunit 3
EP00058_Branchiostoma_floridae|EP00058_Branchiostoma_floridae_P014853	OAS1_C	PF10421.12	189	7e-52	175.9	2.1	101	257	2'-5'-oligoadenylate synthetase 1, domain 2, C-terminus
EP00058_Branchiostoma_floridae|EP00058_Branchiostoma_floridae_P014853	OAS1_C	PF10421.12	189	7e-52	175.9	2.1	446	601	2'-5'-oligoadenylate synthetase 1, domain 2, C-terminus
EP00058_Branchiostoma_floridae|EP00058_Branchiostoma_floridae_P014853	NTP_transf_2	PF01909.26	94	0.00049	20.5	0.2	327	371	Nucleotidyltransferase domain
EP00058_Branchiostoma_floridae|EP00058_Branchiostoma_floridae_P014853	DIT1_PvcA	PF05141.15	277	0.017	14.7	0	390	437	Pyoverdine/dityrosine biosynthesis protein
EP00058_Branchiostoma_floridae|EP00058_Branchiostoma_floridae_P014853	SMODS	PF18144.4	164	0.018	15.4	0	307	391	Second Messenger Oligonucleotide or Dinucleotide Synthetase domain
EP00058_Branchiostoma_floridae|EP00058_Branchiostoma_floridae_P014853	NUC173	PF08161.15	204	0.021	14.6	0.7	493	526	NUC173 domain
EP00058_Branchiostoma_floridae|EP00058_Branchiostoma_floridae_P016288	OAS1_C	PF10421.12	189	8.2e-31	107.2	0.4	166	325	2'-5'-oligoadenylate synthetase 1, domain 2, C-terminus
EP00058_Branchiostoma_floridae|EP00058_Branchiostoma_floridae_P016288	NTP_transf_2	PF01909.26	94	1.1e-05	25.8	0	54	87	Nucleotidyltransferase domain
EP00058_Branchiostoma_floridae|EP00058_Branchiostoma_floridae_P016288	SMODS	PF18144.4	164	5.3e-05	23.6	0	26	151	Second Messenger Oligonucleotide or Dinucleotide Synthetase domain
EP00058_Branchiostoma_floridae|EP00058_Branchiostoma_floridae_P017286	Mab-21_C	PF20266.1	97	6.7e-22	77.7	0	306	388	Mab-21 protein HhH/H2TH-like domain
EP00058_Branchiostoma_floridae|EP00058_Branchiostoma_floridae_P017286	Mab-21	PF03281.17	201	6.9e-14	52.5	0.1	164	264	Mab-21 protein nucleotidyltransferase domain
EP00058_Branchiostoma_floridae|EP00058_Branchiostoma_floridae_P017286	Consortin_C	PF15281.9	113	0.097	12.7	0	9	52	Consortin C-terminus
EP00058_Branchiostoma_floridae|EP00058_Branchiostoma_floridae_P017287	Mab-21	PF03281.17	201	6.7e-12	46.1	0	1	81	Mab-21 protein nucleotidyltransferase domain
EP00058_Branchiostoma_floridae|EP00058_Branchiostoma_floridae_P017287	Mab-21_C	PF20266.1	97	1.3e-05	25.5	0	122	159	Mab-21 protein HhH/H2TH-like domain
EP00058_Branchiostoma_floridae|EP00058_Branchiostoma_floridae_P017288	Mab-21	PF03281.17	201	1.1e-19	71.4	0	58	220	Mab-21 protein nucleotidyltransferase domain
EP00058_Branchiostoma_floridae|EP00058_Branchiostoma_floridae_P017288	Mab-21_C	PF20266.1	97	6.6e-09	36	0.1	206	259	Mab-21 protein HhH/H2TH-like domain
EP00058_Branchiostoma_floridae|EP00058_Branchiostoma_floridae_P017289	Mab-21	PF03281.17	201	1.3e-12	48.4	0.4	101	198	Mab-21 protein nucleotidyltransferase domain
EP00058_Branchiostoma_floridae|EP00058_Branchiostoma_floridae_P017289	Mab-21_C	PF20266.1	97	1.3e-12	47.9	0.8	247	302	Mab-21 protein HhH/H2TH-like domain
EP00058_Branchiostoma_floridae|EP00058_Branchiostoma_floridae_P017290	Mab-21	PF03281.17	201	2.6e-17	63.7	0	229	388	Mab-21 protein nucleotidyltransferase domain
EP00058_Branchiostoma_floridae|EP00058_Branchiostoma_floridae_P017290	Mab-21_C	PF20266.1	97	1.5e-11	44.5	0.1	396	453	Mab-21 protein HhH/H2TH-like domain
EP00058_Branchiostoma_floridae|EP00058_Branchiostoma_floridae_P017291	Mab-21_C	PF20266.1	97	1.3e-22	79.9	0.1	192	284	Mab-21 protein HhH/H2TH-like domain
EP00058_Branchiostoma_floridae|EP00058_Branchiostoma_floridae_P017291	Mab-21	PF03281.17	201	0.00025	21.3	0.2	75	183	Mab-21 protein nucleotidyltransferase domain
EP00058_Branchiostoma_floridae|EP00058_Branchiostoma_floridae_P019595	DDDD	PF10161.12	76	4.3e-25	87.4	0.1	492	558	Putative mitochondrial precursor protein
EP00058_Branchiostoma_floridae|EP00058_Branchiostoma_floridae_P019595	Mab-21_C	PF20266.1	97	1.4e-05	25.4	2.6	339	385	Mab-21 protein HhH/H2TH-like domain
EP00058_Branchiostoma_floridae|EP00058_Branchiostoma_floridae_P019595	Mab-21	PF03281.17	201	0.053	13.7	0	217	330	Mab-21 protein nucleotidyltransferase domain
EP00058_Branchiostoma_floridae|EP00058_Branchiostoma_floridae_P019595	zf-His_Me_endon	PF05551.14	131	0.086	13.2	3.9	339	385	Zinc-binding loop region of homing endonuclease
EP00058_Branchiostoma_floridae|EP00058_Branchiostoma_floridae_P023657	Mab-21	PF03281.17	201	9.7e-43	146.7	0	63	243	Mab-21 protein nucleotidyltransferase domain
EP00058_Branchiostoma_floridae|EP00058_Branchiostoma_floridae_P023657	Mab-21_C	PF20266.1	97	6.5e-28	96.9	0	246	343	Mab-21 protein HhH/H2TH-like domain
EP00058_Branchiostoma_floridae|EP00058_Branchiostoma_floridae_P023657	GCIP	PF13324.9	263	0.13	11.9	0	24	46	Grap2 and cyclin-D-interacting
EP00058_Branchiostoma_floridae|EP00058_Branchiostoma_floridae_P023669	Mab-21	PF03281.17	201	9.9e-45	153.2	0	219	412	Mab-21 protein nucleotidyltransferase domain
EP00058_Branchiostoma_floridae|EP00058_Branchiostoma_floridae_P023669	Mab-21_C	PF20266.1	97	4.2e-25	87.9	0	428	524	Mab-21 protein HhH/H2TH-like domain
EP00058_Branchiostoma_floridae|EP00058_Branchiostoma_floridae_P023669	DUF5654	PF18898.3	71	0.008	16.3	0.1	583	604	Family of unknown function (DUF5654)
EP00058_Branchiostoma_floridae|EP00058_Branchiostoma_floridae_P023669	OmpH	PF03938.17	140	0.14	12.5	0.1	101	230	Outer membrane protein (OmpH-like)
EP00059_Ciona_intestinalis|EP00059_Ciona_intestinalis_P003096	Mab-21	PF03281.17	201	2.6e-43	148.6	0	63	241	Mab-21 protein nucleotidyltransferase domain
EP00059_Ciona_intestinalis|EP00059_Ciona_intestinalis_P003096	Mab-21_C	PF20266.1	97	1.7e-26	92.4	0	247	343	Mab-21 protein HhH/H2TH-like domain
EP00059_Ciona_intestinalis|EP00059_Ciona_intestinalis_P003096	T6PP_N	PF18572.4	100	0.16	12	0	25	67	Trehalose-6-phosphate phosphatase N-terminal helical bundle domain
EP00059_Ciona_intestinalis|EP00059_Ciona_intestinalis_P005856	Mab-21	PF03281.17	201	7.9e-12	45.8	0.1	114	282	Mab-21 protein nucleotidyltransferase domain
EP00059_Ciona_intestinalis|EP00059_Ciona_intestinalis_P005856	Mab-21_C	PF20266.1	97	1.8e-10	41	0	294	383	Mab-21 protein HhH/H2TH-like domain
EP00059_Ciona_intestinalis|EP00059_Ciona_intestinalis_P005856	RNase_H2-Ydr279	PF09468.13	159	0.11	12.9	0.2	142	187	Ydr279p protein family (RNase H2 comple xcomponent)
EP00059_Ciona_intestinalis|EP00059_Ciona_intestinalis_P013682	OAS1_C	PF10421.12	189	4.5e-35	121.1	2.2	297	464	2'-5'-oligoadenylate synthetase 1, domain 2, C-terminus
EP00059_Ciona_intestinalis|EP00059_Ciona_intestinalis_P013682	NTP_transf_2	PF01909.26	94	2.4e-05	24.7	0	182	287	Nucleotidyltransferase domain
EP00059_Ciona_intestinalis|EP00059_Ciona_intestinalis_P013682	SMODS	PF18144.4	164	0.0083	16.4	0	163	217	Second Messenger Oligonucleotide or Dinucleotide Synthetase domain
EP00059_Ciona_intestinalis|EP00059_Ciona_intestinalis_P013682	zf_UBZ	PF18439.4	32	0.023	14.5	6.8	30	48	Ubiquitin-Binding Zinc Finger
EP00059_Ciona_intestinalis|EP00059_Ciona_intestinalis_P013682	zf-C2H2_4	PF13894.9	24	0.052	14.5	0.1	4	27	C2H2-type zinc finger
EP00059_Ciona_intestinalis|EP00059_Ciona_intestinalis_P013682	Zn-ribbon_8	PF09723.13	40	0.061	13.6	2.1	3	38	Zinc ribbon domain
EP00059_Ciona_intestinalis|EP00059_Ciona_intestinalis_P013682	zf-C2H2_11	PF16622.8	29	0.063	13.2	0.1	3	27	zinc-finger C2H2-type
EP00059_Ciona_intestinalis|EP00059_Ciona_intestinalis_P013682	zf-C2H2	PF00096.29	23	0.091	13.4	0.1	4	27	Zinc finger, C2H2 type
EP00059_Ciona_intestinalis|EP00059_Ciona_intestinalis_P013682	RAWUL	PF16207.8	73	0.16	12.7	0.2	358	387	RAWUL domain RING finger- and WD40-associated ubiquitin-like
EP00059_Ciona_intestinalis|EP00059_Ciona_intestinalis_P013682	zf-ACC	PF17848.4	26	0.19	12.1	0.4	33	50	Acetyl-coA carboxylase zinc finger domain
EP00059_Ciona_intestinalis|EP00059_Ciona_intestinalis_P013682	DZR	PF12773.10	49	0.24	11.6	1.3	6	43	Double zinc ribbon
EP00059_Ciona_intestinalis|EP00059_Ciona_intestinalis_P016057	OAS1_C	PF10421.12	189	6.2e-18	65.2	0.2	187	355	2'-5'-oligoadenylate synthetase 1, domain 2, C-terminus
EP00060_Petromyzon_marinus|EP00060_Petromyzon_marinus_P000757	Mab-21_C	PF20266.1	97	5.2e-11	42.8	0	376	451	Mab-21 protein HhH/H2TH-like domain
EP00060_Petromyzon_marinus|EP00060_Petromyzon_marinus_P000757	Mab-21	PF03281.17	201	6.7e-07	29.7	0.1	195	347	Mab-21 protein nucleotidyltransferase domain
EP00060_Petromyzon_marinus|EP00060_Petromyzon_marinus_P000757	K_channel_TID	PF07941.14	74	0.87	10.2	21.4	467	501	Potassium channel Kv1.4 tandem inactivation domain
EP00060_Petromyzon_marinus|EP00060_Petromyzon_marinus_P010914	RRM_1	PF00076.25	70	8.9e-31	105.7	0	180	235	RNA recognition motif. (a.k.a. RRM, RBD, or
EP00060_Petromyzon_marinus|EP00060_Petromyzon_marinus_P010914	RRM_1	PF00076.25	70	8.9e-31	105.7	0	584	651	RNA recognition motif. (a.k.a. RRM, RBD, or
EP00060_Petromyzon_marinus|EP00060_Petromyzon_marinus_P010914	zf_CCCH_5	PF18384.4	40	7e-19	67.8	13.2	706	743	Unkempt Zinc finger domain 1 (Znf1)
EP00060_Petromyzon_marinus|EP00060_Petromyzon_marinus_P010914	Mab-21_C	PF20266.1	97	1.3e-14	54.3	0	1239	1324	Mab-21 protein HhH/H2TH-like domain
EP00060_Petromyzon_marinus|EP00060_Petromyzon_marinus_P010914	RRM_3	PF08777.14	102	7.3e-05	22.9	0	581	649	RNA binding motif
EP00060_Petromyzon_marinus|EP00060_Petromyzon_marinus_P010914	MARF1_RRM1	PF11608.11	89	0.012	15.9	0	615	652	MARF1, RNA recognition motif 1
EP00060_Petromyzon_marinus|EP00060_Petromyzon_marinus_P014040	Mab-21	PF03281.17	201	1.2e-16	61.6	0	87	219	Mab-21 protein nucleotidyltransferase domain
EP00060_Petromyzon_marinus|EP00060_Petromyzon_marinus_P014040	Mab-21	PF03281.17	201	1.2e-16	61.6	0	268	339	Mab-21 protein nucleotidyltransferase domain
EP00060_Petromyzon_marinus|EP00060_Petromyzon_marinus_P014040	Mab-21_C	PF20266.1	97	0.15	12.4	0.7	366	392	Mab-21 protein HhH/H2TH-like domain
EP00060_Petromyzon_marinus|EP00060_Petromyzon_marinus_P017954	Mab-21_C	PF20266.1	97	3.7e-18	65.6	2.7	778	875	Mab-21 protein HhH/H2TH-like domain
EP00060_Petromyzon_marinus|EP00060_Petromyzon_marinus_P017954	Mab-21	PF03281.17	201	2.4e-06	27.9	0.1	659	746	Mab-21 protein nucleotidyltransferase domain
EP00060_Petromyzon_marinus|EP00060_Petromyzon_marinus_P017954	PGA2	PF07543.15	138	5.4e-05	23.3	18.3	232	266	Protein trafficking PGA2
EP00060_Petromyzon_marinus|EP00060_Petromyzon_marinus_P017954	PGA2	PF07543.15	138	5.4e-05	23.3	18.3	357	393	Protein trafficking PGA2
EP00060_Petromyzon_marinus|EP00060_Petromyzon_marinus_P017954	eIF-3c_N	PF05470.15	593	0.084	11.3	3	502	646	Eukaryotic translation initiation factor 3 subunit 8
EP00060_Petromyzon_marinus|EP00060_Petromyzon_marinus_P017954	DUF4512	PF14975.9	103	0.63	10.8	3.7	560	605	Domain of unknown function (DUF4512)
EP00060_Petromyzon_marinus|EP00060_Petromyzon_marinus_P031811	Mab-21	PF03281.17	201	1.5e-43	149.4	0	63	243	Mab-21 protein nucleotidyltransferase domain
EP00060_Petromyzon_marinus|EP00060_Petromyzon_marinus_P031811	Mab-21_C	PF20266.1	97	1.3e-28	99.2	0.1	246	343	Mab-21 protein HhH/H2TH-like domain
EP00060_Petromyzon_marinus|EP00060_Petromyzon_marinus_P040751	Mab-21	PF03281.17	201	5.3e-23	82.3	0	74	247	Mab-21 protein nucleotidyltransferase domain
EP00060_Petromyzon_marinus|EP00060_Petromyzon_marinus_P040751	Mab-21_C	PF20266.1	97	2.5e-10	40.6	0	249	328	Mab-21 protein HhH/H2TH-like domain
EP00060_Petromyzon_marinus|EP00060_Petromyzon_marinus_P040752	Mab-21	PF03281.17	201	1.6e-23	84	0	87	261	Mab-21 protein nucleotidyltransferase domain
EP00060_Petromyzon_marinus|EP00060_Petromyzon_marinus_P040752	Mab-21_C	PF20266.1	97	1.6e-10	41.2	0	263	343	Mab-21 protein HhH/H2TH-like domain
EP00060_Petromyzon_marinus|EP00060_Petromyzon_marinus_P041183	Mab-21	PF03281.17	201	9.5e-27	94.5	0	33	213	Mab-21 protein nucleotidyltransferase domain
EP00060_Petromyzon_marinus|EP00060_Petromyzon_marinus_P041183	Mab-21_C	PF20266.1	97	3.8e-19	68.8	2.4	231	317	Mab-21 protein HhH/H2TH-like domain
EP00061_Rhincodon_typus|EP00061_Rhincodon_typus_P007976	Mab-21_C	PF20266.1	97	3.1e-09	37.1	1.8	330	417	Mab-21 protein HhH/H2TH-like domain
EP00061_Rhincodon_typus|EP00061_Rhincodon_typus_P008514	Mab-21_C	PF20266.1	97	1.4e-14	54.2	0.1	247	326	Mab-21 protein HhH/H2TH-like domain
EP00061_Rhincodon_typus|EP00061_Rhincodon_typus_P008514	Mab-21	PF03281.17	201	8.6e-12	45.7	0	84	227	Mab-21 protein nucleotidyltransferase domain
EP00061_Rhincodon_typus|EP00061_Rhincodon_typus_P009273	OAS1_C	PF10421.12	189	4.6e-15	55.8	0.1	116	162	2'-5'-oligoadenylate synthetase 1, domain 2, C-terminus
EP00061_Rhincodon_typus|EP00061_Rhincodon_typus_P009273	NTP_transf_2	PF01909.26	94	2.1e-06	28.1	0	2	48	Nucleotidyltransferase domain
EP00061_Rhincodon_typus|EP00061_Rhincodon_typus_P009273	NatB_MDM20	PF09797.12	382	0.047	12.8	0.1	108	189	N-acetyltransferase B comple x(NatB) non catalytic subunit
EP00061_Rhincodon_typus|EP00061_Rhincodon_typus_P009273	Nicastrin	PF05450.18	234	0.049	13.2	0	33	87	Nicastrin
EP00061_Rhincodon_typus|EP00061_Rhincodon_typus_P009931	Mab-21_C	PF20266.1	97	2.7e-08	34	0.1	416	493	Mab-21 protein HhH/H2TH-like domain
EP00061_Rhincodon_typus|EP00061_Rhincodon_typus_P017527	Mab-21_C	PF20266.1	97	5.9e-06	26.5	0.6	263	324	Mab-21 protein HhH/H2TH-like domain
EP00061_Rhincodon_typus|EP00061_Rhincodon_typus_P017527	Mab-21	PF03281.17	201	0.064	13.5	0	158	249	Mab-21 protein nucleotidyltransferase domain
EP00061_Rhincodon_typus|EP00061_Rhincodon_typus_P018786	Mab-21	PF03281.17	201	3e-43	148.4	0	63	243	Mab-21 protein nucleotidyltransferase domain
EP00061_Rhincodon_typus|EP00061_Rhincodon_typus_P018786	Mab-21_C	PF20266.1	97	0.00048	20.4	0.1	246	279	Mab-21 protein HhH/H2TH-like domain
EP00061_Rhincodon_typus|EP00061_Rhincodon_typus_P018786	YojJ	PF10372.12	69	0.16	12.2	0	22	70	Bacterial membrane-spanning protein N-terminus
EP00061_Rhincodon_typus|EP00061_Rhincodon_typus_P018790	Mab-21	PF03281.17	201	9.1e-37	127.2	0	109	262	Mab-21 protein nucleotidyltransferase domain
EP00061_Rhincodon_typus|EP00061_Rhincodon_typus_P018790	YojJ	PF10372.12	69	0.058	13.6	0	69	116	Bacterial membrane-spanning protein N-terminus
EP00062_Callorhinchus_milii|EP00062_Callorhinchus_milii_P007038	Mab-21	PF03281.17	201	1e-43	150	0	63	243	Mab-21 protein nucleotidyltransferase domain
EP00062_Callorhinchus_milii|EP00062_Callorhinchus_milii_P007038	Mab-21_C	PF20266.1	97	2.8e-28	98.1	0.1	246	343	Mab-21 protein HhH/H2TH-like domain
EP00062_Callorhinchus_milii|EP00062_Callorhinchus_milii_P007299	Mab-21	PF03281.17	201	5.1e-42	144.4	0.7	59	248	Mab-21 protein nucleotidyltransferase domain
EP00062_Callorhinchus_milii|EP00062_Callorhinchus_milii_P007299	Mab-21_C	PF20266.1	97	3.3e-25	88.3	8.1	256	352	Mab-21 protein HhH/H2TH-like domain
EP00062_Callorhinchus_milii|EP00062_Callorhinchus_milii_P007299	Med7	PF05983.14	193	0.037	14.3	0.4	2	35	MED7 protein
EP00062_Callorhinchus_milii|EP00062_Callorhinchus_milii_P007300	Mab-21	PF03281.17	201	2.2e-41	142.4	1.2	55	242	Mab-21 protein nucleotidyltransferase domain
EP00062_Callorhinchus_milii|EP00062_Callorhinchus_milii_P007300	Mab-21_C	PF20266.1	97	2.3e-25	88.8	6.8	250	346	Mab-21 protein HhH/H2TH-like domain
EP00062_Callorhinchus_milii|EP00062_Callorhinchus_milii_P008587	OAS1_C	PF10421.12	189	2.1e-35	122.2	0.6	160	327	2'-5'-oligoadenylate synthetase 1, domain 2, C-terminus
EP00062_Callorhinchus_milii|EP00062_Callorhinchus_milii_P008587	NTP_transf_2	PF01909.26	94	1.3e-07	31.9	0.1	49	120	Nucleotidyltransferase domain
EP00062_Callorhinchus_milii|EP00062_Callorhinchus_milii_P008587	DUF6671	PF20376.1	217	0.054	13.4	0	22	56	Domain of unknown function (DUF6671)
EP00062_Callorhinchus_milii|EP00062_Callorhinchus_milii_P009129	Mab-21_C	PF20266.1	97	6.2e-09	36.1	0.2	417	500	Mab-21 protein HhH/H2TH-like domain
EP00062_Callorhinchus_milii|EP00062_Callorhinchus_milii_P009129	DUF5544	PF17698.4	125	0.15	12.3	1.3	296	358	Family of unknown function (DUF5544)
EP00062_Callorhinchus_milii|EP00062_Callorhinchus_milii_P016408	OAS1_C	PF10421.12	189	8.6e-194	638.7	4.9	164	341	2'-5'-oligoadenylate synthetase 1, domain 2, C-terminus
EP00062_Callorhinchus_milii|EP00062_Callorhinchus_milii_P016408	OAS1_C	PF10421.12	189	8.6e-194	638.7	4.9	741	918	2'-5'-oligoadenylate synthetase 1, domain 2, C-terminus
EP00062_Callorhinchus_milii|EP00062_Callorhinchus_milii_P016408	OAS1_C	PF10421.12	189	8.6e-194	638.7	4.9	1319	1494	2'-5'-oligoadenylate synthetase 1, domain 2, C-terminus
EP00062_Callorhinchus_milii|EP00062_Callorhinchus_milii_P016408	ubiquitin	PF00240.26	72	7.5e-62	205.2	3.5	348	427	Ubiquitin family
EP00062_Callorhinchus_milii|EP00062_Callorhinchus_milii_P016408	ubiquitin	PF00240.26	72	7.5e-62	205.2	3.5	434	505	Ubiquitin family
EP00062_Callorhinchus_milii|EP00062_Callorhinchus_milii_P016408	ubiquitin	PF00240.26	72	7.5e-62	205.2	3.5	926	1004	Ubiquitin family
EP00062_Callorhinchus_milii|EP00062_Callorhinchus_milii_P016408	ubiquitin	PF00240.26	72	7.5e-62	205.2	3.5	1012	1083	Ubiquitin family
EP00062_Callorhinchus_milii|EP00062_Callorhinchus_milii_P016408	ubiquitin	PF00240.26	72	7.5e-62	205.2	3.5	1522	1574	Ubiquitin family
EP00062_Callorhinchus_milii|EP00062_Callorhinchus_milii_P016408	NTP_transf_2	PF01909.26	94	3.2e-26	91.6	0.5	43	102	Nucleotidyltransferase domain
EP00062_Callorhinchus_milii|EP00062_Callorhinchus_milii_P016408	NTP_transf_2	PF01909.26	94	3.2e-26	91.6	0.5	616	674	Nucleotidyltransferase domain
EP00062_Callorhinchus_milii|EP00062_Callorhinchus_milii_P016408	NTP_transf_2	PF01909.26	94	3.2e-26	91.6	0.5	1188	1240	Nucleotidyltransferase domain
EP00062_Callorhinchus_milii|EP00062_Callorhinchus_milii_P016408	Rad60-SLD	PF11976.11	72	1.4e-21	76.2	1.1	432	500	Ubiquitin-2 like Rad60 SUMO-like
EP00062_Callorhinchus_milii|EP00062_Callorhinchus_milii_P016408	Rad60-SLD	PF11976.11	72	1.4e-21	76.2	1.1	1010	1078	Ubiquitin-2 like Rad60 SUMO-like
EP00062_Callorhinchus_milii|EP00062_Callorhinchus_milii_P016408	SMODS	PF18144.4	164	1.4e-20	74.2	4.6	11	106	Second Messenger Oligonucleotide or Dinucleotide Synthetase domain
EP00062_Callorhinchus_milii|EP00062_Callorhinchus_milii_P016408	SMODS	PF18144.4	164	1.4e-20	74.2	4.6	590	680	Second Messenger Oligonucleotide or Dinucleotide Synthetase domain
EP00062_Callorhinchus_milii|EP00062_Callorhinchus_milii_P016408	SMODS	PF18144.4	164	1.4e-20	74.2	4.6	1159	1260	Second Messenger Oligonucleotide or Dinucleotide Synthetase domain
EP00062_Callorhinchus_milii|EP00062_Callorhinchus_milii_P016408	Rad60-SLD_2	PF13881.9	111	1.5e-09	38.1	0.2	346	415	Ubiquitin-2 like Rad60 SUMO-like
EP00062_Callorhinchus_milii|EP00062_Callorhinchus_milii_P016408	Polbeta	PF18765.4	93	2.4e-07	30.9	1.5	626	696	Polymerase beta, Nucleotidyltransferase
EP00062_Callorhinchus_milii|EP00062_Callorhinchus_milii_P018253	Mab-21	PF03281.17	201	1.1e-42	146.6	0	63	242	Mab-21 protein nucleotidyltransferase domain
EP00062_Callorhinchus_milii|EP00062_Callorhinchus_milii_P018253	Mab-21_C	PF20266.1	97	1.5e-29	102.2	0.1	246	343	Mab-21 protein HhH/H2TH-like domain
EP00062_Callorhinchus_milii|EP00062_Callorhinchus_milii_P018253	YojJ	PF10372.12	69	0.071	13.3	0	24	70	Bacterial membrane-spanning protein N-terminus
EP00062_Callorhinchus_milii|EP00062_Callorhinchus_milii_P023824	Mab-21_C	PF20266.1	97	4.4e-13	49.4	0.4	358	445	Mab-21 protein HhH/H2TH-like domain
EP00062_Callorhinchus_milii|EP00062_Callorhinchus_milii_P023824	Mab-21	PF03281.17	201	0.12	12.6	0	253	345	Mab-21 protein nucleotidyltransferase domain
EP00062_Callorhinchus_milii|EP00062_Callorhinchus_milii_P025345	Mab-21_C	PF20266.1	97	8.7e-15	54.9	0.7	363	451	Mab-21 protein HhH/H2TH-like domain
EP00062_Callorhinchus_milii|EP00062_Callorhinchus_milii_P026523	Mab-21_C	PF20266.1	97	2.4e-14	53.4	0.2	247	328	Mab-21 protein HhH/H2TH-like domain
EP00062_Callorhinchus_milii|EP00062_Callorhinchus_milii_P026523	Mab-21	PF03281.17	201	2.2e-10	41.1	0	83	227	Mab-21 protein nucleotidyltransferase domain
EP00063_Salmo_salar|EP00063_Salmo_salar_P002363	Mab-21	PF03281.17	201	6.7e-43	147.3	0	63	243	Mab-21 protein nucleotidyltransferase domain
EP00063_Salmo_salar|EP00063_Salmo_salar_P002363	Mab-21_C	PF20266.1	97	2e-28	98.6	0.1	246	343	Mab-21 protein HhH/H2TH-like domain
EP00063_Salmo_salar|EP00063_Salmo_salar_P022561	Mab-21	PF03281.17	201	5.4e-34	118.2	0.1	173	365	Mab-21 protein nucleotidyltransferase domain
EP00063_Salmo_salar|EP00063_Salmo_salar_P022561	Mab-21_C	PF20266.1	97	9.1e-21	74	0	382	468	Mab-21 protein HhH/H2TH-like domain
EP00063_Salmo_salar|EP00063_Salmo_salar_P035447	Mab-21	PF03281.17	201	1.7e-32	113.3	0	19	200	Mab-21 protein nucleotidyltransferase domain
EP00063_Salmo_salar|EP00063_Salmo_salar_P035447	Mab-21_C	PF20266.1	97	1.4e-24	86.2	1.1	216	316	Mab-21 protein HhH/H2TH-like domain
EP00063_Salmo_salar|EP00063_Salmo_salar_P045740	Mab-21	PF03281.17	201	3.1e-34	119	0	91	271	Mab-21 protein nucleotidyltransferase domain
EP00063_Salmo_salar|EP00063_Salmo_salar_P045740	Mab-21_C	PF20266.1	97	7.7e-23	80.7	1.7	280	376	Mab-21 protein HhH/H2TH-like domain
EP00063_Salmo_salar|EP00063_Salmo_salar_P073278	Mab-21_C	PF20266.1	97	1.3e-08	35	0	364	451	Mab-21 protein HhH/H2TH-like domain
EP00063_Salmo_salar|EP00063_Salmo_salar_P073278	Mab-21	PF03281.17	201	1.7e-05	25.1	0	193	352	Mab-21 protein nucleotidyltransferase domain
EP00063_Salmo_salar|EP00063_Salmo_salar_P075602	Mab-21	PF03281.17	201	6.6e-43	147.3	0	63	242	Mab-21 protein nucleotidyltransferase domain
EP00063_Salmo_salar|EP00063_Salmo_salar_P075602	Mab-21_C	PF20266.1	97	9.2e-30	102.9	0.1	246	343	Mab-21 protein HhH/H2TH-like domain
EP00063_Salmo_salar|EP00063_Salmo_salar_P083128	Mab-21_C	PF20266.1	97	0.00093	19.5	0	456	534	Mab-21 protein HhH/H2TH-like domain
EP00063_Salmo_salar|EP00063_Salmo_salar_P083128	Mab-21	PF03281.17	201	0.0013	19	0	327	440	Mab-21 protein nucleotidyltransferase domain
EP00063_Salmo_salar|EP00063_Salmo_salar_P083128	DUF4746	PF15928.8	300	1.7	8.1	6.3	180	261	Domain of unknown function (DUF4746)
EP00063_Salmo_salar|EP00063_Salmo_salar_P084172	Mab-21	PF03281.17	201	1.1e-31	110.7	0.3	150	332	Mab-21 protein nucleotidyltransferase domain
EP00063_Salmo_salar|EP00063_Salmo_salar_P084172	Mab-21_C	PF20266.1	97	4.6e-24	84.6	1.1	348	448	Mab-21 protein HhH/H2TH-like domain
EP00063_Salmo_salar|EP00063_Salmo_salar_P084172	Bac_small_YrzI	PF09501.13	45	0.34	11.2	8.7	107	134	Probable sporulation protein (Bac_small_yrzI)
EP00063_Salmo_salar|EP00063_Salmo_salar_P085046	Mab-21_C	PF20266.1	97	1e-08	35.4	0	364	451	Mab-21 protein HhH/H2TH-like domain
EP00063_Salmo_salar|EP00063_Salmo_salar_P085046	Mab-21	PF03281.17	201	8.3e-06	26.2	0	193	352	Mab-21 protein nucleotidyltransferase domain
EP00064_Thunnus_orientalis|EP00064_Thunnus_orientalis_P000007	Mab-21	PF03281.17	201	2.1e-43	148.9	0	63	243	Mab-21 protein nucleotidyltransferase domain
EP00064_Thunnus_orientalis|EP00064_Thunnus_orientalis_P000007	Mab-21_C	PF20266.1	97	3.6e-28	97.7	0.1	246	343	Mab-21 protein HhH/H2TH-like domain
EP00064_Thunnus_orientalis|EP00064_Thunnus_orientalis_P000708	Mab-21_C	PF20266.1	97	1.5e-05	25.2	1.4	392	462	Mab-21 protein HhH/H2TH-like domain
EP00064_Thunnus_orientalis|EP00064_Thunnus_orientalis_P003119	Mab-21_C	PF20266.1	97	4.4e-23	81.4	3.4	353	450	Mab-21 protein HhH/H2TH-like domain
EP00064_Thunnus_orientalis|EP00064_Thunnus_orientalis_P003119	Mab-21	PF03281.17	201	1.5e-07	31.9	0	274	351	Mab-21 protein nucleotidyltransferase domain
EP00064_Thunnus_orientalis|EP00064_Thunnus_orientalis_P003119	AT_hook	PF02178.22	13	0.65	10.2	5.1	3	12	AT hook motif
EP00064_Thunnus_orientalis|EP00064_Thunnus_orientalis_P005889	Complex1_LYR	PF05347.18	59	1.6e-09	37.8	3.2	8	63	Comple x1 protein (LYR family)
EP00064_Thunnus_orientalis|EP00064_Thunnus_orientalis_P005889	Mab-21_C	PF20266.1	97	2.1e-08	34.4	0	439	526	Mab-21 protein HhH/H2TH-like domain
EP00064_Thunnus_orientalis|EP00064_Thunnus_orientalis_P005889	Mab-21	PF03281.17	201	0.0001	22.6	0	268	427	Mab-21 protein nucleotidyltransferase domain
EP00064_Thunnus_orientalis|EP00064_Thunnus_orientalis_P005889	Complex1_LYR_2	PF13233.9	82	0.00011	22.9	0.1	9	50	Complex1_LYR-like
EP00064_Thunnus_orientalis|EP00064_Thunnus_orientalis_P005889	Complex1_LYR_1	PF13232.9	97	0.38	11.5	2.4	9	49	Complex1_LYR-like
EP00064_Thunnus_orientalis|EP00064_Thunnus_orientalis_P006390	Mab-21_C	PF20266.1	97	0.0019	18.5	2.2	477	540	Mab-21 protein HhH/H2TH-like domain
EP00064_Thunnus_orientalis|EP00064_Thunnus_orientalis_P006390	DNA_ligase_OB	PF03120.19	79	0.22	11.6	0	561	605	NAD-dependent DNA ligase OB-fold domain
EP00064_Thunnus_orientalis|EP00064_Thunnus_orientalis_P011857	Mab-21_C	PF20266.1	97	8.7e-12	45.2	0	330	407	Mab-21 protein HhH/H2TH-like domain
EP00064_Thunnus_orientalis|EP00064_Thunnus_orientalis_P011857	Mab-21	PF03281.17	201	1.3e-10	41.9	0	178	301	Mab-21 protein nucleotidyltransferase domain
EP00064_Thunnus_orientalis|EP00064_Thunnus_orientalis_P013146	Mab-21	PF03281.17	201	9.5e-44	150	0	62	242	Mab-21 protein nucleotidyltransferase domain
EP00064_Thunnus_orientalis|EP00064_Thunnus_orientalis_P013146	Mab-21_C	PF20266.1	97	1.3e-29	102.4	0.1	246	343	Mab-21 protein HhH/H2TH-like domain
EP00064_Thunnus_orientalis|EP00064_Thunnus_orientalis_P013485	Mab-21	PF03281.17	201	8.5e-34	117.5	0	120	309	Mab-21 protein nucleotidyltransferase domain
EP00064_Thunnus_orientalis|EP00064_Thunnus_orientalis_P013485	Mab-21_C	PF20266.1	97	5.8e-20	71.4	0.3	327	429	Mab-21 protein HhH/H2TH-like domain
EP00064_Thunnus_orientalis|EP00064_Thunnus_orientalis_P021379	Mab-21_C	PF20266.1	97	8.9e-14	51.6	0.2	342	418	Mab-21 protein HhH/H2TH-like domain
EP00064_Thunnus_orientalis|EP00064_Thunnus_orientalis_P021379	Mab-21	PF03281.17	201	2.3e-09	37.8	0	154	316	Mab-21 protein nucleotidyltransferase domain
EP00064_Thunnus_orientalis|EP00064_Thunnus_orientalis_P023667	Mab-21_C	PF20266.1	97	3.1e-12	46.7	0	297	383	Mab-21 protein HhH/H2TH-like domain
EP00065_Mola_mola|EP00065_Mola_mola_P002281	Mab-21_C	PF20266.1	97	2.2e-07	31.1	0	347	434	Mab-21 protein HhH/H2TH-like domain
EP00065_Mola_mola|EP00065_Mola_mola_P002281	Mab-21	PF03281.17	201	5.3e-05	23.5	0	176	335	Mab-21 protein nucleotidyltransferase domain
EP00065_Mola_mola|EP00065_Mola_mola_P009975	Mab-21_C	PF20266.1	97	0.023	15	2	379	430	Mab-21 protein HhH/H2TH-like domain
EP00065_Mola_mola|EP00065_Mola_mola_P013307	Mab-21_C	PF20266.1	97	2.3e-06	27.8	2.5	369	438	Mab-21 protein HhH/H2TH-like domain
EP00065_Mola_mola|EP00065_Mola_mola_P013307	FliD_C	PF07195.15	240	0.1	12.2	0.4	23	68	Flagellar hook-associated protein 2 C-terminus
EP00065_Mola_mola|EP00065_Mola_mola_P013307	Cep57_MT_bd	PF06657.16	77	0.16	12.5	4.4	36	74	Centrosome microtubule-binding domain of Cep57
EP00065_Mola_mola|EP00065_Mola_mola_P018765	Mab-21_C	PF20266.1	97	1.1e-11	44.9	0	348	425	Mab-21 protein HhH/H2TH-like domain
EP00065_Mola_mola|EP00065_Mola_mola_P018765	Mab-21	PF03281.17	201	5.4e-11	43.1	0	185	319	Mab-21 protein nucleotidyltransferase domain
EP00065_Mola_mola|EP00065_Mola_mola_P026839	Mab-21_C	PF20266.1	97	5.3e-14	52.3	0	359	446	Mab-21 protein HhH/H2TH-like domain
EP00065_Mola_mola|EP00065_Mola_mola_P026839	Corazonin	PF17308.5	134	0.19	12.2	1.1	397	445	Pro-corazonin
EP00066_Takifugu_rubripes|EP00066_Takifugu_rubripes_P002237	Mab-21_C	PF20266.1	97	7.3e-09	35.9	1	391	461	Mab-21 protein HhH/H2TH-like domain
EP00066_Takifugu_rubripes|EP00066_Takifugu_rubripes_P002237	DUF5595	PF18077.4	73	8.2	6.7	7.4	30	58	Domain of unknown function (DUF5595)
EP00066_Takifugu_rubripes|EP00066_Takifugu_rubripes_P002489	Mab-21_C	PF20266.1	97	1.6e-09	38	0	367	454	Mab-21 protein HhH/H2TH-like domain
EP00066_Takifugu_rubripes|EP00066_Takifugu_rubripes_P002489	Mab-21	PF03281.17	201	0.00014	22.2	0	196	355	Mab-21 protein nucleotidyltransferase domain
EP00066_Takifugu_rubripes|EP00066_Takifugu_rubripes_P002489	NepR	PF18557.4	35	0.16	11.8	0.1	407	423	Anti-sigma factor NepR
EP00066_Takifugu_rubripes|EP00066_Takifugu_rubripes_P004920	Mab-21	PF03281.17	201	2.2e-43	148.9	0	63	243	Mab-21 protein nucleotidyltransferase domain
EP00066_Takifugu_rubripes|EP00066_Takifugu_rubripes_P004920	Mab-21_C	PF20266.1	97	1.2e-28	99.2	0.1	246	343	Mab-21 protein HhH/H2TH-like domain
EP00066_Takifugu_rubripes|EP00066_Takifugu_rubripes_P007115	Mab-21_C	PF20266.1	97	3.6e-11	43.3	0	363	450	Mab-21 protein HhH/H2TH-like domain
EP00066_Takifugu_rubripes|EP00066_Takifugu_rubripes_P021994	Mab-21	PF03281.17	201	7.5e-44	150.4	0	62	242	Mab-21 protein nucleotidyltransferase domain
EP00066_Takifugu_rubripes|EP00066_Takifugu_rubripes_P021994	Mab-21_C	PF20266.1	97	9.5e-30	102.8	0.1	246	343	Mab-21 protein HhH/H2TH-like domain
EP00066_Takifugu_rubripes|EP00066_Takifugu_rubripes_P027767	Mab-21_C	PF20266.1	97	2.5e-11	43.8	0	350	426	Mab-21 protein HhH/H2TH-like domain
EP00066_Takifugu_rubripes|EP00066_Takifugu_rubripes_P027767	Mab-21	PF03281.17	201	1.6e-09	38.3	0	198	320	Mab-21 protein nucleotidyltransferase domain
EP00066_Takifugu_rubripes|EP00066_Takifugu_rubripes_P029198	Mab-21_C	PF20266.1	97	1.4e-13	51	0.1	335	410	Mab-21 protein HhH/H2TH-like domain
EP00066_Takifugu_rubripes|EP00066_Takifugu_rubripes_P029198	Mab-21	PF03281.17	201	3.1e-09	37.3	0	146	308	Mab-21 protein nucleotidyltransferase domain
EP00067_Danio_rerio|EP00067_Danio_rerio_P002614	Mab-21_C	PF20266.1	97	1.8e-08	34.6	3.2	390	462	Mab-21 protein HhH/H2TH-like domain
EP00067_Danio_rerio|EP00067_Danio_rerio_P002614	Mab-21	PF03281.17	201	0.00025	21.3	0	272	380	Mab-21 protein nucleotidyltransferase domain
EP00067_Danio_rerio|EP00067_Danio_rerio_P002614	DUF5595	PF18077.4	73	7.7	6.8	7.5	32	58	Domain of unknown function (DUF5595)
EP00067_Danio_rerio|EP00067_Danio_rerio_P004829	Mab-21_C	PF20266.1	97	5e-16	58.8	0	365	451	Mab-21 protein HhH/H2TH-like domain
EP00067_Danio_rerio|EP00067_Danio_rerio_P006774	Mab-21	PF03281.17	201	2.3e-44	152.1	0.3	82	273	Mab-21 protein nucleotidyltransferase domain
EP00067_Danio_rerio|EP00067_Danio_rerio_P006774	Mab-21_C	PF20266.1	97	8.8e-26	90.1	3.6	280	376	Mab-21 protein HhH/H2TH-like domain
EP00067_Danio_rerio|EP00067_Danio_rerio_P010521	Mab-21_C	PF20266.1	97	7.4e-12	45.5	0	354	431	Mab-21 protein HhH/H2TH-like domain
EP00067_Danio_rerio|EP00067_Danio_rerio_P010521	Mab-21	PF03281.17	201	1.2e-09	38.7	0	199	325	Mab-21 protein nucleotidyltransferase domain
EP00067_Danio_rerio|EP00067_Danio_rerio_P011953	Mab-21	PF03281.17	201	2.1e-43	148.9	0	63	243	Mab-21 protein nucleotidyltransferase domain
EP00067_Danio_rerio|EP00067_Danio_rerio_P011953	Mab-21_C	PF20266.1	97	3e-28	98	0.2	246	343	Mab-21 protein HhH/H2TH-like domain
EP00067_Danio_rerio|EP00067_Danio_rerio_P011954	Mab-21	PF03281.17	201	1.1e-42	146.6	0	62	242	Mab-21 protein nucleotidyltransferase domain
EP00067_Danio_rerio|EP00067_Danio_rerio_P011954	Mab-21_C	PF20266.1	97	1.5e-29	102.2	0.2	246	343	Mab-21 protein HhH/H2TH-like domain
EP00067_Danio_rerio|EP00067_Danio_rerio_P015530	Mab-21_C	PF20266.1	97	0.0002	21.6	1.4	517	582	Mab-21 protein HhH/H2TH-like domain
EP00067_Danio_rerio|EP00067_Danio_rerio_P015530	Mab-21	PF03281.17	201	0.0026	18	0.2	395	468	Mab-21 protein nucleotidyltransferase domain
EP00067_Danio_rerio|EP00067_Danio_rerio_P017931	Mab-21	PF03281.17	201	1.2e-34	120.3	0.4	79	264	Mab-21 protein nucleotidyltransferase domain
EP00067_Danio_rerio|EP00067_Danio_rerio_P017931	Mab-21_C	PF20266.1	97	4e-20	72	0.6	281	367	Mab-21 protein HhH/H2TH-like domain
EP00067_Danio_rerio|EP00067_Danio_rerio_P024422	Mab-21_C	PF20266.1	97	9e-08	32.4	0	363	450	Mab-21 protein HhH/H2TH-like domain
EP00067_Danio_rerio|EP00067_Danio_rerio_P024422	Mab-21	PF03281.17	201	5e-05	23.6	0	192	353	Mab-21 protein nucleotidyltransferase domain
EP00067_Danio_rerio|EP00067_Danio_rerio_P051419	Mab-21_C	PF20266.1	97	5e-14	52.4	0.4	332	405	Mab-21 protein HhH/H2TH-like domain
EP00067_Danio_rerio|EP00067_Danio_rerio_P051419	Mab-21	PF03281.17	201	9.1e-09	35.8	0	164	306	Mab-21 protein nucleotidyltransferase domain
EP00067_Danio_rerio|EP00067_Danio_rerio_P051449	Mab-21	PF03281.17	201	3.6e-41	141.6	0.4	276	462	Mab-21 protein nucleotidyltransferase domain
EP00067_Danio_rerio|EP00067_Danio_rerio_P051449	Mab-21_C	PF20266.1	97	2.4e-26	91.9	5.2	479	581	Mab-21 protein HhH/H2TH-like domain
EP00067_Danio_rerio|EP00067_Danio_rerio_P051449	RAMP	PF04901.16	110	0.14	12.3	2.1	525	566	Receptor activity modifying family
EP00067_Danio_rerio|EP00067_Danio_rerio_P052069	Mab-21_C	PF20266.1	97	3e-12	46.7	0.1	341	417	Mab-21 protein HhH/H2TH-like domain
EP00067_Danio_rerio|EP00067_Danio_rerio_P052069	Mab-21	PF03281.17	201	8.8e-09	35.9	0	159	315	Mab-21 protein nucleotidyltransferase domain
EP00068_Latimeria_chalumnae|EP00068_Latimeria_chalumnae_P004510	Mab-21_C	PF20266.1	97	8.2e-14	51.7	0.3	333	409	Mab-21 protein HhH/H2TH-like domain
EP00068_Latimeria_chalumnae|EP00068_Latimeria_chalumnae_P004510	Mab-21	PF03281.17	201	4.5e-10	40.1	0	168	307	Mab-21 protein nucleotidyltransferase domain
EP00068_Latimeria_chalumnae|EP00068_Latimeria_chalumnae_P004510	PIN_11	PF18479.4	118	0.15	12.3	0.1	62	101	PIN like domain
EP00068_Latimeria_chalumnae|EP00068_Latimeria_chalumnae_P006766	Mab-21_C	PF20266.1	97	1e-08	35.4	0.8	401	470	Mab-21 protein HhH/H2TH-like domain
EP00068_Latimeria_chalumnae|EP00068_Latimeria_chalumnae_P006766	Mab-21	PF03281.17	201	0.0036	17.6	0.2	273	387	Mab-21 protein nucleotidyltransferase domain
EP00068_Latimeria_chalumnae|EP00068_Latimeria_chalumnae_P006766	SMC_N	PF02463.22	220	0.23	11	0	251	301	RecF/RecN/SMC N terminal domain
EP00068_Latimeria_chalumnae|EP00068_Latimeria_chalumnae_P007151	Mab-21	PF03281.17	201	1.2e-43	149.7	0	62	242	Mab-21 protein nucleotidyltransferase domain
EP00068_Latimeria_chalumnae|EP00068_Latimeria_chalumnae_P007151	Mab-21_C	PF20266.1	97	7.7e-29	99.9	0.1	246	343	Mab-21 protein HhH/H2TH-like domain
EP00068_Latimeria_chalumnae|EP00068_Latimeria_chalumnae_P007854	Mab-21_C	PF20266.1	97	1.7e-14	53.9	0.3	355	441	Mab-21 protein HhH/H2TH-like domain
EP00068_Latimeria_chalumnae|EP00068_Latimeria_chalumnae_P007854	RS4NT	PF08071.15	37	0.085	13.1	0	221	240	RS4NT (NUC023) domain
EP00068_Latimeria_chalumnae|EP00068_Latimeria_chalumnae_P009660	Mab-21	PF03281.17	201	1.8e-43	149.1	0	62	242	Mab-21 protein nucleotidyltransferase domain
EP00068_Latimeria_chalumnae|EP00068_Latimeria_chalumnae_P009660	Mab-21_C	PF20266.1	97	2e-28	98.6	0.1	246	343	Mab-21 protein HhH/H2TH-like domain
EP00068_Latimeria_chalumnae|EP00068_Latimeria_chalumnae_P010802	Mab-21	PF03281.17	201	1.9e-44	152.3	0.6	82	273	Mab-21 protein nucleotidyltransferase domain
EP00068_Latimeria_chalumnae|EP00068_Latimeria_chalumnae_P010802	Mab-21_C	PF20266.1	97	2.8e-26	91.7	3.7	280	375	Mab-21 protein HhH/H2TH-like domain
EP00068_Latimeria_chalumnae|EP00068_Latimeria_chalumnae_P010802	DUF3375	PF11855.11	475	0.015	14.4	0.2	5	56	Protein of unknown function (DUF3375)
EP00068_Latimeria_chalumnae|EP00068_Latimeria_chalumnae_P013203	Mab-21_C	PF20266.1	97	3.9e-15	56	0.1	322	399	Mab-21 protein HhH/H2TH-like domain
EP00068_Latimeria_chalumnae|EP00068_Latimeria_chalumnae_P013203	Mab-21	PF03281.17	201	4.8e-13	49.8	0	161	297	Mab-21 protein nucleotidyltransferase domain
EP00068_Latimeria_chalumnae|EP00068_Latimeria_chalumnae_P013981	Mab-21_C	PF20266.1	97	6e-08	32.9	0	442	530	Mab-21 protein HhH/H2TH-like domain
EP00068_Latimeria_chalumnae|EP00068_Latimeria_chalumnae_P013981	Mab-21	PF03281.17	201	0.005	17.1	0	274	430	Mab-21 protein nucleotidyltransferase domain
EP00068_Latimeria_chalumnae|EP00068_Latimeria_chalumnae_P014532	Mab-21_C	PF20266.1	97	1.4e-08	34.9	0.4	342	425	Mab-21 protein HhH/H2TH-like domain
EP00068_Latimeria_chalumnae|EP00068_Latimeria_chalumnae_P017254	OAS1_C	PF10421.12	189	1e-33	116.7	2.9	119	285	2'-5'-oligoadenylate synthetase 1, domain 2, C-terminus
EP00068_Latimeria_chalumnae|EP00068_Latimeria_chalumnae_P017254	zf-C2H2_4	PF13894.9	24	0.00056	20.7	16.2	7	30	C2H2-type zinc finger
EP00068_Latimeria_chalumnae|EP00068_Latimeria_chalumnae_P017254	Ribosomal_S27	PF01599.22	44	0.041	13.9	4.4	24	41	Ribosomal protein S27a
EP00068_Latimeria_chalumnae|EP00068_Latimeria_chalumnae_P017254	zf-C2H2_11	PF16622.8	29	0.043	13.7	0.1	6	26	zinc-finger C2H2-type
EP00068_Latimeria_chalumnae|EP00068_Latimeria_chalumnae_P017254	zf-C2H2	PF00096.29	23	0.37	11.5	0.2	7	30	Zinc finger, C2H2 type
EP00068_Latimeria_chalumnae|EP00068_Latimeria_chalumnae_P017254	zf_UBZ	PF18439.4	32	0.48	10.2	14.7	6	25	Ubiquitin-Binding Zinc Finger
EP00068_Latimeria_chalumnae|EP00068_Latimeria_chalumnae_P017254	Zn-ribbon_8	PF09723.13	40	1	9.7	11.1	6	45	Zinc ribbon domain
EP00068_Latimeria_chalumnae|EP00068_Latimeria_chalumnae_P017254	DUF629	PF04780.15	466	1.5	7.5	9.7	6	34	Protein of unknown function (DUF629)
EP00068_Latimeria_chalumnae|EP00068_Latimeria_chalumnae_P017254	RIG-I_C-RD	PF11648.11	117	1.8	8.9	11.3	33	97	C-terminal domain of RIG-I
EP00068_Latimeria_chalumnae|EP00068_Latimeria_chalumnae_P017254	FYVE	PF01363.24	69	3.5	8	18	6	49	FYVE zinc finger
EP00068_Latimeria_chalumnae|EP00068_Latimeria_chalumnae_P017458	Mab-21_C	PF20266.1	97	1.1e-07	32.1	0.5	404	477	Mab-21 protein HhH/H2TH-like domain
EP00068_Latimeria_chalumnae|EP00068_Latimeria_chalumnae_P017458	Mab-21	PF03281.17	201	4.7e-06	27	0	284	355	Mab-21 protein nucleotidyltransferase domain
EP00068_Latimeria_chalumnae|EP00068_Latimeria_chalumnae_P018225	Mab-21	PF03281.17	201	3e-37	128.8	1.9	188	369	Mab-21 protein nucleotidyltransferase domain
EP00068_Latimeria_chalumnae|EP00068_Latimeria_chalumnae_P018225	Mab-21_C	PF20266.1	97	3.6e-23	81.7	5.1	386	484	Mab-21 protein HhH/H2TH-like domain
EP00068_Latimeria_chalumnae|EP00068_Latimeria_chalumnae_P018225	MutL_C	PF08676.14	146	0.057	13.3	0.5	124	171	MutL C terminal dimerisation domain
EP00068_Latimeria_chalumnae|EP00068_Latimeria_chalumnae_P018225	RIX1	PF08167.15	193	0.061	13.2	1.5	374	429	rRNA processing/ribosome biogenesis
EP00068_Latimeria_chalumnae|EP00068_Latimeria_chalumnae_P018225	SesA	PF17107.8	122	0.098	13	1.9	118	187	N-terminal domain on NACHT_NTPase and P-loop NTPases
EP00068_Latimeria_chalumnae|EP00068_Latimeria_chalumnae_P018225	MRP-S27	PF10037.12	393	0.16	11	2.7	127	176	Mitochondrial 28S ribosomal protein S27
EP00068_Latimeria_chalumnae|EP00068_Latimeria_chalumnae_P018225	RasGAP_C	PF03836.18	136	0.31	11.3	5.2	128	178	RasGAP C-terminus
EP00068_Latimeria_chalumnae|EP00068_Latimeria_chalumnae_P022005	OAS1_C	PF10421.12	189	3.3e-152	503.1	0.8	166	327	2'-5'-oligoadenylate synthetase 1, domain 2, C-terminus
EP00068_Latimeria_chalumnae|EP00068_Latimeria_chalumnae_P022005	OAS1_C	PF10421.12	189	3.3e-152	503.1	0.8	681	856	2'-5'-oligoadenylate synthetase 1, domain 2, C-terminus
EP00068_Latimeria_chalumnae|EP00068_Latimeria_chalumnae_P022005	ubiquitin	PF00240.26	72	1.7e-34	117.5	3.3	343	415	Ubiquitin family
EP00068_Latimeria_chalumnae|EP00068_Latimeria_chalumnae_P022005	ubiquitin	PF00240.26	72	1.7e-34	117.5	3.3	419	490	Ubiquitin family
EP00068_Latimeria_chalumnae|EP00068_Latimeria_chalumnae_P022005	NTP_transf_2	PF01909.26	94	3e-16	59.6	0	37	98	Nucleotidyltransferase domain
EP00068_Latimeria_chalumnae|EP00068_Latimeria_chalumnae_P022005	NTP_transf_2	PF01909.26	94	3e-16	59.6	0	568	622	Nucleotidyltransferase domain
EP00068_Latimeria_chalumnae|EP00068_Latimeria_chalumnae_P022005	Rad60-SLD	PF11976.11	72	9.9e-12	44.6	2.8	341	414	Ubiquitin-2 like Rad60 SUMO-like
EP00068_Latimeria_chalumnae|EP00068_Latimeria_chalumnae_P022005	Rad60-SLD	PF11976.11	72	9.9e-12	44.6	2.8	417	483	Ubiquitin-2 like Rad60 SUMO-like
EP00068_Latimeria_chalumnae|EP00068_Latimeria_chalumnae_P022005	SMODS	PF18144.4	164	8.2e-07	29.5	0.1	9	78	Second Messenger Oligonucleotide or Dinucleotide Synthetase domain
EP00068_Latimeria_chalumnae|EP00068_Latimeria_chalumnae_P022005	SMODS	PF18144.4	164	8.2e-07	29.5	0.1	549	672	Second Messenger Oligonucleotide or Dinucleotide Synthetase domain
EP00068_Latimeria_chalumnae|EP00068_Latimeria_chalumnae_P022005	TBK1_ULD	PF18396.4	88	9e-05	22.4	1	428	466	TANK binding kinase 1 ubiquitin-like domain
EP00068_Latimeria_chalumnae|EP00068_Latimeria_chalumnae_P022005	Ubiquitin_2	PF14560.9	87	9.9e-05	22.9	0.9	339	412	Ubiquitin-like domain
EP00068_Latimeria_chalumnae|EP00068_Latimeria_chalumnae_P022005	DZF	PF07528.17	248	0.047	13.5	0	582	668	DZF domain
EP00068_Latimeria_chalumnae|EP00068_Latimeria_chalumnae_P022353	Mab-21	PF03281.17	201	8e-34	117.6	0.3	106	301	Mab-21 protein nucleotidyltransferase domain
EP00068_Latimeria_chalumnae|EP00068_Latimeria_chalumnae_P022353	Mab-21_C	PF20266.1	97	7.5e-22	77.5	9.7	318	420	Mab-21 protein HhH/H2TH-like domain
EP00068_Latimeria_chalumnae|EP00068_Latimeria_chalumnae_P022353	DUF2115	PF09888.12	163	0.0093	16.6	0.9	27	94	Uncharacterized protein conserved in archaea (DUF2115)
EP00068_Latimeria_chalumnae|EP00068_Latimeria_chalumnae_P022353	Flexi_CP	PF00286.23	138	0.094	12.8	0	326	369	Viral coat protein
EP00068_Latimeria_chalumnae|EP00068_Latimeria_chalumnae_P033529	OAS1_C	PF10421.12	189	1e-33	116.7	2.9	119	285	2'-5'-oligoadenylate synthetase 1, domain 2, C-terminus
EP00068_Latimeria_chalumnae|EP00068_Latimeria_chalumnae_P033529	zf-C2H2_4	PF13894.9	24	0.00056	20.7	16.2	7	30	C2H2-type zinc finger
EP00068_Latimeria_chalumnae|EP00068_Latimeria_chalumnae_P033529	Ribosomal_S27	PF01599.22	44	0.041	13.9	4.4	24	41	Ribosomal protein S27a
EP00068_Latimeria_chalumnae|EP00068_Latimeria_chalumnae_P033529	zf-C2H2_11	PF16622.8	29	0.043	13.7	0.1	6	26	zinc-finger C2H2-type
EP00068_Latimeria_chalumnae|EP00068_Latimeria_chalumnae_P033529	zf-C2H2	PF00096.29	23	0.37	11.5	0.2	7	30	Zinc finger, C2H2 type
EP00068_Latimeria_chalumnae|EP00068_Latimeria_chalumnae_P033529	zf_UBZ	PF18439.4	32	0.48	10.2	14.7	6	25	Ubiquitin-Binding Zinc Finger
EP00068_Latimeria_chalumnae|EP00068_Latimeria_chalumnae_P033529	Zn-ribbon_8	PF09723.13	40	1	9.7	11.1	6	45	Zinc ribbon domain
EP00068_Latimeria_chalumnae|EP00068_Latimeria_chalumnae_P033529	DUF629	PF04780.15	466	1.5	7.5	9.7	6	34	Protein of unknown function (DUF629)
EP00068_Latimeria_chalumnae|EP00068_Latimeria_chalumnae_P033529	RIG-I_C-RD	PF11648.11	117	1.8	8.9	11.3	33	97	C-terminal domain of RIG-I
EP00068_Latimeria_chalumnae|EP00068_Latimeria_chalumnae_P033529	FYVE	PF01363.24	69	3.5	8	18	6	49	FYVE zinc finger
EP00068_Latimeria_chalumnae|EP00068_Latimeria_chalumnae_P033530	OAS1_C	PF10421.12	189	6e-34	117.4	0.8	117	283	2'-5'-oligoadenylate synthetase 1, domain 2, C-terminus
EP00068_Latimeria_chalumnae|EP00068_Latimeria_chalumnae_P033531	OAS1_C	PF10421.12	189	9.6e-34	116.7	0.8	105	271	2'-5'-oligoadenylate synthetase 1, domain 2, C-terminus
EP00069_Balaena_mysticetus|EP00069_Balaena_mysticetus_P004023	Mab-21_C	PF20266.1	97	6.7e-06	26.4	0	317	373	Mab-21 protein HhH/H2TH-like domain
EP00069_Balaena_mysticetus|EP00069_Balaena_mysticetus_P004086	Mab-21_C	PF20266.1	97	8.6e-14	51.7	0.3	316	392	Mab-21 protein HhH/H2TH-like domain
EP00069_Balaena_mysticetus|EP00069_Balaena_mysticetus_P004086	Mab-21	PF03281.17	201	5.4e-11	43.1	0	153	290	Mab-21 protein nucleotidyltransferase domain
EP00069_Balaena_mysticetus|EP00069_Balaena_mysticetus_P004086	PIN_11	PF18479.4	118	0.081	13.2	0.1	57	84	PIN like domain
EP00069_Balaena_mysticetus|EP00069_Balaena_mysticetus_P006961	Mab-21_C	PF20266.1	97	4.5e-10	39.7	0	343	430	Mab-21 protein HhH/H2TH-like domain
EP00069_Balaena_mysticetus|EP00069_Balaena_mysticetus_P006961	Mab-21	PF03281.17	201	0.018	15.3	0	175	304	Mab-21 protein nucleotidyltransferase domain
EP00069_Balaena_mysticetus|EP00069_Balaena_mysticetus_P007613	Mab-21_C	PF20266.1	97	1.3e-09	38.3	0.4	430	485	Mab-21 protein HhH/H2TH-like domain
EP00069_Balaena_mysticetus|EP00069_Balaena_mysticetus_P007613	DivIC	PF04977.18	80	0.079	12.9	3.3	15	72	Septum formation initiator
EP00069_Balaena_mysticetus|EP00069_Balaena_mysticetus_P007613	DUF612	PF04747.15	504	0.21	10.8	3.1	34	82	Protein of unknown function, DUF612
EP00069_Balaena_mysticetus|EP00069_Balaena_mysticetus_P007613	CemA	PF03040.17	229	0.39	10.7	1	30	106	CemA family
EP00069_Balaena_mysticetus|EP00069_Balaena_mysticetus_P007613	AP1AR	PF15745.8	275	0.57	9.9	8.1	28	84	AP-1 complex-associated regulatory protein
EP00069_Balaena_mysticetus|EP00069_Balaena_mysticetus_P007897	OAS1_C	PF10421.12	189	4.1e-78	261.4	0.6	167	348	2'-5'-oligoadenylate synthetase 1, domain 2, C-terminus
EP00069_Balaena_mysticetus|EP00069_Balaena_mysticetus_P007897	ubiquitin	PF00240.26	72	2.4e-21	75.4	0.2	5	41	Ubiquitin family
EP00069_Balaena_mysticetus|EP00069_Balaena_mysticetus_P007897	ubiquitin	PF00240.26	72	2.4e-21	75.4	0.2	357	424	Ubiquitin family
EP00069_Balaena_mysticetus|EP00069_Balaena_mysticetus_P007897	ubiquitin	PF00240.26	72	2.4e-21	75.4	0.2	435	501	Ubiquitin family
EP00069_Balaena_mysticetus|EP00069_Balaena_mysticetus_P007897	Rad60-SLD	PF11976.11	72	0.00031	20.6	0	433	499	Ubiquitin-2 like Rad60 SUMO-like
EP00069_Balaena_mysticetus|EP00069_Balaena_mysticetus_P007897	NTP_transf_2	PF01909.26	94	0.11	13	0	63	98	Nucleotidyltransferase domain
EP00069_Balaena_mysticetus|EP00069_Balaena_mysticetus_P009672	Mab-21_C	PF20266.1	97	9.6e-08	32.3	0	369	449	Mab-21 protein HhH/H2TH-like domain
EP00069_Balaena_mysticetus|EP00069_Balaena_mysticetus_P009672	Mab-21	PF03281.17	201	0.061	13.5	0	163	313	Mab-21 protein nucleotidyltransferase domain
EP00069_Balaena_mysticetus|EP00069_Balaena_mysticetus_P010414	Mab-21_C	PF20266.1	97	6.1e-07	29.7	0.1	411	486	Mab-21 protein HhH/H2TH-like domain
EP00069_Balaena_mysticetus|EP00069_Balaena_mysticetus_P010414	Toxin_9	PF02819.18	44	1.6	9.2	4.8	250	274	Spider toxin
EP00069_Balaena_mysticetus|EP00069_Balaena_mysticetus_P017515	Mab-21	PF03281.17	201	4.2e-47	161	0.1	161	350	Mab-21 protein nucleotidyltransferase domain
EP00069_Balaena_mysticetus|EP00069_Balaena_mysticetus_P017515	Mab-21_C	PF20266.1	97	4.3e-26	91.1	1.1	358	453	Mab-21 protein HhH/H2TH-like domain
EP00069_Balaena_mysticetus|EP00069_Balaena_mysticetus_P017515	Kindlin_2_N	PF18124.4	89	0.017	15.4	0	274	315	Kindlin-2 N-terminal domain
EP00069_Balaena_mysticetus|EP00069_Balaena_mysticetus_P021063	Mab-21	PF03281.17	201	1.4e-42	146.2	0	62	241	Mab-21 protein nucleotidyltransferase domain
EP00069_Balaena_mysticetus|EP00069_Balaena_mysticetus_P021063	Mab-21_C	PF20266.1	97	2e-28	98.6	0.1	246	343	Mab-21 protein HhH/H2TH-like domain
EP00069_Balaena_mysticetus|EP00069_Balaena_mysticetus_P021206	DZF	PF07528.17	248	2.2e-93	312.6	0	104	337	DZF domain
EP00069_Balaena_mysticetus|EP00069_Balaena_mysticetus_P021206	SMODS	PF18144.4	164	0.0063	16.8	0	55	126	Second Messenger Oligonucleotide or Dinucleotide Synthetase domain
EP00069_Balaena_mysticetus|EP00069_Balaena_mysticetus_P021308	OAS1_C	PF10421.12	189	1.6e-177	585.6	14.5	217	357	2'-5'-oligoadenylate synthetase 1, domain 2, C-terminus
EP00069_Balaena_mysticetus|EP00069_Balaena_mysticetus_P021308	OAS1_C	PF10421.12	189	1.6e-177	585.6	14.5	520	691	2'-5'-oligoadenylate synthetase 1, domain 2, C-terminus
EP00069_Balaena_mysticetus|EP00069_Balaena_mysticetus_P021308	OAS1_C	PF10421.12	189	1.6e-177	585.6	14.5	850	907	2'-5'-oligoadenylate synthetase 1, domain 2, C-terminus
EP00069_Balaena_mysticetus|EP00069_Balaena_mysticetus_P021308	OAS1_C	PF10421.12	189	1.6e-177	585.6	14.5	989	1072	2'-5'-oligoadenylate synthetase 1, domain 2, C-terminus
EP00069_Balaena_mysticetus|EP00069_Balaena_mysticetus_P021308	NTP_transf_2	PF01909.26	94	3.1e-22	78.8	0.4	38	112	Nucleotidyltransferase domain
EP00069_Balaena_mysticetus|EP00069_Balaena_mysticetus_P021308	NTP_transf_2	PF01909.26	94	3.1e-22	78.8	0.4	727	823	Nucleotidyltransferase domain
EP00069_Balaena_mysticetus|EP00069_Balaena_mysticetus_P021308	SMODS	PF18144.4	164	9.3e-19	68.3	0.3	9	83	Second Messenger Oligonucleotide or Dinucleotide Synthetase domain
EP00069_Balaena_mysticetus|EP00069_Balaena_mysticetus_P021308	SMODS	PF18144.4	164	9.3e-19	68.3	0.3	380	512	Second Messenger Oligonucleotide or Dinucleotide Synthetase domain
EP00069_Balaena_mysticetus|EP00069_Balaena_mysticetus_P021308	SMODS	PF18144.4	164	9.3e-19	68.3	0.3	702	802	Second Messenger Oligonucleotide or Dinucleotide Synthetase domain
EP00069_Balaena_mysticetus|EP00069_Balaena_mysticetus_P021308	DZF	PF07528.17	248	5e-06	26.5	0	62	128	DZF domain
EP00069_Balaena_mysticetus|EP00069_Balaena_mysticetus_P021308	Polbeta	PF18765.4	93	0.0013	19	0.1	750	811	Polymerase beta, Nucleotidyltransferase
EP00070_Physeter_catodon|EP00070_Physeter_catodon_P000911	Mab-21	PF03281.17	201	7e-47	160.3	0.1	58	247	Mab-21 protein nucleotidyltransferase domain
EP00070_Physeter_catodon|EP00070_Physeter_catodon_P000911	Mab-21_C	PF20266.1	97	7.1e-26	90.4	0.9	255	350	Mab-21 protein HhH/H2TH-like domain
EP00070_Physeter_catodon|EP00070_Physeter_catodon_P000911	Kindlin_2_N	PF18124.4	89	0.0015	18.8	0.1	171	212	Kindlin-2 N-terminal domain
EP00070_Physeter_catodon|EP00070_Physeter_catodon_P002282	OAS1_C	PF10421.12	189	1.7e-162	536.6	0.8	154	336	2'-5'-oligoadenylate synthetase 1, domain 2, C-terminus
EP00070_Physeter_catodon|EP00070_Physeter_catodon_P002282	OAS1_C	PF10421.12	189	1.7e-162	536.6	0.8	495	682	2'-5'-oligoadenylate synthetase 1, domain 2, C-terminus
EP00070_Physeter_catodon|EP00070_Physeter_catodon_P002282	SMODS	PF18144.4	164	9.7e-16	58.5	0.3	14	147	Second Messenger Oligonucleotide or Dinucleotide Synthetase domain
EP00070_Physeter_catodon|EP00070_Physeter_catodon_P002282	SMODS	PF18144.4	164	9.7e-16	58.5	0.3	347	448	Second Messenger Oligonucleotide or Dinucleotide Synthetase domain
EP00070_Physeter_catodon|EP00070_Physeter_catodon_P002282	NTP_transf_2	PF01909.26	94	1.2e-12	48.1	0.1	372	470	Nucleotidyltransferase domain
EP00070_Physeter_catodon|EP00070_Physeter_catodon_P002282	DZF	PF07528.17	248	0.022	14.5	0	395	482	DZF domain
EP00070_Physeter_catodon|EP00070_Physeter_catodon_P002282	Polbeta	PF18765.4	93	0.055	13.7	0.1	395	463	Polymerase beta, Nucleotidyltransferase
EP00070_Physeter_catodon|EP00070_Physeter_catodon_P002283	OAS1_C	PF10421.12	189	8.1e-90	299.6	0.1	164	348	2'-5'-oligoadenylate synthetase 1, domain 2, C-terminus
EP00070_Physeter_catodon|EP00070_Physeter_catodon_P002283	NTP_transf_2	PF01909.26	94	6e-09	36.2	0	37	116	Nucleotidyltransferase domain
EP00070_Physeter_catodon|EP00070_Physeter_catodon_P002283	DZF	PF07528.17	248	0.038	13.8	0	62	151	DZF domain
EP00070_Physeter_catodon|EP00070_Physeter_catodon_P002283	SMODS	PF18144.4	164	0.042	14.2	0.1	11	80	Second Messenger Oligonucleotide or Dinucleotide Synthetase domain
EP00070_Physeter_catodon|EP00070_Physeter_catodon_P002283	Nrap_D5	PF17406.5	162	0.062	13.2	0.2	208	266	Nrap protein PAP/OAS1-like domain 5
EP00070_Physeter_catodon|EP00070_Physeter_catodon_P002891	OAS1_C	PF10421.12	189	9.5e-78	260.2	1.1	168	349	2'-5'-oligoadenylate synthetase 1, domain 2, C-terminus
EP00070_Physeter_catodon|EP00070_Physeter_catodon_P002891	ubiquitin	PF00240.26	72	1.4e-18	66.5	0.1	357	426	Ubiquitin family
EP00070_Physeter_catodon|EP00070_Physeter_catodon_P002891	ubiquitin	PF00240.26	72	1.4e-18	66.5	0.1	435	501	Ubiquitin family
EP00070_Physeter_catodon|EP00070_Physeter_catodon_P002891	Rad60-SLD	PF11976.11	72	0.00043	20.2	0	433	499	Ubiquitin-2 like Rad60 SUMO-like
EP00070_Physeter_catodon|EP00070_Physeter_catodon_P002891	NTP_transf_2	PF01909.26	94	0.00097	19.5	0.2	58	102	Nucleotidyltransferase domain
EP00070_Physeter_catodon|EP00070_Physeter_catodon_P002891	SMODS	PF18144.4	164	0.14	12.5	0	12	83	Second Messenger Oligonucleotide or Dinucleotide Synthetase domain
EP00070_Physeter_catodon|EP00070_Physeter_catodon_P007668	Mab-21	PF03281.17	201	1.8e-40	139.3	0	203	380	Mab-21 protein nucleotidyltransferase domain
EP00070_Physeter_catodon|EP00070_Physeter_catodon_P007668	Mab-21_C	PF20266.1	97	1.4e-26	92.6	5.6	396	500	Mab-21 protein HhH/H2TH-like domain
EP00070_Physeter_catodon|EP00070_Physeter_catodon_P007668	PARP_reg	PF02877.17	136	0.16	12.2	0	239	278	Poly(ADP-ribose) polymerase, regulatory domain
EP00070_Physeter_catodon|EP00070_Physeter_catodon_P007668	SMODS	PF18144.4	164	0.23	11.7	0	153	237	Second Messenger Oligonucleotide or Dinucleotide Synthetase domain
EP00070_Physeter_catodon|EP00070_Physeter_catodon_P017537	OAS1_C	PF10421.12	189	1e-87	292.8	0.3	164	345	2'-5'-oligoadenylate synthetase 1, domain 2, C-terminus
EP00070_Physeter_catodon|EP00070_Physeter_catodon_P017537	NTP_transf_2	PF01909.26	94	3.1e-08	33.9	0	38	130	Nucleotidyltransferase domain
EP00070_Physeter_catodon|EP00070_Physeter_catodon_P017537	SMODS	PF18144.4	164	0.001	19.4	0	9	106	Second Messenger Oligonucleotide or Dinucleotide Synthetase domain
EP00070_Physeter_catodon|EP00070_Physeter_catodon_P017537	Nrap_D5	PF17406.5	162	0.018	14.9	0.2	208	266	Nrap protein PAP/OAS1-like domain 5
EP00071_Canis_lupus|EP00071_Canis_lupus_P000691	OAS1_C	PF10421.12	189	1.6e-244	804.1	1	161	341	2'-5'-oligoadenylate synthetase 1, domain 2, C-terminus
EP00071_Canis_lupus|EP00071_Canis_lupus_P000691	OAS1_C	PF10421.12	189	1.6e-244	804.1	1	560	744	2'-5'-oligoadenylate synthetase 1, domain 2, C-terminus
EP00071_Canis_lupus|EP00071_Canis_lupus_P000691	OAS1_C	PF10421.12	189	1.6e-244	804.1	1	904	1085	2'-5'-oligoadenylate synthetase 1, domain 2, C-terminus
EP00071_Canis_lupus|EP00071_Canis_lupus_P000691	NTP_transf_2	PF01909.26	94	1.9e-16	60.2	0	50	100	Nucleotidyltransferase domain
EP00071_Canis_lupus|EP00071_Canis_lupus_P000691	NTP_transf_2	PF01909.26	94	1.9e-16	60.2	0	454	498	Nucleotidyltransferase domain
EP00071_Canis_lupus|EP00071_Canis_lupus_P000691	NTP_transf_2	PF01909.26	94	1.9e-16	60.2	0	780	851	Nucleotidyltransferase domain
EP00071_Canis_lupus|EP00071_Canis_lupus_P000691	SMODS	PF18144.4	164	1.6e-13	51.3	0	414	477	Second Messenger Oligonucleotide or Dinucleotide Synthetase domain
EP00071_Canis_lupus|EP00071_Canis_lupus_P000691	SMODS	PF18144.4	164	1.6e-13	51.3	0	754	853	Second Messenger Oligonucleotide or Dinucleotide Synthetase domain
EP00071_Canis_lupus|EP00071_Canis_lupus_P000691	Viral_P18	PF04521.16	122	0.012	15.6	0	635	658	ssRNA positive strand viral 18kD cysteine rich
EP00071_Canis_lupus|EP00071_Canis_lupus_P000693	OAS1_C	PF10421.12	189	7.7e-77	257.3	0.1	170	350	2'-5'-oligoadenylate synthetase 1, domain 2, C-terminus
EP00071_Canis_lupus|EP00071_Canis_lupus_P000693	ubiquitin	PF00240.26	72	3.2e-12	46.1	0	436	505	Ubiquitin family
EP00071_Canis_lupus|EP00071_Canis_lupus_P000693	Rad60-SLD	PF11976.11	72	1.6e-08	34.3	0	434	501	Ubiquitin-2 like Rad60 SUMO-like
EP00071_Canis_lupus|EP00071_Canis_lupus_P000693	NTP_transf_2	PF01909.26	94	1.4e-06	28.6	0	56	117	Nucleotidyltransferase domain
EP00071_Canis_lupus|EP00071_Canis_lupus_P000693	ChAPs	PF09295.13	395	0.16	11.1	0	409	446	ChAPs (Chs5p-Arf1p-binding proteins)
EP00071_Canis_lupus|EP00071_Canis_lupus_P000734	OAS1_C	PF10421.12	189	7.5e-167	550.8	3.3	154	336	2'-5'-oligoadenylate synthetase 1, domain 2, C-terminus
EP00071_Canis_lupus|EP00071_Canis_lupus_P000734	OAS1_C	PF10421.12	189	7.5e-167	550.8	3.3	495	682	2'-5'-oligoadenylate synthetase 1, domain 2, C-terminus
EP00071_Canis_lupus|EP00071_Canis_lupus_P000734	SMODS	PF18144.4	164	5.7e-15	56	0.2	14	105	Second Messenger Oligonucleotide or Dinucleotide Synthetase domain
EP00071_Canis_lupus|EP00071_Canis_lupus_P000734	SMODS	PF18144.4	164	5.7e-15	56	0.2	347	445	Second Messenger Oligonucleotide or Dinucleotide Synthetase domain
EP00071_Canis_lupus|EP00071_Canis_lupus_P000734	NTP_transf_2	PF01909.26	94	1.7e-11	44.4	0	42	101	Nucleotidyltransferase domain
EP00071_Canis_lupus|EP00071_Canis_lupus_P000734	NTP_transf_2	PF01909.26	94	1.7e-11	44.4	0	372	461	Nucleotidyltransferase domain
EP00071_Canis_lupus|EP00071_Canis_lupus_P001291	OAS1_C	PF10421.12	189	5.3e-80	267.6	0.8	168	350	2'-5'-oligoadenylate synthetase 1, domain 2, C-terminus
EP00071_Canis_lupus|EP00071_Canis_lupus_P001291	ubiquitin	PF00240.26	72	7.3e-15	54.6	0.2	436	505	Ubiquitin family
EP00071_Canis_lupus|EP00071_Canis_lupus_P001291	Rad60-SLD	PF11976.11	72	0.0039	17.1	0.1	434	500	Ubiquitin-2 like Rad60 SUMO-like
EP00071_Canis_lupus|EP00071_Canis_lupus_P001291	SCAN	PF02023.20	90	0.0043	17	0.6	11	44	SCAN domain
EP00071_Canis_lupus|EP00071_Canis_lupus_P001291	NTP_transf_2	PF01909.26	94	0.0094	16.3	0	60	100	Nucleotidyltransferase domain
EP00071_Canis_lupus|EP00071_Canis_lupus_P006449	Mab-21_C	PF20266.1	97	1.2e-05	25.6	0	371	451	Mab-21 protein HhH/H2TH-like domain
EP00071_Canis_lupus|EP00071_Canis_lupus_P006449	Mab-21	PF03281.17	201	0.0083	16.4	0	163	312	Mab-21 protein nucleotidyltransferase domain
EP00071_Canis_lupus|EP00071_Canis_lupus_P008601	Mab-21_C	PF20266.1	97	8.8e-11	42	0	359	446	Mab-21 protein HhH/H2TH-like domain
EP00071_Canis_lupus|EP00071_Canis_lupus_P008601	Mab-21	PF03281.17	201	0.054	13.7	0	191	320	Mab-21 protein nucleotidyltransferase domain
EP00071_Canis_lupus|EP00071_Canis_lupus_P010927	Mab-21	PF03281.17	201	7.9e-47	160.1	0.1	58	249	Mab-21 protein nucleotidyltransferase domain
EP00071_Canis_lupus|EP00071_Canis_lupus_P010927	Mab-21_C	PF20266.1	97	1.8e-25	89.1	1.8	257	352	Mab-21 protein HhH/H2TH-like domain
EP00071_Canis_lupus|EP00071_Canis_lupus_P013463	OAS1_C	PF10421.12	189	2.1e-87	291.8	1	164	347	2'-5'-oligoadenylate synthetase 1, domain 2, C-terminus
EP00071_Canis_lupus|EP00071_Canis_lupus_P013463	NTP_transf_2	PF01909.26	94	1.2e-08	35.2	0	38	109	Nucleotidyltransferase domain
EP00071_Canis_lupus|EP00071_Canis_lupus_P013463	SMODS	PF18144.4	164	0.0028	18	0	9	80	Second Messenger Oligonucleotide or Dinucleotide Synthetase domain
EP00071_Canis_lupus|EP00071_Canis_lupus_P013463	DZF	PF07528.17	248	0.2	11.4	0	62	124	DZF domain
EP00071_Canis_lupus|EP00071_Canis_lupus_P034216	Mab-21_C	PF20266.1	97	2.2e-09	37.6	0	425	481	Mab-21 protein HhH/H2TH-like domain
EP00071_Canis_lupus|EP00071_Canis_lupus_P034216	DivIC	PF04977.18	80	0.0084	16	1.5	16	73	Septum formation initiator
EP00071_Canis_lupus|EP00071_Canis_lupus_P034216	UPF0242	PF06785.14	194	0.055	13.7	5.4	32	82	Uncharacterised protein family (UPF0242) N-terminus
EP00071_Canis_lupus|EP00071_Canis_lupus_P034216	Transcrip_act	PF04949.16	154	2.8	8	7.8	31	74	Transcriptional activator
EP00071_Canis_lupus|EP00071_Canis_lupus_P048402	Mab-21	PF03281.17	201	3.8e-37	128.5	0.4	203	363	Mab-21 protein nucleotidyltransferase domain
EP00072_Mus_musculus|EP00072_Mus_musculus_P000056	Mab-21_C	PF20266.1	97	7e-09	35.9	0.5	429	485	Mab-21 protein HhH/H2TH-like domain
EP00072_Mus_musculus|EP00072_Mus_musculus_P000056	UPF0242	PF06785.14	194	0.088	13	7.9	32	81	Uncharacterised protein family (UPF0242) N-terminus
EP00072_Mus_musculus|EP00072_Mus_musculus_P000056	DivIC	PF04977.18	80	0.5	10.3	4.1	15	70	Septum formation initiator
EP00072_Mus_musculus|EP00072_Mus_musculus_P000056	DUF6003	PF19466.2	140	0.98	9.3	4.4	21	79	Family of unknown function (DUF6003)
EP00072_Mus_musculus|EP00072_Mus_musculus_P001236	Mab-21_C	PF20266.1	97	1e-06	29	0	372	452	Mab-21 protein HhH/H2TH-like domain
EP00072_Mus_musculus|EP00072_Mus_musculus_P001236	Mab-21	PF03281.17	201	0.00077	19.7	0	163	315	Mab-21 protein nucleotidyltransferase domain
EP00072_Mus_musculus|EP00072_Mus_musculus_P016410	OAS1_C	PF10421.12	189	1.7e-87	292.1	0.4	165	348	2'-5'-oligoadenylate synthetase 1, domain 2, C-terminus
EP00072_Mus_musculus|EP00072_Mus_musculus_P016410	NTP_transf_2	PF01909.26	94	1.7e-10	41.2	0	39	134	Nucleotidyltransferase domain
EP00072_Mus_musculus|EP00072_Mus_musculus_P016410	SMODS	PF18144.4	164	0.0023	18.3	0	12	82	Second Messenger Oligonucleotide or Dinucleotide Synthetase domain
EP00072_Mus_musculus|EP00072_Mus_musculus_P016410	DZF	PF07528.17	248	0.12	12.2	0	63	113	DZF domain
EP00072_Mus_musculus|EP00072_Mus_musculus_P024505	OAS1_C	PF10421.12	189	1.1e-81	273.1	1.2	172	353	2'-5'-oligoadenylate synthetase 1, domain 2, C-terminus
EP00072_Mus_musculus|EP00072_Mus_musculus_P024505	DRAT	PF07357.14	257	0.035	13.4	0	64	102	Dinitrogenase reductase ADP-ribosyltransferase (DRAT)
EP00072_Mus_musculus|EP00072_Mus_musculus_P024505	Nrap_D5	PF17406.5	162	0.037	13.9	0.6	212	275	Nrap protein PAP/OAS1-like domain 5
EP00072_Mus_musculus|EP00072_Mus_musculus_P024505	tRNA_NucTransf2	PF09249.14	113	0.058	13.8	0	260	316	tRNA nucleotidyltransferase, second domain
EP00072_Mus_musculus|EP00072_Mus_musculus_P024505	NTP_transf_2	PF01909.26	94	0.075	13.5	0	50	107	Nucleotidyltransferase domain
EP00072_Mus_musculus|EP00072_Mus_musculus_P024511	OAS1_C	PF10421.12	189	6.5e-78	260.8	0.1	165	346	2'-5'-oligoadenylate synthetase 1, domain 2, C-terminus
EP00072_Mus_musculus|EP00072_Mus_musculus_P024511	ubiquitin	PF00240.26	72	6.5e-20	70.8	0	352	415	Ubiquitin family
EP00072_Mus_musculus|EP00072_Mus_musculus_P024511	ubiquitin	PF00240.26	72	6.5e-20	70.8	0	432	499	Ubiquitin family
EP00072_Mus_musculus|EP00072_Mus_musculus_P024511	Rad60-SLD	PF11976.11	72	1.4e-06	28.1	0	430	494	Ubiquitin-2 like Rad60 SUMO-like
EP00072_Mus_musculus|EP00072_Mus_musculus_P024511	SCAN	PF02023.20	90	0.0026	17.7	1.9	13	45	SCAN domain
EP00072_Mus_musculus|EP00072_Mus_musculus_P024524	OAS1_C	PF10421.12	189	3.3e-241	793.3	0	160	339	2'-5'-oligoadenylate synthetase 1, domain 2, C-terminus
EP00072_Mus_musculus|EP00072_Mus_musculus_P024524	OAS1_C	PF10421.12	189	3.3e-241	793.3	0	611	795	2'-5'-oligoadenylate synthetase 1, domain 2, C-terminus
EP00072_Mus_musculus|EP00072_Mus_musculus_P024524	OAS1_C	PF10421.12	189	3.3e-241	793.3	0	955	1136	2'-5'-oligoadenylate synthetase 1, domain 2, C-terminus
EP00072_Mus_musculus|EP00072_Mus_musculus_P024524	NTP_transf_2	PF01909.26	94	1.6e-17	63.7	0	49	85	Nucleotidyltransferase domain
EP00072_Mus_musculus|EP00072_Mus_musculus_P024524	NTP_transf_2	PF01909.26	94	1.6e-17	63.7	0	496	535	Nucleotidyltransferase domain
EP00072_Mus_musculus|EP00072_Mus_musculus_P024524	NTP_transf_2	PF01909.26	94	1.6e-17	63.7	0	831	895	Nucleotidyltransferase domain
EP00072_Mus_musculus|EP00072_Mus_musculus_P024524	SMODS	PF18144.4	164	4.6e-14	53.1	0	465	527	Second Messenger Oligonucleotide or Dinucleotide Synthetase domain
EP00072_Mus_musculus|EP00072_Mus_musculus_P024524	SMODS	PF18144.4	164	4.6e-14	53.1	0	802	872	Second Messenger Oligonucleotide or Dinucleotide Synthetase domain
EP00072_Mus_musculus|EP00072_Mus_musculus_P024524	PPR_1	PF12854.10	34	0.0029	17.4	0	158	178	PPR repeat
EP00072_Mus_musculus|EP00072_Mus_musculus_P024524	Viral_P18	PF04521.16	122	0.005	16.7	0	686	709	ssRNA positive strand viral 18kD cysteine rich
EP00072_Mus_musculus|EP00072_Mus_musculus_P024524	Polbeta	PF18765.4	93	0.11	12.8	0	847	922	Polymerase beta, Nucleotidyltransferase
EP00072_Mus_musculus|EP00072_Mus_musculus_P024525	OAS1_C	PF10421.12	189	9e-164	540.8	7.1	192	376	2'-5'-oligoadenylate synthetase 1, domain 2, C-terminus
EP00072_Mus_musculus|EP00072_Mus_musculus_P024525	OAS1_C	PF10421.12	189	9e-164	540.8	7.1	537	722	2'-5'-oligoadenylate synthetase 1, domain 2, C-terminus
EP00072_Mus_musculus|EP00072_Mus_musculus_P024525	SMODS	PF18144.4	164	6.5e-16	59.1	0	65	185	Second Messenger Oligonucleotide or Dinucleotide Synthetase domain
EP00072_Mus_musculus|EP00072_Mus_musculus_P024525	SMODS	PF18144.4	164	6.5e-16	59.1	0	386	481	Second Messenger Oligonucleotide or Dinucleotide Synthetase domain
EP00072_Mus_musculus|EP00072_Mus_musculus_P024525	NTP_transf_2	PF01909.26	94	1.1e-13	51.3	0.2	89	147	Nucleotidyltransferase domain
EP00072_Mus_musculus|EP00072_Mus_musculus_P024525	NTP_transf_2	PF01909.26	94	1.1e-13	51.3	0.2	412	485	Nucleotidyltransferase domain
EP00072_Mus_musculus|EP00072_Mus_musculus_P024525	DZF	PF07528.17	248	0.0061	16.4	0	435	522	DZF domain
EP00072_Mus_musculus|EP00072_Mus_musculus_P024525	POX	PF07526.14	136	0.0098	16.6	1.7	468	596	Associated with HOX
EP00072_Mus_musculus|EP00072_Mus_musculus_P024525	DUF2630	PF10944.11	80	0.028	15	0.1	76	96	Protein of unknown function (DUF2630)
EP00072_Mus_musculus|EP00072_Mus_musculus_P024525	Polbeta	PF18765.4	93	0.16	12.3	0	435	481	Polymerase beta, Nucleotidyltransferase
EP00072_Mus_musculus|EP00072_Mus_musculus_P026447	Mab-21	PF03281.17	201	2.1e-48	165.2	0.6	125	314	Mab-21 protein nucleotidyltransferase domain
EP00072_Mus_musculus|EP00072_Mus_musculus_P026447	Mab-21_C	PF20266.1	97	1.5e-26	92.5	1.7	322	418	Mab-21 protein HhH/H2TH-like domain
EP00072_Mus_musculus|EP00072_Mus_musculus_P026447	CAMSAP_CKK	PF08683.14	119	0.18	12	0.3	214	249	Microtubule-binding calmodulin-regulated spectrin-associated
EP00072_Mus_musculus|EP00072_Mus_musculus_P027072	Mab-21	PF03281.17	201	5.2e-42	144.4	0.4	200	377	Mab-21 protein nucleotidyltransferase domain
EP00072_Mus_musculus|EP00072_Mus_musculus_P027072	Mab-21_C	PF20266.1	97	5.3e-26	90.8	7	393	494	Mab-21 protein HhH/H2TH-like domain
EP00072_Mus_musculus|EP00072_Mus_musculus_P027072	RasGAP_C	PF03836.18	136	0.013	15.8	0.1	144	195	RasGAP C-terminus
EP00072_Mus_musculus|EP00072_Mus_musculus_P027072	Spc29	PF17082.8	244	0.088	12.8	0	143	196	Spindle Pole Component 29
EP00072_Mus_musculus|EP00072_Mus_musculus_P027072	SMODS	PF18144.4	164	0.19	12	0	148	220	Second Messenger Oligonucleotide or Dinucleotide Synthetase domain
EP00072_Mus_musculus|EP00072_Mus_musculus_P051571	OAS1_C	PF10421.12	189	1.1e-48	165.4	4.1	172	290	2'-5'-oligoadenylate synthetase 1, domain 2, C-terminus
EP00072_Mus_musculus|EP00072_Mus_musculus_P051571	SMODS	PF18144.4	164	0.014	15.7	0	12	81	Second Messenger Oligonucleotide or Dinucleotide Synthetase domain
EP00072_Mus_musculus|EP00072_Mus_musculus_P051571	NTP_transf_2	PF01909.26	94	0.018	15.5	0	41	111	Nucleotidyltransferase domain
EP00072_Mus_musculus|EP00072_Mus_musculus_P051571	Nrap_D5	PF17406.5	162	0.098	12.5	1	213	272	Nrap protein PAP/OAS1-like domain 5
EP00072_Mus_musculus|EP00072_Mus_musculus_P051705	OAS1_C	PF10421.12	189	1.7e-19	70.3	0.1	165	218	2'-5'-oligoadenylate synthetase 1, domain 2, C-terminus
EP00072_Mus_musculus|EP00072_Mus_musculus_P051705	SCAN	PF02023.20	90	0.0034	17.3	0.3	13	45	SCAN domain
EP00072_Mus_musculus|EP00072_Mus_musculus_P051728	OAS1_C	PF10421.12	189	1.9e-87	291.9	0.1	187	370	2'-5'-oligoadenylate synthetase 1, domain 2, C-terminus
EP00072_Mus_musculus|EP00072_Mus_musculus_P051728	NTP_transf_2	PF01909.26	94	1.9e-10	41	0	61	156	Nucleotidyltransferase domain
EP00072_Mus_musculus|EP00072_Mus_musculus_P051728	SMODS	PF18144.4	164	0.0026	18.1	0	34	104	Second Messenger Oligonucleotide or Dinucleotide Synthetase domain
EP00072_Mus_musculus|EP00072_Mus_musculus_P051728	DZF	PF07528.17	248	0.21	11.3	0	85	135	DZF domain
EP00073_Rattus_norvegicus|EP00073_Rattus_norvegicus_P001654	Mab-21_C	PF20266.1	97	4.6e-11	42.9	0	359	446	Mab-21 protein HhH/H2TH-like domain
EP00073_Rattus_norvegicus|EP00073_Rattus_norvegicus_P001654	Mab-21	PF03281.17	201	0.015	15.6	0	191	320	Mab-21 protein nucleotidyltransferase domain
EP00073_Rattus_norvegicus|EP00073_Rattus_norvegicus_P002078	OAS1_C	PF10421.12	189	4.3e-242	796.2	0.1	160	339	2'-5'-oligoadenylate synthetase 1, domain 2, C-terminus
EP00073_Rattus_norvegicus|EP00073_Rattus_norvegicus_P002078	OAS1_C	PF10421.12	189	4.3e-242	796.2	0.1	610	794	2'-5'-oligoadenylate synthetase 1, domain 2, C-terminus
EP00073_Rattus_norvegicus|EP00073_Rattus_norvegicus_P002078	OAS1_C	PF10421.12	189	4.3e-242	796.2	0.1	954	1135	2'-5'-oligoadenylate synthetase 1, domain 2, C-terminus
EP00073_Rattus_norvegicus|EP00073_Rattus_norvegicus_P002078	NTP_transf_2	PF01909.26	94	1.3e-15	57.6	0	52	83	Nucleotidyltransferase domain
EP00073_Rattus_norvegicus|EP00073_Rattus_norvegicus_P002078	NTP_transf_2	PF01909.26	94	1.3e-15	57.6	0	830	895	Nucleotidyltransferase domain
EP00073_Rattus_norvegicus|EP00073_Rattus_norvegicus_P002078	SMODS	PF18144.4	164	3.6e-12	46.9	0	464	527	Second Messenger Oligonucleotide or Dinucleotide Synthetase domain
EP00073_Rattus_norvegicus|EP00073_Rattus_norvegicus_P002078	SMODS	PF18144.4	164	3.6e-12	46.9	0	802	872	Second Messenger Oligonucleotide or Dinucleotide Synthetase domain
EP00073_Rattus_norvegicus|EP00073_Rattus_norvegicus_P002078	PPR_1	PF12854.10	34	0.0016	18.2	0	159	178	PPR repeat
EP00073_Rattus_norvegicus|EP00073_Rattus_norvegicus_P002078	Polbeta	PF18765.4	93	0.022	15	0	846	929	Polymerase beta, Nucleotidyltransferase
EP00073_Rattus_norvegicus|EP00073_Rattus_norvegicus_P002193	OAS1_C	PF10421.12	189	3.7e-85	284.4	0	165	349	2'-5'-oligoadenylate synthetase 1, domain 2, C-terminus
EP00073_Rattus_norvegicus|EP00073_Rattus_norvegicus_P002193	NTP_transf_2	PF01909.26	94	1.7e-10	41.1	0	39	128	Nucleotidyltransferase domain
EP00073_Rattus_norvegicus|EP00073_Rattus_norvegicus_P002193	SMODS	PF18144.4	164	0.018	15.3	0	11	81	Second Messenger Oligonucleotide or Dinucleotide Synthetase domain
EP00073_Rattus_norvegicus|EP00073_Rattus_norvegicus_P002193	PDR_CDR	PF06422.15	92	0.12	12.4	1.4	354	380	CDR ABC transporter
EP00073_Rattus_norvegicus|EP00073_Rattus_norvegicus_P002193	DZF	PF07528.17	248	0.21	11.3	0	63	113	DZF domain
EP00073_Rattus_norvegicus|EP00073_Rattus_norvegicus_P002195	OAS1_C	PF10421.12	189	7e-73	244.4	0.2	170	345	2'-5'-oligoadenylate synthetase 1, domain 2, C-terminus
EP00073_Rattus_norvegicus|EP00073_Rattus_norvegicus_P002195	ubiquitin	PF00240.26	72	8.9e-13	47.9	0	441	507	Ubiquitin family
EP00073_Rattus_norvegicus|EP00073_Rattus_norvegicus_P002195	Rad60-SLD	PF11976.11	72	8.2e-11	41.7	0	439	507	Ubiquitin-2 like Rad60 SUMO-like
EP00073_Rattus_norvegicus|EP00073_Rattus_norvegicus_P002195	NTP_transf_2	PF01909.26	94	0.00068	20	0	57	113	Nucleotidyltransferase domain
EP00073_Rattus_norvegicus|EP00073_Rattus_norvegicus_P002195	DUF2604	PF10790.12	85	0.042	14.3	0	438	508	Protein of Unknown function (DUF2604)
EP00073_Rattus_norvegicus|EP00073_Rattus_norvegicus_P002227	OAS1_C	PF10421.12	189	4.9e-158	522.1	4.9	184	366	2'-5'-oligoadenylate synthetase 1, domain 2, C-terminus
EP00073_Rattus_norvegicus|EP00073_Rattus_norvegicus_P002227	OAS1_C	PF10421.12	189	4.9e-158	522.1	4.9	529	713	2'-5'-oligoadenylate synthetase 1, domain 2, C-terminus
EP00073_Rattus_norvegicus|EP00073_Rattus_norvegicus_P002227	SMODS	PF18144.4	164	2e-13	51	0.4	50	153	Second Messenger Oligonucleotide or Dinucleotide Synthetase domain
EP00073_Rattus_norvegicus|EP00073_Rattus_norvegicus_P002227	SMODS	PF18144.4	164	2e-13	51	0.4	376	472	Second Messenger Oligonucleotide or Dinucleotide Synthetase domain
EP00073_Rattus_norvegicus|EP00073_Rattus_norvegicus_P002227	NTP_transf_2	PF01909.26	94	1.5e-11	44.5	0.8	85	119	Nucleotidyltransferase domain
EP00073_Rattus_norvegicus|EP00073_Rattus_norvegicus_P002227	NTP_transf_2	PF01909.26	94	1.5e-11	44.5	0.8	403	492	Nucleotidyltransferase domain
EP00073_Rattus_norvegicus|EP00073_Rattus_norvegicus_P002227	Polbeta	PF18765.4	93	0.058	13.7	0	409	458	Polymerase beta, Nucleotidyltransferase
EP00073_Rattus_norvegicus|EP00073_Rattus_norvegicus_P002227	DZF	PF07528.17	248	0.074	12.8	0	426	472	DZF domain
EP00073_Rattus_norvegicus|EP00073_Rattus_norvegicus_P006211	Mab-21	PF03281.17	201	7.3e-47	160.2	0.4	125	312	Mab-21 protein nucleotidyltransferase domain
EP00073_Rattus_norvegicus|EP00073_Rattus_norvegicus_P006211	Mab-21_C	PF20266.1	97	8.1e-27	93.4	3.2	322	418	Mab-21 protein HhH/H2TH-like domain
EP00073_Rattus_norvegicus|EP00073_Rattus_norvegicus_P009528	Mab-21_C	PF20266.1	97	2.5e-06	27.7	0	372	452	Mab-21 protein HhH/H2TH-like domain
EP00073_Rattus_norvegicus|EP00073_Rattus_norvegicus_P009528	Mab-21	PF03281.17	201	0.00035	20.9	0	163	315	Mab-21 protein nucleotidyltransferase domain
EP00073_Rattus_norvegicus|EP00073_Rattus_norvegicus_P016444	OAS1_C	PF10421.12	189	1.1e-87	292.6	0	165	348	2'-5'-oligoadenylate synthetase 1, domain 2, C-terminus
EP00073_Rattus_norvegicus|EP00073_Rattus_norvegicus_P016444	NTP_transf_2	PF01909.26	94	6.3e-12	45.7	0.1	39	131	Nucleotidyltransferase domain
EP00073_Rattus_norvegicus|EP00073_Rattus_norvegicus_P016444	SMODS	PF18144.4	164	0.00099	19.4	0.1	12	82	Second Messenger Oligonucleotide or Dinucleotide Synthetase domain
EP00073_Rattus_norvegicus|EP00073_Rattus_norvegicus_P016444	Polbeta	PF18765.4	93	0.12	12.7	0	63	104	Polymerase beta, Nucleotidyltransferase
EP00073_Rattus_norvegicus|EP00073_Rattus_norvegicus_P016562	OAS1_C	PF10421.12	189	2.2e-83	278.6	0.1	164	348	2'-5'-oligoadenylate synthetase 1, domain 2, C-terminus
EP00073_Rattus_norvegicus|EP00073_Rattus_norvegicus_P016562	NTP_transf_2	PF01909.26	94	1.6e-08	34.8	0.1	42	123	Nucleotidyltransferase domain
EP00073_Rattus_norvegicus|EP00073_Rattus_norvegicus_P026528	Mab-21	PF03281.17	201	7.2e-35	121.1	0.5	203	360	Mab-21 protein nucleotidyltransferase domain
EP00073_Rattus_norvegicus|EP00073_Rattus_norvegicus_P026528	Mab-21_C	PF20266.1	97	2.8e-25	88.5	7	416	517	Mab-21 protein HhH/H2TH-like domain
EP00073_Rattus_norvegicus|EP00073_Rattus_norvegicus_P026528	RasGAP_C	PF03836.18	136	0.0061	16.8	0.2	141	198	RasGAP C-terminus
EP00073_Rattus_norvegicus|EP00073_Rattus_norvegicus_P026528	Spc29	PF17082.8	244	0.018	15	0.1	146	200	Spindle Pole Component 29
EP00073_Rattus_norvegicus|EP00073_Rattus_norvegicus_P029385	OAS1_C	PF10421.12	189	6e-88	293.5	0	165	349	2'-5'-oligoadenylate synthetase 1, domain 2, C-terminus
EP00073_Rattus_norvegicus|EP00073_Rattus_norvegicus_P029385	NTP_transf_2	PF01909.26	94	6.6e-12	45.7	0.1	39	131	Nucleotidyltransferase domain
EP00073_Rattus_norvegicus|EP00073_Rattus_norvegicus_P029385	SMODS	PF18144.4	164	0.0011	19.4	0.1	12	82	Second Messenger Oligonucleotide or Dinucleotide Synthetase domain
EP00073_Rattus_norvegicus|EP00073_Rattus_norvegicus_P029385	Polbeta	PF18765.4	93	0.12	12.7	0	63	104	Polymerase beta, Nucleotidyltransferase
EP00073_Rattus_norvegicus|EP00073_Rattus_norvegicus_P029401	OAS1_C	PF10421.12	189	4.2e-87	290.8	0.1	163	346	2'-5'-oligoadenylate synthetase 1, domain 2, C-terminus
EP00073_Rattus_norvegicus|EP00073_Rattus_norvegicus_P029401	NTP_transf_2	PF01909.26	94	1.7e-08	34.8	0	39	119	Nucleotidyltransferase domain
EP00073_Rattus_norvegicus|EP00073_Rattus_norvegicus_P029401	SMODS	PF18144.4	164	0.00016	22	0	10	81	Second Messenger Oligonucleotide or Dinucleotide Synthetase domain
EP00073_Rattus_norvegicus|EP00073_Rattus_norvegicus_P029401	DZF	PF07528.17	248	0.2	11.4	0	61	143	DZF domain
EP00073_Rattus_norvegicus|EP00073_Rattus_norvegicus_P039617	OAS1_C	PF10421.12	189	6.4e-73	244.5	0.1	170	346	2'-5'-oligoadenylate synthetase 1, domain 2, C-terminus
EP00073_Rattus_norvegicus|EP00073_Rattus_norvegicus_P039617	ubiquitin	PF00240.26	72	8.4e-13	48	0	433	499	Ubiquitin family
EP00073_Rattus_norvegicus|EP00073_Rattus_norvegicus_P039617	Rad60-SLD	PF11976.11	72	8.1e-11	41.7	0	431	499	Ubiquitin-2 like Rad60 SUMO-like
EP00073_Rattus_norvegicus|EP00073_Rattus_norvegicus_P039617	NTP_transf_2	PF01909.26	94	0.00067	20	0	57	113	Nucleotidyltransferase domain
EP00073_Rattus_norvegicus|EP00073_Rattus_norvegicus_P039617	DUF2604	PF10790.12	85	0.041	14.4	0	430	500	Protein of Unknown function (DUF2604)
EP00073_Rattus_norvegicus|EP00073_Rattus_norvegicus_P051449	OAS1_C	PF10421.12	189	7.2e-19	68.2	0	167	219	2'-5'-oligoadenylate synthetase 1, domain 2, C-terminus
EP00073_Rattus_norvegicus|EP00073_Rattus_norvegicus_P051449	SCAN	PF02023.20	90	0.0047	16.8	0.9	12	45	SCAN domain
EP00073_Rattus_norvegicus|EP00073_Rattus_norvegicus_P051449	PTPA	PF03095.18	303	0.19	11.3	0.1	26	119	Phosphotyrosyl phosphate activator (PTPA) protein
EP00074_Homo_sapiens|EP00074_Homo_sapiens_P003103	Mab-21_C	PF20266.1	97	2.7e-07	30.8	0	372	452	Mab-21 protein HhH/H2TH-like domain
EP00074_Homo_sapiens|EP00074_Homo_sapiens_P003103	Mab-21	PF03281.17	201	0.00044	20.5	0	163	315	Mab-21 protein nucleotidyltransferase domain
EP00074_Homo_sapiens|EP00074_Homo_sapiens_P013885	ubiquitin	PF00240.26	72	2.8e-19	68.8	0	306	375	Ubiquitin family
EP00074_Homo_sapiens|EP00074_Homo_sapiens_P013885	OAS1_C	PF10421.12	189	2.9e-19	69.5	0	168	224	2'-5'-oligoadenylate synthetase 1, domain 2, C-terminus
EP00074_Homo_sapiens|EP00074_Homo_sapiens_P013885	Rad60-SLD	PF11976.11	72	8e-09	35.3	0	304	370	Ubiquitin-2 like Rad60 SUMO-like
EP00074_Homo_sapiens|EP00074_Homo_sapiens_P013885	SCAN	PF02023.20	90	0.003	17.5	1	12	44	SCAN domain
EP00074_Homo_sapiens|EP00074_Homo_sapiens_P013885	DUF2604	PF10790.12	85	0.12	12.9	0.1	337	379	Protein of Unknown function (DUF2604)
EP00074_Homo_sapiens|EP00074_Homo_sapiens_P014646	Mab-21_C	PF20266.1	97	1.6e-09	38	0.3	426	480	Mab-21 protein HhH/H2TH-like domain
EP00074_Homo_sapiens|EP00074_Homo_sapiens_P014646	DivIC	PF04977.18	80	0.0077	16.1	2.3	16	73	Septum formation initiator
EP00074_Homo_sapiens|EP00074_Homo_sapiens_P014646	UPF0242	PF06785.14	194	0.085	13	4.7	32	81	Uncharacterised protein family (UPF0242) N-terminus
EP00074_Homo_sapiens|EP00074_Homo_sapiens_P014646	DUF5393	PF17371.5	666	0.14	10.1	0.2	416	462	Family of unknown function (DUF5393)
EP00074_Homo_sapiens|EP00074_Homo_sapiens_P014646	Transcrip_act	PF04949.16	154	0.84	9.6	7.4	31	79	Transcriptional activator
EP00074_Homo_sapiens|EP00074_Homo_sapiens_P021650	OAS1_C	PF10421.12	189	3.4e-90	300.8	1.1	164	345	2'-5'-oligoadenylate synthetase 1, domain 2, C-terminus
EP00074_Homo_sapiens|EP00074_Homo_sapiens_P021650	NTP_transf_2	PF01909.26	94	1.9e-08	34.6	0	37	119	Nucleotidyltransferase domain
EP00074_Homo_sapiens|EP00074_Homo_sapiens_P021650	SMODS	PF18144.4	164	0.027	14.8	0	10	82	Second Messenger Oligonucleotide or Dinucleotide Synthetase domain
EP00074_Homo_sapiens|EP00074_Homo_sapiens_P021650	PKcGMP_CC	PF16808.8	35	0.34	10.8	2.5	89	110	Coiled-coil N-terminus of cGMP-dependent protein kinase
EP00074_Homo_sapiens|EP00074_Homo_sapiens_P032301	OAS1_C	PF10421.12	189	3.8e-165	545.3	1.3	154	337	2'-5'-oligoadenylate synthetase 1, domain 2, C-terminus
EP00074_Homo_sapiens|EP00074_Homo_sapiens_P032301	OAS1_C	PF10421.12	189	3.8e-165	545.3	1.3	497	684	2'-5'-oligoadenylate synthetase 1, domain 2, C-terminus
EP00074_Homo_sapiens|EP00074_Homo_sapiens_P032301	NTP_transf_2	PF01909.26	94	7.9e-14	51.8	0.1	49	86	Nucleotidyltransferase domain
EP00074_Homo_sapiens|EP00074_Homo_sapiens_P032301	NTP_transf_2	PF01909.26	94	7.9e-14	51.8	0.1	373	438	Nucleotidyltransferase domain
EP00074_Homo_sapiens|EP00074_Homo_sapiens_P032301	SMODS	PF18144.4	164	2.5e-11	44.1	0.1	17	106	Second Messenger Oligonucleotide or Dinucleotide Synthetase domain
EP00074_Homo_sapiens|EP00074_Homo_sapiens_P032301	SMODS	PF18144.4	164	2.5e-11	44.1	0.1	348	447	Second Messenger Oligonucleotide or Dinucleotide Synthetase domain
EP00074_Homo_sapiens|EP00074_Homo_sapiens_P032301	DZF	PF07528.17	248	0.0014	18.5	0	186	255	DZF domain
EP00074_Homo_sapiens|EP00074_Homo_sapiens_P032301	DZF	PF07528.17	248	0.0014	18.5	0	395	442	DZF domain
EP00074_Homo_sapiens|EP00074_Homo_sapiens_P035902	Mab-21	PF03281.17	201	4.5e-43	147.8	0	62	242	Mab-21 protein nucleotidyltransferase domain
EP00074_Homo_sapiens|EP00074_Homo_sapiens_P035902	Mab-21_C	PF20266.1	97	4.8e-29	100.6	0.1	246	343	Mab-21 protein HhH/H2TH-like domain
EP00074_Homo_sapiens|EP00074_Homo_sapiens_P040451	Mab-21_C	PF20266.1	97	8.7e-11	42	0	359	446	Mab-21 protein HhH/H2TH-like domain
EP00074_Homo_sapiens|EP00074_Homo_sapiens_P040451	Mab-21	PF03281.17	201	0.073	13.3	0	191	320	Mab-21 protein nucleotidyltransferase domain
EP00074_Homo_sapiens|EP00074_Homo_sapiens_P045154	Mab-21	PF03281.17	201	1e-44	153.2	0.9	214	389	Mab-21 protein nucleotidyltransferase domain
EP00074_Homo_sapiens|EP00074_Homo_sapiens_P045154	Mab-21_C	PF20266.1	97	2.5e-26	91.8	7.1	405	509	Mab-21 protein HhH/H2TH-like domain
EP00074_Homo_sapiens|EP00074_Homo_sapiens_P046238	Mab-21	PF03281.17	201	2.1e-48	165.2	0.2	58	247	Mab-21 protein nucleotidyltransferase domain
EP00074_Homo_sapiens|EP00074_Homo_sapiens_P046238	Mab-21_C	PF20266.1	97	1.8e-26	92.3	3.8	255	351	Mab-21 protein HhH/H2TH-like domain
EP00074_Homo_sapiens|EP00074_Homo_sapiens_P047969	Mab-21_C	PF20266.1	97	7.3e-14	51.9	0.3	324	400	Mab-21 protein HhH/H2TH-like domain
EP00074_Homo_sapiens|EP00074_Homo_sapiens_P047969	Mab-21	PF03281.17	201	6.2e-11	42.9	0	157	298	Mab-21 protein nucleotidyltransferase domain
EP00074_Homo_sapiens|EP00074_Homo_sapiens_P047969	PIN_11	PF18479.4	118	0.12	12.6	0.2	55	92	PIN like domain
EP00074_Homo_sapiens|EP00074_Homo_sapiens_P052382	OAS1_C	PF10421.12	189	4.8e-242	796	0	161	342	2'-5'-oligoadenylate synthetase 1, domain 2, C-terminus
EP00074_Homo_sapiens|EP00074_Homo_sapiens_P052382	OAS1_C	PF10421.12	189	4.8e-242	796	0	560	744	2'-5'-oligoadenylate synthetase 1, domain 2, C-terminus
EP00074_Homo_sapiens|EP00074_Homo_sapiens_P052382	OAS1_C	PF10421.12	189	4.8e-242	796	0	904	1087	2'-5'-oligoadenylate synthetase 1, domain 2, C-terminus
EP00074_Homo_sapiens|EP00074_Homo_sapiens_P052382	NTP_transf_2	PF01909.26	94	6.3e-18	65	0	54	98	Nucleotidyltransferase domain
EP00074_Homo_sapiens|EP00074_Homo_sapiens_P052382	NTP_transf_2	PF01909.26	94	6.3e-18	65	0	455	489	Nucleotidyltransferase domain
EP00074_Homo_sapiens|EP00074_Homo_sapiens_P052382	NTP_transf_2	PF01909.26	94	6.3e-18	65	0	780	870	Nucleotidyltransferase domain
EP00074_Homo_sapiens|EP00074_Homo_sapiens_P052382	SMODS	PF18144.4	164	1.8e-14	54.4	0	12	83	Second Messenger Oligonucleotide or Dinucleotide Synthetase domain
EP00074_Homo_sapiens|EP00074_Homo_sapiens_P052382	SMODS	PF18144.4	164	1.8e-14	54.4	0	414	477	Second Messenger Oligonucleotide or Dinucleotide Synthetase domain
EP00074_Homo_sapiens|EP00074_Homo_sapiens_P052382	SMODS	PF18144.4	164	1.8e-14	54.4	0	754	849	Second Messenger Oligonucleotide or Dinucleotide Synthetase domain
EP00074_Homo_sapiens|EP00074_Homo_sapiens_P052382	TEBP_beta	PF07404.14	140	0.08	12.8	0.2	580	614	Telomere-binding protein beta subunit (TEBP beta)
EP00074_Homo_sapiens|EP00074_Homo_sapiens_P096422	OAS1_C	PF10421.12	189	4e-242	796.3	0	161	342	2'-5'-oligoadenylate synthetase 1, domain 2, C-terminus
EP00074_Homo_sapiens|EP00074_Homo_sapiens_P096422	OAS1_C	PF10421.12	189	4e-242	796.3	0	560	744	2'-5'-oligoadenylate synthetase 1, domain 2, C-terminus
EP00074_Homo_sapiens|EP00074_Homo_sapiens_P096422	OAS1_C	PF10421.12	189	4e-242	796.3	0	853	1036	2'-5'-oligoadenylate synthetase 1, domain 2, C-terminus
EP00074_Homo_sapiens|EP00074_Homo_sapiens_P096422	SMODS	PF18144.4	164	6.8e-07	29.7	0	12	83	Second Messenger Oligonucleotide or Dinucleotide Synthetase domain
EP00074_Homo_sapiens|EP00074_Homo_sapiens_P096422	SMODS	PF18144.4	164	6.8e-07	29.7	0	414	477	Second Messenger Oligonucleotide or Dinucleotide Synthetase domain
EP00074_Homo_sapiens|EP00074_Homo_sapiens_P096422	NTP_transf_2	PF01909.26	94	8.1e-05	23	0	54	98	Nucleotidyltransferase domain
EP00074_Homo_sapiens|EP00074_Homo_sapiens_P096422	NTP_transf_2	PF01909.26	94	8.1e-05	23	0	454	489	Nucleotidyltransferase domain
EP00074_Homo_sapiens|EP00074_Homo_sapiens_P096422	TEBP_beta	PF07404.14	140	0.072	12.9	0.2	580	614	Telomere-binding protein beta subunit (TEBP beta)
EP00074_Homo_sapiens|EP00074_Homo_sapiens_P097014	OAS1_C	PF10421.12	189	7.1e-78	260.7	0.4	168	349	2'-5'-oligoadenylate synthetase 1, domain 2, C-terminus
EP00074_Homo_sapiens|EP00074_Homo_sapiens_P097014	SCAN	PF02023.20	90	0.017	15.1	2.1	12	44	SCAN domain
EP00074_Homo_sapiens|EP00074_Homo_sapiens_P097014	Trefoil	PF00088.21	43	0.063	13.2	0.6	325	340	Trefoil (P-type) domain
EP00075_Anas_platyrhynchos|EP00075_Anas_platyrhynchos_P003274	Mab-21_C	PF20266.1	97	1.1e-09	38.5	0	360	447	Mab-21 protein HhH/H2TH-like domain
EP00075_Anas_platyrhynchos|EP00075_Anas_platyrhynchos_P003274	Mab-21	PF03281.17	201	0.025	14.8	0	192	321	Mab-21 protein nucleotidyltransferase domain
EP00075_Anas_platyrhynchos|EP00075_Anas_platyrhynchos_P003497	Mab-21_C	PF20266.1	97	7.3e-14	51.9	0.3	324	400	Mab-21 protein HhH/H2TH-like domain
EP00075_Anas_platyrhynchos|EP00075_Anas_platyrhynchos_P003497	Mab-21	PF03281.17	201	6.3e-11	42.9	0	157	298	Mab-21 protein nucleotidyltransferase domain
EP00075_Anas_platyrhynchos|EP00075_Anas_platyrhynchos_P003497	PIN_11	PF18479.4	118	0.13	12.5	0.2	55	92	PIN like domain
EP00075_Anas_platyrhynchos|EP00075_Anas_platyrhynchos_P007546	Mab-21_C	PF20266.1	97	1.5e-07	31.6	0.1	442	527	Mab-21 protein HhH/H2TH-like domain
EP00075_Anas_platyrhynchos|EP00075_Anas_platyrhynchos_P007546	Mab-21	PF03281.17	201	2.4e-05	24.7	0	245	396	Mab-21 protein nucleotidyltransferase domain
EP00075_Anas_platyrhynchos|EP00075_Anas_platyrhynchos_P016187	Mab-21	PF03281.17	201	5.6e-48	163.9	1.3	58	249	Mab-21 protein nucleotidyltransferase domain
EP00075_Anas_platyrhynchos|EP00075_Anas_platyrhynchos_P016187	Mab-21_C	PF20266.1	97	5.1e-26	90.8	4	256	351	Mab-21 protein HhH/H2TH-like domain
EP00075_Anas_platyrhynchos|EP00075_Anas_platyrhynchos_P016187	CDC37_C	PF08564.13	100	0.22	11.8	0.7	7	41	Cdc37 C terminal domain
EP00075_Anas_platyrhynchos|EP00075_Anas_platyrhynchos_P016187	MAR_sialic_bdg	PF10564.12	94	0.74	10	3.4	298	321	Sialic-acid binding micronemal adhesive repeat
EP00075_Anas_platyrhynchos|EP00075_Anas_platyrhynchos_P021730	Mab-21	PF03281.17	201	5.4e-46	157.4	0.7	123	302	Mab-21 protein nucleotidyltransferase domain
EP00075_Anas_platyrhynchos|EP00075_Anas_platyrhynchos_P021730	Mab-21_C	PF20266.1	97	1.3e-27	95.9	5.2	318	418	Mab-21 protein HhH/H2TH-like domain
EP00075_Anas_platyrhynchos|EP00075_Anas_platyrhynchos_P026448	Mab-21_C	PF20266.1	97	5.5e-14	52.3	0.1	402	478	Mab-21 protein HhH/H2TH-like domain
EP00075_Anas_platyrhynchos|EP00075_Anas_platyrhynchos_P026448	Mab-21	PF03281.17	201	0.027	14.7	0	268	348	Mab-21 protein nucleotidyltransferase domain
EP00075_Anas_platyrhynchos|EP00075_Anas_platyrhynchos_P026448	DUF6676	PF20381.1	158	0.055	13.4	0.2	54	98	Family of unknown function (DUF6676)
EP00075_Anas_platyrhynchos|EP00075_Anas_platyrhynchos_P026448	CemA	PF03040.17	229	0.25	11.4	0.9	32	83	CemA family
EP00075_Anas_platyrhynchos|EP00075_Anas_platyrhynchos_P035974	Mab-21_C	PF20266.1	97	1.2e-10	41.6	0	354	440	Mab-21 protein HhH/H2TH-like domain
EP00076_Gallus_gallus|EP00076_Gallus_gallus_P005875	OAS1_C	PF10421.12	189	3.3e-73	245.4	0	161	338	2'-5'-oligoadenylate synthetase 1, domain 2, C-terminus
EP00076_Gallus_gallus|EP00076_Gallus_gallus_P005875	ubiquitin	PF00240.26	72	4.2e-27	93.8	4.4	344	385	Ubiquitin family
EP00076_Gallus_gallus|EP00076_Gallus_gallus_P005875	ubiquitin	PF00240.26	72	4.2e-27	93.8	4.4	394	463	Ubiquitin family
EP00076_Gallus_gallus|EP00076_Gallus_gallus_P005875	Rad60-SLD	PF11976.11	72	5.4e-10	39.1	0.3	394	456	Ubiquitin-2 like Rad60 SUMO-like
EP00076_Gallus_gallus|EP00076_Gallus_gallus_P005875	NTP_transf_2	PF01909.26	94	7.9e-07	29.4	0	36	93	Nucleotidyltransferase domain
EP00076_Gallus_gallus|EP00076_Gallus_gallus_P005875	Ubiquitin_2	PF14560.9	87	9.5e-05	22.9	1.1	343	394	Ubiquitin-like domain
EP00076_Gallus_gallus|EP00076_Gallus_gallus_P005875	Ubiquitin_2	PF14560.9	87	9.5e-05	22.9	1.1	405	456	Ubiquitin-like domain
EP00076_Gallus_gallus|EP00076_Gallus_gallus_P005875	UN_NPL4	PF11543.11	80	0.0099	16.5	0.1	357	401	Nuclear pore localisation protein NPL4
EP00076_Gallus_gallus|EP00076_Gallus_gallus_P005875	Ubiquitin_4	PF18036.4	89	0.015	15.4	0.4	343	375	Ubiquitin-like domain
EP00076_Gallus_gallus|EP00076_Gallus_gallus_P005875	SMODS	PF18144.4	164	0.025	14.9	0.2	18	74	Second Messenger Oligonucleotide or Dinucleotide Synthetase domain
EP00076_Gallus_gallus|EP00076_Gallus_gallus_P005875	TBK1_ULD	PF18396.4	88	0.21	11.6	3.5	402	444	TANK binding kinase 1 ubiquitin-like domain
EP00076_Gallus_gallus|EP00076_Gallus_gallus_P007384	Mab-21_C	PF20266.1	97	3.9e-09	36.7	0	339	424	Mab-21 protein HhH/H2TH-like domain
EP00076_Gallus_gallus|EP00076_Gallus_gallus_P007384	Mab-21	PF03281.17	201	2.3e-06	28	0	152	293	Mab-21 protein nucleotidyltransferase domain
EP00076_Gallus_gallus|EP00076_Gallus_gallus_P009938	Mab-21_C	PF20266.1	97	1.5e-14	54.1	0.2	404	478	Mab-21 protein HhH/H2TH-like domain
EP00076_Gallus_gallus|EP00076_Gallus_gallus_P009938	Mab-21	PF03281.17	201	0.012	15.9	0.1	259	351	Mab-21 protein nucleotidyltransferase domain
EP00076_Gallus_gallus|EP00076_Gallus_gallus_P009938	DUF4795	PF16043.8	207	3.4	7.2	6.7	31	91	Domain of unknown function (DUF4795)
EP00076_Gallus_gallus|EP00076_Gallus_gallus_P025804	OAS1_C	PF10421.12	189	3.9e-73	245.2	0	169	346	2'-5'-oligoadenylate synthetase 1, domain 2, C-terminus
EP00076_Gallus_gallus|EP00076_Gallus_gallus_P025804	ubiquitin	PF00240.26	72	4.7e-28	96.9	1.1	352	395	Ubiquitin family
EP00076_Gallus_gallus|EP00076_Gallus_gallus_P025804	ubiquitin	PF00240.26	72	4.7e-28	96.9	1.1	434	503	Ubiquitin family
EP00076_Gallus_gallus|EP00076_Gallus_gallus_P025804	Rad60-SLD	PF11976.11	72	3e-09	36.7	0.2	434	496	Ubiquitin-2 like Rad60 SUMO-like
EP00076_Gallus_gallus|EP00076_Gallus_gallus_P025804	NTP_transf_2	PF01909.26	94	9.4e-07	29.2	0	44	101	Nucleotidyltransferase domain
EP00076_Gallus_gallus|EP00076_Gallus_gallus_P025804	Ubiquitin_2	PF14560.9	87	4.8e-06	27.1	0.3	351	399	Ubiquitin-like domain
EP00076_Gallus_gallus|EP00076_Gallus_gallus_P025804	Ubiquitin_2	PF14560.9	87	4.8e-06	27.1	0.3	445	496	Ubiquitin-like domain
EP00076_Gallus_gallus|EP00076_Gallus_gallus_P025804	Ubiquitin_4	PF18036.4	89	0.031	14.5	0.3	351	383	Ubiquitin-like domain
EP00076_Gallus_gallus|EP00076_Gallus_gallus_P025804	SMODS	PF18144.4	164	0.034	14.5	0	26	82	Second Messenger Oligonucleotide or Dinucleotide Synthetase domain
EP00076_Gallus_gallus|EP00076_Gallus_gallus_P025804	TBK1_ULD	PF18396.4	88	0.22	11.6	1.5	442	484	TANK binding kinase 1 ubiquitin-like domain
EP00076_Gallus_gallus|EP00076_Gallus_gallus_P027178	Mab-21	PF03281.17	201	1.2e-46	159.5	1	58	249	Mab-21 protein nucleotidyltransferase domain
EP00076_Gallus_gallus|EP00076_Gallus_gallus_P027178	Mab-21_C	PF20266.1	97	4.4e-26	91.1	4.7	256	351	Mab-21 protein HhH/H2TH-like domain
EP00076_Gallus_gallus|EP00076_Gallus_gallus_P027178	MAR_sialic_bdg	PF10564.12	94	0.81	9.9	3.8	298	321	Sialic-acid binding micronemal adhesive repeat
EP00076_Gallus_gallus|EP00076_Gallus_gallus_P046952	Mab-21_C	PF20266.1	97	1.2e-09	38.4	0	360	447	Mab-21 protein HhH/H2TH-like domain
EP00076_Gallus_gallus|EP00076_Gallus_gallus_P046952	Mab-21	PF03281.17	201	0.022	15	0	192	321	Mab-21 protein nucleotidyltransferase domain
EP00076_Gallus_gallus|EP00076_Gallus_gallus_P048026	Mab-21	PF03281.17	201	1e-42	146.6	0.3	130	309	Mab-21 protein nucleotidyltransferase domain
EP00076_Gallus_gallus|EP00076_Gallus_gallus_P048026	Mab-21_C	PF20266.1	97	1.4e-27	95.9	6.2	325	424	Mab-21 protein HhH/H2TH-like domain
EP00077_Pelodiscus_sinensis|EP00077_Pelodiscus_sinensis_P003497	OAS1_C	PF10421.12	189	1.5e-77	259.6	0.1	161	347	2'-5'-oligoadenylate synthetase 1, domain 2, C-terminus
EP00077_Pelodiscus_sinensis|EP00077_Pelodiscus_sinensis_P003497	NTP_transf_2	PF01909.26	94	1.5e-07	31.7	0	53	108	Nucleotidyltransferase domain
EP00077_Pelodiscus_sinensis|EP00077_Pelodiscus_sinensis_P003497	SMODS	PF18144.4	164	0.0058	16.9	0	12	111	Second Messenger Oligonucleotide or Dinucleotide Synthetase domain
EP00077_Pelodiscus_sinensis|EP00077_Pelodiscus_sinensis_P019879	OAS1_C	PF10421.12	189	2.9e-54	183.7	0.4	181	308	2'-5'-oligoadenylate synthetase 1, domain 2, C-terminus
EP00077_Pelodiscus_sinensis|EP00077_Pelodiscus_sinensis_P019879	NTP_transf_2	PF01909.26	94	1.9e-06	28.2	0	71	119	Nucleotidyltransferase domain
EP00077_Pelodiscus_sinensis|EP00077_Pelodiscus_sinensis_P019879	SMODS	PF18144.4	164	0.044	14.1	0	35	169	Second Messenger Oligonucleotide or Dinucleotide Synthetase domain
EP00077_Pelodiscus_sinensis|EP00077_Pelodiscus_sinensis_P019879	Peptidase_M24	PF00557.27	209	0.21	11.4	0	302	337	Metallopeptidase family M24
EP00077_Pelodiscus_sinensis|EP00077_Pelodiscus_sinensis_P020484	Mab-21_C	PF20266.1	97	9e-11	42	0	359	446	Mab-21 protein HhH/H2TH-like domain
EP00077_Pelodiscus_sinensis|EP00077_Pelodiscus_sinensis_P023945	Mab-21_C	PF20266.1	97	3.3e-12	46.6	0.9	398	471	Mab-21 protein HhH/H2TH-like domain
EP00077_Pelodiscus_sinensis|EP00077_Pelodiscus_sinensis_P023945	Mab-21	PF03281.17	201	0.006	16.8	0	260	347	Mab-21 protein nucleotidyltransferase domain
EP00077_Pelodiscus_sinensis|EP00077_Pelodiscus_sinensis_P029142	Mab-21	PF03281.17	201	1.4e-07	32	0	171	252	Mab-21 protein nucleotidyltransferase domain
EP00077_Pelodiscus_sinensis|EP00077_Pelodiscus_sinensis_P032393	Mab-21_C	PF20266.1	97	4.9e-14	52.4	0.3	253	329	Mab-21 protein HhH/H2TH-like domain
EP00077_Pelodiscus_sinensis|EP00077_Pelodiscus_sinensis_P032393	Mab-21	PF03281.17	201	3e-11	43.9	0	86	227	Mab-21 protein nucleotidyltransferase domain
EP00077_Pelodiscus_sinensis|EP00077_Pelodiscus_sinensis_P035871	OAS1_C	PF10421.12	189	1.1e-25	90.5	1.5	288	416	2'-5'-oligoadenylate synthetase 1, domain 2, C-terminus
EP00077_Pelodiscus_sinensis|EP00077_Pelodiscus_sinensis_P035871	NTP_transf_2	PF01909.26	94	8.9e-08	32.4	0	177	245	Nucleotidyltransferase domain
EP00077_Pelodiscus_sinensis|EP00077_Pelodiscus_sinensis_P035871	DUF6300	PF19817.2	110	0.0026	18	0.5	282	342	Family of unknown function (DUF6300)
EP00077_Pelodiscus_sinensis|EP00077_Pelodiscus_sinensis_P035871	zf-C2H2_4	PF13894.9	24	0.0061	17.4	1.6	7	30	C2H2-type zinc finger
EP00077_Pelodiscus_sinensis|EP00077_Pelodiscus_sinensis_P035871	zf-C2HC_2	PF13913.9	25	0.011	15.7	0.4	34	52	zinc-finger of a C2HC-type
EP00077_Pelodiscus_sinensis|EP00077_Pelodiscus_sinensis_P035871	CpXC	PF14353.9	118	0.039	14.1	4.4	2	72	CpXC protein
EP00077_Pelodiscus_sinensis|EP00077_Pelodiscus_sinensis_P035871	Ribosomal_S18	PF01084.23	52	0.15	12.4	0	135	166	Ribosomal protein S18
EP00077_Pelodiscus_sinensis|EP00077_Pelodiscus_sinensis_P035871	zf-RING_15	PF16744.8	73	0.15	12.3	0.2	88	134	KIAA1045 RING finger
EP00077_Pelodiscus_sinensis|EP00077_Pelodiscus_sinensis_P035871	IMS_C	PF11799.11	113	0.16	12.6	0.2	209	263	impB/mucB/samB family C-terminal domain
EP00077_Pelodiscus_sinensis|EP00077_Pelodiscus_sinensis_P035871	zf-dskA_traR	PF01258.20	36	0.29	11.2	6.6	33	49	Prokaryotic dksA/traR C4-type zinc finger
EP00077_Pelodiscus_sinensis|EP00077_Pelodiscus_sinensis_P035871	DZR	PF12773.10	49	0.49	10.5	2.8	6	43	Double zinc ribbon
EP00077_Pelodiscus_sinensis|EP00077_Pelodiscus_sinensis_P035871	Sgf11	PF08209.14	33	0.52	10	6.1	34	46	Sgf11 (transcriptional regulation protein)
EP00077_Pelodiscus_sinensis|EP00077_Pelodiscus_sinensis_P035871	FYVE	PF01363.24	69	2.1	8.7	20.3	7	56	FYVE zinc finger
EP00077_Pelodiscus_sinensis|EP00077_Pelodiscus_sinensis_P035872	OAS1_C	PF10421.12	189	7.5e-15	55.1	3.5	288	342	2'-5'-oligoadenylate synthetase 1, domain 2, C-terminus
EP00077_Pelodiscus_sinensis|EP00077_Pelodiscus_sinensis_P035872	OAS1_C	PF10421.12	189	7.5e-15	55.1	3.5	346	386	2'-5'-oligoadenylate synthetase 1, domain 2, C-terminus
EP00077_Pelodiscus_sinensis|EP00077_Pelodiscus_sinensis_P035872	NTP_transf_2	PF01909.26	94	8.3e-08	32.6	0	177	245	Nucleotidyltransferase domain
EP00077_Pelodiscus_sinensis|EP00077_Pelodiscus_sinensis_P035872	zf-C2H2_4	PF13894.9	24	0.0051	17.7	1.6	7	30	C2H2-type zinc finger
EP00077_Pelodiscus_sinensis|EP00077_Pelodiscus_sinensis_P035872	zf-C2HC_2	PF13913.9	25	0.0096	15.9	0.4	34	52	zinc-finger of a C2HC-type
EP00077_Pelodiscus_sinensis|EP00077_Pelodiscus_sinensis_P035872	DUF6300	PF19817.2	110	0.01	16.1	2.9	282	339	Family of unknown function (DUF6300)
EP00077_Pelodiscus_sinensis|EP00077_Pelodiscus_sinensis_P035872	CpXC	PF14353.9	118	0.031	14.5	4.5	2	72	CpXC protein
EP00077_Pelodiscus_sinensis|EP00077_Pelodiscus_sinensis_P035872	Ribosomal_S18	PF01084.23	52	0.12	12.6	0	135	166	Ribosomal protein S18
EP00077_Pelodiscus_sinensis|EP00077_Pelodiscus_sinensis_P035872	zf-RING_15	PF16744.8	73	0.13	12.6	0.2	88	134	KIAA1045 RING finger
EP00077_Pelodiscus_sinensis|EP00077_Pelodiscus_sinensis_P035872	IMS_C	PF11799.11	113	0.14	12.7	0.4	209	263	impB/mucB/samB family C-terminal domain
EP00077_Pelodiscus_sinensis|EP00077_Pelodiscus_sinensis_P035872	zf-dskA_traR	PF01258.20	36	0.22	11.6	6.6	33	49	Prokaryotic dksA/traR C4-type zinc finger
EP00077_Pelodiscus_sinensis|EP00077_Pelodiscus_sinensis_P035872	Sgf11	PF08209.14	33	0.23	11.2	5.5	34	46	Sgf11 (transcriptional regulation protein)
EP00077_Pelodiscus_sinensis|EP00077_Pelodiscus_sinensis_P035872	DZR	PF12773.10	49	0.3	11.2	2.7	6	43	Double zinc ribbon
EP00077_Pelodiscus_sinensis|EP00077_Pelodiscus_sinensis_P035872	FYVE	PF01363.24	69	1.3	9.3	20.2	7	56	FYVE zinc finger
EP00077_Pelodiscus_sinensis|EP00077_Pelodiscus_sinensis_P035872	Zn-ribbon_8	PF09723.13	40	4.8	7.5	11.4	7	43	Zinc ribbon domain
EP00077_Pelodiscus_sinensis|EP00077_Pelodiscus_sinensis_P035893	Mab-21	PF03281.17	201	6.1e-19	69.1	0	201	379	Mab-21 protein nucleotidyltransferase domain
EP00077_Pelodiscus_sinensis|EP00077_Pelodiscus_sinensis_P035893	Mab-21_C	PF20266.1	97	2.7e-14	53.3	0.1	396	494	Mab-21 protein HhH/H2TH-like domain
EP00077_Pelodiscus_sinensis|EP00077_Pelodiscus_sinensis_P037108	Mab-21	PF03281.17	201	4.4e-45	154.4	2.3	95	283	Mab-21 protein nucleotidyltransferase domain
EP00077_Pelodiscus_sinensis|EP00077_Pelodiscus_sinensis_P037108	Mab-21_C	PF20266.1	97	8.3e-27	93.4	2	290	385	Mab-21 protein HhH/H2TH-like domain
EP00077_Pelodiscus_sinensis|EP00077_Pelodiscus_sinensis_P037108	SAM_3	PF18016.4	65	0.11	12.5	0.3	140	157	SAM domain (Sterile alpha motif)
EP00077_Pelodiscus_sinensis|EP00077_Pelodiscus_sinensis_P037113	Mab-21_C	PF20266.1	97	6.8e-27	93.7	2	252	347	Mab-21 protein HhH/H2TH-like domain
EP00077_Pelodiscus_sinensis|EP00077_Pelodiscus_sinensis_P037113	Mab-21	PF03281.17	201	2.1e-20	73.8	2.1	95	216	Mab-21 protein nucleotidyltransferase domain
EP00077_Pelodiscus_sinensis|EP00077_Pelodiscus_sinensis_P037113	Mab-21	PF03281.17	201	2.1e-20	73.8	2.1	217	245	Mab-21 protein nucleotidyltransferase domain
EP00077_Pelodiscus_sinensis|EP00077_Pelodiscus_sinensis_P037113	SAM_3	PF18016.4	65	0.095	12.8	0.3	140	157	SAM domain (Sterile alpha motif)
EP00078_Anolis_carolinensis|EP00078_Anolis_carolinensis_P001349	Mab-21	PF03281.17	201	4.7e-43	147.8	1.8	58	249	Mab-21 protein nucleotidyltransferase domain
EP00078_Anolis_carolinensis|EP00078_Anolis_carolinensis_P001349	Mab-21_C	PF20266.1	97	1.2e-24	86.5	2	256	351	Mab-21 protein HhH/H2TH-like domain
EP00078_Anolis_carolinensis|EP00078_Anolis_carolinensis_P001349	SAM_3	PF18016.4	65	0.069	13.2	0.1	103	123	SAM domain (Sterile alpha motif)
EP00078_Anolis_carolinensis|EP00078_Anolis_carolinensis_P001349	GMP_synt_C	PF00958.25	92	0.1	12.8	0.3	16	47	GMP synthase C terminal domain
EP00078_Anolis_carolinensis|EP00078_Anolis_carolinensis_P001349	NYD-SP28	PF14772.9	102	0.21	11.7	0.3	3	49	Sperm tail
EP00078_Anolis_carolinensis|EP00078_Anolis_carolinensis_P002173	Mab-21_C	PF20266.1	97	2.6e-12	46.9	0.1	405	482	Mab-21 protein HhH/H2TH-like domain
EP00078_Anolis_carolinensis|EP00078_Anolis_carolinensis_P002173	Mab-21	PF03281.17	201	0.015	15.5	0.3	267	351	Mab-21 protein nucleotidyltransferase domain
EP00078_Anolis_carolinensis|EP00078_Anolis_carolinensis_P003840	Mab-21	PF03281.17	201	1.6e-42	146	0	62	243	Mab-21 protein nucleotidyltransferase domain
EP00078_Anolis_carolinensis|EP00078_Anolis_carolinensis_P003840	Mab-21_C	PF20266.1	97	4.9e-29	100.5	0.1	246	343	Mab-21 protein HhH/H2TH-like domain
EP00078_Anolis_carolinensis|EP00078_Anolis_carolinensis_P006031	Mab-21	PF03281.17	201	5.4e-37	128	0	263	446	Mab-21 protein nucleotidyltransferase domain
EP00078_Anolis_carolinensis|EP00078_Anolis_carolinensis_P006031	Mab-21_C	PF20266.1	97	3.7e-28	97.7	6.1	462	567	Mab-21 protein HhH/H2TH-like domain
EP00078_Anolis_carolinensis|EP00078_Anolis_carolinensis_P007494	Mab-21_C	PF20266.1	97	4.4e-10	39.8	0.2	388	465	Mab-21 protein HhH/H2TH-like domain
EP00078_Anolis_carolinensis|EP00078_Anolis_carolinensis_P008034	Mab-21_C	PF20266.1	97	3.5e-10	40.1	0	307	379	Mab-21 protein HhH/H2TH-like domain
EP00078_Anolis_carolinensis|EP00078_Anolis_carolinensis_P008034	Mab-21	PF03281.17	201	4.4e-10	40.1	0	137	275	Mab-21 protein nucleotidyltransferase domain
EP00078_Anolis_carolinensis|EP00078_Anolis_carolinensis_P010097	OAS1_C	PF10421.12	189	2.2e-73	246	0	170	355	2'-5'-oligoadenylate synthetase 1, domain 2, C-terminus
EP00078_Anolis_carolinensis|EP00078_Anolis_carolinensis_P010097	NTP_transf_2	PF01909.26	94	3.3e-07	30.6	0.1	48	110	Nucleotidyltransferase domain
EP00078_Anolis_carolinensis|EP00078_Anolis_carolinensis_P010097	SMODS	PF18144.4	164	0.0023	18.3	0.1	19	90	Second Messenger Oligonucleotide or Dinucleotide Synthetase domain
EP00078_Anolis_carolinensis|EP00078_Anolis_carolinensis_P012267	Mab-21	PF03281.17	201	3.3e-42	145	0	63	241	Mab-21 protein nucleotidyltransferase domain
EP00078_Anolis_carolinensis|EP00078_Anolis_carolinensis_P012267	Mab-21_C	PF20266.1	97	9.9e-28	96.4	0.1	246	343	Mab-21 protein HhH/H2TH-like domain
EP00078_Anolis_carolinensis|EP00078_Anolis_carolinensis_P014429	Mab-21_C	PF20266.1	97	1.2e-11	44.8	0	360	447	Mab-21 protein HhH/H2TH-like domain
EP00079_Xenopus_tropicalis|EP00079_Xenopus_tropicalis_P003393	Mab-21_C	PF20266.1	97	2.4e-14	53.4	0	357	444	Mab-21 protein HhH/H2TH-like domain
EP00079_Xenopus_tropicalis|EP00079_Xenopus_tropicalis_P004469	Mab-21	PF03281.17	201	1.4e-42	146.2	0	62	241	Mab-21 protein nucleotidyltransferase domain
EP00079_Xenopus_tropicalis|EP00079_Xenopus_tropicalis_P004469	Mab-21_C	PF20266.1	97	3.2e-28	97.9	0.1	246	343	Mab-21 protein HhH/H2TH-like domain
EP00079_Xenopus_tropicalis|EP00079_Xenopus_tropicalis_P005259	Mab-21	PF03281.17	201	4.7e-43	147.8	0	62	243	Mab-21 protein nucleotidyltransferase domain
EP00079_Xenopus_tropicalis|EP00079_Xenopus_tropicalis_P005259	Mab-21_C	PF20266.1	97	1e-28	99.5	0.1	246	343	Mab-21 protein HhH/H2TH-like domain
EP00079_Xenopus_tropicalis|EP00079_Xenopus_tropicalis_P008825	Mab-21_C	PF20266.1	97	6.9e-12	45.6	1.1	346	433	Mab-21 protein HhH/H2TH-like domain
EP00079_Xenopus_tropicalis|EP00079_Xenopus_tropicalis_P008825	Mab-21	PF03281.17	201	3.3e-07	30.7	0.3	152	309	Mab-21 protein nucleotidyltransferase domain
EP00079_Xenopus_tropicalis|EP00079_Xenopus_tropicalis_P008825	Picorna_P3A	PF06363.14	97	0.11	12.5	0.1	218	250	Picornaviridae P3A protein
EP00079_Xenopus_tropicalis|EP00079_Xenopus_tropicalis_P009778	Mab-21_C	PF20266.1	97	6.2e-14	52.1	0.3	322	398	Mab-21 protein HhH/H2TH-like domain
EP00079_Xenopus_tropicalis|EP00079_Xenopus_tropicalis_P009778	Mab-21	PF03281.17	201	2e-12	47.8	0	158	296	Mab-21 protein nucleotidyltransferase domain
EP00079_Xenopus_tropicalis|EP00079_Xenopus_tropicalis_P009778	PIN_11	PF18479.4	118	0.1	12.9	0.9	53	90	PIN like domain
EP00079_Xenopus_tropicalis|EP00079_Xenopus_tropicalis_P010751	Mab-21_C	PF20266.1	97	2.3e-15	56.7	0.1	359	444	Mab-21 protein HhH/H2TH-like domain
EP00079_Xenopus_tropicalis|EP00079_Xenopus_tropicalis_P011390	Mab-21	PF03281.17	201	1.4e-34	120.1	0	291	460	Mab-21 protein nucleotidyltransferase domain
EP00079_Xenopus_tropicalis|EP00079_Xenopus_tropicalis_P011390	Mab-21_C	PF20266.1	97	1.9e-24	85.8	3.3	476	577	Mab-21 protein HhH/H2TH-like domain
EP00079_Xenopus_tropicalis|EP00079_Xenopus_tropicalis_P011390	SMBP	PF16785.8	111	8	6.9	7.7	215	277	Small metal-binding protein
EP00079_Xenopus_tropicalis|EP00079_Xenopus_tropicalis_P013790	Mab-21_C	PF20266.1	97	7.5e-07	29.4	3.1	401	473	Mab-21 protein HhH/H2TH-like domain
EP00079_Xenopus_tropicalis|EP00079_Xenopus_tropicalis_P013790	Mab-21	PF03281.17	201	0.0053	17	0.5	266	352	Mab-21 protein nucleotidyltransferase domain
EP00079_Xenopus_tropicalis|EP00079_Xenopus_tropicalis_P013790	SNAPC5	PF15497.9	103	0.0087	16.7	1.3	34	80	snRNA-activating protein comple xsubunit 19, SNAPc subunit
EP00079_Xenopus_tropicalis|EP00079_Xenopus_tropicalis_P013790	Nop53	PF07767.14	402	1	8.7	5.8	33	81	Nop53 (60S ribosomal biogenesis)
EP00080_Pristionchus_pacificus|EP00080_Pristionchus_pacificus_P008331	Mab-21_C	PF20266.1	97	6.2e-24	84.2	0	290	386	Mab-21 protein HhH/H2TH-like domain
EP00080_Pristionchus_pacificus|EP00080_Pristionchus_pacificus_P008331	Mab-21	PF03281.17	201	1.9e-15	57.6	0	87	183	Mab-21 protein nucleotidyltransferase domain
EP00081_Caenorhabditis_elegans|EP00081_Caenorhabditis_elegans_P017697	Mab-21	PF03281.17	201	7.1e-36	124.3	0.1	64	249	Mab-21 protein nucleotidyltransferase domain
EP00081_Caenorhabditis_elegans|EP00081_Caenorhabditis_elegans_P017697	Mab-21_C	PF20266.1	97	3.3e-22	78.6	0	252	346	Mab-21 protein HhH/H2TH-like domain
EP00081_Caenorhabditis_elegans|EP00081_Caenorhabditis_elegans_P017697	Exog_C	PF18026.4	49	0.21	11.7	0.5	22	43	Endo/exonuclease (EXOG) C-terminal domain
EP00082_Ixodes_scapularis|EP00082_Ixodes_scapularis_P011539	Mab-21	PF03281.17	201	1.4e-07	32	0	74	165	Mab-21 protein nucleotidyltransferase domain
EP00082_Ixodes_scapularis|EP00082_Ixodes_scapularis_P011539	DUF4404	PF14357.9	83	0.11	13.3	1.3	18	59	Domain of unknown function (DUF4404)
EP00082_Ixodes_scapularis|EP00082_Ixodes_scapularis_P011541	Mab-21	PF03281.17	201	1.8e-09	38.2	0	74	165	Mab-21 protein nucleotidyltransferase domain
EP00082_Ixodes_scapularis|EP00082_Ixodes_scapularis_P011541	Spo16	PF19225.3	165	0.01	15.7	0.2	31	89	Spo16 protein
EP00082_Ixodes_scapularis|EP00082_Ixodes_scapularis_P018832	Mab-21	PF03281.17	201	8.2e-14	52.3	0	58	149	Mab-21 protein nucleotidyltransferase domain
EP00082_Ixodes_scapularis|EP00082_Ixodes_scapularis_P018832	Mab-21	PF03281.17	201	8.2e-14	52.3	0	164	192	Mab-21 protein nucleotidyltransferase domain
EP00082_Ixodes_scapularis|EP00082_Ixodes_scapularis_P019331	Mab-21	PF03281.17	201	2.2e-42	145.6	0	68	250	Mab-21 protein nucleotidyltransferase domain
EP00082_Ixodes_scapularis|EP00082_Ixodes_scapularis_P019331	Mab-21_C	PF20266.1	97	2.9e-27	94.9	0	252	349	Mab-21 protein HhH/H2TH-like domain
EP00082_Ixodes_scapularis|EP00082_Ixodes_scapularis_P019331	GAPT	PF11770.11	156	0.2	11.5	0	17	81	GRB2-binding adapter (GAPT)
EP00083_Stegodyphus_mimosarum|EP00083_Stegodyphus_mimosarum_P005222	Mab-21	PF03281.17	201	6.2e-41	140.9	0	69	250	Mab-21 protein nucleotidyltransferase domain
EP00083_Stegodyphus_mimosarum|EP00083_Stegodyphus_mimosarum_P005222	Mab-21_C	PF20266.1	97	5.5e-28	97.2	0.1	252	349	Mab-21 protein HhH/H2TH-like domain
EP00083_Stegodyphus_mimosarum|EP00083_Stegodyphus_mimosarum_P009184	Mab-21	PF03281.17	201	3.7e-24	86.1	0.3	74	260	Mab-21 protein nucleotidyltransferase domain
EP00083_Stegodyphus_mimosarum|EP00083_Stegodyphus_mimosarum_P009184	Mab-21_C	PF20266.1	97	3.7e-20	72.1	4.3	263	356	Mab-21 protein HhH/H2TH-like domain
EP00083_Stegodyphus_mimosarum|EP00083_Stegodyphus_mimosarum_P016713	Mab-21	PF03281.17	201	1.4e-19	71.1	1.8	233	423	Mab-21 protein nucleotidyltransferase domain
EP00083_Stegodyphus_mimosarum|EP00083_Stegodyphus_mimosarum_P016713	Mab-21_C	PF20266.1	97	2.8e-08	34	0.3	426	468	Mab-21 protein HhH/H2TH-like domain
EP00083_Stegodyphus_mimosarum|EP00083_Stegodyphus_mimosarum_P016713	CxC5	PF18718.4	117	0.082	13.2	2.7	28	105	CxC5 like cysteine cluster associated with KDZ
EP00083_Stegodyphus_mimosarum|EP00083_Stegodyphus_mimosarum_P025621	Mab-21	PF03281.17	201	6.1e-42	144.1	0	68	250	Mab-21 protein nucleotidyltransferase domain
EP00083_Stegodyphus_mimosarum|EP00083_Stegodyphus_mimosarum_P025621	Mab-21_C	PF20266.1	97	9.1e-29	99.7	0.1	252	349	Mab-21 protein HhH/H2TH-like domain
EP00084_Strigamia_maritima|EP00084_Strigamia_maritima_P001498	OAS1_C	PF10421.12	189	3.1e-07	30.3	0	198	315	2'-5'-oligoadenylate synthetase 1, domain 2, C-terminus
EP00084_Strigamia_maritima|EP00084_Strigamia_maritima_P001498	SMODS	PF18144.4	164	8.3e-05	23	0	49	174	Second Messenger Oligonucleotide or Dinucleotide Synthetase domain
EP00084_Strigamia_maritima|EP00084_Strigamia_maritima_P001498	Phage_C	PF12025.11	68	0.033	14.2	0.1	194	211	Phage protein C
EP00084_Strigamia_maritima|EP00084_Strigamia_maritima_P001498	DUF6382	PF19909.2	163	0.11	12.2	0.6	275	310	Domain of unknown function (DUF6382)
EP00084_Strigamia_maritima|EP00084_Strigamia_maritima_P001796	Mab-21_C	PF20266.1	97	7.3e-22	77.5	4.1	317	411	Mab-21 protein HhH/H2TH-like domain
EP00084_Strigamia_maritima|EP00084_Strigamia_maritima_P001796	Mab-21	PF03281.17	201	7.4e-18	65.5	0.4	117	312	Mab-21 protein nucleotidyltransferase domain
EP00084_Strigamia_maritima|EP00084_Strigamia_maritima_P001796	CCDC106	PF15794.8	223	0.00015	21.7	0.1	163	214	Coiled-coil domain-containing protein 106
EP00084_Strigamia_maritima|EP00084_Strigamia_maritima_P003775	Mab-21	PF03281.17	201	3.2e-44	151.6	0	69	250	Mab-21 protein nucleotidyltransferase domain
EP00084_Strigamia_maritima|EP00084_Strigamia_maritima_P003775	Mab-21_C	PF20266.1	97	2.2e-28	98.4	0.1	252	349	Mab-21 protein HhH/H2TH-like domain
EP00084_Strigamia_maritima|EP00084_Strigamia_maritima_P009607	Mab-21	PF03281.17	201	6.6e-22	78.7	0.1	72	264	Mab-21 protein nucleotidyltransferase domain
EP00084_Strigamia_maritima|EP00084_Strigamia_maritima_P009607	Mab-21_C	PF20266.1	97	7.2e-19	67.9	1.6	269	348	Mab-21 protein HhH/H2TH-like domain
EP00087_Eurytemora_affinis|EP00087_Eurytemora_affinis_P005576	Mab-21_C	PF20266.1	97	1.8e-10	41	0	241	323	Mab-21 protein HhH/H2TH-like domain
EP00087_Eurytemora_affinis|EP00087_Eurytemora_affinis_P005576	Mab-21	PF03281.17	201	2.9e-06	27.7	0	60	236	Mab-21 protein nucleotidyltransferase domain
EP00087_Eurytemora_affinis|EP00087_Eurytemora_affinis_P005576	IMS_C	PF11799.11	113	0.032	14.8	0	88	138	impB/mucB/samB family C-terminal domain
EP00087_Eurytemora_affinis|EP00087_Eurytemora_affinis_P011631	Mab-21	PF03281.17	201	1.1e-29	104.2	0.2	69	130	Mab-21 protein nucleotidyltransferase domain
EP00087_Eurytemora_affinis|EP00087_Eurytemora_affinis_P011631	Mab-21	PF03281.17	201	1.1e-29	104.2	0.2	118	230	Mab-21 protein nucleotidyltransferase domain
EP00087_Eurytemora_affinis|EP00087_Eurytemora_affinis_P011631	Mab-21_C	PF20266.1	97	3.1e-14	53.1	0	235	302	Mab-21 protein HhH/H2TH-like domain
EP00087_Eurytemora_affinis|EP00087_Eurytemora_affinis_P011631	AcylCoA_dehyd_C	PF12186.11	111	0.031	14.5	0.7	14	55	Acyl-CoA dehydrogenase C terminal
EP00087_Eurytemora_affinis|EP00087_Eurytemora_affinis_P017726	OAS1_C	PF10421.12	189	1.8e-05	24.6	0	135	277	2'-5'-oligoadenylate synthetase 1, domain 2, C-terminus
EP00087_Eurytemora_affinis|EP00087_Eurytemora_affinis_P017726	SMODS	PF18144.4	164	0.0034	17.7	0	41	149	Second Messenger Oligonucleotide or Dinucleotide Synthetase domain
EP00088_Acartia_fossae|EP00088_Acartia_fossae_P004569	DZF	PF07528.17	248	1.1e-84	284.1	0	115	348	DZF domain
EP00088_Acartia_fossae|EP00088_Acartia_fossae_P004571	DZF	PF07528.17	248	1.1e-84	284.1	0	115	348	DZF domain
EP00090_Calanus_glacialis|EP00090_Calanus_glacialis_P005815	Mab-21_C	PF20266.1	97	4.1e-15	55.9	1.7	279	366	Mab-21 protein HhH/H2TH-like domain
EP00090_Calanus_glacialis|EP00090_Calanus_glacialis_P005815	Mab-21	PF03281.17	201	4.9e-11	43.2	1	89	276	Mab-21 protein nucleotidyltransferase domain
EP00090_Calanus_glacialis|EP00090_Calanus_glacialis_P005815	CHIP_TPR_N	PF18391.4	83	0.18	12.7	2.8	7	53	CHIP N-terminal tetratricopeptide repeat domain
EP00090_Calanus_glacialis|EP00090_Calanus_glacialis_P010332	Mab-21_C	PF20266.1	97	1.3e-08	35.1	1.5	277	359	Mab-21 protein HhH/H2TH-like domain
EP00090_Calanus_glacialis|EP00090_Calanus_glacialis_P010332	zf-C2H2_4	PF13894.9	24	0.0001	23	25.4	391	418	C2H2-type zinc finger
EP00090_Calanus_glacialis|EP00090_Calanus_glacialis_P010332	zf-C2H2_4	PF13894.9	24	0.0001	23	25.4	458	481	C2H2-type zinc finger
EP00090_Calanus_glacialis|EP00090_Calanus_glacialis_P010332	Mab-21	PF03281.17	201	0.0016	18.7	0.4	166	225	Mab-21 protein nucleotidyltransferase domain
EP00090_Calanus_glacialis|EP00090_Calanus_glacialis_P010332	OrfB_IS605	PF01385.22	120	0.035	14.5	0	249	309	Probable transposase
EP00090_Calanus_glacialis|EP00090_Calanus_glacialis_P010332	Zn-ribbon_8	PF09723.13	40	8.4	6.7	10.7	457	497	Zinc ribbon domain
EP00090_Calanus_glacialis|EP00090_Calanus_glacialis_P012192	Mab-21	PF03281.17	201	1.1e-39	136.7	0	69	250	Mab-21 protein nucleotidyltransferase domain
EP00090_Calanus_glacialis|EP00090_Calanus_glacialis_P012192	Mab-21_C	PF20266.1	97	4e-24	84.8	0	255	350	Mab-21 protein HhH/H2TH-like domain
EP00090_Calanus_glacialis|EP00090_Calanus_glacialis_P012192	Rep_fac-A_3	PF08661.14	105	0.14	12.7	0	104	163	Replication factor A protein 3
EP00090_Calanus_glacialis|EP00090_Calanus_glacialis_P012193	Mab-21	PF03281.17	201	9.9e-40	136.9	0	69	250	Mab-21 protein nucleotidyltransferase domain
EP00090_Calanus_glacialis|EP00090_Calanus_glacialis_P012193	Mab-21_C	PF20266.1	97	4e-24	84.8	0	255	350	Mab-21 protein HhH/H2TH-like domain
EP00090_Calanus_glacialis|EP00090_Calanus_glacialis_P012193	Rep_fac-A_3	PF08661.14	105	0.094	13.2	0	96	163	Replication factor A protein 3
EP00090_Calanus_glacialis|EP00090_Calanus_glacialis_P016007	Mab-21_C	PF20266.1	97	1.7e-12	47.5	0.2	246	334	Mab-21 protein HhH/H2TH-like domain
EP00090_Calanus_glacialis|EP00090_Calanus_glacialis_P016007	Mab-21	PF03281.17	201	7.1e-11	42.7	0.9	60	205	Mab-21 protein nucleotidyltransferase domain
EP00090_Calanus_glacialis|EP00090_Calanus_glacialis_P028574	Mab-21	PF03281.17	201	1.2e-05	25.6	0.2	163	323	Mab-21 protein nucleotidyltransferase domain
EP00090_Calanus_glacialis|EP00090_Calanus_glacialis_P028574	Ribosomal_L9_N	PF01281.22	47	0.041	13.5	0	185	202	Ribosomal protein L9, N-terminal domain
EP00090_Calanus_glacialis|EP00090_Calanus_glacialis_P028574	MAP	PF03642.16	88	0.13	12.7	0.5	268	331	MAP domain
EP00090_Calanus_glacialis|EP00090_Calanus_glacialis_P040783	Mab-21_C	PF20266.1	97	2.6e-15	56.5	1.2	221	313	Mab-21 protein HhH/H2TH-like domain
EP00090_Calanus_glacialis|EP00090_Calanus_glacialis_P040783	OAS1_C	PF10421.12	189	8.3e-11	41.9	1.5	504	638	2'-5'-oligoadenylate synthetase 1, domain 2, C-terminus
EP00090_Calanus_glacialis|EP00090_Calanus_glacialis_P040783	Mab-21	PF03281.17	201	3.3e-05	24.2	0.2	88	184	Mab-21 protein nucleotidyltransferase domain
EP00090_Calanus_glacialis|EP00090_Calanus_glacialis_P040783	NTP_transf_2	PF01909.26	94	0.0028	18	0	26	69	Nucleotidyltransferase domain
EP00090_Calanus_glacialis|EP00090_Calanus_glacialis_P040783	Thr_dehydrat_C	PF00585.21	91	0.47	10.4	2.1	551	589	C-terminal regulatory domain of Threonine dehydratase
EP00090_Calanus_glacialis|EP00090_Calanus_glacialis_P046206	Mab-21	PF03281.17	201	1.1e-40	140	0	69	247	Mab-21 protein nucleotidyltransferase domain
EP00090_Calanus_glacialis|EP00090_Calanus_glacialis_P046206	Mab-21_C	PF20266.1	97	1.4e-24	86.3	0	252	348	Mab-21 protein HhH/H2TH-like domain
EP00092_Neocalanus_flemingeri|EP00092_Neocalanus_flemingeri_P002502	Mab-21_C	PF20266.1	97	1e-10	41.8	0.1	209	301	Mab-21 protein HhH/H2TH-like domain
EP00092_Neocalanus_flemingeri|EP00092_Neocalanus_flemingeri_P002502	Mab-21	PF03281.17	201	5.6e-07	30	0.1	30	155	Mab-21 protein nucleotidyltransferase domain
EP00092_Neocalanus_flemingeri|EP00092_Neocalanus_flemingeri_P002502	zf-C2H2	PF00096.29	23	7.2e-05	23.1	3.4	401	424	Zinc finger, C2H2 type
EP00092_Neocalanus_flemingeri|EP00092_Neocalanus_flemingeri_P002502	zf-Di19	PF05605.15	54	0.0001	22.6	1.8	401	427	Drought induced 19 protein (Di19), zinc-binding
EP00092_Neocalanus_flemingeri|EP00092_Neocalanus_flemingeri_P002502	zf-C2H2_jaz	PF12171.11	27	0.00063	20.1	0.7	401	420	Zinc-finger double-stranded RNA-binding
EP00092_Neocalanus_flemingeri|EP00092_Neocalanus_flemingeri_P002502	zf-C2H2_4	PF13894.9	24	0.00093	20	8.9	401	424	C2H2-type zinc finger
EP00092_Neocalanus_flemingeri|EP00092_Neocalanus_flemingeri_P002502	zf-C2HC_2	PF13913.9	25	0.0022	17.9	1.7	403	421	zinc-finger of a C2HC-type
EP00092_Neocalanus_flemingeri|EP00092_Neocalanus_flemingeri_P002502	zf-BED	PF02892.18	44	0.0061	16.7	3	401	424	BED zinc finger
EP00092_Neocalanus_flemingeri|EP00092_Neocalanus_flemingeri_P002502	zf-H2C2_2	PF13465.9	26	0.019	15.5	1	397	412	Zinc-finger double domain
EP00092_Neocalanus_flemingeri|EP00092_Neocalanus_flemingeri_P002502	GFA	PF04828.17	93	0.42	11.1	4.2	353	415	Glutathione-dependent formaldehyde-activating enzyme
EP00092_Neocalanus_flemingeri|EP00092_Neocalanus_flemingeri_P002502	Prim_Zn_Ribbon	PF08273.15	38	0.76	10.2	7	326	360	Zinc-binding domain of primase-helicase
EP00092_Neocalanus_flemingeri|EP00092_Neocalanus_flemingeri_P004763	Mab-21	PF03281.17	201	2.4e-18	67.1	0.1	187	343	Mab-21 protein nucleotidyltransferase domain
EP00092_Neocalanus_flemingeri|EP00092_Neocalanus_flemingeri_P004763	Mab-21_C	PF20266.1	97	8.9e-12	45.2	0.7	358	433	Mab-21 protein HhH/H2TH-like domain
EP00092_Neocalanus_flemingeri|EP00092_Neocalanus_flemingeri_P004763	Spatacsin_C	PF14649.9	299	0.043	13	0	30	120	Spatacsin C-terminus
EP00092_Neocalanus_flemingeri|EP00092_Neocalanus_flemingeri_P006138	Rrp44_S1	PF17215.6	89	0.13	12.4	0.3	164	215	S1 domain
EP00092_Neocalanus_flemingeri|EP00092_Neocalanus_flemingeri_P006472	Ank_2	PF12796.10	83	1.8e-26	92.6	0.2	127	209	Ankyrin repeats (3 copies)
EP00092_Neocalanus_flemingeri|EP00092_Neocalanus_flemingeri_P006472	Ank_2	PF12796.10	83	1.8e-26	92.6	0.2	224	285	Ankyrin repeats (3 copies)
EP00092_Neocalanus_flemingeri|EP00092_Neocalanus_flemingeri_P006472	Ank_5	PF13857.9	56	6.6e-17	61.5	0.4	142	192	Ankyrin repeats (many copies)
EP00092_Neocalanus_flemingeri|EP00092_Neocalanus_flemingeri_P006472	Ank_5	PF13857.9	56	6.6e-17	61.5	0.4	174	212	Ankyrin repeats (many copies)
EP00092_Neocalanus_flemingeri|EP00092_Neocalanus_flemingeri_P006472	Ank_5	PF13857.9	56	6.6e-17	61.5	0.4	226	263	Ankyrin repeats (many copies)
EP00092_Neocalanus_flemingeri|EP00092_Neocalanus_flemingeri_P006472	Ank_4	PF13637.9	55	3.8e-16	59.4	0	122	175	Ankyrin repeats (many copies)
EP00092_Neocalanus_flemingeri|EP00092_Neocalanus_flemingeri_P006472	Ank_4	PF13637.9	55	3.8e-16	59.4	0	157	208	Ankyrin repeats (many copies)
EP00092_Neocalanus_flemingeri|EP00092_Neocalanus_flemingeri_P006472	Ank_4	PF13637.9	55	3.8e-16	59.4	0	227	279	Ankyrin repeats (many copies)
EP00092_Neocalanus_flemingeri|EP00092_Neocalanus_flemingeri_P006472	Mab-21	PF03281.17	201	8.9e-16	58.7	3.2	880	1060	Mab-21 protein nucleotidyltransferase domain
EP00092_Neocalanus_flemingeri|EP00092_Neocalanus_flemingeri_P006472	Mab-21_C	PF20266.1	97	1e-15	57.8	0.5	1081	1149	Mab-21 protein HhH/H2TH-like domain
EP00092_Neocalanus_flemingeri|EP00092_Neocalanus_flemingeri_P006472	Ank	PF00023.33	33	5.7e-15	55.1	0.1	154	186	Ankyrin repeat
EP00092_Neocalanus_flemingeri|EP00092_Neocalanus_flemingeri_P006472	Ank	PF00023.33	33	5.7e-15	55.1	0.1	188	210	Ankyrin repeat
EP00092_Neocalanus_flemingeri|EP00092_Neocalanus_flemingeri_P006472	Ank	PF00023.33	33	5.7e-15	55.1	0.1	258	285	Ankyrin repeat
EP00092_Neocalanus_flemingeri|EP00092_Neocalanus_flemingeri_P006472	Ank_3	PF13606.9	31	7e-15	53.8	0	154	182	Ankyrin repeat
EP00092_Neocalanus_flemingeri|EP00092_Neocalanus_flemingeri_P006472	Ank_3	PF13606.9	31	7e-15	53.8	0	188	209	Ankyrin repeat
EP00092_Neocalanus_flemingeri|EP00092_Neocalanus_flemingeri_P006472	Ank_3	PF13606.9	31	7e-15	53.8	0	258	283	Ankyrin repeat
EP00092_Neocalanus_flemingeri|EP00092_Neocalanus_flemingeri_P006472	Ninjurin	PF04923.15	103	3.7	7.6	8.3	643	719	Ninjurin
EP00092_Neocalanus_flemingeri|EP00092_Neocalanus_flemingeri_P009602	Mab-21_C	PF20266.1	97	1.7e-15	57.1	1.8	430	505	Mab-21 protein HhH/H2TH-like domain
EP00092_Neocalanus_flemingeri|EP00092_Neocalanus_flemingeri_P009602	Mab-21	PF03281.17	201	2.2e-12	47.7	0	262	415	Mab-21 protein nucleotidyltransferase domain
EP00092_Neocalanus_flemingeri|EP00092_Neocalanus_flemingeri_P009602	ColG_sub	PF18496.4	117	0.14	12.5	0	440	489	Collagenase G catalytic helper subdomain
EP00092_Neocalanus_flemingeri|EP00092_Neocalanus_flemingeri_P010704	Mab-21_C	PF20266.1	97	9.6e-13	48.3	0.1	252	340	Mab-21 protein HhH/H2TH-like domain
EP00092_Neocalanus_flemingeri|EP00092_Neocalanus_flemingeri_P010704	Mab-21	PF03281.17	201	5.9e-11	43	1.6	66	204	Mab-21 protein nucleotidyltransferase domain
EP00092_Neocalanus_flemingeri|EP00092_Neocalanus_flemingeri_P015013	Ank_2	PF12796.10	83	2e-25	89.3	5.4	6	53	Ankyrin repeats (3 copies)
EP00092_Neocalanus_flemingeri|EP00092_Neocalanus_flemingeri_P015013	Ank_2	PF12796.10	83	2e-25	89.3	5.4	60	131	Ankyrin repeats (3 copies)
EP00092_Neocalanus_flemingeri|EP00092_Neocalanus_flemingeri_P015013	Ank_2	PF12796.10	83	2e-25	89.3	5.4	159	234	Ankyrin repeats (3 copies)
EP00092_Neocalanus_flemingeri|EP00092_Neocalanus_flemingeri_P015013	Ank_2	PF12796.10	83	2e-25	89.3	5.4	179	271	Ankyrin repeats (3 copies)
EP00092_Neocalanus_flemingeri|EP00092_Neocalanus_flemingeri_P015013	Ank_2	PF12796.10	83	2e-25	89.3	5.4	298	379	Ankyrin repeats (3 copies)
EP00092_Neocalanus_flemingeri|EP00092_Neocalanus_flemingeri_P015013	Ank_4	PF13637.9	55	1.3e-16	60.8	2.4	12	43	Ankyrin repeats (many copies)
EP00092_Neocalanus_flemingeri|EP00092_Neocalanus_flemingeri_P015013	Ank_4	PF13637.9	55	1.3e-16	60.8	2.4	25	72	Ankyrin repeats (many copies)
EP00092_Neocalanus_flemingeri|EP00092_Neocalanus_flemingeri_P015013	Ank_4	PF13637.9	55	1.3e-16	60.8	2.4	177	211	Ankyrin repeats (many copies)
EP00092_Neocalanus_flemingeri|EP00092_Neocalanus_flemingeri_P015013	Ank_3	PF13606.9	31	1.8e-16	58.6	8.2	22	51	Ankyrin repeat
EP00092_Neocalanus_flemingeri|EP00092_Neocalanus_flemingeri_P015013	Ank	PF00023.33	33	3.4e-16	59	15.9	22	54	Ankyrin repeat
EP00092_Neocalanus_flemingeri|EP00092_Neocalanus_flemingeri_P015013	Ank	PF00023.33	33	3.4e-16	59	15.9	87	117	Ankyrin repeat
EP00092_Neocalanus_flemingeri|EP00092_Neocalanus_flemingeri_P015013	Ank_5	PF13857.9	56	9.3e-15	54.6	6.8	11	56	Ankyrin repeats (many copies)
EP00092_Neocalanus_flemingeri|EP00092_Neocalanus_flemingeri_P015013	Ank_5	PF13857.9	56	9.3e-15	54.6	6.8	86	128	Ankyrin repeats (many copies)
EP00092_Neocalanus_flemingeri|EP00092_Neocalanus_flemingeri_P015013	Mab-21_C	PF20266.1	97	5.5e-14	52.3	0.5	1245	1306	Mab-21 protein HhH/H2TH-like domain
EP00092_Neocalanus_flemingeri|EP00092_Neocalanus_flemingeri_P015013	Mab-21	PF03281.17	201	2e-10	41.2	0	1059	1216	Mab-21 protein nucleotidyltransferase domain
EP00092_Neocalanus_flemingeri|EP00092_Neocalanus_flemingeri_P015013	Pox_G9-A16	PF03003.19	128	0.016	15	3.2	576	652	Po xvirus entry-fusion-comple xG9/A16
EP00092_Neocalanus_flemingeri|EP00092_Neocalanus_flemingeri_P015013	RepL	PF05732.14	164	0.096	12.3	2.6	717	818	Firmicute plasmid replication protein (RepL)
EP00092_Neocalanus_flemingeri|EP00092_Neocalanus_flemingeri_P022927	Mab-21	PF03281.17	201	8.3e-40	137.2	0	69	250	Mab-21 protein nucleotidyltransferase domain
EP00092_Neocalanus_flemingeri|EP00092_Neocalanus_flemingeri_P022927	Mab-21_C	PF20266.1	97	2e-23	82.6	0	255	350	Mab-21 protein HhH/H2TH-like domain
EP00092_Neocalanus_flemingeri|EP00092_Neocalanus_flemingeri_P026588	Mab-21_C	PF20266.1	97	4.6e-10	39.7	1.2	277	367	Mab-21 protein HhH/H2TH-like domain
EP00092_Neocalanus_flemingeri|EP00092_Neocalanus_flemingeri_P026588	Mab-21	PF03281.17	201	0.0038	17.5	0.1	163	234	Mab-21 protein nucleotidyltransferase domain
EP00092_Neocalanus_flemingeri|EP00092_Neocalanus_flemingeri_P029981	Mab-21	PF03281.17	201	1.2e-18	68.1	0.2	181	331	Mab-21 protein nucleotidyltransferase domain
EP00092_Neocalanus_flemingeri|EP00092_Neocalanus_flemingeri_P029981	Mab-21_C	PF20266.1	97	3.9e-13	49.6	0.6	357	420	Mab-21 protein HhH/H2TH-like domain
EP00092_Neocalanus_flemingeri|EP00092_Neocalanus_flemingeri_P029983	Mab-21	PF03281.17	201	1e-17	65.1	0.1	187	343	Mab-21 protein nucleotidyltransferase domain
EP00092_Neocalanus_flemingeri|EP00092_Neocalanus_flemingeri_P029983	Mab-21_C	PF20266.1	97	9e-12	45.2	1	358	433	Mab-21 protein HhH/H2TH-like domain
EP00092_Neocalanus_flemingeri|EP00092_Neocalanus_flemingeri_P029983	Spatacsin_C	PF14649.9	299	0.025	13.8	0	30	120	Spatacsin C-terminus
EP00092_Neocalanus_flemingeri|EP00092_Neocalanus_flemingeri_P029984	Mab-21	PF03281.17	201	1.5e-17	64.5	0.1	181	338	Mab-21 protein nucleotidyltransferase domain
EP00092_Neocalanus_flemingeri|EP00092_Neocalanus_flemingeri_P029984	Mab-21_C	PF20266.1	97	9e-12	45.2	0.7	353	428	Mab-21 protein HhH/H2TH-like domain
EP00092_Neocalanus_flemingeri|EP00092_Neocalanus_flemingeri_P036938	Mab-21	PF03281.17	201	0.0023	18.2	0.2	374	523	Mab-21 protein nucleotidyltransferase domain
EP00092_Neocalanus_flemingeri|EP00092_Neocalanus_flemingeri_P036938	Ribosomal_L9_N	PF01281.22	47	0.15	11.7	0.1	385	402	Ribosomal protein L9, N-terminal domain
EP00092_Neocalanus_flemingeri|EP00092_Neocalanus_flemingeri_P057041	Mab-21_C	PF20266.1	97	1.7e-14	53.9	1.1	275	345	Mab-21 protein HhH/H2TH-like domain
EP00092_Neocalanus_flemingeri|EP00092_Neocalanus_flemingeri_P057041	Mab-21	PF03281.17	201	2.6e-13	50.7	0.3	48	248	Mab-21 protein nucleotidyltransferase domain
EP00092_Neocalanus_flemingeri|EP00092_Neocalanus_flemingeri_P061226	Mab-21	PF03281.17	201	1e-16	61.8	0.2	75	256	Mab-21 protein nucleotidyltransferase domain
EP00092_Neocalanus_flemingeri|EP00092_Neocalanus_flemingeri_P061226	Mab-21_C	PF20266.1	97	1.8e-16	60.3	0.5	277	345	Mab-21 protein HhH/H2TH-like domain
EP00092_Neocalanus_flemingeri|EP00092_Neocalanus_flemingeri_P061226	TMEM132D_C	PF15706.8	87	0.14	12.1	0	126	170	Mature oligodendrocyte transmembrane protein, TMEM132D, C-term
EP00092_Neocalanus_flemingeri|EP00092_Neocalanus_flemingeri_P062337	Mab-21	PF03281.17	201	1.9e-11	44.5	0.1	471	565	Mab-21 protein nucleotidyltransferase domain
EP00092_Neocalanus_flemingeri|EP00092_Neocalanus_flemingeri_P062337	Mab-21_C	PF20266.1	97	4.3e-11	43	1.6	579	673	Mab-21 protein HhH/H2TH-like domain
EP00092_Neocalanus_flemingeri|EP00092_Neocalanus_flemingeri_P070482	Mab-21	PF03281.17	201	2.2e-18	67.2	0.2	181	331	Mab-21 protein nucleotidyltransferase domain
EP00092_Neocalanus_flemingeri|EP00092_Neocalanus_flemingeri_P070482	Mab-21_C	PF20266.1	97	9.8e-13	48.3	0.8	357	420	Mab-21 protein HhH/H2TH-like domain
EP00093_Oithona_nana|EP00093_Oithona_nana_P011655	Mab-21	PF03281.17	201	6.8e-41	140.7	0	69	249	Mab-21 protein nucleotidyltransferase domain
EP00093_Oithona_nana|EP00093_Oithona_nana_P011655	Mab-21_C	PF20266.1	97	2.1e-26	92.1	0	252	349	Mab-21 protein HhH/H2TH-like domain
EP00094_Tigriopus_californicus|EP00094_Tigriopus_californicus_P012161	Mab-21	PF03281.17	201	8.8e-41	140.3	0	69	248	Mab-21 protein nucleotidyltransferase domain
EP00094_Tigriopus_californicus|EP00094_Tigriopus_californicus_P012161	Mab-21_C	PF20266.1	97	8.4e-28	96.6	0	252	349	Mab-21 protein HhH/H2TH-like domain
EP00095_Tigriopus_kingsejongensis|EP00095_Tigriopus_kingsejongensis_P003662	Mab-21	PF03281.17	201	5e-41	141.2	0	69	248	Mab-21 protein nucleotidyltransferase domain
EP00095_Tigriopus_kingsejongensis|EP00095_Tigriopus_kingsejongensis_P003662	Mab-21_C	PF20266.1	97	8.4e-28	96.6	0	252	349	Mab-21 protein HhH/H2TH-like domain
EP00096_Caligus_rogercresseyi|EP00096_Caligus_rogercresseyi_P012696	Mab-21	PF03281.17	201	3.4e-40	138.4	0	68	248	Mab-21 protein nucleotidyltransferase domain
EP00096_Caligus_rogercresseyi|EP00096_Caligus_rogercresseyi_P012696	Mab-21_C	PF20266.1	97	2.3e-25	88.7	0	253	349	Mab-21 protein HhH/H2TH-like domain
EP00097_Lepeophtheirus_salmonis|EP00097_Lepeophtheirus_salmonis_P007241	Mab-21	PF03281.17	201	1.9e-40	139.2	0	68	248	Mab-21 protein nucleotidyltransferase domain
EP00097_Lepeophtheirus_salmonis|EP00097_Lepeophtheirus_salmonis_P007241	Mab-21_C	PF20266.1	97	1.2e-13	51.2	0	252	318	Mab-21 protein HhH/H2TH-like domain
EP00097_Lepeophtheirus_salmonis|EP00097_Lepeophtheirus_salmonis_P007241	GCIP	PF13324.9	263	0.19	11.4	0	30	52	Grap2 and cyclin-D-interacting
EP00098_Tribolium_castaneum|EP00098_Tribolium_castaneum_P012852	Mab-21	PF03281.17	201	1.9e-29	103.3	0.9	74	260	Mab-21 protein nucleotidyltransferase domain
EP00098_Tribolium_castaneum|EP00098_Tribolium_castaneum_P012852	Mab-21_C	PF20266.1	97	1.4e-21	76.7	0.4	264	358	Mab-21 protein HhH/H2TH-like domain
EP00098_Tribolium_castaneum|EP00098_Tribolium_castaneum_P012853	Mab-21	PF03281.17	201	6.8e-29	101.5	0.8	74	255	Mab-21 protein nucleotidyltransferase domain
EP00098_Tribolium_castaneum|EP00098_Tribolium_castaneum_P012853	Mab-21_C	PF20266.1	97	1.3e-21	76.7	0.4	259	353	Mab-21 protein HhH/H2TH-like domain
EP00098_Tribolium_castaneum|EP00098_Tribolium_castaneum_P016549	Mab-21	PF03281.17	201	1.9e-29	103.3	0	67	256	Mab-21 protein nucleotidyltransferase domain
EP00098_Tribolium_castaneum|EP00098_Tribolium_castaneum_P016549	Mab-21_C	PF20266.1	97	3.3e-21	75.4	3	260	350	Mab-21 protein HhH/H2TH-like domain
EP00098_Tribolium_castaneum|EP00098_Tribolium_castaneum_P016552	Mab-21_C	PF20266.1	97	9.4e-21	74	4.8	207	297	Mab-21 protein HhH/H2TH-like domain
EP00098_Tribolium_castaneum|EP00098_Tribolium_castaneum_P016552	Mab-21	PF03281.17	201	2e-18	67.4	6.3	67	154	Mab-21 protein nucleotidyltransferase domain
EP00098_Tribolium_castaneum|EP00098_Tribolium_castaneum_P016552	Mab-21	PF03281.17	201	2e-18	67.4	6.3	170	203	Mab-21 protein nucleotidyltransferase domain
EP00098_Tribolium_castaneum|EP00098_Tribolium_castaneum_P016552	MCM6_C	PF18263.4	108	6	7.2	9.4	315	364	MCM6 C-terminal winged-heli xdomain
EP00098_Tribolium_castaneum|EP00098_Tribolium_castaneum_P017761	Mab-21	PF03281.17	201	8.9e-41	140.3	0	68	250	Mab-21 protein nucleotidyltransferase domain
EP00098_Tribolium_castaneum|EP00098_Tribolium_castaneum_P017761	Mab-21_C	PF20266.1	97	2.3e-29	101.6	0.1	252	349	Mab-21 protein HhH/H2TH-like domain
EP00098_Tribolium_castaneum|EP00098_Tribolium_castaneum_P017804	Mab-21	PF03281.17	201	6.3e-44	150.6	0	68	250	Mab-21 protein nucleotidyltransferase domain
EP00098_Tribolium_castaneum|EP00098_Tribolium_castaneum_P017804	Mab-21_C	PF20266.1	97	2.3e-29	101.6	0	252	349	Mab-21 protein HhH/H2TH-like domain
EP00098_Tribolium_castaneum|EP00098_Tribolium_castaneum_P019171	Mab-21	PF03281.17	201	1e-38	133.6	0	58	253	Mab-21 protein nucleotidyltransferase domain
EP00098_Tribolium_castaneum|EP00098_Tribolium_castaneum_P019171	Mab-21_C	PF20266.1	97	1.1e-21	77	0.3	257	346	Mab-21 protein HhH/H2TH-like domain
EP00099_Drosophila_melanogaster|EP00099_Drosophila_melanogaster_P016540	Mab-21	PF03281.17	201	1.6e-41	142.7	0	69	253	Mab-21 protein nucleotidyltransferase domain
EP00099_Drosophila_melanogaster|EP00099_Drosophila_melanogaster_P016540	Mab-21_C	PF20266.1	97	1.8e-26	92.3	0	255	352	Mab-21 protein HhH/H2TH-like domain
EP00099_Drosophila_melanogaster|EP00099_Drosophila_melanogaster_P016540	Skp1	PF01466.22	48	0.027	14.5	0.3	31	52	Skp1 family, dimerisation domain
EP00099_Drosophila_melanogaster|EP00099_Drosophila_melanogaster_P016540	IKI3	PF04762.15	935	0.2	9.7	0	2	164	IKI3 family
EP00099_Drosophila_melanogaster|EP00099_Drosophila_melanogaster_P021080	Mab-21_C	PF20266.1	97	1.7e-15	57.2	1.3	229	316	Mab-21 protein HhH/H2TH-like domain
EP00099_Drosophila_melanogaster|EP00099_Drosophila_melanogaster_P021080	Mab-21	PF03281.17	201	3.3e-10	40.5	0	59	182	Mab-21 protein nucleotidyltransferase domain
EP00099_Drosophila_melanogaster|EP00099_Drosophila_melanogaster_P021080	SMODS	PF18144.4	164	0.009	16.3	0.4	1	60	Second Messenger Oligonucleotide or Dinucleotide Synthetase domain
EP00099_Drosophila_melanogaster|EP00099_Drosophila_melanogaster_P024044	Mab-21	PF03281.17	201	1.5e-41	142.9	0	69	250	Mab-21 protein nucleotidyltransferase domain
EP00099_Drosophila_melanogaster|EP00099_Drosophila_melanogaster_P024044	Mab-21_C	PF20266.1	97	5.4e-28	97.2	0	253	349	Mab-21 protein HhH/H2TH-like domain
EP00099_Drosophila_melanogaster|EP00099_Drosophila_melanogaster_P024044	Halogen_Hydrol	PF10112.12	191	0.09	12.9	0.2	18	60	5-bromo-4-chloroindolyl phosphate hydrolysis protein
EP00099_Drosophila_melanogaster|EP00099_Drosophila_melanogaster_P029349	Mab-21	PF03281.17	201	2.8e-37	128.9	0.1	60	246	Mab-21 protein nucleotidyltransferase domain
EP00099_Drosophila_melanogaster|EP00099_Drosophila_melanogaster_P029349	Mab-21_C	PF20266.1	97	5.9e-25	87.5	0.7	250	344	Mab-21 protein HhH/H2TH-like domain
EP00099_Drosophila_melanogaster|EP00099_Drosophila_melanogaster_P029349	DUF489	PF04356.15	192	0.012	15.7	0.4	116	168	Protein of unknown function (DUF489)
EP00100_Culex_quinquefasciatus|EP00100_Culex_quinquefasciatus_P012703	Mab-21	PF03281.17	201	8.6e-42	143.7	0	69	250	Mab-21 protein nucleotidyltransferase domain
EP00100_Culex_quinquefasciatus|EP00100_Culex_quinquefasciatus_P012703	Mab-21_C	PF20266.1	97	2.7e-27	95	0.2	252	349	Mab-21 protein HhH/H2TH-like domain
EP00100_Culex_quinquefasciatus|EP00100_Culex_quinquefasciatus_P012704	Mab-21	PF03281.17	201	1e-39	136.9	0	69	250	Mab-21 protein nucleotidyltransferase domain
EP00100_Culex_quinquefasciatus|EP00100_Culex_quinquefasciatus_P012704	Mab-21_C	PF20266.1	97	1.2e-26	92.9	0	253	350	Mab-21 protein HhH/H2TH-like domain
EP00100_Culex_quinquefasciatus|EP00100_Culex_quinquefasciatus_P012704	WHIM1	PF15612.9	46	0.14	11.8	0.2	255	271	WSTF, HB1, Itc1p, MBD9 motif 1
EP00101_Apis_mellifera|EP00101_Apis_mellifera_P002317	Mab-21_C	PF20266.1	97	2.5e-16	59.8	6.5	160	250	Mab-21 protein HhH/H2TH-like domain
EP00101_Apis_mellifera|EP00101_Apis_mellifera_P002317	Mab-21	PF03281.17	201	1.8e-15	57.7	0.1	8	155	Mab-21 protein nucleotidyltransferase domain
EP00101_Apis_mellifera|EP00101_Apis_mellifera_P022578	Mab-21	PF03281.17	201	4.4e-42	144.6	0	69	250	Mab-21 protein nucleotidyltransferase domain
EP00101_Apis_mellifera|EP00101_Apis_mellifera_P022578	Mab-21_C	PF20266.1	97	6.8e-29	100.1	0	253	349	Mab-21 protein HhH/H2TH-like domain
EP00101_Apis_mellifera|EP00101_Apis_mellifera_P022626	Mab-21	PF03281.17	201	1e-43	149.9	0	110	292	Mab-21 protein nucleotidyltransferase domain
EP00101_Apis_mellifera|EP00101_Apis_mellifera_P022626	Mab-21_C	PF20266.1	97	5.5e-28	97.2	0	294	391	Mab-21 protein HhH/H2TH-like domain
EP00101_Apis_mellifera|EP00101_Apis_mellifera_P022626	DUF3080	PF11279.11	315	0.067	12.5	0.1	54	96	Protein of unknown function (DUF3080)
EP00102_Acyrthosiphon_pisum|EP00102_Acyrthosiphon_pisum_P005138	Mab-21	PF03281.17	201	9.5e-41	140.2	0	68	250	Mab-21 protein nucleotidyltransferase domain
EP00102_Acyrthosiphon_pisum|EP00102_Acyrthosiphon_pisum_P005138	Mab-21_C	PF20266.1	97	1.1e-28	99.4	0	252	349	Mab-21 protein HhH/H2TH-like domain
EP00102_Acyrthosiphon_pisum|EP00102_Acyrthosiphon_pisum_P005138	PAS_7	PF12860.10	115	0.17	12.2	0.1	214	243	PAS fold
EP00102_Acyrthosiphon_pisum|EP00102_Acyrthosiphon_pisum_P008590	Mab-21	PF03281.17	201	2.5e-40	138.9	0	81	263	Mab-21 protein nucleotidyltransferase domain
EP00102_Acyrthosiphon_pisum|EP00102_Acyrthosiphon_pisum_P008590	Mab-21_C	PF20266.1	97	2.2e-27	95.2	0	265	362	Mab-21 protein HhH/H2TH-like domain
EP00102_Acyrthosiphon_pisum|EP00102_Acyrthosiphon_pisum_P008590	GCIP	PF13324.9	263	0.14	11.9	0	43	66	Grap2 and cyclin-D-interacting
EP00103_Capitella_teleta|EP00103_Capitella_teleta_P000147	Mab-21	PF03281.17	201	4.6e-14	53.1	0	62	213	Mab-21 protein nucleotidyltransferase domain
EP00103_Capitella_teleta|EP00103_Capitella_teleta_P000147	Mab-21_C	PF20266.1	97	2.1e-05	24.8	0.2	220	310	Mab-21 protein HhH/H2TH-like domain
EP00103_Capitella_teleta|EP00103_Capitella_teleta_P000147	UL45	PF05473.15	200	0.045	13.5	0.6	319	367	UL45 protein, carbohydrate-binding C-type lectin-like
EP00103_Capitella_teleta|EP00103_Capitella_teleta_P000950	Mab-21_C	PF20266.1	97	2.1e-05	24.8	0.4	258	346	Mab-21 protein HhH/H2TH-like domain
EP00103_Capitella_teleta|EP00103_Capitella_teleta_P000950	Mab-21	PF03281.17	201	0.00012	22.3	0	141	162	Mab-21 protein nucleotidyltransferase domain
EP00103_Capitella_teleta|EP00103_Capitella_teleta_P000950	Mab-21	PF03281.17	201	0.00012	22.3	0	218	252	Mab-21 protein nucleotidyltransferase domain
EP00103_Capitella_teleta|EP00103_Capitella_teleta_P001491	Mab-21	PF03281.17	201	2.5e-11	44.2	0	57	207	Mab-21 protein nucleotidyltransferase domain
EP00103_Capitella_teleta|EP00103_Capitella_teleta_P004066	Mab-21	PF03281.17	201	5.9e-13	49.5	0	62	213	Mab-21 protein nucleotidyltransferase domain
EP00103_Capitella_teleta|EP00103_Capitella_teleta_P004066	Mab-21_C	PF20266.1	97	2e-05	24.8	0.3	220	308	Mab-21 protein HhH/H2TH-like domain
EP00103_Capitella_teleta|EP00103_Capitella_teleta_P005905	Mab-21	PF03281.17	201	3.6e-13	50.2	0.6	84	210	Mab-21 protein nucleotidyltransferase domain
EP00103_Capitella_teleta|EP00103_Capitella_teleta_P005905	Mab-21_C	PF20266.1	97	1.6e-06	28.3	1.3	246	341	Mab-21 protein HhH/H2TH-like domain
EP00103_Capitella_teleta|EP00103_Capitella_teleta_P008945	Mab-21	PF03281.17	201	3.7e-46	157.9	0	131	313	Mab-21 protein nucleotidyltransferase domain
EP00103_Capitella_teleta|EP00103_Capitella_teleta_P008945	Mab-21_C	PF20266.1	97	4.9e-26	90.9	0	315	412	Mab-21 protein HhH/H2TH-like domain
EP00103_Capitella_teleta|EP00103_Capitella_teleta_P009374	Mab-21	PF03281.17	201	2.8e-13	50.6	0	63	214	Mab-21 protein nucleotidyltransferase domain
EP00103_Capitella_teleta|EP00103_Capitella_teleta_P009766	Mab-21	PF03281.17	201	1.7e-12	48	0	62	184	Mab-21 protein nucleotidyltransferase domain
EP00103_Capitella_teleta|EP00103_Capitella_teleta_P009766	SNARE	PF05739.22	53	0.094	12.8	0.1	420	450	SNARE domain
EP00103_Capitella_teleta|EP00103_Capitella_teleta_P009766	DUF4017	PF13209.9	60	1.3	9.2	5.2	440	463	Protein of unknown function (DUF4017)
EP00103_Capitella_teleta|EP00103_Capitella_teleta_P010279	Mab-21	PF03281.17	201	3.9e-11	43.6	0.1	323	453	Mab-21 protein nucleotidyltransferase domain
EP00103_Capitella_teleta|EP00103_Capitella_teleta_P010279	Mab-21_C	PF20266.1	97	0.0013	19	2.3	491	581	Mab-21 protein HhH/H2TH-like domain
EP00103_Capitella_teleta|EP00103_Capitella_teleta_P010332	Mab-21	PF03281.17	201	1.1e-06	29	0.7	38	61	Mab-21 protein nucleotidyltransferase domain
EP00103_Capitella_teleta|EP00103_Capitella_teleta_P010332	Mab-21	PF03281.17	201	1.1e-06	29	0.7	67	112	Mab-21 protein nucleotidyltransferase domain
EP00103_Capitella_teleta|EP00103_Capitella_teleta_P010332	Mab-21_C	PF20266.1	97	0.00015	22	0.4	151	246	Mab-21 protein HhH/H2TH-like domain
EP00103_Capitella_teleta|EP00103_Capitella_teleta_P010332	DUF4854	PF16146.8	105	0.083	13.4	0.2	195	266	Domain of unknown function (DUF4854)
EP00103_Capitella_teleta|EP00103_Capitella_teleta_P012631	Mab-21_C	PF20266.1	97	7e-21	74.4	0.6	355	449	Mab-21 protein HhH/H2TH-like domain
EP00103_Capitella_teleta|EP00103_Capitella_teleta_P012631	Mab-21	PF03281.17	201	1.8e-09	38.1	0.1	248	346	Mab-21 protein nucleotidyltransferase domain
EP00103_Capitella_teleta|EP00103_Capitella_teleta_P012631	ATP-synt_DE	PF00401.23	47	0.011	16.2	2.1	749	770	ATP synthase, Delta/Epsilon chain, long alpha-heli xdomain
EP00103_Capitella_teleta|EP00103_Capitella_teleta_P012631	TPR_2	PF07719.20	34	0.036	14.3	0.2	739	762	Tetratricopeptide repeat
EP00103_Capitella_teleta|EP00103_Capitella_teleta_P014792	Mab-21	PF03281.17	201	1.8e-14	54.5	0	71	205	Mab-21 protein nucleotidyltransferase domain
EP00103_Capitella_teleta|EP00103_Capitella_teleta_P014792	Mab-21_C	PF20266.1	97	0.00027	21.2	1.8	239	329	Mab-21 protein HhH/H2TH-like domain
EP00103_Capitella_teleta|EP00103_Capitella_teleta_P015872	Mab-21	PF03281.17	201	2.4e-13	50.8	0	60	204	Mab-21 protein nucleotidyltransferase domain
EP00103_Capitella_teleta|EP00103_Capitella_teleta_P015872	Mab-21_C	PF20266.1	97	0.022	15.1	0.1	211	299	Mab-21 protein HhH/H2TH-like domain
EP00103_Capitella_teleta|EP00103_Capitella_teleta_P017550	Mab-21	PF03281.17	201	4.3e-16	59.7	0	60	211	Mab-21 protein nucleotidyltransferase domain
EP00103_Capitella_teleta|EP00103_Capitella_teleta_P017550	Mab-21_C	PF20266.1	97	7.6e-06	26.2	0.7	218	307	Mab-21 protein HhH/H2TH-like domain
EP00103_Capitella_teleta|EP00103_Capitella_teleta_P021491	Mab-21	PF03281.17	201	1.3e-13	51.7	0	71	202	Mab-21 protein nucleotidyltransferase domain
EP00103_Capitella_teleta|EP00103_Capitella_teleta_P021491	Mab-21_C	PF20266.1	97	0.0031	17.8	0.2	239	329	Mab-21 protein HhH/H2TH-like domain
EP00103_Capitella_teleta|EP00103_Capitella_teleta_P023316	Mab-21	PF03281.17	201	4.7e-14	53.1	0	122	274	Mab-21 protein nucleotidyltransferase domain
EP00103_Capitella_teleta|EP00103_Capitella_teleta_P023316	Mab-21_C	PF20266.1	97	3.5e-11	43.3	0.6	284	377	Mab-21 protein HhH/H2TH-like domain
EP00103_Capitella_teleta|EP00103_Capitella_teleta_P024415	Mab-21	PF03281.17	201	3.8e-13	50.1	0	60	204	Mab-21 protein nucleotidyltransferase domain
EP00103_Capitella_teleta|EP00103_Capitella_teleta_P024415	Mab-21_C	PF20266.1	97	0.024	15	0.1	211	299	Mab-21 protein HhH/H2TH-like domain
EP00103_Capitella_teleta|EP00103_Capitella_teleta_P025535	Mab-21	PF03281.17	201	2.4e-11	44.3	0	172	305	Mab-21 protein nucleotidyltransferase domain
EP00103_Capitella_teleta|EP00103_Capitella_teleta_P025535	Mab-21_C	PF20266.1	97	1e-10	41.8	0.4	337	429	Mab-21 protein HhH/H2TH-like domain
EP00103_Capitella_teleta|EP00103_Capitella_teleta_P027436	Mab-21	PF03281.17	201	1.4e-13	51.6	0	133	285	Mab-21 protein nucleotidyltransferase domain
EP00103_Capitella_teleta|EP00103_Capitella_teleta_P027436	Mab-21_C	PF20266.1	97	1.2e-10	41.6	0.6	295	388	Mab-21 protein HhH/H2TH-like domain
EP00103_Capitella_teleta|EP00103_Capitella_teleta_P027436	7TM_GPCR_Srv	PF10323.12	283	0.032	13.7	6.2	400	442	Serpentine type 7TM GPCR chemoreceptor Srv
EP00103_Capitella_teleta|EP00103_Capitella_teleta_P027436	7tm_1	PF00001.24	264	0.094	12.1	6.5	430	512	7 transmembrane receptor (rhodopsin family)
EP00103_Capitella_teleta|EP00103_Capitella_teleta_P028586	Mab-21	PF03281.17	201	1.6e-13	51.4	0	91	217	Mab-21 protein nucleotidyltransferase domain
EP00103_Capitella_teleta|EP00103_Capitella_teleta_P028586	Mab-21_C	PF20266.1	97	4.2e-06	27	1.1	252	349	Mab-21 protein HhH/H2TH-like domain
EP00103_Capitella_teleta|EP00103_Capitella_teleta_P028587	Mab-21	PF03281.17	201	5.7e-08	33.2	0	77	230	Mab-21 protein nucleotidyltransferase domain
EP00103_Capitella_teleta|EP00103_Capitella_teleta_P028587	Mab-21_C	PF20266.1	97	3e-06	27.5	0.8	239	328	Mab-21 protein HhH/H2TH-like domain
EP00103_Capitella_teleta|EP00103_Capitella_teleta_P029221	Mab-21_C	PF20266.1	97	6.6e-13	48.8	1.4	272	361	Mab-21 protein HhH/H2TH-like domain
EP00103_Capitella_teleta|EP00103_Capitella_teleta_P029221	Mab-21	PF03281.17	201	1.1e-10	42.1	0	104	264	Mab-21 protein nucleotidyltransferase domain
EP00103_Capitella_teleta|EP00103_Capitella_teleta_P029221	UPF0223	PF05256.15	86	0.044	14.2	0	289	327	Uncharacterised protein family (UPF0223)
EP00103_Capitella_teleta|EP00103_Capitella_teleta_P031667	Mab-21	PF03281.17	201	6.2e-16	59.2	0	60	211	Mab-21 protein nucleotidyltransferase domain
EP00103_Capitella_teleta|EP00103_Capitella_teleta_P031667	Mab-21_C	PF20266.1	97	7.3e-05	23.1	1.4	218	306	Mab-21 protein HhH/H2TH-like domain
EP00103_Capitella_teleta|EP00103_Capitella_teleta_P031667	DUF5632	PF18646.4	81	0.1	12.8	0	304	355	Family of unknown function (DUF5632)
EP00104_Lingula_anatina|EP00104_Lingula_anatina_P005633	OAS1_C	PF10421.12	189	1.6e-23	83.4	0.7	158	328	2'-5'-oligoadenylate synthetase 1, domain 2, C-terminus
EP00104_Lingula_anatina|EP00104_Lingula_anatina_P005633	NTP_transf_2	PF01909.26	94	2.2e-06	28	0.3	41	107	Nucleotidyltransferase domain
EP00104_Lingula_anatina|EP00104_Lingula_anatina_P005633	SMODS	PF18144.4	164	0.00046	20.5	0	19	117	Second Messenger Oligonucleotide or Dinucleotide Synthetase domain
EP00104_Lingula_anatina|EP00104_Lingula_anatina_P005633	Vg_Tdu	PF07545.17	31	0.0093	15.9	0.2	78	91	Vestigial/Tondu family
EP00104_Lingula_anatina|EP00104_Lingula_anatina_P008795	Mab-21_C	PF20266.1	97	5.6e-17	61.9	0.6	233	326	Mab-21 protein HhH/H2TH-like domain
EP00104_Lingula_anatina|EP00104_Lingula_anatina_P008795	Mab-21	PF03281.17	201	1.6e-06	28.5	0	152	225	Mab-21 protein nucleotidyltransferase domain
EP00104_Lingula_anatina|EP00104_Lingula_anatina_P008796	Mab-21_C	PF20266.1	97	3.3e-16	59.4	0.4	372	462	Mab-21 protein HhH/H2TH-like domain
EP00104_Lingula_anatina|EP00104_Lingula_anatina_P008796	Mab-21	PF03281.17	201	2.8e-07	31	0	295	363	Mab-21 protein nucleotidyltransferase domain
EP00104_Lingula_anatina|EP00104_Lingula_anatina_P008796	Lipase_GDSL_2	PF13472.9	179	0.00065	20.3	0	672	767	GDSL-like Lipase/Acylhydrolase family
EP00104_Lingula_anatina|EP00104_Lingula_anatina_P011138	OAS1_C	PF10421.12	189	9.8e-22	77.6	0.7	159	318	2'-5'-oligoadenylate synthetase 1, domain 2, C-terminus
EP00104_Lingula_anatina|EP00104_Lingula_anatina_P011138	NTP_transf_2	PF01909.26	94	2e-06	28.1	1.9	40	85	Nucleotidyltransferase domain
EP00104_Lingula_anatina|EP00104_Lingula_anatina_P011138	SMODS	PF18144.4	164	0.014	15.7	0	16	108	Second Messenger Oligonucleotide or Dinucleotide Synthetase domain
EP00104_Lingula_anatina|EP00104_Lingula_anatina_P011138	Vg_Tdu	PF07545.17	31	0.061	13.3	0.3	78	91	Vestigial/Tondu family
EP00104_Lingula_anatina|EP00104_Lingula_anatina_P017278	Mab-21_C	PF20266.1	97	3.3e-16	59.4	1.2	398	489	Mab-21 protein HhH/H2TH-like domain
EP00104_Lingula_anatina|EP00104_Lingula_anatina_P017278	Mab-21	PF03281.17	201	1.7e-08	34.9	0.1	270	389	Mab-21 protein nucleotidyltransferase domain
EP00104_Lingula_anatina|EP00104_Lingula_anatina_P025713	OAS1_C	PF10421.12	189	9.9e-18	64.5	0.3	163	328	2'-5'-oligoadenylate synthetase 1, domain 2, C-terminus
EP00104_Lingula_anatina|EP00104_Lingula_anatina_P025713	NTP_transf_2	PF01909.26	94	1.8e-06	28.3	0.2	48	86	Nucleotidyltransferase domain
EP00104_Lingula_anatina|EP00104_Lingula_anatina_P025713	SMODS	PF18144.4	164	0.00087	19.6	0	18	113	Second Messenger Oligonucleotide or Dinucleotide Synthetase domain
EP00104_Lingula_anatina|EP00104_Lingula_anatina_P035642	Mab-21	PF03281.17	201	1.2e-42	146.5	0	98	278	Mab-21 protein nucleotidyltransferase domain
EP00104_Lingula_anatina|EP00104_Lingula_anatina_P035642	Mab-21_C	PF20266.1	97	2e-26	92.2	0	282	378	Mab-21 protein HhH/H2TH-like domain
EP00104_Lingula_anatina|EP00104_Lingula_anatina_P035642	zf-C2H2_8	PF15909.8	98	0.0097	16.4	0.1	8	52	C2H2-type zinc ribbon
EP00104_Lingula_anatina|EP00104_Lingula_anatina_P035642	X8	PF07983.16	76	0.055	14.3	0.3	19	57	X8 domain
EP00104_Lingula_anatina|EP00104_Lingula_anatina_P041201	Mab-21_C	PF20266.1	97	2.9e-15	56.4	0.4	232	315	Mab-21 protein HhH/H2TH-like domain
EP00104_Lingula_anatina|EP00104_Lingula_anatina_P041201	Mab-21	PF03281.17	201	5.7e-09	36.5	0	59	223	Mab-21 protein nucleotidyltransferase domain
EP00104_Lingula_anatina|EP00104_Lingula_anatina_P041201	Lipase_GDSL_2	PF13472.9	179	0.0007	20.2	0	533	627	GDSL-like Lipase/Acylhydrolase family
EP00104_Lingula_anatina|EP00104_Lingula_anatina_P041201	DUF835	PF05763.15	136	0.11	12.3	0.5	305	339	Protein of unknown function (DUF835)
EP00105_Crassostrea_gigas|EP00105_Crassostrea_gigas_P004271	Mab-21	PF03281.17	201	7.9e-07	29.5	0	87	266	Mab-21 protein nucleotidyltransferase domain
EP00105_Crassostrea_gigas|EP00105_Crassostrea_gigas_P004271	Mab-21_C	PF20266.1	97	8.4e-06	26.1	4.6	272	356	Mab-21 protein HhH/H2TH-like domain
EP00105_Crassostrea_gigas|EP00105_Crassostrea_gigas_P005368	Mab-21	PF03281.17	201	6.3e-36	124.5	0	296	478	Mab-21 protein nucleotidyltransferase domain
EP00105_Crassostrea_gigas|EP00105_Crassostrea_gigas_P005368	Mab-21_C	PF20266.1	97	9.2e-21	74	0.5	486	583	Mab-21 protein HhH/H2TH-like domain
EP00105_Crassostrea_gigas|EP00105_Crassostrea_gigas_P005368	zf-Di19	PF05605.15	54	1.6e-07	31.6	2	4	31	Drought induced 19 protein (Di19), zinc-binding
EP00105_Crassostrea_gigas|EP00105_Crassostrea_gigas_P005368	zf-Di19	PF05605.15	54	1.6e-07	31.6	2	55	84	Drought induced 19 protein (Di19), zinc-binding
EP00105_Crassostrea_gigas|EP00105_Crassostrea_gigas_P005368	zf-C2H2_4	PF13894.9	24	0.02	15.8	7.4	57	80	C2H2-type zinc finger
EP00105_Crassostrea_gigas|EP00105_Crassostrea_gigas_P005368	DUF5057	PF16480.8	359	0.036	13.6	0.1	504	545	Domain of unknown function (DUF5057)
EP00105_Crassostrea_gigas|EP00105_Crassostrea_gigas_P005373	Mab-21	PF03281.17	201	9e-37	127.3	0	117	297	Mab-21 protein nucleotidyltransferase domain
EP00105_Crassostrea_gigas|EP00105_Crassostrea_gigas_P005373	Mab-21_C	PF20266.1	97	2.1e-19	69.7	4.8	305	406	Mab-21 protein HhH/H2TH-like domain
EP00105_Crassostrea_gigas|EP00105_Crassostrea_gigas_P016502	OAS1_C	PF10421.12	189	2.7e-30	105.5	1.6	147	307	2'-5'-oligoadenylate synthetase 1, domain 2, C-terminus
EP00105_Crassostrea_gigas|EP00105_Crassostrea_gigas_P016502	NTP_transf_2	PF01909.26	94	8.2e-06	26.2	0	53	97	Nucleotidyltransferase domain
EP00105_Crassostrea_gigas|EP00105_Crassostrea_gigas_P016502	SMODS	PF18144.4	164	0.00056	20.2	0	11	79	Second Messenger Oligonucleotide or Dinucleotide Synthetase domain
EP00105_Crassostrea_gigas|EP00105_Crassostrea_gigas_P017922	Mab-21_C	PF20266.1	97	8e-20	71	2.7	291	378	Mab-21 protein HhH/H2TH-like domain
EP00105_Crassostrea_gigas|EP00105_Crassostrea_gigas_P017922	Mab-21	PF03281.17	201	6.4e-08	33.1	0.2	168	277	Mab-21 protein nucleotidyltransferase domain
EP00105_Crassostrea_gigas|EP00105_Crassostrea_gigas_P017923	Mab-21_C	PF20266.1	97	4.2e-19	68.7	0.8	293	379	Mab-21 protein HhH/H2TH-like domain
EP00105_Crassostrea_gigas|EP00105_Crassostrea_gigas_P017923	Mab-21	PF03281.17	201	5.3e-08	33.3	0	174	276	Mab-21 protein nucleotidyltransferase domain
EP00105_Crassostrea_gigas|EP00105_Crassostrea_gigas_P017923	BH4	PF02180.20	26	0.19	11.7	0.5	489	499	Bcl-2 homology region 4
EP00105_Crassostrea_gigas|EP00105_Crassostrea_gigas_P020397	Mab-21	PF03281.17	201	4.1e-43	148	0	72	253	Mab-21 protein nucleotidyltransferase domain
EP00105_Crassostrea_gigas|EP00105_Crassostrea_gigas_P020397	Mab-21_C	PF20266.1	97	1.3e-26	92.7	0	255	352	Mab-21 protein HhH/H2TH-like domain
EP00105_Crassostrea_gigas|EP00105_Crassostrea_gigas_P021909	OAS1_C	PF10421.12	189	3.6e-28	98.6	2.1	219	379	2'-5'-oligoadenylate synthetase 1, domain 2, C-terminus
EP00105_Crassostrea_gigas|EP00105_Crassostrea_gigas_P021909	NTP_transf_2	PF01909.26	94	5e-05	23.6	0	117	170	Nucleotidyltransferase domain
EP00105_Crassostrea_gigas|EP00105_Crassostrea_gigas_P021909	SMODS	PF18144.4	164	8.4e-05	22.9	0	84	211	Second Messenger Oligonucleotide or Dinucleotide Synthetase domain
EP00105_Crassostrea_gigas|EP00105_Crassostrea_gigas_P021909	DZF	PF07528.17	248	0.0064	16.3	0	131	198	DZF domain
EP00105_Crassostrea_gigas|EP00105_Crassostrea_gigas_P033112	OAS1_C	PF10421.12	189	3.2e-24	85.7	0.5	221	377	2'-5'-oligoadenylate synthetase 1, domain 2, C-terminus
EP00105_Crassostrea_gigas|EP00105_Crassostrea_gigas_P033112	NTP_transf_2	PF01909.26	94	4.4e-05	23.8	0	116	164	Nucleotidyltransferase domain
EP00105_Crassostrea_gigas|EP00105_Crassostrea_gigas_P033112	SMODS	PF18144.4	164	0.00032	21	0	87	153	Second Messenger Oligonucleotide or Dinucleotide Synthetase domain
EP00105_Crassostrea_gigas|EP00105_Crassostrea_gigas_P036201	Mab-21	PF03281.17	201	8.2e-34	117.6	0	301	481	Mab-21 protein nucleotidyltransferase domain
EP00105_Crassostrea_gigas|EP00105_Crassostrea_gigas_P036201	Mab-21_C	PF20266.1	97	1.1e-20	73.7	1.6	489	585	Mab-21 protein HhH/H2TH-like domain
EP00105_Crassostrea_gigas|EP00105_Crassostrea_gigas_P036201	zf-Di19	PF05605.15	54	3.6e-09	36.9	1.9	3	31	Drought induced 19 protein (Di19), zinc-binding
EP00105_Crassostrea_gigas|EP00105_Crassostrea_gigas_P036201	zf-Di19	PF05605.15	54	3.6e-09	36.9	1.9	56	82	Drought induced 19 protein (Di19), zinc-binding
EP00105_Crassostrea_gigas|EP00105_Crassostrea_gigas_P036201	zf-C2H2_4	PF13894.9	24	1.6e-08	34.8	11.2	3	27	C2H2-type zinc finger
EP00105_Crassostrea_gigas|EP00105_Crassostrea_gigas_P036201	zf-C2H2_4	PF13894.9	24	1.6e-08	34.8	11.2	56	80	C2H2-type zinc finger
EP00105_Crassostrea_gigas|EP00105_Crassostrea_gigas_P036201	zf-C2H2_4	PF13894.9	24	1.6e-08	34.8	11.2	110	133	C2H2-type zinc finger
EP00105_Crassostrea_gigas|EP00105_Crassostrea_gigas_P036201	zf-C2H2_11	PF16622.8	29	0.15	12	1.2	110	133	zinc-finger C2H2-type
EP00105_Crassostrea_gigas|EP00105_Crassostrea_gigas_P036201	zf-C2H2	PF00096.29	23	0.78	10.4	14.1	110	133	Zinc finger, C2H2 type
EP00105_Crassostrea_gigas|EP00105_Crassostrea_gigas_P039541	Mab-21_C	PF20266.1	97	1.6e-07	31.6	6.3	273	351	Mab-21 protein HhH/H2TH-like domain
EP00105_Crassostrea_gigas|EP00105_Crassostrea_gigas_P039541	Mab-21	PF03281.17	201	2.4e-05	24.7	0.1	61	268	Mab-21 protein nucleotidyltransferase domain
EP00105_Crassostrea_gigas|EP00105_Crassostrea_gigas_P039541	DUF5906	PF19263.2	111	0.011	16.6	0.1	263	308	Family of unknown function (DUF5906)
EP00105_Crassostrea_gigas|EP00105_Crassostrea_gigas_P040572	OAS1_C	PF10421.12	189	8.9e-14	51.6	0.1	191	293	2'-5'-oligoadenylate synthetase 1, domain 2, C-terminus
EP00105_Crassostrea_gigas|EP00105_Crassostrea_gigas_P040572	NTP_transf_2	PF01909.26	94	4.8e-06	26.9	0	117	155	Nucleotidyltransferase domain
EP00105_Crassostrea_gigas|EP00105_Crassostrea_gigas_P040572	SMODS	PF18144.4	164	0.00042	20.7	0.3	81	147	Second Messenger Oligonucleotide or Dinucleotide Synthetase domain
EP00105_Crassostrea_gigas|EP00105_Crassostrea_gigas_P040572	Mating_C	PF12737.10	414	0.017	14.5	0	67	124	C-terminal domain of homeodomain 1
EP00105_Crassostrea_gigas|EP00105_Crassostrea_gigas_P040572	Polbeta	PF18765.4	93	0.15	12.3	0	129	169	Polymerase beta, Nucleotidyltransferase
EP00105_Crassostrea_gigas|EP00105_Crassostrea_gigas_P044609	Mab-21_C	PF20266.1	97	1.5e-06	28.4	1.4	283	361	Mab-21 protein HhH/H2TH-like domain
EP00105_Crassostrea_gigas|EP00105_Crassostrea_gigas_P044609	Mab-21	PF03281.17	201	0.0002	21.7	0.1	65	84	Mab-21 protein nucleotidyltransferase domain
EP00105_Crassostrea_gigas|EP00105_Crassostrea_gigas_P044609	PRESAN	PF09687.13	125	6.7	7.4	12.4	246	294	Plasmodium RESA N-terminal
EP00106_Octopus_bimaculoides|EP00106_Octopus_bimaculoides_P009210	Mab-21	PF03281.17	201	9.3e-42	143.5	0	70	250	Mab-21 protein nucleotidyltransferase domain
EP00106_Octopus_bimaculoides|EP00106_Octopus_bimaculoides_P009210	Mab-21_C	PF20266.1	97	3.1e-29	101.2	0.1	254	351	Mab-21 protein HhH/H2TH-like domain
EP00107_Lottia_gigantea|EP00107_Lottia_gigantea_P010854	OAS1_C	PF10421.12	189	3.9e-10	39.7	0.1	188	270	2'-5'-oligoadenylate synthetase 1, domain 2, C-terminus
EP00107_Lottia_gigantea|EP00107_Lottia_gigantea_P010854	NTP_transf_2	PF01909.26	94	0.00035	20.9	0	48	163	Nucleotidyltransferase domain
EP00107_Lottia_gigantea|EP00107_Lottia_gigantea_P010854	Kdo	PF06293.17	207	0.029	13.9	0	8	59	Lipopolysaccharide kinase (Kdo/WaaP) family
EP00107_Lottia_gigantea|EP00107_Lottia_gigantea_P010854	Mab-21_C	PF20266.1	97	0.051	13.9	1.7	212	278	Mab-21 protein HhH/H2TH-like domain
EP00107_Lottia_gigantea|EP00107_Lottia_gigantea_P013072	OAS1_C	PF10421.12	189	3.6e-13	49.7	0.2	166	255	2'-5'-oligoadenylate synthetase 1, domain 2, C-terminus
EP00107_Lottia_gigantea|EP00107_Lottia_gigantea_P013072	NTP_transf_2	PF01909.26	94	0.00073	19.9	0	48	91	Nucleotidyltransferase domain
EP00107_Lottia_gigantea|EP00107_Lottia_gigantea_P013072	Nrap_D5	PF17406.5	162	0.0036	17.2	0.3	194	247	Nrap protein PAP/OAS1-like domain 5
EP00107_Lottia_gigantea|EP00107_Lottia_gigantea_P013072	SMODS	PF18144.4	164	0.078	13.3	0	11	78	Second Messenger Oligonucleotide or Dinucleotide Synthetase domain
EP00107_Lottia_gigantea|EP00107_Lottia_gigantea_P013592	Mab-21	PF03281.17	201	1.6e-41	142.8	0	71	253	Mab-21 protein nucleotidyltransferase domain
EP00107_Lottia_gigantea|EP00107_Lottia_gigantea_P013592	Mab-21_C	PF20266.1	97	3.4e-28	97.8	0.1	255	352	Mab-21 protein HhH/H2TH-like domain
EP00107_Lottia_gigantea|EP00107_Lottia_gigantea_P013592	GAPT	PF11770.11	156	0.075	12.9	0.1	17	82	GRB2-binding adapter (GAPT)
EP00108_Taenia_solium|EP00108_Taenia_solium_P002547	Mab-21	PF03281.17	201	7.8e-32	111.1	0	90	278	Mab-21 protein nucleotidyltransferase domain
EP00108_Taenia_solium|EP00108_Taenia_solium_P002547	Mab-21_C	PF20266.1	97	6.3e-21	74.5	0.8	282	377	Mab-21 protein HhH/H2TH-like domain
EP00108_Taenia_solium|EP00108_Taenia_solium_P002547	MMS19_N	PF14500.9	261	0.088	12.5	0.2	275	323	Dos2-interacting transcription regulator of RNA-Pol-II
EP00108_Taenia_solium|EP00108_Taenia_solium_P002547	HRM	PF02793.25	65	0.26	11.7	1.3	204	239	Hormone receptor domain
EP00109_Schistosoma_mansoni|EP00109_Schistosoma_mansoni_P005557	Mab-21	PF03281.17	201	1.9e-31	109.9	0	226	419	Mab-21 protein nucleotidyltransferase domain
EP00109_Schistosoma_mansoni|EP00109_Schistosoma_mansoni_P005557	Mab-21_C	PF20266.1	97	9.6e-21	74	0	424	547	Mab-21 protein HhH/H2TH-like domain
EP00110_Nematostella_vectensis|EP00110_Nematostella_vectensis_P010038	Mab-21_C	PF20266.1	97	6.8e-25	87.3	0	313	413	Mab-21 protein HhH/H2TH-like domain
EP00110_Nematostella_vectensis|EP00110_Nematostella_vectensis_P010038	Mab-21	PF03281.17	201	4.5e-19	69.5	0	140	305	Mab-21 protein nucleotidyltransferase domain
EP00110_Nematostella_vectensis|EP00110_Nematostella_vectensis_P012256	Mab-21	PF03281.17	201	3.5e-31	109	1.2	120	301	Mab-21 protein nucleotidyltransferase domain
EP00110_Nematostella_vectensis|EP00110_Nematostella_vectensis_P012256	Mab-21_C	PF20266.1	97	2.7e-22	78.9	4.9	310	404	Mab-21 protein HhH/H2TH-like domain
EP00110_Nematostella_vectensis|EP00110_Nematostella_vectensis_P012256	CEP209_CC5	PF16574.8	128	0.094	13	3	46	109	Coiled-coil region of centrosome protein CE290
EP00110_Nematostella_vectensis|EP00110_Nematostella_vectensis_P016418	Mab-21	PF03281.17	201	1.8e-39	136.1	0	52	232	Mab-21 protein nucleotidyltransferase domain
EP00110_Nematostella_vectensis|EP00110_Nematostella_vectensis_P016418	Mab-21_C	PF20266.1	97	9.4e-24	83.6	0.3	235	332	Mab-21 protein HhH/H2TH-like domain
EP00110_Nematostella_vectensis|EP00110_Nematostella_vectensis_P017372	Mab-21	PF03281.17	201	6.4e-32	111.4	0	63	243	Mab-21 protein nucleotidyltransferase domain
EP00110_Nematostella_vectensis|EP00110_Nematostella_vectensis_P017372	Mab-21_C	PF20266.1	97	6.4e-22	77.7	1.7	248	342	Mab-21 protein HhH/H2TH-like domain
EP00110_Nematostella_vectensis|EP00110_Nematostella_vectensis_P017372	DUF1904	PF08921.14	108	0.14	12.6	0.2	31	72	Domain of unknown function (DUF1904)
EP00110_Nematostella_vectensis|EP00110_Nematostella_vectensis_P017388	Mab-21_C	PF20266.1	97	3.3e-23	81.9	1.9	231	317	Mab-21 protein HhH/H2TH-like domain
EP00110_Nematostella_vectensis|EP00110_Nematostella_vectensis_P017388	Mab-21	PF03281.17	201	2.6e-21	76.8	0.3	60	87	Mab-21 protein nucleotidyltransferase domain
EP00110_Nematostella_vectensis|EP00110_Nematostella_vectensis_P017388	Mab-21	PF03281.17	201	2.6e-21	76.8	0.3	142	221	Mab-21 protein nucleotidyltransferase domain
EP00110_Nematostella_vectensis|EP00110_Nematostella_vectensis_P018014	OAS1_C	PF10421.12	189	2.2e-29	102.5	2.2	231	391	2'-5'-oligoadenylate synthetase 1, domain 2, C-terminus
EP00110_Nematostella_vectensis|EP00110_Nematostella_vectensis_P018014	NTP_transf_2	PF01909.26	94	1.2e-06	28.9	0.3	111	154	Nucleotidyltransferase domain
EP00110_Nematostella_vectensis|EP00110_Nematostella_vectensis_P018014	SMODS	PF18144.4	164	2e-05	24.9	0.1	86	150	Second Messenger Oligonucleotide or Dinucleotide Synthetase domain
EP00110_Nematostella_vectensis|EP00110_Nematostella_vectensis_P018014	Mab-21_C	PF20266.1	97	0.0059	16.9	0.5	267	324	Mab-21 protein HhH/H2TH-like domain
EP00110_Nematostella_vectensis|EP00110_Nematostella_vectensis_P018014	Nrap_D2	PF17403.5	152	0.018	15	0.1	269	381	Nrap protein PAP/OAS-like domain
EP00110_Nematostella_vectensis|EP00110_Nematostella_vectensis_P018014	tRNA_NucTransf2	PF09249.14	113	0.16	12.4	0.1	311	383	tRNA nucleotidyltransferase, second domain
EP00110_Nematostella_vectensis|EP00110_Nematostella_vectensis_P018014	zf-C2H2_4	PF13894.9	24	6.9	7.9	13.1	3	25	C2H2-type zinc finger
EP00110_Nematostella_vectensis|EP00110_Nematostella_vectensis_P024672	Mab-21	PF03281.17	201	7.2e-17	62.3	0.2	278	439	Mab-21 protein nucleotidyltransferase domain
EP00110_Nematostella_vectensis|EP00110_Nematostella_vectensis_P024672	Mab-21_C	PF20266.1	97	3.5e-13	49.7	0.3	448	539	Mab-21 protein HhH/H2TH-like domain
EP00110_Nematostella_vectensis|EP00110_Nematostella_vectensis_P024672	RVT_1	PF00078.30	222	1.6e-05	24.6	0	90	133	Reverse transcriptase (RNA-dependent DNA polymerase)
EP00110_Nematostella_vectensis|EP00110_Nematostella_vectensis_P024672	CSS-motif	PF12792.10	209	0.0014	18.2	2.3	49	119	CSS motif domain associated with EAL
EP00110_Nematostella_vectensis|EP00110_Nematostella_vectensis_P024672	CSS-motif	PF12792.10	209	0.0014	18.2	2.3	139	212	CSS motif domain associated with EAL
EP00110_Nematostella_vectensis|EP00110_Nematostella_vectensis_P024672	DHQ_synthase	PF01761.23	262	0.13	11.6	0.3	162	256	3-dehydroquinate synthase
EP00110_Nematostella_vectensis|EP00110_Nematostella_vectensis_P024674	Mab-21	PF03281.17	201	2.9e-18	66.8	0	66	227	Mab-21 protein nucleotidyltransferase domain
EP00110_Nematostella_vectensis|EP00110_Nematostella_vectensis_P024674	Mab-21_C	PF20266.1	97	0.00014	22.2	0.2	236	270	Mab-21 protein HhH/H2TH-like domain
EP00110_Nematostella_vectensis|EP00110_Nematostella_vectensis_P024674	TFIIA_gamma_C	PF02751.17	44	0.087	13.1	0.8	42	57	Transcription initiation factor IIA, gamma subunit
EP00111_Clytia_hemisphaerica|EP00111_Clytia_hemisphaerica_P000093	Mab-21_C	PF20266.1	97	6.3e-17	61.7	2	406	498	Mab-21 protein HhH/H2TH-like domain
EP00111_Clytia_hemisphaerica|EP00111_Clytia_hemisphaerica_P000093	Mab-21	PF03281.17	201	4.3e-15	56.5	0.1	261	396	Mab-21 protein nucleotidyltransferase domain
EP00111_Clytia_hemisphaerica|EP00111_Clytia_hemisphaerica_P000093	ABC2_membrane_2	PF12679.10	288	0.7	9.2	5.1	50	109	ABC-2 family transporter protein
EP00111_Clytia_hemisphaerica|EP00111_Clytia_hemisphaerica_P002209	Mab-21	PF03281.17	201	1.7e-18	67.6	0.2	212	303	Mab-21 protein nucleotidyltransferase domain
EP00111_Clytia_hemisphaerica|EP00111_Clytia_hemisphaerica_P002209	Mab-21_C	PF20266.1	97	5.5e-15	55.5	3.3	314	402	Mab-21 protein HhH/H2TH-like domain
EP00111_Clytia_hemisphaerica|EP00111_Clytia_hemisphaerica_P002318	Mab-21_C	PF20266.1	97	1e-17	64.3	0.7	278	357	Mab-21 protein HhH/H2TH-like domain
EP00111_Clytia_hemisphaerica|EP00111_Clytia_hemisphaerica_P002318	Mab-21	PF03281.17	201	1.5e-12	48.2	0	63	268	Mab-21 protein nucleotidyltransferase domain
EP00111_Clytia_hemisphaerica|EP00111_Clytia_hemisphaerica_P002674	Mab-21_C	PF20266.1	97	6.5e-13	48.8	2.4	353	452	Mab-21 protein HhH/H2TH-like domain
EP00111_Clytia_hemisphaerica|EP00111_Clytia_hemisphaerica_P002674	Mab-21	PF03281.17	201	1.6e-09	38.3	0.2	145	344	Mab-21 protein nucleotidyltransferase domain
EP00111_Clytia_hemisphaerica|EP00111_Clytia_hemisphaerica_P002674	zf-C2H2_2	PF12756.10	101	0.00013	22.4	4.5	10	42	C2H2 type zinc-finger (2 copies)
EP00111_Clytia_hemisphaerica|EP00111_Clytia_hemisphaerica_P002674	zf-C2H2_2	PF12756.10	101	0.00013	22.4	4.5	47	85	C2H2 type zinc-finger (2 copies)
EP00111_Clytia_hemisphaerica|EP00111_Clytia_hemisphaerica_P002674	zf-C2H2_4	PF13894.9	24	0.0028	18.5	10.2	21	41	C2H2-type zinc finger
EP00111_Clytia_hemisphaerica|EP00111_Clytia_hemisphaerica_P002674	zf-C2H2_jaz	PF12171.11	27	0.0035	17.7	8.1	21	41	Zinc-finger double-stranded RNA-binding
EP00111_Clytia_hemisphaerica|EP00111_Clytia_hemisphaerica_P002674	zf-C2H2_jaz	PF12171.11	27	0.0035	17.7	8.1	47	65	Zinc-finger double-stranded RNA-binding
EP00111_Clytia_hemisphaerica|EP00111_Clytia_hemisphaerica_P002674	zf-C2H2_6	PF13912.9	27	0.028	14.5	7.2	21	43	C2H2-type zinc finger
EP00111_Clytia_hemisphaerica|EP00111_Clytia_hemisphaerica_P002674	zf-C2H2	PF00096.29	23	0.079	13.6	1	21	41	Zinc finger, C2H2 type
EP00111_Clytia_hemisphaerica|EP00111_Clytia_hemisphaerica_P002674	Cytochrom_c3_2	PF14537.9	81	0.21	12.2	1.2	18	64	Cytochrome c3
EP00111_Clytia_hemisphaerica|EP00111_Clytia_hemisphaerica_P002674	zf-Di19	PF05605.15	54	0.69	10.4	8.7	21	42	Drought induced 19 protein (Di19), zinc-binding
EP00111_Clytia_hemisphaerica|EP00111_Clytia_hemisphaerica_P002674	DUF5810	PF19126.3	66	3.1	8.1	4.2	19	40	Family of unknown function (DUF5810)
EP00111_Clytia_hemisphaerica|EP00111_Clytia_hemisphaerica_P003951	Mab-21	PF03281.17	201	6.4e-16	59.2	0	62	263	Mab-21 protein nucleotidyltransferase domain
EP00111_Clytia_hemisphaerica|EP00111_Clytia_hemisphaerica_P003951	Mab-21_C	PF20266.1	97	9.3e-16	58	1.5	267	359	Mab-21 protein HhH/H2TH-like domain
EP00111_Clytia_hemisphaerica|EP00111_Clytia_hemisphaerica_P005793	Mab-21_C	PF20266.1	97	4.1e-16	59.1	1.2	439	524	Mab-21 protein HhH/H2TH-like domain
EP00111_Clytia_hemisphaerica|EP00111_Clytia_hemisphaerica_P005793	Mab-21	PF03281.17	201	1e-10	42.2	0.1	246	430	Mab-21 protein nucleotidyltransferase domain
EP00111_Clytia_hemisphaerica|EP00111_Clytia_hemisphaerica_P005978	Mab-21_C	PF20266.1	97	1.8e-13	50.7	5.3	334	434	Mab-21 protein HhH/H2TH-like domain
EP00111_Clytia_hemisphaerica|EP00111_Clytia_hemisphaerica_P005978	Mab-21	PF03281.17	201	7.5e-07	29.6	0	223	326	Mab-21 protein nucleotidyltransferase domain
EP00111_Clytia_hemisphaerica|EP00111_Clytia_hemisphaerica_P005978	DHHA2	PF02833.17	145	0.085	13.2	0	337	445	DHHA2 domain
EP00111_Clytia_hemisphaerica|EP00111_Clytia_hemisphaerica_P006303	Mab-21	PF03281.17	201	3e-14	53.7	0.3	168	302	Mab-21 protein nucleotidyltransferase domain
EP00111_Clytia_hemisphaerica|EP00111_Clytia_hemisphaerica_P006303	Mab-21_C	PF20266.1	97	3e-13	49.9	0.1	311	405	Mab-21 protein HhH/H2TH-like domain
EP00111_Clytia_hemisphaerica|EP00111_Clytia_hemisphaerica_P007100	Mab-21_C	PF20266.1	97	7.3e-17	61.5	2.5	390	474	Mab-21 protein HhH/H2TH-like domain
EP00111_Clytia_hemisphaerica|EP00111_Clytia_hemisphaerica_P007100	Mab-21_C	PF20266.1	97	7.3e-17	61.5	2.5	477	504	Mab-21 protein HhH/H2TH-like domain
EP00111_Clytia_hemisphaerica|EP00111_Clytia_hemisphaerica_P007100	Mab-21	PF03281.17	201	4.1e-12	46.8	0.2	226	383	Mab-21 protein nucleotidyltransferase domain
EP00111_Clytia_hemisphaerica|EP00111_Clytia_hemisphaerica_P007100	Transglut_i_TM	PF14400.9	161	0.021	15	0.1	296	405	Inactive transglutaminase fused to 7 transmembrane helices
EP00111_Clytia_hemisphaerica|EP00111_Clytia_hemisphaerica_P007100	Chromo	PF00385.27	54	0.049	13.7	0.2	66	90	Chromo (CHRromatin Organisation MOdifier) domain
EP00111_Clytia_hemisphaerica|EP00111_Clytia_hemisphaerica_P007100	L51_S25_CI-B8	PF05047.19	52	0.12	12.5	0	311	333	Mitochondrial ribosomal protein L51 / S25 /
EP00111_Clytia_hemisphaerica|EP00111_Clytia_hemisphaerica_P007100	D5_N	PF08706.14	151	0.16	12.4	1.8	63	218	D5 N terminal like
EP00111_Clytia_hemisphaerica|EP00111_Clytia_hemisphaerica_P010163	Mab-21_C	PF20266.1	97	1.3e-14	54.3	4.3	334	435	Mab-21 protein HhH/H2TH-like domain
EP00111_Clytia_hemisphaerica|EP00111_Clytia_hemisphaerica_P010163	Mab-21	PF03281.17	201	2.2e-08	34.6	1.1	125	325	Mab-21 protein nucleotidyltransferase domain
EP00111_Clytia_hemisphaerica|EP00111_Clytia_hemisphaerica_P010163	zf-C2H2_4	PF13894.9	24	0.035	15.1	0.2	1	20	C2H2-type zinc finger
EP00111_Clytia_hemisphaerica|EP00111_Clytia_hemisphaerica_P010163	zf-Di19	PF05605.15	54	0.73	10.3	4.3	1	20	Drought induced 19 protein (Di19), zinc-binding
EP00111_Clytia_hemisphaerica|EP00111_Clytia_hemisphaerica_P010163	zf-C2H2_2	PF12756.10	101	2.1	8.8	7.6	27	52	C2H2 type zinc-finger (2 copies)
EP00111_Clytia_hemisphaerica|EP00111_Clytia_hemisphaerica_P010163	zf-C2H2_jaz	PF12171.11	27	8.1	7	15.9	27	50	Zinc-finger double-stranded RNA-binding
EP00111_Clytia_hemisphaerica|EP00111_Clytia_hemisphaerica_P010576	Mab-21	PF03281.17	201	1.4e-14	54.8	0.2	69	264	Mab-21 protein nucleotidyltransferase domain
EP00111_Clytia_hemisphaerica|EP00111_Clytia_hemisphaerica_P010576	Mab-21_C	PF20266.1	97	1e-07	32.2	4.5	268	356	Mab-21 protein HhH/H2TH-like domain
EP00111_Clytia_hemisphaerica|EP00111_Clytia_hemisphaerica_P010576	RFX5_N	PF18326.4	59	0.027	14.4	0.1	343	389	RFX5 N-terminal domain
EP00111_Clytia_hemisphaerica|EP00111_Clytia_hemisphaerica_P010576	PT-VENN	PF04829.16	52	1.4	9.3	7	443	465	Pre-toxin domain with VENN motif
EP00111_Clytia_hemisphaerica|EP00111_Clytia_hemisphaerica_P015577	Mab-21_C	PF20266.1	97	7.6e-15	55	0.2	1213	1307	Mab-21 protein HhH/H2TH-like domain
EP00111_Clytia_hemisphaerica|EP00111_Clytia_hemisphaerica_P015577	Mab-21	PF03281.17	201	5.5e-11	43.1	1.5	1049	1205	Mab-21 protein nucleotidyltransferase domain
EP00111_Clytia_hemisphaerica|EP00111_Clytia_hemisphaerica_P015577	KH_1	PF00013.32	66	2.4e-06	27.4	3	820	874	KH domain
EP00111_Clytia_hemisphaerica|EP00111_Clytia_hemisphaerica_P015577	AAA_22	PF13401.9	137	0.00038	20.9	0	209	285	AAA domain
EP00111_Clytia_hemisphaerica|EP00111_Clytia_hemisphaerica_P015577	ATPase_2	PF01637.21	233	0.00078	19.6	1.1	203	333	ATPase domain predominantly from Archaea
EP00111_Clytia_hemisphaerica|EP00111_Clytia_hemisphaerica_P015577	AAA_14	PF13173.9	130	0.012	15.7	1.9	208	262	AAA domain
EP00111_Clytia_hemisphaerica|EP00111_Clytia_hemisphaerica_P015577	Transglut_i_TM	PF14400.9	161	0.048	13.9	3	1119	1228	Inactive transglutaminase fused to 7 transmembrane helices
EP00111_Clytia_hemisphaerica|EP00111_Clytia_hemisphaerica_P015577	AAA_16	PF13191.9	170	0.13	12.8	0	208	316	AAA ATPase domain
EP00111_Clytia_hemisphaerica|EP00111_Clytia_hemisphaerica_P015577	AAA_11	PF13086.9	261	1.8	8.4	0	192	229	AAA domain
EP00111_Clytia_hemisphaerica|EP00111_Clytia_hemisphaerica_P015578	Mab-21_C	PF20266.1	97	9.9e-18	64.3	0.1	388	481	Mab-21 protein HhH/H2TH-like domain
EP00111_Clytia_hemisphaerica|EP00111_Clytia_hemisphaerica_P015578	Mab-21	PF03281.17	201	3.4e-12	47	5.5	175	380	Mab-21 protein nucleotidyltransferase domain
EP00111_Clytia_hemisphaerica|EP00111_Clytia_hemisphaerica_P016277	Mab-21	PF03281.17	201	5.2e-19	69.3	1.2	321	417	Mab-21 protein nucleotidyltransferase domain
EP00111_Clytia_hemisphaerica|EP00111_Clytia_hemisphaerica_P016277	Mab-21_C	PF20266.1	97	2.5e-15	56.6	3.4	424	518	Mab-21 protein HhH/H2TH-like domain
EP00111_Clytia_hemisphaerica|EP00111_Clytia_hemisphaerica_P016766	Mab-21_C	PF20266.1	97	7e-17	61.6	3.5	379	472	Mab-21 protein HhH/H2TH-like domain
EP00111_Clytia_hemisphaerica|EP00111_Clytia_hemisphaerica_P016766	Mab-21	PF03281.17	201	6.3e-12	46.1	0	235	369	Mab-21 protein nucleotidyltransferase domain
EP00111_Clytia_hemisphaerica|EP00111_Clytia_hemisphaerica_P016766	Thermopsin	PF05317.14	260	0.073	12.7	0.9	426	471	Thermopsin
EP00111_Clytia_hemisphaerica|EP00111_Clytia_hemisphaerica_P016766	UPF0560	PF10577.12	817	0.29	9.8	1.8	65	107	Uncharacterised protein family UPF0560
EP00111_Clytia_hemisphaerica|EP00111_Clytia_hemisphaerica_P017366	SMODS	PF18144.4	164	0.00065	20	0.2	5	79	Second Messenger Oligonucleotide or Dinucleotide Synthetase domain
EP00111_Clytia_hemisphaerica|EP00111_Clytia_hemisphaerica_P018345	Mab-21_C	PF20266.1	97	8.1e-19	67.8	0.2	290	390	Mab-21 protein HhH/H2TH-like domain
EP00111_Clytia_hemisphaerica|EP00111_Clytia_hemisphaerica_P018345	Mab-21	PF03281.17	201	1.7e-06	28.4	0.1	101	283	Mab-21 protein nucleotidyltransferase domain
EP00111_Clytia_hemisphaerica|EP00111_Clytia_hemisphaerica_P018345	HHV-1_VABD	PF16852.8	42	0.12	12.6	0	121	134	Herpes viral adaptor-to-host cellular mRNA binding domain
EP00111_Clytia_hemisphaerica|EP00111_Clytia_hemisphaerica_P020263	Mab-21	PF03281.17	201	2.3e-15	57.4	0.2	213	411	Mab-21 protein nucleotidyltransferase domain
EP00111_Clytia_hemisphaerica|EP00111_Clytia_hemisphaerica_P020263	Mab-21_C	PF20266.1	97	7e-14	52	0.5	427	510	Mab-21 protein HhH/H2TH-like domain
EP00111_Clytia_hemisphaerica|EP00111_Clytia_hemisphaerica_P023591	Mab-21_C	PF20266.1	97	3.6e-17	62.5	3	405	504	Mab-21 protein HhH/H2TH-like domain
EP00111_Clytia_hemisphaerica|EP00111_Clytia_hemisphaerica_P023591	Mab-21	PF03281.17	201	1.4e-06	28.7	0.2	204	396	Mab-21 protein nucleotidyltransferase domain
EP00111_Clytia_hemisphaerica|EP00111_Clytia_hemisphaerica_P023661	Mab-21	PF03281.17	201	9.3e-16	58.7	0.5	309	397	Mab-21 protein nucleotidyltransferase domain
EP00111_Clytia_hemisphaerica|EP00111_Clytia_hemisphaerica_P023661	Mab-21_C	PF20266.1	97	1.2e-14	54.5	2.2	408	487	Mab-21 protein HhH/H2TH-like domain
EP00111_Clytia_hemisphaerica|EP00111_Clytia_hemisphaerica_P023661	Thioredoxin_11	PF18078.4	126	0.029	14.6	0.6	408	490	Thioredoxin-like SNTX domain
EP00112_Aurelia_sp_BirchAquariumsp1|EP00112_Aurelia_sp_BirchAquariumsp1_P000213	Mab-21	PF03281.17	201	4.8e-16	59.6	0.1	174	365	Mab-21 protein nucleotidyltransferase domain
EP00112_Aurelia_sp_BirchAquariumsp1|EP00112_Aurelia_sp_BirchAquariumsp1_P000213	Mab-21_C	PF20266.1	97	9.7e-13	48.3	0	393	473	Mab-21 protein HhH/H2TH-like domain
EP00112_Aurelia_sp_BirchAquariumsp1|EP00112_Aurelia_sp_BirchAquariumsp1_P007902	Mab-21_C	PF20266.1	97	4.1e-22	78.3	0.1	278	374	Mab-21 protein HhH/H2TH-like domain
EP00112_Aurelia_sp_BirchAquariumsp1|EP00112_Aurelia_sp_BirchAquariumsp1_P007902	Mab-21	PF03281.17	201	1.2e-21	77.8	1.8	79	268	Mab-21 protein nucleotidyltransferase domain
EP00112_Aurelia_sp_BirchAquariumsp1|EP00112_Aurelia_sp_BirchAquariumsp1_P009798	Mab-21	PF03281.17	201	1.9e-15	57.6	0.1	180	378	Mab-21 protein nucleotidyltransferase domain
EP00112_Aurelia_sp_BirchAquariumsp1|EP00112_Aurelia_sp_BirchAquariumsp1_P009798	Mab-21_C	PF20266.1	97	9.7e-12	45.1	1.7	405	485	Mab-21 protein HhH/H2TH-like domain
EP00112_Aurelia_sp_BirchAquariumsp1|EP00112_Aurelia_sp_BirchAquariumsp1_P011574	Mab-21_C	PF20266.1	97	1.2e-23	83.2	0.1	329	428	Mab-21 protein HhH/H2TH-like domain
EP00112_Aurelia_sp_BirchAquariumsp1|EP00112_Aurelia_sp_BirchAquariumsp1_P011574	Mab-21	PF03281.17	201	9.5e-14	52.1	0	137	322	Mab-21 protein nucleotidyltransferase domain
EP00112_Aurelia_sp_BirchAquariumsp1|EP00112_Aurelia_sp_BirchAquariumsp1_P012774	Mab-21_C	PF20266.1	97	2.1e-24	85.7	0.1	329	428	Mab-21 protein HhH/H2TH-like domain
EP00112_Aurelia_sp_BirchAquariumsp1|EP00112_Aurelia_sp_BirchAquariumsp1_P012774	Mab-21	PF03281.17	201	9.9e-14	52	0	137	322	Mab-21 protein nucleotidyltransferase domain
EP00112_Aurelia_sp_BirchAquariumsp1|EP00112_Aurelia_sp_BirchAquariumsp1_P022831	Mab-21_C	PF20266.1	97	1.5e-16	60.6	2.6	416	509	Mab-21 protein HhH/H2TH-like domain
EP00112_Aurelia_sp_BirchAquariumsp1|EP00112_Aurelia_sp_BirchAquariumsp1_P022831	Mab-21	PF03281.17	201	1.4e-09	38.5	0	337	407	Mab-21 protein nucleotidyltransferase domain
EP00112_Aurelia_sp_BirchAquariumsp1|EP00112_Aurelia_sp_BirchAquariumsp1_P024739	Mab-21_C	PF20266.1	97	1.4e-17	63.8	2.1	454	548	Mab-21 protein HhH/H2TH-like domain
EP00112_Aurelia_sp_BirchAquariumsp1|EP00112_Aurelia_sp_BirchAquariumsp1_P024739	Mab-21	PF03281.17	201	2.3e-11	44.3	0	374	445	Mab-21 protein nucleotidyltransferase domain
EP00112_Aurelia_sp_BirchAquariumsp1|EP00112_Aurelia_sp_BirchAquariumsp1_P024739	DUF2786	PF10979.11	40	0.013	15.6	0	571	599	Protein of unknown function (DUF2786)
EP00112_Aurelia_sp_BirchAquariumsp1|EP00112_Aurelia_sp_BirchAquariumsp1_P024739	Get5_bdg	PF16843.8	53	0.093	12.4	0	276	308	Binding domain to Get4 on Get5, Golgi
EP00112_Aurelia_sp_BirchAquariumsp1|EP00112_Aurelia_sp_BirchAquariumsp1_P025430	Mab-21	PF03281.17	201	3.3e-23	83	0.7	322	510	Mab-21 protein nucleotidyltransferase domain
EP00112_Aurelia_sp_BirchAquariumsp1|EP00112_Aurelia_sp_BirchAquariumsp1_P025430	Mab-21_C	PF20266.1	97	3.5e-19	69	0	520	615	Mab-21 protein HhH/H2TH-like domain
EP00112_Aurelia_sp_BirchAquariumsp1|EP00112_Aurelia_sp_BirchAquariumsp1_P025654	Mab-21	PF03281.17	201	1.1e-21	77.9	0.6	56	242	Mab-21 protein nucleotidyltransferase domain
EP00112_Aurelia_sp_BirchAquariumsp1|EP00112_Aurelia_sp_BirchAquariumsp1_P025654	Mab-21_C	PF20266.1	97	8.4e-21	74.1	0.5	252	342	Mab-21 protein HhH/H2TH-like domain
EP00112_Aurelia_sp_BirchAquariumsp1|EP00112_Aurelia_sp_BirchAquariumsp1_P026004	Mab-21_C	PF20266.1	97	2.5e-17	63	5.5	331	424	Mab-21 protein HhH/H2TH-like domain
EP00112_Aurelia_sp_BirchAquariumsp1|EP00112_Aurelia_sp_BirchAquariumsp1_P026004	Mab-21	PF03281.17	201	5.8e-09	36.5	0	252	322	Mab-21 protein nucleotidyltransferase domain
EP00112_Aurelia_sp_BirchAquariumsp1|EP00112_Aurelia_sp_BirchAquariumsp1_P026004	Adeno_L433K_22K	PF11081.11	168	0.16	12.2	0	211	283	Adenovirus L4-33K/L4-22K
EP00114_Trichoplax_sp_H2|EP00114_Trichoplax_sp_H2_P002875	Mab-21	PF03281.17	201	3.5e-28	99.2	0	76	256	Mab-21 protein nucleotidyltransferase domain
EP00114_Trichoplax_sp_H2|EP00114_Trichoplax_sp_H2_P002875	Mab-21_C	PF20266.1	97	4.6e-25	87.8	2.4	259	356	Mab-21 protein HhH/H2TH-like domain
EP00118_Oscarella_pearsei|EP00118_Oscarella_pearsei_P004482	OAS1_C	PF10421.12	189	1.7e-14	53.9	0.1	150	302	2'-5'-oligoadenylate synthetase 1, domain 2, C-terminus
EP00118_Oscarella_pearsei|EP00118_Oscarella_pearsei_P004482	NTP_transf_2	PF01909.26	94	0.00057	20.3	0	29	69	Nucleotidyltransferase domain
EP00118_Oscarella_pearsei|EP00118_Oscarella_pearsei_P005220	SMODS	PF18144.4	164	3.4e-05	24.2	0	29	191	Second Messenger Oligonucleotide or Dinucleotide Synthetase domain
EP00118_Oscarella_pearsei|EP00118_Oscarella_pearsei_P005220	NTP_transf_2	PF01909.26	94	0.001	19.5	0	57	106	Nucleotidyltransferase domain
EP00118_Oscarella_pearsei|EP00118_Oscarella_pearsei_P005220	G-gamma	PF00631.25	69	0.0098	16	0.1	263	292	GGL domain
EP00118_Oscarella_pearsei|EP00118_Oscarella_pearsei_P025570	SMODS	PF18144.4	164	2.9e-15	57	0	5	136	Second Messenger Oligonucleotide or Dinucleotide Synthetase domain
EP00118_Oscarella_pearsei|EP00118_Oscarella_pearsei_P025570	NTP_transf_2	PF01909.26	94	0.00019	21.8	0	39	103	Nucleotidyltransferase domain
EP00119_Amphimedon_queenslandica|EP00119_Amphimedon_queenslandica_P008248	NTP_transf_2	PF01909.26	94	4.6e-05	23.8	0.4	34	119	Nucleotidyltransferase domain
EP00119_Amphimedon_queenslandica|EP00119_Amphimedon_queenslandica_P008248	OAS1_C	PF10421.12	189	0.00021	21.1	0.1	160	264	2'-5'-oligoadenylate synthetase 1, domain 2, C-terminus
EP00119_Amphimedon_queenslandica|EP00119_Amphimedon_queenslandica_P008248	DUF6493	PF20103.2	933	0.038	12.2	0.2	144	229	Family of unknown function (DUF6493)
EP00119_Amphimedon_queenslandica|EP00119_Amphimedon_queenslandica_P008249	NTP_transf_2	PF01909.26	94	0.021	15.3	0	41	128	Nucleotidyltransferase domain
EP00119_Amphimedon_queenslandica|EP00119_Amphimedon_queenslandica_P008249	OAS1_C	PF10421.12	189	0.022	14.5	0.2	157	258	2'-5'-oligoadenylate synthetase 1, domain 2, C-terminus
EP00119_Amphimedon_queenslandica|EP00119_Amphimedon_queenslandica_P008249	E2_bind	PF08825.13	82	0.13	12.5	0	218	245	E2 binding domain
EP00119_Amphimedon_queenslandica|EP00119_Amphimedon_queenslandica_P010744	OAS1_C	PF10421.12	189	9.6e-09	35.2	1.5	126	241	2'-5'-oligoadenylate synthetase 1, domain 2, C-terminus
EP00119_Amphimedon_queenslandica|EP00119_Amphimedon_queenslandica_P010744	NTP_transf_2	PF01909.26	94	0.0012	19.3	0.1	18	71	Nucleotidyltransferase domain
EP00119_Amphimedon_queenslandica|EP00119_Amphimedon_queenslandica_P010744	SMODS	PF18144.4	164	0.011	16.1	0	19	113	Second Messenger Oligonucleotide or Dinucleotide Synthetase domain
EP00119_Amphimedon_queenslandica|EP00119_Amphimedon_queenslandica_P010744	S_100	PF01023.22	45	0.014	15.2	0	9	25	S-100/ICaBP type calcium binding domain
EP00119_Amphimedon_queenslandica|EP00119_Amphimedon_queenslandica_P010745	OAS1_C	PF10421.12	189	8.6e-09	35.4	1	130	234	2'-5'-oligoadenylate synthetase 1, domain 2, C-terminus
EP00119_Amphimedon_queenslandica|EP00119_Amphimedon_queenslandica_P010745	NTP_transf_2	PF01909.26	94	0.0015	18.9	0.1	20	63	Nucleotidyltransferase domain
EP00119_Amphimedon_queenslandica|EP00119_Amphimedon_queenslandica_P010745	SMODS	PF18144.4	164	0.012	16	0	24	113	Second Messenger Oligonucleotide or Dinucleotide Synthetase domain
EP00162_Nutomonas_longa|EP00162_Nutomonas_longa_P013100	NTP_transf_2	PF01909.26	94	6.2e-05	23.3	0.1	49	82	Nucleotidyltransferase domain
EP00162_Nutomonas_longa|EP00162_Nutomonas_longa_P013100	DNA_pol_B_palm	PF14792.9	115	0.074	13.4	0	35	99	DNA polymerase beta palm
EP00172_Hildenbrandia_rubra|EP00172_Hildenbrandia_rubra_P001253	OAS1_C	PF10421.12	189	0.00043	20.1	0	218	373	2'-5'-oligoadenylate synthetase 1, domain 2, C-terminus
EP00172_Hildenbrandia_rubra|EP00172_Hildenbrandia_rubra_P001253	Nrap_D5	PF17406.5	162	0.16	11.8	0	228	275	Nrap protein PAP/OAS1-like domain 5
EP00177_Eucheuma_denticulatum|EP00177_Eucheuma_denticulatum_P001367	OAS1_C	PF10421.12	189	1e-05	25.3	0	179	230	2'-5'-oligoadenylate synthetase 1, domain 2, C-terminus
EP00177_Eucheuma_denticulatum|EP00177_Eucheuma_denticulatum_P001367	OAS1_C	PF10421.12	189	1e-05	25.3	0	279	336	2'-5'-oligoadenylate synthetase 1, domain 2, C-terminus
EP00177_Eucheuma_denticulatum|EP00177_Eucheuma_denticulatum_P001367	HSBP1	PF06825.15	51	4.9e-05	23.2	2.3	343	375	Heat shock factor binding protein 1
EP00177_Eucheuma_denticulatum|EP00177_Eucheuma_denticulatum_P001367	CLZ	PF16526.8	71	0.025	15.1	0.5	331	375	C-terminal leucine zipper domain of cyclic nucleotide-gated
EP00198_Chlamydomonas_reinhardtii|EP00198_Chlamydomonas_reinhardtii_P009747	OAS1_C	PF10421.12	189	0.0042	16.8	0	343	380	2'-5'-oligoadenylate synthetase 1, domain 2, C-terminus
EP00198_Chlamydomonas_reinhardtii|EP00198_Chlamydomonas_reinhardtii_P009747	NTP_transf_2	PF01909.26	94	0.014	15.8	0	78	120	Nucleotidyltransferase domain
EP00198_Chlamydomonas_reinhardtii|EP00198_Chlamydomonas_reinhardtii_P009747	tRNA_NucTransf2	PF09249.14	113	0.045	14.1	0	337	377	tRNA nucleotidyltransferase, second domain
EP00198_Chlamydomonas_reinhardtii|EP00198_Chlamydomonas_reinhardtii_P009794	OAS1_C	PF10421.12	189	0.045	13.5	0	198	226	2'-5'-oligoadenylate synthetase 1, domain 2, C-terminus
EP00198_Chlamydomonas_reinhardtii|EP00198_Chlamydomonas_reinhardtii_P009795	OAS1_C	PF10421.12	189	7.6e-05	22.5	0.1	265	292	2'-5'-oligoadenylate synthetase 1, domain 2, C-terminus
EP00198_Chlamydomonas_reinhardtii|EP00198_Chlamydomonas_reinhardtii_P009795	OAS1_C	PF10421.12	189	7.6e-05	22.5	0.1	373	407	2'-5'-oligoadenylate synthetase 1, domain 2, C-terminus
EP00198_Chlamydomonas_reinhardtii|EP00198_Chlamydomonas_reinhardtii_P009795	tRNA_NucTransf2	PF09249.14	113	0.092	13.1	0.1	366	406	tRNA nucleotidyltransferase, second domain
EP00198_Chlamydomonas_reinhardtii|EP00198_Chlamydomonas_reinhardtii_P009796	OAS1_C	PF10421.12	189	0.00083	19.1	0.4	236	277	2'-5'-oligoadenylate synthetase 1, domain 2, C-terminus
EP00198_Chlamydomonas_reinhardtii|EP00198_Chlamydomonas_reinhardtii_P009796	OAS1_C	PF10421.12	189	0.00083	19.1	0.4	311	349	2'-5'-oligoadenylate synthetase 1, domain 2, C-terminus
EP00198_Chlamydomonas_reinhardtii|EP00198_Chlamydomonas_reinhardtii_P011331	OAS1_C	PF10421.12	189	7.3e-06	25.8	2.8	176	319	2'-5'-oligoadenylate synthetase 1, domain 2, C-terminus
EP00294_Goniomonas_avonlea|EP00294_Goniomonas_avonlea_P006753	NTP_transf_2	PF01909.26	94	1.9e-05	25	0.1	33	93	Nucleotidyltransferase domain
EP00294_Goniomonas_avonlea|EP00294_Goniomonas_avonlea_P006753	Polbeta	PF18765.4	93	0.015	15.6	0	33	98	Polymerase beta, Nucleotidyltransferase
EP00294_Goniomonas_avonlea|EP00294_Goniomonas_avonlea_P009785	NTP_transf_2	PF01909.26	94	9.7e-06	25.9	0.1	6	63	Nucleotidyltransferase domain
EP00294_Goniomonas_avonlea|EP00294_Goniomonas_avonlea_P009785	Polbeta	PF18765.4	93	0.02	15.1	0	6	52	Polymerase beta, Nucleotidyltransferase
EP00294_Goniomonas_avonlea|EP00294_Goniomonas_avonlea_P009785	NTF-like	PF14540.9	118	0.06	13.3	0	27	90	Nucleotidyltransferase-like
EP00321_Phaeocystis_globosa|EP00321_Phaeocystis_globosa_P010047	NTP_transf_2	PF01909.26	94	5.4e-05	23.5	0	9	50	Nucleotidyltransferase domain
EP00321_Phaeocystis_globosa|EP00321_Phaeocystis_globosa_P010047	Polbeta	PF18765.4	93	0.0055	17	0.1	26	79	Polymerase beta, Nucleotidyltransferase
EP00390_Vitrella_brassicaformis|EP00390_Vitrella_brassicaformis_P012849	OAS1_C	PF10421.12	189	1.4e-05	24.9	1.7	661	715	2'-5'-oligoadenylate synthetase 1, domain 2, C-terminus
EP00390_Vitrella_brassicaformis|EP00390_Vitrella_brassicaformis_P012849	OAS1_C	PF10421.12	189	1.4e-05	24.9	1.7	818	860	2'-5'-oligoadenylate synthetase 1, domain 2, C-terminus
EP00390_Vitrella_brassicaformis|EP00390_Vitrella_brassicaformis_P012849	Jiraiya	PF15038.9	169	0.088	12.4	1.7	708	769	Jiraiya
EP00390_Vitrella_brassicaformis|EP00390_Vitrella_brassicaformis_P012849	TFIIA	PF03153.16	415	0.092	12.8	12.5	650	750	Transcription factor IIA, alpha/beta subunit
EP00390_Vitrella_brassicaformis|EP00390_Vitrella_brassicaformis_P012849	SUIM_assoc	PF16619.8	64	0.3	11.2	24.3	711	730	Unstructured region C-term to UIM in Ataxin3
EP00397_Hematodinium_sp_SG2012|EP00397_Hematodinium_sp_SG2012_P019166	OAS1_C	PF10421.12	189	1.1e-12	48	0.6	465	586	2'-5'-oligoadenylate synthetase 1, domain 2, C-terminus
EP00397_Hematodinium_sp_SG2012|EP00397_Hematodinium_sp_SG2012_P019166	ubiquitin	PF00240.26	72	1.3e-09	37.8	0	9	69	Ubiquitin family
EP00397_Hematodinium_sp_SG2012|EP00397_Hematodinium_sp_SG2012_P019166	Rad60-SLD	PF11976.11	72	0.016	15.2	0	12	66	Ubiquitin-2 like Rad60 SUMO-like
EP00397_Hematodinium_sp_SG2012|EP00397_Hematodinium_sp_SG2012_P019166	FERM_f0	PF16511.8	82	0.032	14.6	0	14	71	N-terminal or F0 domain of Talin-head FERM
EP00397_Hematodinium_sp_SG2012|EP00397_Hematodinium_sp_SG2012_P019166	OST-HTH	PF12872.10	72	0.035	14.1	0	79	135	OST-HTH/LOTUS domain
EP00397_Hematodinium_sp_SG2012|EP00397_Hematodinium_sp_SG2012_P021725	ubiquitin	PF00240.26	72	1.1e-09	38	0	9	69	Ubiquitin family
EP00397_Hematodinium_sp_SG2012|EP00397_Hematodinium_sp_SG2012_P021725	OAS1_C	PF10421.12	189	0.0011	18.7	2.3	498	541	2'-5'-oligoadenylate synthetase 1, domain 2, C-terminus
EP00397_Hematodinium_sp_SG2012|EP00397_Hematodinium_sp_SG2012_P021725	Rad60-SLD	PF11976.11	72	0.018	15	0	12	66	Ubiquitin-2 like Rad60 SUMO-like
EP00397_Hematodinium_sp_SG2012|EP00397_Hematodinium_sp_SG2012_P021725	FERM_f0	PF16511.8	82	0.029	14.8	0	14	71	N-terminal or F0 domain of Talin-head FERM
EP00397_Hematodinium_sp_SG2012|EP00397_Hematodinium_sp_SG2012_P021725	OST-HTH	PF12872.10	72	0.031	14.3	0	79	135	OST-HTH/LOTUS domain
EP00397_Hematodinium_sp_SG2012|EP00397_Hematodinium_sp_SG2012_P023789	OAS1_C	PF10421.12	189	1.2e-12	48	0.7	465	585	2'-5'-oligoadenylate synthetase 1, domain 2, C-terminus
EP00397_Hematodinium_sp_SG2012|EP00397_Hematodinium_sp_SG2012_P023789	ubiquitin	PF00240.26	72	1.9e-09	37.2	0	9	68	Ubiquitin family
EP00397_Hematodinium_sp_SG2012|EP00397_Hematodinium_sp_SG2012_P023789	Rad60-SLD	PF11976.11	72	0.016	15.1	0	12	66	Ubiquitin-2 like Rad60 SUMO-like
EP00397_Hematodinium_sp_SG2012|EP00397_Hematodinium_sp_SG2012_P023789	FERM_f0	PF16511.8	82	0.025	15	0	14	71	N-terminal or F0 domain of Talin-head FERM
EP00397_Hematodinium_sp_SG2012|EP00397_Hematodinium_sp_SG2012_P023789	OST-HTH	PF12872.10	72	0.035	14.1	0	79	135	OST-HTH/LOTUS domain
EP00401_Gymnodinium_catenatum|EP00401_Gymnodinium_catenatum_P015945	OAS1_C	PF10421.12	189	5.6e-13	49	0	359	490	2'-5'-oligoadenylate synthetase 1, domain 2, C-terminus
EP00401_Gymnodinium_catenatum|EP00401_Gymnodinium_catenatum_P015945	ubiquitin	PF00240.26	72	3.5e-09	36.4	0	37	100	Ubiquitin family
EP00401_Gymnodinium_catenatum|EP00401_Gymnodinium_catenatum_P015945	Rad60-SLD	PF11976.11	72	0.0072	16.2	0	27	98	Ubiquitin-2 like Rad60 SUMO-like
EP00401_Gymnodinium_catenatum|EP00401_Gymnodinium_catenatum_P016965	OAS1_C	PF10421.12	189	1.1e-06	28.5	0	322	473	2'-5'-oligoadenylate synthetase 1, domain 2, C-terminus
EP00403_Amphidinium_massartii|EP00403_Amphidinium_massartii_P002700	OAS1_C	PF10421.12	189	6.2e-08	32.6	0	590	755	2'-5'-oligoadenylate synthetase 1, domain 2, C-terminus
EP00403_Amphidinium_massartii|EP00403_Amphidinium_massartii_P029261	NTP_transf_2	PF01909.26	94	7.7e-06	26.2	0	38	89	Nucleotidyltransferase domain
EP00403_Amphidinium_massartii|EP00403_Amphidinium_massartii_P029261	Zn_Tnp_IS1595	PF12760.10	46	0.074	13.1	1.6	253	297	Transposase zinc-ribbon domain
EP00403_Amphidinium_massartii|EP00403_Amphidinium_massartii_P029261	Polbeta	PF18765.4	93	0.13	12.6	0	33	72	Polymerase beta, Nucleotidyltransferase
EP00403_Amphidinium_massartii|EP00403_Amphidinium_massartii_P029261	SMODS	PF18144.4	164	0.16	12.3	0	35	69	Second Messenger Oligonucleotide or Dinucleotide Synthetase domain
EP00403_Amphidinium_massartii|EP00403_Amphidinium_massartii_P029261	ACP_PD	PF04336.15	105	0.19	12.3	1.7	169	235	Acyl carrier protein phosphodiesterase
EP00403_Amphidinium_massartii|EP00403_Amphidinium_massartii_P038593	OAS1_C	PF10421.12	189	6.3e-08	32.5	0	600	765	2'-5'-oligoadenylate synthetase 1, domain 2, C-terminus
EP00404_Azadinium_spinosum|EP00404_Azadinium_spinosum_P009647	NTP_transf_2	PF01909.26	94	0.095	13.1	0	95	144	Nucleotidyltransferase domain
EP00404_Azadinium_spinosum|EP00404_Azadinium_spinosum_P030923	ubiquitin	PF00240.26	72	2e-17	62.8	0	20	82	Ubiquitin family
EP00404_Azadinium_spinosum|EP00404_Azadinium_spinosum_P030923	ubiquitin	PF00240.26	72	2e-17	62.8	0	208	271	Ubiquitin family
EP00404_Azadinium_spinosum|EP00404_Azadinium_spinosum_P030923	OAS1_C	PF10421.12	189	4e-09	36.5	0.1	508	625	2'-5'-oligoadenylate synthetase 1, domain 2, C-terminus
EP00404_Azadinium_spinosum|EP00404_Azadinium_spinosum_P056438	NTP_transf_2	PF01909.26	94	0.0014	19	0.1	7	81	Nucleotidyltransferase domain
EP00404_Azadinium_spinosum|EP00404_Azadinium_spinosum_P062484	WWE	PF02825.23	67	7.5e-07	29.8	0	139	207	WWE domain
EP00404_Azadinium_spinosum|EP00404_Azadinium_spinosum_P062484	zf_C2H2_13	PF18508.4	42	0.046	13.5	0	96	117	Zinc finger domain
EP00404_Azadinium_spinosum|EP00404_Azadinium_spinosum_P062484	FAM35_C	PF15793.8	176	0.16	11.4	0	74	122	Protein family FAM35, C-terminal
EP00405_Crypthecodinium_cohnii|EP00405_Crypthecodinium_cohnii_P008646	NTP_transf_2	PF01909.26	94	0.0032	17.8	0	31	71	Nucleotidyltransferase domain
EP00405_Crypthecodinium_cohnii|EP00405_Crypthecodinium_cohnii_P018004	ubiquitin	PF00240.26	72	5.7e-15	55	0	7	73	Ubiquitin family
EP00405_Crypthecodinium_cohnii|EP00405_Crypthecodinium_cohnii_P018004	OAS1_C	PF10421.12	189	2.9e-07	30.4	0	490	626	2'-5'-oligoadenylate synthetase 1, domain 2, C-terminus
EP00405_Crypthecodinium_cohnii|EP00405_Crypthecodinium_cohnii_P018004	Rad60-SLD	PF11976.11	72	0.00036	20.4	0	7	72	Ubiquitin-2 like Rad60 SUMO-like
EP00405_Crypthecodinium_cohnii|EP00405_Crypthecodinium_cohnii_P018004	YukD	PF08817.13	76	0.057	14.3	0.5	48	70	WXG100 protein secretion system (Wss), protein YukD
EP00405_Crypthecodinium_cohnii|EP00405_Crypthecodinium_cohnii_P039486	NTP_transf_2	PF01909.26	94	0.0026	18.1	0	16	56	Nucleotidyltransferase domain
EP00405_Crypthecodinium_cohnii|EP00405_Crypthecodinium_cohnii_P039486	CUE	PF02845.19	42	0.055	13.3	0	314	337	CUE domain
EP00406_Dinophysis_acuminata|EP00406_Dinophysis_acuminata_P002734	OAS1_C	PF10421.12	189	0.0001	22	0	457	594	2'-5'-oligoadenylate synthetase 1, domain 2, C-terminus
EP00406_Dinophysis_acuminata|EP00406_Dinophysis_acuminata_P015985	OAS1_C	PF10421.12	189	0.00014	21.6	0	575	712	2'-5'-oligoadenylate synthetase 1, domain 2, C-terminus
EP00406_Dinophysis_acuminata|EP00406_Dinophysis_acuminata_P037888	OAS1_C	PF10421.12	189	2.8e-12	46.7	0	124	251	2'-5'-oligoadenylate synthetase 1, domain 2, C-terminus
EP00406_Dinophysis_acuminata|EP00406_Dinophysis_acuminata_P040250	NTP_transf_2	PF01909.26	94	0.077	13.4	0	60	103	Nucleotidyltransferase domain
EP00406_Dinophysis_acuminata|EP00406_Dinophysis_acuminata_P058586	OAS1_C	PF10421.12	189	9.7e-14	51.5	0	469	608	2'-5'-oligoadenylate synthetase 1, domain 2, C-terminus
EP00406_Dinophysis_acuminata|EP00406_Dinophysis_acuminata_P080232	OAS1_C	PF10421.12	189	1.5e-11	44.3	0	537	668	2'-5'-oligoadenylate synthetase 1, domain 2, C-terminus
EP00406_Dinophysis_acuminata|EP00406_Dinophysis_acuminata_P080232	PORR	PF11955.11	326	0.21	10.6	0	278	312	Plant organelle RNA recognition domain
EP00408_Alexandrium_pacificum|EP00408_Alexandrium_pacificum_P005533	ubiquitin	PF00240.26	72	4.8e-21	74.4	0	7	80	Ubiquitin family
EP00408_Alexandrium_pacificum|EP00408_Alexandrium_pacificum_P005533	ubiquitin	PF00240.26	72	4.8e-21	74.4	0	208	268	Ubiquitin family
EP00408_Alexandrium_pacificum|EP00408_Alexandrium_pacificum_P005533	OAS1_C	PF10421.12	189	4.4e-07	29.8	0	489	608	2'-5'-oligoadenylate synthetase 1, domain 2, C-terminus
EP00408_Alexandrium_pacificum|EP00408_Alexandrium_pacificum_P005533	Rad60-SLD	PF11976.11	72	0.0067	16.3	0	21	79	Ubiquitin-2 like Rad60 SUMO-like
EP00408_Alexandrium_pacificum|EP00408_Alexandrium_pacificum_P005533	SPO22	PF08631.13	275	0.017	14.8	0	497	566	Meiosis protein SPO22/ZIP4 like
EP00408_Alexandrium_pacificum|EP00408_Alexandrium_pacificum_P005533	DZF	PF07528.17	248	0.041	13.6	0.1	388	452	DZF domain
EP00408_Alexandrium_pacificum|EP00408_Alexandrium_pacificum_P005785	OAS1_C	PF10421.12	189	6.7e-14	52	0	284	423	2'-5'-oligoadenylate synthetase 1, domain 2, C-terminus
EP00408_Alexandrium_pacificum|EP00408_Alexandrium_pacificum_P007682	Alpha_kinase	PF02816.21	185	3.4e-23	82.9	0	278	421	Alpha-kinase family
EP00408_Alexandrium_pacificum|EP00408_Alexandrium_pacificum_P007682	SMODS	PF18144.4	164	8.1e-05	23	0	50	128	Second Messenger Oligonucleotide or Dinucleotide Synthetase domain
EP00408_Alexandrium_pacificum|EP00408_Alexandrium_pacificum_P007682	NTP_transf_2	PF01909.26	94	0.00014	22.2	0	51	128	Nucleotidyltransferase domain
EP00408_Alexandrium_pacificum|EP00408_Alexandrium_pacificum_P008438	OAS1_C	PF10421.12	189	6.1e-14	52.1	0	147	293	2'-5'-oligoadenylate synthetase 1, domain 2, C-terminus
EP00408_Alexandrium_pacificum|EP00408_Alexandrium_pacificum_P014811	OAS1_C	PF10421.12	189	7.2e-14	51.9	0.1	453	588	2'-5'-oligoadenylate synthetase 1, domain 2, C-terminus
EP00408_Alexandrium_pacificum|EP00408_Alexandrium_pacificum_P014811	ubiquitin	PF00240.26	72	1.2e-10	41.1	0	62	123	Ubiquitin family
EP00408_Alexandrium_pacificum|EP00408_Alexandrium_pacificum_P014811	Rad60-SLD	PF11976.11	72	0.0013	18.7	0	60	121	Ubiquitin-2 like Rad60 SUMO-like
EP00408_Alexandrium_pacificum|EP00408_Alexandrium_pacificum_P034294	Alpha_kinase	PF02816.21	185	3.3e-23	82.9	0	258	401	Alpha-kinase family
EP00408_Alexandrium_pacificum|EP00408_Alexandrium_pacificum_P034294	HAD	PF12710.10	188	0.038	14.6	0.4	410	446	haloacid dehalogenase-like hydrolase
EP00408_Alexandrium_pacificum|EP00408_Alexandrium_pacificum_P043300	OAS1_C	PF10421.12	189	0.0026	17.5	0	240	316	2'-5'-oligoadenylate synthetase 1, domain 2, C-terminus
EP00409_Alexandrium_fundyense|EP00409_Alexandrium_fundyense_P004664	Nrap_D2	PF17403.5	152	0.13	12.2	0.3	120	258	Nrap protein PAP/OAS-like domain
EP00411_Alexandrium_monilatum|EP00411_Alexandrium_monilatum_P082747	OAS1_C	PF10421.12	189	1.5e-06	28	0	209	299	2'-5'-oligoadenylate synthetase 1, domain 2, C-terminus
EP00411_Alexandrium_monilatum|EP00411_Alexandrium_monilatum_P085652	ubiquitin	PF00240.26	72	1.1e-10	41.2	0	14	85	Ubiquitin family
EP00411_Alexandrium_monilatum|EP00411_Alexandrium_monilatum_P085652	OAS1_C	PF10421.12	189	1.9e-09	37.5	0.1	410	520	2'-5'-oligoadenylate synthetase 1, domain 2, C-terminus
EP00411_Alexandrium_monilatum|EP00411_Alexandrium_monilatum_P085652	Rad60-SLD	PF11976.11	72	0.0012	18.8	0.1	12	83	Ubiquitin-2 like Rad60 SUMO-like
EP00411_Alexandrium_monilatum|EP00411_Alexandrium_monilatum_P085652	ESAG1	PF03238.16	227	0.21	11.1	0	445	515	ESAG protein
EP00411_Alexandrium_monilatum|EP00411_Alexandrium_monilatum_P087902	ubiquitin	PF00240.26	72	3.1e-20	71.8	0	48	111	Ubiquitin family
EP00411_Alexandrium_monilatum|EP00411_Alexandrium_monilatum_P087902	ubiquitin	PF00240.26	72	3.1e-20	71.8	0	230	286	Ubiquitin family
EP00411_Alexandrium_monilatum|EP00411_Alexandrium_monilatum_P087902	OAS1_C	PF10421.12	189	1e-09	38.4	0	515	634	2'-5'-oligoadenylate synthetase 1, domain 2, C-terminus
EP00411_Alexandrium_monilatum|EP00411_Alexandrium_monilatum_P087902	Rad60-SLD	PF11976.11	72	1.7e-05	24.7	0	42	109	Ubiquitin-2 like Rad60 SUMO-like
EP00411_Alexandrium_monilatum|EP00411_Alexandrium_monilatum_P114082	OAS1_C	PF10421.12	189	9.3e-08	32	0	423	558	2'-5'-oligoadenylate synthetase 1, domain 2, C-terminus
EP00411_Alexandrium_monilatum|EP00411_Alexandrium_monilatum_P123782	Alpha_kinase	PF02816.21	185	1.5e-39	136.2	0	385	565	Alpha-kinase family
EP00411_Alexandrium_monilatum|EP00411_Alexandrium_monilatum_P123782	NTP_transf_2	PF01909.26	94	0.00032	21.1	0	95	130	Nucleotidyltransferase domain
EP00413_Alexandrium_margalefii|EP00413_Alexandrium_margalefii_P006178	OAS1_C	PF10421.12	189	4.1e-13	49.4	0	425	553	2'-5'-oligoadenylate synthetase 1, domain 2, C-terminus
EP00413_Alexandrium_margalefii|EP00413_Alexandrium_margalefii_P006178	ubiquitin	PF00240.26	72	9.6e-09	35	0	35	107	Ubiquitin family
EP00413_Alexandrium_margalefii|EP00413_Alexandrium_margalefii_P006178	PE	PF00934.23	91	0.07	13.5	2.5	361	433	PE family
EP00413_Alexandrium_margalefii|EP00413_Alexandrium_margalefii_P006178	Rad60-SLD	PF11976.11	72	0.086	12.8	0.1	75	106	Ubiquitin-2 like Rad60 SUMO-like
EP00413_Alexandrium_margalefii|EP00413_Alexandrium_margalefii_P048042	NTP_transf_2	PF01909.26	94	2.1e-05	24.9	0.2	69	118	Nucleotidyltransferase domain
EP00413_Alexandrium_margalefii|EP00413_Alexandrium_margalefii_P048042	zf-C2H2_3rep	PF18868.4	126	0.0019	19	0.3	297	391	Zinc finger C2H2-type, 3 repeats
EP00413_Alexandrium_margalefii|EP00413_Alexandrium_margalefii_P048042	zf-Di19	PF05605.15	54	0.0028	18	0.1	368	393	Drought induced 19 protein (Di19), zinc-binding
EP00413_Alexandrium_margalefii|EP00413_Alexandrium_margalefii_P048042	zf-C2H2_4	PF13894.9	24	0.003	18.4	12	368	391	C2H2-type zinc finger
EP00413_Alexandrium_margalefii|EP00413_Alexandrium_margalefii_P048042	Caps_syn_GfcC_C	PF06251.14	90	0.066	13.4	0	146	212	Capsule biosynthesis GfcC C-terminal
EP00416_Gambierdiscus_australes|EP00416_Gambierdiscus_australes_P020151	ubiquitin	PF00240.26	72	3e-17	62.3	0	55	119	Ubiquitin family
EP00416_Gambierdiscus_australes|EP00416_Gambierdiscus_australes_P020151	ubiquitin	PF00240.26	72	3e-17	62.3	0	242	300	Ubiquitin family
EP00416_Gambierdiscus_australes|EP00416_Gambierdiscus_australes_P020151	OAS1_C	PF10421.12	189	2.5e-07	30.6	0	507	627	2'-5'-oligoadenylate synthetase 1, domain 2, C-terminus
EP00416_Gambierdiscus_australes|EP00416_Gambierdiscus_australes_P020151	Rad60-SLD	PF11976.11	72	7.6e-07	29	0	59	118	Ubiquitin-2 like Rad60 SUMO-like
EP00416_Gambierdiscus_australes|EP00416_Gambierdiscus_australes_P028737	OAS1_C	PF10421.12	189	6.1e-11	42.4	0.1	101	242	2'-5'-oligoadenylate synthetase 1, domain 2, C-terminus
EP00416_Gambierdiscus_australes|EP00416_Gambierdiscus_australes_P037723	OAS1_C	PF10421.12	189	6.3e-13	48.8	0.1	384	521	2'-5'-oligoadenylate synthetase 1, domain 2, C-terminus
EP00416_Gambierdiscus_australes|EP00416_Gambierdiscus_australes_P037723	ubiquitin	PF00240.26	72	6.5e-10	38.8	0	18	79	Ubiquitin family
EP00416_Gambierdiscus_australes|EP00416_Gambierdiscus_australes_P037723	Rad60-SLD	PF11976.11	72	0.00089	19.2	0.2	19	77	Ubiquitin-2 like Rad60 SUMO-like
EP00416_Gambierdiscus_australes|EP00416_Gambierdiscus_australes_P037723	DEK_C	PF08766.14	54	0.17	12	0.3	158	193	DEK C terminal domain
EP00416_Gambierdiscus_australes|EP00416_Gambierdiscus_australes_P045839	OAS1_C	PF10421.12	189	2.7e-14	53.3	0.2	449	575	2'-5'-oligoadenylate synthetase 1, domain 2, C-terminus
EP00416_Gambierdiscus_australes|EP00416_Gambierdiscus_australes_P045839	ubiquitin	PF00240.26	72	7.5e-11	41.8	0	42	104	Ubiquitin family
EP00416_Gambierdiscus_australes|EP00416_Gambierdiscus_australes_P045839	Rad60-SLD	PF11976.11	72	0.024	14.6	0	44	103	Ubiquitin-2 like Rad60 SUMO-like
EP00418_Pyrodinium_bahamense|EP00418_Pyrodinium_bahamense_P006193	Alpha_kinase	PF02816.21	185	5.8e-42	144.1	0.3	350	527	Alpha-kinase family
EP00418_Pyrodinium_bahamense|EP00418_Pyrodinium_bahamense_P006193	NTP_transf_2	PF01909.26	94	0.062	13.7	0	157	227	Nucleotidyltransferase domain
EP00418_Pyrodinium_bahamense|EP00418_Pyrodinium_bahamense_P006193	HTH_48	PF17906.4	50	0.11	12.7	0	19	41	HTH domain in Mos1 transposase
EP00418_Pyrodinium_bahamense|EP00418_Pyrodinium_bahamense_P008158	OAS1_C	PF10421.12	189	1.5e-10	41.1	0.1	461	603	2'-5'-oligoadenylate synthetase 1, domain 2, C-terminus
EP00418_Pyrodinium_bahamense|EP00418_Pyrodinium_bahamense_P031051	ubiquitin	PF00240.26	72	1.6e-25	88.8	0	41	105	Ubiquitin family
EP00418_Pyrodinium_bahamense|EP00418_Pyrodinium_bahamense_P031051	ubiquitin	PF00240.26	72	1.6e-25	88.8	0	216	273	Ubiquitin family
EP00418_Pyrodinium_bahamense|EP00418_Pyrodinium_bahamense_P031051	OAS1_C	PF10421.12	189	1.3e-07	31.5	0	499	619	2'-5'-oligoadenylate synthetase 1, domain 2, C-terminus
EP00418_Pyrodinium_bahamense|EP00418_Pyrodinium_bahamense_P031051	Rad60-SLD	PF11976.11	72	1.7e-07	31.1	0	41	103	Ubiquitin-2 like Rad60 SUMO-like
EP00418_Pyrodinium_bahamense|EP00418_Pyrodinium_bahamense_P031051	Rad60-SLD	PF11976.11	72	1.7e-07	31.1	0	216	272	Ubiquitin-2 like Rad60 SUMO-like
EP00418_Pyrodinium_bahamense|EP00418_Pyrodinium_bahamense_P031051	YukD	PF08817.13	76	0.016	16.1	0.1	248	268	WXG100 protein secretion system (Wss), protein YukD
EP00418_Pyrodinium_bahamense|EP00418_Pyrodinium_bahamense_P046266	OAS1_C	PF10421.12	189	2.4e-05	24.1	0	155	191	2'-5'-oligoadenylate synthetase 1, domain 2, C-terminus
EP00418_Pyrodinium_bahamense|EP00418_Pyrodinium_bahamense_P046266	OAS1_C	PF10421.12	189	2.4e-05	24.1	0	244	267	2'-5'-oligoadenylate synthetase 1, domain 2, C-terminus
EP00418_Pyrodinium_bahamense|EP00418_Pyrodinium_bahamense_P079041	OAS1_C	PF10421.12	189	6.3e-13	48.8	0.1	415	539	2'-5'-oligoadenylate synthetase 1, domain 2, C-terminus
EP00418_Pyrodinium_bahamense|EP00418_Pyrodinium_bahamense_P079041	ubiquitin	PF00240.26	72	8.1e-09	35.3	0	10	71	Ubiquitin family
EP00418_Pyrodinium_bahamense|EP00418_Pyrodinium_bahamense_P079041	Rad60-SLD	PF11976.11	72	0.079	12.9	0	8	68	Ubiquitin-2 like Rad60 SUMO-like
EP00419_Tripos_fusus|EP00419_Tripos_fusus_P001945	Alpha_kinase	PF02816.21	185	2.4e-41	142	0	298	477	Alpha-kinase family
EP00419_Tripos_fusus|EP00419_Tripos_fusus_P001945	NTP_transf_2	PF01909.26	94	0.00044	20.6	0	59	127	Nucleotidyltransferase domain
EP00419_Tripos_fusus|EP00419_Tripos_fusus_P001945	CCDC84	PF14968.9	340	0.044	13.5	0.1	5	67	Coiled coil protein 84
EP00419_Tripos_fusus|EP00419_Tripos_fusus_P001945	SMODS	PF18144.4	164	0.11	12.8	0	46	169	Second Messenger Oligonucleotide or Dinucleotide Synthetase domain
EP00419_Tripos_fusus|EP00419_Tripos_fusus_P001945	LapA_dom	PF06305.14	64	0.17	11.8	0.1	539	564	Lipopolysaccharide assembly protein A domain
EP00419_Tripos_fusus|EP00419_Tripos_fusus_P009568	ubiquitin	PF00240.26	72	2.5e-21	75.3	0.1	46	107	Ubiquitin family
EP00419_Tripos_fusus|EP00419_Tripos_fusus_P009568	ubiquitin	PF00240.26	72	2.5e-21	75.3	0.1	219	273	Ubiquitin family
EP00419_Tripos_fusus|EP00419_Tripos_fusus_P009568	OAS1_C	PF10421.12	189	6.2e-13	48.9	0	514	638	2'-5'-oligoadenylate synthetase 1, domain 2, C-terminus
EP00419_Tripos_fusus|EP00419_Tripos_fusus_P009568	Rad60-SLD	PF11976.11	72	0.001	18.9	0	51	105	Ubiquitin-2 like Rad60 SUMO-like
EP00419_Tripos_fusus|EP00419_Tripos_fusus_P012753	OAS1_C	PF10421.12	189	4.2e-15	55.9	0.2	420	540	2'-5'-oligoadenylate synthetase 1, domain 2, C-terminus
EP00419_Tripos_fusus|EP00419_Tripos_fusus_P012753	ubiquitin	PF00240.26	72	2.9e-07	30.3	0.2	35	92	Ubiquitin family
EP00419_Tripos_fusus|EP00419_Tripos_fusus_P012753	Rad60-SLD	PF11976.11	72	0.0035	17.2	0.3	34	90	Ubiquitin-2 like Rad60 SUMO-like
EP00419_Tripos_fusus|EP00419_Tripos_fusus_P042993	OAS1_C	PF10421.12	189	7.4e-09	35.6	0.6	638	781	2'-5'-oligoadenylate synthetase 1, domain 2, C-terminus
EP00419_Tripos_fusus|EP00419_Tripos_fusus_P042993	SAM_Exu	PF18609.4	73	0.042	14.1	0.3	25	65	Exuperantia SAM-like domain
EP00419_Tripos_fusus|EP00419_Tripos_fusus_P044213	ubiquitin	PF00240.26	72	2.2e-14	53.1	0	18	79	Ubiquitin family
EP00419_Tripos_fusus|EP00419_Tripos_fusus_P044213	OAS1_C	PF10421.12	189	8.1e-14	51.8	0.1	410	530	2'-5'-oligoadenylate synthetase 1, domain 2, C-terminus
EP00419_Tripos_fusus|EP00419_Tripos_fusus_P044213	Rad60-SLD	PF11976.11	72	9.7e-06	25.4	0.2	15	77	Ubiquitin-2 like Rad60 SUMO-like
EP00419_Tripos_fusus|EP00419_Tripos_fusus_P044213	HTH_53	PF18606.4	62	0.13	12	0	164	181	Zap heli xturn heli xN-terminal domain
EP00419_Tripos_fusus|EP00419_Tripos_fusus_P044213	DUF1493	PF07377.15	111	0.19	12.2	0	140	193	Protein of unknown function (DUF1493)
EP00419_Tripos_fusus|EP00419_Tripos_fusus_P058904	WWE	PF02825.23	67	2.1e-07	31.6	0.3	2	64	WWE domain
EP00419_Tripos_fusus|EP00419_Tripos_fusus_P058904	NTP_transf_2	PF01909.26	94	1.3e-05	25.5	0	111	152	Nucleotidyltransferase domain
EP00419_Tripos_fusus|EP00419_Tripos_fusus_P058904	OAS1_C	PF10421.12	189	0.09	12.5	0	232	270	2'-5'-oligoadenylate synthetase 1, domain 2, C-terminus
EP00419_Tripos_fusus|EP00419_Tripos_fusus_P061962	ubiquitin	PF00240.26	72	2.7e-21	75.2	0.1	22	83	Ubiquitin family
EP00419_Tripos_fusus|EP00419_Tripos_fusus_P061962	ubiquitin	PF00240.26	72	2.7e-21	75.2	0.1	195	249	Ubiquitin family
EP00419_Tripos_fusus|EP00419_Tripos_fusus_P061962	OAS1_C	PF10421.12	189	4.6e-13	49.3	0	529	652	2'-5'-oligoadenylate synthetase 1, domain 2, C-terminus
EP00419_Tripos_fusus|EP00419_Tripos_fusus_P061962	Rad60-SLD	PF11976.11	72	0.0011	18.9	0	27	81	Ubiquitin-2 like Rad60 SUMO-like
EP00419_Tripos_fusus|EP00419_Tripos_fusus_P061962	Nrap_D2	PF17403.5	152	0.14	12.1	0	546	612	Nrap protein PAP/OAS-like domain
EP00419_Tripos_fusus|EP00419_Tripos_fusus_P078562	OAS1_C	PF10421.12	189	8.1e-09	35.4	0.7	564	707	2'-5'-oligoadenylate synthetase 1, domain 2, C-terminus
EP00420_Gonyaulax_spinifera|EP00420_Gonyaulax_spinifera_P010832	OAS1_C	PF10421.12	189	1.6e-09	37.8	0.1	666	816	2'-5'-oligoadenylate synthetase 1, domain 2, C-terminus
EP00420_Gonyaulax_spinifera|EP00420_Gonyaulax_spinifera_P010832	SAM_Exu	PF18609.4	73	0.024	14.9	0.2	28	69	Exuperantia SAM-like domain
EP00420_Gonyaulax_spinifera|EP00420_Gonyaulax_spinifera_P010832	SMN	PF06003.15	264	0.2	11	0.6	464	485	Survival motor neuron protein (SMN)
EP00421_Protoceratium_reticulatum|EP00421_Protoceratium_reticulatum_P007348	NTP_transf_2	PF01909.26	94	0.00013	22.3	0	31	72	Nucleotidyltransferase domain
EP00421_Protoceratium_reticulatum|EP00421_Protoceratium_reticulatum_P007348	Nrap_D2	PF17403.5	152	0.035	14	0.3	189	325	Nrap protein PAP/OAS-like domain
EP00421_Protoceratium_reticulatum|EP00421_Protoceratium_reticulatum_P012608	ubiquitin	PF00240.26	72	2.4e-26	91.4	0	5	82	Ubiquitin family
EP00421_Protoceratium_reticulatum|EP00421_Protoceratium_reticulatum_P012608	ubiquitin	PF00240.26	72	2.4e-26	91.4	0	202	265	Ubiquitin family
EP00421_Protoceratium_reticulatum|EP00421_Protoceratium_reticulatum_P012608	OAS1_C	PF10421.12	189	1.4e-07	31.4	0	467	622	2'-5'-oligoadenylate synthetase 1, domain 2, C-terminus
EP00421_Protoceratium_reticulatum|EP00421_Protoceratium_reticulatum_P012608	Rad60-SLD	PF11976.11	72	2.1e-06	27.5	0.2	24	81	Ubiquitin-2 like Rad60 SUMO-like
EP00421_Protoceratium_reticulatum|EP00421_Protoceratium_reticulatum_P012608	Rad60-SLD	PF11976.11	72	2.1e-06	27.5	0.2	208	264	Ubiquitin-2 like Rad60 SUMO-like
EP00421_Protoceratium_reticulatum|EP00421_Protoceratium_reticulatum_P012608	AP4E_app_platf	PF14807.9	100	0.051	14	0	42	97	Adaptin AP4 comple xepsilon appendage platform
EP00421_Protoceratium_reticulatum|EP00421_Protoceratium_reticulatum_P012608	NTP_transf_2	PF01909.26	94	0.15	12.5	0	389	420	Nucleotidyltransferase domain
EP00421_Protoceratium_reticulatum|EP00421_Protoceratium_reticulatum_P018842	OAS1_C	PF10421.12	189	1e-12	48.1	0	366	505	2'-5'-oligoadenylate synthetase 1, domain 2, C-terminus
EP00421_Protoceratium_reticulatum|EP00421_Protoceratium_reticulatum_P018842	ubiquitin	PF00240.26	72	5.1e-07	29.5	0	6	78	Ubiquitin family
EP00421_Protoceratium_reticulatum|EP00421_Protoceratium_reticulatum_P018842	Rad60-SLD	PF11976.11	72	0.026	14.5	0	16	77	Ubiquitin-2 like Rad60 SUMO-like
EP00421_Protoceratium_reticulatum|EP00421_Protoceratium_reticulatum_P040258	ubiquitin	PF00240.26	72	1.6e-24	85.5	0	5	82	Ubiquitin family
EP00421_Protoceratium_reticulatum|EP00421_Protoceratium_reticulatum_P040258	ubiquitin	PF00240.26	72	1.6e-24	85.5	0	214	265	Ubiquitin family
EP00421_Protoceratium_reticulatum|EP00421_Protoceratium_reticulatum_P040258	Rad60-SLD	PF11976.11	72	1.3e-08	34.7	0.1	24	81	Ubiquitin-2 like Rad60 SUMO-like
EP00421_Protoceratium_reticulatum|EP00421_Protoceratium_reticulatum_P040258	Rad60-SLD	PF11976.11	72	1.3e-08	34.7	0.1	215	264	Ubiquitin-2 like Rad60 SUMO-like
EP00421_Protoceratium_reticulatum|EP00421_Protoceratium_reticulatum_P040258	OAS1_C	PF10421.12	189	0.0029	17.3	0	467	573	2'-5'-oligoadenylate synthetase 1, domain 2, C-terminus
EP00421_Protoceratium_reticulatum|EP00421_Protoceratium_reticulatum_P040258	AP4E_app_platf	PF14807.9	100	0.0069	16.8	0	42	97	Adaptin AP4 comple xepsilon appendage platform
EP00421_Protoceratium_reticulatum|EP00421_Protoceratium_reticulatum_P040258	NTP_transf_2	PF01909.26	94	0.14	12.6	0	389	420	Nucleotidyltransferase domain
EP00421_Protoceratium_reticulatum|EP00421_Protoceratium_reticulatum_P051556	OAS1_C	PF10421.12	189	7.2e-10	38.9	0	416	557	2'-5'-oligoadenylate synthetase 1, domain 2, C-terminus
EP00421_Protoceratium_reticulatum|EP00421_Protoceratium_reticulatum_P059253	OAS1_C	PF10421.12	189	7.4e-10	38.8	0	426	567	2'-5'-oligoadenylate synthetase 1, domain 2, C-terminus
EP00424_Heterocapsa_rotundata|EP00424_Heterocapsa_rotundata_P006804	UK	PF02512.17	96	0.025	15.2	0	208	266	Virulence determinant
EP00425_Heterocapsa_triquetra|EP00425_Heterocapsa_triquetra_P008171	OAS1_C	PF10421.12	189	7.5e-10	38.8	0.1	615	759	2'-5'-oligoadenylate synthetase 1, domain 2, C-terminus
EP00425_Heterocapsa_triquetra|EP00425_Heterocapsa_triquetra_P008171	DUF6000	PF19463.2	185	0.067	13.1	0.1	9	45	Family of unknown function (DUF6000)
EP00425_Heterocapsa_triquetra|EP00425_Heterocapsa_triquetra_P046825	OAS1_C	PF10421.12	189	2.3e-13	50.3	0.1	148	271	2'-5'-oligoadenylate synthetase 1, domain 2, C-terminus
EP00427_Karlodinium_veneficum|EP00427_Karlodinium_veneficum_P008020	OAS1_C	PF10421.12	189	5.2e-15	55.6	0.1	377	520	2'-5'-oligoadenylate synthetase 1, domain 2, C-terminus
EP00427_Karlodinium_veneficum|EP00427_Karlodinium_veneficum_P008020	ubiquitin	PF00240.26	72	3.3e-11	42.9	0	12	78	Ubiquitin family
EP00427_Karlodinium_veneficum|EP00427_Karlodinium_veneficum_P008020	Rad60-SLD	PF11976.11	72	0.12	12.3	0	17	75	Ubiquitin-2 like Rad60 SUMO-like
EP00427_Karlodinium_veneficum|EP00427_Karlodinium_veneficum_P031374	OAS1_C	PF10421.12	189	2.5e-08	33.8	0.1	539	696	2'-5'-oligoadenylate synthetase 1, domain 2, C-terminus
EP00427_Karlodinium_veneficum|EP00427_Karlodinium_veneficum_P031374	PORR	PF11955.11	326	0.19	10.8	0	287	344	Plant organelle RNA recognition domain
EP00427_Karlodinium_veneficum|EP00427_Karlodinium_veneficum_P032542	Alpha_kinase	PF02816.21	185	2.7e-42	145.1	0.6	266	445	Alpha-kinase family
EP00427_Karlodinium_veneficum|EP00427_Karlodinium_veneficum_P032542	NTP_transf_2	PF01909.26	94	0.0031	17.9	0.2	34	92	Nucleotidyltransferase domain
EP00427_Karlodinium_veneficum|EP00427_Karlodinium_veneficum_P032542	OAS1_C	PF10421.12	189	0.019	14.6	0.1	196	239	2'-5'-oligoadenylate synthetase 1, domain 2, C-terminus
EP00427_Karlodinium_veneficum|EP00427_Karlodinium_veneficum_P064852	Alpha_kinase	PF02816.21	185	2.3e-42	145.4	0.6	296	475	Alpha-kinase family
EP00427_Karlodinium_veneficum|EP00427_Karlodinium_veneficum_P064852	NTP_transf_2	PF01909.26	94	0.0025	18.2	0.1	62	122	Nucleotidyltransferase domain
EP00427_Karlodinium_veneficum|EP00427_Karlodinium_veneficum_P064852	SMODS	PF18144.4	164	0.15	12.4	0	48	144	Second Messenger Oligonucleotide or Dinucleotide Synthetase domain
EP00428_Durinskia_dybowskii|EP00428_Durinskia_dybowskii_P018083	OAS1_C	PF10421.12	189	1.8e-14	53.9	0	468	603	2'-5'-oligoadenylate synthetase 1, domain 2, C-terminus
EP00428_Durinskia_dybowskii|EP00428_Durinskia_dybowskii_P018083	ubiquitin	PF00240.26	72	1.9e-09	37.2	0	61	117	Ubiquitin family
EP00428_Durinskia_dybowskii|EP00428_Durinskia_dybowskii_P018083	Rad60-SLD	PF11976.11	72	0.0003	20.7	0.3	63	118	Ubiquitin-2 like Rad60 SUMO-like
EP00428_Durinskia_dybowskii|EP00428_Durinskia_dybowskii_P024025	ubiquitin	PF00240.26	72	1.9e-08	34.1	0	7	71	Ubiquitin family
EP00428_Durinskia_dybowskii|EP00428_Durinskia_dybowskii_P024025	OAS1_C	PF10421.12	189	2.7e-08	33.7	0	497	617	2'-5'-oligoadenylate synthetase 1, domain 2, C-terminus
EP00428_Durinskia_dybowskii|EP00428_Durinskia_dybowskii_P031765	ubiquitin	PF00240.26	72	1.4e-11	44.1	0	5	71	Ubiquitin family
EP00428_Durinskia_dybowskii|EP00428_Durinskia_dybowskii_P031765	ubiquitin	PF00240.26	72	1.4e-11	44.1	0	190	250	Ubiquitin family
EP00428_Durinskia_dybowskii|EP00428_Durinskia_dybowskii_P031765	OAS1_C	PF10421.12	189	2.5e-09	37.1	0	503	639	2'-5'-oligoadenylate synthetase 1, domain 2, C-terminus
EP00428_Durinskia_dybowskii|EP00428_Durinskia_dybowskii_P031765	YukD	PF08817.13	76	0.0007	20.4	0.2	50	71	WXG100 protein secretion system (Wss), protein YukD
EP00428_Durinskia_dybowskii|EP00428_Durinskia_dybowskii_P048683	OAS1_C	PF10421.12	189	1.5e-14	54.1	0	439	574	2'-5'-oligoadenylate synthetase 1, domain 2, C-terminus
EP00428_Durinskia_dybowskii|EP00428_Durinskia_dybowskii_P048683	ubiquitin	PF00240.26	72	9.1e-09	35.1	0.1	36	90	Ubiquitin family
EP00428_Durinskia_dybowskii|EP00428_Durinskia_dybowskii_P048683	Rad60-SLD	PF11976.11	72	0.00014	21.7	0.1	39	90	Ubiquitin-2 like Rad60 SUMO-like
EP00428_Durinskia_dybowskii|EP00428_Durinskia_dybowskii_P048683	DEK_C	PF08766.14	54	0.0083	16.2	1.1	183	218	DEK C terminal domain
EP00428_Durinskia_dybowskii|EP00428_Durinskia_dybowskii_P065988	OAS1_C	PF10421.12	189	1.5e-14	54.1	0	433	568	2'-5'-oligoadenylate synthetase 1, domain 2, C-terminus
EP00428_Durinskia_dybowskii|EP00428_Durinskia_dybowskii_P065988	ubiquitin	PF00240.26	72	1.7e-09	37.4	0	56	112	Ubiquitin family
EP00428_Durinskia_dybowskii|EP00428_Durinskia_dybowskii_P065988	Rad60-SLD	PF11976.11	72	0.00025	20.9	0.3	58	113	Ubiquitin-2 like Rad60 SUMO-like
EP00429_Kryptoperidinium_foliaceum|EP00429_Kryptoperidinium_foliaceum_P024110	ubiquitin	PF00240.26	72	1e-24	86.2	0	33	99	Ubiquitin family
EP00429_Kryptoperidinium_foliaceum|EP00429_Kryptoperidinium_foliaceum_P024110	ubiquitin	PF00240.26	72	1e-24	86.2	0	217	274	Ubiquitin family
EP00429_Kryptoperidinium_foliaceum|EP00429_Kryptoperidinium_foliaceum_P024110	OAS1_C	PF10421.12	189	6e-08	32.6	0	512	633	2'-5'-oligoadenylate synthetase 1, domain 2, C-terminus
EP00429_Kryptoperidinium_foliaceum|EP00429_Kryptoperidinium_foliaceum_P024110	Rad60-SLD	PF11976.11	72	2.7e-06	27.2	0	33	100	Ubiquitin-2 like Rad60 SUMO-like
EP00429_Kryptoperidinium_foliaceum|EP00429_Kryptoperidinium_foliaceum_P024110	YukD	PF08817.13	76	0.0024	18.7	2	252	274	WXG100 protein secretion system (Wss), protein YukD
EP00429_Kryptoperidinium_foliaceum|EP00429_Kryptoperidinium_foliaceum_P024110	PI3K_rbd	PF00794.21	107	0.013	15.7	0.1	190	235	PI3-kinase family, ras-binding domain
EP00429_Kryptoperidinium_foliaceum|EP00429_Kryptoperidinium_foliaceum_P061561	OAS1_C	PF10421.12	189	4.1e-14	52.7	0.1	472	611	2'-5'-oligoadenylate synthetase 1, domain 2, C-terminus
EP00429_Kryptoperidinium_foliaceum|EP00429_Kryptoperidinium_foliaceum_P061561	ubiquitin	PF00240.26	72	1.2e-08	34.7	0	53	118	Ubiquitin family
EP00429_Kryptoperidinium_foliaceum|EP00429_Kryptoperidinium_foliaceum_P074058	ubiquitin	PF00240.26	72	1.7e-08	34.2	0	6	72	Ubiquitin family
EP00429_Kryptoperidinium_foliaceum|EP00429_Kryptoperidinium_foliaceum_P074058	OAS1_C	PF10421.12	189	2.5e-07	30.6	0.2	407	494	2'-5'-oligoadenylate synthetase 1, domain 2, C-terminus
EP00429_Kryptoperidinium_foliaceum|EP00429_Kryptoperidinium_foliaceum_P092257	OAS1_C	PF10421.12	189	0.00031	20.5	0	221	280	2'-5'-oligoadenylate synthetase 1, domain 2, C-terminus
EP00429_Kryptoperidinium_foliaceum|EP00429_Kryptoperidinium_foliaceum_P133957	ubiquitin	PF00240.26	72	1.2e-20	73.1	0	5	71	Ubiquitin family
EP00429_Kryptoperidinium_foliaceum|EP00429_Kryptoperidinium_foliaceum_P133957	ubiquitin	PF00240.26	72	1.2e-20	73.1	0	189	251	Ubiquitin family
EP00429_Kryptoperidinium_foliaceum|EP00429_Kryptoperidinium_foliaceum_P133957	Rad60-SLD	PF11976.11	72	0.001	18.9	0	7	72	Ubiquitin-2 like Rad60 SUMO-like
EP00429_Kryptoperidinium_foliaceum|EP00429_Kryptoperidinium_foliaceum_P133957	OAS1_C	PF10421.12	189	0.039	13.7	0	490	540	2'-5'-oligoadenylate synthetase 1, domain 2, C-terminus
EP00429_Kryptoperidinium_foliaceum|EP00429_Kryptoperidinium_foliaceum_P133957	YukD	PF08817.13	76	0.072	14	0.3	51	71	WXG100 protein secretion system (Wss), protein YukD
EP00429_Kryptoperidinium_foliaceum|EP00429_Kryptoperidinium_foliaceum_P133957	Leader_Trp	PF08255.14	14	0.19	11.9	0.6	509	519	Trp-operon Leader Peptide
EP00434_Breviolum_minutum|EP00434_Breviolum_minutum_P009106	OAS1_C	PF10421.12	189	0.0033	17.1	0.2	141	174	2'-5'-oligoadenylate synthetase 1, domain 2, C-terminus
EP00434_Breviolum_minutum|EP00434_Breviolum_minutum_P028815	zf-C2H2_6	PF13912.9	27	0.0006	19.9	1	550	571	C2H2-type zinc finger
EP00434_Breviolum_minutum|EP00434_Breviolum_minutum_P028815	zf-C2H2_2	PF12756.10	101	0.0089	16.5	2.9	453	520	C2H2 type zinc-finger (2 copies)
EP00434_Breviolum_minutum|EP00434_Breviolum_minutum_P028815	NTP_transf_2	PF01909.26	94	0.013	15.9	0	248	301	Nucleotidyltransferase domain
EP00434_Breviolum_minutum|EP00434_Breviolum_minutum_P028815	zf-C2H2	PF00096.29	23	0.015	15.8	1.6	550	573	Zinc finger, C2H2 type
EP00434_Breviolum_minutum|EP00434_Breviolum_minutum_P028815	zf-C2H2_4	PF13894.9	24	0.069	14.1	1	550	573	C2H2-type zinc finger
EP00434_Breviolum_minutum|EP00434_Breviolum_minutum_P028815	zf-C2HC_2	PF13913.9	25	0.36	10.9	4.9	551	561	zinc-finger of a C2HC-type
EP00434_Breviolum_minutum|EP00434_Breviolum_minutum_P028815	Endonuclease_7	PF02945.18	82	5.1	7.2	8.4	497	582	Recombination endonuclease VII
EP00434_Breviolum_minutum|EP00434_Breviolum_minutum_P028815	Zn_Tnp_IS1595	PF12760.10	46	8	6.6	14.1	467	499	Transposase zinc-ribbon domain
EP00434_Breviolum_minutum|EP00434_Breviolum_minutum_P031403	His_Phos_1	PF00300.25	194	1.3e-25	90.3	0	570	607	Histidine phosphatase superfamily (branch 1)
EP00434_Breviolum_minutum|EP00434_Breviolum_minutum_P031403	His_Phos_1	PF00300.25	194	1.3e-25	90.3	0	713	858	Histidine phosphatase superfamily (branch 1)
EP00434_Breviolum_minutum|EP00434_Breviolum_minutum_P031403	6PF2K	PF01591.21	223	9.2e-08	31.8	0.1	357	564	6-phosphofructo-2-kinase
EP00434_Breviolum_minutum|EP00434_Breviolum_minutum_P031403	SopD	PF11047.11	319	0.065	12.5	0	185	246	Salmonella outer protein D
EP00434_Breviolum_minutum|EP00434_Breviolum_minutum_P031403	ubiquitin	PF00240.26	72	0.079	12.9	0	2	24	Ubiquitin family
EP00434_Breviolum_minutum|EP00434_Breviolum_minutum_P031403	Imm35	PF15567.9	85	0.11	12.9	0	806	853	Immunity protein 35
EP00435_Cladocopium_sp_Y103|EP00435_Cladocopium_sp_Y103_P013133	Ldl_recept_b	PF00058.20	42	2.8e-05	24.6	0	353	375	Low-density lipoprotein receptor repeat class B
EP00435_Cladocopium_sp_Y103|EP00435_Cladocopium_sp_Y103_P013133	OAS1_C	PF10421.12	189	0.0043	16.8	0.1	288	325	2'-5'-oligoadenylate synthetase 1, domain 2, C-terminus
EP00435_Cladocopium_sp_Y103|EP00435_Cladocopium_sp_Y103_P013133	Se-cys_synth_N	PF12390.11	40	0.76	10.2	3.4	54	67	Selenocysteine synthase N terminal
EP00435_Cladocopium_sp_Y103|EP00435_Cladocopium_sp_Y103_P015531	Phage_integrase	PF00589.25	172	0.00021	21.2	0	1183	1339	Phage integrase family
EP00435_Cladocopium_sp_Y103|EP00435_Cladocopium_sp_Y103_P015531	Ldl_recept_b	PF00058.20	42	0.00028	21.4	0	1808	1830	Low-density lipoprotein receptor repeat class B
EP00435_Cladocopium_sp_Y103|EP00435_Cladocopium_sp_Y103_P015531	OAS1_C	PF10421.12	189	0.022	14.5	0.9	1743	1781	2'-5'-oligoadenylate synthetase 1, domain 2, C-terminus
EP00435_Cladocopium_sp_Y103|EP00435_Cladocopium_sp_Y103_P062440	Gly_transf_sug	PF04488.18	98	3.6e-13	50.1	0	568	648	Glycosyltransferase sugar-binding region containing DXD motif
EP00435_Cladocopium_sp_Y103|EP00435_Cladocopium_sp_Y103_P062440	NTP_transf_2	PF01909.26	94	0.01	16.2	0	72	118	Nucleotidyltransferase domain
EP00435_Cladocopium_sp_Y103|EP00435_Cladocopium_sp_Y103_P062440	SMODS	PF18144.4	164	0.065	13.5	0	70	127	Second Messenger Oligonucleotide or Dinucleotide Synthetase domain
EP00435_Cladocopium_sp_Y103|EP00435_Cladocopium_sp_Y103_P062440	TcdA_TcdB	PF12919.10	407	0.25	10.7	0.2	618	638	TcdA/TcdB catalytic glycosyltransferase domain
EP00437_Effrenium_voratum|EP00437_Effrenium_voratum_P023433	OAS1_C	PF10421.12	189	1.3e-15	57.7	0.4	290	436	2'-5'-oligoadenylate synthetase 1, domain 2, C-terminus
EP00437_Effrenium_voratum|EP00437_Effrenium_voratum_P023433	ubiquitin	PF00240.26	72	3.7e-06	26.7	0	19	83	Ubiquitin family
EP00439_Symbiodinium_sp_Y106|EP00439_Symbiodinium_sp_Y106_P028892	ubiquitin	PF00240.26	72	1.1e-07	31.6	0.1	41	76	Ubiquitin family
EP00439_Symbiodinium_sp_Y106|EP00439_Symbiodinium_sp_Y106_P028892	ubiquitin	PF00240.26	72	1.1e-07	31.6	0.1	184	244	Ubiquitin family
EP00439_Symbiodinium_sp_Y106|EP00439_Symbiodinium_sp_Y106_P028892	Rad60-SLD	PF11976.11	72	0.00087	19.2	0	31	73	Ubiquitin-2 like Rad60 SUMO-like
EP00439_Symbiodinium_sp_Y106|EP00439_Symbiodinium_sp_Y106_P058929	ubiquitin	PF00240.26	72	1.5e-07	31.1	0	72	139	Ubiquitin family
EP00439_Symbiodinium_sp_Y106|EP00439_Symbiodinium_sp_Y106_P058929	OAS1_C	PF10421.12	189	0.043	13.5	0	372	413	2'-5'-oligoadenylate synthetase 1, domain 2, C-terminus
EP00440_Ansanella_granifera|EP00440_Ansanella_granifera_P023599	ubiquitin	PF00240.26	72	7.4e-21	73.8	0.2	17	84	Ubiquitin family
EP00440_Ansanella_granifera|EP00440_Ansanella_granifera_P023599	ubiquitin	PF00240.26	72	7.4e-21	73.8	0.2	191	261	Ubiquitin family
EP00440_Ansanella_granifera|EP00440_Ansanella_granifera_P023599	Rad60-SLD	PF11976.11	72	1.6e-12	47.2	0.2	15	82	Ubiquitin-2 like Rad60 SUMO-like
EP00440_Ansanella_granifera|EP00440_Ansanella_granifera_P023599	Rad60-SLD	PF11976.11	72	1.6e-12	47.2	0.2	191	261	Ubiquitin-2 like Rad60 SUMO-like
EP00440_Ansanella_granifera|EP00440_Ansanella_granifera_P023599	OAS1_C	PF10421.12	189	7.5e-10	38.8	0	482	608	2'-5'-oligoadenylate synthetase 1, domain 2, C-terminus
EP00440_Ansanella_granifera|EP00440_Ansanella_granifera_P023599	SMODS	PF18144.4	164	0.031	14.6	0	360	409	Second Messenger Oligonucleotide or Dinucleotide Synthetase domain
EP00440_Ansanella_granifera|EP00440_Ansanella_granifera_P023599	DUF6569	PF20208.1	300	0.037	13.6	0	231	288	Family of unknown function (DUF6569)
EP00440_Ansanella_granifera|EP00440_Ansanella_granifera_P048886	OAS1_C	PF10421.12	189	4.7e-14	52.5	0.2	386	509	2'-5'-oligoadenylate synthetase 1, domain 2, C-terminus
EP00440_Ansanella_granifera|EP00440_Ansanella_granifera_P048886	ubiquitin	PF00240.26	72	0.00013	21.8	0	1	46	Ubiquitin family
EP00440_Ansanella_granifera|EP00440_Ansanella_granifera_P067281	OAS1_C	PF10421.12	189	5.9e-06	26.1	0	580	715	2'-5'-oligoadenylate synthetase 1, domain 2, C-terminus
EP00441_Pelagodinium_beii|EP00441_Pelagodinium_beii_P003641	NTP_transf_2	PF01909.26	94	1e-05	25.8	0.1	31	87	Nucleotidyltransferase domain
EP00441_Pelagodinium_beii|EP00441_Pelagodinium_beii_P003641	zf-C2H2	PF00096.29	23	2.6e-05	24.6	1.8	327	350	Zinc finger, C2H2 type
EP00441_Pelagodinium_beii|EP00441_Pelagodinium_beii_P003641	zf-C2H2_4	PF13894.9	24	3.4e-05	24.4	15	327	350	C2H2-type zinc finger
EP00441_Pelagodinium_beii|EP00441_Pelagodinium_beii_P003641	zf-C2H2_2	PF12756.10	101	0.00025	21.5	1.4	327	353	C2H2 type zinc-finger (2 copies)
EP00441_Pelagodinium_beii|EP00441_Pelagodinium_beii_P003641	SMODS	PF18144.4	164	0.0092	16.3	0	17	91	Second Messenger Oligonucleotide or Dinucleotide Synthetase domain
EP00441_Pelagodinium_beii|EP00441_Pelagodinium_beii_P003641	FOXP-CC	PF16159.8	69	0.013	16	2.1	330	354	FOXP coiled-coil domain
EP00441_Pelagodinium_beii|EP00441_Pelagodinium_beii_P003641	zf-Di19	PF05605.15	54	0.028	14.8	11.8	327	353	Drought induced 19 protein (Di19), zinc-binding
EP00441_Pelagodinium_beii|EP00441_Pelagodinium_beii_P003641	zf-C2H2_6	PF13912.9	27	0.034	14.3	1.5	327	350	C2H2-type zinc finger
EP00441_Pelagodinium_beii|EP00441_Pelagodinium_beii_P003641	zf-C2HC_2	PF13913.9	25	0.086	12.9	0.3	325	346	zinc-finger of a C2HC-type
EP00441_Pelagodinium_beii|EP00441_Pelagodinium_beii_P003641	Nrap_D5	PF17406.5	162	0.11	12.4	1	154	200	Nrap protein PAP/OAS1-like domain 5
EP00441_Pelagodinium_beii|EP00441_Pelagodinium_beii_P003641	zf-4CXXC_R1	PF10497.12	99	0.11	12.9	1.3	259	296	Zinc-finger domain of monoamine-oxidase A repressor R1
EP00441_Pelagodinium_beii|EP00441_Pelagodinium_beii_P003641	DUF6255	PF19768.2	69	0.13	12.8	1.2	259	276	Family of unknown function (DUF6255)
EP00441_Pelagodinium_beii|EP00441_Pelagodinium_beii_P003641	zinc_ribbon_5	PF13719.9	37	0.44	10.5	0.1	328	346	zinc-ribbon domain
EP00441_Pelagodinium_beii|EP00441_Pelagodinium_beii_P003641	zf-H2C2_2	PF13465.9	26	0.53	11	0.1	326	337	Zinc-finger double domain
EP00441_Pelagodinium_beii|EP00441_Pelagodinium_beii_P004846	Alpha_kinase	PF02816.21	185	4.1e-41	141.3	0.4	334	504	Alpha-kinase family
EP00441_Pelagodinium_beii|EP00441_Pelagodinium_beii_P004846	NTP_transf_2	PF01909.26	94	0.00045	20.6	0	65	110	Nucleotidyltransferase domain
EP00441_Pelagodinium_beii|EP00441_Pelagodinium_beii_P004846	Nrap_D5	PF17406.5	162	0.041	13.8	0.1	184	246	Nrap protein PAP/OAS1-like domain 5
EP00441_Pelagodinium_beii|EP00441_Pelagodinium_beii_P015327	ubiquitin	PF00240.26	72	1.1e-23	82.9	0.1	20	84	Ubiquitin family
EP00441_Pelagodinium_beii|EP00441_Pelagodinium_beii_P015327	ubiquitin	PF00240.26	72	1.1e-23	82.9	0.1	186	258	Ubiquitin family
EP00441_Pelagodinium_beii|EP00441_Pelagodinium_beii_P015327	Rad60-SLD	PF11976.11	72	4.8e-11	42.4	0	23	82	Ubiquitin-2 like Rad60 SUMO-like
EP00441_Pelagodinium_beii|EP00441_Pelagodinium_beii_P015327	Rad60-SLD	PF11976.11	72	4.8e-11	42.4	0	186	256	Ubiquitin-2 like Rad60 SUMO-like
EP00441_Pelagodinium_beii|EP00441_Pelagodinium_beii_P015327	YukD	PF08817.13	76	0.0011	19.8	4.3	55	80	WXG100 protein secretion system (Wss), protein YukD
EP00441_Pelagodinium_beii|EP00441_Pelagodinium_beii_P015327	PWI	PF01480.20	72	0.011	16.1	1.1	161	204	PWI domain
EP00441_Pelagodinium_beii|EP00441_Pelagodinium_beii_P015327	RA	PF00788.26	93	0.15	12.9	0.2	186	219	Ras association (RalGDS/AF-6) domain
EP00441_Pelagodinium_beii|EP00441_Pelagodinium_beii_P015327	CAMSAP_CH	PF11971.11	85	0.16	11.9	0.1	197	231	CAMSAP CH domain
EP00441_Pelagodinium_beii|EP00441_Pelagodinium_beii_P037695	OAS1_C	PF10421.12	189	4.5e-12	46	0.3	392	518	2'-5'-oligoadenylate synthetase 1, domain 2, C-terminus
EP00441_Pelagodinium_beii|EP00441_Pelagodinium_beii_P037695	ubiquitin	PF00240.26	72	0.0006	19.7	0	16	80	Ubiquitin family
EP00441_Pelagodinium_beii|EP00441_Pelagodinium_beii_P037695	DUF4085	PF13315.9	205	0.11	12.3	0	150	196	Protein of unknown function (DUF4085)
EP00443_Scrippsiella_acuminata|EP00443_Scrippsiella_acuminata_P015055	OAS1_C	PF10421.12	189	1.4e-05	24.9	0	552	692	2'-5'-oligoadenylate synthetase 1, domain 2, C-terminus
EP00443_Scrippsiella_acuminata|EP00443_Scrippsiella_acuminata_P015055	VCX_VCY	PF15231.9	129	0.15	12.9	1.5	50	93	Variable charge X/Y family
EP00443_Scrippsiella_acuminata|EP00443_Scrippsiella_acuminata_P043929	ubiquitin	PF00240.26	72	2.1e-08	33.9	0	115	175	Ubiquitin family
EP00443_Scrippsiella_acuminata|EP00443_Scrippsiella_acuminata_P043929	OAS1_C	PF10421.12	189	5e-07	29.6	0	385	496	2'-5'-oligoadenylate synthetase 1, domain 2, C-terminus
EP00443_Scrippsiella_acuminata|EP00443_Scrippsiella_acuminata_P043929	AP4E_app_platf	PF14807.9	100	0.017	15.6	0.1	139	191	Adaptin AP4 comple xepsilon appendage platform
EP00443_Scrippsiella_acuminata|EP00443_Scrippsiella_acuminata_P059271	OAS1_C	PF10421.12	189	9e-06	25.5	0	115	242	2'-5'-oligoadenylate synthetase 1, domain 2, C-terminus
EP00443_Scrippsiella_acuminata|EP00443_Scrippsiella_acuminata_P059271	DSHCT	PF08148.15	162	0.032	14	0.3	10	38	DSHCT (NUC185) domain
EP00443_Scrippsiella_acuminata|EP00443_Scrippsiella_acuminata_P129999	OAS1_C	PF10421.12	189	5.5e-05	22.9	0	1036	1174	2'-5'-oligoadenylate synthetase 1, domain 2, C-terminus
EP00443_Scrippsiella_acuminata|EP00443_Scrippsiella_acuminata_P129999	VCX_VCY	PF15231.9	129	0.36	11.7	7.3	536	580	Variable charge X/Y family
EP00443_Scrippsiella_acuminata|EP00443_Scrippsiella_acuminata_P129999	Activator_LAG-3	PF11498.11	468	0.82	8.7	37.5	407	488	Transcriptional activator LAG-3
EP00443_Scrippsiella_acuminata|EP00443_Scrippsiella_acuminata_P129999	DSHCT	PF08148.15	162	4	7.2	6.1	880	909	DSHCT (NUC185) domain
EP00443_Scrippsiella_acuminata|EP00443_Scrippsiella_acuminata_P129999	TFIIA	PF03153.16	415	4.8	7.2	26.3	405	488	Transcription factor IIA, alpha/beta subunit
EP00443_Scrippsiella_acuminata|EP00443_Scrippsiella_acuminata_P130545	OAS1_C	PF10421.12	189	1.1e-13	51.3	0.7	434	560	2'-5'-oligoadenylate synthetase 1, domain 2, C-terminus
EP00443_Scrippsiella_acuminata|EP00443_Scrippsiella_acuminata_P130545	ubiquitin	PF00240.26	72	2.8e-12	46.3	0	9	63	Ubiquitin family
EP00443_Scrippsiella_acuminata|EP00443_Scrippsiella_acuminata_P130545	Rad60-SLD	PF11976.11	72	0.047	13.6	0	7	62	Ubiquitin-2 like Rad60 SUMO-like
EP00444_Apocalathium_aciculiferum|EP00444_Apocalathium_aciculiferum_P049216	OAS1_C	PF10421.12	189	5.9e-13	49	0.1	463	594	2'-5'-oligoadenylate synthetase 1, domain 2, C-terminus
EP00444_Apocalathium_aciculiferum|EP00444_Apocalathium_aciculiferum_P049216	ubiquitin	PF00240.26	72	3.1e-10	39.8	0.2	56	111	Ubiquitin family
EP00444_Apocalathium_aciculiferum|EP00444_Apocalathium_aciculiferum_P049216	DUF4197	PF13852.9	201	0.0064	16.3	0.3	303	364	Protein of unknown function (DUF4197)
EP00444_Apocalathium_aciculiferum|EP00444_Apocalathium_aciculiferum_P052857	ubiquitin	PF00240.26	72	2.8e-24	84.8	0	6	72	Ubiquitin family
EP00444_Apocalathium_aciculiferum|EP00444_Apocalathium_aciculiferum_P052857	ubiquitin	PF00240.26	72	2.8e-24	84.8	0	192	255	Ubiquitin family
EP00444_Apocalathium_aciculiferum|EP00444_Apocalathium_aciculiferum_P052857	OAS1_C	PF10421.12	189	2.8e-09	36.9	0	493	614	2'-5'-oligoadenylate synthetase 1, domain 2, C-terminus
EP00444_Apocalathium_aciculiferum|EP00444_Apocalathium_aciculiferum_P052857	Rad60-SLD	PF11976.11	72	6.5e-08	32.4	0	5	73	Ubiquitin-2 like Rad60 SUMO-like
EP00444_Apocalathium_aciculiferum|EP00444_Apocalathium_aciculiferum_P052857	Rad60-SLD	PF11976.11	72	6.5e-08	32.4	0	224	250	Ubiquitin-2 like Rad60 SUMO-like
EP00444_Apocalathium_aciculiferum|EP00444_Apocalathium_aciculiferum_P052857	YukD	PF08817.13	76	7.3e-05	23.6	0.2	51	72	WXG100 protein secretion system (Wss), protein YukD
EP00444_Apocalathium_aciculiferum|EP00444_Apocalathium_aciculiferum_P052857	Ubiquitin_4	PF18036.4	89	0.0011	19.1	0.5	47	75	Ubiquitin-like domain
EP00445_Apocalathium_hangoei|EP00445_Apocalathium_hangoei_P007629	Alpha_kinase	PF02816.21	185	5.8e-39	134.3	0	302	484	Alpha-kinase family
EP00445_Apocalathium_hangoei|EP00445_Apocalathium_hangoei_P007629	NTP_transf_2	PF01909.26	94	2.8e-07	30.9	0.3	74	151	Nucleotidyltransferase domain
EP00445_Apocalathium_hangoei|EP00445_Apocalathium_hangoei_P007629	KTSC	PF13619.9	58	0.16	11.9	0.1	327	364	KTSC domain
EP00445_Apocalathium_hangoei|EP00445_Apocalathium_hangoei_P007629	Polbeta	PF18765.4	93	0.22	11.8	0	77	112	Polymerase beta, Nucleotidyltransferase
EP00445_Apocalathium_hangoei|EP00445_Apocalathium_hangoei_P080817	Pertussis_S2S3	PF02918.18	109	0.12	12.4	0.2	170	233	Pertussis toxin, subunit 2 and 3, C-terminal
EP00445_Apocalathium_hangoei|EP00445_Apocalathium_hangoei_P080817	Nod_GRP	PF07806.14	38	0.13	12.3	0.8	283	298	Nodule-specific GRP repeat
EP00446_Apocalathium_sp_SHHI4|EP00446_Apocalathium_sp_SHHI4_P002915	Alpha_kinase	PF02816.21	185	3.5e-37	128.5	0	298	480	Alpha-kinase family
EP00446_Apocalathium_sp_SHHI4|EP00446_Apocalathium_sp_SHHI4_P008694	ubiquitin	PF00240.26	72	9.7e-22	76.6	0	5	71	Ubiquitin family
EP00446_Apocalathium_sp_SHHI4|EP00446_Apocalathium_sp_SHHI4_P008694	ubiquitin	PF00240.26	72	9.7e-22	76.6	0	191	254	Ubiquitin family
EP00446_Apocalathium_sp_SHHI4|EP00446_Apocalathium_sp_SHHI4_P008694	OAS1_C	PF10421.12	189	2e-09	37.4	0	491	621	2'-5'-oligoadenylate synthetase 1, domain 2, C-terminus
EP00446_Apocalathium_sp_SHHI4|EP00446_Apocalathium_sp_SHHI4_P008694	Rad60-SLD	PF11976.11	72	4.4e-08	33	0	4	72	Ubiquitin-2 like Rad60 SUMO-like
EP00446_Apocalathium_sp_SHHI4|EP00446_Apocalathium_sp_SHHI4_P008694	Rad60-SLD	PF11976.11	72	4.4e-08	33	0	224	250	Ubiquitin-2 like Rad60 SUMO-like
EP00446_Apocalathium_sp_SHHI4|EP00446_Apocalathium_sp_SHHI4_P008694	YukD	PF08817.13	76	0.00068	20.4	1.1	51	71	WXG100 protein secretion system (Wss), protein YukD
EP00446_Apocalathium_sp_SHHI4|EP00446_Apocalathium_sp_SHHI4_P013225	DUF1796	PF08795.13	161	1.1e-13	51.5	0.1	484	541	Putative papain-like cysteine peptidase (DUF1796)
EP00446_Apocalathium_sp_SHHI4|EP00446_Apocalathium_sp_SHHI4_P013225	OAS1_C	PF10421.12	189	1.6e-12	47.5	0.1	1038	1169	2'-5'-oligoadenylate synthetase 1, domain 2, C-terminus
EP00446_Apocalathium_sp_SHHI4|EP00446_Apocalathium_sp_SHHI4_P013225	ubiquitin	PF00240.26	72	1.4e-09	37.7	0.2	631	686	Ubiquitin family
EP00446_Apocalathium_sp_SHHI4|EP00446_Apocalathium_sp_SHHI4_P013225	DUF4197	PF13852.9	201	0.015	15.2	0.3	878	939	Protein of unknown function (DUF4197)
EP00446_Apocalathium_sp_SHHI4|EP00446_Apocalathium_sp_SHHI4_P036429	Nod_GRP	PF07806.14	38	0.091	12.7	0.8	272	287	Nodule-specific GRP repeat
EP00446_Apocalathium_sp_SHHI4|EP00446_Apocalathium_sp_SHHI4_P036429	Pertussis_S2S3	PF02918.18	109	0.14	12.2	0.1	159	222	Pertussis toxin, subunit 2 and 3, C-terminal
EP00446_Apocalathium_sp_SHHI4|EP00446_Apocalathium_sp_SHHI4_P058052	Alpha_kinase	PF02816.21	185	4.4e-37	128.1	0	250	432	Alpha-kinase family
EP00446_Apocalathium_sp_SHHI4|EP00446_Apocalathium_sp_SHHI4_P058052	NTP_transf_2	PF01909.26	94	4.1e-07	30.3	0.1	21	99	Nucleotidyltransferase domain
EP00446_Apocalathium_sp_SHHI4|EP00446_Apocalathium_sp_SHHI4_P073952	Alpha_kinase	PF02816.21	185	4.6e-37	128.1	0	297	479	Alpha-kinase family
EP00446_Apocalathium_sp_SHHI4|EP00446_Apocalathium_sp_SHHI4_P073952	NTP_transf_2	PF01909.26	94	0.084	13.3	0.1	76	146	Nucleotidyltransferase domain
EP00448_Togula_jolla|EP00448_Togula_jolla_P017565	OAS1_C	PF10421.12	189	1.7e-09	37.7	0.1	609	758	2'-5'-oligoadenylate synthetase 1, domain 2, C-terminus
EP00449_Zooxanthella_nutricula|EP00449_Zooxanthella_nutricula_P010913	ubiquitin	PF00240.26	72	1.7e-18	66.3	0	6	71	Ubiquitin family
EP00449_Zooxanthella_nutricula|EP00449_Zooxanthella_nutricula_P010913	ubiquitin	PF00240.26	72	1.7e-18	66.3	0	192	247	Ubiquitin family
EP00449_Zooxanthella_nutricula|EP00449_Zooxanthella_nutricula_P010913	OAS1_C	PF10421.12	189	1.1e-06	28.5	0	485	604	2'-5'-oligoadenylate synthetase 1, domain 2, C-terminus
EP00449_Zooxanthella_nutricula|EP00449_Zooxanthella_nutricula_P010913	YukD	PF08817.13	76	0.12	13.2	0.5	49	69	WXG100 protein secretion system (Wss), protein YukD
EP00449_Zooxanthella_nutricula|EP00449_Zooxanthella_nutricula_P036356	OAS1_C	PF10421.12	189	0.00051	19.8	0	481	564	2'-5'-oligoadenylate synthetase 1, domain 2, C-terminus
EP00449_Zooxanthella_nutricula|EP00449_Zooxanthella_nutricula_P036356	ubiquitin	PF00240.26	72	0.00072	19.4	0	52	102	Ubiquitin family
EP00449_Zooxanthella_nutricula|EP00449_Zooxanthella_nutricula_P036356	CHAT	PF12770.10	290	0.002	17.8	0	241	299	CHAT domain
EP00450_Noctiluca_scintillans|EP00450_Noctiluca_scintillans_P009741	OAS1_C	PF10421.12	189	3.5e-08	33.4	0.4	549	712	2'-5'-oligoadenylate synthetase 1, domain 2, C-terminus
EP00450_Noctiluca_scintillans|EP00450_Noctiluca_scintillans_P009741	SAM_Exu	PF18609.4	73	0.14	12.4	0.3	32	69	Exuperantia SAM-like domain
EP00450_Noctiluca_scintillans|EP00450_Noctiluca_scintillans_P024211	Alpha_kinase	PF02816.21	185	1.6e-36	126.3	0.8	335	494	Alpha-kinase family
EP00450_Noctiluca_scintillans|EP00450_Noctiluca_scintillans_P024211	NTP_transf_2	PF01909.26	94	0.037	14.4	0	143	207	Nucleotidyltransferase domain
EP00450_Noctiluca_scintillans|EP00450_Noctiluca_scintillans_P024211	RPAP3_C	PF13877.9	92	0.1	13.4	0	326	389	Potential Monad-binding region of RPAP3
EP00450_Noctiluca_scintillans|EP00450_Noctiluca_scintillans_P028837	OAS1_C	PF10421.12	189	1.6e-10	41	0.1	406	531	2'-5'-oligoadenylate synthetase 1, domain 2, C-terminus
EP00450_Noctiluca_scintillans|EP00450_Noctiluca_scintillans_P028837	ubiquitin	PF00240.26	72	1.5e-08	34.3	0	42	94	Ubiquitin family
EP00450_Noctiluca_scintillans|EP00450_Noctiluca_scintillans_P028837	Rad60-SLD	PF11976.11	72	0.016	15.2	0	59	93	Ubiquitin-2 like Rad60 SUMO-like
EP00451_Oxyrrhis_marina|EP00451_Oxyrrhis_marina_P022373	OAS1_C	PF10421.12	189	3.7e-11	43.1	0.1	328	471	2'-5'-oligoadenylate synthetase 1, domain 2, C-terminus
EP00480_Reticulomyxa_filosa|EP00480_Reticulomyxa_filosa_P006249	NTP_transf_2	PF01909.26	94	0.094	13.1	0	191	234	Nucleotidyltransferase domain
EP00480_Reticulomyxa_filosa|EP00480_Reticulomyxa_filosa_P007837	PEX11	PF05648.17	223	0.11	12.1	2.8	224	298	Peroxisomal biogenesis factor 11 (PEX11)
EP00480_Reticulomyxa_filosa|EP00480_Reticulomyxa_filosa_P007837	Connexin	PF00029.22	228	0.14	12	4	237	287	Connexin
EP00480_Reticulomyxa_filosa|EP00480_Reticulomyxa_filosa_P007837	DUF2235	PF09994.12	286	0.2	11.1	3.2	208	278	Uncharacterized alpha/beta hydrolase domain (DUF2235)
EP00480_Reticulomyxa_filosa|EP00480_Reticulomyxa_filosa_P007837	Peptidase_S30	PF01577.19	245	0.27	10.9	9.8	221	301	Potyvirus P1 protease
EP00480_Reticulomyxa_filosa|EP00480_Reticulomyxa_filosa_P007837	NTP_transf_2	PF01909.26	94	0.33	11.4	0	70	116	Nucleotidyltransferase domain
EP00480_Reticulomyxa_filosa|EP00480_Reticulomyxa_filosa_P007837	RPN2_C	PF18004.4	161	0.67	9.9	14.1	209	295	26S proteasome regulatory subunit RPN2 C-terminal domain
EP00480_Reticulomyxa_filosa|EP00480_Reticulomyxa_filosa_P007837	CPSF100_C	PF13299.9	170	1.1	9.6	8	241	297	Cleavage and polyadenylation factor 2 C-terminal
EP00480_Reticulomyxa_filosa|EP00480_Reticulomyxa_filosa_P007837	Importin_rep_6	PF18829.4	110	1.6	9.2	17.8	236	317	Importin repeat 6
EP00480_Reticulomyxa_filosa|EP00480_Reticulomyxa_filosa_P021013	BUD22	PF09073.13	435	0.00019	21	1.4	270	364	BUD22
EP00480_Reticulomyxa_filosa|EP00480_Reticulomyxa_filosa_P021013	DUF2076	PF09849.12	262	0.00021	21.6	12.8	312	362	Uncharacterized protein conserved in bacteria (DUF2076)
EP00480_Reticulomyxa_filosa|EP00480_Reticulomyxa_filosa_P021013	CobT	PF06213.15	277	0.0014	18.2	2.9	305	362	Cobalamin biosynthesis protein CobT
EP00480_Reticulomyxa_filosa|EP00480_Reticulomyxa_filosa_P021013	Cwf_Cwc_15	PF04889.15	247	0.007	16.3	20.7	319	365	Cwf15/Cwc15 cell cycle control protein
EP00480_Reticulomyxa_filosa|EP00480_Reticulomyxa_filosa_P021013	Astro_capsid_p	PF12226.11	363	0.021	14.2	7	271	365	Turkey astrovirus capsid protein
EP00480_Reticulomyxa_filosa|EP00480_Reticulomyxa_filosa_P021013	TFB6	PF17110.8	172	0.49	10.3	6.9	323	359	Subunit 11 of the general transcription factor
EP00480_Reticulomyxa_filosa|EP00480_Reticulomyxa_filosa_P025644	PTPS	PF01242.22	123	0.037	14.1	0	219	327	6-pyruvoyl tetrahydropterin synthase
EP00480_Reticulomyxa_filosa|EP00480_Reticulomyxa_filosa_P025644	DUF6033	PF19498.2	189	3.9	7.5	8.5	172	237	Protein of unknown function (DUF6033)
EP00546_Thalassionema_frauenfeldii|EP00546_Thalassionema_frauenfeldii_P021539	NTP_transf_2	PF01909.26	94	0.0003	21.1	0.8	64	133	Nucleotidyltransferase domain
EP00546_Thalassionema_frauenfeldii|EP00546_Thalassionema_frauenfeldii_P021539	OAS1_C	PF10421.12	189	0.087	12.5	0	170	215	2'-5'-oligoadenylate synthetase 1, domain 2, C-terminus
EP00546_Thalassionema_frauenfeldii|EP00546_Thalassionema_frauenfeldii_P021539	SMODS	PF18144.4	164	0.12	12.6	0	59	125	Second Messenger Oligonucleotide or Dinucleotide Synthetase domain
EP00546_Thalassionema_frauenfeldii|EP00546_Thalassionema_frauenfeldii_P021539	SHOCT_2	PF20612.1	53	0.14	12.5	0	136	171	SHOCT domain
EP00562_Extubocellulus_spinifer|EP00562_Extubocellulus_spinifer_P019176	OAS1_C	PF10421.12	189	0.00029	20.6	0.1	146	210	2'-5'-oligoadenylate synthetase 1, domain 2, C-terminus
EP00562_Extubocellulus_spinifer|EP00562_Extubocellulus_spinifer_P019176	OAS1_C	PF10421.12	189	0.00029	20.6	0.1	295	326	2'-5'-oligoadenylate synthetase 1, domain 2, C-terminus
EP00562_Extubocellulus_spinifer|EP00562_Extubocellulus_spinifer_P019176	NTP_transf_2	PF01909.26	94	0.00031	21.1	0	53	105	Nucleotidyltransferase domain
EP00581_Thalassiosira_minuscula|EP00581_Thalassiosira_minuscula_P021891	bacHORMA_1	PF18138.4	169	1.3e-60	204.2	1.1	328	491	Bacterial HORMA domain family 1
EP00581_Thalassiosira_minuscula|EP00581_Thalassiosira_minuscula_P021891	SAVED	PF18145.4	189	2.4e-36	125.4	0	1118	1318	SMODS-associated and fused to various effectors sensor
EP00581_Thalassiosira_minuscula|EP00581_Thalassiosira_minuscula_P021891	AAA	PF00004.32	132	8.1e-15	55.5	0.1	573	720	ATPase family associated with various cellular activities
EP00581_Thalassiosira_minuscula|EP00581_Thalassiosira_minuscula_P021891	SMODS	PF18144.4	164	6.6e-06	26.5	0	11	143	Second Messenger Oligonucleotide or Dinucleotide Synthetase domain
EP00581_Thalassiosira_minuscula|EP00581_Thalassiosira_minuscula_P021891	AAA_22	PF13401.9	137	6.8e-05	23.3	0	572	662	AAA domain
EP00581_Thalassiosira_minuscula|EP00581_Thalassiosira_minuscula_P021891	NACHT	PF05729.15	166	0.00025	21.1	0	572	682	NACHT domain
EP00581_Thalassiosira_minuscula|EP00581_Thalassiosira_minuscula_P021891	Zeta_toxin	PF06414.15	201	0.0037	16.8	0	568	598	Zeta toxin
EP00581_Thalassiosira_minuscula|EP00581_Thalassiosira_minuscula_P021891	AAA_16	PF13191.9	170	0.0052	17.3	0.3	561	597	AAA ATPase domain
EP00581_Thalassiosira_minuscula|EP00581_Thalassiosira_minuscula_P021891	NTP_transf_2	PF01909.26	94	0.0059	17	0	53	82	Nucleotidyltransferase domain
EP00581_Thalassiosira_minuscula|EP00581_Thalassiosira_minuscula_P021891	AAA_30	PF13604.9	192	0.019	14.8	0.4	561	666	AAA domain
EP00581_Thalassiosira_minuscula|EP00581_Thalassiosira_minuscula_P021891	AAA_5	PF07728.17	138	0.023	14.8	0.1	573	607	AAA domain (dynein-related subfamily)
EP00581_Thalassiosira_minuscula|EP00581_Thalassiosira_minuscula_P021891	TsaE	PF02367.20	129	0.031	14.4	0	563	598	Threonylcarbamoyl adenosine biosynthesis protein TsaE
EP00592_Proboscia_alata|EP00592_Proboscia_alata_P000251	NTP_transf_2	PF01909.26	94	0.00025	21.4	0	54	106	Nucleotidyltransferase domain
EP00592_Proboscia_alata|EP00592_Proboscia_alata_P000251	DUF6006	PF19469.2	140	0.0016	18.1	0.1	65	123	Family of unknown function (DUF6006)
EP00592_Proboscia_alata|EP00592_Proboscia_alata_P000251	Polbeta	PF18765.4	93	0.0023	18.2	0	41	106	Polymerase beta, Nucleotidyltransferase
EP00592_Proboscia_alata|EP00592_Proboscia_alata_P000251	SMODS	PF18144.4	164	0.015	15.6	0.1	20	133	Second Messenger Oligonucleotide or Dinucleotide Synthetase domain
EP00613_Pedinella_sp_CCMP2098|EP00613_Pedinella_sp_CCMP2098_P025737	OAS1_C	PF10421.12	189	7.7e-05	22.5	0	144	265	2'-5'-oligoadenylate synthetase 1, domain 2, C-terminus
EP00613_Pedinella_sp_CCMP2098|EP00613_Pedinella_sp_CCMP2098_P025737	SMODS	PF18144.4	164	0.044	14.1	0	68	108	Second Messenger Oligonucleotide or Dinucleotide Synthetase domain
EP00628_Pelagophyceae_sp_CCMP2097|EP00628_Pelagophyceae_sp_CCMP2097_P030588	zf-3CxxC	PF13695.9	100	5.8e-08	33.2	1.1	64	159	Zinc-binding domain
EP00628_Pelagophyceae_sp_CCMP2097|EP00628_Pelagophyceae_sp_CCMP2097_P030588	OAS1_C	PF10421.12	189	0.00089	19	0.1	375	504	2'-5'-oligoadenylate synthetase 1, domain 2, C-terminus
EP00730_Choanoeca_flexa|EP00730_Choanoeca_flexa_P014647	DZF	PF07528.17	248	0.0004	20.2	0.1	351	486	DZF domain
EP00730_Choanoeca_flexa|EP00730_Choanoeca_flexa_P014647	NTP_transf_2	PF01909.26	94	0.00087	19.7	0	344	382	Nucleotidyltransferase domain
EP00730_Choanoeca_flexa|EP00730_Choanoeca_flexa_P014647	SMODS	PF18144.4	164	0.0022	18.3	0	317	428	Second Messenger Oligonucleotide or Dinucleotide Synthetase domain
EP00731_Ephydatia_muelleri|EP00731_Ephydatia_muelleri_P000640	OAS1_C	PF10421.12	189	1.7e-08	34.4	0.1	132	277	2'-5'-oligoadenylate synthetase 1, domain 2, C-terminus
EP00731_Ephydatia_muelleri|EP00731_Ephydatia_muelleri_P000640	NTP_transf_2	PF01909.26	94	0.0026	18.1	0	28	66	Nucleotidyltransferase domain
EP00731_Ephydatia_muelleri|EP00731_Ephydatia_muelleri_P000640	COA8	PF10231.12	126	0.022	15	0.1	147	186	Cytochrome c oxidase assembly factor 8
EP00731_Ephydatia_muelleri|EP00731_Ephydatia_muelleri_P000640	SMODS	PF18144.4	164	0.092	13	0	19	118	Second Messenger Oligonucleotide or Dinucleotide Synthetase domain
EP00731_Ephydatia_muelleri|EP00731_Ephydatia_muelleri_P000811	OAS1_C	PF10421.12	189	1.3e-08	34.7	0.1	132	277	2'-5'-oligoadenylate synthetase 1, domain 2, C-terminus
EP00731_Ephydatia_muelleri|EP00731_Ephydatia_muelleri_P000811	NTP_transf_2	PF01909.26	94	0.00091	19.6	0.1	28	66	Nucleotidyltransferase domain
EP00731_Ephydatia_muelleri|EP00731_Ephydatia_muelleri_P000811	COA8	PF10231.12	126	0.022	15	0.1	147	186	Cytochrome c oxidase assembly factor 8
EP00731_Ephydatia_muelleri|EP00731_Ephydatia_muelleri_P000811	SMODS	PF18144.4	164	0.074	13.4	0	19	119	Second Messenger Oligonucleotide or Dinucleotide Synthetase domain
EP00731_Ephydatia_muelleri|EP00731_Ephydatia_muelleri_P003163	OAS1_C	PF10421.12	189	1.6e-14	54	0.2	139	272	2'-5'-oligoadenylate synthetase 1, domain 2, C-terminus
EP00731_Ephydatia_muelleri|EP00731_Ephydatia_muelleri_P003163	DUF6493	PF20103.2	933	0.056	11.6	0.2	130	222	Family of unknown function (DUF6493)
EP00731_Ephydatia_muelleri|EP00731_Ephydatia_muelleri_P003163	Dioxygenase_N	PF04444.17	75	0.12	12.3	0	6	37	Catechol dioxygenase N terminus
EP00731_Ephydatia_muelleri|EP00731_Ephydatia_muelleri_P004320	OAS1_C	PF10421.12	189	2.6e-09	37.1	0	211	322	2'-5'-oligoadenylate synthetase 1, domain 2, C-terminus
EP00731_Ephydatia_muelleri|EP00731_Ephydatia_muelleri_P004320	Death	PF00531.25	86	0.0049	17.1	0.1	13	82	Death domain
EP00731_Ephydatia_muelleri|EP00731_Ephydatia_muelleri_P009183	OAS1_C	PF10421.12	189	3.7e-11	43.1	0	520	650	2'-5'-oligoadenylate synthetase 1, domain 2, C-terminus
EP00731_Ephydatia_muelleri|EP00731_Ephydatia_muelleri_P009183	Sel1	PF08238.15	38	0.00027	21.7	0.2	220	246	Sel1 repeat
EP00731_Ephydatia_muelleri|EP00731_Ephydatia_muelleri_P009183	TPR_11	PF13414.9	42	0.00078	19.2	0.1	692	715	TPR repeat
EP00731_Ephydatia_muelleri|EP00731_Ephydatia_muelleri_P009183	NTP_transf_2	PF01909.26	94	0.0046	17.3	0.1	414	469	Nucleotidyltransferase domain
EP00731_Ephydatia_muelleri|EP00731_Ephydatia_muelleri_P009183	ARMET_C	PF10208.12	43	0.0073	15.9	0	4	36	ARMET, C-terminal
EP00731_Ephydatia_muelleri|EP00731_Ephydatia_muelleri_P009183	SMODS	PF18144.4	164	0.014	15.7	0	377	465	Second Messenger Oligonucleotide or Dinucleotide Synthetase domain
EP00731_Ephydatia_muelleri|EP00731_Ephydatia_muelleri_P009183	CBF	PF03914.20	170	0.25	11.5	1	645	736	CBF/Mak21 family
EP00731_Ephydatia_muelleri|EP00731_Ephydatia_muelleri_P009722	zf-MYND	PF01753.21	40	5.6e-27	93.7	53.9	140	175	MYND finger
EP00731_Ephydatia_muelleri|EP00731_Ephydatia_muelleri_P009722	zf-MYND	PF01753.21	40	5.6e-27	93.7	53.9	2153	2194	MYND finger
EP00731_Ephydatia_muelleri|EP00731_Ephydatia_muelleri_P009722	zf-MYND	PF01753.21	40	5.6e-27	93.7	53.9	2229	2269	MYND finger
EP00731_Ephydatia_muelleri|EP00731_Ephydatia_muelleri_P009722	Beta_heli	xPF13229.9	158	4.5e-14	52.7	19	1844	2007	Right handed beta heli xregion
EP00731_Ephydatia_muelleri|EP00731_Ephydatia_muelleri_P009722	Beta_heli	xPF13229.9	158	4.5e-14	52.7	19	2020	2104	Right handed beta heli xregion
EP00731_Ephydatia_muelleri|EP00731_Ephydatia_muelleri_P009722	OAS1_C	PF10421.12	189	4.8e-10	39.4	0	1046	1177	2'-5'-oligoadenylate synthetase 1, domain 2, C-terminus
EP00731_Ephydatia_muelleri|EP00731_Ephydatia_muelleri_P009722	NosD	PF05048.16	210	2e-08	34	3.1	1810	1969	Periplasmic copper-binding protein (NosD)
EP00731_Ephydatia_muelleri|EP00731_Ephydatia_muelleri_P009722	NosD	PF05048.16	210	2e-08	34	3.1	1916	2078	Periplasmic copper-binding protein (NosD)
EP00731_Ephydatia_muelleri|EP00731_Ephydatia_muelleri_P009722	Sel1	PF08238.15	38	0.00041	21.1	2.9	745	773	Sel1 repeat
EP00731_Ephydatia_muelleri|EP00731_Ephydatia_muelleri_P009722	Pectinesterase	PF01095.22	298	0.0098	14.8	1.8	1760	1824	Pectinesterase
EP00731_Ephydatia_muelleri|EP00731_Ephydatia_muelleri_P009722	NTP_transf_2	PF01909.26	94	0.069	13.6	0	940	970	Nucleotidyltransferase domain
EP00731_Ephydatia_muelleri|EP00731_Ephydatia_muelleri_P009722	SMODS	PF18144.4	164	0.13	12.6	0	910	966	Second Messenger Oligonucleotide or Dinucleotide Synthetase domain
EP00731_Ephydatia_muelleri|EP00731_Ephydatia_muelleri_P009722	DUF1538	PF07556.14	211	0.22	10.9	0.4	1424	1485	Protein of unknown function (DUF1538)
EP00731_Ephydatia_muelleri|EP00731_Ephydatia_muelleri_P009722	zf-C6H2	PF15801.8	47	1	9.7	41.2	142	174	zf-MYND-like zinc finger, mRNA-binding
EP00731_Ephydatia_muelleri|EP00731_Ephydatia_muelleri_P015591	zf-MYND	PF01753.21	40	1.4e-20	73.2	58.9	144	179	MYND finger
EP00731_Ephydatia_muelleri|EP00731_Ephydatia_muelleri_P015591	zf-MYND	PF01753.21	40	1.4e-20	73.2	58.9	2114	2155	MYND finger
EP00731_Ephydatia_muelleri|EP00731_Ephydatia_muelleri_P015591	zf-MYND	PF01753.21	40	1.4e-20	73.2	58.9	2190	2230	MYND finger
EP00731_Ephydatia_muelleri|EP00731_Ephydatia_muelleri_P015591	Beta_heli	xPF13229.9	158	1.5e-13	51	12.7	1773	1954	Right handed beta heli xregion
EP00731_Ephydatia_muelleri|EP00731_Ephydatia_muelleri_P015591	Beta_heli	xPF13229.9	158	1.5e-13	51	12.7	1937	2050	Right handed beta heli xregion
EP00731_Ephydatia_muelleri|EP00731_Ephydatia_muelleri_P015591	OAS1_C	PF10421.12	189	5e-11	42.7	0	993	1124	2'-5'-oligoadenylate synthetase 1, domain 2, C-terminus
EP00731_Ephydatia_muelleri|EP00731_Ephydatia_muelleri_P015591	NosD	PF05048.16	210	3.1e-07	30.1	10	1918	2050	Periplasmic copper-binding protein (NosD)
EP00731_Ephydatia_muelleri|EP00731_Ephydatia_muelleri_P015591	ARMET_C	PF10208.12	43	0.00018	21	0	482	514	ARMET, C-terminal
EP00731_Ephydatia_muelleri|EP00731_Ephydatia_muelleri_P015591	Pectinesterase	PF01095.22	298	0.018	13.9	1.3	1707	1770	Pectinesterase
EP00731_Ephydatia_muelleri|EP00731_Ephydatia_muelleri_P015591	SMODS	PF18144.4	164	0.02	15.2	0	855	915	Second Messenger Oligonucleotide or Dinucleotide Synthetase domain
EP00731_Ephydatia_muelleri|EP00731_Ephydatia_muelleri_P015591	Sel1	PF08238.15	38	0.035	14.9	5.9	698	726	Sel1 repeat
EP00731_Ephydatia_muelleri|EP00731_Ephydatia_muelleri_P015591	NTP_transf_2	PF01909.26	94	0.045	14.2	0	886	943	Nucleotidyltransferase domain
EP00731_Ephydatia_muelleri|EP00731_Ephydatia_muelleri_P015591	DNA_pol_B_palm	PF14792.9	115	0.12	12.7	0	868	934	DNA polymerase beta palm
EP00731_Ephydatia_muelleri|EP00731_Ephydatia_muelleri_P015606	zf-MYND	PF01753.21	40	7e-20	71	56	146	181	MYND finger
EP00731_Ephydatia_muelleri|EP00731_Ephydatia_muelleri_P015606	zf-MYND	PF01753.21	40	7e-20	71	56	2162	2203	MYND finger
EP00731_Ephydatia_muelleri|EP00731_Ephydatia_muelleri_P015606	zf-MYND	PF01753.21	40	7e-20	71	56	2238	2278	MYND finger
EP00731_Ephydatia_muelleri|EP00731_Ephydatia_muelleri_P015606	Beta_heli	xPF13229.9	158	2.8e-13	50.2	16.7	1826	1992	Right handed beta heli xregion
EP00731_Ephydatia_muelleri|EP00731_Ephydatia_muelleri_P015606	Beta_heli	xPF13229.9	158	2.8e-13	50.2	16.7	1968	2100	Right handed beta heli xregion
EP00731_Ephydatia_muelleri|EP00731_Ephydatia_muelleri_P015606	OAS1_C	PF10421.12	189	9.2e-12	45	0	1042	1173	2'-5'-oligoadenylate synthetase 1, domain 2, C-terminus
EP00731_Ephydatia_muelleri|EP00731_Ephydatia_muelleri_P015606	DUF4470	PF14737.9	100	1.7e-07	31.3	0	230	301	Domain of unknown function (DUF4470)
EP00731_Ephydatia_muelleri|EP00731_Ephydatia_muelleri_P015606	NosD	PF05048.16	210	5.1e-07	29.4	0.8	1894	2004	Periplasmic copper-binding protein (NosD)
EP00731_Ephydatia_muelleri|EP00731_Ephydatia_muelleri_P015606	NosD	PF05048.16	210	5.1e-07	29.4	0.8	1949	2102	Periplasmic copper-binding protein (NosD)
EP00731_Ephydatia_muelleri|EP00731_Ephydatia_muelleri_P015606	Sel1	PF08238.15	38	8.1e-05	23.3	6.3	746	774	Sel1 repeat
EP00731_Ephydatia_muelleri|EP00731_Ephydatia_muelleri_P015606	ARMET_C	PF10208.12	43	0.00018	21	0	531	563	ARMET, C-terminal
EP00731_Ephydatia_muelleri|EP00731_Ephydatia_muelleri_P015606	NTP_transf_2	PF01909.26	94	0.017	15.5	0	927	991	Nucleotidyltransferase domain
EP00731_Ephydatia_muelleri|EP00731_Ephydatia_muelleri_P015606	SMODS	PF18144.4	164	0.024	15	0	903	963	Second Messenger Oligonucleotide or Dinucleotide Synthetase domain
EP00731_Ephydatia_muelleri|EP00731_Ephydatia_muelleri_P015606	Pectinesterase	PF01095.22	298	0.064	12.1	0.9	1755	1819	Pectinesterase
EP00731_Ephydatia_muelleri|EP00731_Ephydatia_muelleri_P015606	DNA_pol_B_palm	PF14792.9	115	0.16	12.3	0	919	982	DNA polymerase beta palm
EP00731_Ephydatia_muelleri|EP00731_Ephydatia_muelleri_P022819	zf-MYND	PF01753.21	40	8.3e-21	73.9	55.5	144	179	MYND finger
EP00731_Ephydatia_muelleri|EP00731_Ephydatia_muelleri_P022819	zf-MYND	PF01753.21	40	8.3e-21	73.9	55.5	2162	2203	MYND finger
EP00731_Ephydatia_muelleri|EP00731_Ephydatia_muelleri_P022819	zf-MYND	PF01753.21	40	8.3e-21	73.9	55.5	2238	2278	MYND finger
EP00731_Ephydatia_muelleri|EP00731_Ephydatia_muelleri_P022819	Beta_heli	xPF13229.9	158	4.7e-13	49.4	12.3	1821	2002	Right handed beta heli xregion
EP00731_Ephydatia_muelleri|EP00731_Ephydatia_muelleri_P022819	Beta_heli	xPF13229.9	158	4.7e-13	49.4	12.3	2015	2097	Right handed beta heli xregion
EP00731_Ephydatia_muelleri|EP00731_Ephydatia_muelleri_P022819	OAS1_C	PF10421.12	189	7e-12	45.4	0	1042	1172	2'-5'-oligoadenylate synthetase 1, domain 2, C-terminus
EP00731_Ephydatia_muelleri|EP00731_Ephydatia_muelleri_P022819	NosD	PF05048.16	210	2.7e-06	27.1	2.2	1882	2002	Periplasmic copper-binding protein (NosD)
EP00731_Ephydatia_muelleri|EP00731_Ephydatia_muelleri_P022819	NosD	PF05048.16	210	2.7e-06	27.1	2.2	1948	2098	Periplasmic copper-binding protein (NosD)
EP00731_Ephydatia_muelleri|EP00731_Ephydatia_muelleri_P022819	ARMET_C	PF10208.12	43	0.00082	18.9	0	528	559	ARMET, C-terminal
EP00731_Ephydatia_muelleri|EP00731_Ephydatia_muelleri_P022819	Sel1	PF08238.15	38	0.0079	17	0.3	743	770	Sel1 repeat
EP00731_Ephydatia_muelleri|EP00731_Ephydatia_muelleri_P022819	SMODS	PF18144.4	164	0.0097	16.2	0	903	963	Second Messenger Oligonucleotide or Dinucleotide Synthetase domain
EP00731_Ephydatia_muelleri|EP00731_Ephydatia_muelleri_P022819	NTP_transf_2	PF01909.26	94	0.029	14.8	0	929	990	Nucleotidyltransferase domain
EP00731_Ephydatia_muelleri|EP00731_Ephydatia_muelleri_P022819	Pectinesterase	PF01095.22	298	0.077	11.8	1	1755	1817	Pectinesterase
EP00731_Ephydatia_muelleri|EP00731_Ephydatia_muelleri_P022819	DNA_pol_B_palm	PF14792.9	115	0.088	13.1	0	916	983	DNA polymerase beta palm
EP00731_Ephydatia_muelleri|EP00731_Ephydatia_muelleri_P022821	Beta_heli	xPF13229.9	158	1.2e-10	41.5	6.1	1000	1138	Right handed beta heli xregion
EP00731_Ephydatia_muelleri|EP00731_Ephydatia_muelleri_P022821	Beta_heli	xPF13229.9	158	1.2e-10	41.5	6.1	1103	1231	Right handed beta heli xregion
EP00731_Ephydatia_muelleri|EP00731_Ephydatia_muelleri_P022821	zf-MYND	PF01753.21	40	1.3e-09	38.1	48	1251	1291	MYND finger
EP00731_Ephydatia_muelleri|EP00731_Ephydatia_muelleri_P022821	zf-MYND	PF01753.21	40	1.3e-09	38.1	48	1402	1437	MYND finger
EP00731_Ephydatia_muelleri|EP00731_Ephydatia_muelleri_P022821	OAS1_C	PF10421.12	189	4.7e-09	36.2	0.1	432	552	2'-5'-oligoadenylate synthetase 1, domain 2, C-terminus
EP00731_Ephydatia_muelleri|EP00731_Ephydatia_muelleri_P022821	NosD	PF05048.16	210	0.00014	21.4	0.2	1102	1217	Periplasmic copper-binding protein (NosD)
EP00731_Ephydatia_muelleri|EP00731_Ephydatia_muelleri_P022821	ARMET_C	PF10208.12	43	0.00032	20.2	0	36	68	ARMET, C-terminal
EP00731_Ephydatia_muelleri|EP00731_Ephydatia_muelleri_P022821	NTP_transf_2	PF01909.26	94	0.004	17.5	0	360	422	Nucleotidyltransferase domain
EP00731_Ephydatia_muelleri|EP00731_Ephydatia_muelleri_P022821	SMODS	PF18144.4	164	0.019	15.2	0	337	393	Second Messenger Oligonucleotide or Dinucleotide Synthetase domain
EP00731_Ephydatia_muelleri|EP00731_Ephydatia_muelleri_P022821	DNA_pol_B_palm	PF14792.9	115	0.17	12.2	0	346	401	DNA polymerase beta palm
EP00731_Ephydatia_muelleri|EP00731_Ephydatia_muelleri_P022821	Pectinesterase	PF01095.22	298	0.18	10.6	1	909	972	Pectinesterase
EP00731_Ephydatia_muelleri|EP00731_Ephydatia_muelleri_P022821	Gypsy	PF07253.14	472	7.1	5.2	16	1409	1455	Gypsy protein
EP00731_Ephydatia_muelleri|EP00731_Ephydatia_muelleri_P023190	OAS1_C	PF10421.12	189	1.6e-14	54	2.3	86	110	2'-5'-oligoadenylate synthetase 1, domain 2, C-terminus
EP00731_Ephydatia_muelleri|EP00731_Ephydatia_muelleri_P023190	OAS1_C	PF10421.12	189	1.6e-14	54	2.3	132	269	2'-5'-oligoadenylate synthetase 1, domain 2, C-terminus
EP00731_Ephydatia_muelleri|EP00731_Ephydatia_muelleri_P023190	NTP_transf_2	PF01909.26	94	0.0089	16.4	0.4	37	97	Nucleotidyltransferase domain
EP00731_Ephydatia_muelleri|EP00731_Ephydatia_muelleri_P023722	zf-MYND	PF01753.21	40	2.8e-18	65.8	64.5	144	179	MYND finger
EP00731_Ephydatia_muelleri|EP00731_Ephydatia_muelleri_P023722	zf-MYND	PF01753.21	40	2.8e-18	65.8	64.5	2130	2171	MYND finger
EP00731_Ephydatia_muelleri|EP00731_Ephydatia_muelleri_P023722	zf-MYND	PF01753.21	40	2.8e-18	65.8	64.5	2206	2246	MYND finger
EP00731_Ephydatia_muelleri|EP00731_Ephydatia_muelleri_P023722	Beta_heli	xPF13229.9	158	6e-13	49.1	13	1789	1968	Right handed beta heli xregion
EP00731_Ephydatia_muelleri|EP00731_Ephydatia_muelleri_P023722	Beta_heli	xPF13229.9	158	6e-13	49.1	13	1951	2066	Right handed beta heli xregion
EP00731_Ephydatia_muelleri|EP00731_Ephydatia_muelleri_P023722	OAS1_C	PF10421.12	189	1.3e-11	44.6	0	1009	1140	2'-5'-oligoadenylate synthetase 1, domain 2, C-terminus
EP00731_Ephydatia_muelleri|EP00731_Ephydatia_muelleri_P023722	DUF4470	PF14737.9	100	6e-07	29.6	0	228	299	Domain of unknown function (DUF4470)
EP00731_Ephydatia_muelleri|EP00731_Ephydatia_muelleri_P023722	NosD	PF05048.16	210	4.7e-05	23	12.3	1859	1966	Periplasmic copper-binding protein (NosD)
EP00731_Ephydatia_muelleri|EP00731_Ephydatia_muelleri_P023722	NosD	PF05048.16	210	4.7e-05	23	12.3	1936	2066	Periplasmic copper-binding protein (NosD)
EP00731_Ephydatia_muelleri|EP00731_Ephydatia_muelleri_P023722	ARMET_C	PF10208.12	43	0.0019	17.7	0	530	561	ARMET, C-terminal
EP00731_Ephydatia_muelleri|EP00731_Ephydatia_muelleri_P023722	Sel1	PF08238.15	38	0.0026	18.5	0.4	746	774	Sel1 repeat
EP00731_Ephydatia_muelleri|EP00731_Ephydatia_muelleri_P023722	NTP_transf_2	PF01909.26	94	0.018	15.4	0	895	959	Nucleotidyltransferase domain
EP00731_Ephydatia_muelleri|EP00731_Ephydatia_muelleri_P023722	SMODS	PF18144.4	164	0.025	14.9	0	871	931	Second Messenger Oligonucleotide or Dinucleotide Synthetase domain
EP00731_Ephydatia_muelleri|EP00731_Ephydatia_muelleri_P023722	Pectinesterase	PF01095.22	298	0.12	11.2	1.2	1723	1786	Pectinesterase
EP00731_Ephydatia_muelleri|EP00731_Ephydatia_muelleri_P023722	Phage_MS2_lysis	PF11125.11	54	0.14	12.2	0	1552	1586	Bacteriophage MS2, lysis protein
EP00731_Ephydatia_muelleri|EP00731_Ephydatia_muelleri_P023722	DNA_pol_B_palm	PF14792.9	115	0.16	12.3	0	887	950	DNA polymerase beta palm
EP00731_Ephydatia_muelleri|EP00731_Ephydatia_muelleri_P023726	zf-MYND	PF01753.21	40	2.6e-18	65.9	63.2	154	189	MYND finger
EP00731_Ephydatia_muelleri|EP00731_Ephydatia_muelleri_P023726	zf-MYND	PF01753.21	40	2.6e-18	65.9	63.2	2173	2214	MYND finger
EP00731_Ephydatia_muelleri|EP00731_Ephydatia_muelleri_P023726	zf-MYND	PF01753.21	40	2.6e-18	65.9	63.2	2249	2289	MYND finger
EP00731_Ephydatia_muelleri|EP00731_Ephydatia_muelleri_P023726	Beta_heli	xPF13229.9	158	5.8e-13	49.1	19	1832	2003	Right handed beta heli xregion
EP00731_Ephydatia_muelleri|EP00731_Ephydatia_muelleri_P023726	Beta_heli	xPF13229.9	158	5.8e-13	49.1	19	1975	2111	Right handed beta heli xregion
EP00731_Ephydatia_muelleri|EP00731_Ephydatia_muelleri_P023726	OAS1_C	PF10421.12	189	3.2e-11	43.3	0	1052	1182	2'-5'-oligoadenylate synthetase 1, domain 2, C-terminus
EP00731_Ephydatia_muelleri|EP00731_Ephydatia_muelleri_P023726	TPR_2	PF07719.20	34	9.2e-07	28.6	0.3	1512	1544	Tetratricopeptide repeat
EP00731_Ephydatia_muelleri|EP00731_Ephydatia_muelleri_P023726	TPR_11	PF13414.9	42	1.4e-06	28	0	1224	1251	TPR repeat
EP00731_Ephydatia_muelleri|EP00731_Ephydatia_muelleri_P023726	NosD	PF05048.16	210	8.2e-06	25.5	9.8	1875	2016	Periplasmic copper-binding protein (NosD)
EP00731_Ephydatia_muelleri|EP00731_Ephydatia_muelleri_P023726	NosD	PF05048.16	210	8.2e-06	25.5	9.8	2000	2110	Periplasmic copper-binding protein (NosD)
EP00731_Ephydatia_muelleri|EP00731_Ephydatia_muelleri_P023726	Sel1	PF08238.15	38	1.4e-05	25.7	4.6	756	784	Sel1 repeat
EP00731_Ephydatia_muelleri|EP00731_Ephydatia_muelleri_P023726	ARMET_C	PF10208.12	43	0.00016	21.2	0	540	572	ARMET, C-terminal
EP00731_Ephydatia_muelleri|EP00731_Ephydatia_muelleri_P023726	TPR_8	PF13181.9	34	0.0011	19.2	0	1512	1544	Tetratricopeptide repeat
EP00731_Ephydatia_muelleri|EP00731_Ephydatia_muelleri_P023726	NTP_transf_2	PF01909.26	94	0.028	14.9	0	940	1002	Nucleotidyltransferase domain
EP00731_Ephydatia_muelleri|EP00731_Ephydatia_muelleri_P023726	SMODS	PF18144.4	164	0.059	13.7	0	913	974	Second Messenger Oligonucleotide or Dinucleotide Synthetase domain
EP00731_Ephydatia_muelleri|EP00731_Ephydatia_muelleri_P023726	Pectinesterase	PF01095.22	298	0.11	11.3	1.2	1766	1824	Pectinesterase
EP00737_Agarophyton_chilense|EP00737_Agarophyton_chilense_P001669	OAS1_C	PF10421.12	189	0.0043	16.8	0	188	247	2'-5'-oligoadenylate synthetase 1, domain 2, C-terminus
EP00737_Agarophyton_chilense|EP00737_Agarophyton_chilense_P001669	OAS1_C	PF10421.12	189	0.0043	16.8	0	324	356	2'-5'-oligoadenylate synthetase 1, domain 2, C-terminus
EP00737_Agarophyton_chilense|EP00737_Agarophyton_chilense_P001669	Nrap_D5	PF17406.5	162	0.019	14.9	0	210	271	Nrap protein PAP/OAS1-like domain 5
EP00746_Dinoflagellata_sp_MGD|EP00746_Dinoflagellata_sp_MGD_P012848	OAS1_C	PF10421.12	189	1.3e-12	47.8	0.1	550	702	2'-5'-oligoadenylate synthetase 1, domain 2, C-terminus
EP00746_Dinoflagellata_sp_MGD|EP00746_Dinoflagellata_sp_MGD_P012848	DUF4743	PF15916.8	121	0.023	14.8	0.2	336	366	Domain of unknown function (DUF4743)
EP00746_Dinoflagellata_sp_MGD|EP00746_Dinoflagellata_sp_MGD_P012848	OST-HTH	PF12872.10	72	0.12	12.4	0	304	361	OST-HTH/LOTUS domain
EP00746_Dinoflagellata_sp_MGD|EP00746_Dinoflagellata_sp_MGD_P012848	SAM_Exu	PF18609.4	73	0.14	12.4	0.2	15	52	Exuperantia SAM-like domain
EP00746_Dinoflagellata_sp_MGD|EP00746_Dinoflagellata_sp_MGD_P012848	VAPB_antito	xPF02697.17	69	0.17	12.8	0	397	428	Putative antitoxin
EP00746_Dinoflagellata_sp_MGD|EP00746_Dinoflagellata_sp_MGD_P064408	OAS1_C	PF10421.12	189	0.0008	19.2	0.1	464	574	2'-5'-oligoadenylate synthetase 1, domain 2, C-terminus
EP00746_Dinoflagellata_sp_MGD|EP00746_Dinoflagellata_sp_MGD_P064408	DUF6700	PF20416.1	221	0.16	11.5	0	360	426	Domain of unknown function (DUF6700)
EP00746_Dinoflagellata_sp_MGD|EP00746_Dinoflagellata_sp_MGD_P072361	OAS1_C	PF10421.12	189	6.2e-16	58.7	1.7	431	572	2'-5'-oligoadenylate synthetase 1, domain 2, C-terminus
EP00746_Dinoflagellata_sp_MGD|EP00746_Dinoflagellata_sp_MGD_P072361	ubiquitin	PF00240.26	72	3e-10	39.8	0	58	123	Ubiquitin family
EP00746_Dinoflagellata_sp_MGD|EP00746_Dinoflagellata_sp_MGD_P072361	Rad60-SLD	PF11976.11	72	0.00035	20.5	0.8	56	121	Ubiquitin-2 like Rad60 SUMO-like
EP00746_Dinoflagellata_sp_MGD|EP00746_Dinoflagellata_sp_MGD_P072361	DUF2604	PF10790.12	85	0.097	13.2	0.4	60	123	Protein of Unknown function (DUF2604)
EP00746_Dinoflagellata_sp_MGD|EP00746_Dinoflagellata_sp_MGD_P072361	ChlI	PF13541.9	121	0.11	12.5	0	42	103	Subunit ChlI of Mg-chelatase
EP00746_Dinoflagellata_sp_MGD|EP00746_Dinoflagellata_sp_MGD_P116506	NTP_transf_2	PF01909.26	94	0.00036	20.9	0.1	4	42	Nucleotidyltransferase domain
EP00746_Dinoflagellata_sp_MGD|EP00746_Dinoflagellata_sp_MGD_P116506	Polbeta	PF18765.4	93	0.0055	17	0	11	46	Polymerase beta, Nucleotidyltransferase
EP00746_Dinoflagellata_sp_MGD|EP00746_Dinoflagellata_sp_MGD_P116506	SMODS	PF18144.4	164	0.01	16.2	0	6	51	Second Messenger Oligonucleotide or Dinucleotide Synthetase domain
EP00746_Dinoflagellata_sp_MGD|EP00746_Dinoflagellata_sp_MGD_P116506	OAS1_C	PF10421.12	189	0.036	13.8	0	116	154	2'-5'-oligoadenylate synthetase 1, domain 2, C-terminus
EP00746_Dinoflagellata_sp_MGD|EP00746_Dinoflagellata_sp_MGD_P151255	OAS1_C	PF10421.12	189	1.4e-13	51	0.9	334	482	2'-5'-oligoadenylate synthetase 1, domain 2, C-terminus
EP00746_Dinoflagellata_sp_MGD|EP00746_Dinoflagellata_sp_MGD_P151255	ubiquitin	PF00240.26	72	5.3e-11	42.3	0.1	13	78	Ubiquitin family
EP00746_Dinoflagellata_sp_MGD|EP00746_Dinoflagellata_sp_MGD_P151255	Rad60-SLD	PF11976.11	72	0.02	14.8	0.2	7	77	Ubiquitin-2 like Rad60 SUMO-like
EP00746_Dinoflagellata_sp_MGD|EP00746_Dinoflagellata_sp_MGD_P161442	OAS1_C	PF10421.12	189	5.5e-14	52.3	0.6	418	537	2'-5'-oligoadenylate synthetase 1, domain 2, C-terminus
EP00746_Dinoflagellata_sp_MGD|EP00746_Dinoflagellata_sp_MGD_P161442	ubiquitin	PF00240.26	72	1.1e-10	41.2	0	7	78	Ubiquitin family
EP00746_Dinoflagellata_sp_MGD|EP00746_Dinoflagellata_sp_MGD_P161442	Rad60-SLD	PF11976.11	72	0.13	12.2	0	6	70	Ubiquitin-2 like Rad60 SUMO-like
EP00746_Dinoflagellata_sp_MGD|EP00746_Dinoflagellata_sp_MGD_P164539	OAS1_C	PF10421.12	189	5.1e-13	49.1	0.9	419	545	2'-5'-oligoadenylate synthetase 1, domain 2, C-terminus
EP00746_Dinoflagellata_sp_MGD|EP00746_Dinoflagellata_sp_MGD_P164539	ubiquitin	PF00240.26	72	5.6e-09	35.8	0	18	78	Ubiquitin family
EP00747_Dinoflagellata_sp_TGD|EP00747_Dinoflagellata_sp_TGD_P039341	NTP_transf_2	PF01909.26	94	3.9e-06	27.2	0	2	35	Nucleotidyltransferase domain
EP00747_Dinoflagellata_sp_TGD|EP00747_Dinoflagellata_sp_TGD_P039341	Polbeta	PF18765.4	93	0.0033	17.7	0	4	49	Polymerase beta, Nucleotidyltransferase
EP00747_Dinoflagellata_sp_TGD|EP00747_Dinoflagellata_sp_TGD_P085959	OAS1_C	PF10421.12	189	8.1e-17	61.5	0.2	395	534	2'-5'-oligoadenylate synthetase 1, domain 2, C-terminus
EP00747_Dinoflagellata_sp_TGD|EP00747_Dinoflagellata_sp_TGD_P085959	ubiquitin	PF00240.26	72	7.1e-11	41.8	0.1	14	80	Ubiquitin family
EP00747_Dinoflagellata_sp_TGD|EP00747_Dinoflagellata_sp_TGD_P085959	Rad60-SLD	PF11976.11	72	0.0035	17.2	0.3	22	79	Ubiquitin-2 like Rad60 SUMO-like
EP00747_Dinoflagellata_sp_TGD|EP00747_Dinoflagellata_sp_TGD_P085959	ALF	PF03752.16	42	0.11	12.6	0.6	398	419	Short repeats of unknown function
EP00747_Dinoflagellata_sp_TGD|EP00747_Dinoflagellata_sp_TGD_P085959	NTP_transf_2	PF01909.26	94	0.16	12.4	0	297	383	Nucleotidyltransferase domain
EP00747_Dinoflagellata_sp_TGD|EP00747_Dinoflagellata_sp_TGD_P085964	OAS1_C	PF10421.12	189	8.1e-17	61.5	0.2	397	536	2'-5'-oligoadenylate synthetase 1, domain 2, C-terminus
EP00747_Dinoflagellata_sp_TGD|EP00747_Dinoflagellata_sp_TGD_P085964	ubiquitin	PF00240.26	72	7.9e-09	35.3	0.1	19	82	Ubiquitin family
EP00747_Dinoflagellata_sp_TGD|EP00747_Dinoflagellata_sp_TGD_P085964	ALF	PF03752.16	42	0.13	12.4	0.6	400	421	Short repeats of unknown function
[truncated: 1,104 more rows]

## Sheet: STING
Query Name	Target Name	Accession	Target length	E-value	score	bias	Alignment Coordinate from:	Alignment Coordinate to:	Description
EP00090_Calanus_glacialis|>EP00090_Calanus_glacialis_P009951	TMEM173	PF15009.9	293	0.023	13.9	4.3	10	158	Transmembrane protein 173
EP00090_Calanus_glacialis|>EP00090_Calanus_glacialis_P009951	prok_STING	PF20300.1	139	0.14	12.2	1.5	14	125	Prokaryotic STING domain
EP00090_Calanus_glacialis|>EP00090_Calanus_glacialis_P009951	RXT2_N	PF08595.14	153	6.5	6.9	9.4	114	177	RXT2-like, N-terminal
EP00527_Entomoneis_sp_CCMP2396|>EP00527_Entomoneis_sp_CCMP2396_P008968	prok_STING	PF20300.1	139	0.006	16.7	0	8	83	Prokaryotic STING domain
EP00527_Entomoneis_sp_CCMP2396|>EP00527_Entomoneis_sp_CCMP2396_P008968	Nbl1_Borealin_N	PF10444.12	57	0.021	14.5	1.3	109	138	Nbl1 / Borealin
EP00550_Attheya_septentrionalis|>EP00550_Attheya_septentrionalis_P000586	prok_STING	PF20300.1	139	1.9e-05	24.7	0	132	272	Prokaryotic STING domain
EP00550_Attheya_septentrionalis|>EP00550_Attheya_septentrionalis_P000586	UPF0060	PF02694.18	107	0.015	15.7	0.4	34	100	Uncharacterised BCR, YnfA/UPF0060
EP00550_Attheya_septentrionalis|>EP00550_Attheya_septentrionalis_P000586	Pox_A22	PF04848.16	145	0.17	12.1	0.5	291	371	Poxvirus A22 protein
EP00550_Attheya_septentrionalis|>EP00550_Attheya_septentrionalis_P000586	Nbl1_Borealin_N	PF10444.12	57	0.51	10.1	4.5	293	322	Nbl1 / Borealin
EP00978_Attheya_sp_CCMP212|>EP00978_Attheya_sp_CCMP212_P008752	prok_STING	PF20300.1	139	0.00047	20.2	0	190	241	Prokaryotic STING domain
EP00978_Attheya_sp_CCMP212|>EP00978_Attheya_sp_CCMP212_P008752	DUF5671	PF18920.3	131	0.11	12.5	0.2	60	119	Domain of unknown
EP00978_Attheya_sp_CCMP212|>EP00978_Attheya_sp_CCMP212_P008752	UPF0060	PF02694.18	107	0.94	9.9	3.7	92	157	Uncharacterised BCR, YnfA/UPF0060
EP00019_Armaparvus_languidus|EP00019_Armaparvus_languidus_P004871	prok_STING	PF20300.1	139	5.3e-10	39.5	0.1	171	329	Prokaryotic STING domain
EP00019_Armaparvus_languidus|EP00019_Armaparvus_languidus_P004871	UbiA	PF01040.21	251	0.63	9.4	3.1	37	110	UbiA prenyltransferase family
EP00027_Filamoeba_sp_ATCC50430|EP00027_Filamoeba_sp_ATCC50430_P012708	prok_STING	PF20300.1	139	2.5e-06	27.6	0	181	298	Prokaryotic STING domain
EP00028_Trichosphaerium_sp_Am-I-7-wt|EP00028_Trichosphaerium_sp_Am-I-7-wt_P007899	prok_STING	PF20300.1	139	4.4e-07	30	0	189	307	Prokaryotic STING domain
EP00028_Trichosphaerium_sp_Am-I-7-wt|EP00028_Trichosphaerium_sp_Am-I-7-wt_P009999	prok_STING	PF20300.1	139	4.2e-07	30.1	0	189	307	Prokaryotic STING domain
EP00028_Trichosphaerium_sp_Am-I-7-wt|EP00028_Trichosphaerium_sp_Am-I-7-wt_P014227	prok_STING	PF20300.1	139	4.2e-07	30.1	0	189	307	Prokaryotic STING domain
EP00030_Apusomonadida_sp_AF-17|EP00030_Apusomonadida_sp_AF-17_P000556	TMEM173	PF15009.9	293	4.5e-13	49.1	0	24	164	Transmembrane protein 173
EP00035_Acanthoeca_spectabilis|EP00035_Acanthoeca_spectabilis_P006413	prok_STING	PF20300.1	139	1.3e-07	31.7	0	173	290	Prokaryotic STING domain
EP00036_Acanthoecidae_sp_10tr|EP00036_Acanthoecidae_sp_10tr_P002663	TMEM173	PF15009.9	293	1.5e-12	47.3	0	73	208	Transmembrane protein 173
EP00036_Acanthoecidae_sp_10tr|EP00036_Acanthoecidae_sp_10tr_P007127	prok_STING	PF20300.1	139	7.8e-06	26	0	229	352	Prokaryotic STING domain
EP00039_Didymoeca_costata|EP00039_Didymoeca_costata_P020842	prok_STING	PF20300.1	139	4.4e-09	36.5	0	188	343	Prokaryotic STING domain
EP00040_Diaphanoeca_grandis|EP00040_Diaphanoeca_grandis_P019249	prok_STING	PF20300.1	139	9.4e-08	32.2	0	184	299	Prokaryotic STING domain
EP00041_Stephanoeca_diplocostata|EP00041_Stephanoeca_diplocostata_P016358	prok_STING	PF20300.1	139	6.4e-05	23	0	191	323	Prokaryotic STING domain
EP00046_Monosiga_brevicollis|EP00046_Monosiga_brevicollis_P002188	TMEM173	PF15009.9	293	8.6e-66	222.1	0	43	324	Transmembrane protein 173
EP00052_Salpingoeca_macrocollata|EP00052_Salpingoeca_macrocollata_P004296	TMEM173	PF15009.9	293	5.8e-16	58.6	0	88	340	Transmembrane protein 173
EP00058_Branchiostoma_floridae|EP00058_Branchiostoma_floridae_P016027	TMEM173	PF15009.9	293	2.5e-38	132	0	5	144	Transmembrane protein 173
EP00058_Branchiostoma_floridae|EP00058_Branchiostoma_floridae_P016041	TMEM173	PF15009.9	293	1.1e-41	143	0	8	179	Transmembrane protein 173
EP00062_Callorhinchus_milii|EP00062_Callorhinchus_milii_P020325	TMEM173	PF15009.9	293	1.1e-86	290.8	2.9	44	340	Transmembrane protein 173
EP00062_Callorhinchus_milii|EP00062_Callorhinchus_milii_P020325	prok_STING	PF20300.1	139	0.0032	17.5	0.2	157	298	Prokaryotic STING domain
EP00062_Callorhinchus_milii|EP00062_Callorhinchus_milii_P020326	TMEM173	PF15009.9	293	1.1e-86	290.8	2.9	44	340	Transmembrane protein 173
EP00062_Callorhinchus_milii|EP00062_Callorhinchus_milii_P020326	prok_STING	PF20300.1	139	0.0032	17.5	0.2	157	298	Prokaryotic STING domain
EP00063_Salmo_salar|EP00063_Salmo_salar_P093650	TMEM173	PF15009.9	293	5.8e-100	334.3	0	46	337	Transmembrane protein 173
EP00064_Thunnus_orientalis|EP00064_Thunnus_orientalis_P010884	TMEM173	PF15009.9	293	5.4e-93	311.4	0	39	307	Transmembrane protein 173
EP00067_Danio_rerio|EP00067_Danio_rerio_P009590	TMEM173	PF15009.9	293	1.7e-96	322.9	0.1	45	328	Transmembrane protein 173
EP00067_Danio_rerio|EP00067_Danio_rerio_P018822	TMEM173	PF15009.9	293	2.6e-97	325.6	0.2	45	328	Transmembrane protein 173
EP00068_Latimeria_chalumnae|EP00068_Latimeria_chalumnae_P002315	TMEM173	PF15009.9	293	2.1e-107	358.7	0.4	65	364	Transmembrane protein 173
EP00068_Latimeria_chalumnae|EP00068_Latimeria_chalumnae_P002316	TMEM173	PF15009.9	293	6.9e-105	350.5	0.4	65	363	Transmembrane protein 173
EP00068_Latimeria_chalumnae|EP00068_Latimeria_chalumnae_P002317	TMEM173	PF15009.9	293	2.1e-107	358.7	0.4	51	350	Transmembrane protein 173
EP00068_Latimeria_chalumnae|EP00068_Latimeria_chalumnae_P002318	TMEM173	PF15009.9	293	2.1e-107	358.7	0.4	51	350	Transmembrane protein 173
EP00068_Latimeria_chalumnae|EP00068_Latimeria_chalumnae_P019839	TMEM173	PF15009.9	293	2.1e-107	358.7	0.4	51	350	Transmembrane protein 173
EP00068_Latimeria_chalumnae|EP00068_Latimeria_chalumnae_P019840	TMEM173	PF15009.9	293	1.1e-104	349.8	0.3	2	288	Transmembrane protein 173
EP00069_Balaena_mysticetus|EP00069_Balaena_mysticetus_P012667	TMEM173	PF15009.9	293	1.4e-91	306.8	2	161	253	Transmembrane protein 173
EP00069_Balaena_mysticetus|EP00069_Balaena_mysticetus_P012667	TMEM173	PF15009.9	293	1.4e-91	306.8	2	335	566	Transmembrane protein 173
EP00070_Physeter_catodon|EP00070_Physeter_catodon_P034156	TMEM173	PF15009.9	293	1.6e-88	296.8	0	82	282	Transmembrane protein 173
EP00070_Physeter_catodon|EP00070_Physeter_catodon_P034158	TMEM173	PF15009.9	293	5.6e-118	393.4	0	45	336	Transmembrane protein 173
EP00071_Canis_lupus|EP00071_Canis_lupus_P004358	TMEM173	PF15009.9	293	6.2e-115	383.4	0	45	334	Transmembrane protein 173
EP00071_Canis_lupus|EP00071_Canis_lupus_P004359	TMEM173	PF15009.9	293	6.2e-115	383.4	0	45	334	Transmembrane protein 173
EP00071_Canis_lupus|EP00071_Canis_lupus_P004360	TMEM173	PF15009.9	293	6.2e-115	383.4	0	45	334	Transmembrane protein 173
EP00071_Canis_lupus|EP00071_Canis_lupus_P004361	TMEM173	PF15009.9	293	6.2e-115	383.4	0	45	334	Transmembrane protein 173
EP00071_Canis_lupus|EP00071_Canis_lupus_P004362	TMEM173	PF15009.9	293	6.2e-115	383.4	0	45	334	Transmembrane protein 173
EP00071_Canis_lupus|EP00071_Canis_lupus_P030391	TMEM173	PF15009.9	293	6.2e-115	383.4	0	45	334	Transmembrane protein 173
EP00071_Canis_lupus|EP00071_Canis_lupus_P030400	TMEM173	PF15009.9	293	6.2e-115	383.4	0	45	334	Transmembrane protein 173
EP00071_Canis_lupus|EP00071_Canis_lupus_P030404	TMEM173	PF15009.9	293	6.2e-115	383.4	0	45	334	Transmembrane protein 173
EP00071_Canis_lupus|EP00071_Canis_lupus_P030410	TMEM173	PF15009.9	293	6.2e-115	383.4	0	45	334	Transmembrane protein 173
EP00071_Canis_lupus|EP00071_Canis_lupus_P030416	TMEM173	PF15009.9	293	6.2e-115	383.4	0	45	334	Transmembrane protein 173
EP00072_Mus_musculus|EP00072_Mus_musculus_P009877	TMEM173	PF15009.9	293	9.2e-118	392.7	0.3	94	385	Transmembrane protein 173
EP00072_Mus_musculus|EP00072_Mus_musculus_P009878	TMEM173	PF15009.9	293	1.1e-98	330.1	0.7	45	75	Transmembrane protein 173
EP00072_Mus_musculus|EP00072_Mus_musculus_P009878	TMEM173	PF15009.9	293	1.1e-98	330.1	0.7	74	295	Transmembrane protein 173
EP00072_Mus_musculus|EP00072_Mus_musculus_P021511	TMEM173	PF15009.9	293	9.2e-118	392.7	0.3	45	336	Transmembrane protein 173
EP00072_Mus_musculus|EP00072_Mus_musculus_P071720	TMEM173	PF15009.9	293	8.3e-114	379.7	0.3	45	345	Transmembrane protein 173
EP00073_Rattus_norvegicus|EP00073_Rattus_norvegicus_P008701	TMEM173	PF15009.9	293	3.6e-117	390.8	0.1	45	337	Transmembrane protein 173
EP00073_Rattus_norvegicus|EP00073_Rattus_norvegicus_P031836	TMEM173	PF15009.9	293	3.5e-117	390.8	0.1	141	433	Transmembrane protein 173
EP00074_Homo_sapiens|EP00074_Homo_sapiens_P019080	TMEM173	PF15009.9	293	5.4e-74	249	0.1	45	255	Transmembrane protein 173
EP00074_Homo_sapiens|EP00074_Homo_sapiens_P048921	TMEM173	PF15009.9	293	5.6e-115	383.6	0	45	337	Transmembrane protein 173
EP00074_Homo_sapiens|EP00074_Homo_sapiens_P055775	TMEM173	PF15009.9	293	5.4e-74	249	0.1	45	255	Transmembrane protein 173
EP00074_Homo_sapiens|EP00074_Homo_sapiens_P076963	TMEM173	PF15009.9	293	6.6e-74	248.8	0	45	253	Transmembrane protein 173
EP00074_Homo_sapiens|EP00074_Homo_sapiens_P076964	TMEM173	PF15009.9	293	1.8e-90	303.1	0	2	218	Transmembrane protein 173
EP00075_Anas_platyrhynchos|EP00075_Anas_platyrhynchos_P034668	TMEM173	PF15009.9	293	2.2e-107	358.7	0.3	52	340	Transmembrane protein 173
EP00075_Anas_platyrhynchos|EP00075_Anas_platyrhynchos_P034668	prok_STING	PF20300.1	139	0.0073	16.4	0	159	299	Prokaryotic STING domain
EP00075_Anas_platyrhynchos|EP00075_Anas_platyrhynchos_P034669	TMEM173	PF15009.9	293	4.5e-88	295.3	0.8	52	256	Transmembrane protein 173
EP00075_Anas_platyrhynchos|EP00075_Anas_platyrhynchos_P034669	TMEM173	PF15009.9	293	4.5e-88	295.3	0.8	256	320	Transmembrane protein 173
EP00076_Gallus_gallus|EP00076_Gallus_gallus_P004592	TMEM173	PF15009.9	293	3.7e-105	351.4	0	52	342	Transmembrane protein 173
EP00076_Gallus_gallus|EP00076_Gallus_gallus_P006526	TMEM173	PF15009.9	293	1.9e-105	352.3	0	51	342	Transmembrane protein 173
EP00076_Gallus_gallus|EP00076_Gallus_gallus_P026192	TMEM173	PF15009.9	293	1.9e-105	352.3	0	51	342	Transmembrane protein 173
EP00076_Gallus_gallus|EP00076_Gallus_gallus_P026193	TMEM173	PF15009.9	293	1.9e-105	352.3	0	51	342	Transmembrane protein 173
EP00076_Gallus_gallus|EP00076_Gallus_gallus_P026194	TMEM173	PF15009.9	293	1.9e-105	352.3	0	51	342	Transmembrane protein 173
EP00076_Gallus_gallus|EP00076_Gallus_gallus_P026195	TMEM173	PF15009.9	293	1.9e-105	352.3	0	51	342	Transmembrane protein 173
EP00076_Gallus_gallus|EP00076_Gallus_gallus_P026196	TMEM173	PF15009.9	293	1.9e-105	352.3	0	51	342	Transmembrane protein 173
EP00076_Gallus_gallus|EP00076_Gallus_gallus_P026197	TMEM173	PF15009.9	293	1.9e-105	352.3	0	51	342	Transmembrane protein 173
EP00076_Gallus_gallus|EP00076_Gallus_gallus_P045106	TMEM173	PF15009.9	293	1.9e-105	352.3	0	51	342	Transmembrane protein 173
EP00076_Gallus_gallus|EP00076_Gallus_gallus_P045107	TMEM173	PF15009.9	293	1.9e-105	352.3	0	51	342	Transmembrane protein 173
EP00077_Pelodiscus_sinensis|EP00077_Pelodiscus_sinensis_P035870	TMEM173	PF15009.9	293	8e-119	396.2	3.1	3	224	Transmembrane protein 173
EP00077_Pelodiscus_sinensis|EP00077_Pelodiscus_sinensis_P035870	TMEM173	PF15009.9	293	8e-119	396.2	3.1	354	437	Transmembrane protein 173
EP00078_Anolis_carolinensis|EP00078_Anolis_carolinensis_P002948	TMEM173	PF15009.9	293	5.2e-114	380.4	4.2	47	343	Transmembrane protein 173
EP00078_Anolis_carolinensis|EP00078_Anolis_carolinensis_P002948	prok_STING	PF20300.1	139	0.00089	19.3	0	158	298	Prokaryotic STING domain
EP00078_Anolis_carolinensis|EP00078_Anolis_carolinensis_P002948	Peptidase_A22B	PF04258.16	284	3	7.4	5.7	23	116	Signal peptide peptidase
EP00079_Xenopus_tropicalis|EP00079_Xenopus_tropicalis_P005444	TMEM173	PF15009.9	293	2.4e-104	348.7	0.4	55	348	Transmembrane protein 173
EP00079_Xenopus_tropicalis|EP00079_Xenopus_tropicalis_P005444	prok_STING	PF20300.1	139	0.04	14	0	164	284	Prokaryotic STING domain
EP00082_Ixodes_scapularis|EP00082_Ixodes_scapularis_P008579	TMEM173	PF15009.9	293	1.1e-36	126.6	0	49	207	Transmembrane protein 173
EP00085_Daphnia_pulex|EP00085_Daphnia_pulex_P006361	TMEM173	PF15009.9	293	1.6e-48	165.5	0.2	90	380	Transmembrane protein 173
EP00085_Daphnia_pulex|EP00085_Daphnia_pulex_P006361	prok_STING	PF20300.1	139	4.5e-05	23.5	0	203	323	Prokaryotic STING domain
EP00090_Calanus_glacialis|EP00090_Calanus_glacialis_P003874	TMEM173	PF15009.9	293	4.7e-13	49	4.4	72	243	Transmembrane protein 173
EP00090_Calanus_glacialis|EP00090_Calanus_glacialis_P003874	TMEM173	PF15009.9	293	4.7e-13	49	4.4	350	423	Transmembrane protein 173
EP00090_Calanus_glacialis|EP00090_Calanus_glacialis_P006576	TMEM173	PF15009.9	293	3.8e-05	23.1	0.3	49	212	Transmembrane protein 173
EP00090_Calanus_glacialis|EP00090_Calanus_glacialis_P006576	DUF4534	PF15049.9	163	0.046	13.6	3.1	21	86	Protein of unknown
EP00090_Calanus_glacialis|EP00090_Calanus_glacialis_P015301	TMEM173	PF15009.9	293	7.2e-09	35.3	0.8	184	354	Transmembrane protein 173
EP00090_Calanus_glacialis|EP00090_Calanus_glacialis_P028575	TMEM173	PF15009.9	293	1.6e-12	47.3	0	22	207	Transmembrane protein 173
EP00090_Calanus_glacialis|EP00090_Calanus_glacialis_P029768	TMEM173	PF15009.9	293	0.018	14.3	0.1	65	150	Transmembrane protein 173
EP00091_Calanus_sinicus|EP00091_Calanus_sinicus_P022699	TMEM173	PF15009.9	293	0.0032	16.7	0.2	6	189	Transmembrane protein 173
EP00098_Tribolium_castaneum|EP00098_Tribolium_castaneum_P014386	TMEM173	PF15009.9	293	7.9e-57	192.7	0.5	6	233	Transmembrane protein 173
EP00098_Tribolium_castaneum|EP00098_Tribolium_castaneum_P021582	TMEM173	PF15009.9	293	6.8e-63	212.6	1.2	65	373	Transmembrane protein 173
EP00099_Drosophila_melanogaster|EP00099_Drosophila_melanogaster_P011939	TMEM173	PF15009.9	293	8.9e-95	317.3	0.1	33	334	Transmembrane protein 173
EP00099_Drosophila_melanogaster|EP00099_Drosophila_melanogaster_P019263	TMEM173	PF15009.9	293	8.9e-95	317.3	0.1	33	334	Transmembrane protein 173
EP00101_Apis_mellifera|EP00101_Apis_mellifera_P008256	TMEM173	PF15009.9	293	2.7e-64	217.2	3.8	42	263	Transmembrane protein 173
EP00103_Capitella_teleta|EP00103_Capitella_teleta_P000411	TMEM173	PF15009.9	293	9.5e-59	199	0	280	447	Transmembrane protein 173
EP00103_Capitella_teleta|EP00103_Capitella_teleta_P000411	TMEM173	PF15009.9	293	9.5e-59	199	0	673	834	Transmembrane protein 173
EP00103_Capitella_teleta|EP00103_Capitella_teleta_P000411	TIR_2	PF13676.9	121	2.6e-30	105.6	0	151	260	TIR domain
EP00103_Capitella_teleta|EP00103_Capitella_teleta_P000411	TIR_2	PF13676.9	121	2.6e-30	105.6	0	536	649	TIR domain
EP00103_Capitella_teleta|EP00103_Capitella_teleta_P000411	TIR	PF01582.23	176	2.2e-20	73.3	0.4	142	241	TIR domain
EP00103_Capitella_teleta|EP00103_Capitella_teleta_P000411	TIR	PF01582.23	176	2.2e-20	73.3	0.4	536	632	TIR domain
EP00103_Capitella_teleta|EP00103_Capitella_teleta_P002581	TMEM173	PF15009.9	293	7e-24	84.6	0	13	195	Transmembrane protein 173
EP00103_Capitella_teleta|EP00103_Capitella_teleta_P002581	TMEM173	PF15009.9	293	7e-24	84.6	0	236	431	Transmembrane protein 173
EP00103_Capitella_teleta|EP00103_Capitella_teleta_P002714	TMEM173	PF15009.9	293	2.1e-32	112.5	0	184	345	Transmembrane protein 173
EP00103_Capitella_teleta|EP00103_Capitella_teleta_P002714	TIR_2	PF13676.9	121	7.1e-18	65.5	0	47	160	TIR domain
EP00103_Capitella_teleta|EP00103_Capitella_teleta_P002714	TIR	PF01582.23	176	7.3e-13	48.8	0.1	44	143	TIR domain
EP00103_Capitella_teleta|EP00103_Capitella_teleta_P002715	TMEM173	PF15009.9	293	8.4e-25	87.6	0	332	492	Transmembrane protein 173
EP00103_Capitella_teleta|EP00103_Capitella_teleta_P002715	TIR_2	PF13676.9	121	7.6e-09	36.4	0	208	308	TIR domain
EP00103_Capitella_teleta|EP00103_Capitella_teleta_P002715	TIR	PF01582.23	176	1.4e-06	28.3	0.2	202	291	TIR domain
EP00103_Capitella_teleta|EP00103_Capitella_teleta_P008235	TMEM173	PF15009.9	293	2.5e-23	82.8	0	13	195	Transmembrane protein 173
EP00103_Capitella_teleta|EP00103_Capitella_teleta_P008235	TMEM173	PF15009.9	293	2.5e-23	82.8	0	236	431	Transmembrane protein 173
EP00103_Capitella_teleta|EP00103_Capitella_teleta_P011197	TMEM173	PF15009.9	293	1.9e-33	116	0	20	196	Transmembrane protein 173
EP00103_Capitella_teleta|EP00103_Capitella_teleta_P011197	TMEM173	PF15009.9	293	1.9e-33	116	0	193	356	Transmembrane protein 173
EP00104_Lingula_anatina|EP00104_Lingula_anatina_P019808	TMEM173	PF15009.9	293	4.7e-82	275.5	0.1	153	337	Transmembrane protein 173
EP00104_Lingula_anatina|EP00104_Lingula_anatina_P019808	TMEM173	PF15009.9	293	4.7e-82	275.5	0.1	514	693	Transmembrane protein 173
EP00104_Lingula_anatina|EP00104_Lingula_anatina_P019808	TIR_2	PF13676.9	121	4.7e-28	98.4	0.1	12	128	TIR domain
EP00104_Lingula_anatina|EP00104_Lingula_anatina_P019808	TIR_2	PF13676.9	121	4.7e-28	98.4	0.1	371	496	TIR domain
EP00104_Lingula_anatina|EP00104_Lingula_anatina_P019808	TIR	PF01582.23	176	2.5e-13	50.3	0.2	10	116	TIR domain
EP00104_Lingula_anatina|EP00104_Lingula_anatina_P021827	TMEM173	PF15009.9	293	3.3e-84	282.6	0.1	153	337	Transmembrane protein 173
EP00104_Lingula_anatina|EP00104_Lingula_anatina_P021827	TMEM173	PF15009.9	293	3.3e-84	282.6	0.1	514	692	Transmembrane protein 173
EP00104_Lingula_anatina|EP00104_Lingula_anatina_P021827	TIR_2	PF13676.9	121	4.4e-28	98.5	0.2	12	129	TIR domain
EP00104_Lingula_anatina|EP00104_Lingula_anatina_P021827	TIR_2	PF13676.9	121	4.4e-28	98.5	0.2	371	497	TIR domain
EP00104_Lingula_anatina|EP00104_Lingula_anatina_P021827	TIR	PF01582.23	176	3.2e-12	46.8	0.3	10	116	TIR domain
EP00104_Lingula_anatina|EP00104_Lingula_anatina_P037350	TMEM173	PF15009.9	293	3.5e-47	161.1	0	12	191	Transmembrane protein 173
EP00105_Crassostrea_gigas|EP00105_Crassostrea_gigas_P006305	TMEM173	PF15009.9	293	7e-47	160.1	1.7	166	346	Transmembrane protein 173
EP00105_Crassostrea_gigas|EP00105_Crassostrea_gigas_P006305	TMEM173	PF15009.9	293	7e-47	160.1	1.7	507	695	Transmembrane protein 173
EP00105_Crassostrea_gigas|EP00105_Crassostrea_gigas_P006305	TIR_2	PF13676.9	121	3.6e-12	47.1	0.1	30	104	TIR domain
EP00105_Crassostrea_gigas|EP00105_Crassostrea_gigas_P006305	TIR_2	PF13676.9	121	3.6e-12	47.1	0.1	370	481	TIR domain
EP00105_Crassostrea_gigas|EP00105_Crassostrea_gigas_P006305	TIR	PF01582.23	176	0.048	13.6	0	61	106	TIR domain
EP00105_Crassostrea_gigas|EP00105_Crassostrea_gigas_P006306	TMEM173	PF15009.9	293	7e-47	160.1	1.7	166	346	Transmembrane protein 173
EP00105_Crassostrea_gigas|EP00105_Crassostrea_gigas_P006306	TMEM173	PF15009.9	293	7e-47	160.1	1.7	507	695	Transmembrane protein 173
EP00105_Crassostrea_gigas|EP00105_Crassostrea_gigas_P006306	TIR_2	PF13676.9	121	3.6e-12	47.1	0.1	30	104	TIR domain
EP00105_Crassostrea_gigas|EP00105_Crassostrea_gigas_P006306	TIR_2	PF13676.9	121	3.6e-12	47.1	0.1	370	481	TIR domain
EP00105_Crassostrea_gigas|EP00105_Crassostrea_gigas_P006306	TIR	PF01582.23	176	0.048	13.6	0	61	106	TIR domain
EP00105_Crassostrea_gigas|EP00105_Crassostrea_gigas_P014240	TMEM173	PF15009.9	293	6.1e-46	157	0	174	351	Transmembrane protein 173
EP00105_Crassostrea_gigas|EP00105_Crassostrea_gigas_P014240	TIR_2	PF13676.9	121	1e-14	55.3	0	34	151	TIR domain
EP00105_Crassostrea_gigas|EP00105_Crassostrea_gigas_P014240	TIR	PF01582.23	176	4e-11	43.2	0	36	126	TIR domain
EP00105_Crassostrea_gigas|EP00105_Crassostrea_gigas_P014241	TMEM173	PF15009.9	293	6.1e-46	157	0	172	349	Transmembrane protein 173
EP00105_Crassostrea_gigas|EP00105_Crassostrea_gigas_P014241	TIR_2	PF13676.9	121	1e-14	55.3	0	32	149	TIR domain
EP00105_Crassostrea_gigas|EP00105_Crassostrea_gigas_P014241	TIR	PF01582.23	176	4e-11	43.2	0	34	124	TIR domain
EP00105_Crassostrea_gigas|EP00105_Crassostrea_gigas_P014242	TMEM173	PF15009.9	293	6.1e-46	157	0	172	349	Transmembrane protein 173
EP00105_Crassostrea_gigas|EP00105_Crassostrea_gigas_P014242	TIR_2	PF13676.9	121	1e-14	55.3	0	32	149	TIR domain
EP00105_Crassostrea_gigas|EP00105_Crassostrea_gigas_P014242	TIR	PF01582.23	176	4e-11	43.2	0	34	124	TIR domain
EP00105_Crassostrea_gigas|EP00105_Crassostrea_gigas_P014243	TMEM173	PF15009.9	293	6.1e-46	157	0	172	349	Transmembrane protein 173
EP00105_Crassostrea_gigas|EP00105_Crassostrea_gigas_P014243	TIR_2	PF13676.9	121	1e-14	55.3	0	32	149	TIR domain
EP00105_Crassostrea_gigas|EP00105_Crassostrea_gigas_P014243	TIR	PF01582.23	176	4e-11	43.2	0	34	124	TIR domain
EP00105_Crassostrea_gigas|EP00105_Crassostrea_gigas_P014244	TMEM173	PF15009.9	293	6.1e-46	157	0	155	332	Transmembrane protein 173
EP00105_Crassostrea_gigas|EP00105_Crassostrea_gigas_P014244	TIR_2	PF13676.9	121	1e-14	55.3	0	15	132	TIR domain
EP00105_Crassostrea_gigas|EP00105_Crassostrea_gigas_P014244	TIR	PF01582.23	176	4e-11	43.2	0	17	107	TIR domain
EP00105_Crassostrea_gigas|EP00105_Crassostrea_gigas_P014245	TMEM173	PF15009.9	293	6.1e-46	157	0	155	332	Transmembrane protein 173
EP00105_Crassostrea_gigas|EP00105_Crassostrea_gigas_P014245	TIR_2	PF13676.9	121	1e-14	55.3	0	15	132	TIR domain
EP00105_Crassostrea_gigas|EP00105_Crassostrea_gigas_P014245	TIR	PF01582.23	176	4e-11	43.2	0	17	107	TIR domain
EP00105_Crassostrea_gigas|EP00105_Crassostrea_gigas_P014246	TMEM173	PF15009.9	293	6.1e-46	157	0	155	332	Transmembrane protein 173
EP00105_Crassostrea_gigas|EP00105_Crassostrea_gigas_P014246	TIR_2	PF13676.9	121	1e-14	55.3	0	15	132	TIR domain
EP00105_Crassostrea_gigas|EP00105_Crassostrea_gigas_P014246	TIR	PF01582.23	176	4e-11	43.2	0	17	107	TIR domain
EP00105_Crassostrea_gigas|EP00105_Crassostrea_gigas_P014247	TMEM173	PF15009.9	293	6.1e-46	157	0	155	332	Transmembrane protein 173
EP00105_Crassostrea_gigas|EP00105_Crassostrea_gigas_P014247	TIR_2	PF13676.9	121	1e-14	55.3	0	15	132	TIR domain
EP00105_Crassostrea_gigas|EP00105_Crassostrea_gigas_P014247	TIR	PF01582.23	176	4e-11	43.2	0	17	107	TIR domain
EP00105_Crassostrea_gigas|EP00105_Crassostrea_gigas_P028831	TMEM173	PF15009.9	293	6.5e-69	232.4	0	65	356	Transmembrane protein 173
EP00105_Crassostrea_gigas|EP00105_Crassostrea_gigas_P039688	TMEM173	PF15009.9	293	6.1e-46	157	0	155	332	Transmembrane protein 173
EP00105_Crassostrea_gigas|EP00105_Crassostrea_gigas_P039688	TIR_2	PF13676.9	121	1e-14	55.3	0	15	132	TIR domain
EP00105_Crassostrea_gigas|EP00105_Crassostrea_gigas_P039688	TIR	PF01582.23	176	4e-11	43.2	0	17	107	TIR domain
EP00110_Nematostella_vectensis|EP00110_Nematostella_vectensis_P009984	TMEM173	PF15009.9	293	4.1e-96	321.6	0	58	371	Transmembrane protein 173
EP00111_Clytia_hemisphaerica|EP00111_Clytia_hemisphaerica_P017433	TMEM173	PF15009.9	293	1.3e-63	215	0.3	102	395	Transmembrane protein 173
EP00111_Clytia_hemisphaerica|EP00111_Clytia_hemisphaerica_P017435	TMEM173	PF15009.9	293	7.2e-58	196.1	0	57	342	Transmembrane protein 173
EP00111_Clytia_hemisphaerica|EP00111_Clytia_hemisphaerica_P017436	TMEM173	PF15009.9	293	7.7e-58	196	0	57	342	Transmembrane protein 173
EP00112_Aurelia_sp_Birch-Aquarium-sp1|EP00112_Aurelia_sp_Birch-Aquarium-sp1_P001194	TMEM173	PF15009.9	293	1.5e-50	172.1	1.6	40	276	Transmembrane protein 173
EP00112_Aurelia_sp_Birch-Aquarium-sp1|EP00112_Aurelia_sp_Birch-Aquarium-sp1_P001194	prok_STING	PF20300.1	139	0.044	13.9	0	103	239	Prokaryotic STING domain
EP00112_Aurelia_sp_Birch-Aquarium-sp1|EP00112_Aurelia_sp_Birch-Aquarium-sp1_P002527	TMEM173	PF15009.9	293	1.8e-30	106.2	0	136	317	Transmembrane protein 173
EP00112_Aurelia_sp_Birch-Aquarium-sp1|EP00112_Aurelia_sp_Birch-Aquarium-sp1_P011698	TMEM173	PF15009.9	293	1.5e-30	106.5	0	136	317	Transmembrane protein 173
EP00112_Aurelia_sp_Birch-Aquarium-sp1|EP00112_Aurelia_sp_Birch-Aquarium-sp1_P015382	TMEM173	PF15009.9	293	3.5e-50	170.9	1.2	40	276	Transmembrane protein 173
EP00112_Aurelia_sp_Birch-Aquarium-sp1|EP00112_Aurelia_sp_Birch-Aquarium-sp1_P015382	prok_STING	PF20300.1	139	0.057	13.5	0	103	239	Prokaryotic STING domain
EP00112_Aurelia_sp_Birch-Aquarium-sp1|EP00112_Aurelia_sp_Birch-Aquarium-sp1_P021506	TMEM173	PF15009.9	293	1.7e-64	217.9	0.2	4	232	Transmembrane protein 173
EP00112_Aurelia_sp_Birch-Aquarium-sp1|EP00112_Aurelia_sp_Birch-Aquarium-sp1_P021506	prok_STING	PF20300.1	139	0.14	12.2	0	57	140	Prokaryotic STING domain
EP00112_Aurelia_sp_Birch-Aquarium-sp1|EP00112_Aurelia_sp_Birch-Aquarium-sp1_P022325	TMEM173	PF15009.9	293	3.5e-76	256.2	2	59	349	Transmembrane protein 173
EP00112_Aurelia_sp_Birch-Aquarium-sp1|EP00112_Aurelia_sp_Birch-Aquarium-sp1_P022325	prok_STING	PF20300.1	139	0.13	12.3	0	174	257	Prokaryotic STING domain
EP00312_Isochrysidales_sp_CCMP1244|EP00312_Isochrysidales_sp_CCMP1244_P030664	prok_STING	PF20300.1	139	1.7e-09	37.9	0	201	364	Prokaryotic STING domain
EP00314_Emiliania_huxleyi|EP00314_Emiliania_huxleyi_P008131	prok_STING	PF20300.1	139	4.2e-05	23.6	0	205	275	Prokaryotic STING domain
EP00314_Emiliania_huxleyi|EP00314_Emiliania_huxleyi_P035710	prok_STING	PF20300.1	139	1.4e-11	44.7	0	205	355	Prokaryotic STING domain
EP00314_Emiliania_huxleyi|EP00314_Emiliania_huxleyi_P038452	prok_STING	PF20300.1	139	2.3e-10	40.7	0	210	352	Prokaryotic STING domain
EP00314_Emiliania_huxleyi|EP00314_Emiliania_huxleyi_P038452	GGDEF	PF00990.24	161	1.2e-07	31.7	0	486	576	Diguanylate cyclase, GGDEF
EP00326_Haptolina_ericina|EP00326_Haptolina_ericina_P012759	prok_STING	PF20300.1	139	0.0001	22.4	0	31	111	Prokaryotic STING domain
EP00478_Filoreta_tenera|EP00478_Filoreta_tenera_P007274	prok_STING	PF20300.1	139	7.1e-06	26.1	0	125	238	Prokaryotic STING domain
EP00485_Elphidium_margaritaceum|EP00485_Elphidium_margaritaceum_P002048	prok_STING	PF20300.1	139	0.00036	20.6	0	256	338	Prokaryotic STING domain
EP00485_Elphidium_margaritaceum|EP00485_Elphidium_margaritaceum_P002048	EIIBC-GUT_N	PF03612.17	184	5.3	6.9	6.3	9	73	Sorbitol phosphotransferase enzyme
EP00516_Mucochytrium_quahogii|EP00516_Mucochytrium_quahogii_P002890	TMEM173	PF15009.9	293	1.2e-24	87.1	1.1	15	79	Transmembrane protein 173
EP00516_Mucochytrium_quahogii|EP00516_Mucochytrium_quahogii_P002890	TMEM173	PF15009.9	293	1.2e-24	87.1	1.1	238	421	Transmembrane protein 173
EP00516_Mucochytrium_quahogii|EP00516_Mucochytrium_quahogii_P003742	TMEM173	PF15009.9	293	1.6e-65	221.2	0.1	51	335	Transmembrane protein 173
EP00518_Triparma_eleuthera|EP00518_Triparma_eleuthera_P003498	prok_STING	PF20300.1	139	0.00061	19.9	0	180	301	Prokaryotic STING domain
EP00526_Cylindrotheca_closterium|EP00526_Cylindrotheca_closterium_P010935	prok_STING	PF20300.1	139	1.2e-07	31.8	0	257	406	Prokaryotic STING domain
EP00546_Thalassionema_frauenfeldii|EP00546_Thalassionema_frauenfeldii_P017865	prok_STING	PF20300.1	139	1.4e-05	25.1	0	183	355	Prokaryotic STING domain
EP00546_Thalassionema_frauenfeldii|EP00546_Thalassionema_frauenfeldii_P017865	PsbX	PF06596.14	38	0.83	9.8	3.6	47	62	Photosystem II reaction
EP00548_Thalassiothrix_antarctica|EP00548_Thalassiothrix_antarctica_P003694	prok_STING	PF20300.1	139	0.0017	18.4	0	2	164	Prokaryotic STING domain
EP00557_Chaetoceros_sp_GSL56|EP00557_Chaetoceros_sp_GSL56_P013410	prok_STING	PF20300.1	139	2.7e-07	30.7	0	200	286	Prokaryotic STING domain
EP00557_Chaetoceros_sp_GSL56|EP00557_Chaetoceros_sp_GSL56_P013410	prok_STING	PF20300.1	139	2.7e-07	30.7	0	328	383	Prokaryotic STING domain
EP00557_Chaetoceros_sp_GSL56|EP00557_Chaetoceros_sp_GSL56_P014152	prok_STING	PF20300.1	139	2.7e-07	30.7	0	205	291	Prokaryotic STING domain
EP00557_Chaetoceros_sp_GSL56|EP00557_Chaetoceros_sp_GSL56_P014152	prok_STING	PF20300.1	139	2.7e-07	30.7	0	333	388	Prokaryotic STING domain
EP00632_Arachnochrysis_sp_CCMP2950|EP00632_Arachnochrysis_sp_CCMP2950_P011488	prok_STING	PF20300.1	139	1.3e-06	28.5	0	47	169	Prokaryotic STING domain
EP00794_Sanderia_malayensis|EP00794_Sanderia_malayensis_P007946	TMEM173	PF15009.9	293	2e-47	161.8	0.6	17	219	Transmembrane protein 173
EP00794_Sanderia_malayensis|EP00794_Sanderia_malayensis_P007946	prok_STING	PF20300.1	139	0.16	12.1	0.1	51	129	Prokaryotic STING domain
EP00794_Sanderia_malayensis|EP00794_Sanderia_malayensis_P011345	TMEM173	PF15009.9	293	8e-73	245.2	0.2	62	350	Transmembrane protein 173
EP00795_Rhopilema_esculentum|EP00795_Rhopilema_esculentum_P007680	TMEM173	PF15009.9	293	7.2e-41	140.3	0	56	274	Transmembrane protein 173
EP00795_Rhopilema_esculentum|EP00795_Rhopilema_esculentum_P016940	TMEM173	PF15009.9	293	2.9e-76	256.5	4.5	44	336	Transmembrane protein 173
EP00914_Ancora_sagittata|EP00914_Ancora_sagittata_P003355	TMEM173	PF15009.9	293	2.3e-29	102.6	0.1	12	137	Transmembrane protein 173
EP00914_Ancora_sagittata|EP00914_Ancora_sagittata_P003355	TMEM173	PF15009.9	293	2.3e-29	102.6	0.1	149	303	Transmembrane protein 173
EP00914_Ancora_sagittata|EP00914_Ancora_sagittata_P003355	prok_STING	PF20300.1	139	0.064	13.3	0	167	246	Prokaryotic STING domain
EP00914_Ancora_sagittata|EP00914_Ancora_sagittata_P023606	TMEM173	PF15009.9	293	3.7e-31	108.5	0	100	311	Transmembrane protein 173
EP00914_Ancora_sagittata|EP00914_Ancora_sagittata_P023606	TIR_2	PF13676.9	121	2e-16	60.9	0	18	134	TIR domain
EP00914_Ancora_sagittata|EP00914_Ancora_sagittata_P023606	TIR	PF01582.23	176	2e-08	34.3	0.1	15	117	TIR domain
EP00934_Nitzschia_sp_Nitz4|EP00934_Nitzschia_sp_Nitz4_P007051	prok_STING	PF20300.1	139	1.4e-08	34.9	0	119	279	Prokaryotic STING domain
EP00968_Pinguiococcus_pyrenoidosus|EP00968_Pinguiococcus_pyrenoidosus_P026429	prok_STING	PF20300.1	139	1.2e-05	25.4	0	213	352	Prokaryotic STING domain
EP01102_Stenamoeba_stenopodia|EP01102_Stenamoeba_stenopodia_P002361	prok_STING	PF20300.1	139	9.8e-06	25.7	0	251	371	Prokaryotic STING domain
EP01102_Stenamoeba_stenopodia|EP01102_Stenamoeba_stenopodia_P002362	prok_STING	PF20300.1	139	9.8e-06	25.7	0	251	371	Prokaryotic STING domain
EP01114_Cavostelium_apophysatum|EP01114_Cavostelium_apophysatum_P019189	prok_STING	PF20300.1	139	0.00028	21	0	91	209	Prokaryotic STING domain
EP01114_Cavostelium_apophysatum|EP01114_Cavostelium_apophysatum_P019189	TMEM173	PF15009.9	293	0.033	13.4	0	29	255	Transmembrane protein 173
EP01114_Cavostelium_apophysatum|EP01114_Cavostelium_apophysatum_P019190	prok_STING	PF20300.1	139	0.00027	21	0	201	319	Prokaryotic STING domain
EP01114_Cavostelium_apophysatum|EP01114_Cavostelium_apophysatum_P019190	TMEM173	PF15009.9	293	0.029	13.6	0	137	365	Transmembrane protein 173
EP01114_Cavostelium_apophysatum|EP01114_Cavostelium_apophysatum_P019191	prok_STING	PF20300.1	139	0.00027	21	0	201	319	Prokaryotic STING domain
EP01114_Cavostelium_apophysatum|EP01114_Cavostelium_apophysatum_P019191	TMEM173	PF15009.9	293	0.029	13.6	0	137	365	Transmembrane protein 173
EP01139_Manchomonas_bermudensis|EP01139_Manchomonas_bermudensis_P005385	TMEM173	PF15009.9	293	4.5e-13	49.1	0	24	164	Transmembrane protein 173
EP10057_Bacteria_all|2512834496.RA0C_0042	prok_STING	PF20300.1	139	1.8e-37	128.5	0.1	151	287	Prokaryotic STING domain
EP10057_Bacteria_all|2512834496.RA0C_0042	TIR-like	PF10137.12	119	4.9e-32	110.5	0	5	121	Predicted nucleotide-binding protein
EP10057_Bacteria_all|2515433181.B045DRAFT_01194	prok_STING	PF20300.1	139	2.4e-30	105.4	0.1	161	297	Prokaryotic STING domain
EP10057_Bacteria_all|2515433181.B045DRAFT_01194	TIR-like	PF10137.12	119	4.2e-30	104.3	0	4	121	Predicted nucleotide-binding protein
EP10057_Bacteria_all|2515843606.B155DRAFT_00735	prok_STING	PF20300.1	139	5.9e-33	113.9	0	156	291	Prokaryotic STING domain
EP10057_Bacteria_all|2515843606.B155DRAFT_00735	TIR-like	PF10137.12	119	8e-28	96.9	0	4	120	Predicted nucleotide-binding protein
EP10057_Bacteria_all|2517580610.ASF519_02453_2	prok_STING	PF20300.1	139	6e-32	110.6	0	167	303	Prokaryotic STING domain
EP10057_Bacteria_all|2517580610.ASF519_02453_2	TIR-like	PF10137.12	119	1.8e-28	99.1	0.1	4	128	Predicted nucleotide-binding protein
EP10057_Bacteria_all|2518774349.B739_2202	prok_STING	PF20300.1	139	3.8e-37	127.4	0.2	159	295	Prokaryotic STING domain
EP10057_Bacteria_all|2518774349.B739_2202	TIR-like	PF10137.12	119	2.4e-31	108.3	0	5	129	Predicted nucleotide-binding protein
EP10057_Bacteria_all|2521922030.G148_1713	prok_STING	PF20300.1	139	2e-37	128.4	0.1	152	288	Prokaryotic STING domain
EP10057_Bacteria_all|2521922030.G148_1713	TIR-like	PF10137.12	119	5e-30	104	0	5	122	Predicted nucleotide-binding protein
EP10057_Bacteria_all|2523953867.H599DRAFT_02226	prok_STING	PF20300.1	139	2.1e-36	125	0.3	157	293	Prokaryotic STING domain
EP10057_Bacteria_all|2523953867.H599DRAFT_02226	TIR-like	PF10137.12	119	3.5e-24	85.2	0	4	122	Predicted nucleotide-binding protein
EP10057_Bacteria_all|2524412210.P48_03586	prok_STING	PF20300.1	139	2.8e-32	111.7	0	155	291	Prokaryotic STING domain
EP10057_Bacteria_all|2524412210.P48_03586	TIR-like	PF10137.12	119	5.9e-24	84.5	0	7	124	Predicted nucleotide-binding protein
EP10057_Bacteria_all|2530641125.D17P3_0076	TIR-like	PF10137.12	119	1.9e-30	105.4	0.1	4	127	Predicted nucleotide-binding protein
EP10057_Bacteria_all|2530641125.D17P3_0076	prok_STING	PF20300.1	139	6.8e-27	94.2	0.1	158	294	Prokaryotic STING domain
EP10057_Bacteria_all|2533353261.I63B_0330	TIR-like	PF10137.12	119	5.3e-32	110.4	0	4	120	Predicted nucleotide-binding protein
EP10057_Bacteria_all|2533353261.I63B_0330	prok_STING	PF20300.1	139	6.8e-27	94.2	0.1	151	287	Prokaryotic STING domain
EP10057_Bacteria_all|2533356201.H5P1_0926	prok_STING	PF20300.1	139	6.8e-27	94.2	0.1	80	216	Prokaryotic STING domain
EP10057_Bacteria_all|2533356201.H5P1_0926	TIR-like	PF10137.12	119	0.0022	18.1	0	4	53	Predicted nucleotide-binding protein
EP10057_Bacteria_all|2533358297.SCC393_0690	prok_STING	PF20300.1	139	6.8e-27	94.2	0.1	86	222	Prokaryotic STING domain
EP10057_Bacteria_all|2533358297.SCC393_0690	TIR-like	PF10137.12	119	1.1e-06	28.8	0	5	56	Predicted nucleotide-binding protein
EP10057_Bacteria_all|2534117561.RAYM_08575	prok_STING	PF20300.1	139	1.9e-37	128.4	0.1	152	288	Prokaryotic STING domain
EP10057_Bacteria_all|2534117561.RAYM_08575	TIR-like	PF10137.12	119	2.1e-32	111.7	0	5	122	Predicted nucleotide-binding protein
EP10057_Bacteria_all|2539262846.HMPREF9996_01821	TIR-like	PF10137.12	119	6.6e-33	113.3	0.1	4	121	Predicted nucleotide-binding protein
EP10057_Bacteria_all|2539262846.HMPREF9996_01821	prok_STING	PF20300.1	139	6.4e-27	94.3	0.1	152	288	Prokaryotic STING domain
EP10057_Bacteria_all|2540567585.D7S_02394	TIR-like	PF10137.12	119	3e-29	101.5	0	4	121	Predicted nucleotide-binding protein
EP10057_Bacteria_all|2540567585.D7S_02394	prok_STING	PF20300.1	139	6.8e-27	94.2	0.1	152	288	Prokaryotic STING domain
EP10057_Bacteria_all|2541326748.HMPREF9331_02454	prok_STING	PF20300.1	139	9.7e-35	119.7	0.1	153	289	Prokaryotic STING domain
EP10057_Bacteria_all|2541326748.HMPREF9331_02454	TIR-like	PF10137.12	119	2.2e-33	114.9	0	5	123	Predicted nucleotide-binding protein
EP10057_Bacteria_all|2551889359.RASGDRAFT_01892	prok_STING	PF20300.1	139	1.9e-37	128.4	0.1	152	288	Prokaryotic STING domain
EP10057_Bacteria_all|2551889359.RASGDRAFT_01892	TIR-like	PF10137.12	119	8.1e-33	113.1	0	5	122	Predicted nucleotide-binding protein
EP10057_Bacteria_all|2565659645.C801_03668	prok_STING	PF20300.1	139	6e-32	110.6	0	159	295	Prokaryotic STING domain
EP10057_Bacteria_all|2565659645.C801_03668	TIR-like	PF10137.12	119	3.8e-26	91.5	0	4	120	Predicted nucleotide-binding protein
EP10057_Bacteria_all|2565662210.C800_02148	prok_STING	PF20300.1	139	6e-32	110.6	0	159	295	Prokaryotic STING domain
EP10057_Bacteria_all|2565662210.C800_02148	TIR-like	PF10137.12	119	8.3e-27	93.7	0	4	120	Predicted nucleotide-binding protein
EP10057_Bacteria_all|2565676688.C825_02764	prok_STING	PF20300.1	139	6.1e-32	110.6	0	160	296	Prokaryotic STING domain
EP10057_Bacteria_all|2565676688.C825_02764	TIR-like	PF10137.12	119	2.7e-29	101.7	0	4	121	Predicted nucleotide-binding protein
EP10057_Bacteria_all|2565698000.C803_03162	prok_STING	PF20300.1	139	6.1e-32	110.6	0	161	297	Prokaryotic STING domain
EP10057_Bacteria_all|2565698000.C803_03162	TIR-like	PF10137.12	119	9.4e-26	90.3	0	4	122	Predicted nucleotide-binding protein
EP10057_Bacteria_all|2568714955.TMA01SDRAFT_02804	prok_STING	PF20300.1	139	4.8e-34	117.4	0.1	153	289	Prokaryotic STING domain
EP10057_Bacteria_all|2568714955.TMA01SDRAFT_02804	TIR-like	PF10137.12	119	1.7e-27	95.9	0	4	126	Predicted nucleotide-binding protein
EP10057_Bacteria_all|2572200113.BO57DRAFT_04855	prok_STING	PF20300.1	139	1.6e-26	93.1	0	154	303	Prokaryotic STING domain
EP10057_Bacteria_all|2572200113.BO57DRAFT_04855	TIR-like	PF10137.12	119	4.4e-25	88.1	0	4	121	Predicted nucleotide-binding protein
EP10057_Bacteria_all|2574465590.U735DRAFT_4451	prok_STING	PF20300.1	139	3.5e-35	121.1	0.1	152	287	Prokaryotic STING domain
EP10057_Bacteria_all|2574465590.U735DRAFT_4451	TIR-like	PF10137.12	119	9.7e-29	99.9	0	3	125	Predicted nucleotide-binding protein
EP10057_Bacteria_all|2578767730.M067_1294	prok_STING	PF20300.1	139	4.6e-30	104.5	0.2	159	297	Prokaryotic STING domain
EP10057_Bacteria_all|2578767730.M067_1294	TIR-like	PF10137.12	119	2.1e-27	95.6	0	4	121	Predicted nucleotide-binding protein
EP10057_Bacteria_all|2585882700.GQ40DRAFT_2620	prok_STING	PF20300.1	139	8.6e-35	119.8	0.1	155	290	Prokaryotic STING domain
EP10057_Bacteria_all|2585882700.GQ40DRAFT_2620	TIR-like	PF10137.12	119	3.4e-23	82	0	12	128	Predicted nucleotide-binding protein
EP10057_Bacteria_all|2586917340.AT45DRAFT_00248	prok_STING	PF20300.1	139	5.4e-33	114	0.1	153	289	Prokaryotic STING domain
EP10057_Bacteria_all|2586917340.AT45DRAFT_00248	TIR-like	PF10137.12	119	1.1e-29	103	0	4	126	Predicted nucleotide-binding protein
EP10057_Bacteria_all|2587159478.JCM13650DRAFT_01092	prok_STING	PF20300.1	139	2.4e-30	105.4	0.1	166	302	Prokaryotic STING domain
EP10057_Bacteria_all|2587159478.JCM13650DRAFT_01092	TIR-like	PF10137.12	119	4.3e-27	94.6	0	4	126	Predicted nucleotide-binding protein
EP10057_Bacteria_all|2587722571.Q45DRAFT_1290	prok_STING	PF20300.1	139	6.1e-36	123.6	0.1	149	284	Prokaryotic STING domain
EP10057_Bacteria_all|2587722571.Q45DRAFT_1290	TIR-like	PF10137.12	119	3.3e-30	104.6	0	4	122	Predicted nucleotide-binding protein
EP10057_Bacteria_all|2588554895.M949_0415	prok_STING	PF20300.1	139	3.8e-37	127.5	0.2	157	293	Prokaryotic STING domain
EP10057_Bacteria_all|2588554895.M949_0415	TIR-like	PF10137.12	119	2.5e-30	105	0	5	127	Predicted nucleotide-binding protein
EP10057_Bacteria_all|2596408080.LY14DRAFT_0017	prok_STING	PF20300.1	139	7.4e-34	116.8	0.1	157	293	Prokaryotic STING domain
EP10057_Bacteria_all|2596408080.LY14DRAFT_0017	TIR-like	PF10137.12	119	8.2e-23	80.8	0	7	126	Predicted nucleotide-binding protein
EP10057_Bacteria_all|2597234634.LZ06DRAFT_2594	prok_STING	PF20300.1	139	4.3e-35	120.8	0.3	153	289	Prokaryotic STING domain
EP10057_Bacteria_all|2597234634.LZ06DRAFT_2594	TIR-like	PF10137.12	119	8.2e-27	93.7	0	5	122	Predicted nucleotide-binding protein
EP10057_Bacteria_all|2600555872.Ga0034563_00860	prok_STING	PF20300.1	139	2.3e-31	108.7	0	161	297	Prokaryotic STING domain
EP10057_Bacteria_all|2600555872.Ga0034563_00860	TIR-like	PF10137.12	119	1.6e-29	102.4	0	4	122	Predicted nucleotide-binding protein
EP10057_Bacteria_all|2619110866.Ga0055953_108202	prok_STING	PF20300.1	139	1.5e-34	119.1	0.1	157	293	Prokaryotic STING domain
EP10057_Bacteria_all|2619110866.Ga0055953_108202	TIR-like	PF10137.12	119	3.2e-29	101.5	0	4	122	Predicted nucleotide-binding protein
EP10057_Bacteria_all|2619918617.Ga0073621_1471_2	prok_STING	PF20300.1	139	6.7e-31	107.2	0.1	152	287	Prokaryotic STING domain
EP10057_Bacteria_all|2619918617.Ga0073621_1471_2	TIR-like	PF10137.12	119	1.1e-29	103	0	5	121	Predicted nucleotide-binding protein
EP10057_Bacteria_all|2619920444.Ga0073622_101351	prok_STING	PF20300.1	139	5.7e-34	117.2	0	159	295	Prokaryotic STING domain
EP10057_Bacteria_all|2619920444.Ga0073622_101351	TIR-like	PF10137.12	119	4.5e-23	81.6	0	7	128	Predicted nucleotide-binding protein
EP10057_Bacteria_all|2620490221.Ga0066357_102350	prok_STING	PF20300.1	139	6.2e-33	113.8	0.1	152	287	Prokaryotic STING domain
EP10057_Bacteria_all|2620490221.Ga0066357_102350	TIR-like	PF10137.12	119	1.5e-28	99.3	0	5	122	Predicted nucleotide-binding protein
EP10057_Bacteria_all|2620728750.Ga0054581_10419	prok_STING	PF20300.1	139	3.6e-34	117.8	0	161	297	Prokaryotic STING domain
EP10057_Bacteria_all|2620728750.Ga0054581_10419	TIR-like	PF10137.12	119	4e-27	94.7	0	4	126	Predicted nucleotide-binding protein
EP10057_Bacteria_all|2622875815.Ga0070571_1178	prok_STING	PF20300.1	139	1.1e-32	113	0.2	154	290	Prokaryotic STING domain
EP10057_Bacteria_all|2622875815.Ga0070571_1178	TIR-like	PF10137.12	119	9e-24	83.9	0	7	123	Predicted nucleotide-binding protein
EP10057_Bacteria_all|2623152775.Ga0070601_0064	prok_STING	PF20300.1	139	3.5e-34	117.9	0	157	293	Prokaryotic STING domain
EP10057_Bacteria_all|2623152775.Ga0070601_0064	TIR-like	PF10137.12	119	2.7e-30	104.9	0	4	122	Predicted nucleotide-binding protein
EP10057_Bacteria_all|2623612695.Ga0070572_0368	prok_STING	PF20300.1	139	2.8e-31	108.5	0.2	152	287	Prokaryotic STING domain
EP10057_Bacteria_all|2623612695.Ga0070572_0368	TIR-like	PF10137.12	119	4e-31	107.6	0	4	123	Predicted nucleotide-binding protein
EP10057_Bacteria_all|2625036409.Ga0078228_10457	TIR-like	PF10137.12	119	7.9e-28	97	0	8	127	Predicted nucleotide-binding protein
EP10057_Bacteria_all|2625036409.Ga0078228_10457	prok_STING	PF20300.1	139	1.1e-27	96.9	0	157	292	Prokaryotic STING domain
EP10057_Bacteria_all|2628103216.Ga0079940_100668	TIR-like	PF10137.12	119	7.1e-29	100.3	0	7	122	Predicted nucleotide-binding protein
EP10057_Bacteria_all|2628103216.Ga0079940_100668	prok_STING	PF20300.1	139	2.5e-19	69.7	0	155	290	Prokaryotic STING domain
EP10057_Bacteria_all|2629398417.Ga0077282_11501	prok_STING	PF20300.1	139	1.1e-27	96.9	0	160	295	Prokaryotic STING domain
EP10057_Bacteria_all|2629398417.Ga0077282_11501	TIR-like	PF10137.12	119	3.4e-27	94.9	0	8	130	Predicted nucleotide-binding protein
EP10057_Bacteria_all|2630660691.Ga0078677_111947	prok_STING	PF20300.1	139	1.9e-37	128.5	0.1	153	289	Prokaryotic STING domain
EP10057_Bacteria_all|2630660691.Ga0078677_111947	TIR-like	PF10137.12	119	2e-33	115	0	5	123	Predicted nucleotide-binding protein
EP10057_Bacteria_all|2641722961.Ga0098656_107342	prok_STING	PF20300.1	139	3.8e-37	127.4	0.2	159	295	Prokaryotic STING domain
EP10057_Bacteria_all|2641722961.Ga0098656_107342	TIR-like	PF10137.12	119	2.4e-31	108.3	0	5	129	Predicted nucleotide-binding protein
EP10057_Bacteria_all|2648913936.Ga0069578_17916_2	TIR-like	PF10137.12	119	1.3e-29	102.7	0	4	122	Predicted nucleotide-binding protein
EP10057_Bacteria_all|2648913936.Ga0069578_17916_2	prok_STING	PF20300.1	139	2.7e-28	98.8	0	161	297	Prokaryotic STING domain
EP10057_Bacteria_all|2651290302.Ga0069584_10296	prok_STING	PF20300.1	139	2.8e-28	98.8	0	160	296	Prokaryotic STING domain
EP10057_Bacteria_all|2651290302.Ga0069584_10296	TIR-like	PF10137.12	119	7.4e-26	90.6	0	4	121	Predicted nucleotide-binding protein
EP10057_Bacteria_all|2653570078.Ga0075211_103233	prok_STING	PF20300.1	139	2.3e-35	121.7	0.2	159	304	Prokaryotic STING domain
EP10057_Bacteria_all|2653570078.Ga0075211_103233	TIR-like	PF10137.12	119	5.8e-24	84.5	0	7	119	Predicted nucleotide-binding protein
EP10057_Bacteria_all|2671579106.Ga0116949_11819	prok_STING	PF20300.1	139	6.3e-30	104.1	0	154	303	Prokaryotic STING domain
EP10057_Bacteria_all|2671579106.Ga0116949_11819	TIR-like	PF10137.12	119	4.2e-24	84.9	0	4	121	Predicted nucleotide-binding protein
EP10057_Bacteria_all|2682462656.Ga0128246_11079	TIR-like	PF10137.12	119	1.6e-33	115.4	0	4	121	Predicted nucleotide-binding protein
EP10057_Bacteria_all|2682462656.Ga0128246_11079	prok_STING	PF20300.1	139	6.7e-27	94.3	0.1	152	288	Prokaryotic STING domain
EP10057_Bacteria_all|2682739943.Ga0129020_12563	prok_STING	PF20300.1	139	7e-27	94.2	0	159	295	Prokaryotic STING domain
EP10057_Bacteria_all|2682739943.Ga0129020_12563	TIR-like	PF10137.12	119	1.2e-24	86.6	0	4	121	Predicted nucleotide-binding protein
EP10057_Bacteria_all|2685888458.Ga0104551_2190	prok_STING	PF20300.1	139	1.1e-31	109.8	0.3	157	292	Prokaryotic STING domain
EP10057_Bacteria_all|2685888458.Ga0104551_2190	TIR-like	PF10137.12	119	1.7e-29	102.4	0	5	127	Predicted nucleotide-binding protein
EP10057_Bacteria_all|2686056644.Ga0104533_3792	prok_STING	PF20300.1	139	7e-37	126.6	0.2	153	288	Prokaryotic STING domain
EP10057_Bacteria_all|2686056644.Ga0104533_3792	TIR-like	PF10137.12	119	5.6e-33	113.6	0	5	123	Predicted nucleotide-binding protein
EP10057_Bacteria_all|2686404904.Ga0115473_102625	prok_STING	PF20300.1	139	1.9e-33	115.5	0.4	160	304	Prokaryotic STING domain
EP10057_Bacteria_all|2686404904.Ga0115473_102625	TIR-like	PF10137.12	119	3e-23	82.2	0	7	121	Predicted nucleotide-binding protein
EP10057_Bacteria_all|2688296686.Ga0123689_111640	TIR-like	PF10137.12	119	5.9e-30	103.8	0	4	120	Predicted nucleotide-binding protein
EP10057_Bacteria_all|2688296686.Ga0123689_111640	prok_STING	PF20300.1	139	6.8e-27	94.2	0.1	151	287	Prokaryotic STING domain
EP10057_Bacteria_all|2694664458.Ga0115459_0257	TIR-like	PF10137.12	119	1.8e-28	99	0	4	121	Predicted nucleotide-binding protein
EP10057_Bacteria_all|2694664458.Ga0115459_0257	prok_STING	PF20300.1	139	2.1e-27	95.9	0	154	303	Prokaryotic STING domain
EP10057_Bacteria_all|2694988876.Ga0131218_1205	prok_STING	PF20300.1	139	1e-34	119.6	0.1	154	290	Prokaryotic STING domain
EP10057_Bacteria_all|2694988876.Ga0131218_1205	TIR-like	PF10137.12	119	7.7e-30	103.4	0	5	124	Predicted nucleotide-binding protein
EP10057_Bacteria_all|2700462282.Ga0131138_2681	prok_STING	PF20300.1	139	1.1e-37	129.1	0	153	288	Prokaryotic STING domain
EP10057_Bacteria_all|2700462282.Ga0131138_2681	TIR-like	PF10137.12	119	4.2e-32	110.8	0	5	123	Predicted nucleotide-binding protein
EP10057_Bacteria_all|2709964249.Ga0155014_1024	TIR-like	PF10137.12	119	3.3e-24	85.3	0	5	128	Predicted nucleotide-binding protein
EP10057_Bacteria_all|2709964249.Ga0155014_1024	prok_STING	PF20300.1	139	3.4e-13	49.8	0	162	284	Prokaryotic STING domain
EP10057_Bacteria_all|2710485422.Ga0155360_12232	TIR-like	PF10137.12	119	4e-28	97.9	0	4	123	Predicted nucleotide-binding protein
EP10057_Bacteria_all|2710485422.Ga0155360_12232	prok_STING	PF20300.1	139	3.4e-13	49.9	0	157	279	Prokaryotic STING domain
EP10057_Bacteria_all|2710805641.Ga0155500_11430	TIR-like	PF10137.12	119	2.2e-23	82.6	0	4	130	Predicted nucleotide-binding protein
EP10057_Bacteria_all|2710805641.Ga0155500_11430	prok_STING	PF20300.1	139	3.3e-13	49.9	0	164	286	Prokaryotic STING domain
EP10057_Bacteria_all|2718374542.Ga0171597_101538	prok_STING	PF20300.1	139	5.6e-36	123.7	0.1	149	285	Prokaryotic STING domain
EP10057_Bacteria_all|2718374542.Ga0171597_101538	TIR-like	PF10137.12	119	1.5e-26	92.8	0	5	122	Predicted nucleotide-binding protein
EP10057_Bacteria_all|2718681765.Ga0175518_112086	prok_STING	PF20300.1	139	2e-37	128.4	0.1	151	287	Prokaryotic STING domain
EP10057_Bacteria_all|2718681765.Ga0175518_112086	TIR-like	PF10137.12	119	5.2e-29	100.8	0	5	121	Predicted nucleotide-binding protein
EP10057_Bacteria_all|2719779365.Ga0175986_111705	prok_STING	PF20300.1	139	7.2e-33	113.6	0.2	155	292	Prokaryotic STING domain
EP10057_Bacteria_all|2719779365.Ga0175986_111705	TIR-like	PF10137.12	119	2.7e-26	92	0	4	120	Predicted nucleotide-binding protein
EP10057_Bacteria_all|2722955217.Ga0175024_112116	prok_STING	PF20300.1	139	1.9e-37	128.4	0.1	154	290	Prokaryotic STING domain
EP10057_Bacteria_all|2722955217.Ga0175024_112116	TIR-like	PF10137.12	119	8.7e-34	116.2	0	5	124	Predicted nucleotide-binding protein
EP10057_Bacteria_all|2725874479.Ga0126229_105192	prok_STING	PF20300.1	139	1.9e-37	128.4	0.1	152	288	Prokaryotic STING domain
EP10057_Bacteria_all|2725874479.Ga0126229_105192	TIR-like	PF10137.12	119	2.3e-29	101.9	0.1	5	122	Predicted nucleotide-binding protein
EP10057_Bacteria_all|2731143813.Ga0128250_101050	TIR-like	PF10137.12	119	1.5e-33	115.4	0	4	121	Predicted nucleotide-binding protein
EP10057_Bacteria_all|2731143813.Ga0128250_101050	prok_STING	PF20300.1	139	6.6e-27	94.3	0.1	152	288	Prokaryotic STING domain
EP10057_Bacteria_all|2731149251.Ga0128252_12433	TIR-like	PF10137.12	119	1.5e-33	115.4	0	4	121	Predicted nucleotide-binding protein
EP10057_Bacteria_all|2731149251.Ga0128252_12433	prok_STING	PF20300.1	139	6.6e-27	94.3	0.1	152	288	Prokaryotic STING domain
EP10057_Bacteria_all|2731877973.Ga0181043_13138	prok_STING	PF20300.1	139	5.2e-36	123.8	0.1	162	296	Prokaryotic STING domain
EP10057_Bacteria_all|2731877973.Ga0181043_13138	TIR-like	PF10137.12	119	1.9e-31	108.6	0	4	122	Predicted nucleotide-binding protein
EP10057_Bacteria_all|2735805876.Ga0183459_104320	TIR-like	PF10137.12	119	4.6e-26	91.3	0	4	120	Predicted nucleotide-binding protein
EP10057_Bacteria_all|2735805876.Ga0183459_104320	prok_STING	PF20300.1	139	8.8e-26	90.6	0	153	302	Prokaryotic STING domain
EP10057_Bacteria_all|2739647165.Ga0189741_3073_2	prok_STING	PF20300.1	139	6e-36	123.6	0.1	152	287	Prokaryotic STING domain
EP10057_Bacteria_all|2739647165.Ga0189741_3073_2	TIR-like	PF10137.12	119	2.1e-31	108.5	0	5	122	Predicted nucleotide-binding protein
EP10057_Bacteria_all|2742562186.Ga0132309_103624	TIR-like	PF10137.12	119	4.4e-25	88.1	0	6	122	Predicted nucleotide-binding protein
EP10057_Bacteria_all|2742562186.Ga0132309_103624	prok_STING	PF20300.1	139	1.8e-24	86.4	0.1	154	291	Prokaryotic STING domain
EP10057_Bacteria_all|2743773958.Ga0132649_105923	TIR-like	PF10137.12	119	1.6e-27	95.9	0	5	121	Predicted nucleotide-binding protein
EP10057_Bacteria_all|2743773958.Ga0132649_105923	prok_STING	PF20300.1	139	2.4e-27	95.7	0	155	304	Prokaryotic STING domain
EP10057_Bacteria_all|2771437861.Ga0255788_10433	prok_STING	PF20300.1	139	8.6e-29	100.4	0.1	160	297	Prokaryotic STING domain
EP10057_Bacteria_all|2771437861.Ga0255788_10433	TIR-like	PF10137.12	119	1e-25	90.2	0	4	120	Predicted nucleotide-binding protein
EP10057_Bacteria_all|2771484051.Ga0244642_101429	prok_STING	PF20300.1	139	5.2e-35	120.5	0.1	148	283	Prokaryotic STING domain
EP10057_Bacteria_all|2771484051.Ga0244642_101429	TIR-like	PF10137.12	119	1.2e-30	106.1	0	4	121	Predicted nucleotide-binding protein
EP10057_Bacteria_all|2773508212.Ga0260589_11165	prok_STING	PF20300.1	139	5.1e-31	107.6	0.3	157	292	Prokaryotic STING domain
EP10057_Bacteria_all|2773508212.Ga0260589_11165	TIR-like	PF10137.12	119	6.3e-28	97.3	0	5	127	Predicted nucleotide-binding protein
EP10057_Bacteria_all|2775577249.Ga0265285_103241	prok_STING	PF20300.1	139	8.3e-32	110.1	0.2	153	289	Prokaryotic STING domain
EP10057_Bacteria_all|2775577249.Ga0265285_103241	TIR-like	PF10137.12	119	7.6e-26	90.6	0	5	122	Predicted nucleotide-binding protein
EP10057_Bacteria_all|2776772259.Ga0263873_111377	prok_STING	PF20300.1	139	1.7e-34	118.9	0.1	157	293	Prokaryotic STING domain
EP10057_Bacteria_all|2776772259.Ga0263873_111377	TIR-like	PF10137.12	119	4.7e-29	100.9	0	4	121	Predicted nucleotide-binding protein
EP10057_Bacteria_all|2784151568.Ga0302329_112938	TIR-like	PF10137.12	119	5.3e-28	97.5	0	4	122	Predicted nucleotide-binding protein
EP10057_Bacteria_all|2784151568.Ga0302329_112938	prok_STING	PF20300.1	139	3.5e-13	49.8	0	156	278	Prokaryotic STING domain
EP10057_Bacteria_all|2789811493.Ga0266358_10819	TIR-like	PF10137.12	119	1.2e-27	96.4	0	5	120	Predicted nucleotide-binding protein
EP10057_Bacteria_all|2789811493.Ga0266358_10819	prok_STING	PF20300.1	139	3.5e-26	91.9	0.8	152	288	Prokaryotic STING domain
EP10057_Bacteria_all|2789887385.Ga0266361_10519	TIR-like	PF10137.12	119	2.7e-26	92	0	5	120	Predicted nucleotide-binding protein
EP10057_Bacteria_all|2789887385.Ga0266361_10519	prok_STING	PF20300.1	139	3.7e-26	91.9	0.8	152	288	Prokaryotic STING domain
EP10057_Bacteria_all|2790626827.Ga0266140_11043	prok_STING	PF20300.1	139	7.9e-37	126.4	0.1	148	283	Prokaryotic STING domain
EP10057_Bacteria_all|2790626827.Ga0266140_11043	TIR-like	PF10137.12	119	4.4e-32	110.7	0	3	121	Predicted nucleotide-binding protein
EP10057_Bacteria_all|2790831227.Ga0308913_100293	prok_STING	PF20300.1	139	1.5e-34	119.1	0.2	156	292	Prokaryotic STING domain
EP10057_Bacteria_all|2790831227.Ga0308913_100293	TIR-like	PF10137.12	119	2.1e-26	92.4	0	4	129	Predicted nucleotide-binding protein
EP10057_Bacteria_all|2790833744.Ga0308913_101927	prok_STING	PF20300.1	139	3e-36	124.6	0.2	157	292	Prokaryotic STING domain
EP10057_Bacteria_all|2790833744.Ga0308913_101927	TIR-like	PF10137.12	119	1.4e-26	93	0.1	5	127	Predicted nucleotide-binding protein
EP10057_Bacteria_all|2792180374.Ga0309199_110134	prok_STING	PF20300.1	139	1.4e-36	125.6	0	157	292	Prokaryotic STING domain
EP10057_Bacteria_all|2792180374.Ga0309199_110134	TIR-like	PF10137.12	119	2e-28	98.9	0	5	127	Predicted nucleotide-binding protein
EP10057_Bacteria_all|2792649140.Ga0309161_111188	TIR-like	PF10137.12	119	4.9e-25	88	0.1	10	135	Predicted nucleotide-binding protein
EP10057_Bacteria_all|2792649140.Ga0309161_111188	prok_STING	PF20300.1	139	2.9e-24	85.7	0	165	293	Prokaryotic STING domain
EP10057_Bacteria_all|2799427151.Ga0310584_108224	prok_STING	PF20300.1	139	4e-32	111.2	0.1	154	288	Prokaryotic STING domain
EP10057_Bacteria_all|2799427151.Ga0310584_108224	TIR-like	PF10137.12	119	8.7e-28	96.8	0	5	124	Predicted nucleotide-binding protein
EP10057_Bacteria_all|2800306517.Ga0313276_10169	prok_STING	PF20300.1	139	1.7e-30	105.9	0	161	297	Prokaryotic STING domain
EP10057_Bacteria_all|2800306517.Ga0313276_10169	TIR-like	PF10137.12	119	1.3e-27	96.3	0	4	120	Predicted nucleotide-binding protein
EP10057_Bacteria_all|2800731183.Ga0313508_15007	prok_STING	PF20300.1	139	6.8e-30	104	0.1	115	251	Prokaryotic STING domain
EP10057_Bacteria_all|2800731183.Ga0313508_15007	TIR-like	PF10137.12	119	4.6e-10	39.7	0	26	76	Predicted nucleotide-binding protein
EP10057_Bacteria_all|2800976403.Ga0313329_10593	prok_STING	PF20300.1	139	4.6e-33	114.2	0	162	298	Prokaryotic STING domain
EP10057_Bacteria_all|2800976403.Ga0313329_10593	TIR-like	PF10137.12	119	3e-26	91.9	0	4	118	Predicted nucleotide-binding protein
EP10057_Bacteria_all|2804766972.Ga0258707_111189	prok_STING	PF20300.1	139	4.7e-34	117.4	0.1	148	284	Prokaryotic STING domain
EP10057_Bacteria_all|2804766972.Ga0258707_111189	TIR-like	PF10137.12	119	1.4e-29	102.6	0	4	121	Predicted nucleotide-binding protein
EP10057_Bacteria_all|2807803812.Ga0302903_110142	prok_STING	PF20300.1	139	6.1e-32	110.6	0	160	296	Prokaryotic STING domain
EP10057_Bacteria_all|2807803812.Ga0302903_110142	TIR-like	PF10137.12	119	1.7e-26	92.6	0	4	121	Predicted nucleotide-binding protein
EP10057_Bacteria_all|2808178381.Ga0302861_1576	prok_STING	PF20300.1	139	1.2e-31	109.6	0	159	300	Prokaryotic STING domain
EP10057_Bacteria_all|2808178381.Ga0302861_1576	TIR-like	PF10137.12	119	2.6e-26	92.1	0.1	4	130	Predicted nucleotide-binding protein
EP10057_Bacteria_all|2810445925.Ga0317262_1248	prok_STING	PF20300.1	139	9.7e-35	119.7	0.1	153	289	Prokaryotic STING domain
EP10057_Bacteria_all|2810445925.Ga0317262_1248	TIR-like	PF10137.12	119	2.2e-33	114.9	0	5	123	Predicted nucleotide-binding protein
EP10057_Bacteria_all|2819413222.Ga0242586_0197	prok_STING	PF20300.1	139	5.3e-33	114	0.1	152	287	Prokaryotic STING domain
EP10057_Bacteria_all|2819413222.Ga0242586_0197	TIR-like	PF10137.12	119	1.3e-28	99.5	0	5	122	Predicted nucleotide-binding protein
EP10057_Bacteria_all|2819679791.Ga0365422_10553	TIR-like	PF10137.12	119	2.1e-29	102.1	0	4	121	Predicted nucleotide-binding protein
EP10057_Bacteria_all|2819679791.Ga0365422_10553	prok_STING	PF20300.1	139	1.7e-25	89.7	0.1	154	303	Prokaryotic STING domain
EP10057_Bacteria_all|2819679791.Ga0365422_10553	RVT_thumb	PF06817.17	66	0.052	13.5	0	12	55	Reverse transcriptase thumb
EP10057_Bacteria_all|2825907260.Ga0263412_1222	TIR-like	PF10137.12	119	1.3e-28	99.5	0	4	122	Predicted nucleotide-binding protein
EP10057_Bacteria_all|2825907260.Ga0263412_1222	prok_STING	PF20300.1	139	6.3e-27	94.3	0	161	297	Prokaryotic STING domain
EP10057_Bacteria_all|2828953352.Ga0376221_361	prok_STING	PF20300.1	139	1.5e-28	99.6	0.2	181	323	Prokaryotic STING domain
EP10057_Bacteria_all|2828953352.Ga0376221_361	TIR-like	PF10137.12	119	3.8e-26	91.5	0	25	146	Predicted nucleotide-binding protein
EP10057_Bacteria_all|2831832308.Ga0347790_1695	prok_STING	PF20300.1	139	2.4e-33	115.1	0.1	153	288	Prokaryotic STING domain
EP10057_Bacteria_all|2831832308.Ga0347790_1695	TIR-like	PF10137.12	119	2.1e-27	95.6	0	5	123	Predicted nucleotide-binding protein
EP10057_Bacteria_all|2833437660.Ga0335735_810	prok_STING	PF20300.1	139	1.8e-28	99.3	0.1	159	297	Prokaryotic STING domain
EP10057_Bacteria_all|2833437660.Ga0335735_810	TIR-like	PF10137.12	119	1.3e-27	96.3	0	4	119	Predicted nucleotide-binding protein
EP10057_Bacteria_all|2834336553.Ga0366277_2045	prok_STING	PF20300.1	139	1.9e-37	128.5	0.1	153	289	Prokaryotic STING domain
EP10057_Bacteria_all|2834336553.Ga0366277_2045	TIR-like	PF10137.12	119	2e-33	115	0	5	123	Predicted nucleotide-binding protein
EP10057_Bacteria_all|2834949020.Ga0198682_19	prok_STING	PF20300.1	139	1.9e-36	125.2	0.3	43	178	Prokaryotic STING domain
EP10057_Bacteria_all|2834949020.Ga0198682_19	TIR-like	PF10137.12	119	4.6e-06	26.7	0	3	44	Predicted nucleotide-binding protein
EP10057_Bacteria_all|2834951378.Ga0198682_2378	prok_STING	PF20300.1	139	3.9e-37	127.4	0.2	152	288	Prokaryotic STING domain
EP10057_Bacteria_all|2834951378.Ga0198682_2378	TIR-like	PF10137.12	119	1.3e-32	112.3	0	5	122	Predicted nucleotide-binding protein
EP10057_Bacteria_all|2834956015.Ga0226326_1931	prok_STING	PF20300.1	139	2e-37	128.4	0.1	153	289	Prokaryotic STING domain
EP10057_Bacteria_all|2834956015.Ga0226326_1931	TIR-like	PF10137.12	119	4.4e-29	101	0	5	123	Predicted nucleotide-binding protein
EP10057_Bacteria_all|2835196007.Ga0350405_47	prok_STING	PF20300.1	139	2.2e-32	112	0.1	160	296	Prokaryotic STING domain
EP10057_Bacteria_all|2835196007.Ga0350405_47	TIR-like	PF10137.12	119	2.5e-25	88.9	0	7	129	Predicted nucleotide-binding protein
EP10057_Bacteria_all|2837548689.Ga0166273_1539	prok_STING	PF20300.1	139	1.8e-37	128.5	0.1	151	287	Prokaryotic STING domain
EP10057_Bacteria_all|2837548689.Ga0166273_1539	TIR-like	PF10137.12	119	1.3e-30	105.9	0	5	121	Predicted nucleotide-binding protein
EP10057_Bacteria_all|2839509024.Ga0344772_1061	prok_STING	PF20300.1	139	2.2e-36	125	0.1	160	295	Prokaryotic STING domain
EP10057_Bacteria_all|2839509024.Ga0344772_1061	TIR-like	PF10137.12	119	6.5e-27	94	0	5	130	Predicted nucleotide-binding protein
EP10057_Bacteria_all|2841361637.Ga0172914_1517	TIR-like	PF10137.12	119	9.2e-33	112.9	0	4	120	Predicted nucleotide-binding protein
EP10057_Bacteria_all|2841361637.Ga0172914_1517	prok_STING	PF20300.1	139	6.8e-27	94.2	0.1	151	287	Prokaryotic STING domain
EP10057_Bacteria_all|2843851601.Ga0176031_01_1609416_1609982	prok_STING	PF20300.1	139	6.9e-27	94.2	0.1	76	212	Prokaryotic STING domain
EP10057_Bacteria_all|2843851601.Ga0176031_01_1609416_1609982	TIR-like	PF10137.12	119	2.3e-06	27.7	0	4	49	Predicted nucleotide-binding protein
EP10057_Bacteria_all|2844982130.Ga0417107_05_115742_116704	prok_STING	PF20300.1	139	1.5e-34	119.1	0	165	301	Prokaryotic STING domain
EP10057_Bacteria_all|2844982130.Ga0417107_05_115742_116704	TIR-like	PF10137.12	119	8e-28	96.9	0	4	121	Predicted nucleotide-binding protein
EP10057_Bacteria_all|2850378495.Ga0353067_05_8195_9136	prok_STING	PF20300.1	139	1.6e-36	125.4	0.3	156	292	Prokaryotic STING domain
EP10057_Bacteria_all|2850378495.Ga0353067_05_8195_9136	TIR-like	PF10137.12	119	2.9e-28	98.3	0	4	121	Predicted nucleotide-binding protein
EP10057_Bacteria_all|2854453658.Ga0309166_55_153405_154358	TIR-like	PF10137.12	119	1.4e-32	112.3	0	4	120	Predicted nucleotide-binding protein
EP10057_Bacteria_all|2854453658.Ga0309166_55_153405_154358	prok_STING	PF20300.1	139	6.8e-27	94.2	0.1	151	287	Prokaryotic STING domain
EP10057_Bacteria_all|2854458600.Ga0339347_05_6242_7195	TIR-like	PF10137.12	119	2.8e-28	98.4	0	4	121	Predicted nucleotide-binding protein
EP10057_Bacteria_all|2854458600.Ga0339347_05_6242_7195	prok_STING	PF20300.1	139	6.8e-27	94.2	0.1	152	288	Prokaryotic STING domain
EP10057_Bacteria_all|2854487723.Ga0339373_67_22492_23445	TIR-like	PF10137.12	119	7.1e-33	113.2	0.1	4	120	Predicted nucleotide-binding protein
EP10057_Bacteria_all|2854487723.Ga0339373_67_22492_23445	prok_STING	PF20300.1	139	6.8e-27	94.2	0.1	151	287	Prokaryotic STING domain
EP10057_Bacteria_all|2868675248.Ga0340410_66_52383_53336	TIR-like	PF10137.12	119	8.1e-35	119.5	0	4	120	Predicted nucleotide-binding protein
EP10057_Bacteria_all|2868675248.Ga0340410_66_52383_53336	prok_STING	PF20300.1	139	6.8e-27	94.2	0.1	151	287	Prokaryotic STING domain
EP10057_Bacteria_all|2869007144.Ga0344073_01_11941_12876	prok_STING	PF20300.1	139	4.7e-26	91.5	0	161	296	Prokaryotic STING domain
EP10057_Bacteria_all|2869007144.Ga0344073_01_11941_12876	TIR-like	PF10137.12	119	1.2e-24	86.6	0	4	122	Predicted nucleotide-binding protein
EP10057_Bacteria_all|2871715515.Ga0337333_001_1979_2917	prok_STING	PF20300.1	139	5.1e-33	114.1	0.2	152	287	Prokaryotic STING domain
EP10057_Bacteria_all|2871715515.Ga0337333_001_1979_2917	TIR-like	PF10137.12	119	8.4e-31	106.6	0	5	122	Predicted nucleotide-binding protein
EP10057_Bacteria_all|2874341986.Ga0337313_012_296_1234	TIR-like	PF10137.12	119	4.3e-33	113.9	0	5	122	Predicted nucleotide-binding protein
EP10057_Bacteria_all|2874341986.Ga0337313_012_296_1234	prok_STING	PF20300.1	139	5.1e-33	114.1	0.2	152	287	Prokaryotic STING domain
EP10057_Bacteria_all|2874429131.Ga0344536_01_109048_109986	prok_STING	PF20300.1	139	6.5e-27	94.3	0	159	295	Prokaryotic STING domain
EP10057_Bacteria_all|2874429131.Ga0344536_01_109048_109986	TIR-like	PF10137.12	119	3.6e-23	81.9	0	4	120	Predicted nucleotide-binding protein
EP10057_Bacteria_all|2876641845.Ga0344532_01_872773_873711	prok_STING	PF20300.1	139	6.5e-27	94.3	0	160	296	Prokaryotic STING domain
EP10057_Bacteria_all|2876641845.Ga0344532_01_872773_873711	TIR-like	PF10137.12	119	2.9e-25	88.7	0	4	121	Predicted nucleotide-binding protein
EP10057_Bacteria_all|2877005305.Ga0336763_089_122_1060	prok_STING	PF20300.1	139	6e-32	110.6	0.3	159	294	Prokaryotic STING domain
EP10057_Bacteria_all|2877005305.Ga0336763_089_122_1060	TIR-like	PF10137.12	119	1.4e-31	109.1	0	5	129	Predicted nucleotide-binding protein
EP10057_Bacteria_all|2878501639.Ga0337423_45_46047_46997	prok_STING	PF20300.1	139	1.5e-31	109.3	0	153	294	Prokaryotic STING domain
EP10057_Bacteria_all|2878501639.Ga0337423_45_46047_46997	TIR-like	PF10137.12	119	2.1e-29	102	0	4	124	Predicted nucleotide-binding protein
EP10057_Bacteria_all|2878918731.Ga0344534_01_15931_16869	TIR-like	PF10137.12	119	1.3e-28	99.5	0	4	122	Predicted nucleotide-binding protein
EP10057_Bacteria_all|2878918731.Ga0344534_01_15931_16869	prok_STING	PF20300.1	139	6.3e-27	94.3	0	161	297	Prokaryotic STING domain
EP10057_Bacteria_all|2878921191.Ga0344534_04_16103_17041	TIR-like	PF10137.12	119	1.3e-28	99.5	0	4	122	Predicted nucleotide-binding protein
EP10057_Bacteria_all|2878921191.Ga0344534_04_16103_17041	prok_STING	PF20300.1	139	6.3e-27	94.3	0	161	297	Prokaryotic STING domain
EP10057_Bacteria_all|2878942664.Ga0337132_075_17456_18274	prok_STING	PF20300.1	139	6.5e-27	94.3	0	136	272	Prokaryotic STING domain
EP10057_Bacteria_all|2878942664.Ga0337132_075_17456_18274	TIR-like	PF10137.12	119	1.8e-19	70	0	6	97	Predicted nucleotide-binding protein
EP10057_Bacteria_all|2882589495.Ga0442312_11_72262_73200	prok_STING	PF20300.1	139	5.2e-31	107.6	0.3	151	286	Prokaryotic STING domain
EP10057_Bacteria_all|2882589495.Ga0442312_11_72262_73200	TIR-like	PF10137.12	119	3.6e-24	85.2	0	5	121	Predicted nucleotide-binding protein
EP10057_Bacteria_all|2890320275.Ga0440775_02_192424_193389	prok_STING	PF20300.1	139	2.2e-28	99.1	0.2	154	301	Prokaryotic STING domain
EP10057_Bacteria_all|2890320275.Ga0440775_02_192424_193389	TIR-like	PF10137.12	119	3.6e-28	98.1	0	4	121	Predicted nucleotide-binding protein
EP10057_Bacteria_all|2894277910.Ga0440559_35_471674_472621	prok_STING	PF20300.1	139	9.7e-36	122.9	0	161	296	Prokaryotic STING domain
EP10057_Bacteria_all|2894277910.Ga0440559_35_471674_472621	TIR-like	PF10137.12	119	3.6e-27	94.8	0	6	126	Predicted nucleotide-binding protein
EP10057_Bacteria_all|2894846601.Ga0441059_074_9285_10187	TIR-like	PF10137.12	119	1.5e-26	92.8	0	8	128	Predicted nucleotide-binding protein
EP10057_Bacteria_all|2894846601.Ga0441059_074_9285_10187	prok_STING	PF20300.1	139	8.7e-14	51.8	0.4	157	276	Prokaryotic STING domain
EP10057_Bacteria_all|2895866400.Ga0441240_04_149045_150016	prok_STING	PF20300.1	139	3.9e-29	101.5	0	154	303	Prokaryotic STING domain
EP10057_Bacteria_all|2895866400.Ga0441240_04_149045_150016	TIR-like	PF10137.12	119	1.3e-26	93.1	0	4	120	Predicted nucleotide-binding protein
EP10057_Bacteria_all|2896334320.Ga0444194_19_207494_208444	prok_STING	PF20300.1	139	2e-36	125.1	0.1	152	288	Prokaryotic STING domain
EP10057_Bacteria_all|2896334320.Ga0444194_19_207494_208444	TIR-like	PF10137.12	119	7.3e-32	110	0	5	122	Predicted nucleotide-binding protein
EP10057_Bacteria_all|2896353669.Ga0444196_22_14665_15615	prok_STING	PF20300.1	139	2e-36	125.1	0.1	152	288	Prokaryotic STING domain
EP10057_Bacteria_all|2896353669.Ga0444196_22_14665_15615	TIR-like	PF10137.12	119	1.9e-28	98.9	0	5	122	Predicted nucleotide-binding protein
EP10057_Bacteria_all|2899594071.Ga0443973_075_4834_5772	prok_STING	PF20300.1	139	6e-32	110.6	0	160	296	Prokaryotic STING domain
EP10057_Bacteria_all|2899594071.Ga0443973_075_4834_5772	TIR-like	PF10137.12	119	1.2e-28	99.5	0	4	121	Predicted nucleotide-binding protein
EP10057_Bacteria_all|2903675746.Ga0440467_080_20563_21501	prok_STING	PF20300.1	139	2.3e-31	108.7	0	160	296	Prokaryotic STING domain
EP10057_Bacteria_all|2903675746.Ga0440467_080_20563_21501	TIR-like	PF10137.12	119	1.1e-25	90.1	0	4	121	Predicted nucleotide-binding protein
EP10057_Bacteria_all|2906007129.Ga0440577_01_3941836_3942756	prok_STING	PF20300.1	139	5e-33	114.1	0	148	284	Prokaryotic STING domain
EP10057_Bacteria_all|2906007129.Ga0440577_01_3941836_3942756	TIR-like	PF10137.12	119	1.3e-30	105.9	0	4	121	Predicted nucleotide-binding protein
EP10057_Bacteria_all|2910203899.Ga0480063_01_2620013_2620954	prok_STING	PF20300.1	139	9.3e-34	116.5	0.3	160	297	Prokaryotic STING domain
EP10057_Bacteria_all|2910203899.Ga0480063_01_2620013_2620954	TIR-like	PF10137.12	119	6.8e-29	100.4	0	4	125	Predicted nucleotide-binding protein
EP10057_Bacteria_all|2910302221.Ga0477499_16_21233_22150	prok_STING	PF20300.1	139	1.4e-35	122.4	0.1	153	288	Prokaryotic STING domain
EP10057_Bacteria_all|2910302221.Ga0477499_16_21233_22150	TIR-like	PF10137.12	119	1e-28	99.8	0	4	126	Predicted nucleotide-binding protein
EP10057_Bacteria_all|2914971622.Ga0481907_56_54_971	prok_STING	PF20300.1	139	3.1e-31	108.3	0	153	294	Prokaryotic STING domain
EP10057_Bacteria_all|2914971622.Ga0481907_56_54_971	TIR-like	PF10137.12	119	2.2e-29	102	0	4	124	Predicted nucleotide-binding protein
EP10057_Bacteria_all|2914991458.Ga0481912_52_54_971	prok_STING	PF20300.1	139	3.3e-31	108.2	0	152	293	Prokaryotic STING domain
EP10057_Bacteria_all|2914991458.Ga0481912_52_54_971	TIR-like	PF10137.12	119	8e-25	87.3	0	4	123	Predicted nucleotide-binding protein
EP10057_Bacteria_all|2915049994.Ga0481909_53_54_971	prok_STING	PF20300.1	139	3.2e-31	108.2	0	152	293	Prokaryotic STING domain
EP10057_Bacteria_all|2915049994.Ga0481909_53_54_971	TIR-like	PF10137.12	119	2e-25	89.2	0	4	123	Predicted nucleotide-binding protein
EP10057_Bacteria_all|2915056700.Ga0481911_53_4657_5574	prok_STING	PF20300.1	139	3.3e-31	108.2	0	154	295	Prokaryotic STING domain
EP10057_Bacteria_all|2915056700.Ga0481911_53_4657_5574	TIR-like	PF10137.12	119	1.2e-27	96.3	0	4	125	Predicted nucleotide-binding protein
EP10057_Bacteria_all|2916091093.Ga0478446_09_21802_22767	prok_STING	PF20300.1	139	3.8e-30	104.8	0.3	157	301	Prokaryotic STING domain
EP10057_Bacteria_all|2916091093.Ga0478446_09_21802_22767	TIR-like	PF10137.12	119	4.5e-24	84.8	0	6	117	Predicted nucleotide-binding protein
EP10057_Bacteria_all|2918883226.Ga0451246_08_190947_191894	TIR-like	PF10137.12	119	5.8e-33	113.5	0	5	123	Predicted nucleotide-binding protein
EP10057_Bacteria_all|2918883226.Ga0451246_08_190947_191894	prok_STING	PF20300.1	139	8.5e-33	113.4	0.1	153	288	Prokaryotic STING domain
EP10057_Bacteria_all|2920456763.Ga0481285_16_77004_77936	prok_STING	PF20300.1	139	2.3e-36	125	0	156	291	Prokaryotic STING domain
EP10057_Bacteria_all|2920456763.Ga0481285_16_77004_77936	TIR-like	PF10137.12	119	7.9e-29	100.2	0	5	126	Predicted nucleotide-binding protein
EP10057_Bacteria_all|2920514491.Ga0481913_49_1410_2327	prok_STING	PF20300.1	139	3.2e-31	108.3	0	152	293	Prokaryotic STING domain
EP10057_Bacteria_all|2920514491.Ga0481913_49_1410_2327	TIR-like	PF10137.12	119	2.2e-28	98.8	0	4	123	Predicted nucleotide-binding protein
EP10057_Bacteria_all|2920517935.Ga0481908_108_9370_10320	prok_STING	PF20300.1	139	1.6e-31	109.3	0	152	293	Prokaryotic STING domain
EP10057_Bacteria_all|2920517935.Ga0481908_108_9370_10320	TIR-like	PF10137.12	119	3.3e-29	101.4	0	4	123	Predicted nucleotide-binding protein
EP10057_Bacteria_all|2920523490.Ga0481910_60_54_971	prok_STING	PF20300.1	139	3.2e-31	108.2	0	152	293	Prokaryotic STING domain
EP10057_Bacteria_all|2920523490.Ga0481910_60_54_971	TIR-like	PF10137.12	119	2e-25	89.2	0	4	123	Predicted nucleotide-binding protein
EP10057_Bacteria_all|2921969051.Ga0481191_22_88263_89201	prok_STING	PF20300.1	139	1.5e-31	109.3	0	159	295	Prokaryotic STING domain
EP10057_Bacteria_all|2921969051.Ga0481191_22_88263_89201	TIR-like	PF10137.12	119	7.1e-26	90.7	0	4	120	Predicted nucleotide-binding protein
EP10057_Bacteria_all|2921974807.Ga0481194_26_1800_2738	prok_STING	PF20300.1	139	1.5e-31	109.3	0	165	301	Prokaryotic STING domain
EP10057_Bacteria_all|2921974807.Ga0481194_26_1800_2738	TIR-like	PF10137.12	119	3.1e-26	91.8	0	4	126	Predicted nucleotide-binding protein
EP10057_Bacteria_all|2921983179.Ga0481193_19_1800_2738	prok_STING	PF20300.1	139	1.5e-31	109.3	0	161	297	Prokaryotic STING domain
EP10057_Bacteria_all|2921983179.Ga0481193_19_1800_2738	TIR-like	PF10137.12	119	8.3e-30	103.3	0	4	122	Predicted nucleotide-binding protein
EP10057_Bacteria_all|2929821617.Ga0496080_042_13869_14840	prok_STING	PF20300.1	139	1.6e-26	93.1	0	154	303	Prokaryotic STING domain
EP10057_Bacteria_all|2929821617.Ga0496080_042_13869_14840	TIR-like	PF10137.12	119	1.9e-26	92.5	0	4	121	Predicted nucleotide-binding protein
EP10057_Bacteria_all|2958503585.Ga0452889_04_591830_592753	prok_STING	PF20300.1	139	6.4e-33	113.8	0.3	149	285	Prokaryotic STING domain
EP10057_Bacteria_all|2958503585.Ga0452889_04_591830_592753	TIR-like	PF10137.12	119	1.9e-25	89.3	0	5	122	Predicted nucleotide-binding protein
EP10057_Bacteria_all|2978202648.Ga0336406_31_37473_38411	prok_STING	PF20300.1	139	6.1e-32	110.6	0	160	296	Prokaryotic STING domain
EP10057_Bacteria_all|2978202648.Ga0336406_31_37473_38411	TIR-like	PF10137.12	119	1.5e-26	92.9	0	4	121	Predicted nucleotide-binding protein
EP10057_Bacteria_all|2983045326.Ga0577131_01_711416_712456	TIR-like	PF10137.12	119	7.3e-27	93.8	0	18	133	Predicted nucleotide-binding protein
EP10057_Bacteria_all|2983045326.Ga0577131_01_711416_712456	prok_STING	PF20300.1	139	1.2e-23	83.7	0.1	170	321	Prokaryotic STING domain
EP10057_Bacteria_all|641009922.RUMTOR_01512	prok_STING	PF20300.1	139	1.5e-31	109.3	0	159	300	Prokaryotic STING domain
EP10057_Bacteria_all|641009922.RUMTOR_01512	TIR-like	PF10137.12	119	2.4e-25	88.9	0.1	11	130	Predicted nucleotide-binding protein
EP10057_Bacteria_all|644929227.Dfer_1366	prok_STING	PF20300.1	139	9e-34	116.5	0.2	157	292	Prokaryotic STING domain
EP10057_Bacteria_all|644929227.Dfer_1366	TIR-like	PF10137.12	119	1e-29	103	0	4	128	Predicted nucleotide-binding protein
EP10057_Bacteria_all|649778979.Riean_1841	prok_STING	PF20300.1	139	1.9e-37	128.5	0.1	153	289	Prokaryotic STING domain
EP10057_Bacteria_all|649778979.Riean_1841	TIR-like	PF10137.12	119	2e-33	115	0	5	123	Predicted nucleotide-binding protein
EP10057_Bacteria_all|650049096.HMPREF1026_01775	prok_STING	PF20300.1	139	1.5e-31	109.3	0	152	293	Prokaryotic STING domain
EP10057_Bacteria_all|650049096.HMPREF1026_01775	TIR-like	PF10137.12	119	1.6e-25	89.6	0	4	123	Predicted nucleotide-binding protein
EP10057_Bacteria_all|651146113.RIA_0308	prok_STING	PF20300.1	139	1.9e-37	128.4	0.1	159	295	Prokaryotic STING domain
EP10057_Bacteria_all|651146113.RIA_0308	TIR-like	PF10137.12	119	2.5e-31	108.3	0	5	129	Predicted nucleotide-binding protein
EP10057_Bacteria_all|651329699.HMPREF0990_01908	prok_STING	PF20300.1	139	1.5e-31	109.3	0	160	301	Prokaryotic STING domain
EP10057_Bacteria_all|651329699.HMPREF0990_01908	TIR-like	PF10137.12	119	9.8e-25	87	0	4	131	Predicted nucleotide-binding protein
EP10057_Bacteria_all|651367089.HMPREF1025_00977	prok_STING	PF20300.1	139	1.5e-31	109.3	0	151	292	Prokaryotic STING domain
EP10057_Bacteria_all|651367089.HMPREF1025_00977	TIR-like	PF10137.12	119	2.9e-25	88.7	0	4	122	Predicted nucleotide-binding protein

## Sheet: Viperin
Query Name	Target Name	Accession	Target length	E-value	score	bias	Alignment Coordinate from:	Alignment Coordinate to:	Description
EP00004_Rigifila_ramosa|EP00004_Rigifila_ramosa_P015979	Radical_SAM	PF04055.24	167	0.00023	21.7	0	163	302	RadicalSAM superfamily
EP00008_Paramoeba_atlantica|EP00008_Paramoeba_atlantica_P009566	Radical_SAM	PF04055.24	167	7.1e-19	68.9	0	60	207	RadicalSAM superfamily
EP00008_Paramoeba_atlantica|EP00008_Paramoeba_atlantica_P009566	Fer4_12	PF13353.9	137	5.5e-07	30.3	0	55	154	4Fe-4Ssingle cluster
EP00008_Paramoeba_atlantica|EP00008_Paramoeba_atlantica_P009566	Fer4_14	PF13394.9	118	0.00036	20.8	0	57	112	4Fe-4Ssingle cluster
EP00008_Paramoeba_atlantica|EP00008_Paramoeba_atlantica_P009566	Crystall_3	PF08964.13	86	0.11	12.7	0	126	160	Beta/Gammacrystallin
EP00029_Vermamoeba_vermiformis|EP00029_Vermamoeba_vermiformis_P005495	Radical_SAM	PF04055.24	167	3.9e-15	56.8	0.2	29	181	RadicalSAM superfamily
EP00029_Vermamoeba_vermiformis|EP00029_Vermamoeba_vermiformis_P005495	Fer4_12	PF13353.9	137	8.7e-08	32.9	0.3	28	127	4Fe-4Ssingle cluster
EP00029_Vermamoeba_vermiformis|EP00029_Vermamoeba_vermiformis_P005495	Fer4_14	PF13394.9	118	1.6e-05	25.1	0.3	32	122	4Fe-4Ssingle cluster
EP00033_Pygsuia_biforma|EP00033_Pygsuia_biforma_P000615	Radical_SAM	PF04055.24	167	1.2e-17	64.9	0.2	45	202	RadicalSAM superfamily
EP00033_Pygsuia_biforma|EP00033_Pygsuia_biforma_P000615	Fer4_12	PF13353.9	137	1e-11	45.6	0.2	43	138	4Fe-4Ssingle cluster
EP00033_Pygsuia_biforma|EP00033_Pygsuia_biforma_P000615	Fer4_14	PF13394.9	118	2.7e-05	24.4	0.5	46	122	4Fe-4Ssingle cluster
EP00035_Acanthoeca_spectabilis|EP00035_Acanthoeca_spectabilis_P028081	Radical_SAM	PF04055.24	167	6.3e-14	52.8	0.1	64	216	RadicalSAM superfamily
EP00035_Acanthoeca_spectabilis|EP00035_Acanthoeca_spectabilis_P028081	Fer4_14	PF13394.9	118	2e-07	31.2	0.1	65	148	4Fe-4Ssingle cluster
EP00035_Acanthoeca_spectabilis|EP00035_Acanthoeca_spectabilis_P028081	Fer4_12	PF13353.9	137	1e-06	29.4	0	62	148	4Fe-4Ssingle cluster
EP00035_Acanthoeca_spectabilis|EP00035_Acanthoeca_spectabilis_P028081	Radical_SAM_2	PF19238.2	151	0.021	14.6	0.1	51	79	RadicalSAM-like domain
EP00037_Helgoeca_nana|EP00037_Helgoeca_nana_P013984	Radical_SAM	PF04055.24	167	5.5e-11	43.2	0.1	71	195	RadicalSAM superfamily
EP00037_Helgoeca_nana|EP00037_Helgoeca_nana_P013984	Fer4_12	PF13353.9	137	1.4e-05	25.7	0	70	155	4Fe-4Ssingle cluster
EP00037_Helgoeca_nana|EP00037_Helgoeca_nana_P013984	Fer4_14	PF13394.9	118	1.5e-05	25.2	0.1	74	155	4Fe-4Ssingle cluster
EP00039_Didymoeca_costata|EP00039_Didymoeca_costata_P011396	Radical_SAM	PF04055.24	167	4.5e-15	56.5	0.1	33	191	RadicalSAM superfamily
EP00039_Didymoeca_costata|EP00039_Didymoeca_costata_P011396	Fer4_12	PF13353.9	137	3.6e-08	34.1	0.3	31	133	4Fe-4Ssingle cluster
EP00039_Didymoeca_costata|EP00039_Didymoeca_costata_P011396	Fer4_14	PF13394.9	118	2.2e-07	31.1	1.3	34	114	4Fe-4Ssingle cluster
EP00039_Didymoeca_costata|EP00039_Didymoeca_costata_P011396	Radical_SAM_2	PF19238.2	151	0.34	10.7	3.2	31	47	RadicalSAM-like domain
EP00040_Diaphanoeca_grandis|EP00040_Diaphanoeca_grandis_P000807	Radical_SAM	PF04055.24	167	2.4e-10	41.1	0.1	58	188	RadicalSAM superfamily
EP00040_Diaphanoeca_grandis|EP00040_Diaphanoeca_grandis_P000807	Fer4_14	PF13394.9	118	2.8e-07	30.8	0.3	59	147	4Fe-4Ssingle cluster
EP00040_Diaphanoeca_grandis|EP00040_Diaphanoeca_grandis_P000807	Fer4_12	PF13353.9	137	6.4e-06	26.8	0.2	56	160	4Fe-4Ssingle cluster
EP00040_Diaphanoeca_grandis|EP00040_Diaphanoeca_grandis_P000807	NTP_transf_2	PF01909.26	94	0.13	12.7	0.1	117	168	Nucleotidyltransferasedomain
EP00043_Microstomoeca_roanoka|EP00043_Microstomoeca_roanoka_P007956	Radical_SAM	PF04055.24	167	1.2e-16	61.7	0	62	174	RadicalSAM superfamily
EP00043_Microstomoeca_roanoka|EP00043_Microstomoeca_roanoka_P007956	Fer4_12	PF13353.9	137	2.2e-09	38.1	0.1	60	159	4Fe-4Ssingle cluster
EP00043_Microstomoeca_roanoka|EP00043_Microstomoeca_roanoka_P007956	Fer4_14	PF13394.9	118	1.3e-06	28.6	0.3	64	143	4Fe-4Ssingle cluster
EP00043_Microstomoeca_roanoka|EP00043_Microstomoeca_roanoka_P007956	LBP_M	PF17385.5	221	0.0013	18.4	0	80	136	Lacto-N-biosephosphorylase central
EP00045_Choanoeca_perplexa|EP00045_Choanoeca_perplexa_P019518	Radical_SAM	PF04055.24	167	3.5e-18	66.7	0.1	45	192	RadicalSAM superfamily
EP00045_Choanoeca_perplexa|EP00045_Choanoeca_perplexa_P019518	Fer4_12	PF13353.9	137	4.4e-08	33.8	0	43	147	4Fe-4Ssingle cluster
EP00045_Choanoeca_perplexa|EP00045_Choanoeca_perplexa_P019518	Fer4_14	PF13394.9	118	4e-07	30.3	0.1	46	126	4Fe-4Ssingle cluster
EP00045_Choanoeca_perplexa|EP00045_Choanoeca_perplexa_P019518	Radical_SAM_2	PF19238.2	151	0.13	12	0.7	43	64	RadicalSAM-like domain
EP00047_Mylnosiga_fluctuans|EP00047_Mylnosiga_fluctuans_P009017	Radical_SAM	PF04055.24	167	5e-14	53.1	0	44	198	RadicalSAM superfamily
EP00047_Mylnosiga_fluctuans|EP00047_Mylnosiga_fluctuans_P009017	Fer4_12	PF13353.9	137	5.5e-07	30.3	0	43	125	4Fe-4Ssingle cluster
EP00047_Mylnosiga_fluctuans|EP00047_Mylnosiga_fluctuans_P009017	Fer4_14	PF13394.9	118	5e-05	23.5	0	47	123	4Fe-4Ssingle cluster
EP00048_Salpingoeca_helianthica|EP00048_Salpingoeca_helianthica_P004994	Radical_SAM	PF04055.24	167	1.4e-10	41.9	0.1	51	196	RadicalSAM superfamily
EP00048_Salpingoeca_helianthica|EP00048_Salpingoeca_helianthica_P004994	Fer4_12	PF13353.9	137	2.2e-07	31.6	0	50	133	4Fe-4Ssingle cluster
EP00048_Salpingoeca_helianthica|EP00048_Salpingoeca_helianthica_P004994	Fer4_14	PF13394.9	118	9.8e-05	22.6	0	54	132	4Fe-4Ssingle cluster
EP00048_Salpingoeca_helianthica|EP00048_Salpingoeca_helianthica_P004994	DUF166	PF02593.17	220	0.17	11.5	0	132	200	Domainof unknown
EP00049_Salpingoeca_infusionum|EP00049_Salpingoeca_infusionum_P008800	Radical_SAM	PF04055.24	167	2.7e-14	54	0.1	86	244	RadicalSAM superfamily
EP00049_Salpingoeca_infusionum|EP00049_Salpingoeca_infusionum_P008800	Fer4_14	PF13394.9	118	8.2e-06	26.1	0.2	87	164	4Fe-4Ssingle cluster
EP00049_Salpingoeca_infusionum|EP00049_Salpingoeca_infusionum_P008800	Fer4_12	PF13353.9	137	7.3e-05	23.4	0.1	85	153	4Fe-4Ssingle cluster
EP00049_Salpingoeca_infusionum|EP00049_Salpingoeca_infusionum_P008800	Toprim_3	PF13362.9	95	0.051	14.2	0.8	155	246	Toprimdomain
EP00050_Salpingoeca_kvevrii|EP00050_Salpingoeca_kvevrii_P010148	Radical_SAM	PF04055.24	167	1.1e-17	65	0.1	74	251	RadicalSAM superfamily
EP00050_Salpingoeca_kvevrii|EP00050_Salpingoeca_kvevrii_P010148	Fer4_12	PF13353.9	137	1.8e-07	31.8	0.2	72	179	4Fe-4Ssingle cluster
EP00050_Salpingoeca_kvevrii|EP00050_Salpingoeca_kvevrii_P010148	Fer4_14	PF13394.9	118	0.00065	19.9	0.6	75	162	4Fe-4Ssingle cluster
EP00051_Salpingoeca_urceolata|EP00051_Salpingoeca_urceolata_P015880	Radical_SAM	PF04055.24	167	1.6e-11	45	0	43	187	RadicalSAM superfamily
EP00051_Salpingoeca_urceolata|EP00051_Salpingoeca_urceolata_P015880	Fer4_12	PF13353.9	137	1.6e-08	35.3	0.3	41	144	4Fe-4Ssingle cluster
EP00051_Salpingoeca_urceolata|EP00051_Salpingoeca_urceolata_P015880	Fer4_14	PF13394.9	118	2.6e-06	27.7	0.6	44	124	4Fe-4Ssingle cluster
EP00051_Salpingoeca_urceolata|EP00051_Salpingoeca_urceolata_P015880	FeoB_associated	PF12669.10	44	0.089	13.3	2.4	14	54	FeoB-associatedCys-rich membrane
EP00052_Salpingoeca_macrocollata|EP00052_Salpingoeca_macrocollata_P011328	Radical_SAM	PF04055.24	167	8.2e-13	49.2	0.1	60	216	RadicalSAM superfamily
EP00052_Salpingoeca_macrocollata|EP00052_Salpingoeca_macrocollata_P011328	Fer4_12	PF13353.9	137	1.6e-06	28.8	0.1	58	160	4Fe-4Ssingle cluster
EP00052_Salpingoeca_macrocollata|EP00052_Salpingoeca_macrocollata_P011328	Fer4_14	PF13394.9	118	7.4e-05	23	0.3	61	140	4Fe-4Ssingle cluster
EP00052_Salpingoeca_macrocollata|EP00052_Salpingoeca_macrocollata_P011328	Radical_SAM_2	PF19238.2	151	0.05	13.4	0.2	54	75	RadicalSAM-like domain
EP00053_Salpingoeca_punica|EP00053_Salpingoeca_punica_P007798	Radical_SAM	PF04055.24	167	2.6e-15	57.3	0	70	182	RadicalSAM superfamily
EP00053_Salpingoeca_punica|EP00053_Salpingoeca_punica_P007798	Fer4_12	PF13353.9	137	3e-09	37.6	0.3	68	169	4Fe-4Ssingle cluster
EP00053_Salpingoeca_punica|EP00053_Salpingoeca_punica_P007798	Fer4_14	PF13394.9	118	2.9e-08	34	0.5	71	163	4Fe-4Ssingle cluster
EP00053_Salpingoeca_punica|EP00053_Salpingoeca_punica_P007798	LapA_dom	PF06305.14	64	0.13	12.2	0.7	21	56	Lipopolysaccharideassembly protein
EP00055_Hartaetosiga_balthica|EP00055_Hartaetosiga_balthica_P005604	Radical_SAM	PF04055.24	167	3.1e-14	53.8	0.3	5	173	RadicalSAM superfamily
EP00055_Hartaetosiga_balthica|EP00055_Hartaetosiga_balthica_P005604	Fer4_14	PF13394.9	118	3.4e-08	33.8	0.7	6	87	4Fe-4Ssingle cluster
EP00055_Hartaetosiga_balthica|EP00055_Hartaetosiga_balthica_P005604	Fer4_12	PF13353.9	137	7.7e-08	33	1.1	3	100	4Fe-4Ssingle cluster
EP00056_Hartaetosiga_gracilis|EP00056_Hartaetosiga_gracilis_P014515	Radical_SAM	PF04055.24	167	8e-13	49.2	0.1	54	212	RadicalSAM superfamily
EP00056_Hartaetosiga_gracilis|EP00056_Hartaetosiga_gracilis_P014515	Fer4_12	PF13353.9	137	1.9e-08	35	0.1	52	140	4Fe-4Ssingle cluster
EP00056_Hartaetosiga_gracilis|EP00056_Hartaetosiga_gracilis_P014515	Fer4_14	PF13394.9	118	3.1e-07	30.7	0.5	55	133	4Fe-4Ssingle cluster
EP00058_Branchiostoma_floridae|EP00058_Branchiostoma_floridae_P023648	Radical_SAM	PF04055.24	167	2.8e-12	47.4	0.3	72	200	RadicalSAM superfamily
EP00058_Branchiostoma_floridae|EP00058_Branchiostoma_floridae_P023648	Fer4_12	PF13353.9	137	0.00012	22.7	0.2	70	156	4Fe-4Ssingle cluster
EP00058_Branchiostoma_floridae|EP00058_Branchiostoma_floridae_P023648	Fer4_14	PF13394.9	118	0.00016	21.9	0.1	73	155	4Fe-4Ssingle cluster
EP00061_Rhincodon_typus|EP00061_Rhincodon_typus_P011308	Radical_SAM	PF04055.24	167	3.4e-09	37.4	0	65	154	RadicalSAM superfamily
EP00061_Rhincodon_typus|EP00061_Rhincodon_typus_P011308	Fer4_12	PF13353.9	137	3.5e-07	30.9	0.2	63	148	4Fe-4Ssingle cluster
EP00061_Rhincodon_typus|EP00061_Rhincodon_typus_P011308	Fer4_14	PF13394.9	118	1.5e-06	28.4	0.1	66	145	4Fe-4Ssingle cluster
EP00062_Callorhinchus_milii|EP00062_Callorhinchus_milii_P020482	Radical_SAM	PF04055.24	167	1.7e-14	54.6	0.1	65	195	RadicalSAM superfamily
EP00062_Callorhinchus_milii|EP00062_Callorhinchus_milii_P020482	Fer4_14	PF13394.9	118	1.3e-08	35.1	0.6	66	157	4Fe-4Ssingle cluster
EP00062_Callorhinchus_milii|EP00062_Callorhinchus_milii_P020482	Fer4_12	PF13353.9	137	2.8e-07	31.2	0.3	63	151	4Fe-4Ssingle cluster
EP00063_Salmo_salar|EP00063_Salmo_salar_P001578	Radical_SAM	PF04055.24	167	1.3e-15	58.3	0.1	65	246	RadicalSAM superfamily
EP00063_Salmo_salar|EP00063_Salmo_salar_P001578	Fer4_14	PF13394.9	118	3.3e-08	33.8	0.4	66	149	4Fe-4Ssingle cluster
EP00063_Salmo_salar|EP00063_Salmo_salar_P001578	Fer4_12	PF13353.9	137	3.3e-06	27.7	0.1	63	162	4Fe-4Ssingle cluster
EP00063_Salmo_salar|EP00063_Salmo_salar_P014594	Radical_SAM	PF04055.24	167	3.7e-15	56.8	0.1	71	252	RadicalSAM superfamily
EP00063_Salmo_salar|EP00063_Salmo_salar_P014594	Fer4_14	PF13394.9	118	3.5e-07	30.5	0.2	72	155	4Fe-4Ssingle cluster
EP00063_Salmo_salar|EP00063_Salmo_salar_P014594	Fer4_12	PF13353.9	137	4.6e-07	30.5	0.1	69	167	4Fe-4Ssingle cluster
EP00063_Salmo_salar|EP00063_Salmo_salar_P014594	RNA_pol_RpbG	PF16992.8	119	0.12	12.5	0	189	235	DNA-directedRNA polymerase,
EP00064_Thunnus_orientalis|EP00064_Thunnus_orientalis_P004055	Radical_SAM	PF04055.24	167	3.3e-15	57	0	71	250	RadicalSAM superfamily
EP00064_Thunnus_orientalis|EP00064_Thunnus_orientalis_P004055	Fer4_14	PF13394.9	118	4.8e-08	33.3	2.6	72	161	4Fe-4Ssingle cluster
EP00064_Thunnus_orientalis|EP00064_Thunnus_orientalis_P004055	Fer4_12	PF13353.9	137	2e-07	31.7	0.2	69	171	4Fe-4Ssingle cluster
EP00064_Thunnus_orientalis|EP00064_Thunnus_orientalis_P004055	RNA_pol_RpbG	PF16992.8	119	0.024	14.8	0	190	236	DNA-directedRNA polymerase,
EP00065_Mola_mola|EP00065_Mola_mola_P015799	Radical_SAM	PF04055.24	167	7.7e-16	59	0.1	128	258	RadicalSAM superfamily
EP00065_Mola_mola|EP00065_Mola_mola_P015799	Fer4_14	PF13394.9	118	2.4e-07	31	0.2	129	225	4Fe-4Ssingle cluster
EP00065_Mola_mola|EP00065_Mola_mola_P015799	Fer4_12	PF13353.9	137	5.1e-06	27.1	0.1	126	215	4Fe-4Ssingle cluster
EP00065_Mola_mola|EP00065_Mola_mola_P015799	RNA_pol_RpbG	PF16992.8	119	0.029	14.5	0	246	292	DNA-directedRNA polymerase,
EP00066_Takifugu_rubripes|EP00066_Takifugu_rubripes_P001394	Radical_SAM	PF04055.24	167	8.5e-15	55.6	0.1	61	240	RadicalSAM superfamily
EP00066_Takifugu_rubripes|EP00066_Takifugu_rubripes_P001394	Fer4_14	PF13394.9	118	2.2e-07	31.1	0.3	62	145	4Fe-4Ssingle cluster
EP00066_Takifugu_rubripes|EP00066_Takifugu_rubripes_P001394	Fer4_12	PF13353.9	137	1.3e-06	29	0.2	59	160	4Fe-4Ssingle cluster
EP00066_Takifugu_rubripes|EP00066_Takifugu_rubripes_P001394	DUF223	PF02721.17	95	0.05	14	0.1	181	216	Domainof unknown
EP00067_Danio_rerio|EP00067_Danio_rerio_P003245	Radical_SAM	PF04055.24	167	1.6e-12	48.2	0	77	207	RadicalSAM superfamily
EP00067_Danio_rerio|EP00067_Danio_rerio_P003245	Fer4_14	PF13394.9	118	2.9e-07	30.7	0.5	78	161	4Fe-4Ssingle cluster
EP00067_Danio_rerio|EP00067_Danio_rerio_P003245	Fer4_12	PF13353.9	137	1.4e-06	29	0.1	75	180	4Fe-4Ssingle cluster
EP00068_Latimeria_chalumnae|EP00068_Latimeria_chalumnae_P008797	Radical_SAM	PF04055.24	167	8.8e-14	52.3	0.2	76	206	RadicalSAM superfamily
EP00068_Latimeria_chalumnae|EP00068_Latimeria_chalumnae_P008797	Fer4_14	PF13394.9	118	6e-08	32.9	1.9	77	159	4Fe-4Ssingle cluster
EP00068_Latimeria_chalumnae|EP00068_Latimeria_chalumnae_P008797	Fer4_12	PF13353.9	137	1.2e-06	29.2	0.4	74	162	4Fe-4Ssingle cluster
EP00069_Balaena_mysticetus|EP00069_Balaena_mysticetus_P007806	Radical_SAM	PF04055.24	167	6.6e-15	56	0	80	210	RadicalSAM superfamily
EP00069_Balaena_mysticetus|EP00069_Balaena_mysticetus_P007806	Fer4_14	PF13394.9	118	1.3e-08	35.1	0.4	81	164	4Fe-4Ssingle cluster
EP00069_Balaena_mysticetus|EP00069_Balaena_mysticetus_P007806	Fer4_12	PF13353.9	137	1.4e-05	25.7	0.1	78	168	4Fe-4Ssingle cluster
EP00069_Balaena_mysticetus|EP00069_Balaena_mysticetus_P007806	Radical_SAM_2	PF19238.2	151	0.2	11.5	3.7	65	93	RadicalSAM-like domain
EP00070_Physeter_catodon|EP00070_Physeter_catodon_P004351	Radical_SAM	PF04055.24	167	4.2e-14	53.4	0.1	80	210	RadicalSAM superfamily
EP00070_Physeter_catodon|EP00070_Physeter_catodon_P004351	Fer4_14	PF13394.9	118	1.1e-07	32.1	0.4	81	164	4Fe-4Ssingle cluster
EP00070_Physeter_catodon|EP00070_Physeter_catodon_P004351	Fer4_12	PF13353.9	137	7.8e-06	26.6	0.1	78	166	4Fe-4Ssingle cluster
EP00070_Physeter_catodon|EP00070_Physeter_catodon_P004351	ALOG_dom	PF04852.15	126	0.043	14.1	0	24	51	ALOGdomain
EP00070_Physeter_catodon|EP00070_Physeter_catodon_P004351	Radical_SAM_2	PF19238.2	151	0.21	11.4	2.8	64	93	RadicalSAM-like domain
EP00071_Canis_lupus|EP00071_Canis_lupus_P056699	Radical_SAM	PF04055.24	167	3.1e-15	57.1	0.1	79	209	RadicalSAM superfamily
EP00071_Canis_lupus|EP00071_Canis_lupus_P056699	Fer4_14	PF13394.9	118	4.2e-08	33.4	0.1	80	163	4Fe-4Ssingle cluster
EP00071_Canis_lupus|EP00071_Canis_lupus_P056699	Fer4_12	PF13353.9	137	1.1e-05	26	0.1	77	173	4Fe-4Ssingle cluster
EP00072_Mus_musculus|EP00072_Mus_musculus_P018348	Radical_SAM	PF04055.24	167	4.1e-16	59.9	0	80	239	RadicalSAM superfamily
EP00072_Mus_musculus|EP00072_Mus_musculus_P018348	Fer4_14	PF13394.9	118	9.8e-08	32.3	0.2	81	174	4Fe-4Ssingle cluster
EP00072_Mus_musculus|EP00072_Mus_musculus_P018348	Fer4_12	PF13353.9	137	3.2e-06	27.8	0.1	78	180	4Fe-4Ssingle cluster
EP00073_Rattus_norvegicus|EP00073_Rattus_norvegicus_P016412	Radical_SAM	PF04055.24	167	5.2e-16	59.6	0	78	237	RadicalSAM superfamily
EP00073_Rattus_norvegicus|EP00073_Rattus_norvegicus_P016412	Fer4_14	PF13394.9	118	2.5e-08	34.2	0.2	79	170	4Fe-4Ssingle cluster
EP00073_Rattus_norvegicus|EP00073_Rattus_norvegicus_P016412	Fer4_12	PF13353.9	137	4.2e-06	27.4	0.1	76	166	4Fe-4Ssingle cluster
EP00074_Homo_sapiens|EP00074_Homo_sapiens_P044642	Radical_SAM	PF04055.24	167	3.5e-16	60.1	0.1	79	209	RadicalSAM superfamily
EP00074_Homo_sapiens|EP00074_Homo_sapiens_P044642	Fer4_14	PF13394.9	118	3.1e-06	27.4	0.2	80	163	4Fe-4Ssingle cluster
EP00074_Homo_sapiens|EP00074_Homo_sapiens_P044642	Fer4_12	PF13353.9	137	2.2e-05	25.1	0.1	77	174	4Fe-4Ssingle cluster
EP00075_Anas_platyrhynchos|EP00075_Anas_platyrhynchos_P000105	Radical_SAM	PF04055.24	167	4.2e-16	59.9	0.1	81	211	RadicalSAM superfamily
EP00075_Anas_platyrhynchos|EP00075_Anas_platyrhynchos_P000105	Fer4_14	PF13394.9	118	3e-07	30.7	0.7	82	165	4Fe-4Ssingle cluster
EP00075_Anas_platyrhynchos|EP00075_Anas_platyrhynchos_P000105	Fer4_12	PF13353.9	137	1.7e-06	28.7	0.3	79	176	4Fe-4Ssingle cluster
EP00076_Gallus_gallus|EP00076_Gallus_gallus_P004743	Radical_SAM	PF04055.24	167	1.7e-16	61.2	0.1	72	202	RadicalSAM superfamily
EP00076_Gallus_gallus|EP00076_Gallus_gallus_P004743	Fer4_14	PF13394.9	118	2.9e-07	30.7	0.4	73	162	4Fe-4Ssingle cluster
EP00076_Gallus_gallus|EP00076_Gallus_gallus_P004743	Fer4_12	PF13353.9	137	2.9e-06	28	0.2	70	167	4Fe-4Ssingle cluster
EP00077_Pelodiscus_sinensis|EP00077_Pelodiscus_sinensis_P001829	Radical_SAM	PF04055.24	167	2.1e-12	47.8	0	95	218	RadicalSAM superfamily
EP00077_Pelodiscus_sinensis|EP00077_Pelodiscus_sinensis_P001829	Fer4_14	PF13394.9	118	8.5e-07	29.2	0.2	95	170	4Fe-4Ssingle cluster
EP00077_Pelodiscus_sinensis|EP00077_Pelodiscus_sinensis_P001829	Fer4_12	PF13353.9	137	0.00031	21.4	0.1	94	176	4Fe-4Ssingle cluster
EP00078_Anolis_carolinensis|EP00078_Anolis_carolinensis_P000619	Radical_SAM	PF04055.24	167	2.3e-13	51	0.1	72	202	RadicalSAM superfamily
EP00078_Anolis_carolinensis|EP00078_Anolis_carolinensis_P000619	Fer4_14	PF13394.9	118	5.8e-08	33	0.6	73	156	4Fe-4Ssingle cluster
EP00078_Anolis_carolinensis|EP00078_Anolis_carolinensis_P000619	Fer4_12	PF13353.9	137	8e-07	29.8	0.2	71	178	4Fe-4Ssingle cluster
EP00079_Xenopus_tropicalis|EP00079_Xenopus_tropicalis_P010319	Radical_SAM	PF04055.24	167	2.4e-15	57.4	0.1	68	198	RadicalSAM superfamily
EP00079_Xenopus_tropicalis|EP00079_Xenopus_tropicalis_P010319	Fer4_14	PF13394.9	118	3.1e-07	30.7	0.7	69	152	4Fe-4Ssingle cluster
EP00079_Xenopus_tropicalis|EP00079_Xenopus_tropicalis_P010319	Fer4_12	PF13353.9	137	5.7e-06	27	0.2	66	154	4Fe-4Ssingle cluster
EP00085_Daphnia_pulex|EP00085_Daphnia_pulex_P011643	Radical_SAM	PF04055.24	167	3.3e-11	44	0	49	166	RadicalSAM superfamily
EP00085_Daphnia_pulex|EP00085_Daphnia_pulex_P011643	Fer4_14	PF13394.9	118	4e-07	30.3	0.1	50	131	4Fe-4Ssingle cluster
EP00085_Daphnia_pulex|EP00085_Daphnia_pulex_P011643	Fer4_12	PF13353.9	137	1.6e-05	25.5	0.1	47	134	4Fe-4Ssingle cluster
EP00085_Daphnia_pulex|EP00085_Daphnia_pulex_P011643	ChrB_N	PF20229.1	159	0.18	11.8	0	138	194	ProteinChrB, N-terminal
EP00090_Calanus_glacialis|EP00090_Calanus_glacialis_P016548	Radical_SAM	PF04055.24	167	1.6e-14	54.8	0.1	74	210	RadicalSAM superfamily
EP00090_Calanus_glacialis|EP00090_Calanus_glacialis_P016548	Fer4_12	PF13353.9	137	1.1e-08	35.8	0.2	72	180	4Fe-4Ssingle cluster
EP00090_Calanus_glacialis|EP00090_Calanus_glacialis_P016548	Fer4_14	PF13394.9	118	2e-06	28	0.7	75	158	4Fe-4Ssingle cluster
EP00090_Calanus_glacialis|EP00090_Calanus_glacialis_P016548	Apq12	PF12716.10	54	0.26	11.4	0.9	8	41	Nuclearpore assembly
EP00098_Tribolium_castaneum|EP00098_Tribolium_castaneum_P020968	Radical_SAM	PF04055.24	167	7.8e-12	46	0.1	47	175	RadicalSAM superfamily
EP00098_Tribolium_castaneum|EP00098_Tribolium_castaneum_P020968	Fer4_12	PF13353.9	137	9.5e-06	26.3	0.3	45	166	4Fe-4Ssingle cluster
EP00098_Tribolium_castaneum|EP00098_Tribolium_castaneum_P020968	Fer4_14	PF13394.9	118	1.7e-05	25.1	0.6	48	131	4Fe-4Ssingle cluster
EP00102_Acyrthosiphon_pisum|EP00102_Acyrthosiphon_pisum_P014761	Radical_SAM	PF04055.24	167	8.5e-14	52.4	0.1	65	248	RadicalSAM superfamily
EP00102_Acyrthosiphon_pisum|EP00102_Acyrthosiphon_pisum_P014761	Fer4_14	PF13394.9	118	2.9e-05	24.3	0.1	66	165	4Fe-4Ssingle cluster
EP00102_Acyrthosiphon_pisum|EP00102_Acyrthosiphon_pisum_P014761	Fer4_12	PF13353.9	137	0.00012	22.7	0.1	64	150	4Fe-4Ssingle cluster
EP00102_Acyrthosiphon_pisum|EP00102_Acyrthosiphon_pisum_P014761	Baculo_E56	PF04639.15	293	0.016	14.6	0	103	191	BaculoviralE56 protein,
EP00102_Acyrthosiphon_pisum|EP00102_Acyrthosiphon_pisum_P024895	Radical_SAM	PF04055.24	167	1.1e-13	52	0	54	237	RadicalSAM superfamily
EP00102_Acyrthosiphon_pisum|EP00102_Acyrthosiphon_pisum_P024895	Fer4_14	PF13394.9	118	1e-05	25.7	0.1	55	154	4Fe-4Ssingle cluster
EP00102_Acyrthosiphon_pisum|EP00102_Acyrthosiphon_pisum_P024895	Fer4_12	PF13353.9	137	0.0002	22	0.1	53	123	4Fe-4Ssingle cluster
EP00102_Acyrthosiphon_pisum|EP00102_Acyrthosiphon_pisum_P024895	Baculo_E56	PF04639.15	293	0.012	15	0	92	180	BaculoviralE56 protein,
EP00104_Lingula_anatina|EP00104_Lingula_anatina_P011721	Radical_SAM	PF04055.24	167	1.8e-13	51.3	0.1	66	196	RadicalSAM superfamily
EP00104_Lingula_anatina|EP00104_Lingula_anatina_P011721	Fer4_12	PF13353.9	137	1e-05	26.2	0.1	65	163	4Fe-4Ssingle cluster
EP00104_Lingula_anatina|EP00104_Lingula_anatina_P011721	Fer4_14	PF13394.9	118	1.4e-05	25.3	0.3	67	163	4Fe-4Ssingle cluster
EP00105_Crassostrea_gigas|EP00105_Crassostrea_gigas_P021304	Radical_SAM	PF04055.24	167	4.8e-13	49.9	0.2	65	197	RadicalSAM superfamily
EP00105_Crassostrea_gigas|EP00105_Crassostrea_gigas_P021304	Fer4_14	PF13394.9	118	1.3e-06	28.7	0.5	66	150	4Fe-4Ssingle cluster
EP00105_Crassostrea_gigas|EP00105_Crassostrea_gigas_P021304	Fer4_12	PF13353.9	137	2.5e-05	24.9	0.3	65	160	4Fe-4Ssingle cluster
EP00105_Crassostrea_gigas|EP00105_Crassostrea_gigas_P021304	RNA_pol_RpbG	PF16992.8	119	0.069	13.3	0	182	230	DNA-directedRNA polymerase,
EP00107_Lottia_gigantea|EP00107_Lottia_gigantea_P022437	Radical_SAM	PF04055.24	167	5.6e-11	43.2	0.1	20	150	RadicalSAM superfamily
EP00107_Lottia_gigantea|EP00107_Lottia_gigantea_P022437	Fer4_12	PF13353.9	137	1.8e-06	28.6	0.3	19	106	4Fe-4Ssingle cluster
EP00107_Lottia_gigantea|EP00107_Lottia_gigantea_P022437	Fer4_14	PF13394.9	118	2.2e-06	27.9	0.8	21	102	4Fe-4Ssingle cluster
EP00110_Nematostella_vectensis|EP00110_Nematostella_vectensis_P021713	Radical_SAM	PF04055.24	167	6.2e-13	49.6	0.3	10	141	RadicalSAM superfamily
EP00110_Nematostella_vectensis|EP00110_Nematostella_vectensis_P021713	Fer4_14	PF13394.9	118	3.2e-08	33.8	1	11	108	4Fe-4Ssingle cluster
EP00110_Nematostella_vectensis|EP00110_Nematostella_vectensis_P021713	Fer4_12	PF13353.9	137	1.3e-06	29	0.3	8	96	4Fe-4Ssingle cluster
EP00112_Aurelia_sp_BirchAquariumsp1|EP00112_Aurelia_sp_BirchAquariumsp1_P005985	Radical_SAM	PF04055.24	167	3.8e-15	56.8	0.1	18	147	RadicalSAM superfamily
EP00112_Aurelia_sp_BirchAquariumsp1|EP00112_Aurelia_sp_BirchAquariumsp1_P005985	Fer4_14	PF13394.9	118	3.9e-08	33.6	0.6	19	110	4Fe-4Ssingle cluster
EP00112_Aurelia_sp_BirchAquariumsp1|EP00112_Aurelia_sp_BirchAquariumsp1_P005985	Fer4_12	PF13353.9	137	5.5e-07	30.3	0.1	17	119	4Fe-4Ssingle cluster
EP00112_Aurelia_sp_BirchAquariumsp1|EP00112_Aurelia_sp_BirchAquariumsp1_P017264	Radical_SAM	PF04055.24	167	3e-16	60.4	0.2	18	147	RadicalSAM superfamily
EP00112_Aurelia_sp_BirchAquariumsp1|EP00112_Aurelia_sp_BirchAquariumsp1_P017264	Fer4_14	PF13394.9	118	2.6e-08	34.1	0.5	19	110	4Fe-4Ssingle cluster
EP00112_Aurelia_sp_BirchAquariumsp1|EP00112_Aurelia_sp_BirchAquariumsp1_P017264	Fer4_12	PF13353.9	137	3.3e-07	31	0.1	17	119	4Fe-4Ssingle cluster
EP00115_Mnemiopsis_leidyi|EP00115_Mnemiopsis_leidyi_P007357	ubiquitin	PF00240.26	72	1.7e-51	172	11.9	1154	1191	Ubiquitinfamily
EP00115_Mnemiopsis_leidyi|EP00115_Mnemiopsis_leidyi_P007357	ubiquitin	PF00240.26	72	1.7e-51	172	11.9	1227	1296	Ubiquitinfamily
EP00115_Mnemiopsis_leidyi|EP00115_Mnemiopsis_leidyi_P007357	ubiquitin	PF00240.26	72	1.7e-51	172	11.9	1308	1379	Ubiquitinfamily
EP00115_Mnemiopsis_leidyi|EP00115_Mnemiopsis_leidyi_P007357	VIT	PF08487.13	111	1.9e-31	108.7	0	529	629	Vaultprotein inter-alpha-trypsin
EP00115_Mnemiopsis_leidyi|EP00115_Mnemiopsis_leidyi_P007357	HSP70	PF00012.23	599	3.8e-29	101.5	0	1643	1797	Hsp70protein
EP00115_Mnemiopsis_leidyi|EP00115_Mnemiopsis_leidyi_P007357	Rad60-SLD	PF11976.11	72	8.5e-22	76.9	4.5	1226	1294	Ubiquitin-2like Rad60
EP00115_Mnemiopsis_leidyi|EP00115_Mnemiopsis_leidyi_P007357	Rad60-SLD	PF11976.11	72	8.5e-22	76.9	4.5	1307	1376	Ubiquitin-2like Rad60
EP00115_Mnemiopsis_leidyi|EP00115_Mnemiopsis_leidyi_P007357	VWA_3	PF13768.9	155	2e-11	44.2	0	768	920	vonWillebrand factor
EP00115_Mnemiopsis_leidyi|EP00115_Mnemiopsis_leidyi_P007357	Radical_SAM	PF04055.24	167	1.2e-10	42.1	0.7	64	195	RadicalSAM superfamily
EP00115_Mnemiopsis_leidyi|EP00115_Mnemiopsis_leidyi_P007357	VIT_2	PF13757.9	78	2.2e-09	37.2	0	530	591	Vaultprotein inter-alpha-trypsin
EP00115_Mnemiopsis_leidyi|EP00115_Mnemiopsis_leidyi_P007357	Fer4_14	PF13394.9	118	1.3e-06	28.7	0.8	65	147	4Fe-4Ssingle cluster
EP00115_Mnemiopsis_leidyi|EP00115_Mnemiopsis_leidyi_P007357	Ubiquitin_2	PF14560.9	87	7.8e-06	26.4	1.4	1241	1292	Ubiquitin-likedomain
EP00115_Mnemiopsis_leidyi|EP00115_Mnemiopsis_leidyi_P007357	Ubiquitin_2	PF14560.9	87	7.8e-06	26.4	1.4	1326	1374	Ubiquitin-likedomain
EP00115_Mnemiopsis_leidyi|EP00115_Mnemiopsis_leidyi_P007357	Fer4_12	PF13353.9	137	4.4e-05	24.1	0.1	62	150	4Fe-4Ssingle cluster
EP00115_Mnemiopsis_leidyi|EP00115_Mnemiopsis_leidyi_P007357	RVT_1	PF00078.30	222	0.013	15.1	0	298	341	Reversetranscriptase (RNA-dependent
EP00115_Mnemiopsis_leidyi|EP00115_Mnemiopsis_leidyi_P007357	VWA	PF00092.31	175	0.031	14.7	0	768	916	vonWillebrand factor
EP00115_Mnemiopsis_leidyi|EP00115_Mnemiopsis_leidyi_P007357	VWA_2	PF13519.9	108	0.049	14.4	0	770	854	vonWillebrand factor
EP00115_Mnemiopsis_leidyi|EP00115_Mnemiopsis_leidyi_P007357	PARP	PF00644.23	194	0.079	12.7	0	380	443	Poly(ADP-ribose)polymerase catalytic
EP00119_Amphimedon_queenslandica|EP00119_Amphimedon_queenslandica_P002676	Radical_SAM	PF04055.24	167	3.1e-11	44.1	0.1	48	174	RadicalSAM superfamily
EP00119_Amphimedon_queenslandica|EP00119_Amphimedon_queenslandica_P002676	Fer4_14	PF13394.9	118	2.1e-08	34.4	0.3	49	132	4Fe-4Ssingle cluster
EP00119_Amphimedon_queenslandica|EP00119_Amphimedon_queenslandica_P002676	Fer4_12	PF13353.9	137	1.1e-06	29.3	0.5	46	136	4Fe-4Ssingle cluster
EP00119_Amphimedon_queenslandica|EP00119_Amphimedon_queenslandica_P002676	SatD	PF16264.8	211	0.16	11.7	0	97	155	SatDfamily (SatD)
EP00120_Capsaspora_owczarzaki|EP00120_Capsaspora_owczarzaki_P005806	Radical_SAM	PF04055.24	167	1.1e-11	45.5	0.2	66	229	RadicalSAM superfamily
EP00120_Capsaspora_owczarzaki|EP00120_Capsaspora_owczarzaki_P005806	Fer4_14	PF13394.9	118	3.4e-08	33.8	0.3	67	156	4Fe-4Ssingle cluster
EP00120_Capsaspora_owczarzaki|EP00120_Capsaspora_owczarzaki_P005806	Fer4_12	PF13353.9	137	5.7e-08	33.5	0.2	64	150	4Fe-4Ssingle cluster
EP00151_Rhizophagus_irregularis|EP00151_Rhizophagus_irregularis_P001851	Radical_SAM	PF04055.24	167	3.5e-18	66.7	0.1	27	168	RadicalSAM superfamily
EP00151_Rhizophagus_irregularis|EP00151_Rhizophagus_irregularis_P001851	Fer4_12	PF13353.9	137	2.7e-07	31.3	0.1	26	127	4Fe-4Ssingle cluster
EP00151_Rhizophagus_irregularis|EP00151_Rhizophagus_irregularis_P001851	Fer4_14	PF13394.9	118	8.6e-05	22.8	0.1	28	105	4Fe-4Ssingle cluster
EP00178_Gracilaria_changii|EP00178_Gracilaria_changii_P000085	Radical_SAM	PF04055.24	167	4.1e-13	50.2	0	114	242	RadicalSAM superfamily
EP00178_Gracilaria_changii|EP00178_Gracilaria_changii_P000085	Fer4_12	PF13353.9	137	2.9e-06	27.9	0.1	116	212	4Fe-4Ssingle cluster
EP00178_Gracilaria_changii|EP00178_Gracilaria_changii_P000085	Fer4_14	PF13394.9	118	5.7e-06	26.6	0.2	112	193	4Fe-4Ssingle cluster
EP00178_Gracilaria_changii|EP00178_Gracilaria_changii_P021304	Radical_SAM	PF04055.24	167	3.3e-16	60.2	0.1	71	201	RadicalSAM superfamily
EP00178_Gracilaria_changii|EP00178_Gracilaria_changii_P021304	Fer4_14	PF13394.9	118	2.9e-06	27.5	0.2	72	155	4Fe-4Ssingle cluster
EP00178_Gracilaria_changii|EP00178_Gracilaria_changii_P021304	Fer4_12	PF13353.9	137	2.1e-05	25.2	0.1	69	166	4Fe-4Ssingle cluster
EP00187_Rhodella_violacea|EP00187_Rhodella_violacea_P016977	Radical_SAM	PF04055.24	167	2.7e-11	44.3	0	45	201	RadicalSAM superfamily
EP00187_Rhodella_violacea|EP00187_Rhodella_violacea_P016977	Fer4_12	PF13353.9	137	3.3e-07	31	0	43	130	4Fe-4Ssingle cluster
EP00187_Rhodella_violacea|EP00187_Rhodella_violacea_P016977	Fer4_14	PF13394.9	118	0.00069	19.9	0.1	46	127	4Fe-4Ssingle cluster
EP00191_Tetraselmis_sp_GSL018|EP00191_Tetraselmis_sp_GSL018_P000524	Radical_SAM	PF04055.24	167	1.1e-11	45.6	0	40	182	RadicalSAM superfamily
EP00191_Tetraselmis_sp_GSL018|EP00191_Tetraselmis_sp_GSL018_P000524	Fer4_12	PF13353.9	137	9e-08	32.8	0	43	123	4Fe-4Ssingle cluster
EP00191_Tetraselmis_sp_GSL018|EP00191_Tetraselmis_sp_GSL018_P000524	Fer4_14	PF13394.9	118	7e-06	26.3	0	42	121	4Fe-4Ssingle cluster
EP00191_Tetraselmis_sp_GSL018|EP00191_Tetraselmis_sp_GSL018_P002899	Radical_SAM	PF04055.24	167	7.6e-12	46	0	40	182	RadicalSAM superfamily
EP00191_Tetraselmis_sp_GSL018|EP00191_Tetraselmis_sp_GSL018_P002899	Fer4_12	PF13353.9	137	6.4e-08	33.3	0	43	123	4Fe-4Ssingle cluster
EP00191_Tetraselmis_sp_GSL018|EP00191_Tetraselmis_sp_GSL018_P002899	Fer4_14	PF13394.9	118	1.2e-06	28.8	0	42	121	4Fe-4Ssingle cluster
EP00191_Tetraselmis_sp_GSL018|EP00191_Tetraselmis_sp_GSL018_P015234	Radical_SAM	PF04055.24	167	1.2e-10	42.2	0	75	217	RadicalSAM superfamily
EP00191_Tetraselmis_sp_GSL018|EP00191_Tetraselmis_sp_GSL018_P015234	Fer4_12	PF13353.9	137	5.5e-07	30.3	0	78	151	4Fe-4Ssingle cluster
EP00191_Tetraselmis_sp_GSL018|EP00191_Tetraselmis_sp_GSL018_P015234	Fer4_14	PF13394.9	118	1.7e-05	25	0.1	77	153	4Fe-4Ssingle cluster
EP00191_Tetraselmis_sp_GSL018|EP00191_Tetraselmis_sp_GSL018_P016415	Radical_SAM	PF04055.24	167	7.3e-12	46.1	0	55	197	RadicalSAM superfamily
EP00191_Tetraselmis_sp_GSL018|EP00191_Tetraselmis_sp_GSL018_P016415	Fer4_12	PF13353.9	137	6.7e-08	33.2	0	58	138	4Fe-4Ssingle cluster
EP00191_Tetraselmis_sp_GSL018|EP00191_Tetraselmis_sp_GSL018_P016415	Fer4_14	PF13394.9	118	8.9e-07	29.2	0.1	57	136	4Fe-4Ssingle cluster
EP00198_Chlamydomonas_reinhardtii|EP00198_Chlamydomonas_reinhardtii_P003796	Radical_SAM	PF04055.24	167	2.1e-15	57.6	0	53	169	RadicalSAM superfamily
EP00198_Chlamydomonas_reinhardtii|EP00198_Chlamydomonas_reinhardtii_P003796	Fer4_12	PF13353.9	137	3.9e-05	24.3	0	55	152	4Fe-4Ssingle cluster
EP00198_Chlamydomonas_reinhardtii|EP00198_Chlamydomonas_reinhardtii_P003796	Fer4_14	PF13394.9	118	0.0028	17.9	0	54	113	4Fe-4Ssingle cluster
EP00209_Acetabularia_acetabulum|EP00209_Acetabularia_acetabulum_P000941	Radical_SAM	PF04055.24	167	2.9e-16	60.4	0	70	180	RadicalSAM superfamily
EP00209_Acetabularia_acetabulum|EP00209_Acetabularia_acetabulum_P000941	Fer4_12	PF13353.9	137	2.2e-07	31.6	0	67	168	4Fe-4Ssingle cluster
EP00209_Acetabularia_acetabulum|EP00209_Acetabularia_acetabulum_P000941	Fer4_14	PF13394.9	118	1.6e-05	25.2	0.1	70	151	4Fe-4Ssingle cluster
EP00209_Acetabularia_acetabulum|EP00209_Acetabularia_acetabulum_P000941	MITF_TFEB_C_3_N	PF15951.8	152	0.011	16.4	0.2	11	64	MITF/TFEB/TFEC/TFE3N-terminus
EP00211_Chloroparvula_japonica|EP00211_Chloroparvula_japonica_P004181	Cupin_8	PF13621.9	254	1.8e-24	87.1	0	134	266	Cupin-likedomain
EP00211_Chloroparvula_japonica|EP00211_Chloroparvula_japonica_P004181	Radical_SAM	PF04055.24	167	1.8e-12	48.1	0	345	491	RadicalSAM superfamily
EP00211_Chloroparvula_japonica|EP00211_Chloroparvula_japonica_P004181	JmjC	PF02373.25	114	9.2e-07	29.4	0	165	263	JmjCdomain, hydroxylase
EP00211_Chloroparvula_japonica|EP00211_Chloroparvula_japonica_P004181	Fer4_14	PF13394.9	118	8.7e-06	26	0	348	424	4Fe-4Ssingle cluster
EP00211_Chloroparvula_japonica|EP00211_Chloroparvula_japonica_P004181	Fer4_12	PF13353.9	137	4.6e-05	24.1	0	347	435	4Fe-4Ssingle cluster
EP00211_Chloroparvula_japonica|EP00211_Chloroparvula_japonica_P004181	JmjC_2	PF08007.15	127	0.00035	20.2	0	241	264	JmjCdomain
EP00211_Chloroparvula_japonica|EP00211_Chloroparvula_japonica_P004181	Cupin_1	PF00190.25	151	0.006	16.3	0.1	177	271	Cupin
EP00211_Chloroparvula_japonica|EP00211_Chloroparvula_japonica_P004181	Cupin_2	PF07883.14	71	0.14	12	0	237	264	Cupindomain
EP00211_Chloroparvula_japonica|EP00211_Chloroparvula_japonica_P004181	GPI	PF06560.14	182	0.16	11.4	0	240	264	Glucose-6-phosphateisomerase (GPI)
EP00282_Hemiselmis_andersenii|EP00282_Hemiselmis_andersenii_P033477	Radical_SAM	PF04055.24	167	5.2e-18	66.1	0	214	361	RadicalSAM superfamily
EP00282_Hemiselmis_andersenii|EP00282_Hemiselmis_andersenii_P033477	Fer4_12	PF13353.9	137	4.7e-05	24	0	211	317	4Fe-4Ssingle cluster
[truncated: 1,233 more rows]
