# Supplementary material for: Eukaryotic CD-NTase, STING, and viperin proteins evolved via domain shuffling, horizontal transfer, and ancient inheritance from prokaryotes
Source: PLoS Biol. 2023 Dec 8;21(12):e3002436. doi: 10.1371/journal.pbio.3002436 (PMC10732462; doi:10.1371/journal.pbio.3002436)
Supplement: S26 File — (HMM) [file pbio.3002436.s033.hmm]

HMMER3/f [3.2.1 | June 2018]
NAME  027_epc4_010.hal
LENG  107
ALPH  amino
RF    no
MM    no
CONS  yes
CS    no
MAP   yes
DATE  Fri Nov 18 16:03:32 2022
NSEQ  249
EFFN  29.555832
CKSUM 2511445030
STATS LOCAL MSV       -9.5441  0.71596
STATS LOCAL VITERBI  -10.5861  0.71596
STATS LOCAL FORWARD   -4.1501  0.71596
HMM          A        C        D        E        F        G        H        I        K        L        M        N        P        Q        R        S        T        V        W        Y   
            m->m     m->i     m->d     i->m     i->i     d->m     d->d
  COMPO   2.63552  4.24628  2.79585  2.68923  3.36750  3.14641  3.75230  2.68767  2.58909  2.32918  3.57573  3.22736  3.77735  3.14576  2.86034  2.71778  2.82927  2.53149  4.25748  3.38267
          2.68618  4.42225  2.77519  2.73123  3.46354  2.40513  3.72494  3.29354  2.67741  2.69355  4.24690  2.90347  2.73739  3.18146  2.89801  2.37887  2.77519  2.98518  4.58477  3.61503
          0.05071  3.40264  4.12498  0.61958  0.77255  0.00000        *
      1   2.60338  4.33332  3.42923  2.90190  3.49682  3.53633  3.84538  2.15953  2.49722  2.29977  3.42126  3.29982  3.94940  3.13187  3.00719  2.83679  2.57793  2.29958  5.00330  3.75928      2 i - - -
          2.68618  4.42225  2.77519  2.73123  3.46354  2.40513  3.72494  3.29354  2.67741  2.69355  4.24690  2.90347  2.73739  3.18146  2.89801  2.37887  2.77519  2.98518  4.58477  3.61503
          0.03668  3.71955  4.44189  0.61958  0.77255  0.48576  0.95510
      2   2.64529  4.39961  3.40686  2.85795  3.16102  3.56534  3.39499  2.90668  2.51163  2.43513  3.49897  3.25675  3.94691  3.08645  3.02074  2.82870  2.87426  2.51352  4.66062  2.20604      3 y - - -
          2.68618  4.42225  2.77519  2.73123  3.46354  2.40513  3.72494  3.29354  2.67741  2.69355  4.24690  2.90347  2.73739  3.18146  2.89801  2.37887  2.77519  2.98518  4.58477  3.61503
          0.02962  3.92984  4.65219  0.61958  0.77255  0.48576  0.95510
      3   2.86914  4.40548  3.93992  3.41506  2.16642  3.84530  3.74697  2.87801  3.07175  2.37794  3.51569  3.64683  4.21146  3.54977  3.54351  2.89076  3.10051  2.69094  4.23713  1.54769      4 y - - -
          2.68618  4.42225  2.77519  2.73123  3.46354  2.40513  3.72494  3.29354  2.67741  2.69355  4.24690  2.90347  2.73739  3.18146  2.89801  2.37887  2.77519  2.98518  4.58477  3.61503
          0.02388  4.14246  4.86481  0.61958  0.77255  0.48576  0.95510
      4   2.53182  4.46765  3.38053  2.81741  3.63367  3.07428  3.82732  2.91907  2.77891  2.57980  3.57653  3.25879  3.96348  3.10154  2.94479  2.35200  1.95956  2.69138  3.93797  3.79154      5 t - - -
          2.68618  4.42225  2.77519  2.73123  3.46354  2.40513  3.72494  3.29354  2.67741  2.69355  4.24690  2.90347  2.73739  3.18146  2.89801  2.37887  2.77519  2.98518  4.58477  3.61503
          0.01958  4.33906  5.06141  0.61958  0.77255  0.48576  0.95510
      5   2.93749  4.85334  3.54338  3.33422  4.76033  0.63481  4.46780  4.31080  3.24435  3.90908  4.79685  3.65276  4.18766  3.73034  2.72949  3.07340  3.37486  3.82436  5.91677  4.76931      6 G - - -
          2.68618  4.42225  2.77519  2.73123  3.46354  2.40513  3.72494  3.29354  2.67741  2.69355  4.24690  2.90347  2.73739  3.18146  2.89801  2.37887  2.77519  2.98518  4.58477  3.61503
          0.01894  4.37197  5.09432  0.61958  0.77255  0.48576  0.95510
      6   2.64391  4.55593  3.73836  3.60894  4.63437  3.28125  4.68602  4.24259  3.72021  3.93165  4.83088  3.72487  4.06636  4.03054  3.96658  0.53177  3.16621  3.65853  5.96804  4.73091      7 S - - -
          2.68618  4.42225  2.77519  2.73123  3.46354  2.40513  3.72494  3.29354  2.67741  2.69355  4.24690  2.90347  2.73739  3.18146  2.89801  2.37887  2.77519  2.98518  4.58477  3.61503
          0.01894  4.37197  5.09432  0.61958  0.77255  0.48576  0.95510
      7   2.65472  4.19200  3.92182  3.34238  2.71748  3.72197  3.68889  2.47632  3.24992  2.30699  2.62099  3.62380  4.09433  3.28540  2.98603  2.79934  2.66586  2.37291  4.79470  2.45427      8 l - - -
          2.68618  4.42225  2.77519  2.73123  3.46354  2.40513  3.72494  3.29354  2.67741  2.69355  4.24690  2.90347  2.73739  3.18146  2.89801  2.37887  2.77519  2.98518  4.58477  3.61503
          0.01855  4.39260  5.11495  0.61958  0.77255  0.48576  0.95510
      8   3.29204  5.01871  4.95154  4.61680  1.59034  4.60283  3.28490  3.58720  4.44544  3.01176  4.17959  4.30651  4.90555  4.37404  4.43880  3.95093  4.01204  3.45316  2.48477  0.95090      9 y - - -
          2.68618  4.42225  2.77519  2.73123  3.46354  2.40513  3.72494  3.29354  2.67741  2.69355  4.24690  2.90347  2.73739  3.18146  2.89801  2.37887  2.77519  2.98518  4.58477  3.61503
          0.01855  4.39260  5.11495  0.61958  0.77255  0.48576  0.95510
      9   2.92174  5.39886  1.63561  1.43950  4.68708  3.44832  3.82642  3.18294  2.70074  3.67747  4.48503  2.91749  3.96664  2.96436  3.23165  2.85908  3.17796  3.73828  5.85908  4.41925     10 e - - -
          2.68618  4.42225  2.77519  2.73123  3.46354  2.40513  3.72494  3.29354  2.67741  2.69355  4.24690  2.90347  2.73739  3.18146  2.89801  2.37887  2.77519  2.98518  4.58477  3.61503
          0.01837  4.40200  5.12435  0.61958  0.77255  0.48576  0.95510
     10   2.68831  5.12566  2.62582  2.31096  4.44303  2.05023  3.65519  3.90803  2.16794  3.41750  3.82412  2.93814  3.60816  2.65292  2.64995  2.66321  2.83060  3.50182  5.57371  4.18235     11 g - - -
          2.68618  4.42225  2.77519  2.73123  3.46354  2.40513  3.72494  3.29354  2.67741  2.69355  4.24690  2.90347  2.73739  3.18146  2.89801  2.37887  2.77519  2.98518  4.58477  3.61503
          0.01837  4.40200  5.12435  0.61958  0.77255  0.48576  0.95510
     11   2.71323  3.69291  4.36118  3.78918  3.37683  3.93970  4.33283  2.28416  3.66383  1.31396  3.32638  3.97869  4.32005  3.88407  3.83839  3.25193  2.24401  2.06778  4.98378  3.80139     12 l - - -
          2.68618  4.42225  2.77519  2.73123  3.46354  2.40513  3.72494  3.29354  2.67741  2.69355  4.24690  2.90347  2.73739  3.18146  2.89801  2.37887  2.77519  2.98518  4.58477  3.61503
          0.01837  4.40200  5.12435  0.61958  0.77255  0.48576  0.95510
     12   3.15595  5.38626  3.53285  2.85906  4.85743  3.80302  3.74637  4.20762  1.05006  3.61938  4.45595  3.29296  4.15896  2.32667  2.01250  3.12930  3.09242  3.85787  5.65297  4.45723     13 k - - -
          2.68618  4.42225  2.77519  2.73123  3.46354  2.40513  3.72494  3.29354  2.67741  2.69355  4.24690  2.90347  2.73739  3.18146  2.89801  2.37887  2.77519  2.98518  4.58477  3.61503
          0.01863  4.38806  5.11041  0.61958  0.77255  0.48576  0.95510
     13   2.85105  3.72153  4.62939  4.05059  3.01683  4.07989  4.45129  1.68477  3.90461  1.91848  3.29103  4.16551  4.41811  4.08749  4.01057  3.39892  2.60210  1.49325  4.99078  3.80843     14 v - - -
          2.68618  4.42225  2.77519  2.73123  3.46354  2.40513  3.72494  3.29354  2.67741  2.69355  4.24690  2.90347  2.73739  3.18146  2.89801  2.37887  2.77519  2.98518  4.58477  3.61503
          0.02077  4.28033  5.00267  0.61958  0.77255  0.48576  0.95510
     14   2.63311  4.96286  2.80537  2.29759  4.24304  2.33643  3.62316  3.68338  2.28319  2.95379  4.02612  2.80022  3.81743  2.62931  2.76586  2.42745  2.86548  3.19646  5.43724  4.07187     15 k - - -
          2.68618  4.42225  2.77519  2.73123  3.46354  2.40513  3.72494  3.29354  2.67741  2.69355  4.24690  2.90347  2.73739  3.18146  2.89801  2.37887  2.77519  2.98518  4.58477  3.61503
          0.02285  4.18615  4.90850  0.61958  0.77255  0.48576  0.95510
     15   2.47263  4.96407  2.92609  2.20536  4.25116  3.16332  3.60292  3.69539  2.15177  3.06166  4.02189  2.82457  3.54787  2.66995  2.54749  2.52654  2.56917  3.32345  5.43186  3.78876     16 k - - -
          2.68618  4.42225  2.77519  2.73123  3.46354  2.40513  3.72494  3.29354  2.67741  2.69355  4.24690  2.90347  2.73739  3.18146  2.89801  2.37887  2.77519  2.98518  4.58477  3.61503
          0.02335  4.16444  4.88678  0.61958  0.77255  0.48576  0.95510
     16   2.43909  4.83400  2.78621  2.43416  4.09835  3.41897  3.64731  3.51641  2.36480  2.93635  3.92332  2.55658  2.56973  2.79390  2.90826  2.63972  2.73838  2.90539  5.34998  4.00887     18 k - - -
          2.68618  4.42225  2.77519  2.73123  3.46354  2.40513  3.72494  3.29354  2.67741  2.69355  4.24690  2.90347  2.73739  3.18146  2.89801  2.37887  2.77519  2.98518  4.58477  3.61503
          0.02335  4.16444  4.88678  0.61958  0.77255  0.48576  0.95510
     17   2.65206  5.08264  2.02090  2.26972  4.39340  3.14491  3.61781  3.59862  2.37702  3.37290  4.13713  2.56030  3.81310  2.62763  2.57009  2.62604  2.88585  3.25587  5.53534  4.14199     20 d - - -
          2.68618  4.42225  2.77519  2.73123  3.46354  2.40513  3.72494  3.29354  2.67741  2.69355  4.24690  2.90347  2.73739  3.18146  2.89801  2.37887  2.77519  2.98518  4.58477  3.61503
          0.02223  4.21345  4.93579  0.61958  0.77255  0.48576  0.95510
     18   3.08724  5.61942  2.04255  0.92765  4.92167  3.34771  3.90524  4.44220  2.91768  3.95244  4.81840  2.82532  3.97461  3.07690  3.49756  2.97331  3.37990  4.02107  6.08730  4.60283     21 e - - -
          2.68618  4.42225  2.77519  2.73123  3.46354  2.40513  3.72494  3.29354  2.67741  2.69355  4.24690  2.90347  2.73739  3.18146  2.89801  2.37887  2.77519  2.98518  4.58477  3.61503
          0.02233  4.20883  4.93117  0.61958  0.77255  0.48576  0.95510
     19   2.93573  2.98766  4.72718  4.15265  1.49665  4.12394  4.44520  1.89353  3.99135  2.10739  3.25468  4.23186  4.46617  4.14070  4.07024  3.45012  3.17681  2.07582  4.90837  3.66233     22 f - - -
          2.68618  4.42225  2.77519  2.73123  3.46354  2.40513  3.72494  3.29354  2.67741  2.69355  4.24690  2.90347  2.73739  3.18146  2.89801  2.37887  2.77519  2.98518  4.58477  3.61503
          0.01867  4.38579  5.10814  0.61958  0.77255  0.48576  0.95510
     20   3.61451  5.73062  0.40876  2.79060  5.19596  3.67177  4.48225  4.91737  3.67530  4.44244  5.45864  3.36257  4.35946  3.74036  4.23859  3.53861  3.97189  4.51089  6.25393  5.02190     23 D - - -
          2.68618  4.42225  2.77519  2.73123  3.46354  2.40513  3.72494  3.29354  2.67741  2.69355  4.24690  2.90347  2.73739  3.18146  2.89801  2.37887  2.77519  2.98518  4.58477  3.61503
          0.01901  4.36790  5.09025  0.61958  0.77255  0.48576  0.95510
     21   2.95527  4.30941  4.75155  4.16650  2.70518  4.17447  4.49613  1.69440  4.00966  1.61067  3.15582  4.26803  4.48377  4.14621  4.08380  3.49510  3.18644  1.60622  4.95138  3.34107     24 v - - -
          2.68618  4.42225  2.77519  2.73123  3.46354  2.40513  3.72494  3.29354  2.67741  2.69355  4.24690  2.90347  2.73739  3.18146  2.89801  2.37887  2.77519  2.98518  4.58477  3.61503
          0.02025  4.30561  5.02795  0.61958  0.77255  0.48576  0.95510
     22   2.65564  4.38747  2.99908  2.94216  3.52280  3.62919  3.88584  2.67862  2.89810  2.39324  2.03959  2.89567  4.01001  3.20622  3.25763  2.87612  2.88877  2.32340  4.97902  3.74057     25 m - - -
          2.68618  4.42225  2.77519  2.73123  3.46354  2.40513  3.72494  3.29354  2.67741  2.69355  4.24690  2.90347  2.73739  3.18146  2.89801  2.37887  2.77519  2.98518  4.58477  3.61503
          0.02025  4.30561  5.02795  0.61958  0.77255  0.48576  0.95510
     23   3.13815  4.44841  4.87838  4.32073  2.89498  4.45324  4.82530  1.61360  4.20597  1.43448  3.11490  4.51046  4.69852  4.34552  4.32662  3.79702  3.37201  1.48256  5.22180  4.08114     26 l - - -
          2.68618  4.42225  2.77519  2.73123  3.46354  2.40513  3.72494  3.29354  2.67741  2.69355  4.24690  2.90347  2.73739  3.18146  2.89801  2.37887  2.77519  2.98518  4.58477  3.61503
          0.02480  4.10531  4.82765  0.61958  0.77255  0.48576  0.95510
     24   2.95703  3.07051  4.73266  4.17862  3.44155  4.25395  4.69251  1.42679  4.05481  1.86170  3.31264  4.33442  4.57025  4.25846  4.19484  3.59448  3.20336  1.47448  5.21395  4.03109     27 i - - -
          2.68618  4.42225  2.77519  2.73123  3.46354  2.40513  3.72494  3.29354  2.67741  2.69355  4.24690  2.90347  2.73739  3.18146  2.89801  2.37887  2.77519  2.98518  4.58477  3.61503
          0.02480  4.10531  4.82765  0.61958  0.77255  0.48576  0.95510
     25   3.15937  4.53357  4.43434  3.95157  1.82050  4.15555  3.76712  2.73520  3.81136  1.53329  3.35522  3.99007  4.46439  3.92019  3.93413  3.47600  3.38318  2.69531  4.02394  1.84791     28 l - - -
          2.68618  4.42225  2.77519  2.73123  3.46354  2.40513  3.72494  3.29354  2.67741  2.69355  4.24690  2.90347  2.73739  3.18146  2.89801  2.37887  2.77519  2.98518  4.58477  3.61503
          0.02718  4.01453  4.73687  0.61958  0.77255  0.48576  0.95510
     26   2.71523  5.09480  2.15316  2.08945  4.40647  3.28147  3.66423  3.86068  2.53256  3.41261  4.22321  2.32429  3.79570  2.81122  3.04282  2.67852  2.13734  3.47844  5.60772  4.20043     29 e - - -
          2.68622  4.42229  2.77524  2.73127  3.46358  2.40517  3.72498  3.29358  2.67745  2.69328  4.24694  2.90313  2.73744  3.18150  2.89805  2.37891  2.77524  2.98522  4.58481  3.61507
          0.18365  1.84102  4.69780  0.66231  0.72496  0.48576  0.95510
     27   2.63115  4.65621  3.11506  2.24796  3.86722  3.46115  3.65110  3.19070  2.37080  2.62274  3.73987  3.04549  3.85525  2.83756  2.26698  2.71349  2.85925  2.54201  5.17463  3.89167     32 e - - -
          2.68618  4.42225  2.77519  2.73123  3.46354  2.40513  3.72494  3.29354  2.67741  2.69355  4.24690  2.90347  2.73739  3.18146  2.89801  2.37887  2.77519  2.98518  4.58477  3.61503
          0.02965  3.92881  4.65116  0.61958  0.77255  0.48576  0.95510
     28   2.63438  4.83627  2.85723  1.85856  3.12442  3.39818  3.64071  3.49170  2.44470  3.08721  3.91725  2.92835  3.32690  2.47926  2.89654  2.65989  2.87120  3.17206  5.32131  3.97280     33 e - - -
          2.68618  4.42225  2.77519  2.73123  3.46354  2.40513  3.72494  3.29354  2.67741  2.69355  4.24690  2.90347  2.73739  3.18146  2.89801  2.37887  2.77519  2.98518  4.58477  3.61503
          0.02632  4.04635  4.76870  0.61958  0.77255  0.48576  0.95510
     29   2.64257  4.78381  2.87524  2.48543  4.18189  3.34271  3.69684  3.57756  2.11744  3.18875  4.02628  2.44414  3.83072  2.86360  2.79222  2.68611  1.94855  3.23391  5.40629  4.09552     34 t - - -
          2.68618  4.42225  2.77519  2.73123  3.46354  2.40513  3.72494  3.29354  2.67741  2.69355  4.24690  2.90347  2.73739  3.18146  2.89801  2.37887  2.77519  2.98518  4.58477  3.61503
          0.02777  3.99354  4.71589  0.61958  0.77255  0.48576  0.95510
     30   2.96765  2.88172  4.55590  4.04608  3.30048  4.00772  4.57379  2.32749  3.84653  0.97163  3.23244  4.19225  4.44050  4.09290  3.99537  3.40793  3.26314  2.27272  5.11516  3.91431     35 l - - -
          2.68618  4.42225  2.77519  2.73123  3.46354  2.40513  3.72494  3.29354  2.67741  2.69355  4.24690  2.90347  2.73739  3.18146  2.89801  2.37887  2.77519  2.98518  4.58477  3.61503
          0.02309  4.17571  4.89805  0.61958  0.77255  0.48576  0.95510
     31   3.07872  5.21655  3.24034  2.29317  4.63025  3.65427  3.74607  4.01856  2.12503  3.49819  4.37292  3.20936  4.08011  2.89214  1.10646  3.07324  3.27928  3.69296  5.56675  4.35672     36 r - - -
          2.68618  4.42225  2.77519  2.73123  3.46354  2.40513  3.72494  3.29354  2.67741  2.69355  4.24690  2.90347  2.73739  3.18146  2.89801  2.37887  2.77519  2.98518  4.58477  3.61503
          0.02309  4.17571  4.89805  0.61958  0.77255  0.48576  0.95510
     32   2.99762  5.53931  1.88685  1.10681  4.83326  3.27769  3.82025  4.34765  2.82558  3.85762  4.71526  2.74933  3.89712  2.98821  3.40715  2.88561  3.28634  3.92717  6.00296  4.51428     37 e - - -
          2.68618  4.42225  2.77519  2.73123  3.46354  2.40513  3.72494  3.29354  2.67741  2.69355  4.24690  2.90347  2.73739  3.18146  2.89801  2.37887  2.77519  2.98518  4.58477  3.61503
          0.02528  4.08621  4.80855  0.61958  0.77255  0.48576  0.95510
     33   2.81830  5.08142  2.07689  2.30460  4.04856  3.30810  1.75348  3.86117  2.61588  3.40819  4.27957  2.84817  3.85369  2.92058  3.07750  2.78866  3.09040  3.50943  5.38064  3.91057     38 h - - -
          2.68618  4.42225  2.77519  2.73123  3.46354  2.40513  3.72494  3.29354  2.67741  2.69355  4.24690  2.90347  2.73739  3.18146  2.89801  2.37887  2.77519  2.98518  4.58477  3.61503
          0.02895  3.95243  4.67477  0.61958  0.77255  0.48576  0.95510
     34   2.68073  4.27613  3.89253  3.55892  3.43916  3.54599  4.39070  2.08790  3.42356  2.16158  3.43839  3.77211  4.12129  3.79884  3.64983  3.04587  3.05002  1.26060  5.19294  3.91051     39 v - - -
          2.68618  4.42225  2.77519  2.73123  3.46354  2.40513  3.72494  3.29354  2.67741  2.69355  4.24690  2.90347  2.73739  3.18146  2.89801  2.37887  2.77519  2.98518  4.58477  3.61503
          0.03702  3.71070  4.43305  0.61958  0.77255  0.48576  0.95510
     35   2.82592  4.90555  1.18292  2.26248  4.26403  3.09700  3.80770  3.81778  2.86451  3.45953  4.44205  2.80688  3.73961  3.05285  3.35131  2.81293  3.16415  3.47733  5.46404  4.17420     40 d - - -
          2.68618  4.42225  2.77519  2.73123  3.46354  2.40513  3.72494  3.29354  2.67741  2.69355  4.24690  2.90347  2.73739  3.18146  2.89801  2.37887  2.77519  2.98518  4.58477  3.61503
          0.03702  3.71070  4.43305  0.61958  0.77255  0.48576  0.95510
     36   2.82501  4.88046  2.44464  1.28306  4.20864  3.17772  3.76148  3.63017  2.62214  3.27775  4.26755  2.86447  3.77714  2.98631  3.00723  2.82994  3.13104  3.33415  5.41213  4.14333     41 e - - -
          2.68618  4.42225  2.77519  2.73123  3.46354  2.40513  3.72494  3.29354  2.67741  2.69355  4.24690  2.90347  2.73739  3.18146  2.89801  2.37887  2.77519  2.98518  4.58477  3.61503
          0.03702  3.71070  4.43305  0.61958  0.77255  0.48576  0.95510
     37   1.27669  4.12464  3.30659  3.09909  3.89772  2.95144  4.13902  3.00082  3.11104  2.88810  3.94561  3.28712  3.67602  3.46971  3.36811  2.48022  2.74663  2.68462  5.34194  4.12529     42 a - - -
          2.68618  4.42225  2.77519  2.73123  3.46354  2.40513  3.72494  3.29354  2.67741  2.69355  4.24690  2.90347  2.73739  3.18146  2.89801  2.37887  2.77519  2.98518  4.58477  3.61503
          0.03702  3.71070  4.43305  0.61958  0.77255  0.48576  0.95510
     38   2.99444  4.42745  4.26684  3.88156  3.34332  4.01409  4.61905  1.13841  3.70871  1.94007  3.28709  4.13357  4.45063  4.06241  3.91074  3.50556  3.29479  1.84722  5.22374  3.95735     44 i - - -
          2.68618  4.42225  2.77519  2.73123  3.46354  2.40513  3.72494  3.29354  2.67741  2.69355  4.24690  2.90347  2.73739  3.18146  2.89801  2.37887  2.77519  2.98518  4.58477  3.61503
          0.03294  3.82526  4.54761  0.61958  0.77255  0.48576  0.95510
     39   3.12255  4.95315  3.62381  3.11459  4.33363  3.59006  3.90150  3.88300  2.28322  3.38045  4.37862  3.46622  4.08827  3.11733  0.83345  3.20219  3.38194  3.60271  5.37573  4.23953     45 r - - -
          2.68618  4.42225  2.77519  2.73123  3.46354  2.40513  3.72494  3.29354  2.67741  2.69355  4.24690  2.90347  2.73739  3.18146  2.89801  2.37887  2.77519  2.98518  4.58477  3.61503
          0.02831  3.97438  4.69673  0.61958  0.77255  0.48576  0.95510
     40   2.79563  4.56024  3.49021  3.40293  4.54199  0.58785  4.51633  4.16701  3.59802  3.80818  4.78526  3.65459  3.95462  3.91417  3.82225  2.97058  3.28481  3.67567  5.60956  4.64756     46 G - - -
          2.68618  4.42225  2.77519  2.73123  3.46354  2.40513  3.72494  3.29354  2.67741  2.69355  4.24690  2.90347  2.73739  3.18146  2.89801  2.37887  2.77519  2.98518  4.58477  3.61503
          0.18206  3.97438  1.91285  0.61958  0.77255  0.48576  0.95510
     41   1.08404  4.17005  3.41589  3.20602  4.00650  2.99564  4.23347  3.12506  3.22108  3.00873  4.04654  3.36717  3.73049  3.56680  3.47431  2.52115  2.79528  2.78770  5.43842  4.23361     48 a - - -
          2.68618  4.42225  2.77519  2.73123  3.46354  2.40513  3.72494  3.29354  2.67741  2.69355  4.24690  2.90347  2.73739  3.18146  2.89801  2.37887  2.77519  2.98518  4.58477  3.61503
          0.03294  3.82526  4.54761  0.61958  0.77255  0.61685  0.77574
     42   3.10313  4.57991  4.11326  3.75381  3.11925  3.92139  4.42439  2.32182  3.52199  0.93564  3.15861  4.03376  4.36549  3.90165  3.70541  3.48805  3.39989  2.34672  4.98049  3.69262     49 l - - -
          2.68618  4.42225  2.77519  2.73123  3.46354  2.40513  3.72494  3.29354  2.67741  2.69355  4.24690  2.90347  2.73739  3.18146  2.89801  2.37887  2.77519  2.98518  4.58477  3.61503
          0.03294  3.82526  4.54761  0.61958  0.77255  0.41173  1.08619
     43   3.44894  5.58257  0.49820  2.65712  5.02271  3.54565  4.33130  4.70853  3.49650  4.25356  5.25647  3.22674  4.22573  3.58221  4.05204  3.37933  3.80085  4.31198  6.11046  4.85409     50 D - - -
          2.68618  4.42225  2.77519  2.73123  3.46354  2.40513  3.72494  3.29354  2.67741  2.69355  4.24690  2.90347  2.73739  3.18146  2.89801  2.37887  2.77519  2.98518  4.58477  3.61503
          0.02139  4.25119  4.97354  0.61958  0.77255  0.48576  0.95510
     44   3.35610  4.62954  5.15029  4.60591  3.37555  4.73113  5.14770  1.55180  4.48429  1.07508  3.15447  4.81154  4.92738  4.60057  4.59015  4.10091  3.59098  1.67766  5.44521  4.35574     51 l - - -
          2.68618  4.42225  2.77519  2.73123  3.46354  2.40513  3.72494  3.29354  2.67741  2.69355  4.24690  2.90347  2.73739  3.18146  2.89801  2.37887  2.77519  2.98518  4.58477  3.61503
          0.02139  4.25119  4.97354  0.61958  0.77255  0.48576  0.95510
     45   3.44894  5.58257  0.49820  2.65712  5.02271  3.54565  4.33130  4.70853  3.49650  4.25356  5.25647  3.22674  4.22573  3.58221  4.05204  3.37933  3.80085  4.31198  6.11046  4.85409     52 D - - -
          2.68618  4.42225  2.77519  2.73123  3.46354  2.40513  3.72494  3.29354  2.67741  2.69355  4.24690  2.90347  2.73739  3.18146  2.89801  2.37887  2.77519  2.98518  4.58477  3.61503
          0.02139  4.25119  4.97354  0.61958  0.77255  0.48576  0.95510
     46   3.13870  4.45913  4.77755  4.23649  3.32637  4.45956  4.87533  1.58303  4.11837  1.37214  3.12944  4.48118  4.70915  4.31494  4.29023  3.81374  3.38039  1.49408  5.31919  4.17943     53 l - - -
          2.68618  4.42225  2.77519  2.73123  3.46354  2.40513  3.72494  3.29354  2.67741  2.69355  4.24690  2.90347  2.73739  3.18146  2.89801  2.37887  2.77519  2.98518  4.58477  3.61503
          0.02770  3.99613  4.71847  0.61958  0.77255  0.48576  0.95510
     47   3.08999  4.41172  4.77668  4.28296  3.55005  4.42332  5.00019  1.24366  4.16771  2.05015  3.35818  4.50440  4.74099  4.43407  4.36748  3.81245  3.35786  1.24925  5.51863  4.31398     54 i - - -
          2.68618  4.42225  2.77519  2.73123  3.46354  2.40513  3.72494  3.29354  2.67741  2.69355  4.24690  2.90347  2.73739  3.18146  2.89801  2.37887  2.77519  2.98518  4.58477  3.61503
          0.02770  3.99613  4.71847  0.61958  0.77255  0.48576  0.95510
     48   1.04595  4.18152  3.44062  3.23120  4.03082  3.00659  4.25580  3.15306  3.24690  3.03566  4.07013  3.38626  3.74375  3.59014  3.49878  2.53211  2.80796  2.81129  5.46018  4.25804     55 a - - -
          2.68618  4.42225  2.77519  2.73123  3.46354  2.40513  3.72494  3.29354  2.67741  2.69355  4.24690  2.90347  2.73739  3.18146  2.89801  2.37887  2.77519  2.98518  4.58477  3.61503
          0.03211  3.85046  4.57281  0.61958  0.77255  0.48576  0.95510
     49   2.95394  4.40013  4.32477  3.83520  3.29580  4.08194  4.56822  1.93827  3.66951  1.54578  3.18501  4.10345  4.45817  3.98039  3.89389  3.46083  3.23145  1.38693  5.19565  3.95945     56 v - - -
          2.68618  4.42225  2.77519  2.73123  3.46354  2.40513  3.72494  3.29354  2.67741  2.69355  4.24690  2.90347  2.73739  3.18146  2.89801  2.37887  2.77519  2.98518  4.58477  3.61503
          0.03211  3.85046  4.57281  0.61958  0.77255  0.48576  0.95510
     50   2.41894  1.36246  3.88758  3.59501  3.63278  3.06997  4.28043  2.75478  3.42252  2.67465  3.79432  3.62724  3.76370  3.77703  3.57440  2.68883  2.87280  2.50943  5.07721  3.91946     57 c - - -
          2.68618  4.42225  2.77519  2.73123  3.46354  2.40513  3.72494  3.29354  2.67741  2.69355  4.24690  2.90347  2.73739  3.18146  2.89801  2.37887  2.77519  2.98518  4.58477  3.61503
          0.03729  3.70342  4.42576  0.61958  0.77255  0.48576  0.95510
     51   2.67489  4.27301  3.88149  3.54845  3.43438  3.53734  4.38164  2.09101  3.41291  2.15886  3.43570  3.76256  4.11358  3.78908  3.63968  3.03739  3.04473  1.27310  5.18657  3.90329     58 v - - -
          2.68618  4.42225  2.77519  2.73123  3.46354  2.40513  3.72494  3.29354  2.67741  2.69355  4.24690  2.90347  2.73739  3.18146  2.89801  2.37887  2.77519  2.98518  4.58477  3.61503
          0.03729  3.70342  4.42576  0.61958  0.77255  0.48576  0.95510
     52   2.55333  4.32926  3.14377  2.96556  3.95898  3.02674  4.05068  3.46760  3.00933  3.11066  4.15976  3.28509  1.21354  3.40406  3.26728  2.71763  2.98378  3.13210  5.18549  4.08037     59 p - - -
          2.68618  4.42225  2.77519  2.73123  3.46354  2.40513  3.72494  3.29354  2.67741  2.69355  4.24690  2.90347  2.73739  3.18146  2.89801  2.37887  2.77519  2.98518  4.58477  3.61503
          0.03729  3.70342  4.42576  0.61958  0.77255  0.48576  0.95510
     53   2.91968  5.40668  1.40186  2.14545  4.72512  3.22594  3.79393  4.28399  2.81123  3.80284  4.65841  1.82910  3.85315  2.96787  3.39248  2.82573  3.22295  3.85352  5.93137  4.43679     60 d - - -
          2.68618  4.42225  2.77519  2.73123  3.46354  2.40513  3.72494  3.29354  2.67741  2.69355  4.24690  2.90347  2.73739  3.18146  2.89801  2.37887  2.77519  2.98518  4.58477  3.61503
          0.02710  4.01761  4.73996  0.61958  0.77255  0.48576  0.95510
     54   2.28550  4.20420  3.15219  2.96645  4.01202  2.93541  4.07738  3.52649  3.03573  3.25236  4.18502  3.20074  3.66915  3.39054  3.32275  1.19390  2.76102  3.07597  5.39010  4.09555     61 s - - -
          2.68618  4.42225  2.77519  2.73123  3.46354  2.40513  3.72494  3.29354  2.67741  2.69355  4.24690  2.90347  2.73739  3.18146  2.89801  2.37887  2.77519  2.98518  4.58477  3.61503
          0.03355  3.80723  4.52958  0.61958  0.77255  0.48576  0.95510
     55   2.91456  4.87269  3.08606  2.72171  4.24416  3.40946  3.72693  3.66968  1.13144  3.24983  4.21624  3.14854  3.91562  2.92320  2.42478  2.96169  3.17347  3.38166  5.32684  4.13073     62 k - - -
          2.68618  4.42225  2.77519  2.73123  3.46354  2.40513  3.72494  3.29354  2.67741  2.69355  4.24690  2.90347  2.73739  3.18146  2.89801  2.37887  2.77519  2.98518  4.58477  3.61503
          0.03355  3.80723  4.52958  0.61958  0.77255  0.48576  0.95510
     56   2.38034  4.22476  3.37277  3.12356  3.91373  3.06572  4.14552  3.03302  3.06522  2.89875  3.95476  3.34239  3.76489  3.46372  3.32613  2.58105  1.28762  2.73499  5.35739  4.13081     63 t - - -
          2.68618  4.42225  2.77519  2.73123  3.46354  2.40513  3.72494  3.29354  2.67741  2.69355  4.24690  2.90347  2.73739  3.18146  2.89801  2.37887  2.77519  2.98518  4.58477  3.61503
          0.03355  3.80723  4.52958  0.61958  0.77255  0.48576  0.95510
     57   2.66441  4.73949  2.99895  2.62020  4.16130  3.36110  3.79504  3.54394  2.50661  3.16455  4.05409  3.07837  3.88186  1.85422  2.85739  2.73470  1.89655  3.21688  5.43145  4.12911     64 q - - -
          2.68618  4.42225  2.77519  2.73123  3.46354  2.40513  3.72494  3.29354  2.67741  2.69355  4.24690  2.90347  2.73739  3.18146  2.89801  2.37887  2.77519  2.98518  4.58477  3.61503
          0.02551  4.07738  4.79973  0.61958  0.77255  0.48576  0.95510
     58   3.05855  4.54841  4.04652  3.68864  3.10644  3.86760  4.37207  2.30899  3.45713  0.99214  3.16178  3.97230  4.31995  3.84671  3.64656  3.43194  3.35787  2.32291  4.95110  3.65326     65 l - - -
          2.68618  4.42225  2.77519  2.73123  3.46354  2.40513  3.72494  3.29354  2.67741  2.69355  4.24690  2.90347  2.73739  3.18146  2.89801  2.37887  2.77519  2.98518  4.58477  3.61503
          0.03434  3.78438  4.50673  0.61958  0.77255  0.48576  0.95510
     59   2.96255  4.40918  4.20511  3.81969  3.31748  3.96678  4.56584  1.19454  3.64586  1.92475  3.26978  4.07746  4.40882  4.00484  3.85265  3.45570  3.26433  1.85149  5.18814  3.91699     66 i - - -
          2.68618  4.42225  2.77519  2.73123  3.46354  2.40513  3.72494  3.29354  2.67741  2.69355  4.24690  2.90347  2.73739  3.18146  2.89801  2.37887  2.77519  2.98518  4.58477  3.61503
          0.03434  3.78438  4.50673  0.61958  0.77255  0.48576  0.95510
     60   1.14886  4.15254  3.37641  3.16649  3.96753  2.97881  4.19849  3.08026  3.18050  2.96552  4.00940  3.33735  3.70995  3.53047  3.43556  2.50477  2.77614  2.75019  5.40369  4.19462     67 a - - -
          2.68618  4.42225  2.77519  2.73123  3.46354  2.40513  3.72494  3.29354  2.67741  2.69355  4.24690  2.90347  2.73739  3.18146  2.89801  2.37887  2.77519  2.98518  4.58477  3.61503
          0.03434  3.78438  4.50673  0.61958  0.77255  0.48576  0.95510
     61   2.49444  4.33908  3.55974  3.32091  4.09974  3.17303  4.32667  3.24438  3.26667  3.10279  4.14587  3.50579  3.88873  3.65485  3.51716  2.69751  0.95234  2.92396  5.52499  4.31702     68 t - - -
          2.68618  4.42225  2.77519  2.73123  3.46354  2.40513  3.72494  3.29354  2.67741  2.69355  4.24690  2.90347  2.73739  3.18146  2.89801  2.37887  2.77519  2.98518  4.58477  3.61503
          0.02719  4.01429  4.73664  0.61958  0.77255  0.48576  0.95510
     62   3.87594  5.13584  4.57449  4.36121  3.03498  4.08849  4.31567  3.92474  4.08417  3.26362  4.54267  4.45391  4.63269  4.45577  4.15657  4.07653  4.19369  3.82265  0.45345  3.02331     69 W - - -
          2.68618  4.42225  2.77519  2.73123  3.46354  2.40513  3.72494  3.29354  2.67741  2.69355  4.24690  2.90347  2.73739  3.18146  2.89801  2.37887  2.77519  2.98518  4.58477  3.61503
          0.02325  4.16872  4.89106  0.61958  0.77255  0.48576  0.95510
     63   3.10359  5.22204  3.45688  2.84521  4.62625  3.71360  3.70275  4.03089  2.00731  3.46948  4.34881  3.25752  4.10023  2.05931  1.20971  3.10101  3.28315  3.71231  5.51892  4.32442     70 r - - -
          2.68618  4.42225  2.77519  2.73123  3.46354  2.40513  3.72494  3.29354  2.67741  2.69355  4.24690  2.90347  2.73739  3.18146  2.89801  2.37887  2.77519  2.98518  4.58477  3.61503
          0.02325  4.16872  4.89106  0.61958  0.77255  0.48576  0.95510
     64   3.13493  4.48750  4.66282  4.15235  1.91406  4.31079  4.44399  1.45605  4.02174  1.75000  3.10022  4.31347  4.59627  4.16864  4.15324  3.66612  3.37592  2.11491  4.78097  3.37899     71 i - - -
          2.68618  4.42225  2.77519  2.73123  3.46354  2.40513  3.72494  3.29354  2.67741  2.69355  4.24690  2.90347  2.73739  3.18146  2.89801  2.37887  2.77519  2.98518  4.58477  3.61503
          0.02719  4.01429  4.73664  0.61958  0.77255  0.48576  0.95510
     65   2.72418  4.97829  2.52003  1.57914  4.42244  3.25856  3.76627  3.87037  2.62542  3.45872  4.30150  2.86157  3.83018  2.93625  3.08458  1.86677  3.02923  3.48067  5.64731  4.26498     72 e - - -
          2.68618  4.42225  2.77519  2.73123  3.46354  2.40513  3.72494  3.29354  2.67741  2.69355  4.24690  2.90347  2.73739  3.18146  2.89801  2.37887  2.77519  2.98518  4.58477  3.61503
          0.02719  4.01429  4.73664  0.61958  0.77255  0.48576  0.95510
     66   2.87520  5.21602  2.64422  1.62205  4.56422  3.40129  3.67163  3.98740  1.68885  3.49551  4.33331  2.89678  3.89163  2.81432  2.65457  2.82937  3.11023  3.62010  5.62071  4.28596     73 e - - -
          2.68618  4.42225  2.77519  2.73123  3.46354  2.40513  3.72494  3.29354  2.67741  2.69355  4.24690  2.90347  2.73739  3.18146  2.89801  2.37887  2.77519  2.98518  4.58477  3.61503
          0.02719  4.01429  4.73664  0.61958  0.77255  0.48576  0.95510
     67   2.70554  4.42001  3.51307  2.98776  3.24210  3.63955  3.82172  2.85545  2.86426  2.54152  3.50402  3.37384  4.03199  2.53910  3.18366  2.91756  2.94258  2.02267  4.76068  2.20467     74 v - - -
          2.68618  4.42225  2.77519  2.73123  3.46354  2.40513  3.72494  3.29354  2.67741  2.69355  4.24690  2.90347  2.73739  3.18146  2.89801  2.37887  2.77519  2.98518  4.58477  3.61503
          0.02402  4.13663  4.85897  0.61958  0.77255  0.48576  0.95510
     68   2.73693  4.55607  3.20320  2.80123  3.84407  3.24667  3.69334  3.38445  2.22547  2.94989  3.97921  3.17067  3.78130  2.94657  1.46984  2.84540  3.03414  3.12497  5.04497  3.84686     75 r - - -
          2.68618  4.42225  2.77519  2.73123  3.46354  2.40513  3.72494  3.29354  2.67741  2.69355  4.24690  2.90347  2.73739  3.18146  2.89801  2.37887  2.77519  2.98518  4.58477  3.61503
          0.04070  3.61767  4.34001  0.61958  0.77255  0.48576  0.95510
     69   1.46544  4.09748  3.21847  3.01986  3.80503  2.92298  4.06895  2.90059  3.02822  2.78650  3.86895  3.23015  3.63904  3.40120  3.28482  2.46132  2.72113  2.60474  5.26061  4.03408     76 a - - -
          2.68618  4.42225  2.77519  2.73123  3.46354  2.40513  3.72494  3.29354  2.67741  2.69355  4.24690  2.90347  2.73739  3.18146  2.89801  2.37887  2.77519  2.98518  4.58477  3.61503
          0.04070  3.61767  4.34001  0.61958  0.77255  0.48576  0.95510
     70   2.71732  4.94722  2.59525  2.09320  4.29977  2.83012  3.60244  3.70836  1.83018  3.27041  4.11579  2.83165  3.78852  2.76140  2.63172  2.70889  2.96768  3.36265  5.44370  4.12386     77 k - - -
          2.68618  4.42225  2.77519  2.73123  3.46354  2.40513  3.72494  3.29354  2.67741  2.69355  4.24690  2.90347  2.73739  3.18146  2.89801  2.37887  2.77519  2.98518  4.58477  3.61503
          0.03512  3.76241  4.48476  0.61958  0.77255  0.48576  0.95510
     71   2.61640  4.72295  2.75381  2.41483  3.92445  3.28771  3.01175  3.48765  2.37117  3.08105  3.93983  2.90402  3.78081  2.53045  2.73806  2.09747  2.88471  3.16275  5.22041  3.85864     78 s - - -
          2.68618  4.42225  2.77519  2.73123  3.46354  2.40513  3.72494  3.29354  2.67741  2.69355  4.24690  2.90347  2.73739  3.18146  2.89801  2.37887  2.77519  2.98518  4.58477  3.61503
          0.03512  3.76241  4.48476  0.61958  0.77255  0.48576  0.95510
     72   2.34994  4.63761  2.96372  2.32993  3.98605  3.33649  3.67000  3.34780  2.42221  2.99795  3.84797  2.98767  3.80079  2.85198  2.53592  2.64411  2.13259  3.03558  5.26490  3.97325     79 t - - -
          2.68618  4.42225  2.77519  2.73123  3.46354  2.40513  3.72494  3.29354  2.67741  2.69355  4.24690  2.90347  2.73739  3.18146  2.89801  2.37887  2.77519  2.98518  4.58477  3.61503
          0.03087  3.88912  4.61147  0.61958  0.77255  0.48576  0.95510
     73   2.99126  5.11997  3.43091  2.77786  4.56031  3.65581  3.65016  3.90256  1.68342  3.38368  4.24038  3.19656  4.03206  2.78583  1.36260  2.99880  2.80378  3.57934  5.46964  4.27690     80 r - - -
          2.68618  4.42225  2.77519  2.73123  3.46354  2.40513  3.72494  3.29354  2.67741  2.69355  4.24690  2.90347  2.73739  3.18146  2.89801  2.37887  2.77519  2.98518  4.58477  3.61503
          0.02496  4.09876  4.82110  0.61958  0.77255  0.48576  0.95510
     74   2.66461  5.03607  2.94203  2.27641  4.34813  3.43528  2.96769  3.79220  2.01719  3.31518  4.09297  2.82411  3.43195  2.72492  2.48351  2.65019  2.31771  3.41051  5.47820  4.11783     81 k - - -
          2.68618  4.42225  2.77519  2.73123  3.46354  2.40513  3.72494  3.29354  2.67741  2.69355  4.24690  2.90347  2.73739  3.18146  2.89801  2.37887  2.77519  2.98518  4.58477  3.61503
          0.02309  4.17550  4.89785  0.61958  0.77255  0.48576  0.95510
     75   2.64737  2.70844  4.05249  3.47086  3.23823  3.74778  4.05695  2.32286  3.35837  1.90105  2.75770  2.83937  4.11631  3.59291  3.56185  3.03385  2.88169  2.14611  4.76850  3.57410     82 l - - -
          2.68618  4.42225  2.77519  2.73123  3.46354  2.40513  3.72494  3.29354  2.67741  2.69355  4.24690  2.90347  2.73739  3.18146  2.89801  2.37887  2.77519  2.98518  4.58477  3.61503
          0.02184  4.23059  4.95293  0.61958  0.77255  0.48576  0.95510
     76   2.96808  4.32519  4.67927  4.11050  3.40329  4.21992  4.60006  1.75436  3.97927  1.69089  2.95082  4.27472  4.53644  4.17402  4.11590  3.26606  3.20645  1.33385  5.13671  3.96478     83 v - - -
          2.68618  4.42225  2.77519  2.73123  3.46354  2.40513  3.72494  3.29354  2.67741  2.69355  4.24690  2.90347  2.73739  3.18146  2.89801  2.37887  2.77519  2.98518  4.58477  3.61503
          0.02092  4.27317  4.99552  0.61958  0.77255  0.48576  0.95510
     77   3.14692  5.38046  3.53292  2.85520  4.84796  3.80068  3.74692  4.20137  1.64916  3.61588  4.44991  3.29088  4.15592  2.39721  1.25195  2.75631  3.31525  3.85030  5.65159  4.45245     84 r - - -
          2.68618  4.42225  2.77519  2.73123  3.46354  2.40513  3.72494  3.29354  2.67741  2.69355  4.24690  2.90347  2.73739  3.18146  2.89801  2.37887  2.77519  2.98518  4.58477  3.61503
          0.01849  4.39577  5.11811  0.61958  0.77255  0.48576  0.95510
     78   2.22320  4.40483  4.82137  4.25125  3.46410  4.32176  4.70650  1.49385  4.11820  1.59784  3.02430  4.39627  4.63228  4.29510  4.23596  3.64904  3.29691  1.73803  5.21317  4.05026     85 i - - -
          2.68618  4.42225  2.77519  2.73123  3.46354  2.40513  3.72494  3.29354  2.67741  2.69355  4.24690  2.90347  2.73739  3.18146  2.89801  2.37887  2.77519  2.98518  4.58477  3.61503
          0.01766  4.44108  5.16343  0.61958  0.77255  0.48576  0.95510
     79   3.03611  4.39160  4.89136  4.28757  2.88406  4.22947  4.53909  2.33562  4.10763  1.22579  2.09026  4.35511  4.52671  4.19755  4.13585  3.54807  3.26115  1.99711  3.60016  3.81801     86 l - - -
          2.68618  4.42225  2.77519  2.73123  3.46354  2.40513  3.72494  3.29354  2.67741  2.69355  4.24690  2.90347  2.73739  3.18146  2.89801  2.37887  2.77519  2.98518  4.58477  3.61503
          0.01699  4.47952  5.20187  0.61958  0.77255  0.48576  0.95510
     80   3.52247  5.58108  3.97506  3.23784  5.14350  4.05105  3.91847  4.45990  0.65669  3.82660  4.71970  3.59096  4.40914  3.05077  2.01221  3.50327  3.65793  4.14470  5.79034  4.68943     87 K - - -
          2.68618  4.42225  2.77519  2.73123  3.46354  2.40513  3.72494  3.29354  2.67741  2.69355  4.24690  2.90347  2.73739  3.18146  2.89801  2.37887  2.77519  2.98518  4.58477  3.61503
          0.01625  4.52366  5.24600  0.61958  0.77255  0.48576  0.95510
     81   2.43322  4.75031  3.21148  2.65175  3.42343  3.57228  3.45364  3.16509  2.34812  2.52526  3.83302  2.77902  3.95953  2.70824  3.07802  2.27084  2.73754  3.05990  5.28162  3.05330     88 s - - -
          2.68618  4.42225  2.77519  2.73123  3.46354  2.40513  3.72494  3.29354  2.67741  2.69355  4.24690  2.90347  2.73739  3.18146  2.89801  2.37887  2.77519  2.98518  4.58477  3.61503
          0.01625  4.52366  5.24600  0.61958  0.77255  0.48576  0.95510
     82   2.80027  4.19293  4.56178  3.96214  3.12800  3.95835  4.25958  2.28766  3.79051  1.54639  2.06658  4.04935  4.29757  3.93590  3.86150  3.26538  3.02950  2.20892  3.15340  3.14095     89 l - - -
          2.68618  4.42225  2.77519  2.73123  3.46354  2.40513  3.72494  3.29354  2.67741  2.69355  4.24690  2.90347  2.73739  3.18146  2.89801  2.37887  2.77519  2.98518  4.58477  3.61503
          0.01895  4.37133  5.09368  0.61958  0.77255  0.48576  0.95510
     83   2.67762  3.84692  2.77570  2.36448  4.28590  3.47159  3.64930  3.37135  1.88592  3.27039  4.05849  2.97269  3.86143  2.77398  2.05679  2.67774  2.90516  3.35718  5.45935  4.10691     90 k - - -
          2.68618  4.42225  2.77519  2.73123  3.46354  2.40513  3.72494  3.29354  2.67741  2.69355  4.24690  2.90347  2.73739  3.18146  2.89801  2.37887  2.77519  2.98518  4.58477  3.61503
          0.02027  4.30456  5.02690  0.61958  0.77255  0.48576  0.95510
     84   2.75185  5.25873  1.91226  2.10023  4.57995  3.39007  3.67694  4.06613  2.47579  3.55363  4.31839  2.50253  3.85161  2.60968  2.70663  2.19580  2.99441  3.63905  5.69759  4.27145     92 d - - -
          2.68619  4.42226  2.77521  2.73125  3.46355  2.40514  3.72496  3.29355  2.67742  2.69356  4.24691  2.90348  2.73741  3.18148  2.89775  2.37888  2.77521  2.98520  4.58478  3.61504
          0.10126  2.41492  4.97297  0.36556  1.18354  0.48576  0.95510
     85   2.45566  4.56675  3.19714  2.46501  3.74751  3.03880  3.72546  3.13081  2.60273  2.60371  3.65652  3.11437  3.88923  2.75527  2.66109  2.57746  2.84173  2.50578  3.54458  3.83256     97 a - - -
          2.68618  4.42225  2.77519  2.73123  3.46354  2.40513  3.72494  3.29354  2.67741  2.69355  4.24690  2.90347  2.73739  3.18146  2.89801  2.37887  2.77519  2.98518  4.58477  3.61503
          0.05510  4.19866  3.25457  0.61958  0.77255  0.48576  0.95510
     86   2.47813  4.78406  2.79785  2.32188  3.42417  3.43998  3.64562  3.42916  2.34994  3.03931  3.85678  2.97649  3.83027  2.49142  2.75238  2.64622  2.83714  2.85847  5.29007  2.99541    101 e - - -
          2.68618  4.42225  2.77519  2.73123  3.46354  2.40513  3.72494  3.29354  2.67741  2.69355  4.24690  2.90347  2.73739  3.18146  2.89801  2.37887  2.77519  2.98518  4.58477  3.61503
          0.02330  4.16686  4.88920  0.61958  0.77255  0.46221  0.99395
     87   2.70099  4.92680  3.05802  2.50433  4.21193  2.80142  3.65427  3.62958  1.64719  3.19815  4.01081  3.01088  3.87927  2.79501  2.56178  2.71974  2.69489  3.29326  5.39571  3.37849    102 k - - -
          2.68618  4.42225  2.77519  2.73123  3.46354  2.40513  3.72494  3.29354  2.67741  2.69355  4.24690  2.90347  2.73739  3.18146  2.89801  2.37887  2.77519  2.98518  4.58477  3.61503
          0.11278  4.19866  2.38988  0.61958  0.77255  0.48576  0.95510
     88   2.32104  4.52777  3.16676  2.47277  3.71112  3.18579  3.69892  3.09376  2.40166  2.53613  3.62350  3.08910  3.86059  2.92172  2.98308  2.41635  2.81458  2.83020  3.48654  3.80013    103 a - - -
          2.68623  4.42230  2.77525  2.73129  3.46359  2.40510  3.72500  3.29359  2.67746  2.69360  4.24695  2.90352  2.73720  3.18152  2.89806  2.37875  2.77525  2.98524  4.58327  3.61508
          0.18392  1.83471  4.78703  0.77297  0.61922  0.42720  1.05651
     89   2.38308  4.99138  2.92195  2.28103  4.28261  3.41726  3.02621  3.73059  2.23704  3.27231  3.45316  2.56917  3.24777  2.55461  2.84371  2.47016  2.85689  3.35304  5.45676  4.08340    107 k - - -
          2.68618  4.42225  2.77519  2.73123  3.46354  2.40513  3.72494  3.29354  2.67741  2.69355  4.24690  2.90347  2.73739  3.18146  2.89801  2.37887  2.77519  2.98518  4.58477  3.61503
          0.02231  4.20961  4.93196  0.61958  0.77255  0.48576  0.95510
     90   2.57388  5.08444  2.94102  2.38562  4.39934  3.05159  3.22712  3.86046  2.10980  3.37452  4.13490  2.62150  3.39973  2.56868  2.38099  2.48936  2.89096  3.04654  5.53392  4.14809    108 k - - -
          2.68618  4.42225  2.77519  2.73123  3.46354  2.40513  3.72494  3.29354  2.67741  2.69355  4.24690  2.90347  2.73739  3.18146  2.89801  2.37887  2.77519  2.98518  4.58477  3.61503
          0.01968  4.33382  5.05617  0.61958  0.77255  0.48576  0.95510
     91   3.42209  4.69396  5.30450  4.73872  3.39627  4.77548  5.15675  1.84035  4.60717  1.09646  2.51843  4.89182  4.96947  4.66721  4.65745  4.13409  3.64936  1.51026  5.42650  4.35872    109 l - - -
          2.68618  4.42225  2.77519  2.73123  3.46354  2.40513  3.72494  3.29354  2.67741  2.69355  4.24690  2.90347  2.73739  3.18146  2.89801  2.37887  2.77519  2.98518  4.58477  3.61503
          0.01742  4.45455  5.17690  0.61958  0.77255  0.48576  0.95510
     92   2.50525  4.87748  3.08624  2.30346  4.11417  3.51555  3.29452  3.21622  2.47922  3.13524  3.94921  3.04836  3.45893  2.87193  2.90442  2.26743  2.11782  3.20860  5.38151  3.31989    110 t - - -
          2.68618  4.42225  2.77519  2.73123  3.46354  2.40513  3.72494  3.29354  2.67741  2.69355  4.24690  2.90347  2.73739  3.18146  2.89801  2.37887  2.77519  2.98518  4.58477  3.61503
          0.01742  4.45455  5.17690  0.61958  0.77255  0.48576  0.95510
     93   2.75381  4.96916  2.91633  2.59539  4.54268  2.95890  3.91341  3.99357  2.43181  3.55741  4.36269  2.54680  3.95740  3.06801  3.15538  1.22479  3.06947  3.56910  5.74474  4.39570    111 s - - -
          2.68618  4.42225  2.77519  2.73123  3.46354  2.40513  3.72494  3.29354  2.67741  2.69355  4.24690  2.90347  2.73739  3.18146  2.89801  2.37887  2.77519  2.98518  4.58477  3.61503
          0.01807  4.41855  5.14089  0.61958  0.77255  0.48576  0.95510
     94   4.09279  5.30660  4.85766  4.55750  1.91784  4.73498  2.07749  3.94571  4.40114  3.22456  4.48288  4.31627  5.03396  4.38276  4.46128  4.09366  4.30236  3.83524  3.81349  0.73671    112 y - - -
          2.68618  4.42225  2.77519  2.73123  3.46354  2.40513  3.72494  3.29354  2.67741  2.69355  4.24690  2.90347  2.73739  3.18146  2.89801  2.37887  2.77519  2.98518  4.58477  3.61503
          0.01775  4.43613  5.15848  0.61958  0.77255  0.48576  0.95510
     95   2.48535  4.29140  3.75710  3.18368  3.39495  3.70623  2.35075  2.38904  3.10758  2.13411  2.97479  3.52806  4.08108  3.07593  3.40385  2.96711  2.91072  2.55284  4.87491  2.78125    113 l - - -
          2.68618  4.42225  2.77519  2.73123  3.46354  2.40513  3.72494  3.29354  2.67741  2.69355  4.24690  2.90347  2.73739  3.18146  2.89801  2.37887  2.77519  2.98518  4.58477  3.61503
          0.01775  4.43613  5.15848  0.61958  0.77255  0.48576  0.95510
     96   3.50361  4.76939  5.35418  4.77950  3.00513  4.84261  5.17644  1.64906  4.64967  0.88636  2.83443  4.95405  4.99086  4.65246  4.67679  4.20251  3.72168  2.09542  5.37350  4.34112    114 l - - -
          2.68618  4.42225  2.77519  2.73123  3.46354  2.40513  3.72494  3.29354  2.67741  2.69355  4.24690  2.90347  2.73739  3.18146  2.89801  2.37887  2.77519  2.98518  4.58477  3.61503
          0.01831  4.40539  5.12774  0.61958  0.77255  0.48576  0.95510
     97   2.97643  5.23533  3.21882  2.68324  4.64403  3.64580  3.73712  4.03335  1.18641  3.51316  4.33926  3.15953  4.04859  2.29329  2.47637  2.96226  2.63815  3.67577  5.61466  4.35097    115 k - - -
          2.68618  4.42225  2.77519  2.73123  3.46354  2.40513  3.72494  3.29354  2.67741  2.69355  4.24690  2.90347  2.73739  3.18146  2.89801  2.37887  2.77519  2.98518  4.58477  3.61503
          0.01949  4.34331  5.06565  0.61958  0.77255  0.48576  0.95510
     98   2.62115  4.57041  3.29245  2.77231  3.90639  3.45695  3.84113  3.25145  2.66024  2.94696  3.81292  2.86227  3.92406  3.06152  2.69088  2.74830  1.59753  2.53643  5.25499  3.98636    119 t - - -
          2.68618  4.42225  2.77519  2.73123  3.46354  2.40513  3.72494  3.29354  2.67741  2.69355  4.24690  2.90347  2.73739  3.18146  2.89801  2.37887  2.77519  2.98518  4.58477  3.61503
          0.02126  4.25722  4.97957  0.61958  0.77255  0.48576  0.95510
     99   2.90351  4.29030  4.55506  3.97574  3.19984  4.09064  4.39085  1.90672  3.83148  1.51858  3.16984  4.13070  4.41211  4.00711  3.95486  3.40270  3.13553  1.73077  4.90528  2.60151    120 l - - -
          2.68618  4.42225  2.77519  2.73123  3.46354  2.40513  3.72494  3.29354  2.67741  2.69355  4.24690  2.90347  2.73739  3.18146  2.89801  2.37887  2.77519  2.98518  4.58477  3.61503
          0.02126  4.25722  4.97957  0.61958  0.77255  0.48576  0.95510
    100   3.23902  4.57163  4.89814  4.33870  2.31849  4.47251  4.72321  2.22329  4.20630  1.08678  3.02376  4.51731  4.70755  4.30276  4.30228  3.81273  3.46665  1.74856  5.05194  3.84452    122 l - - -
          2.68618  4.42225  2.77519  2.73123  3.46354  2.40513  3.72494  3.29354  2.67741  2.69355  4.24690  2.90347  2.73739  3.18146  2.89801  2.37887  2.77519  2.98518  4.58477  3.61503
          0.02247  4.20251  4.92485  0.61958  0.77255  0.48576  0.95510
    101   3.11194  4.46808  4.74004  4.16129  2.15721  4.32168  4.59259  2.24284  4.03143  1.28235  2.35386  4.35511  4.56518  4.13531  4.13508  3.64511  3.33423  1.97503  4.97395  3.83202    123 l - - -
          2.68618  4.42225  2.77519  2.73123  3.46354  2.40513  3.72494  3.29354  2.67741  2.69355  4.24690  2.90347  2.73739  3.18146  2.89801  2.37887  2.77519  2.98518  4.58477  3.61503
          0.02521  4.08905  4.81140  0.61958  0.77255  0.48576  0.95510
    102   3.18600  4.56870  4.37306  3.90539  1.85662  4.11655  2.71751  3.07809  3.77228  2.12468  3.69331  3.89788  4.44975  3.87561  3.90192  3.42818  3.40927  2.91718  2.06415  1.93680    124 f - - -
          2.68618  4.42225  2.77519  2.73123  3.46354  2.40513  3.72494  3.29354  2.67741  2.69355  4.24690  2.90347  2.73739  3.18146  2.89801  2.37887  2.77519  2.98518  4.58477  3.61503
          0.02521  4.08905  4.81140  0.61958  0.77255  0.48576  0.95510
    103   2.74113  5.07881  2.60986  1.68224  4.39400  3.34531  3.65960  3.82636  2.41899  3.37367  4.19434  2.85052  3.83105  2.25836  2.85444  2.71491  2.55056  3.45992  5.56117  4.18976    125 e - - -
          2.68618  4.42225  2.77519  2.73123  3.46354  2.40513  3.72494  3.29354  2.67741  2.69355  4.24690  2.90347  2.73739  3.18146  2.89801  2.37887  2.77519  2.98518  4.58477  3.61503
          0.02720  4.01388  4.73623  0.61958  0.77255  0.48576  0.95510
    104   2.74305  2.66983  4.16605  3.60488  3.18059  3.83981  4.23289  2.18990  3.45506  1.60362  2.69668  3.84423  4.21593  3.71416  3.66172  3.16196  2.99966  2.09164  4.89801  3.70247    126 l - - -
          2.68618  4.42225  2.77519  2.73123  3.46354  2.40513  3.72494  3.29354  2.67741  2.69355  4.24690  2.90347  2.73739  3.18146  2.89801  2.37887  2.77519  2.98518  4.58477  3.61503
          0.03122  3.87824  4.60058  0.61958  0.77255  0.48576  0.95510
    105   2.61081  4.77030  2.49624  1.84904  4.21839  3.16447  3.70647  3.63991  2.55674  3.27266  4.13945  2.82122  3.74729  2.89562  2.98010  1.97797  2.92854  3.27529  5.48262  4.12664    127 e - - -
          2.68618  4.42225  2.77519  2.73123  3.46354  2.40513  3.72494  3.29354  2.67741  2.69355  4.24690  2.90347  2.73739  3.18146  2.89801  2.37887  2.77519  2.98518  4.58477  3.61503
          0.03443  3.78195  4.50429  0.61958  0.77255  0.48576  0.95510
    106   2.89277  4.84757  3.06251  2.70445  4.21319  3.38920  3.71579  3.63738  1.16992  3.22372  4.19263  3.13199  3.89810  2.91436  2.42424  2.94224  3.15420  3.35117  5.30726  4.10787    128 k - - -
          2.68618  4.42225  2.77519  2.73123  3.46354  2.40513  3.72494  3.29354  2.67741  2.69355  4.24690  2.90347  2.73739  3.18146  2.89801  2.37887  2.77519  2.98518  4.58477  3.61503
          0.03443  3.78195  4.50429  0.61958  0.77255  0.48576  0.95510
    107   2.49313  3.87183  2.94404  2.86292  3.20023  2.58048  3.70119  2.78155  2.86074  2.40259  3.68856  3.16494  3.22965  3.28907  2.97401  2.72595  2.90981  2.59817  4.36926  3.38982    129 l - - -
          2.68618  4.42225  2.77519  2.73123  3.46354  2.40513  3.72494  3.29354  2.67741  2.69355  4.24690  2.90347  2.73739  3.18146  2.89801  2.37887  2.77519  2.98518  4.58477  3.61503
          0.03442  3.38634        *  0.61958  0.77255  0.00000        *
//
