# Supplementary material for: Eukaryotic CD-NTase, STING, and viperin proteins evolved via domain shuffling, horizontal transfer, and ancient inheritance from prokaryotes
Source: PLoS Biol. 2023 Dec 8;21(12):e3002436. doi: 10.1371/journal.pbio.3002436 (PMC10732462; doi:10.1371/journal.pbio.3002436)
Supplement: S27 File — (HMM) [file pbio.3002436.s034.hmm]

HMMER3/f [3.2.1 | June 2018]
NAME  028_epc1_001.mus.mft.tml
LENG  143
ALPH  amino
RF    no
MM    no
CONS  yes
CS    no
MAP   yes
DATE  Mon Jan  9 15:49:15 2023
NSEQ  100
EFFN  17.794800
CKSUM 1865666162
STATS LOCAL MSV       -9.7346  0.71022
STATS LOCAL VITERBI  -11.3226  0.71022
STATS LOCAL FORWARD   -3.7413  0.71022
HMM          A        C        D        E        F        G        H        I        K        L        M        N        P        Q        R        S        T        V        W        Y   
            m->m     m->i     m->d     i->m     i->i     d->m     d->d
  COMPO   2.73865  4.34101  2.97166  2.56358  3.16271  3.10701  3.80550  2.68813  2.55479  2.38504  3.76591  2.90481  3.27437  3.15263  2.93357  2.62863  2.85265  2.81786  5.04596  3.23791
          2.68618  4.42225  2.77519  2.73123  3.46354  2.40513  3.72494  3.29354  2.67741  2.69355  4.24690  2.90347  2.73739  3.18146  2.89801  2.37887  2.77519  2.98518  4.58477  3.61503
          0.46307  6.10301  0.99854  0.61958  0.77255  0.00000        *
      1   2.79913  5.67756  2.68621  2.63049  3.27475  2.25058  3.37773  3.90024  2.62526  3.38037  4.72136  2.78364  3.59228  2.95851  3.39242  1.76529  2.64235  2.91377  6.11745  4.71379      1 s - - -
          2.68618  4.42225  2.77519  2.73123  3.46354  2.40513  3.72494  3.29354  2.67741  2.69355  4.24690  2.90347  2.73739  3.18146  2.89801  2.37887  2.77519  2.98518  4.58477  3.61503
          0.00526  5.64520  6.36755  0.61958  0.77255  1.68550  0.20500
      2   3.22922  5.73927  2.23377  1.48920  3.59465  3.04484  2.42196  4.56987  2.79023  4.04444  3.78504  3.18668  4.39654  2.83616  2.72189  3.03491  2.41789  3.77906  6.17210  4.76130      2 e - - -
          2.68618  4.42225  2.77519  2.73123  3.46354  2.40513  3.72494  3.29354  2.67741  2.69355  4.24690  2.90347  2.73739  3.18146  2.89801  2.37887  2.77519  2.98518  4.58477  3.61503
          0.00496  5.70492  6.42726  0.61958  0.77255  0.54807  0.86290
      3   2.83395  5.23734  4.33768  2.77481  2.80734  3.24999  3.94223  1.98739  3.34847  1.41270  4.33931  3.52620  3.54643  3.14133  3.27444  3.33805  3.26380  2.70810  5.81623  3.48962      3 l - - -
          2.68618  4.42225  2.77519  2.73123  3.46354  2.40513  3.72494  3.29354  2.67741  2.69355  4.24690  2.90347  2.73739  3.18146  2.89801  2.37887  2.77519  2.98518  4.58477  3.61503
          0.02594  6.02608  3.76398  0.61958  0.77255  0.93541  0.49828
      4   2.73388  5.96690  3.26092  2.88112  5.31289  1.76859  3.73470  4.79951  2.43161  4.27257  3.86506  1.58494  4.62101  2.79641  2.93680  2.24063  3.17146  3.81937  6.39903  4.98752      4 n - - -
          2.68618  4.42225  2.77519  2.73123  3.46354  2.40513  3.72494  3.29354  2.67741  2.69355  4.24690  2.90347  2.73739  3.18146  2.89801  2.37887  2.77519  2.98518  4.58477  3.61503
          0.02193  6.06153  3.94430  0.61958  0.77255  1.26538  0.33147
      5   3.47180  5.56004  2.79822  2.80530  2.11242  2.99908  4.54250  2.90621  2.87117  1.55802  3.12548  3.03220  4.01352  3.17081  3.07561  3.14595  3.45872  3.14077  6.08422  3.81489      5 l - - -
          2.68618  4.42225  2.77519  2.73123  3.46354  2.40513  3.72494  3.29354  2.67741  2.69355  4.24690  2.90347  2.73739  3.18146  2.89801  2.37887  2.77519  2.98518  4.58477  3.61503
          0.00353  6.04313  6.76548  0.61958  0.77255  1.02315  0.44545
      6   3.07663  5.99240  2.44854  2.87934  2.42193  3.73849  3.43479  4.80410  2.72451  1.72880  3.87504  2.59869  3.62488  2.99503  3.08325  2.30287  3.04748  3.67519  6.43196  3.87630      6 l - - -
          2.68618  4.42225  2.77519  2.73123  3.46354  2.40513  3.72494  3.29354  2.67741  2.69355  4.24690  2.90347  2.73739  3.18146  2.89801  2.37887  2.77519  2.98518  4.58477  3.61503
          0.00321  6.13983  6.86218  0.61958  0.77255  1.23112  0.34526
      7   3.31120  5.09880  5.22507  4.63182  4.19881  4.76984  3.88572  2.61157  3.16044  2.30435  4.21472  4.79360  0.85627  3.79563  4.62887  4.06239  3.88240  2.11453  5.71273  3.19931      7 p - - -
          2.68618  4.42225  2.77519  2.73123  3.46354  2.40513  3.72494  3.29354  2.67741  2.69355  4.24690  2.90347  2.73739  3.18146  2.89801  2.37887  2.77519  2.98518  4.58477  3.61503
          0.00308  6.17978  6.90212  0.61958  0.77255  1.03166  0.44070
      8   2.02290  6.07324  3.36992  2.55247  5.41815  2.08061  4.52312  4.90413  2.76409  3.71460  5.11428  2.80589  4.72907  3.61973  3.33101  1.10504  3.50647  4.46386  6.50613  5.09499      8 s - - -
          2.68618  4.42225  2.77519  2.73123  3.46354  2.40513  3.72494  3.29354  2.67741  2.69355  4.24690  2.90347  2.73739  3.18146  2.89801  2.37887  2.77519  2.98518  4.58477  3.61503
          0.01823  6.21202  4.13150  0.61958  0.77255  0.94812  0.49015
      9   2.24845  6.05613  2.91055  3.00532  4.12219  2.96505  3.08384  4.86873  3.27666  2.96754  4.03001  2.65641  3.47339  3.31981  3.32874  2.04635  1.50936  3.54715  6.49537  5.09105      9 t - - -
          2.68618  4.42225  2.77519  2.73123  3.46354  2.40513  3.72494  3.29354  2.67741  2.69355  4.24690  2.90347  2.73739  3.18146  2.89801  2.37887  2.77519  2.98518  4.58477  3.61503
          0.00293  6.22924  6.95158  0.61958  0.77255  1.16161  0.37539
     10   1.84978  5.08429  5.57664  4.96709  3.61679  1.40716  5.18595  2.68481  4.77023  2.68384  3.40576  4.99113  3.98001  4.91717  4.80797  2.82219  2.10652  2.00956  5.70520  4.52726     10 g - - -
          2.68618  4.42225  2.77519  2.73123  3.46354  2.40513  3.72494  3.29354  2.67741  2.69355  4.24690  2.90347  2.73739  3.18146  2.89801  2.37887  2.77519  2.98518  4.58477  3.61503
          0.07924  6.22924  2.60085  0.61958  0.77255  0.91220  0.51356
     11   2.52076  5.03121  5.61462  3.38062  3.51098  4.82462  5.15792  2.39826  4.78555  0.77318  2.43076  4.98549  5.18822  4.91753  4.79537  3.16577  3.37022  2.96625  4.16191  4.47691     11 l - - -
          2.68618  4.42225  2.77519  2.73123  3.46354  2.40513  3.72494  3.29354  2.67741  2.69355  4.24690  2.90347  2.73739  3.18146  2.89801  2.37887  2.77519  2.98518  4.58477  3.61503
          0.08084  6.17248  2.58272  0.61958  0.77255  1.40108  0.28280
     12   0.62508  4.02314  3.57063  3.65520  4.61738  3.83618  4.71000  3.35153  3.63006  3.18942  4.54497  3.49048  4.86151  3.48797  4.03879  2.66918  3.33868  3.74167  6.00918  3.83042     12 A - - -
          2.68618  4.42225  2.77519  2.73123  3.46354  2.40513  3.72494  3.29354  2.67741  2.69355  4.24690  2.90347  2.73739  3.18146  2.89801  2.37887  2.77519  2.98518  4.58477  3.61503
          0.09503  6.14008  2.42471  0.61958  0.77255  0.98798  0.46574
     13   2.59642  5.02084  5.33236  4.73198  3.57180  3.57649  4.10298  1.63920  2.67893  2.34560  3.14294  4.82753  3.77476  3.18296  4.65738  2.52815  3.28681  2.43379  2.54092  2.72847     13 i - - -
          2.68618  4.42225  2.77519  2.73123  3.46354  2.40513  3.72494  3.29354  2.67741  2.69355  4.24690  2.90347  2.73739  3.18146  2.89801  2.37887  2.77519  2.98518  4.58477  3.61503
          0.02728  6.11671  3.70091  0.61958  0.77255  1.12366  0.39317
     14   2.63050  5.93842  3.84315  2.74841  3.55609  1.42376  4.53264  4.69616  2.80144  4.22724  4.99454  2.74621  4.73104  3.64618  3.77222  1.55998  2.56875  2.96754  6.40247  5.02088     14 g - - -
          2.68618  4.42225  2.77519  2.73123  3.46354  2.40513  3.72494  3.29354  2.67741  2.69355  4.24690  2.90347  2.73739  3.18146  2.89801  2.37887  2.77519  2.98518  4.58477  3.61503
          0.00308  6.17935  6.90170  0.61958  0.77255  1.03045  0.44137
     15   3.74620  5.15031  5.51286  4.91075  2.09723  4.88774  5.17139  2.86695  3.80741  2.76537  4.26798  3.83462  5.25202  4.89083  3.68085  4.19215  3.30594  3.40098  5.70451  0.65560     15 Y - - -
          2.68618  4.42225  2.77519  2.73123  3.46354  2.40513  3.72494  3.29354  2.67741  2.69355  4.24690  2.90347  2.73739  3.18146  2.89801  2.37887  2.77519  2.98518  4.58477  3.61503
          0.00293  6.23151  6.95386  0.61958  0.77255  1.12977  0.39025
     16   3.74714  5.12732  5.67160  3.98567  1.25170  3.91267  4.51347  3.19218  4.85277  2.57423  4.24617  5.06034  5.27552  4.99043  4.02818  3.57582  3.97928  2.80936  3.00321  1.20583     16 y - - -
          2.68618  4.42225  2.77519  2.73123  3.46354  2.40513  3.72494  3.29354  2.67741  2.69355  4.24690  2.90347  2.73739  3.18146  2.89801  2.37887  2.77519  2.98518  4.58477  3.61503
          0.09927  6.28414  2.37907  0.61958  0.77255  0.97121  0.47582
     17   3.15368  6.11639  2.59470  1.53814  3.24105  4.38515  2.63701  3.66107  2.51865  3.74921  5.15759  2.05007  4.77857  2.96332  3.80036  2.98463  2.71050  3.75785  6.55031  2.91956     17 e - - -
          2.68618  4.42225  2.77519  2.73123  3.46354  2.40513  3.72494  3.29354  2.67741  2.69355  4.24690  2.90347  2.73739  3.18146  2.89801  2.37887  2.77519  2.98518  4.58477  3.61503
          0.01747  6.28589  4.16958  0.61958  0.77255  1.38302  0.28878
     18   3.26444  6.10813  3.15977  2.66254  5.44736  1.66384  4.57499  3.83509  2.45183  4.41094  5.15037  1.47315  4.78061  3.67324  3.80388  1.98573  3.28295  3.36408  4.06800  5.13693     18 n - - -
          2.68618  4.42225  2.77519  2.73123  3.46354  2.40513  3.72494  3.29354  2.67741  2.69355  4.24690  2.90347  2.73739  3.18146  2.89801  2.37887  2.77519  2.98518  4.58477  3.61503
          0.00277  6.28551  7.00785  0.61958  0.77255  1.59532  0.22670
     19   3.30292  5.12607  5.72023  5.10534  0.94550  4.92231  5.25276  2.92883  4.88928  2.06908  4.24217  5.08577  3.84610  5.01879  4.89555  2.97480  3.98473  2.54634  5.74196  1.88121     19 f - - -
          2.68618  4.42225  2.77519  2.73123  3.46354  2.40513  3.72494  3.29354  2.67741  2.69355  4.24690  2.90347  2.73739  3.18146  2.89801  2.37887  2.77519  2.98518  4.58477  3.61503
          0.00277  6.28551  7.00785  0.61958  0.77255  1.22372  0.34833
     20   2.67020  4.02414  4.19511  3.83331  4.24539  4.94799  5.28171  1.50762  4.91168  1.08042  3.75664  5.11033  5.31161  5.04299  4.92000  3.65389  4.01059  1.91867  5.77550  3.23363     20 l - - -
          2.68618  4.42225  2.77519  2.73123  3.46354  2.40513  3.72494  3.29354  2.67741  2.69355  4.24690  2.90347  2.73739  3.18146  2.89801  2.37887  2.77519  2.98518  4.58477  3.61503
          0.00265  6.33017  7.05252  0.61958  0.77255  1.10563  0.40197
     21   2.61615  6.17206  3.40994  2.15514  3.97092  4.43644  4.62354  3.66119  1.31992  3.42181  4.12506  3.40752  4.82990  2.28498  2.07408  2.63709  3.46426  4.17423  6.60502  5.19434     21 k - - -
          2.68618  4.42225  2.77519  2.73123  3.46354  2.40513  3.72494  3.29354  2.67741  2.69355  4.24690  2.90347  2.73739  3.18146  2.89801  2.37887  2.77519  2.98518  4.58477  3.61503
          0.15133  6.35765  1.97542  0.61958  0.77255  1.12622  0.39194
     22   2.76396  5.58862  4.18467  3.11847  3.88141  3.71388  3.66056  2.18154  2.29443  2.11175  4.67642  4.10738  2.11912  3.93940  2.05789  2.70669  3.26332  2.92184  6.13258  4.25280     22 r - - -
          2.68618  4.42225  2.77519  2.73123  3.46354  2.40513  3.72494  3.29354  2.67741  2.69355  4.24690  2.90347  2.73739  3.18146  2.89801  2.37887  2.77519  2.98518  4.58477  3.61503
          0.03423  6.22840  3.45200  0.61958  0.77255  1.58794  0.22859
     23   3.02185  5.06738  5.66802  5.05253  3.64856  4.86664  5.20155  1.52706  4.83583  1.75381  2.95088  5.03199  5.22978  4.96559  3.81427  3.26881  2.35396  1.35815  5.69229  4.51647     23 v - - -
          2.68618  4.42225  2.77519  2.73123  3.46354  2.40513  3.72494  3.29354  2.67741  2.69355  4.24690  2.90347  2.73739  3.18146  2.89801  2.37887  2.77519  2.98518  4.58477  3.61503
          0.04467  6.21407  3.17766  0.61958  0.77255  1.46152  0.26381
     24   2.39337  1.88512  3.70468  4.98481  2.66198  4.84204  5.17329  2.13098  4.77941  1.60699  2.91472  2.88521  5.20618  3.96792  4.80318  3.18870  3.44700  2.47424  5.68022  4.50324     24 l - - -
          2.68618  4.42225  2.77519  2.73123  3.46354  2.40513  3.72494  3.29354  2.67741  2.69355  4.24690  2.90347  2.73739  3.18146  2.89801  2.37887  2.77519  2.98518  4.58477  3.61503
          0.03884  6.20437  3.32224  0.61958  0.77255  1.40734  0.28076
     25   3.55539  6.06928  2.22742  1.80007  5.41571  3.53738  4.51552  4.90266  2.24501  4.03723  5.10959  2.94887  1.72261  2.50435  2.53718  3.06569  2.95062  4.12878  6.50113  5.08933     25 p - - -
          2.68618  4.42225  2.77519  2.73123  3.46354  2.40513  3.72494  3.29354  2.67741  2.69355  4.24690  2.90347  2.73739  3.18146  2.89801  2.37887  2.77519  2.98518  4.58477  3.61503
          0.01356  6.20841  4.46937  0.61958  0.77255  1.86670  0.16799
     26   2.74619  4.31296  3.82431  1.94421  3.98308  2.76376  3.51330  3.90005  2.00572  3.20299  5.05020  3.81220  4.72775  2.66325  2.80840  2.51055  2.23752  4.38080  3.85688  2.78708     26 e - - -
          2.68618  4.42225  2.77519  2.73123  3.46354  2.40513  3.72494  3.29354  2.67741  2.69355  4.24690  2.90347  2.73739  3.18146  2.89801  2.37887  2.77519  2.98518  4.58477  3.61503
          0.01873  6.19788  4.10327  0.61958  0.77255  0.97675  0.47246
     27   2.84047  5.11063  5.69573  5.08060  2.63750  4.90424  5.23762  1.68461  3.45535  1.21273  2.89327  3.95415  3.86988  4.99796  4.04938  3.92116  3.31046  2.12328  5.73234  3.55999     27 l - - -
          2.68618  4.42225  2.77519  2.73123  3.46354  2.40513  3.72494  3.29354  2.67741  2.69355  4.24690  2.90347  2.73739  3.18146  2.89801  2.37887  2.77519  2.98518  4.58477  3.61503
          0.00279  6.27758  6.99992  0.61958  0.77255  1.68045  0.20615
     28   3.61226  4.02361  2.72845  2.26623  3.80490  3.55695  2.71419  2.34005  2.34791  2.77302  3.75594  3.37752  3.59733  3.17270  2.28338  3.46320  3.06539  2.66628  6.46945  3.29886     28 e - - -
          2.68618  4.42225  2.77519  2.73123  3.46354  2.40513  3.72494  3.29354  2.67741  2.69355  4.24690  2.90347  2.73739  3.18146  2.89801  2.37887  2.77519  2.98518  4.58477  3.61503
          0.03582  6.27758  3.40194  0.61958  0.77255  1.68045  0.20615
     29   2.78303  6.09450  2.25379  1.38617  5.44096  3.20308  3.42374  4.92792  2.55390  4.40038  4.16951  2.87531  3.31063  2.79714  2.84590  2.10361  3.44715  4.48589  6.52635  4.42226     29 e - - -
          2.68697  4.42179  2.77585  2.73151  3.46230  2.40615  3.72597  3.29057  2.67753  2.69346  4.24268  2.90392  2.73794  3.18249  2.89587  2.37936  2.77484  2.98526  4.58579  3.61352
          0.50978  1.00176  3.43767  0.67156  0.71521  0.92626  0.50423
     30   2.51609  4.69668  2.88627  2.59166  4.01180  3.41721  3.82219  3.58732  2.32677  3.35634  4.06682  1.80215  3.93900  2.68308  3.13182  2.12330  2.79518  3.10127  6.55882  5.14867     32 n - - -
          2.68618  4.42225  2.77519  2.73123  3.46354  2.40513  3.72494  3.29354  2.67741  2.69355  4.24690  2.90347  2.73739  3.18146  2.89801  2.37887  2.77519  2.98518  4.58477  3.61503
          0.31753  6.29611  1.30854  0.61958  0.77255  1.62142  0.22017
     31   2.82791  5.91298  2.53846  2.36651  5.25836  1.97757  4.36231  3.66766  2.43186  3.87630  4.95356  2.45040  2.56920  3.00188  3.58974  2.26990  2.50015  3.57792  6.34548  4.37625     33 g - - -
          2.68618  4.42225  2.77519  2.73123  3.46354  2.40513  3.72494  3.29354  2.67741  2.69355  4.24690  2.90347  2.73739  3.18146  2.89801  2.37887  2.77519  2.98518  4.58477  3.61503
          0.22478  5.98234  1.61552  0.61958  0.77255  1.14786  0.38172
     32   3.38093  4.65794  3.20257  2.40894  5.24041  1.86675  3.75289  4.16822  1.98397  4.19998  4.93458  2.67238  3.75489  2.74002  2.47555  2.14391  2.62541  3.86800  6.32623  4.27636     34 g - - -
          2.68618  4.42225  2.77519  2.73123  3.46354  2.40513  3.72494  3.29354  2.67741  2.69355  4.24690  2.90347  2.73739  3.18146  2.89801  2.37887  2.77519  2.98518  4.58477  3.61503
          0.03493  5.95072  3.45082  0.61958  0.77255  2.04186  0.13902
     33   3.15173  4.16526  4.07656  4.75370  2.63529  3.34961  4.97278  1.67527  3.86644  1.65049  3.23612  3.13138  3.55293  4.70392  3.89787  3.51455  3.71585  2.10725  5.49213  2.50717     35 l - - -
          2.68618  4.42225  2.77519  2.73123  3.46354  2.40513  3.72494  3.29354  2.67741  2.69355  4.24690  2.90347  2.73739  3.18146  2.89801  2.37887  2.77519  2.98518  4.58477  3.61503
          0.07678  5.94485  2.64099  0.61958  0.77255  2.09536  0.13128
     34   2.41808  4.36680  2.91728  2.31621  5.18781  4.11993  3.29101  3.70099  1.99430  3.39640  4.29510  2.99071  4.05558  2.37380  3.53569  2.15394  2.21953  3.27984  6.28144  3.71020     36 k - - -
          2.68618  4.42225  2.77519  2.73123  3.46354  2.40513  3.72494  3.29354  2.67741  2.69355  4.24690  2.90347  2.73739  3.18146  2.89801  2.37887  2.77519  2.98518  4.58477  3.61503
          0.05014  5.89329  3.07595  0.61958  0.77255  2.00907  0.14400
     35   3.43775  3.51600  3.59419  4.04627  2.91922  4.57720  4.89665  1.95896  2.49848  1.60484  2.92548  3.27605  4.94355  4.56552  3.05296  3.87679  3.41076  1.94486  5.47330  3.21388     37 l - - -
          2.68618  4.42225  2.77519  2.73123  3.46354  2.40513  3.72494  3.29354  2.67741  2.69355  4.24690  2.90347  2.73739  3.18146  2.89801  2.37887  2.77519  2.98518  4.58477  3.61503
          0.03958  5.88628  3.32333  0.61958  0.77255  2.01968  0.14237
     36   2.18018  5.85497  2.62750  1.69081  4.06140  2.61168  4.30202  4.68790  1.95444  4.16072  4.89534  2.42876  4.50856  3.05631  2.98911  2.92725  2.71844  3.73756  6.28699  4.87536     38 e - - -
          2.68618  4.42225  2.77519  2.73123  3.46354  2.40513  3.72494  3.29354  2.67741  2.69355  4.24690  2.90347  2.73739  3.18146  2.89801  2.37887  2.77519  2.98518  4.58477  3.61503
          0.02831  5.88927  3.68306  0.61958  0.77255  1.12871  0.39075
     37   3.10685  4.24879  3.05407  2.87403  4.13712  1.86806  4.46994  3.25136  2.54817  2.42492  4.86173  2.42553  4.66569  3.16307  2.86674  2.43798  2.81422  3.23023  3.89753  3.26542     39 g - - -
          2.68618  4.42225  2.77519  2.73123  3.46354  2.40513  3.72494  3.29354  2.67741  2.69355  4.24690  2.90347  2.73739  3.18146  2.89801  2.37887  2.77519  2.98518  4.58477  3.61503
          0.02486  6.06799  3.80589  0.61958  0.77255  1.93417  0.15612
     38   2.99377  4.15465  2.36754  2.47633  3.75974  3.93584  2.86947  2.95737  1.57848  3.81537  4.99833  2.72500  2.78915  2.91787  3.45040  2.86457  3.05406  3.70387  4.44496  4.10215     40 k - - -
          2.68618  4.42225  2.77519  2.73123  3.46354  2.40513  3.72494  3.29354  2.67741  2.69355  4.24690  2.90347  2.73739  3.18146  2.89801  2.37887  2.77519  2.98518  4.58477  3.61503
          0.02392  6.06377  3.84869  0.61958  0.77255  1.01912  0.44772
     39   3.20833  6.06743  3.09677  2.49391  3.41506  4.32885  3.54383  3.31448  1.23770  4.37299  5.10793  2.62899  4.72233  2.48353  2.27131  2.84061  3.22125  3.93671  6.49974  3.79563     41 k - - -
          2.68662  4.41084  2.77537  2.73335  3.45536  2.40727  3.72493  3.29480  2.67278  2.69522  4.25033  2.90275  2.73816  3.18415  2.89886  2.38003  2.77517  2.98499  4.58820  3.60883
          0.81850  0.61144  4.11411  1.51525  0.24815  0.88270  0.53387
     40   3.76814  3.84429  5.73417  5.11863  2.01671  4.93768  5.27135  1.94237  3.89014  1.04499  3.37421  3.99663  5.30136  4.02005  3.89664  3.54646  3.48976  2.14665  5.76443  4.58853     47 l - - -
          2.68618  4.42225  2.77519  2.73123  3.46354  2.40513  3.72494  3.29354  2.67741  2.69355  4.24690  2.90347  2.73739  3.18146  2.89801  2.37887  2.77519  2.98518  4.58477  3.61503
          0.01858  6.31922  4.09771  0.61958  0.77255  1.64421  0.21464
     41   3.28147  4.24190  3.64344  2.67801  2.73686  4.50532  3.13005  2.80889  1.98888  3.01230  3.03263  2.17819  4.89382  3.13122  3.26765  3.71308  2.83652  2.59034  6.29205  2.56681     48 k - - -
          2.68618  4.42225  2.77519  2.73123  3.46354  2.40513  3.72494  3.29354  2.67741  2.69355  4.24690  2.90347  2.73739  3.18146  2.89801  2.37887  2.77519  2.98518  4.58477  3.61503
          0.01306  6.30336  4.49660  0.61958  0.77255  1.69501  0.20285
     42   3.77183  4.12854  5.75182  5.13689  3.60369  4.94738  5.28417  0.81893  4.91987  2.09256  3.53908  4.01041  5.30955  5.04904  4.92388  4.26016  2.58170  1.83410  5.77250  3.79735     49 i - - -
          2.68618  4.42225  2.77519  2.73123  3.46354  2.40513  3.72494  3.29354  2.67741  2.69355  4.24690  2.90347  2.73739  3.18146  2.89801  2.37887  2.77519  2.98518  4.58477  3.61503
          0.03515  6.29305  3.42067  0.61958  0.77255  1.72630  0.19594
     43   3.03936  5.10645  5.61077  3.77212  3.37010  4.88147  5.21115  1.89864  4.29720  1.25976  3.27360  5.01958  3.78935  3.80220  3.00553  3.60781  3.12336  1.66791  5.72708  3.77448     50 l - - -
          2.68618  4.42225  2.77519  2.73123  3.46354  2.40513  3.72494  3.29354  2.67741  2.69355  4.24690  2.90347  2.73739  3.18146  2.89801  2.37887  2.77519  2.98518  4.58477  3.61503
          0.03624  6.26074  3.39084  0.61958  0.77255  1.65693  0.21161
     44   3.71764  4.11679  5.69695  5.08072  2.92644  4.88956  5.22385  1.11750  3.89349  1.41877  3.55114  5.05704  5.25200  4.98973  4.86486  4.20176  3.94975  1.85098  3.97134  3.54436     51 i - - -
          2.68618  4.42225  2.77519  2.73123  3.46354  2.40513  3.72494  3.29354  2.67741  2.69355  4.24690  2.90347  2.73739  3.18146  2.89801  2.37887  2.77519  2.98518  4.58477  3.61503
          0.02319  6.23845  3.86470  0.61958  0.77255  1.66402  0.20995
     45   2.99007  6.09339  3.85677  2.75304  5.43006  4.38498  4.57533  4.90535  2.56391  4.39368  5.14069  3.26802  0.65862  3.67716  3.36656  2.95983  3.43994  4.48047  6.53162  3.87809     52 P - - -
          2.68618  4.42225  2.77519  2.73123  3.46354  2.40513  3.72494  3.29354  2.67741  2.69355  4.24690  2.90347  2.73739  3.18146  2.89801  2.37887  2.77519  2.98518  4.58477  3.61503
          0.04129  6.23310  3.25741  0.61958  0.77255  1.88579  0.16453
     46   2.36353  6.05896  2.35571  2.23167  5.40525  3.02548  3.58473  4.06514  1.98371  2.74523  5.09931  2.37404  4.71230  2.52920  3.53292  2.34073  2.75913  4.45025  6.49092  4.44396     53 k - - -
          2.68618  4.42225  2.77519  2.73123  3.46354  2.40513  3.72494  3.29354  2.67741  2.69355  4.24690  2.90347  2.73739  3.18146  2.89801  2.37887  2.77519  2.98518  4.58477  3.61503
          0.02463  6.19485  3.80366  0.61958  0.77255  1.69652  0.20251
     47   3.19059  6.05860  2.12808  2.25709  5.40484  3.19538  3.77364  3.78010  1.81172  3.27806  5.09895  2.63021  4.71206  3.31985  2.78515  2.16497  2.19266  3.84729  6.49058  5.07893     54 k - - -
          2.68618  4.42225  2.77519  2.73123  3.46354  2.40513  3.72494  3.29354  2.67741  2.69355  4.24690  2.90347  2.73739  3.18146  2.89801  2.37887  2.77519  2.98518  4.58477  3.61503
          0.03838  6.19446  3.33495  0.61958  0.77255  1.97238  0.14981
     48   3.63941  1.98135  5.43080  4.82667  3.16496  4.78887  3.88171  2.31684  3.36320  1.16908  3.12044  3.93503  4.09881  3.66167  3.28109  3.20977  3.29038  2.62432  5.66158  4.48128     55 l - - -
          2.68618  4.42225  2.77519  2.73123  3.46354  2.40513  3.72494  3.29354  2.67741  2.69355  4.24690  2.90347  2.73739  3.18146  2.89801  2.37887  2.77519  2.98518  4.58477  3.61503
          0.08780  6.15922  2.50174  0.61958  0.77255  0.93179  0.50063
     49   2.29442  6.06556  1.90909  2.68657  4.29145  2.92621  3.99983  3.50550  2.74515  3.69856  4.24934  1.81209  3.84454  3.62017  3.11772  2.44965  2.54896  3.38934  6.49978  5.09037     56 n - - -
          2.68618  4.42225  2.77519  2.73123  3.46354  2.40513  3.72494  3.29354  2.67741  2.69355  4.24690  2.90347  2.73739  3.18146  2.89801  2.37887  2.77519  2.98518  4.58477  3.61503
          0.01985  6.21611  4.03677  0.61958  0.77255  1.79921  0.18084
     50   2.27479  6.06769  1.61746  1.95898  5.41371  3.87798  3.85039  3.56016  2.88670  3.76444  5.10810  2.99095  3.67124  2.80073  3.26469  1.92230  3.58902  3.23418  6.49980  5.08827     57 d - - -
          2.68618  4.42225  2.77519  2.73123  3.46354  2.40513  3.72494  3.29354  2.67741  2.69355  4.24690  2.90347  2.73739  3.18146  2.89801  2.37887  2.77519  2.98518  4.58477  3.61503
          0.12418  6.20808  2.16487  0.61958  0.77255  1.94310  0.15462
     51   2.80820  5.98708  1.51217  3.16454  5.33320  2.46350  3.84783  4.82003  2.95243  4.29282  5.02755  1.96189  3.00995  2.65274  3.26729  2.44263  2.57088  4.37830  6.41910  5.00732     58 d - - -
          2.68636  4.42275  2.77539  2.73108  3.46404  2.40521  3.72458  3.29347  2.67766  2.69347  4.24740  2.90248  2.73789  3.18157  2.89757  2.37840  2.77534  2.98527  4.58527  3.61553
          0.64610  0.88967  2.73143  0.02549  3.68204  1.05213  0.42954
     52   3.65299  5.02600  5.62902  5.01278  3.38886  4.82359  5.15777  1.14707  4.19847  1.68395  2.89927  4.99006  4.42458  4.92365  3.90378  3.55932  3.22780  1.69909  4.48985  3.57361     60 i - - -
          2.68618  4.42225  2.77519  2.73123  3.46354  2.40513  3.72494  3.29354  2.67741  2.69355  4.24690  2.90347  2.73739  3.18146  2.89801  2.37887  2.77519  2.98518  4.58477  3.61503
          0.05063  6.17028  3.05174  0.61958  0.77255  1.46126  0.26389
     53   3.19335  4.43615  2.32271  2.36088  3.70515  2.63800  3.86868  4.87738  2.03940  3.86549  5.08498  2.01651  3.83345  2.85548  2.72433  2.39242  3.34370  3.47864  6.47666  3.32557     61 n - - -
          2.68618  4.42225  2.77519  2.73123  3.46354  2.40513  3.72494  3.29354  2.67741  2.69355  4.24690  2.90347  2.73739  3.18146  2.89801  2.37887  2.77519  2.98518  4.58477  3.61503
          0.00310  6.17485  6.89720  0.61958  0.77255  1.61575  0.22157
     54   3.01491  6.05673  2.97206  2.14841  4.19559  3.67149  3.83849  3.97441  1.85922  2.74780  3.53903  2.65066  3.50821  3.35632  2.53872  2.31640  2.84067  3.44673  4.23782  3.40130     62 k - - -
          2.68618  4.42225  2.77519  2.73123  3.46354  2.40513  3.72494  3.29354  2.67741  2.69355  4.24690  2.90347  2.73739  3.18146  2.89801  2.37887  2.77519  2.98518  4.58477  3.61503
          0.01630  6.20714  4.25809  0.61958  0.77255  1.10962  0.40000
     55   2.01325  3.55424  3.12298  2.89320  2.83813  3.62551  4.65891  3.04091  2.70835  2.76439  4.90772  3.50355  3.55722  2.49687  2.91378  2.93660  2.72186  2.24616  3.59330  4.45690     63 a - - -
          2.68448  4.42321  2.77633  2.72883  3.46044  2.40719  3.72662  3.29004  2.67747  2.69366  4.24636  2.90361  2.74008  3.18098  2.89892  2.37922  2.77378  2.98425  4.58771  3.61676
          2.53145  0.29463  1.73926  0.98280  0.46882  1.39489  0.28483
     56   2.86025  5.06307  3.92078  3.62258  2.55593  3.46286  5.01447  2.56682  3.07016  1.42654  3.01385  4.70758  5.07733  3.71294  4.55654  3.99688  2.53817  3.14081  5.67564  1.78607     69 l - - -
          2.68618  4.42225  2.77519  2.73123  3.46354  2.40513  3.72494  3.29354  2.67741  2.69355  4.24690  2.90347  2.73739  3.18146  2.89801  2.37887  2.77519  2.98518  4.58477  3.61503
          0.18966  6.11802  1.76867  0.61958  0.77255  1.87903  0.16574
     57   3.38474  5.87980  3.20597  1.96425  3.14173  4.16096  3.99526  3.42060  1.81289  3.73970  4.92217  2.53913  2.40336  2.75939  2.76202  3.19498  3.61590  3.55037  4.11401  2.66417     70 k - - -
          2.68618  4.42225  2.77519  2.73123  3.46354  2.40513  3.72494  3.29354  2.67741  2.69355  4.24690  2.90347  2.73739  3.18146  2.89801  2.37887  2.77519  2.98518  4.58477  3.61503
          0.00386  5.95506  6.67740  0.61958  0.77255  1.61298  0.22226
     58   2.91636  5.95402  3.04474  1.99968  5.30030  3.78061  4.40080  4.78712  1.79418  3.53886  4.09654  2.51226  2.72598  3.04833  2.27808  2.32023  2.67110  3.59601  6.38598  4.97430     71 k - - -
          2.68618  4.42225  2.77519  2.73123  3.46354  2.40513  3.72494  3.29354  2.67741  2.69355  4.24690  2.90347  2.73739  3.18146  2.89801  2.37887  2.77519  2.98518  4.58477  3.61503
          0.03744  6.04143  3.37068  0.61958  0.77255  2.23378  0.11331
     59   3.24052  5.92095  3.45035  1.93175  3.36552  3.84388  3.28053  3.28534  1.59044  3.55018  3.87450  2.80850  3.77732  2.85018  2.57067  2.74296  2.97439  3.11311  6.35577  4.01307     72 k - - -
          2.68618  4.42225  2.77519  2.73123  3.46354  2.40513  3.72494  3.29354  2.67741  2.69355  4.24690  2.90347  2.73739  3.18146  2.89801  2.37887  2.77519  2.98518  4.58477  3.61503
          0.00366  6.00766  6.73000  0.61958  0.77255  1.69854  0.20206
     60   3.51768  5.32012  4.27684  3.71215  3.39647  4.46491  2.41070  2.24270  1.97497  2.25832  4.07105  3.27225  4.84665  3.01029  2.84314  2.98179  2.33389  2.64369  5.89066  2.97441     73 k - - -
          2.68618  4.42225  2.77519  2.73123  3.46354  2.40513  3.72494  3.29354  2.67741  2.69355  4.24690  2.90347  2.73739  3.18146  2.89801  2.37887  2.77519  2.98518  4.58477  3.61503
          0.01995  6.06844  4.04914  0.61958  0.77255  2.19496  0.11807
     61   3.02479  5.94720  2.63687  2.46600  5.28727  1.56590  4.01836  3.23983  2.48779  3.71308  3.57257  2.57926  3.41863  3.17766  3.64026  2.21081  3.45837  3.01375  6.38289  4.06187     74 g - - -
          2.68716  4.42450  2.77602  2.72895  3.46413  2.40727  3.72401  3.29320  2.67601  2.69181  4.24839  2.90383  2.73884  3.17829  2.89902  2.37945  2.77469  2.98438  4.58564  3.61465
          1.20331  0.35859  6.77434  1.00060  0.45833  1.24371  0.34012
     62   2.55063  4.64505  2.59037  2.39660  3.51938  3.76442  4.70097  2.36249  3.11410  2.46775  3.44019  3.06807  4.86056  3.92610  3.23937  2.58435  2.20663  2.31090  6.06636  3.54588     78 t - - -
          2.68618  4.42225  2.77519  2.73123  3.46354  2.40513  3.72494  3.29354  2.67741  2.69355  4.24690  2.90347  2.73739  3.18146  2.89801  2.37887  2.77519  2.98518  4.58477  3.61503
          0.06798  6.17054  2.75472  0.61958  0.77255  2.02096  0.14217
     63   2.34482  4.76856  3.34560  2.94378  5.33771  3.01673  3.77094  4.04681  2.19382  3.43237  5.03415  3.30323  3.57318  2.34041  2.12884  2.02228  2.55828  2.73316  6.42640  5.01585     79 s - - -
          2.68618  4.42225  2.77519  2.73123  3.46354  2.40513  3.72494  3.29354  2.67741  2.69355  4.24690  2.90347  2.73739  3.18146  2.89801  2.37887  2.77519  2.98518  4.58477  3.61503
          0.00332  6.10588  6.82822  0.61958  0.77255  2.13661  0.12563
     64   1.75742  5.04477  5.14442  3.30494  2.49267  3.47349  5.01700  2.02220  3.60608  2.70842  3.83440  2.93313  5.07624  4.62358  4.56914  2.56179  2.54420  2.20137  2.93786  4.47033     80 a - - -
          2.68618  4.42225  2.77519  2.73123  3.46354  2.40513  3.72494  3.29354  2.67741  2.69355  4.24690  2.90347  2.73739  3.18146  2.89801  2.37887  2.77519  2.98518  4.58477  3.61503
          0.06543  6.10588  2.79520  0.61958  0.77255  1.61418  0.22196
     65   2.62321  5.98857  2.79530  1.92233  5.33406  1.67217  4.00054  3.59095  2.70361  3.47592  5.02912  2.77806  3.27900  3.10011  2.95918  2.45920  3.49994  3.32534  6.42100  3.70666     81 g - - -
          2.68618  4.42225  2.77519  2.73123  3.46354  2.40513  3.72494  3.29354  2.67741  2.69355  4.24690  2.90347  2.73739  3.18146  2.89801  2.37887  2.77519  2.98518  4.58477  3.61503
          0.03013  6.09534  3.59614  0.61958  0.77255  1.89504  0.16289
     66   2.37170  4.11489  3.80065  3.45275  2.95554  3.39151  4.86576  2.34199  3.12225  2.30856  3.74635  2.86799  4.96692  3.81519  4.30900  2.41348  2.22052  2.37593  5.75766  2.44969     82 t - - -
          2.68618  4.42225  2.77519  2.73123  3.46354  2.40513  3.72494  3.29354  2.67741  2.69355  4.24690  2.90347  2.73739  3.18146  2.89801  2.37887  2.77519  2.98518  4.58477  3.61503
          0.00337  6.09052  6.81287  0.61958  0.77255  1.78915  0.18284
     67   2.64431  4.15704  3.03442  2.59939  4.54922  3.28240  3.71621  3.97828  1.87771  3.36979  3.94067  3.19445  3.37231  2.34221  2.31199  2.36086  3.06496  2.74758  6.43642  4.14884     83 k - - -
          2.68618  4.42225  2.77519  2.73123  3.46354  2.40513  3.72494  3.29354  2.67741  2.69355  4.24690  2.90347  2.73739  3.18146  2.89801  2.37887  2.77519  2.98518  4.58477  3.61503
          0.01685  6.12304  4.23237  0.61958  0.77255  1.89171  0.16348
     68   3.12379  6.01091  2.87288  2.31944  3.52627  1.78098  3.14806  4.15437  2.39963  3.54094  4.03912  2.46229  4.66524  2.97301  2.35058  2.37609  2.98737  4.40201  6.44309  5.03163     84 g - - -
          2.68618  4.42225  2.77519  2.73123  3.46354  2.40513  3.72494  3.29354  2.67741  2.69355  4.24690  2.90347  2.73739  3.18146  2.89801  2.37887  2.77519  2.98518  4.58477  3.61503
          0.04418  6.12671  3.19335  0.61958  0.77255  1.59226  0.22748
     69   4.01479  6.33936  3.60626  3.73515  5.73320  4.73525  3.72075  5.13930  2.35094  4.59360  4.01457  4.21839  5.10128  3.88540  0.44510  3.99055  3.48397  4.76502  6.67510  3.79188     85 R - - -
          2.68618  4.42225  2.77519  2.73123  3.46354  2.40513  3.72494  3.29354  2.67741  2.69355  4.24690  2.90347  2.73739  3.18146  2.89801  2.37887  2.77519  2.98518  4.58477  3.61503
          0.04127  6.13367  3.26343  0.61958  0.77255  2.08943  0.13211
     70   3.13163  5.98250  2.35482  2.67091  3.97284  3.01178  4.05370  3.35338  2.27360  3.65654  5.02380  2.50238  1.75766  3.05991  3.45533  2.48756  3.42724  2.55978  6.41665  5.00716     86 p - - -
          2.68618  4.42225  2.77519  2.73123  3.46354  2.40513  3.72494  3.29354  2.67741  2.69355  4.24690  2.90347  2.73739  3.18146  2.89801  2.37887  2.77519  2.98518  4.58477  3.61503
          0.03989  6.09576  3.30094  0.61958  0.77255  2.15294  0.12346
     71   3.58872  4.97778  5.45112  4.84421  1.99204  4.74529  3.53393  2.56926  4.64793  2.59018  3.51102  4.87172  5.10923  4.79702  2.12062  4.05268  2.36278  3.22590  5.56929  1.23448     87 y - - -
          2.68618  4.42225  2.77519  2.73123  3.46354  2.40513  3.72494  3.29354  2.67741  2.69355  4.24690  2.90347  2.73739  3.18146  2.89801  2.37887  2.77519  2.98518  4.58477  3.61503
          0.00348  6.05935  6.78170  0.61958  0.77255  2.20831  0.11641
     72   3.27692  4.07475  2.83440  3.15121  4.11257  3.78307  2.98291  3.55144  2.09664  4.25476  4.99372  2.53600  1.82027  3.32497  2.44339  2.41503  2.40205  3.75620  6.38750  4.38552     88 p - - -
          2.68618  4.42225  2.77519  2.73123  3.46354  2.40513  3.72494  3.29354  2.67741  2.69355  4.24690  2.90347  2.73739  3.18146  2.89801  2.37887  2.77519  2.98518  4.58477  3.61503
          0.02154  6.05935  3.96474  0.61958  0.77255  2.20831  0.11641
     73   2.74711  3.87156  3.65668  3.43273  1.89741  2.92587  2.69001  1.80143  3.35770  2.54148  4.24751  2.53643  4.92202  4.22728  4.25144  3.11086  3.33887  2.57199  5.73407  4.03774     89 i - - -
          2.68618  4.42225  2.77519  2.73123  3.46354  2.40513  3.72494  3.29354  2.67741  2.69355  4.24690  2.90347  2.73739  3.18146  2.89801  2.37887  2.77519  2.98518  4.58477  3.61503
          0.02111  6.04135  3.98947  0.61958  0.77255  2.23389  0.11329
     74   3.13335  5.92247  3.35412  2.80517  3.69644  3.81649  2.37614  4.74054  2.86365  3.21708  3.95407  2.74288  3.70073  2.78679  2.56509  1.79819  2.73086  4.30900  4.58066  2.19403     90 s - - -
          2.68618  4.42225  2.77519  2.73123  3.46354  2.40513  3.72494  3.29354  2.67741  2.69355  4.24690  2.90347  2.73739  3.18146  2.89801  2.37887  2.77519  2.98518  4.58477  3.61503
          0.00360  6.02384  6.74619  0.61958  0.77255  2.02035  0.14227
     75   3.22054  3.97902  3.97567  4.89000  2.22879  4.72535  4.31416  2.17916  3.25912  1.88824  3.24014  3.84527  5.08922  4.81324  4.69307  4.03588  2.50741  1.37067  5.55691  3.18579     91 v - - -
          2.68618  4.42225  2.77519  2.73123  3.46354  2.40513  3.72494  3.29354  2.67741  2.69355  4.24690  2.90347  2.73739  3.18146  2.89801  2.37887  2.77519  2.98518  4.58477  3.61503
          0.01283  6.04463  4.56817  0.61958  0.77255  1.83243  0.17438
     76   3.04049  5.96501  2.31222  2.34644  3.18789  4.23687  3.67000  3.79499  2.63918  3.61313  5.00651  2.78315  3.82048  2.44716  2.80904  2.24908  3.69307  3.72866  4.43735  1.90172     92 y - - -
          2.68618  4.42225  2.77519  2.73123  3.46354  2.40513  3.72494  3.29354  2.67741  2.69355  4.24690  2.90347  2.73739  3.18146  2.89801  2.37887  2.77519  2.98518  4.58477  3.61503
          0.04206  6.07241  3.24724  0.61958  0.77255  2.18903  0.11881
     77   2.98176  3.61569  3.26839  2.60078  3.13571  3.40323  4.46721  2.45015  2.14185  2.79481  4.78639  3.31616  4.65854  2.94887  2.89368  2.49450  2.23238  2.66467  6.21013  3.38940     93 k - - -
          2.68618  4.42225  2.77519  2.73123  3.46354  2.40513  3.72494  3.29354  2.67741  2.69355  4.24690  2.90347  2.73739  3.18146  2.89801  2.37887  2.77519  2.98518  4.58477  3.61503
          0.01408  6.03392  4.45824  0.61958  0.77255  2.24414  0.11207
     78   2.35760  5.75271  2.24379  2.40717  3.67497  3.17201  4.44668  1.84129  2.35089  3.13578  3.35022  3.39575  4.64095  2.90061  3.69578  2.81601  3.45961  2.64891  6.23231  4.87089     94 i - - -
          2.68618  4.42225  2.77519  2.73123  3.46354  2.40513  3.72494  3.29354  2.67741  2.69355  4.24690  2.90347  2.73739  3.18146  2.89801  2.37887  2.77519  2.98518  4.58477  3.61503
          0.02403  6.02344  3.84792  0.61958  0.77255  1.96213  0.15147
     79   2.80240  4.26709  2.66301  2.34334  3.88869  2.48513  4.40503  2.85180  2.33626  2.81633  4.94981  3.22666  2.62908  2.75249  3.30627  2.42906  2.98865  2.90875  6.34772  4.18632     95 k - - -
          2.68618  4.42225  2.77519  2.73123  3.46354  2.40513  3.72494  3.29354  2.67741  2.69355  4.24690  2.90347  2.73739  3.18146  2.89801  2.37887  2.77519  2.98518  4.58477  3.61503
          0.05483  6.03029  2.97684  0.61958  0.77255  0.91002  0.51503
     80   2.61584  6.05331  2.63642  1.92103  5.39958  3.99437  3.58468  3.39415  2.21153  3.58667  5.09366  2.41596  2.74992  3.20415  2.35124  2.48406  2.85627  4.05719  6.48528  3.50353     96 e - - -
          2.68502  4.42300  2.77348  2.72993  3.46429  2.40494  3.72473  3.29429  2.67731  2.69430  4.24562  2.90340  2.73787  3.18134  2.89876  2.37950  2.77579  2.98573  4.58552  3.61545
          0.77306  0.75192  2.70395  0.18585  1.77430  0.92614  0.50431
     81   3.58100  6.09403  1.69672  1.97389  4.11136  2.82492  3.58196  4.92680  2.44334  3.51997  3.99211  2.62256  3.32742  2.82045  3.24483  2.53170  2.86655  3.29888  6.52611  3.90549     99 d - - -
          2.68673  4.42192  2.77526  2.73120  3.46402  2.40394  3.72617  3.29476  2.67644  2.69441  4.24635  2.90141  2.73795  3.18129  2.89738  2.37951  2.77479  2.98589  4.58599  3.61625
          0.96742  0.55731  3.05360  0.40645  1.09665  0.85519  0.55374
     82   3.14227  3.88029  2.37461  2.08790  5.48233  4.39761  3.74018  3.29201  2.07689  3.89877  3.85194  2.79644  3.03914  2.59838  2.72380  2.16073  2.72750  3.91300  6.56875  3.72872    102 k - - -
          2.68618  4.42225  2.77519  2.73123  3.46354  2.40513  3.72494  3.29354  2.67741  2.69355  4.24690  2.90347  2.73739  3.18146  2.89801  2.37887  2.77519  2.98518  4.58477  3.61503
          0.06470  6.30522  2.79974  0.61958  0.77255  1.47305  0.26036
     83   2.72799  5.09821  5.66056  5.04680  3.03968  4.88671  5.21906  1.79178  2.92820  1.50219  3.58724  5.04157  3.83717  4.97232  3.56025  3.33061  2.51882  1.87226  5.71963  2.98398    103 l - - -
          2.68618  4.42225  2.77519  2.73123  3.46354  2.40513  3.72494  3.29354  2.67741  2.69355  4.24690  2.90347  2.73739  3.18146  2.89801  2.37887  2.77519  2.98518  4.58477  3.61503
          0.01590  6.25848  4.27848  0.61958  0.77255  1.58707  0.22881
     84   2.82804  5.82420  4.01230  2.52427  2.92904  4.44604  2.89375  2.64519  2.31619  2.86374  3.63237  3.19423  4.08344  3.01972  2.82628  2.58755  3.03414  2.60807  6.32543  2.28932    104 y - - -
          2.68618  4.42225  2.77519  2.73123  3.46354  2.40513  3.72494  3.29354  2.67741  2.69355  4.24690  2.90347  2.73739  3.18146  2.89801  2.37887  2.77519  2.98518  4.58477  3.61503
          0.05445  6.26199  2.97423  0.61958  0.77255  1.40856  0.28037
     85   2.88311  2.62610  5.68832  5.07193  2.22737  4.88050  5.21490  1.66538  4.85338  1.54548  3.28930  5.04787  3.89858  4.98169  4.85618  3.40571  3.94164  1.82923  5.70420  3.32505    105 l - - -
          2.68533  4.42274  2.77521  2.73133  3.46368  2.40562  3.72544  3.29340  2.67790  2.69193  4.24520  2.90353  2.73737  3.18146  2.89850  2.37910  2.77569  2.98495  4.58526  3.61552
          0.53434  1.05922  2.69979  0.02585  3.66839  1.36327  0.29547
     86   2.73216  3.89293  5.61155  3.99129  2.24915  4.10917  3.80655  1.90800  3.77146  2.13945  2.43529  5.00163  5.21624  3.36682  3.64721  2.83061  3.91929  2.16441  4.29390  2.39073    107 i - - -
          2.68618  4.42225  2.77519  2.73123  3.46354  2.40513  3.72494  3.29354  2.67741  2.69355  4.24690  2.90347  2.73739  3.18146  2.89801  2.37887  2.77519  2.98518  4.58477  3.61503
          0.02045  6.21669  4.00370  0.61958  0.77255  1.07552  0.41721
     87   3.25687  6.11943  1.07896  1.51941  5.46536  3.71514  4.56475  4.95239  2.66837  4.42507  5.16008  2.89471  4.77058  3.29203  3.29433  3.24449  3.14502  3.21999  6.55137  5.13915    108 d - - -
          2.68618  4.42225  2.77519  2.73123  3.46354  2.40513  3.72494  3.29354  2.67741  2.69355  4.24690  2.90347  2.73739  3.18146  2.89801  2.37887  2.77519  2.98518  4.58477  3.61503
          0.05603  6.26775  2.94522  0.61958  0.77255  1.75424  0.19000
     88   3.03521  3.94314  5.65516  5.03879  1.70516  3.05507  5.18193  1.98245  4.82030  2.12503  2.46122  5.01483  5.21100  4.94866  4.82317  4.15947  3.40833  1.98427  5.67128  2.11473    109 f - - -
          2.68618  4.42225  2.77519  2.73123  3.46354  2.40513  3.72494  3.29354  2.67741  2.69355  4.24690  2.90347  2.73739  3.18146  2.89801  2.37887  2.77519  2.98518  4.58477  3.61503
          0.04382  6.19937  3.19805  0.61958  0.77255  1.59855  0.22588
     89   1.80844  3.52252  4.70179  4.14845  4.67604  3.86401  5.05118  3.42833  4.09201  3.75384  4.64234  4.49997  0.68850  3.48830  3.74812  3.38551  3.95653  3.42522  6.11903  4.89255    110 P - - -
          2.68618  4.42225  2.77519  2.73123  3.46354  2.40513  3.72494  3.29354  2.67741  2.69355  4.24690  2.90347  2.73739  3.18146  2.89801  2.37887  2.77519  2.98518  4.58477  3.61503
          0.07266  6.18162  2.68805  0.61958  0.77255  1.92978  0.15687
     90   2.45916  5.32878  4.34625  3.78083  3.65201  3.78395  4.75450  3.84076  3.74345  2.77413  3.51580  3.11902  3.80977  3.57122  4.11880  2.05814  0.96890  3.60762  5.90318  3.45636    111 t - - -
          2.68648  4.42209  2.77676  2.73160  3.46422  2.40669  3.72651  3.28916  2.67897  2.68636  4.24654  2.90503  2.73812  3.18303  2.89920  2.38024  2.77048  2.98622  4.58633  3.61659
          1.15356  0.46819  2.84118  0.69177  0.69453  1.65302  0.21254
     91   2.63933  4.60191  3.27425  2.90534  5.28153  3.06571  3.55430  4.04191  3.03542  3.03395  4.99586  2.17548  2.18217  3.24101  3.67547  1.66081  2.28983  3.62652  6.39295  4.21287    114 s - - -
          2.68594  4.42386  2.77680  2.73250  3.46341  2.40368  3.72430  3.28556  2.67902  2.69309  4.24500  2.90456  2.73861  3.18307  2.89792  2.37862  2.77462  2.98577  4.58638  3.61575
          1.13269  0.41882  3.91152  0.69181  0.69449  0.96819  0.47767
     92   3.40116  4.33440  2.48710  2.69919  3.21014  4.48147  4.70010  2.51412  2.48393  1.70877  4.01848  2.38070  4.86807  3.32102  2.55497  3.69669  3.83417  2.70453  6.15320  3.00523    117 l - - -
          2.68618  4.42225  2.77519  2.73123  3.46354  2.40513  3.72494  3.29354  2.67741  2.69355  4.24690  2.90347  2.73739  3.18146  2.89801  2.37887  2.77519  2.98518  4.58477  3.61503
          0.00296  6.21830  6.94065  0.61958  0.77255  1.45707  0.26516
     93   3.04130  6.09505  2.94789  2.42310  4.61954  4.35706  3.20121  3.64992  1.93268  2.95738  4.35536  2.55327  3.69985  3.04416  2.33059  2.12627  3.43931  4.48592  6.52749  2.31852    118 k - - -
          2.68618  4.42225  2.77519  2.73123  3.46354  2.40513  3.72494  3.29354  2.67741  2.69355  4.24690  2.90347  2.73739  3.18146  2.89801  2.37887  2.77519  2.98518  4.58477  3.61503
          0.00288  6.24845  6.97079  0.61958  0.77255  1.76737  0.18727
     94   1.25960  3.08560  5.20302  3.80425  4.26450  3.03155  3.57503  3.01287  4.48731  3.10621  3.63461  4.00449  5.17539  4.70012  4.65357  2.32247  1.78939  2.74336  4.28857  3.34687    119 a - - -
          2.68618  4.42225  2.77519  2.73123  3.46354  2.40513  3.72494  3.29354  2.67741  2.69355  4.24690  2.90347  2.73739  3.18146  2.89801  2.37887  2.77519  2.98518  4.58477  3.61503
          0.01984  6.24845  4.03337  0.61958  0.77255  1.53862  0.24166
     95   3.49341  5.23449  5.85669  5.24347  2.41613  5.06000  5.39676  1.10907  5.02985  1.33441  3.18691  5.22815  5.40761  5.14595  5.03017  4.37589  3.57554  2.06222  4.14187  4.69698    120 i - - -
          2.68618  4.42225  2.77519  2.73123  3.46354  2.40513  3.72494  3.29354  2.67741  2.69355  4.24690  2.90347  2.73739  3.18146  2.89801  2.37887  2.77519  2.98518  4.58477  3.61503
          0.02297  6.24776  3.87402  0.61958  0.77255  1.53184  0.24352
     96   3.12406  3.43378  2.36445  2.06188  4.35760  4.35414  3.28473  4.92611  1.75346  3.73491  5.13392  3.13357  4.74763  2.47236  2.22388  2.38977  3.81184  3.76335  6.52564  3.07923    121 k - - -
          2.68618  4.42225  2.77519  2.73123  3.46354  2.40513  3.72494  3.29354  2.67741  2.69355  4.24690  2.90347  2.73739  3.18146  2.89801  2.37887  2.77519  2.98518  4.58477  3.61503
          0.07836  6.24471  2.61141  0.61958  0.77255  1.56694  0.23406
     97   3.03665  6.02357  3.00492  1.99044  4.09050  2.60250  4.14619  3.97751  2.45538  2.29239  2.26739  2.40520  3.86442  3.21233  2.74296  3.50837  3.10843  4.40800  3.99553  3.62936    122 e - - -
          2.68618  4.42225  2.77519  2.73123  3.46354  2.40513  3.72494  3.29354  2.67741  2.69355  4.24690  2.90347  2.73739  3.18146  2.89801  2.37887  2.77519  2.98518  4.58477  3.61503
          0.04582  6.18521  3.15295  0.61958  0.77255  1.92193  0.15820
     98   3.14310  4.30274  5.60829  4.99213  2.63939  4.80366  3.80458  2.52061  3.81598  1.44118  1.56209  4.96985  5.16714  4.90325  4.77838  4.11545  3.86527  2.77587  5.62790  1.89331    123 l - - -
          2.68618  4.42225  2.77519  2.73123  3.46354  2.40513  3.72494  3.29354  2.67741  2.69355  4.24690  2.90347  2.73739  3.18146  2.89801  2.37887  2.77519  2.98518  4.58477  3.61503
          0.06977  6.14259  2.72962  0.61958  0.77255  2.00953  0.14393
     99   2.46900  4.06927  3.18422  3.30242  2.67143  3.78934  3.38699  2.81480  3.59244  1.53631  2.70624  3.87002  4.98847  4.37730  3.50428  2.76393  2.76831  2.28916  5.70854  3.71844    124 l - - -
          2.68618  4.42225  2.77519  2.73123  3.46354  2.40513  3.72494  3.29354  2.67741  2.69355  4.24690  2.90347  2.73739  3.18146  2.89801  2.37887  2.77519  2.98518  4.58477  3.61503
          0.05291  6.07624  3.01106  0.61958  0.77255  2.12611  0.12704
    100   2.71117  5.94373  2.74637  2.25211  3.57252  3.40484  4.39131  4.77636  2.22321  3.69908  3.89685  2.76708  1.81230  3.00824  2.12520  2.81591  3.00357  4.33487  6.37586  4.96435    125 p - - -
          2.68618  4.42225  2.77519  2.73123  3.46354  2.40513  3.72494  3.29354  2.67741  2.69355  4.24690  2.90347  2.73739  3.18146  2.89801  2.37887  2.77519  2.98518  4.58477  3.61503
          0.04376  6.02692  3.20880  0.61958  0.77255  2.20047  0.11738
    101   2.90495  4.35158  2.34732  2.51415  4.21336  3.67292  3.21447  3.79965  2.09773  4.22054  4.95592  2.48577  2.66893  2.79639  3.59296  1.95801  2.62921  3.09556  6.34795  4.93699    126 s - - -
          2.68618  4.42225  2.77519  2.73123  3.46354  2.40513  3.72494  3.29354  2.67741  2.69355  4.24690  2.90347  2.73739  3.18146  2.89801  2.37887  2.77519  2.98518  4.58477  3.61503
          0.11232  5.98689  2.26593  0.61958  0.77255  1.72321  0.19661
    102   2.60844  5.88783  2.17421  2.05484  5.23400  2.15357  4.33483  3.27739  2.66015  4.19359  4.92821  2.90532  3.04877  2.83657  3.25019  1.87706  3.17862  4.27907  6.31985  4.90820    127 s - - -
          2.68618  4.42225  2.77519  2.73123  3.46354  2.40513  3.72494  3.29354  2.67741  2.69355  4.24690  2.90347  2.73739  3.18146  2.89801  2.37887  2.77519  2.98518  4.58477  3.61503
          0.00392  5.94035  6.66269  0.61958  0.77255  1.78258  0.18417
    103   3.09074  4.24839  3.83083  2.52889  2.28859  3.46166  2.41682  3.57556  2.69681  2.74058  3.30117  3.31240  4.65267  2.86987  2.72870  2.66126  3.29929  3.96777  6.13774  2.08585    128 y - - -
          2.68618  4.42225  2.77519  2.73123  3.46354  2.40513  3.72494  3.29354  2.67741  2.69355  4.24690  2.90347  2.73739  3.18146  2.89801  2.37887  2.77519  2.98518  4.58477  3.61503
          0.00370  5.99806  6.72040  0.61958  0.77255  2.00869  0.14406
    104   2.28711  5.51845  3.95508  2.73343  2.88560  4.32311  3.67777  1.82434  2.49725  2.56266  4.60013  2.16103  4.71060  3.41247  3.16424  2.47507  3.68891  2.86298  6.04754  4.06863    129 i - - -
          2.68618  4.42225  2.77519  2.73123  3.46354  2.40513  3.72494  3.29354  2.67741  2.69355  4.24690  2.90347  2.73739  3.18146  2.89801  2.37887  2.77519  2.98518  4.58477  3.61503
          0.00362  6.01877  6.74112  0.61958  0.77255  2.21191  0.11596
    105   2.75082  4.17490  3.45024  2.44829  5.27003  1.28104  3.98184  4.75354  2.00680  4.23225  4.97003  3.29038  4.59456  2.90708  3.40358  2.62091  2.67210  3.60189  4.19058  4.07256    130 g - - -
          2.68618  4.42225  2.77519  2.73123  3.46354  2.40513  3.72494  3.29354  2.67741  2.69355  4.24690  2.90347  2.73739  3.18146  2.89801  2.37887  2.77519  2.98518  4.58477  3.61503
          0.00362  6.01877  6.74112  0.61958  0.77255  1.76383  0.18800
    106   3.10062  5.80085  2.71798  2.68804  2.95195  4.25275  3.97456  2.77066  1.96040  2.26770  2.67973  2.94598  4.64449  2.67205  3.24935  2.78246  2.92300  3.25016  6.27208  3.48227    131 k - - -
          2.68618  4.42225  2.77519  2.73123  3.46354  2.40513  3.72494  3.29354  2.67741  2.69355  4.24690  2.90347  2.73739  3.18146  2.89801  2.37887  2.77519  2.98518  4.58477  3.61503
          0.00354  6.04258  6.76493  0.61958  0.77255  1.09741  0.40607
    107   3.05602  6.04104  2.40406  2.47587  4.06593  3.21493  4.49414  3.74883  2.71779  3.68846  5.08197  2.03993  4.70043  2.84400  3.72187  1.60873  2.05520  4.43113  6.47435  3.74313    132 s - - -
          2.68789  4.42445  2.77127  2.72854  3.46214  2.40733  3.72619  3.29419  2.67683  2.69519  4.24765  2.90372  2.73883  3.17831  2.89833  2.37964  2.77428  2.98668  4.58582  3.61103
          2.19605  0.53912  1.18582  1.03467  0.43904  1.45076  0.26709
    108   3.16990  5.83243  2.79405  2.08511  3.82288  3.18268  3.53807  3.12204  2.05751  2.88846  3.76932  3.01254  4.49625  1.82280  2.29427  3.29159  3.55924  3.55553  6.26671  4.85736    136 q - - -
          2.68618  4.42225  2.77519  2.73123  3.46354  2.40513  3.72494  3.29354  2.67741  2.69355  4.24690  2.90347  2.73739  3.18146  2.89801  2.37887  2.77519  2.98518  4.58477  3.61503
          0.00421  5.86706  6.58940  0.61958  0.77255  1.95105  0.15330
    109   2.61637  5.59570  3.35287  2.44794  4.24628  4.20166  3.39519  3.29183  2.53899  1.51408  3.24426  3.16610  3.71635  3.33327  2.52857  3.40329  3.00023  2.80493  6.09430  3.32270    137 l - - -
          2.68618  4.42225  2.77519  2.73123  3.46354  2.40513  3.72494  3.29354  2.67741  2.69355  4.24690  2.90347  2.73739  3.18146  2.89801  2.37887  2.77519  2.98518  4.58477  3.61503
          0.00402  5.91320  6.63555  0.61958  0.77255  0.65971  0.72774
    110   1.91779  5.67539  2.93031  2.27896  3.62040  4.46807  4.68172  2.04966  2.76435  2.10978  4.75636  2.92198  4.85573  3.86472  3.57169  2.75795  2.68059  2.76441  4.45733  4.89715    138 a - - -
          2.68618  4.42225  2.77519  2.73123  3.46354  2.40513  3.72494  3.29354  2.67741  2.69355  4.24690  2.90347  2.73739  3.18146  2.89801  2.37887  2.77519  2.98518  4.58477  3.61503
          0.03857  6.22921  3.32807  0.61958  0.77255  1.56326  0.23503
    111   2.98546  5.96775  3.85577  1.29920  3.20313  3.54991  3.60724  2.86976  2.44794  2.25230  5.01960  3.12255  4.74633  3.15007  2.99848  2.95882  3.11258  3.48469  6.42621  3.59392    139 e - - -
          2.68618  4.42225  2.77519  2.73123  3.46354  2.40513  3.72494  3.29354  2.67741  2.69355  4.24690  2.90347  2.73739  3.18146  2.89801  2.37887  2.77519  2.98518  4.58477  3.61503
          0.00299  6.20916  6.93151  0.61958  0.77255  0.69668  0.68963
    112   3.16663  6.16109  2.41927  1.14263  5.50755  4.42044  3.67092  4.99449  2.45178  4.46696  4.54066  2.70414  4.81395  2.35238  2.64075  2.60579  2.96072  4.55247  6.59294  4.41081    140 e - - -
          2.68618  4.42225  2.77519  2.73123  3.46354  2.40513  3.72494  3.29354  2.67741  2.69355  4.24690  2.90347  2.73739  3.18146  2.89801  2.37887  2.77519  2.98518  4.58477  3.61503
          0.00263  6.33703  7.05937  0.61958  0.77255  0.89263  0.52691
    113   3.66627  6.16462  3.21650  2.81732  3.56143  4.44192  4.02384  4.01949  1.96745  2.76749  3.82452  2.75763  4.83525  3.10386  1.08688  3.63092  2.59688  4.55253  6.60032  5.19256    141 r - - -
          2.68618  4.42225  2.77519  2.73123  3.46354  2.40513  3.72494  3.29354  2.67741  2.69355  4.24690  2.90347  2.73739  3.18146  2.89801  2.37887  2.77519  2.98518  4.58477  3.61503
          0.00257  6.36122  7.08357  0.61958  0.77255  0.82747  0.57475
    114   3.08402  4.34501  2.72464  1.17567  5.52438  4.46192  4.01917  3.64738  2.32223  2.81689  4.34368  3.29266  4.85527  2.78971  3.26372  2.60904  2.82950  3.50689  4.59565  3.94660    142 e - - -
          2.68618  4.42225  2.77519  2.73123  3.46354  2.40513  3.72494  3.29354  2.67741  2.69355  4.24690  2.90347  2.73739  3.18146  2.89801  2.37887  2.77519  2.98518  4.58477  3.61503
          0.00250  6.38879  7.11113  0.61958  0.77255  0.86474  0.54673
    115   2.91385  5.49756  4.61946  2.62910  4.24397  4.73713  4.15914  2.25142  2.63789  1.27613  2.69449  3.78021  5.11689  3.57363  3.74163  2.60681  3.07949  3.10073  6.07760  2.99973    143 l - - -
          2.68618  4.42225  2.77519  2.73123  3.46354  2.40513  3.72494  3.29354  2.67741  2.69355  4.24690  2.90347  2.73739  3.18146  2.89801  2.37887  2.77519  2.98518  4.58477  3.61503
          0.01300  6.38749  4.48874  0.61958  0.77255  0.74387  0.64487
    116   3.06336  4.13010  3.19605  2.04728  3.54486  4.11906  3.59373  3.85631  2.39109  3.83012  5.22336  2.66553  4.84258  1.58979  1.91239  2.97158  3.90602  3.75286  4.35346  4.01859    144 q - - -
          2.68618  4.42225  2.77519  2.73123  3.46354  2.40513  3.72494  3.29354  2.67741  2.69355  4.24690  2.90347  2.73739  3.18146  2.89801  2.37887  2.77519  2.98518  4.58477  3.61503
          0.03435  6.37430  3.44001  0.61958  0.77255  0.56290  0.84293
    117   2.48967  6.14729  3.55648  2.32391  3.32937  4.45364  4.64236  3.23490  2.27214  3.18425  3.39262  1.57941  3.78949  3.17188  2.51596  2.73980  3.24537  3.19573  6.58931  4.09469    145 n - - -
          2.68642  4.42228  2.77549  2.72967  3.46234  2.40671  3.72400  3.29211  2.67563  2.69146  4.24848  2.90401  2.73898  3.18166  2.89631  2.37998  2.77574  2.98588  4.58635  3.61661
          0.64949  0.76736  4.30869  0.74298  0.64568  0.72934  0.65822
    118   3.41235  5.22655  5.82037  5.20561  0.62997  5.02572  5.35477  3.23076  4.99037  2.39794  3.61252  5.18850  5.38545  3.79759  4.99616  4.33790  3.55267  3.14200  5.83850  2.13774    149 F - - -
          2.68618  4.42225  2.77519  2.73123  3.46354  2.40513  3.72494  3.29354  2.67741  2.69355  4.24690  2.90347  2.73739  3.18146  2.89801  2.37887  2.77519  2.98518  4.58477  3.61503
          0.00254  6.37358  7.09593  0.61958  0.77255  0.96285  0.48095
    119   2.28621  2.97056  3.52151  2.12789  5.37829  3.76302  3.79084  2.67087  2.17883  3.12227  3.98398  3.36556  3.46990  2.79878  3.29297  3.25412  3.20661  2.67113  4.51609  2.52466    150 e - - -
          2.68618  4.42225  2.77519  2.73123  3.46354  2.40513  3.72494  3.29354  2.67741  2.69355  4.24690  2.90347  2.73739  3.18146  2.89801  2.37887  2.77519  2.98518  4.58477  3.61503
          0.00257  6.36067  7.08301  0.61958  0.77255  0.96285  0.48095
    120   2.44921  6.15308  3.06727  2.24818  5.49932  3.87224  3.04889  3.46690  2.03485  2.96872  4.20970  2.61203  3.73945  2.61056  2.03856  2.63751  2.96537  4.54435  6.58506  3.77334    151 k - - -
          2.68618  4.42225  2.77519  2.73123  3.46354  2.40513  3.72494  3.29354  2.67741  2.69355  4.24690  2.90347  2.73739  3.18146  2.89801  2.37887  2.77519  2.98518  4.58477  3.61503
          0.03497  6.32677  3.42407  0.61958  0.77255  0.96285  0.48095
    121   2.70715  4.25484  4.03623  2.32000  5.08771  3.83624  3.32892  3.49874  2.58731  4.10695  4.91782  3.99890  3.05455  3.82181  3.46571  3.21631  1.31317  2.01001  6.34903  3.05959    152 t - - -
          2.68618  4.42225  2.77519  2.73123  3.46354  2.40513  3.72494  3.29354  2.67741  2.69355  4.24690  2.90347  2.73739  3.18146  2.89801  2.37887  2.77519  2.98518  4.58477  3.61503
          0.03604  6.29455  3.39469  0.61958  0.77255  0.91392  0.51241
    122   4.27736  4.10534  6.26418  5.65487  3.28817  5.49665  5.82754  2.40664  5.45285  0.39417  3.22971  5.66751  5.78973  5.51724  5.43798  3.82518  4.50338  2.88844  6.20164  5.08383    153 L - - -
          2.68618  4.42225  2.77519  2.73123  3.46354  2.40513  3.72494  3.29354  2.67741  2.69355  4.24690  2.90347  2.73739  3.18146  2.89801  2.37887  2.77519  2.98518  4.58477  3.61503
          0.04023  6.27788  3.28204  0.61958  0.77255  0.41847  1.07311
    123   3.01005  6.13693  3.22931  2.24458  5.48309  3.23045  4.58407  3.19404  1.49493  4.44268  5.17731  2.72360  4.79062  2.25831  2.03940  2.90923  3.10325  3.36547  6.56897  3.79621    154 k - - -
          2.68618  4.42225  2.77519  2.73123  3.46354  2.40513  3.72494  3.29354  2.67741  2.69355  4.24690  2.90347  2.73739  3.18146  2.89801  2.37887  2.77519  2.98518  4.58477  3.61503
          0.00272  6.30477  7.02712  0.61958  0.77255  1.02250  0.44581
    124   2.76758  4.74718  2.61091  2.17737  3.25853  3.62015  3.69613  3.40607  2.32238  2.05819  3.68981  2.73377  4.80258  3.37026  2.60278  2.68877  3.18245  3.58551  6.53149  3.04645    155 l - - -
          2.68618  4.42225  2.77519  2.73123  3.46354  2.40513  3.72494  3.29354  2.67741  2.69355  4.24690  2.90347  2.73739  3.18146  2.89801  2.37887  2.77519  2.98518  4.58477  3.61503
          0.03591  6.30477  3.39771  0.61958  0.77255  0.79285  0.60249
    125   3.26428  5.06219  5.66079  5.04483  3.31380  4.85885  5.19283  1.75470  3.90538  0.84361  3.20102  5.02405  3.97726  4.18772  4.83287  3.54259  3.92081  2.28492  3.82414  4.50832    156 l - - -
          2.68618  4.42225  2.77519  2.73123  3.46354  2.40513  3.72494  3.29354  2.67741  2.69355  4.24690  2.90347  2.73739  3.18146  2.89801  2.37887  2.77519  2.98518  4.58477  3.61503
          0.02033  6.21640  4.01019  0.61958  0.77255  1.12240  0.39378
    126   3.06546  4.04128  5.63831  3.48483  3.78145  4.84394  5.17748  1.23772  4.15446  1.26137  3.24568  3.40141  5.20764  4.93897  4.81592  3.37079  3.90683  2.49216  4.18204  3.48053    157 i - - -
          2.68618  4.42225  2.77519  2.73123  3.46354  2.40513  3.72494  3.29354  2.67741  2.69355  4.24690  2.90347  2.73739  3.18146  2.89801  2.37887  2.77519  2.98518  4.58477  3.61503
          0.02167  6.19910  3.94199  0.61958  0.77255  1.20527  0.35612
    127   2.65040  6.01895  2.22499  1.70544  5.36536  3.15397  3.93421  3.91546  2.25432  2.93616  5.05926  2.59909  3.35229  2.42627  2.94728  2.56602  3.25127  4.41031  6.45083  5.03907    158 e - - -
          2.68618  4.42225  2.77519  2.73123  3.46354  2.40513  3.72494  3.29354  2.67741  2.69355  4.24690  2.90347  2.73739  3.18146  2.89801  2.37887  2.77519  2.98518  4.58477  3.61503
          0.01992  6.13679  4.04218  0.61958  0.77255  0.91840  0.50942
    128   2.91982  4.31744  2.09512  2.01150  5.36177  3.63467  4.46183  4.84868  2.27674  3.76087  5.05569  2.39915  3.61808  2.35949  2.22288  2.54480  3.03324  4.40673  6.44727  3.43149    159 e - - -
          2.68618  4.42225  2.77519  2.73123  3.46354  2.40513  3.72494  3.29354  2.67741  2.69355  4.24690  2.90347  2.73739  3.18146  2.89801  2.37887  2.77519  2.98518  4.58477  3.61503
          0.01175  6.13165  4.65520  0.61958  0.77255  1.01483  0.45014
    129   2.32267  4.39327  1.79080  2.20392  5.36322  3.92665  3.23367  4.12996  2.57551  4.32341  5.05876  1.70982  3.91491  3.21198  3.69567  2.35165  3.73852  3.69181  4.53816  4.11976    160 n - - -
          2.68618  4.42225  2.77519  2.73123  3.46354  2.40513  3.72494  3.29354  2.67741  2.69355  4.24690  2.90347  2.73739  3.18146  2.89801  2.37887  2.77519  2.98518  4.58477  3.61503
          0.00321  6.13975  6.86210  0.61958  0.77255  1.19207  0.36182
    130   2.05068  6.01789  2.48305  2.12672  5.36291  2.76086  3.66670  3.55593  2.87388  3.65850  5.05857  2.53086  1.88189  3.56461  3.00441  2.60243  3.54770  3.66402  6.45061  4.15437    161 p - - -
          2.68618  4.42225  2.77519  2.73123  3.46354  2.40513  3.72494  3.29354  2.67741  2.69355  4.24690  2.90347  2.73739  3.18146  2.89801  2.37887  2.77519  2.98518  4.58477  3.61503
          0.03655  6.13975  3.38921  0.61958  0.77255  1.19207  0.36182
    131   2.75716  4.56538  3.42597  2.33688  1.96850  4.35852  3.78747  2.83599  2.76120  2.67654  3.90021  2.59722  4.74728  3.01531  3.50367  2.43728  3.28967  2.85008  6.16221  2.74794    162 f - - -
          2.68618  4.42225  2.77519  2.73123  3.46354  2.40513  3.72494  3.29354  2.67741  2.69355  4.24690  2.90347  2.73739  3.18146  2.89801  2.37887  2.77519  2.98518  4.58477  3.61503
          0.17928  6.10652  1.82080  0.61958  0.77255  1.32501  0.30897
    132   2.75338  1.58883  3.92640  4.76307  3.52008  4.62350  4.95455  2.37271  4.55852  2.78345  3.96032  4.77007  4.98768  4.69880  4.58368  2.82715  1.54846  2.34995  4.37190  2.83986    163 t - - -
          2.68618  4.42225  2.77519  2.73123  3.46354  2.40513  3.72494  3.29354  2.67741  2.69355  4.24690  2.90347  2.73739  3.18146  2.89801  2.37887  2.77519  2.98518  4.58477  3.61503
          0.02371  5.90956  3.87699  0.61958  0.77255  0.74904  0.64021
    133   2.89145  5.95446  2.42276  2.59582  5.30073  4.21438  3.70262  4.78753  1.23807  3.73654  4.99481  2.63601  4.60788  2.77699  2.08509  3.26038  2.86665  3.68582  6.38641  4.18849    164 k - - -
          2.68618  4.42225  2.77519  2.73123  3.46354  2.40513  3.72494  3.29354  2.67741  2.69355  4.24690  2.90347  2.73739  3.18146  2.89801  2.37887  2.77519  2.98518  4.58477  3.61503
          0.05514  6.04202  2.97056  0.61958  0.77255  0.87218  0.54135
    134   2.80395  5.95255  2.14476  1.97724  5.29887  2.10795  2.98164  3.75338  2.32807  4.25837  4.99289  2.27599  3.21164  3.10510  3.62644  2.45311  3.49577  4.34386  6.38448  4.08660    165 e - - -
          2.68618  4.42225  2.77519  2.73123  3.46354  2.40513  3.72494  3.29354  2.67741  2.69355  4.24690  2.90347  2.73739  3.18146  2.89801  2.37887  2.77519  2.98518  4.58477  3.61503
          0.00355  6.03879  6.76114  0.61958  0.77255  1.19839  0.35908
    135   3.56084  3.49530  4.40194  4.63325  2.41963  3.67000  4.01805  2.06488  2.71964  1.79834  2.41034  3.28745  5.06124  4.66317  3.37309  2.84984  2.47535  2.55803  5.60444  3.56751    166 l - - -
          2.68618  4.42225  2.77519  2.73123  3.46354  2.40513  3.72494  3.29354  2.67741  2.69355  4.24690  2.90347  2.73739  3.18146  2.89801  2.37887  2.77519  2.98518  4.58477  3.61503
          0.00348  6.05919  6.78154  0.61958  0.77255  1.08986  0.40987
    136   3.57110  2.79938  5.53938  4.92370  2.53285  4.74092  5.07471  2.07739  4.70750  2.49411  4.06424  4.90485  5.10457  3.60408  3.84782  3.18580  2.96482  1.16461  5.56713  2.29680    167 v - - -
          2.68618  4.42225  2.77519  2.73123  3.46354  2.40513  3.72494  3.29354  2.67741  2.69355  4.24690  2.90347  2.73739  3.18146  2.89801  2.37887  2.77519  2.98518  4.58477  3.61503
          0.02607  6.06141  3.75480  0.61958  0.77255  0.61699  0.77559
    137   3.48695  4.77944  3.73771  1.41192  4.04759  3.60423  3.36794  3.32428  2.10769  3.74019  5.03372  3.04402  3.31180  2.44137  2.75530  2.47219  2.83330  3.20838  6.42647  5.01682    168 e - - -
          2.68618  4.42225  2.77519  2.73123  3.46354  2.40513  3.72494  3.29354  2.67741  2.69355  4.24690  2.90347  2.73739  3.18146  2.89801  2.37887  2.77519  2.98518  4.58477  3.61503
          0.00331  6.10952  6.83186  0.61958  0.77255  1.08430  0.41270
    138   3.59644  3.86105  5.57114  3.82520  2.72135  4.76732  5.10164  1.12655  4.73764  1.54796  3.01923  4.93329  5.13077  4.86682  4.04324  3.54028  3.13108  2.08527  5.59211  4.41640    169 i - - -
          2.68618  4.42225  2.77519  2.73123  3.46354  2.40513  3.72494  3.29354  2.67741  2.69355  4.24690  2.90347  2.73739  3.18146  2.89801  2.37887  2.77519  2.98518  4.58477  3.61503
          0.43725  6.09241  1.04432  0.61958  0.77255  1.08430  0.41270
    139   3.28833  4.68238  3.69080  3.55708  2.69473  4.44417  4.77126  1.45074  4.33498  1.72645  3.80046  4.56598  4.80904  3.53785  4.38583  3.31561  3.52049  1.63708  5.30239  3.24691    170 i - - -
          2.68618  4.42225  2.77519  2.73123  3.46354  2.40513  3.72494  3.29354  2.67741  2.69355  4.24690  2.90347  2.73739  3.18146  2.89801  2.37887  2.77519  2.98518  4.58477  3.61503
          0.06788  5.66034  2.77822  0.61958  0.77255  0.33662  1.25239
    140   2.76358  5.67333  3.34376  2.44062  3.55086  4.23582  3.32660  2.33609  2.23541  2.26729  4.73917  2.78359  3.90809  3.21157  2.95175  2.93797  3.36564  2.41395  3.46430  3.40199    171 k - - -
          2.68618  4.42225  2.77519  2.73123  3.46354  2.40513  3.72494  3.29354  2.67741  2.69355  4.24690  2.90347  2.73739  3.18146  2.89801  2.37887  2.77519  2.98518  4.58477  3.61503
          0.11762  5.98055  2.22154  0.61958  0.77255  0.89286  0.52676
    141   2.40244  4.03300  3.09678  3.08466  2.58691  3.55484  4.16820  3.01178  3.36823  2.74334  3.58773  3.31499  3.49146  3.89282  2.59534  2.77242  2.92695  2.87868  4.03631  1.87008    172 y - - -
          2.68618  4.42225  2.77519  2.73123  3.46354  2.40513  3.72494  3.29354  2.67741  2.69355  4.24690  2.90347  2.73739  3.18146  2.89801  2.37887  2.77519  2.98518  4.58477  3.61503
          0.00410  5.89505  6.61739  0.61958  0.77255  1.50974  0.24970
    142   2.85939  5.85976  1.94747  1.45999  4.32696  2.93723  3.54951  4.69278  2.70161  4.16552  4.90015  2.22669  4.07109  2.70996  3.53397  2.45480  3.57746  3.61786  6.29174  4.88000    173 e - - -
          2.68618  4.42225  2.77519  2.73123  3.46354  2.40513  3.72494  3.29354  2.67741  2.69355  4.24690  2.90347  2.73739  3.18146  2.89801  2.37887  2.77519  2.98518  4.58477  3.61503
          0.37643  5.89505  1.16816  0.61958  0.77255  1.50974  0.24970
    143   2.93232  5.53712  1.58711  2.50513  3.92205  3.02100  4.06575  2.98940  2.09484  3.83109  3.96147  3.35411  3.84477  2.84534  2.90731  2.89036  3.32271  2.48359  5.98591  4.59144    174 d - - -
          2.68630  4.42253  2.77497  2.73108  3.46382  2.40541  3.72522  3.29382  2.67755  2.69332  4.24718  2.90340  2.73715  3.18152  2.89768  2.37915  2.77470  2.98503  4.58505  3.61531
          0.57514  0.82696        *  0.04393  3.14701  0.00000        *
//
