# Supplementary material for: Eukaryotic CD-NTase, STING, and viperin proteins evolved via domain shuffling, horizontal transfer, and ancient inheritance from prokaryotes
Source: PLoS Biol. 2023 Dec 8;21(12):e3002436. doi: 10.1371/journal.pbio.3002436 (PMC10732462; doi:10.1371/journal.pbio.3002436)
Supplement: S29 File — This MUSCLE alignment was used to construct the phylogenetic tree for S7 Fig. (FASTA) [file pbio.3002436.s036.fasta]

>EP10057_Bacteria_all|G8SD34_ACPL_3149
-RIAIGRRL-------LGQAGEARDRR-TAIQLGIAARHIYPGPQSQAGLVETLVRTDGT
VMVWDPTDRAAPRRLAQLTSSTWDLTDRAAP-RRLAQTGHDVVDAVALSGD---GRTLAT
GSFDGTGDDHTAMVWDLTPGHALSRTDAVDAVALSGDG--RTL-ATAASITRRCCG
>EP10057_Bacteria_all|Q833J1_tcpF_EF_1959
KKIFISHSSKDQEY--VDAFIQLLKKF---------------------------------
---FRTQDIFYSSTIETGVQPGELIFDTGAS-WMLSDKHYPIALNNFSMKDMKGVISSER
LAIA--FRQASYLKPDEK-GYFETILSTHRPVYGTAKGVCFKLPSNIYVSYLEKVE
>EP10057_Bacteria_all|P96648_yddK_BSU05000
KKIFISHSSKDKIV--CNAFVELLEDI---------------------------------
---VSSEDIIYTSSPYHGIPGDEDIFEYGAT-WVNSNNCSTFILPGFK-GEIKGVIDKNK
KAFS--L--------------------------------------RIKAKFNTKLK
>EP00023_Dictyostelium_discoideum|Q54F65_tirC_DDB_G0291083
-KVFIVHGHNNIVR--EKVSKFLFEMG-FEPILLFE--KPNNGQTIIEKLEKEISNCKFG
IVIMSPDNKAFTKKDSIAYPRLNVVFEF--------------------------------
-------------------GYLIGKFGRSNVIYLSPYNGNYDLPSDLLGYVWINYT
>EP10057_Bacteria_all|2525858259.G391DRAFT_0198
-----ISASEALPV--VREVESLLRDDDFRFRPWDQGGVFAISSYPVNALVNALKEADFA
LVVATPEDKVRSRGKTIPVPRDNVTFEM--------------------------------
-------------------GMAIGVLGLDRVIVVTPAA-HTHLTTDMNGVTVLRY-
>EP10057_Bacteria_all|2624363607.Ga0077539_10547
-KVFFGSSSEYSAA--LESLSNAMRASECEHIDWR--TAFRGGDLTLDRLIDVAAEVDFA
VLILSPDDVLRSRKKQSRAPRDNVVFEA--------------------------------
-------------------GLLMGNVGRERVLPLVPADLKPKLPSDWLSWNWIEYD
>EP10057_Bacteria_all|2713821025.Ga0156645_103218
--MFFGSSKESIPL--VKEIIHNLDTDKVEPIPWTK-DIFWPSHSTLEDLERQLPTFDFA
VFIFGPEDSIISRGKKKEGPRDNVVLEY--------------------------------
-------------------GMFVGAIGRDRTYFIKPRNVEIKTPSDIFGL---KPL
>EP10057_Bacteria_all|2527176540.H537DRAFT_04623
---FIC-SSEALDI--AECIRAGLQREDAIVQVWSDDHIFSPGGYPIEALERAVSESDFG
IAIAQPDDLIRSRDRQSSAPRDNVIFEL--------------------------------
-------------------GFFMSRLGRARTLLLVPSGEDVKLPSDFKGLTPLSYK
>EP10057_Bacteria_all|2595557082.FG31DRAFT_0899
-RVFIISSLEGKEI--ANAIQQGLEYEDIAVEAWDDHNIFPPGAYVLETLEKEVASADFG
IAIVSPDDLVRARDRVQPAPRDNVIFEL--------------------------------
-------------------GFFVSRLGRHRTLLLTPRGADTKIPSDYKGIVPISYK
>EP10057_Bacteria_all|2752836499.Ga0198821_112917
-NVFICSSSENLIY--AEAIQLGLEHHASDVTVWKD-QVFGASKQTMEDLERELHLADFG
IAILMDEDVVQARNESKAAPRDNVVFEL--------------------------------
-------------------GLLMGQLG-----------------------------
>EP10057_Bacteria_all|2596408080.LY14DRAFT_0017
-NIFIGSSGTGYEY--ATKVKDCLNGI-ANCILWQEPGVWEPNRSTFDNLLRMVSFFDFG
IFVATADDLTLTKDDKVIEPRDNVILEM--------------------------------
-------------------ALFLGALGKHKSFLLVEEG--VKLPSDFKGIYMPRFK
>EP10057_Bacteria_all|2515641945.B054DRAFT_02282
---FVASASESIAI--AEAFKAQLSSV-SDVKVWTA-DTFKPSRHTMDSLANTLDQMDFV
VAIFSPDDSVTTRKKRHKAPRDNTVFEL--------------------------------
-------------------GLFAGRMGIERSFYAIPTKARVKIPSDLAGITAVKY-
>EP10057_Bacteria_all|2733245865.Ga0128793_112332
---FVGSSVEGLLI--AKHIQLGLKHEPVEVRIWTD-GVFGPSGVTVDKLLEQVAEADFA
AFVFGPDDRVASRSENYEAPRDNVVLEI--------------------------------
-------------------GMFLSHLGRDRTYMVMEHKGDLKIPTDLLGIAPIT-Y
>EP10057_Bacteria_all|2515197639.FiPS3_04230
--LFIGSSAESLPV--ARAIQLGLEHDNVTVKVWTD-GVFGASTFTIEALENEVQTADFG
LMVLAPDDKVLSRAEKEDAPRDNVIFEL--------------------------------
-------------------GMCMAALTHDRTFFVHPRNISLKIPTDLLGLTPL--T
>EP10057_Bacteria_all|2732783743.Ga0128670_10728
-KVFIISSAETLPV--AQIIQSALAHD-ALVTLWTD-GVFRATSYAIEALENAVDDADFA
IAVAHSDDLTLFRGSEWPTPRDNVVFEL--------------------------------
-------------------GLFMGRLGRKRAILMEPREDKLKLPSDLSGITTIPYS
>EP10057_Bacteria_all|2660843554.Ga0109083_10856
-KLFIISTVEALEV--ARQIKLDFNHDPIDVTIWNA--AFAPGTYTLEALEQAVKESDFG
LAIMQGDDLTTSRGVEYSAPRDNVIFEL--------------------------------
-------------------GLFMGHLSRSRTLIAVPQGGKVKLASDLQGLTILDYK
>EP10057_Bacteria_all|2546966129.BCL11_05826
-RIFIISSSEAAPI--ARTLRVGLSKE-SDVTVWND-EVFPPSGYPVEVLEREVNLADFG
IALAEPDDLVFSRDRTSATPRDNVIFEL--------------------------------
-------------------GFFMSRLGRHRTILLVPRQTEIKLPSDFKGLIPLEYE
>EP10057_Bacteria_all|2630257078.Ga0077918_12187
-RVFVISSKEGIEV--ARELRKNLDSDEIQVYLWDQ-DTFMISDYPISALEDAIERCDFT
IAVAQADDVLITREETHKVPRDNVHFEY--------------------------------
-------------------GISIGRLGRDRSFLLVQADTKVKLASDLAGLTTLRYQ
>EP10057_Bacteria_all|2640830216.Ga0098290_12432
---FVGSSSEGLPV--VGELEEAFKHDALALHPWTK-DVFGPSGVLIDDLLVEVENSDFA
LFVFGPDDKIASRGDTQDGPRDNVIFEM--------------------------------
-------------------GLFVSRLGRERVFMLREKGTTLKIPSDLLGITPVTY-
>EP10057_Bacteria_all|2623152775.Ga0070601_0064
-RIFIGSSKEGLKE--ANYVKSRLEKANFEVFIWND-DIFKPNKNTLETLLNVASLFDFG
IMIATKDDFTASRDDIFETVRDNVVFEF--------------------------------
-------------------GLFLGRLGENRAFALQENG--AKLPSDLLGITIPKFE
>EP10057_Bacteria_all|2676367247.Ga0116963_1249
-RLFIISTVESNHI--AKQIKVALFHNNVEVTIWSETDVFKGGDYTLETLEQAVKQADFG
LAILQADDIIISRDNEQRGPRDNVIFEL--------------------------------
-------------------GLFMGLLTRKRTYIAVENGVEQKLASDLLGLTPLLY-
>EP10057_Bacteria_all|2561469485.T424DRAFT_03633
-RVFIISSAEARHV--GRLVRNAFEHDTIVATLWTD-DVFKVANYTLQDLEAQIDASDFA
VAIAHADDLTESRGKPWPSPRDNVVFEL--------------------------------
-------------------GLFMGRLGRQRAILMEPRDEKVKLPSDMSGITTIPY-
>EP10057_Bacteria_all|2726933869.Ga0126739_109189
-KVFIISSTEAIAV--AQNVEKALTHDDITVRLWTD-GVFKVANYTLDDLETELNESDFA
VAIAHPDDKVEFREEDWPAPRDNVVFEL--------------------------------
-------------------GFFMGRLGRKRAILMEPQGQKVKLPSDLAGVTTIRYS
>EP10057_Bacteria_all|644929227.Dfer_1366
-RVFIGSSREGLPK--AKLLKGYLSGV-ADCQIWNE-DFFENNKSSFESLSQSSTLFDFA
ILLASADDVVLKRDNLEISARDNVLFEF--------------------------------
-------------------GLYVGRLGRNRAFFVKEKG--LNLPSDLYGITLSEFD
>EP10057_Bacteria_all|2734571413.Ga0128396_101664
--VFIGSTAERLPV--ARAIQAACQYEPWTTRLWTD-GVFGAGQTPIESLAAQIDTLDFG
LLVVTADDMVETRGARSPTPRDNVVFEF--------------------------------
-------------------GLLMGALGRERTFMVRERD--LKLPSDLLGVKA----
>EP10057_Bacteria_all|2653570078.Ga0075211_103233
--VFIGSSKEGLYI--AEALKERLNDL-VEITIWTN--AFDNVKSNFSNLTSKIALYDYA
VIIATADDTIVSRKKSSKGARDNVLFEF--------------------------------
-------------------GLFTGGLGASRAIYILEKG--SKIPTDLLGVT-----
>EP10057_Bacteria_all|2595697441.LX87DRAFT_05200
--IFIASSGKSSDI--AEAIKLNLDKE-AEVDIWTE-NIFQQNEGTLETLMNRASYYDFF
IGVFAADDTAIIKKKKKDVTRDNVIFEF--------------------------------
-------------------GLFLGRIGLDRTFFVLEEG--IDLFNDWNGITTSTF-
>EP10057_Bacteria_all|2694988876.Ga0131218_1205
-RIFIGSSSEELRL--AEQAKKILEKNNYQVTMWDK-AVFRLNNSYLNDLIRATLHFDFG
ILIGTKDDKVIFRGSEEIQPRDNVLFEL--------------------------------
-------------------GLFIGRLGLNNCAFLVDEE--IKILSDVKGISLARFK
>EP10057_Bacteria_all|2710485422.Ga0155360_12232
-KLFIGSSSEGKVI--ALKLKQEIESE---LNLWDGGAVFDLNASALDSLMKASRKYDYG
ILVATKDDITKSRGKETHTPRDNVMFEM--------------------------------
-------------------GMFLGSLGFTRAFLLVEKH--SKLPTDYNGITVP---
>EP10057_Bacteria_all|2623612695.Ga0070572_0368
-RLFIGSSSEELEL--AHAAKLLLEQD-FDVTVWDS-AVFRINQNFLSDLLKASLKFDFG
ILIGSKDDKVEYRGTSALQPRDNILFEL--------------------------------
-------------------GLFLGRLGPNKCAFLIEKD--IKVLSDVQGITLARFK
>EP10057_Bacteria_all|2742562186.Ga0132309_103624
-NIFIGSSSEGLKY--AKKICGLFNETKFNCVLWNK-DTFTYNETFLNSLIKASLIYDFG
IFVASSDDIALIRDNIKEIPRDNVLFEY--------------------------------
-------------------GLFLGALGNKKTFLLQENN--CTLPTDLLGYTTPRFK
>EP10057_Bacteria_all|2688296686.Ga0123689_111640
-KIFIGSSSEELRI--AEKVKKILEQDEFEVTIWDN-SVFKLNHNFLTDLLNSSLSSDFG
ILIGTCDDKVIVRGTERLQPRDNVLFEL--------------------------------
-------------------GFFIGKLGLDNCAFLIDKN--IHILSDVQGITLAR-A
>EP10057_Bacteria_all|2524412210.P48_03586
-NIFIGSSLAGYES--AKKVKECLSIV-GDCYLWKDDAAWETNVSTFDNLLKMASYFDFG
VFVATADDLTLTNDNIVIEPRDNVILEM--------------------------------
-------------------ALFLGALGKDKSFLLVEKG--IKLPSDFNGIYMPRFD
>EP10057_Bacteria_all|2572200113.BO57DRAFT_04855
-RIFIGSSSEQLTT--LNEIVDLFGDR-IECIPWTD-A-FALNKSGLDSLIKQTRLADFS
ILIATKDDLTKQRGESLTKPRDNVIFEF--------------------------------
-------------------GLFLGAAGPEKCYLIAEED--TDLPTDLDGITVAKFT
>EP10057_Bacteria_all|2628103216.Ga0079940_100668
--VFIGSSSEGLPI--AETLKKFLEDEIIECKVWND-E-PQYNKSILTLLTRASYVYDFG
VFIACKDDSLFSKDENKFVPRDNVVFEY--------------------------------
-------------------GLFYGSMGNNRTFLVQEEG--AHLPSDLDSYHTPRF-
>EP10057_Bacteria_all|2682739943.Ga0129020_12563
-RIFIGSSIEGLEV--AKRIKSFFSPD-YVCFLWTD-EIFKNNNSFLETLVKSASLFDFG
FMVFSADDKAVVREKGFDTPRDNILFEY--------------------------------
-------------------GLFLGRVGLDRAFVIAEKD--AKIPTDMLGITQTRYE
>EP00264_Hordeum_vulgare|tr|A0A8I6Z9J0|A0A8I6Z9J0_HORVV_TIR_domain-containing_protein_OS=Hordeum_vulgare_subsp._vulgare_OX=112509_PE=4_SV=1
CDVYIGYHNNGNLGRFCKWLKAELEL--QGIASFVAD-RAKYSDTQIHEIADRIICVAFG
VVVVTMSSFLN-P---------FSLEEIRFF-A-----QKKNLIPILF-DTEPSEIAGLD
GKLKEAFLEANETNWRSCVQSKLG-R-KNIAEKE------SEGSGGIPFLKYRSKV
>EP00072_Mus_musculus|Q80UF7_Ticam1_Trif
YNFVVIHARADEQV--ALRIREKLETV-PDGATFCEE-FQVPGRGELHCLQDAIDHSGFT
ILLLTASFDCS-----------LSLHQINHALMNSLTQRQDCVIPLL--PLECSQLSPDT
TRLSPIFLQAQRVRWKKAQTAYVHSY-RAWQAEMNKLG--VAFGKNLS-PTSFPLP
>EP00072_Mus_musculus|Q4JF29_TICAM1_TRIF
YNFVVLHASADEHI--ALRVRERLEAV-HDGATFCED-FQVPGRGELHCLQDALDHSAFI
ILLLTSNFDCR-----------LSQHQTNQSLMSSLTRWQDCVIPFL--PLESSQLSPST
SSLSKIFLRARKAKWRKEQSAYVHSY-LAYQTQVEKLQ--VALANYMPFPPTFQQP
>EP00074_Homo_sapiens|Q8IUC6_TICAM1_PRVTIRB_TRIF
YNFVILHARADEHI--ALRVREKLEAV-PDGATFCED-FQVPGRGELSCLQDAIDHSAFI
ILLLTSNFDCR-----------LSLHQVNQAMMSNLTRSPDCVIPFL--PLESSQLSSDT
ASLSQIFLQARKAMWRKEQSAYLQSY-LSYQAQMEQLQ--VAFGSHMSFPP----A
>EP00072_Mus_musculus|Q9EQ32_Pik3ap1_Bcap
-DILIFYSPDAEEW-CQ-YLQDLFSC--RQVRQKTQTYRLVPDASFSAQDLWVFRDARCV
LVLLSAGLVGC-F---------GQPGLLPML-QRACH-PPQRVVRLLC-GVQPGDEDFQ-
AFFPD------WAHWQEMT------C-DDEPTYLAA-------------V--RKAI
>EP00076_Gallus_gallus|Q9DDT2_PIK3AP1_BCAP
-DVLILYASDAAEW-CQ-YLQNLFST--RHIRHHIQSYQLEGESAISDQELDLFNRSRSI
IILLSAELVQN-F---------YCPPVLQSL-QEALW-PPHKVVKLFC-GVTDCD-DYL-
TFFKD------WYQWQELT------Y-DDEPAYLEA-------------V--KKAI
>EP00074_Homo_sapiens|Q8NDB2_BANK1
-DIIMIYEEDAEEW-AL-YLTEVFH----VVKEAILLYRLEN-FSFRHLELLNLTSYKCK
LLILSNSLLRD-L----------TPKKCQFL-EKILH-SPKSVVTLLC-GVKSSDQLYE-
LLNIS------QSRW-EIS------T-EQEPDYISV-------------I--QSII
>EP00074_Homo_sapiens|P58753_TIRAP_MAL
--------------------------------------------------------SHCR
VLLITPGFLQD-P-----------------------------------------------
--------------------------------------------------------
>EP10057_Bacteria_all|P55386_NGR_a00100_y4cD
-------------DEFTLWLAPKLEA--EGYQVFADVLTLMPGERWRREITSALRHRAVK
VLLLCRSSLED-S---------SIQDDLDIALETGKELDQRFVIPLRM------------
----------------------------------------------------ETFR
>EP10057_Bacteria_all|A0A5B8Z260_thsB2_FSZ17_06170
YDVFISHSYKDSSV--IKKIIKAFNK--LSISIYCDDSDFLKSEYTKVVLKKRIEQSKNI
VFVKTDNSLES-H---------WVRFELD-------------------------------
------------------------------------------------------YS
>EP00067_Danio_rerio|Q5XJ85_myd88
--------QSDIQF-VHEM-IKQLEHE-YNLKLCVFDRDVLPGTCVWTIASELIERCKRM
VVVISDDYLDS-D---------ACDFQTKFALSLCPGARTKRLIPVVYKSMK--------
-------------------------------------------------------R
>EP00074_Homo_sapiens|bos_taurus_Q599T9_MYD88
------------EF-VHEM-IRQLEQN-YRLKLCVSDRDVLPGTCVWSIASELIERCRRM
VVVVSDEYLQS-K---------ECDFQTKFALSLSPGAHQKRLIPIKYKPMK--------
------------------------------------------------------KE
>EP00105_Crassostrea_gigas|EP00105_Crassostrea_gigas_P045199
--ILSNFEQLK-------------------LKFIRPAISTPMAAHQYKNIAKAIKNSKKT
LLILSESAKNI-D---------FS-LETYLALEQCLQTGRLSLMVLLIDGMSVQE-----
------------------------------------------------------LP
>EP00074_Homo_sapiens|Q6IA17_SIGIRR_UNQ301/PRO342
YDAYVSYSDEDRKF-VNFILKPQLERR-RGYKLFLDDRDLLPRAEPSADLLVNLSRCRRL
IVVLSDAFLSR-A---------WCSHSFREGLCRLLELTR-RPIFITFEGQRRDPAHPAL
RLLRQHRHLVTLLLWPGS-------V-TPSSDFWKEVQ--LAL------------P
>EP00073_Rattus_norvegicus|Q9QX05_Tlr4
--AFVIYSSQNEDW-VRNELVKNLEEV-PRFQLCLHYRDFIPGVAIAANIQEGFHKSRKV
IVVVSRHFIQS-R---------WCIFEYEIAQTWQFLSSRSGIIFIVLEKVEKSLLR-QQ
VELYRLLSRNTYLEWEDN-------A-LGRHIFWRRLK--KALLDGPETS--EEEQ
>EP00074_Homo_sapiens|O00206_TLR4
--AFVIYSSQDEDW-VRNELVKNLEEV-PPFQLCLHYRDFIPGVAIAANIHEGFHKSRKV
IVVVSQHFIQS-R---------WCIFEYEIAQTWQFLSSRAGIIFIVLQKVEKTLLR-QQ
VELYRLLSRNTYLEWEDS-------V-LGRHIFWRRLR--KALLDGPGTN--WTSI
>EP00099_Drosophila_melanogaster|Q9VUN0_Toll-6_Tl-6_CG7250
------YSLQDEHF-VNQILAQTLENI--GYRLCLHYRDVNINAYITDALIEAAESAKQF
VLVLSKNFLYN-E---------WSRFEYKSAL-HELVKRRKRVVFILYGDLP--------
-----------------------------------------------------QRD
>EP00072_Mus_musculus|Q6R5N8_Tlr13
YDAFVSFSATDEAW-VYKELVPALEQS-TTFKLCLHQRDFEPGIDIFENIQNAINTSRKT
LCVVSNHYLHS-E---------WCRLEVQLASMKMFYEHKDVIILIFLEEIPNYKLS-SY
HRLRKLINKQTFITWPDS-------V-HQQPLFWARIR--NALGK--ETV--EKEN
>EP00072_Mus_musculus|Q9WV82_TLR4
--AFVIYSSQDEDW-VRNELVKNLEEV-PPFQLCLHYRDFIPGVAIAANIQEGFHKSRKV
IVVVSRHFIQS-R---------WCIFEYEIAQTWQFLSSHSGIIFIVLEKVEKSLLK-QQ
VELYRLLSRNTYLEWEDN-------A-LGRHIFWRRLK--KALLDGPGAN--QQET
>EP00099_Drosophila_melanogaster|Q7KIN0_Toll-7_CG8595
-------SAKDSEF-VCQHLAAQLETR-PPLRVCLQHRDLAHDATH-YQLLEATRVSRRV
VILLTRNFLQT-E---------WARCELRRSVHDALRGRPQKLVII--------------
-------------------------------------------------------E
>EP00072_Mus_musculus|Q6R5P0_Tlr11_Gm287_Tlr12
YDVFISYCEEDQAW-VLEELVPVLEKG-EGLRLCLPARDFGIGNDRMESMIASMGKSRAT
LCVLTGQALAS-P---------WCNLELRLATYHLVARGTTHLLLLFLEPLDRQRLH-SY
HRLSRWLQKEDYFDLSQG-------K-VE-------------------------WN
>EP00072_Mus_musculus|Q8BJQ4_Ticam2_Tirp_Tram
QDLL----------------------D-FGIRPGIVFAEMPCGRLHLQNLDDAVNGSAWT
ILLLTENFLRD-T---------WCNFQFYT------------------------------
-------------------------------------------------------S
>EP00099_Drosophila_melanogaster|P08953_Tl_CG5490
FDAFISYSHKDQSF-IEDYLVPQLEHP-QKFQLCVHERDWLVGGHIPENIMRSVADSRRT
IIVLSQNFIKS-E---------WARLEFRAAHRSALNEGRSRIIVIIYSDIGDVE--KLD
EELKAYLKMNTYLKWGDP-------------WFWD--------------------K
>EP00099_Drosophila_melanogaster|Q9V477_Tollo_Tl-8_Toll-8_CG6890
--AFVSYSSKDELF-VNEELAPMLEME-HRYKLCLHQRDFPVGGYLPETIVQAIDSSRRT
IMVVSENFIKS-E---------WCRFEFKSAHQSVLRDRRRRLIVIVLGEVPQKE-----
--------------------------------------------------------
>EP00072_Mus_musculus|Q0PV50_TLR3
YAAYIIHAYKDRDW-VWKHFSPMEEE--HTLRFCLEERDFEAGVLKLEAIVNSIRRSRKI
IFVITQNLLKD-P---------LCKFKVHRAVQQAIEQNLDSIILIFLEEIPDYK-----
------------------------------------------------------LN
>EP00074_Homo_sapiens|Q9NR97_TLR8_UNQ249/PRO286
YDAYISYDTKDTDW-VINELRYHLEE--KNVLLCLEERDWDPGLAIIDNLMQSINQSKKT
VFVLTKKYAKS-W---------NFKTAFYLALQRLMDENMDVIIFILLEPVLQHS---QY
LRLRQRICKSSILQWPDN-------P-KAEGLFWQTLR--NVVL--T-------EN
>EP00072_Mus_musculus|Q6QNU9_Tlr12_Gm1365_Tlr11
FDVFVSHCRQDQGW-VIEELLPALEGG-LGLRLCLPERDFEPGKDVVDNVVDSMLSSRTT
LCVLSGQALCN-P---------RCRLELRLATSLLLAASPPVLLLVFLEPISRHQLP-GY
HRLARLLRRGDYCLWPEE-------E-ERKSGFWTWL------------------R
>EP00074_Homo_sapiens|Q5I2M7_TLR9
--AFVVFDKAQADW-VYNELRVRLEER-RALRLCLEERDWLPGKTLFENLWASVYSSRKM
LFVLAHTDRVS-G---------LLRASFLLAQQRLLEDRKDVVVLVILRPDAHRS---RY
VRLRQRLCRQSVLLWPHQ-------P-SGQRSFWAQLG--TALT--RDNQ--HFYN
>EP00074_Homo_sapiens|O60602_TLR5_TIL3
YDAYLCFSSKDFTW-VQNALLKHLDTQ-NRFNLCFEERDFVPGENRIANIQDAIWNSRKI
VCLVSRHFLRD-G---------WCLEAFSYAQGRCLSDLNSALIMVVVGSLSQYQLM-KH
QSIRGFVQKQQYLRWPED-------F-QDVGWFLHKLS--QQILKKIPLQ--TVAT
>EP00074_Homo_sapiens|V5NAL9_
-DAFISYADEDRQF-ALHDMMKNVERE-GNLKLCFHNRDFIPGFDIAVNITNAINNSRKT
ICVISSNYLNS-Y---------WCMYELNI------------------------------
-------------------------------------------------------G
>EP00074_Homo_sapiens|Q9Y2C9_TLR6
--AFISYSEHDSAW-VKSELVPYLEKE-D-IQICLHERNFVPGKSIVENIINCIEKSYKS
IFVLSPNFVQS-E---------WCHYELYFAHHNLFHEGSNNLILILLEPIPQNSIPNKY
HKLKALMTQRTYLQWPKE-------K-SKRGLFWANIR--AAFN--MKLT--LVTE
>EP00074_Homo_sapiens|Q6GV17_TLR10
FHVFISYSEHDSAW-VKYELIPSLEKE-DSVLICLHEGNSDPGKSMTEDTINCIEKSYKS
IFVLSPSFVQT-E---------WCHYEPYFAHHNLFHESLDYIILILLEPIPLYCIPTRY
PELKALMEKKAYLEWPKD-------R-RKCGLFWANLR--AALH--VNLLD-TRGT
>EP00074_Homo_sapiens|Q15399_TLR1_KIAA0012
FHAFISYSGHDSFW-VKNELLPNLEKE-G-MQICLHERNFVPGKSIVENIITCIEKSYKS
IFVLSPNFVQS-E---------WCHYELYFAHHNLFHEGSNSLILILLEPIPQYSIPSSY
HKLKSLMARRTYLEWPKE-------K-SKRGLFWANLR--AAIN--IK--------
>EP00074_Homo_sapiens|Q9HB29_IL1RL2_IL1RRP2
--AYVLYPKPHDAL-VLNILPEVLERQ-CGYKLFIFGRDEFPGQAVANVIDENVKLCRRL
IVIVVPESLGF-G------L-LKNLSEEQIAVYSALIQDGMKVILIELEKIEDYTV--MP
ESIQYIKQKHGAIRWHGDF-----SQ-CMKTKFWKTVR--YHMP--PRRCRCYRTA
>EP00072_Mus_musculus|P14719_Il1rl1_Ly84_St2_Ste2
--AYIIYPRVFEYF-VHHTLPDVLENK-CGYKLCIYGRDLLPGQDAATVVESSIQNSRRQ
VFVLAPHMMHS-K---------EFAYEQEIALHSALIQNNSKVILIEMEPLGEASRGDLQ
DSLQHLVKIQGTIKWREDH-----KQ-SLSSKFWKHVR--YQMP--VPERATASVA
>EP00074_Homo_sapiens|P14778_IL1R1_IL1R_IL1RA_IL1RT1
--AYILYPKTVDIF-VFKVLPEVLEKQ-CGYKLFIYGRDDYVGEDIVEVINENVKKSRRL
IIILVRETSGF-S------W-LGGSSEEQIAMYNALVQDGIKVVLLELEKIQDYEK--MP
ESIKFIKQKHGAIRWSGDF-----PQ-SAKTRFWKNVR--YHMP--VQRRS--SSK
>EP00067_Danio_rerio|B6ZK77_il1rapl1b
--AYVSYTKVDEHF-ALEILPDMLEKH-YGYKLFIPDRDLIPTGTYIEDVARCVDQSKRL
IIVMTPNYVVR-R--------GWSIFELETRLRNMLVSGEIKVILIECSDLQEVEA--L-
---KHTIKLLTVIRWPGPG-----SS-KPNSRFWKQLQ--YEMP--FRRPE-L-SH
>EP00067_Danio_rerio|B6ZK76_il1rapl1a_zgc
---YLSYSKVEERF-ALEILPDVLEKH-YGYKLFIPDRDLIPTSTYIEDVSRCVDMSKRL
IIVLTPSYVLR-R--------GWSIFELESRLRNSLVSGDIKVILIECADLQEVEE--L-
---KQSIKCLSVVHWNGPQ-----SN-KPGSRFWKQLR--YTMP--YRRPQ-ITNH
>EP00074_Homo_sapiens|Q9NPH3_IL1RAP_C3orf13_IL1R3
YDIYVSYAR--EEF-VLLTLRGVLENE-FGYKLCIFDRDSLPGGIVTDETLSFIQKSRRL
LVVLSPNYVLQ-G--------TQALLELKAGLENMASRGNINVILVQYKAVKETKV----
KELKRAKTVLTVIKWKGEK-----SK-YPQGRFWKQLQ--VAMP--VKKSPGLSYS
>EP00074_Homo_sapiens|O95256_IL18RAP_IL1R7
---FVSYAKWSH-L-ALSLFPDVLENK-YGYSLCLLERDVAPGGVYAEDIVSIIKRSRRG
IFILSPNYVNG-----------PSIFELQAAVNLALDDQTLKLILIKFCYFQEPES--LP
HLVKKALRVLPTVTWRGLK-----SV-PPNSRFWAKMR--YHMP--VKNSQITSRI
>EP00072_Mus_musculus|Q9Z2B1_Il18rap
--AFVSYSNWSH-L-ALNLFPEVLEDT-YGYRLCLLDRDVTPGGVYADDIVSIIKKSRRG
IFILSPSYLNG-----------PRVFELQAAVNLALVDQTLKLILIKFCSFQEPES--LP
YLVKKALRVLPTVTWKGLK-----SV-HASSRFWTQIR--YHMP--VKNSN-----
>EP00072_Mus_musculus|Q61098_Il18r1
--AFVSYLKECYTF-AVETLPRVLEKQ-FGYKLCIFERDVVPGGAVVEEIHSLIEKSRRL
IIVLSQSYLTN-----------GARRELESGLHEALVERKIKIILIEFTPASNITF--LP
PSLK-LLKSYRVLKWRAD------SP-SMNSRFWKNLV--YLMP--AKAVKSEARS
>EP00074_Homo_sapiens|Q13478_IL18R1_IL1RRP
--AFVSYLKECHTF-AVEILPRVLEKH-FGYKLCIFERDVVPGGAVVDEIHSLIEKSRRL
IIVLSKSYMSN-----------EVRYELESGLHEALVERKIKIILIEFTPVTDFTF--LP
QSLK-LLKSHRVLKWKADK-----SL-SYNSRFWKNLL--YLMP--AKTVK-----
>EP00099_Drosophila_melanogaster|Q6IDD9_Sarm_Ect4_CG43119
LDVFVSYRRSNG-SQLASLLKVHLQL--RGFSVFIDVERLEAGK-FDNGLLNSIRQAKNF
VLVLTPDALHK-D---------WVHREIVAA-LN----SNCNIIPIIDQQFEVERLPEDM
RSV-AHF---WIHDYQD--------------ACIDKLE--RFLRGEKNIDRPARVR
>EP10057_Bacteria_all|2646195032.Ga0098295_10674
--VFLSYRHSDG-DELAEATAWVLRS--HGVPVWHDQTHLPPGR-FDRRLDEALKSDSGA
VLLITPDI---------------VHSDIVRN-Q---------------------ELPA--
-----------------------------------------------------LLA
>EP00081_Caenorhabditis_elegans|Q86DA5_tir-1_nsy-2_F13B10.1
IDVFISYRRSTG-NQLASLIKVLLQL--RGYRVFIDVDKLYAGK-FDSSLLKNIQAAKHF
ILVLTPNSLDE-D---------WVHKELKCA-FE----HQKNIIPIFDTAFTKDQIPNDI
RMI-TKY---WVHDYQD--------------ACMAKVV--RFITGELNRTTGSQER
>EP00074_Homo_sapiens|Q6SZW1_SARM1_KIAA0524_SAMD2_SARM
PDVFISYRRNSG-SQLASLLKVHLQL--HGFSVFIDVEKLEAGK-FEDKLIQSVMGARNF
VLVLSPGALDK-D---------WVHKEIVTA-LS----CGKNIVPIID-GFEPQVLPEDM
QAV-LTF---WSHEYQE--------------ATIEKII--RFLQGRSSRDS--GPT
>EP00067_Danio_rerio|F1QWA8_sarm1
PDVFISYRRTTG-SQLASLLKVHLQL--RGFSVFIDVEKLEAGR-FEEKLITSVQRARNF
ILVLSANALDK-D---------WVHKEIVTA-LN----GKKNIVPVTD-NFDPTSLPEDM
STI-LKF---WSHEYQE--------------ATIEKIL--RFLEGCPSQEKEPQKK
>EP00105_Crassostrea_gigas|EP00105_Crassostrea_gigas_P013254
--VYLSEESPEERRFAEGALRTRLEG--RGLTVRSEA-DFLAGTNLVRGRSGAVQDCSKA
LILLTENSNNS-S---------WCTLELFLALEKSYRLNKVSLMVL---KISA-------
-----------SRKWKFQL---------------LEM---------LNVVPRVDLS
>EP00105_Crassostrea_gigas|EP00105_Crassostrea_gigas_P006305
--VY---EQDDEYEVFKTVL-QYFDS--HGLTYALPQ-IEYPGGNVMPSTSKAIENAKKV
LLILSQNSNNA-K---------F-SLETFLALEKC-------------------------
--------------------------------------------------------
>EP00260_Arabidopsis_thaliana|Q9LUJ8_CHL1_At5g40090_MUD12.6
------------------------IR--NGIRTFLSY-RCLRFGPIGQRTLKALEESRVA
VVMTSTTKPCS-V---------GFLEELLVI-LEFQEKGSLMVIPIFL-TDLSFNVEEIC
RQH-----PEKAPSWRTALAEPLSQG-MDQSDLLNQIA--RDISLVV-----FYSG
>EP00260_Arabidopsis_thaliana|F4I902_CHS1_At1g17610_F1L3.31
----------------------DLSR--NGIKAFKSE-SWKSFKPIDLRTLEALTESKVA
VVMTSDEEVSS-V---------GFLEELIVI-IEFQEKRSLTVIPVFL-TKHPLDVEKVS
QIF-----PE----------------------------------------------
>EP00118_Oscarella_pearsei|EP00118_Oscarella_pearsei_P010134
--------PADIGW-VNEQLLEAVEV--KGFKLCLPGRDFRGGMDFQEVVLCGIADSDHV
IIVFSQAFLKS-R---------EDYLTIESVFNPGKGKPSRFCIPVVV---SPCSVPDML
SN---------------------------------LLV--LDF----NPQEKENFN
>EP00260_Arabidopsis_thaliana|Q9SZ67_WRKY19_At4g12020_F16J13.90
YDVVIRYGRADSNEDFISHLRASLCR--RGISVYEK---------FN-EVD-ALPKCRVL
IIVLTSTYVPS---------------NLLNI-LEHQHTEDRVVYPIFY-RLSPYDFVCNS
KNYERFYLQDEPKKWQAALGYTLT-D-KSESELIDEIV--RDALKVLCSLESEARE
>EP00260_Arabidopsis_thaliana|F4JT82_At4g19520_F24J7.80
--VYISFNRWDIRHSFVSHLSAEFQR--KGVSVFASE-DSASDDRFAEESDAAIAKARVS
VVIFSENFASS-K---------GCLNEFLKV-SKCRRSKGLVVVPVFY-GLTNSIVKKHC
LELKKMYPDDKVDEWRNALGGHVSSK-RSDSELVEKIV--ADVRQ---------KL
>EP00264_Hordeum_vulgare|tr|A0A8I6WZM7|A0A8I6WZM7_HORVV_TIR_domain-containing_protein_OS=Hordeum_vulgare_subsp._vulgare_OX=112509_PE=4_SV=1
YDVFINHRGADTKRTVARLLYDRLAQ--GGIRGFLDNMSMRPGDRLRDTIRAGIRECSIA
VAIFSPSYCDS-E---------YCLWELAML-VES----RKTIIPIFY-NIKPSDLVLPE
AV-----LPEDVERYKYALGLTYDSA-TDMAELVSAAA--DAVLYNIEKMEIVSRL
>EP10057_Bacteria_all|P55546_NGR_a02690_y4lF
---SYSHADEGLRDQL-EKQLSMLKR--QGVIETWHDRRIGAGEDIHRAIDDHINTDDII
LLLVSADFIAS-D---------YCYIEMQRA-MERHHSGEAIVIPIIL-RA---------
-------------------------------------------------------C
>EP10057_Bacteria_all|C0RGW8_btpA_btp1_tcpB_BMEA_A0279
YDFFISHASEDKEAFV-QDLVAALRD--LGAKIFYDAYTLKVGDSLRRKIDQGLANSKFG
IVVLSEHFFSK-Q---------WPARELDGL-TAMEIGGQTRILPIWH-KVSYDEVRRFS
------------------------------PSLADKVA-----------------L
>EP00260_Arabidopsis_thaliana|Q40253_L6
YEVFLSFRGPDTREQFTDFLYQSLRR--YKIHTFRDDDELLKGKEIGPNLLRAIDQSKIY
VPIISSGYADS-K---------WCLMELAEI-VRRQEDPRRIILPIFY-MVDPSDVRHQT
GCYKKAFDGQTIQNWKDALGWHIGKN-DKQGAIADKVS--ADIWSHIS------KE
>EP10109_Archea|A0A1I4KS07_tcpO_SAMN02910297_01820
YDIFVSHSSEDKEDFV-KEFVNLLKQ--KGLSVWYDDDIVKIGHNLRKRISKGIKSSNYA
VVIFSEDFFKS-K---------WTNYEYDNI-FL-DFYDEEKVLPILH-DLTIEDLEKFD
------------------------------GS-----------------------I
>EP00260_Arabidopsis_thaliana|F4HT77_RBA1_At1g47370_T3F24.3
--VFLSFRGEEIRHGFISHLADALER--YGIMFIIDK-DEQRGNDLT-SLLLRIKESKVA
LVIFSSRFAES-R---------FCMDEIVKM-KECVDERKLLVIPIFY-KVRARDVSGRT
GDFGKKFCQ--IKEWMEALGLSLGDG-RSEADFIKEIV--KEVERVLATFTSEDTE
>EP00260_Arabidopsis_thaliana|Q9FHE8_PP2A6_At5g45080_K17O22.4
-QVFICFRGADVRKHFISFLVPALRE--ANINVFIDE-NEFLGSEMA-NLLTRIEESELA
LVIFSVDFTRS-H---------RCLNELAKI-KERKDQGRLIVIPIFY-KVKPSAVKFLE
GKFGDNFMLPITQKWKEALGMPLAEE-RTDNDFINSMV--IKIQQLL-----ENMA
>EP00260_Arabidopsis_thaliana|Q9C5Q9_PP2A5_At1g65390_T8F5.18
-QVFINFRGKDLRKGFMSFLKPALKK--EKINVFIDE-QEERGKYLI-SLFDTIGESKIA
LVIFSEGYCES-H---------WCMDELVKI-KEYMDQNRLIIIPIFY-RLDLDVVKDLT
GKFGDNFEPKKLHKWTEALSLILPKH-SDDRDFVKSIV--KAVKKVQKN----FFQ
>EP00260_Arabidopsis_thaliana|C4B7M7_RPS4
HQVFINFRGADLRRRFVSHLVTALKL--NNINVFIDD-YEDRGQPLD-VLLKRIEESKIV
LAIFSGNYTES-V---------WCVRELEKI-KDCTDEGTLVAIPIFY-KLEPSTVRDLK
GKFGDRFD-ERKKKWKEAFGITIDKK-SVESEKVNEIV--KAVKTALTGIPPEGSH
>EP00260_Arabidopsis_thaliana|F4KIF3_CSA1_At5g17880_MPI7.4
-QVFINFRGVELRKNFVSHLEKGLKR--KGINAFIDT-DEEMGQELS-VLLERIEGSRIA
LAIFSPRYTES-K---------WCLKELAKM-KERTEQKELVVIPIFY-KVQPVTVKELK
GDFGDKFDKKTKKEWKEALGIVLDEK-SDEDEVINIII--RKVKEILNRR--SEGP
>EP00260_Arabidopsis_thaliana|O49471_At4g19530_F24J7.90
HQVFLNFRGDELRNNFVSHLDKALRG--KQINVFIDE-AVEKGENLD-NLFKEIEKSRIA
LAIISQKYTES-K---------WCLNELVKM-KEL--EGKLVTIPIFY-NVEPATVRYQK
EAFGAALSDGQMKKWKEALGFPFNSK-SKETTLIDKIV--DAVLQKLSKIS-SEES
>EP00260_Arabidopsis_thaliana|Q9FHF0_RPS4B_At5g45060_K17O22.2
HQVFINFRGEDLRLGFVSHLVEALEN--DNIKVFIDN-YADKGEPLE-TLLTKIHDSKIA
LAIFSGKYTES-T---------WCLRELAMI-KDCVEKGKLVAIPIFY-KVDPSTVRGVR
GQFGDAFDVIKKKEWKQALGITVHDK-SPESEILNEIV--KEVKKVLKKVS---LE
>EP00260_Arabidopsis_thaliana|Q9FHE5_PP2A7_At5g45090_K17O22.8
------SQEEDVSKGLINFLEPVLQN--KNINVFIDE-EEVRGKGLK-NLFKRIQDSKIS
LAIFSE----S-K---------CDFNDLLKN-NESADE----AIPIFY-KVDATG-----
-DLAD--------------------------------------------LQ-NSVK
>EP00260_Arabidopsis_thaliana|Q9SYC9_PVA14_At1g51270_F11M15.13
YQVFINFRGDELRNSFVGFLVKAMRL--EKINVFTDE-VELRGTNLN-YLFRRIEESRVA
VAIFSERYTES-C---------WCLDELVKM-KEQMEQGKLVVVPVFY-RLNATACKRFM
GAFGDNLEPERIQKWKEALGLTSDIR-R--YNLINKNM--DHT----------SEF
>EP00260_Arabidopsis_thaliana|Q0WSX8_TIK_At5g44920_K21C13.10
-QVFINFRGDELREIFVNHLELQLRN--AGINVFIDT-KEQKGRRLQ-YLFTRIKKSKIA
LAIFSKRYCES-K---------WCLDELVTM-NEQMKEKKLVVIPIFY-NVRSDDVKRLD
GEFSLPFEPERVEGWERALGFSRSNS-KYDTDFVLDIV--KEVKKQ--------LN
>EP00260_Arabidopsis_thaliana|O48573_LAZ5_TTR1_At5g44870_K21C13.4_T19K24.2
WQVFINFRGADLRNGFISHLAGALTS--AGITYYIDT-EEVPSEDLT-VLFKRIEESEIA
LSIFSSNYAES-K---------WCLDELVKI-MEQVKKGKLRIMPVFF-NVKPEEVREQN
GEFGLKLKRPNIPNWENALGLNLANF-RNEKELLDKII--DSIKKVLARIT-RASR
>EP00260_Arabidopsis_thaliana|F4KHI3_VICTR_At5g46520_K11I1.11
YDVFLSFSGKDVRVTFRSHFLKELDR--KLISAFRDN-EIERSHSLWPDLEQAIKDSRIA
VVVFSKNYASS-S---------WCLNELLEI-VNCND---KIIIPVFY-GVDPSQVRYQI
GEFGSIF-EEVKNQWKKALGFDSAKW-DDEAKMIEEIA--NDVLAKLLLSSTD--S
>EP10057_Bacteria_all|P0DTS9_tirS_SAS0038
YDVFLSHSSLD-KEDYVSKISEKLIE--KGLKVFEDVKVFEIGKSQTETMNMGILNSRFV
VVFLSPNFIES-G---------WSRYEFLSF-LNRENEEHVIILPIWH-KVSVEDVRA--
--------------------------------------------------------
>EP00260_Arabidopsis_thaliana|F4JNB7_RPP5_At4g16950_dl4505c
YDVFPSFSGVDVRKTFLSHLIEALDG--KSINTFIDH-GIERSRTIAPELISAIREARIS
IVIFSKNYASS-T---------WCLNELVEI-HKCFNDLGQMVIPVFY-DVDPSEVRKQT
GEFGKVFPGDQKQRWVQALGEDLLNG-PNEAHMVEKIS--NDVSNKLITRSKCFDG
>EP00260_Arabidopsis_thaliana|Q9CAK1_RLM1B_At1g63880_T12P18.10
FNVFASFHGPDVRKTLLSHIRLQFNR--NGITMFDDQ-KIVRSATIGPSLVEAIKESRIS
IVILSKKYASS-S---------WCLDELVEI-LECKKAMGQIVMTIFY-GVDPSDVRKQI
GKFGIAF-EEERQKWSKALGEDFLRW-DNEAIMIEKIA--RDVLDKLNAPSRDFDI
>EP00260_Arabidopsis_thaliana|Q40392_N
YDVFLSFRGEDTRKTFTSHLYEVLND--KGIKTFQDDKRLEYGATIPGELCKAIEESQFA
IVVFSENYATS-R---------WCLNELVKI-MECKTRFKQTVIPIFY-DVDPSHVRNQK
ESFAKAFDVEGIQRWRIALGSCDNRD-KTDADCIRQIV--DQISSKLCKIS-----
>EP00260_Arabidopsis_thaliana|F4JT78_RPP2A_At4g19500_F24J7.60
YDVFPSFSKVDVRRSFLAHLLKELDR--RLINTFTDH-GMERNLPIDAELLSAIAESRIS
IVIFSKNYASS-T---------WCLDELVEI-HTCYKELAQIVVPVFF-NVHPSQVKKQT
GEFGKVF-ENRKLRWMQALGYDLQNW-PDEAVMIEMVA--DDVSKKLFKSSNDFSD
>EP00260_Arabidopsis_thaliana|O23530_SNC1_BAL_At4g16890_dl4475c_FCAALL.51
YDVFPSFRGEDVRDSFLSHLLKELRG--KAI-TFIDD-EIERSRSIGPELLSAIKESRIA
IVIFSKNYASS-T---------WCLNELVEI-HKCYTNLNQMVIPIFF-HVDASEVKKQT
GEFGKVF-EDEKQSWKQALGYDLRKW-PSEAAMIEELA--EDVLRKTMTPSDDFGG
>EP00260_Arabidopsis_thaliana|A0A290U7C4_ROQ1
YDVFLSFRGEDTRKTFVGHLFNALIE--KGIHTFMDDKELKRGKSISSELMKAIGESRFA
VVVFSKNYASS-T---------WCLEELVKI-LEIHEKFELIVVPVFY-DVDPSTVRKQN
GEYAVCFDRDKVLRWREALGHDLRNTNGDESKCIQQIL--KDIFDK----------
>EP00261_Vitis_vinifera||V9M398_RUN1
YDVFLSFRGEDTRFNFTDHLYSALGR--RGIRTFRDD-KLRRGEAIAPELLKAIEESRSS
VIVFSENYARS-R---------WCLDELVKI-MECHKDPGHAVFPIFY-HVDPSHVRKQE
GSFGEAFLKDKIPRWRTALGWPLQD--GYESNQIKEIT--DSIFRRLK------CK
>EP00260_Arabidopsis_thaliana|F4JT80_RPP2B_At4g19510_F24J7.70
FDVFVSFRGADTRHDFTSHLVKYLRG--KGIDVFSDA-KLRGGEYIS-LLFDRIEQSKMS
IVVFSEDYANS-W---------WCLEEVGKI-MQRRKEFNHGVLPIFY-KVSKSDVSNQT
GSFEAVFDEQKIEELKVALGFVYPEN-SSEPDFLDEIV--KNTFRMLN-------E
>EP00260_Arabidopsis_thaliana|C4B7M5_RRS1_RCH2_RRS1-R_WRKY52
----------EVRYSFVSHLSEALRR--KGINNVVVG--VDSDDLLFKESQAKIEKAGVS
VMVLPGNCDPS-D---------VWLDKFAKV-LECQRNKDQAVVPVLY-G----------
--------------------------------------------------------
>EP00260_Arabidopsis_thaliana|Q9SSN3_TIR_At1g72930_F3N23.13
YDVFLSFRGHDTRHNFISFLYKELVR--RSIRTFKDD-KLENGQRFSPELKSPIEVSRFA
VVVVSENYAAS-S---------WCLDELVTI-MDFEKKGSITVMPIFY-GVEPNHVRWQT
GVLAEQFDPEKVLKWRQALGDCSGD---DDSKLVDKIA--NEISNK-K-------T
>EP00260_Arabidopsis_thaliana|Q9SZ66_DSC1_At4g12010_F16J13.80
FDVFLSFRGFDTRNNFTGHLQKALRL--RGIDSFIDD-RLRRGDNLT-ALFDRIEKSKIA
IIVFSTNYANS-A---------WCLRELVKI-LECRNSNQQLVVPIFY-KVDKSDVEKQR
NSFAVPFTPEEISSWKAALGYVVKEISTSEAKLVDEIA--VDTFKKLNDLAPSGNE
>EP00261_Vitis_vinifera||V9M2S5_RPV1
YDVFLSFRGEDTRYNFTDHLYSALGR--RGIRTFRDD-RLRRGEAIAPELLKAIEESRSS
VIVFSENYAHS-R---------WCLDELVKI-MECQKDLGHAVFPIFY-HVDPSHVRKQE
GSFGEAFWKDKIPRWRTALGWHLLDD-RYESNQIKEIT--NSIFRQLK-------C
>EP10057_Bacteria_all|2619835848.Ga0073601_12183
--VFLSHASKNLKE--VLRLDCHLRR--HGVPLWRDRVDLPKGVATEDEIRRAGEEAIGF
TFYLTEAAAES-D---------WVRKELGHAIRNAGLDHSFGMVPVFR-D----------
-------------------------------------------------------K
>EP10057_Bacteria_all|2602286405.Ga0040833_13429
--VFISYRRKRLRE--TDALIHALHD--RGVPTWRDVDDLS-SEPTEGTIRAVDEKTSGA
VLWLTPDVGDS-A---------IIKVEVPEAVRRYRRDNGFWLIVILA-D----------
--------------------------------------------------------
>EP00023_Dictyostelium_discoideum|Q54HT1_tirA_DDB_G0289237
---FISYAHKDSEF--VNNLRSNFGL--FSLRCWLDEYRLQAGCNWRAEITRGVVNSDVV
VFVISETSINS-L---------WCRKELKMS-----KKLGKVIIPIFLQSVQIDPIL---
----------------------------------------------------YGLT
>EP00104_Lingula_anatina|EP00104_Lingula_anatina_P021827
--VFISYSFKDSRE--VEQLSEDLKE--EGVKCVLAERDFDPGKPVLESIINCFEHSRRS
LLYITTHSIKS-N---------WCRFEKSLSLAHAVKSEKQQVIPVYATDEELEEVPGHL
RA--------------------------------------------LDPID-SRKR
>EP00105_Crassostrea_gigas|EP00105_Crassostrea_gigas_P014244
--FISYCADADTSH--ARTILDSVES--RGFTCCFAERDFLPGECTSDVVVDAIHCSKNV
ILVISPASLQS-E---------WSKFEMLMAVDDSHQRNNVCLVPVLLGGVKVDDLPPPL
RP--------------------------------------------LTCIE-LMDN
>EP00074_Homo_sapiens|Q86XR7_TICAM2_TIRAP3_TIRP_TRAM
FLFVILHAEDDTDE--ALRVQNLLQD--DGIKPGIIFAEMPCGRQHLQNLDDAVNGSAWT
ILLLTENFLRD-T---------WCNFQFYT------------------------------
--------------------------------------------------------
>EP00103_Capitella_teleta|EP00103_Capitella_teleta_P000411
--VFLSCGSSDQKR--SIEILEKLEK--EGFKCCYPNRDFQPGMPVLKLIIEGIQNSQKV
VLLVSKNFLKS-S---------YMEFEVAEASRKMYSEKKVTLIPLLM-DVDIVDVPTSI
KA--------------------------------------------VNCIE-MRK-
>EP00103_Capitella_teleta|EP00103_Capitella_teleta_P002715
-------------C--SREVVEKLKD--KGFKV-FSFDNILPNESTVKKTMAAFRKSRKV
VALISQKFIQS-P----------MHYEIYVACHEMKERQRAFLIPLLT-GVGECEVPSYV
RT--------------------------------------------VNSVS-MSD-
>EP00914_Ancora_sagittata|EP00914_Ancora_sagittata_P023606
--VFISHGSGEKDE--AKKLLRVLEE--EHLKCLLPERDFLPGESTVRSIMEGIQMSQKV
ILLVSMTFLKS-F---------YMEIEVAEALRKMQSQKKTVLIPLLI-DVDIADVPSSI
KA--------------------------------------------VNCIE-MRKW
>EP10057_Bacteria_all|A1AY86_Pden_0113
HDIFISHAWEDKADFV-EALAHTLRA--AGAEVWYDDFSLRPGDSLRRSIDKGLGSSRFG
IVVLSTHFFKK-E---------WPQKELDGL-FQLESSGRSRILPIWH-KVSKDEVASFS
------------------------------PTMADK--------------------
>EP00074_Homo_sapiens|A2TF48_MYD88
------------QF-VQEM-IRQLEQN-YRLKLCVSDRDVLPGTCVWSIASELIERCRRM
VVVVSDDYLQS-K---------ECDFQTKFALSLSPGAHQKRLIPVKYKSMK--------
------------------------------------------------------KE
>EP00074_Homo_sapiens|A8QMS7_myd88
-----------FEF-VQEM-IRQLEED-FKLKLCVFDRDVLPGSCVWTITSELIERCKRM
VVVISDEYLDS-E---------ACDFQTKFALSLSPGARNKRLIPVKYKSMS--------
-------------------------------------------------------K
>EP00074_Homo_sapiens|B2LT61_TLR2
--AFVSYSERDSYW-VENLMVQELEQF-NPFKLCLHKRDFIPGKWIIDNIIDSIEKSHKT
IFVLSENFVXS-E---------WCKYELDFSHFRLFDENNDAAILILLEPIDKKAIPQRF
CKLRKIMNTKTYLEWPVD-------E-TQQEGFWLNLR--AAI-------------
>EP00074_Homo_sapiens|B2LT62_TLR2
--AFVSYSEQDSYW-VENLMVQELEHF-NPFKLCLHKRDFVPGKWIIDNIIDSIEKSRKT
IFVLSENFVRS-E---------WCKYELDFSHFRLFDENNDAAILILLEPIDKKAIPQRF
CKLRKIMNTKTYLEWPTD-------E-TQQEAFWLNLR--AAI-------------
>EP00074_Homo_sapiens|B2LT64_TLR2
--AFVSYSERDSYW-VENLMVRELEHF-DPFKLCLHKRDFIPGKWIIDNIIDSIEKSHKT
IFVLSENFVKS-E---------WCKYELDFSHFRLFDENNDAAILILLEPIDKKAIPQRF
CKLRKVMNTKTYLEWPMD-------E-TQQEGFWLNLR--AA--------------
>EP00074_Homo_sapiens|B2LT65_TLR2
--AFVSYSERDSYW-VENLMVQELEHF-NPFKLCLHKRDFVPGKWIIDNIIDSIEKSRKT
IFVLSESFVRS-E---------WCKYELDFSHFRLFDENNDAAILILLEPIDKKAVPQRF
CKLRKIMNTRTYLEWPTD-------E-THREAFWLNLR--AAI-------------
>EP00074_Homo_sapiens|B3SRQ2_myd88
---------SDFDF-VHEM-XQQLEQD-HKLKLCVFDRDVLPGSCVWTITSELIERCKRM
VVVISDEYLDS-D---------ACDFQTKFALSLCPGARSKRLIPVKYRSMK--------
-------------------------------------------------------K
>EP00074_Homo_sapiens|B3Y613_TLR2
--AFVSYSERDAYW-VENLMVQELENF-NPFKLCLHKRDFIPGKWIIDNIIDSIEKSHKT
VFVLSENFVKS-E---------WCKYELDFSHFRLFDENNDAAILILLEPIEKKAIPQRF
CKLRKIMNTKTYLEWPMD-------E-AQREGFWVNLR--AAI-------------
>EP00074_Homo_sapiens|B3Y618_TLR2
--AFVSYSERDAYW-VENLMVQELENF-NPFKLCLHKRDFIPGKWIIDNIIDSIEKSHKT
VFVLSENFVKS-E---------WCKYELDFSHFRLFDENNDAAILVLLEPIEKKAIPQRF
CKLRKIMNTKTYLEWPMD-------E-ARQEGFWVNLR--AAI-------------
>EP00074_Homo_sapiens|B3Y678_MYD88
------------QF-VQEM-IRQLEQN-YRLKLCVSDRDVLPGTCVWSIASELIERCRRM
VVVVSDDYLQS-K---------ECDFQTKFALSLSPGAHQKRLIPIKYKAMK--------
------------------------------------------------------KE
>EP00074_Homo_sapiens|B5T267_TLR2
--AFVSYSERDSYW-VENLMVQELEQF-NPFKLCLHKRDFIPGKWIIDNIIDSIEKSHKT
IFVLSENFVKS-E---------WCKYELDFSHFRLFDENNDAAILILLEPIDKKAIPQRF
CKLRKIMNTKTYLEWPVD-------E-TQQEGFWLNLR--AAI-------------
>EP00074_Homo_sapiens|C8BKC7_MYD88
------------EF-VHEM-IRQLEQN-YRLKLCVSDRDVLPGTCVWSIASELIERCRRM
VVVVSDXYLQS-K---------ECDFQTKFALSLSPGAHQKRLIPIKYKPMK--------
------------------------------------------------------KE
>EP00260_Arabidopsis_thaliana|I1GTC2_BRADI_1g24377v3
YEVFINHRGVDTKRTVARLLYDRLAQ--AGLRGFLDNMSMRPGDRLEERIGSAIRECTVA
VAIFSPSYCDS-E---------YCLRELAML-VES----RKAIIPIFY-DIKPSDL----
-------------------------------------------------------L
>EP00260_Arabidopsis_thaliana|I3L5V6_SARM1
PDVFISYRRNSG-SQLASLLKVHLQL--HGFSVFIDVEKLEAGK-FEDKLIQSIMSARNF
VLVLSAGALDK-D---------WVHKEIVTA-LS----CGKNIVPVID-GFEPHTLPEDM
QAV-LTF---WSHEYQE--------------ATIEKII--RFLQGRSSRDS--GPT
>EP00074_Homo_sapiens|P58727_TLR4
--AFVIYSSQDEDW-VRNELVKNLEEV-PPFQLCLHYRDFIPGVAIAANIQEGFHKSRKV
IVVVSQHFIQS-R---------WCIFEYGIAQTWQFLSSRAGIIFIVLQKLEKSLLR-QQ
VELYRLLNRNTYLEWEDS-------V-LGRHIFWRRLR--KAL-------------
>EP00074_Homo_sapiens|P59822_IL1RAP
YDIYVSYAR--EEF-VLLTLRGVLENE-FGYKLCIFDRDSLPGGIVTDETLSFIQKSRRL
LVVLSPNYVLQ-G--------TQALLELKAGLENMASQGNINVILVQYKAVKETKV----
KELKRAKTVLTVIKWKGEK-----SK-YPQGRFWKQLQ--VAMP--VKKSPGLSYS
>EP00074_Homo_sapiens|Q0ZUL9_TLR6
FHAFISYSGHDSAW-VKTELLPNLEKE-D-IQICLHERNFVPGKSIIENIINFIEKSYKS
IFVLSPNFVQS-E---------WCHYELYFAHHNLFHEAFDNLILILLEPIPQYSIPNNY
HKLKSLIAQRTYLEWPKE-------K-SKHGLFWANLR--AAIN------------
>EP00074_Homo_sapiens|Q2EEY0_TLR9
--AFVVFDKAQADW-VYNELRVRLEER-RALRLCLEERDWLPGKTLFENLWASVYSSRKM
LFVLAHTDQVS-G---------LLRASFLLAQQRLLEDRKDVVVLVILSPDARRS---RY
VRLRQRLCRQSVLFWPHQ-------P-SGQRSFWAQLG--MAL-------------
>EP00074_Homo_sapiens|Q2LGB7_TICAM2_TRAM
FLFVILHAEEDTGE--ALRVQSLLEN--DGIKPGIIFAEMPCGRQHLQNLDDAVNGSAWT
ILLLTENFLRD-T---------WCKFQFY-------------------------------
--------------------------------------------------------
>EP00074_Homo_sapiens|Q2PZH4_TLR2
--AFVSYSEQDSYW-VENLMVQELEHF-NPFKLCLHKRDFIPGKWIIDNIIDSIEKSHKT
IFVLSENFVKS-E---------WCKYELDFSHFRLFDENNDAAILILLEPIDKKAIPQRF
CKLRKIMNTKTYLEWPVD-------E-TQQEGFWLNLR--AAI-------------
>EP00074_Homo_sapiens|Q2V897_TLR2
--AFVSYSERDSYW-VENLMVQELEHF-NPFKLCLHKRDFIPGKWIIDNIIDSIEKSHKT
IFVLSENFVKS-E---------WCKYELDFSHFRLFDENNDAVILILLEPIDKKAIPQRF
CKLRKIMNTKTYLEWPLD-------E-TQQEGFWLNLR--AAI-------------
>EP00074_Homo_sapiens|Q2V898_TLR4
--AFVIYSSQDEDW-VRNELVKNLEEV-PPFQLCLHYRDFIPGVAIAANIQEGFHKSRKV
IVVVSQHFIQS-R---------WCIFEYEIAQTWQFLSSRAGIIFIVLQKLEKSLLR-QQ
VELYRLLSRNTYLEWEDS-------V-LGRHVFWRRLR--KALLAG----------
>EP00074_Homo_sapiens|Q4LBC6_myd88
---------SDFDF-VHEM-IQQLEQD-HKLKLCVFDRDALPGSCVWTITSELIERCKRM
VVVISDEYLDS-D---------ACDFQTKFALSLCPGARSKRLIPVKYKSMK--------
-------------------------------------------------------K
>EP00074_Homo_sapiens|Q5I2M3_TLR9
--AFVVFDKAQADW-VYNELRVQLEER-RALRLCLEERDWLPGKTLFENLWASVYSSRKT
LFVLAHTDRVS-G---------LLRASFLLAQQRLLEDRKDVVVLVILRPDAYRS---RY
VRLRQRLCRQSVLLWPHQ-------P-RGQGSFWAQLG--TALT--RDN-------
>EP00074_Homo_sapiens|Q5I2M4_TLR9
--AFVVFDKAQADW-VYNELRVQLEER-RALRLCLEERDWLPGKTLFENLWASVYSSRKT
MFVLDHTDRVS-G---------LLRASFLLAQQRLLEDRKDVVVLVILRPAAYRS---RY
VRLRQRLCRQSVLLWPHQ-------P-SGQGSFWANLG------------------
>EP00074_Homo_sapiens|Q5I2M5_TLR9
------FDKVQADW-VYNELRVQLEER-RALRLCLEERDWLPGKTLFENLWASVYSSRKT
MFVLDHTDRVS-G---------LLRASFLLAQQRLLEDRKDVVVLVILRPAAYRS---RY
VRLRQRLCRQSVLLWPHQ-------P-SGQGSFWA---------------------
>EP00074_Homo_sapiens|Q5I2M8_TLR9
--AFVVFDKAQADW-VYNELRVQLEER-RALRLCLEERDWVPGKTLFENLWASVYSSRKT
LFVLARTDRVS-G---------LLRASFLLAQQRLLEDRKDVVVLVILCPDAHRS---RY
VRLRQRLCRQSVLLWPHQ-------P-SGQRSFWAQLG--TALT--RDNR--HF--
>EP00074_Homo_sapiens|Q5TJ59_TLR3
--AYIIHAYKDRDW-VWKHSSPMEDE--HTLRFCLEERDFEAGVLELEAIVNSIRRSRKI
IFVVTQNLLKD-P---------LCKFKVHHAVQQAIEQNLDSIILIFLEEIPDYK-----
------------------------------------------------------LN
>EP00074_Homo_sapiens|Q6T752_TLR2
--AFVSYSERDSYW-VENLMVQELEHF-NPFKLCLHKRDFIPGKWIIDNIIDSIEKSHKT
IFVLSENFVKS-E---------WCKYELDFSHFRLFDENNDAAILILLEPIDKKAIPQRF
CKLRKIMNTKTYLEWPTD-------E-AQQEGFWLNLR--AAI-------------
>EP00074_Homo_sapiens|Q8SPE9_TLR4
--AFVIYSSQDEDW-VRNELVKNLEEV-PTFQLCLHYRDFIPGVAIAANIHEGFHKSRKV
IVVVSQHFIQS-R---------WCIFEYEIAQTWQFLSSRAGIIFIVLQKVEKTLLR-QQ
VELYRLLSRNTYLEWEDS-------V-LGRHIFWRRLR--KALLDGPGT-------
>EP00074_Homo_sapiens|Q9MYW3_TLR4
--AFVIYSSQDEDW-VRNELVKNLEEV-PPFQLCLHYRDFIPGVAIAANIQEGFHKSRKV
IVVVSQHFIQS-R---------WCIFEYEIAQTWQFLSSRAGIIFIVLHKLEKSLLR-QQ
VELYRLLNRNTYLEWEDS-------V-LGRHIFWRRLR--KALLDG----------
>EP00074_Homo_sapiens|Q9R1F8_TLR2
--AFVSYSEQDSYW-VENLMVQQLENS-EPFKLCLHKRDFVPGKWIIDNIIDSIEKSHKT
LFVLSENFVRS-E---------WCKYELDFSHFRLFDENNDAGILVLLEPIEKKAIPQRF
CKLRKIMNTKTYLEWPLD-------E-GQQEVFWVNLR--TAI-------------
>EP00074_Homo_sapiens|Q9TSP2_TLR4
--AFVIYSSQDEDW-VRNELVKNLEEV-PPFQLCLHYRDFIPGVAIAANIHEGFHKSRKV
IVVVSQHFIQS-R---------WCIFEYEIAQTWQFLSSRAGIIFIVLQKVEKTLLR-QQ
VELYRLLSRNTYLEWEDS-------V-LGQHIFWRRLR--KALLDG----------
>EP00074_Homo_sapiens|Q9TTN0_TLR4
--AFVIYSSQDEDW-VRNELVKNLEEV-PPFQLCLHYRDFIPGVAIAANIHEGFHKSRKV
IVVVSQHFIQS-R---------WCIFEYEIAQTWQFLSSRAGIIFIVLQKVEKTLLR-RQ
VELYRLLSRNTYLEWEDS-------V-LGRHIFWRRLR--KALLDGPGTN--WTSI
>EP00074_Homo_sapiens|Q68Y56_TLR4
--AFVIYSSQDEDW-VRNELVKNLEEV-PPFHLCLHYRDFIPGVAIAANIQEGFHKSRKV
IVVVSQHFIQS-R---------WCIFEYEIAQTWQFLRSHAGIIFIVLQKLEKSLLR-QQ
VELYRLLSRNTYLEWEDS-------V-LGRHIFWRRLK--KALLDGPGTN--Q--H
>EP00074_Homo_sapiens|Q95LA9_TLR2
--AFVSYSERDSYW-VENLMVQELEHF-NPFKLCLHKRDFIPGKWIIDNIIDSIEKSHKT
IFVLSENFVKS-E---------WCKYELDFSHFRLFDENNDAAILILLEPIDKKAIPQRF
CKLRKIMNTKTYLEWPVD-------E-TQQEGFWLNLR--AAI-------------
>EP00074_Homo_sapiens|Q689D1_TLR2
--AFVSYSEHDSYW-VENLLVQKLEHF-NPFKLCLHKRDFIPGKWIIDNIIDSIEKSRKT
IFVLSENFVKS-E---------WCKYELDFSHFRLFDENSDAAILILLEPIEKKAIPQRF
CKLRKIMNTKTYLEWPTD-------D-AQQEGFWLNLR--TAI-------------
>EP00074_Homo_sapiens|Q704V6_TLR6
--AFISYSEHDSAW-VKNELIPNLEKE-D-IRICLHERNFVAGKSIVENIINCIEKSYKS
IFVLSPNFVQS-E---------WCHYELYFAHHNLFHEGSDNLILILLDPIPQYSIPSSY
HKLRALMAQRTYLEWPKE-------K-SKHGLFWANLR--ASIN------------
>EP00072_Mus_musculus|P13504_Il1r1_Il-1r1_Il1ra
--AYILYPKTLDTF-VFKLLPEVLEGQ-FGYKLFIYGRDDYVGEDTIEVTNENVKKSRRL
IIILVRDMGGF-S------W-LGQSSEEQIAIYNALIQEGIKIVLLELEKIQDYEK--MP
DSIQFIKQKHGVICWSGDF-----PQ-SAKTRFWKNLR--YQMP--AQRRS----L
>EP00072_Mus_musculus|P22366_Myd88
------------EF-VQEM-IRQLEQD-YRLKLCVSDRDVLPGTCVWSIASELIERCRRM
VVVVSDDYLQS-K---------ECDFQTKFALSLSPGVQQKRLIPIKYKAMK--------
------------------------------------------------------KD
>EP00072_Mus_musculus|P58681_Tlr7
-DAFIVYDTKNTEW-VLQELVAKLED--KHFNLCLEERDWLPGQPVLENLSQSIQLSKKT
VFVMTQKYAKT-E---------SFKMAFYLSHQRLLDEKVDVIILIFLEKPLQKS---KF
LQLRKRLCRSSVLEWPAN-------P-QAHPYFWQCLK--NAL-------------
>EP00072_Mus_musculus|P58682_Tlr8
YDAYISYDTKDTDW-VINELRYHLEE--KSVLLCLEERDWDPGLPIIDNLMQSINQSKKT
IFVLTKKYAKS-W---------NFKTAFYLALQRLMDENMDVIIFILLEPVLQYS---QY
LRLRQRICKSSILQWPNN-------P-KAENLFWQSLK--NVVL------------
>EP00072_Mus_musculus|P59823_Il1rapl1
---YLSYTKVDERF-ALEILPDMLEKH-YGYKLFIPDRDLIPTGN-IEDVARCVDQSKRL
IIVMTPNYVVR-R--------GWSIFELETRLRNMLVTGEIKVILIECSELQEVEA--L-
---KHTIKLLTVIKWHGPK-----CN-KLNSKFWKRLQ--YEMP--FKRIE-T-HE
>EP00072_Mus_musculus|Q6PDS3_Sarm1_Kiaa0524
PDVFISYRRNSG-SQLASLLKVHLQL--HGFSVFIDVEKLEAGK-FEDKLIQSVIAARNF
VLVLSAGALDK-D---------WVHKEIVTA-LS----CGKNIVPIID-GFEPQALPEDM
QAV-LTF---WSHEYQE--------------ATIEKII--RFLQGRPSQDS--GLP
>EP00072_Mus_musculus|Q9EPQ1_Tlr1
--AFVSYSGHDSAW-VKNELLPNLEKD-D-IQICLHERNFVPGKSIVENIINFIEKSYKS
IFVLSPHFIQS-E---------WCHYELYFAHHNLFHEGSDNLILILLAPIPQYSIPTNY
HKLKTLMSRRTYLEWPTE-------K-NKHGLFWANLR--ASIN--VKLV-----N
>EP00072_Mus_musculus|Q9EPW9_Tlr6
--AFVSYSEHDSAW-VKNELLPNLEKD-D-IRVCLHERNFVPGKSIVENIINFIEKSYKA
IFVLSPHFIQS-E---------WCHYELYFAHHNLFHEGSDNLILILLEPILQNNIPSRY
HKLRALMAQRTYLEWPTE-------K-GKRGLFWANLR--ASF-------------
>EP00072_Mus_musculus|Q9EQU3_Tlr9
--AFVVFDKAQADW-VYNELRVRLEER-RALRLCLEDRDWLPGQTLFENLWASIYGSRKT
LFVLAHTDRVS-G---------LLRTSFLLAQQRLLEDRKDVVVLVILRPDAHRS---RY
VRLRQRLCRQSVLFWPQQ-------P-NGQGGFWAQLS--TALT--RDNR--HFY-
>EP00072_Mus_musculus|Q9ERS6_Il1rapl2
-----------EQF-ALEILPDVLEKH-YGYKLFIPERDLIPSGTYIEDLTRCVEQSRRL
IIVLTPDYILR-R--------GWSIFELESRLHNMLVSGEIKVILIECTELQEVES--L-
---KHNIKLLSLIKWKGPK-----SS-KLNSKFWKHLV--YEMP--IKKKE-----
>EP00072_Mus_musculus|Q9ERS7_Il1rl2
--AYVLYPKYPDTL-VLKILPEVLEKQ-CGYKLFIFGRDEFPGQAVASVIDENIKLCRRL
MVFVAPESSSF-G------F-LKNLSEEQIAVYNALIQHGMKVILIELEKVKDYST--MP
ESIQYIRQKHGAIQWDGDF-----SQ-CAKTKFWKKVR--YHMP--PRR-------
>EP00072_Mus_musculus|Q9JLF7_Tlr5
--AYFCFSSKDFEW-AQNALLKHLDAR-NRLRLCFEERDFIPGENHISNIQAAVWGSRKT
VCLVSRHFLKD-G---------WCLEAFRYAQSRSLSDLKSILIVVVVGSLSQYQLM-RH
ETIRGFLQKQQYLRWPED-------L-QDVGWFLDKLS--GCILKE----------
>EP00072_Mus_musculus|Q9JLZ8_Sigirr_Tir8
YDAYVSYSDEDRKF-VNFILKPQLERR-RGYKLFLEDRDLLPRAEPSADLLVNLSRCRRL
IVVLSDAFLSR-P---------WCSQSFREGLCRLLELTR-RPIFITFEGQRREPIHPAL
RLLRQHRHLVTLVLWPGS-------V-TPSSDFWKELQ--LAL-------------
>EP00072_Mus_musculus|Q9QUK6_Tlr4_Lps
--AFVIYSSQNEDW-VRNELVKNLEEV-PRFHLCLHYRDFIPGVAIAANIQEGFHKSRKV
IVVVSRHFIQS-R---------WCIFEYEIAQTWQFLSSRSGIIFIVLEKVEKSLLR-QQ
VELYRLLSRNTYLEWEDN-------P-LGRHIFWRRLK--NALLDGPQTA--E--E
>EP00072_Mus_musculus|Q9QUN7_Tlr2
--AFVSYSEQDSHW-VENLMVQQLENS-DPFKLCLHKRDFVPGKWIIDNIIDSIEKSHKT
VFVLSENFVRS-E---------WCKYELDFSHFRLFDENNDAAILVLLEPIERKAIPQRF
CKLRKIMNTKTYLEWPLD-------E-GQQEVFWVNLR--TAI-------------
>EP00072_Mus_musculus|Q80VH0_Bank1
-DILLLYEEDAEEW-AL-YLREIFR----VVEEAILLYPLHS-FSSSHLEMLNFYAYKCK
LLIISNSLLKD-L----------TPKKCQFL-EKILH-STGNVVTLLC-GMESSDPFYQ-
LLSIP------RKRW-EIS------T-EQDPGYISV-------------I--RQ-I
>EP00072_Mus_musculus|Q99JY1_Tirap_Mal
--------------------------------------------------------SHCR
ALLITPGFLRD-P-----------------------------------------------
--------------------------------------------------------
>EP00072_Mus_musculus|Q99MB1_Tlr3
YTAYIIHAHKDRDW-VWEHFSPMEEQ--QSLKFCLEERDFEAGVLGLEAIVNSIKRSRKI
IFVITHHLLKD-P---------LCRFKVHHAVQQAIEQNLDSIILIFLQNIPDYK-----
--------------------------------------------------------
>EP00072_Mus_musculus|Q61730_Il1rap
YDIYVSYAR--EEF-VLLTLRGVLENE-FGYKLCIFDRDSLPGGIVTDETLSFIQKSRRL
LVVLSPNYVLQ-G--------TQALLELKAGLENMASRGNINVILVQYKAVKDMKV----
KELKRAKTVLTVIKWKGEK-----SK-YPQGRFWKQLQ--VAMP--VKKSP-----
>EP00073_Rattus_norvegicus|D3ZUM2_Sarm1
PDVFISYRRNSG-SQLASLLKVHLQL--HGFSVFIDVEKLEAGK-FEDKLIQSVMAARNF
VLVLSAGALDK-D---------WVHKEIVTA-LS----CSKNIVPIID-GFEPQALPEDM
QAV-LTF---WSHEYQE--------------ATIEKII--RFLQGRPSQDS--GLP
>EP00073_Rattus_norvegicus|P59824_Il1rapl1
---YLSYTKVDERF-ALEILPDMLEKH-YGYKLFIPDRDLIPTGTYIEDVARCVDQSKRL
IIVMTPNYVVR-R--------GWSIFELETRLRNMLVTGEIKVILIECSELQEVEA--L-
---KHTIKLLTVIKWHGPK-----CN-KLNSKFWKRLQ--YEMP--FKRIE-T-HE
>EP00073_Rattus_norvegicus|Q4V892_Sigirr
YDAYVSYSDEDRKF-VNFILKPQLERR-RGYKLFLEDRDLLPRAEPSADLLVNLSRCRRL
IVVLSDAFLRR-P---------WCSQSFREGLCRLLELTR-RPIFITFEGQRREPIHPAL
RLLRQHRHLVTLLLWPGS-------V-TPSSDFWKELQ--LAL-------------
>EP00073_Rattus_norvegicus|Q02955_Il1r1_Il1ra
--AYVLYPKTYDTF-VFKLLPEVLEGQ-FGYKLFICGRDDYVGEDTIEVTNENVKRSRRL
IIILVRDMGSF-S------C-LGQSSEEQIAIYDALIREGIKIILLELEKIQDYEK--MP
ESIQFIKQKHGAICWSGDF-----PQ-SAKTRFWKNLR--YQMP--AQRRS-----
>EP00073_Rattus_norvegicus|Q62611_Il1rl1_Fit1
--AYIIYPRVFEYF-VHYTLPDVLENK-CGYKLCIYGRDLLPGQDAATVVESSIQNSRRQ
VFVLAPHMMHS-K---------EFAYEQEIALHSALIQNNSKVILIEMEPMGEASRGDLQ
DSLQHLVKMQGTIKWREDH-----KQ-SLSSKFWKHVR--YQMP--VPKR------
>EP00073_Rattus_norvegicus|Q62929_Il1rl2
--AYVLYPKYPDTL-VLKILPEVLEKQ-CGYKLFIFGRDEFPGQAVASVIDENIKLCRRL
MVLVAPETSSF-S------F-LKNLTEEQIAVYNALVQDGMKVILIELERVKDYST--MP
ESIQYIRQKHGAIQWDGDF-----AQ-CAKTKFWKKVR--YHM-------------
>EP00073_Rattus_norvegicus|Q63621_Il1rap
YDIYVSYAR--EEF-VLLTLRGVLENE-FGYKLCIFDRDSFPGGIVTDETLSFIQKSRRL
LVVLSPNYVLQ-G--------TQALLELKAGLENMASRGNINVILVQYKAVKDLKV----
KELKRAKSVLTVIKWKGEK-----SK-YPQGRFWKQLQ--VAMP--VKKSPG----
>EP00074_Homo_sapiens|O15455_TLR3
---YIIHAYKDKDW-VWEHFSSMEKE--QSLKFCLEERDFEAGVFELEAIVNSIKRSRKI
IFVITHHLLKD-P---------LCKFKVHHAVQQAIEQNLDSIILVFLEEIPDYK-----
--------------------------------------------------------
>EP00074_Homo_sapiens|Q6ZUJ8_PIK3AP1_BCAP
-DILIVYSPDAEEW-CQ-YLQTLFSS--RQVRQKILTHRLGPEASFSAEDLSLFLSTRCV
VVLLSAELVQH-F---------HKPALLPLL-QRAFH-PPHRVVRLLC-GVRDSE-EFL-
DFFPD------WAHWQELT------C-DDEPTYVAA-------------V--KKAI
>EP00074_Homo_sapiens|Q9BXR5_TLR10_UNQ315/PRO358
--AFISYSEHDSLW-VKNELIPNLEKE-DSILICLYESYFDPGKSISENIVSFIEKSYKS
IFVLSPNFVQN-E---------WCHYEFYFAHHNLFHENSDHIILILLEPIPFYCIPTRY
HKLKALLEKKAYLEWPKD-------R-RKCGLFWANLR--AAIN--VNVL------
>EP00074_Homo_sapiens|Q9NP60_IL1RAPL2_IL1R9
-----------EQF-ALEVLPDVLEKH-YGYKLFIPERDLIPSGTYMEDLTRYVEQSRRL
IIVLTPDYILR-R--------GWSIFELESRLHNMLVSGEIKVILIECTELQEVES--L-
---KRSIKLLSLIKWKGSK-----SS-KLNSKFWKHLV--YEMP--IKKKE-----
>EP00074_Homo_sapiens|Q9NR96_TLR9_UNQ5798/PRO19605
--AFVVFDKTQADW-VYNELRGQLEER-WALRLCLEERDWLPGKTLFENLWASVYGSRKT
LFVLAHTDRVS-G---------LLRASFLLAQQRLLEDRKDVVVLVILSPDGRRS---RY
VRLRQRLCRQSVLLWPHQ-------P-SGQRSFWAQLG--MALT------------
>EP00074_Homo_sapiens|Q9NYK1_TLR7_UNQ248/PRO285
--AFIVYDTKDTEW-VLAELVAKLED--KHFNLCLEERDWLPGQPVLENLSQSIQLSKKT
VFVMTDKYAKT-E---------NFKIAFYLSHQRLMDEKVDVIILIFLEKPFQKS---KF
LQLRKRLCGSSVLEWPTN-------P-QAHPYFWQCLK--NAL-------------
>EP00074_Homo_sapiens|Q01638_IL1RL1_DER4_ST2_T1
--AYVVYPRNYEHF-VHQILPDVLENK-CGYTLCIYGRDMLPGEDVVTAVETNIRKSRRH
IFILTPQITHN-K---------EFAYEQEVALHCALIQNDAKVILIEMEALSELDMEALQ
DSLQHLMKVQGTIKWREDH-----KR-SLNSKFWKHVR--YQMP--VPSKI-----
>EP00076_Gallus_gallus|A5HNF6_MYD88_RCJMB04_14h3
---------KDLQF-VQEM-IRELEQE-FKLKLCVFDRDVLPGTCVWSISGELIERCRRM
VVVISDDYLES-D---------ECDFQTKFALSLSPGARLKRLIPVKCKTMK--------
-------------------------------------------------------N
>EP00076_Gallus_gallus|Q9DD78_TLR2-1
--AFVSYSENDSNW-VENIMVQQLEQA-CPFRLCLHKRDFVPGKWIVDNIIDSIEKSHKT
LFVLSEHFVQS-E---------WCKYELDFSHFRLFDENNDVAILILLEPIQSQAIPKRF
CKLRKIMNTKTYLEWPPD-------E-EQQQMFWENLK--AAL-------------
>EP00079_Xenopus_tropicalis|Q5FWM2_myd88-b
-------------F-VQEM-ISRLEQD-YKLKLCVFDRDVLPGTCLWSITSELIERCRKM
VVIISDDYLDS-S---------ECDFQTKFALSLGPGAREKRLIPVKYKPMK--------
-------------------------------------------------------R
>EP00079_Xenopus_tropicalis|Q9DF60_myd88-a
------------SF-VQEM-ISRLEQD-YKLKLCVFDRDVLPGTCLWSITSELIERCRKM
VVIISDDYLDS-S---------DCDFQTKFALSLGPGAREKRLIPVKYKPMK--------
-------------------------------------------------------R
>EP00079_Xenopus_tropicalis|Q28DJ2_myd88_TNeu124j11.1
------------SF-VQEM-ISRLEQD-YKLKLCVFDRDVLPGTCLWSITSELIERCRKM
VVIISDDYLDS-S---------ECDFQTKFALSLGPGAREKRLIPVKYKPMK--------
-------------------------------------------------------R
>EP00103_Capitella_teleta|EP00103_Capitella_teleta_P002714
--VFMSHGSSDQER--ALEILEKLEK--KGFKCCYPNRDFQPGMPVLKLIIEGIQNSQKV
VLLVSKNFLKS-S---------YMEFEVAEASRKMYSEKKVTLIPLLM-DVDIVDVPTSI
KA--------------------------------------------VNCIE-MRK-
>EP00104_Lingula_anatina|EP00104_Lingula_anatina_P019808
--VFISYSFEDRRE--VEQLSEDLNK--EGVKSVLAERDFEPGKPVLESIINYFEHSRRS
LLYITTHSIKS-N---------WCRFETSLSLAHAKKSEKQQVIPVYATDEELEEVPGHL
RA--------------------------------------------LDPID-SRK-
>EP00105_Crassostrea_gigas|P0DUE1_
---ISYCADADTSH--ARTILDSVES--RGFTCCFAERDFLPGECTSDVVVDAIHCSKNV
ILVISPASLQS-E---------WSKFEMLMAVDDSHQRNNVCLVPVLLG-----------
--------------------------------------------------------
>EP00260_Arabidopsis_thaliana|C4B7M6_RRS1_RCH2_WRKY52
----------EVRYSFVSHLSEALRR--KGINNVVVD--VDIDDLLFKESQAKIEKAGVS
VMVLPGNCDPS-E---------VWLDKFAKV-LECQRNKDQAVVSVLY-G----------
--------------------------------------------------------
>EP00260_Arabidopsis_thaliana|F4I594_RLM1A_At1g64070_F22C12.17
YRVFTSFHGSDVRTSFLSHFRKQFNN--NGITMFDDQ-RILRGETISPALTQAIRESRIS
IVLLSKNYASS-G---------WCLDELLEI-LKCKDDMGQIVMTVFY-GVDPSDVRKQT
GEFGIAF-EEERQKWSQALGEHLLNW-DNEAKMIEKIA--RDVSEKLNVPCRDFD-
>EP00260_Arabidopsis_thaliana|F4J339_RPP1_At3g44480_F14L2_30
HDVFPSFHGADVRRTFLSHIMESFRR--KGIDTFIDN-NIERSKSIGPELKEAIKGSKIA
IVLLSRKYASS-S---------WCLDELAEI-MKCRQMVGQIVMTIFY-EVDPTDIKKQT
GEFGKAF-KEQVERWRKALGYHSHSW-RNEADMIEKIS--TDVSNMLNSPSRDFD-
>EP00260_Arabidopsis_thaliana|F4JNA9_RPP4_CHS2_At4g16860_dl4460c
YDVFPSFSGVDVRKTFLSHLIEALDR--RSINTFMDH-GIVRSCIIADALITAIREARIS
IVIFSENYASS-T---------WCLNELVEI-HKCYKKGEQMVIPVFY-GVDPSHVRKQI
GGFGDVFPEDQKQRWVKALGEDLRNG-PTEAFMVKKIA--NDVSNKL---------
>EP00260_Arabidopsis_thaliana|F4JWM0_DSC2_At5g18370
HQVFPSFRGEDVRKGFLSHIQKEFKS--KGIVPFIDD-EMKRGESIGPGLFQAIRESKIA
IVLLSKNYASS-S---------WCLNELVEI-MNCREEIGQTVMTVFY-QVDPSDVRKQT
GDFGKAF-QEVKQRWSRALGQDSRKW-DKEADMIVKVA--KDVSDVLSYPSRDFD-
>EP00260_Arabidopsis_thaliana|F4KHH8_RPS6_At5g46470_K11I1.6
YHVFPSFSGEDVRNTFLSHFLKELDR--KLIISFKDN-EIERSQSLDPELKHGIRNSRIA
VVVFSKTYASS-S---------WCLNELLEI-VKCKKEFGQLVIPIFY-NLDPSHVRKQT
GDFGKIF-VDEKIRWKEALGYHIVTW-DNEASMIEEIA--NDILGKMNIPSNDFEI
>EP00260_Arabidopsis_thaliana|O82500_At4g11170_F2P3.8_T22B4.150
YDVFPSFRGEDVRNNFLSHLLKEFES--KGIVTFRDD-HIKRSHTIGHELRAAIRESKIS
VVLFSENYASS-S---------WCLDELIEI-MKCKEEQGLKVMPVFY-KVDPSDIRKQT
GKFGMSF-EERQHNWRRALGDHPQNW-DNEAYKITTIS--KDVLEKLNAPSRDFN-
>EP00260_Arabidopsis_thaliana|Q9C7X0_ADR2_WRR4_At1g56510_F13N6.5
YNVFTSFHGPDVRIKFLSHLRQQFVY--NGITMFDDN-GIERSQIIAPALKKAIGESRVA
IVLLSKNYASS-S---------WCLDELLEI-LKCKEYIGQIVMTVFY-EVDPSHVRKQT
GDFGIAF-EEERSKWSQALGEDFIHW-KDEAKMIEKIA--RDVSTKINVPCRDFD-
>EP00260_Arabidopsis_thaliana|Q9FHE9_PP2A8_At5g45070_K17O22.3
-QVFINFRGKDLRNGFLSFLEPAMRE--ANINVFIDK-DEVVGTDLV-NLFVRIQESRVA
VVIFSKDYTSS-E---------WCLDELAEI-KDCINQGGLNAIPIFY-KLAPSSVLELK
GGFGDTFDPERTQKWQEALGLRLAED-RNEREFMNEMI--LEIQKAL---------
>EP00260_Arabidopsis_thaliana|Q9FI14_TAO1_At5g44510_MFC16.19
-PVFLSFRGEDVRKGLLSHIQKEFQR--NGITPFIDN-EMKRGGSIGPELLQAIRGSKIA
IILLSRNYGSS-K---------WCLDELVEI-MKCREELGQTVMTVFY-DVDPSDVRKQK
GDFGKVF-EEMVQRWKQALGEDSRNW-ENEADMIIKIS--KDVSDVLSFPSKDFDI
>EP00260_Arabidopsis_thaliana|Q9FT77_RLM3_At4g16990_dl4525w
YDVFPNFRGEDVRHSLVSHLRKELDR--KFINTFNDN-RIERSRKITPELLLAIENSRIS
LVVFSKNYASS-T---------WCLDELVKI-QECYEKLDQMVIPIFY-KVDPSHVRKQT
GEFGMVF-ENEKRKWMRALGEDLRNW-RSEAEMLENIA--KDVSNKLF-PSNNFS-
>EP00260_Arabidopsis_thaliana|Q9SCX6_RPS4
HQVFINFRGADLRRRFVSHLVTALKL--NNINVFIDD-YEDRGQPLD-VLLKRIEESKIV
LAIFSGNYTES-V---------WCVRELEKI-KDCTDEGTLVAIPIFY-KLEPSTVRDLK
GKFGDRFD-ERKKKWKEAFGIIIDKK-SVESEKVNEIV--KAVKTALTGIPPEGSH
>EP00265_Oryza_sativa|tr|B9FXZ3|B9FXZ3_ORYSJ_TIR_domain-containing_protein_OS=Oryza_sativa_subsp._japonica_OX=39947_GN=OsJ_24778_PE=4_SV=1
YDVFINHRGVDTKRTVARLFYDRLVA--AGVRAFLDNQSMRPGDRLDERISEAISQCGVA
VAIFSPHYCDS-E---------YCLRELALL-VES----RKKIIPVFY-NIKPSDLVLPQ
AV-----HPRDIERFKFALGLTYDTA-TDLAELVTSAA--TAVLENIDKHEIMSRL
>EP10057_Bacteria_all|2506721870.R2APBS1_3637
-RVFVMSSVEALPV--TRLLVQHFEHDPFLTVVWDQ-GVFRASNYTLEELERQLEQADFA
IAVAHADDMVISRSDEWPAMRDNVVFEL--------------------------------
-------------------GMFIGFLGRKRAFLMEPREDKLKLPSDLAGLTTVPY-
>EP10057_Bacteria_all|2513575600.YSWDRAFT_01343
-RVFIISSAESLPV--ARLVRNAFEHD-FLTTIWTD-GVFRVANYTLQDLEAEVDDSDFA
VAIAHADDLTESRGKDWPSPRDNVVFEL--------------------------------
-------------------GLFMGKLGRQRAILMEPREEKVKLPSDLSGITTVPY-
>EP10057_Bacteria_all|2513696793.YUODRAFT_05344
-RVFVISSAEALPV--ARTIQNAFAHDPFATVVWAD-GVFRVTNYTLESLENELDRSDFA
VAIAHPDDRTEVRDEDWPTPRDNVVFEL--------------------------------
-------------------GFFMGRLGRSRAILMEPRATRVKLPSDLAGVTTISY-
>EP10057_Bacteria_all|2513863287.A3AKDRAFT_07876
-RVFVISSAEALPV--ARAIQNAFAHDPFATVVWAD-GVFRVTNYTLESLENELDRSDFA
VAIAHPDDRTEVRDVDWPTPRDNVVFEL--------------------------------
-------------------GFFMGRLGRSRAILMEPRATRVKLPSDLAGVTTISY-
>EP10057_Bacteria_all|2515433181.B045DRAFT_01194
-RIFIGSSSEGLSV--VKLVKDFFEPD-YECVVWNE-DVFKENENFLETLLKSASLFDFG
FMIFTADDLSEVRTEIFEVPRDNVLFEY--------------------------------
-------------------GLFLGRLGANKAFIIQDRN--IKLPSDLLGITISNYQ
>EP10057_Bacteria_all|2515638410.B052DRAFT_06352
--VFIASASESVAI--AESFKAKLELAGAVAKIWTE-GVFAPGDHTLESLAVQLELMDFA
VAIFSPDDKVKSRGKEKSAPRDNTVFEL--------------------------------
-------------------GLFAGKIGRERSFFAVPQVEHVKIPSDLAGITSVRY-
>EP10057_Bacteria_all|2515843606.B155DRAFT_00735
-RIFIGSSKEGLEV--AEFIKSELNTE-FECSIWTD-DVFKYNDSFFETLIREASLFDYG
ILIATKDDFTKSRDNSFETPRDNVVFEF--------------------------------
-------------------GLFLGAMGTNRAFLIQEKG--SKLPSDLLGITIPSF-
>EP10057_Bacteria_all|2516923141.A3OUDRAFT_2662
--AFIISSVEALPV--ARIIQNAFEHD-VLTTVWTD-GVFKATSYAVEALEAAVDDSDFA
IAVAHADDMTAFRGVTWPVPRDNVVFEL--------------------------------
-------------------GLFMGRLGRARAILMEPRDEKVRLPSDLSGITTIPY-
>EP10057_Bacteria_all|2517580610.ASF519_02453
-RIFIGSSSEGLDV--ANRIKDFFKED-YDCYLWTD-NIFKNNESFLETLIKSASLFDFG
FMVFSADDELIVRDKHFESARDNVLFEY--------------------------------
-------------------GLFLGRVGLDRAFVIAQQE--AKIPTDLLGITNTRYE
>EP10057_Bacteria_all|2521799638.H140DRAFT_02618
-RLFIVSTAEALSV--AEDIRLNLDYEDIDVTLWSQPDTFQAGSYALESLERAIKTHDFG
LAIMSADDIVVSREVELAAPRDNVIFEL--------------------------------
-------------------GLFMGSLGRERTLIAFPRGHESKLASDLQGLTPLTYK
>EP10057_Bacteria_all|2523953867.H599DRAFT_02226
-RIFIGSSKEGLEI--AEYIKLQLGTK-YECYLWTD-DIFKFNESFLYTLLKEASLFDFG
ILVATKDDLSTIRDKSFDTPRDNVIFEF--------------------------------
-------------------GLFLGRLGPSRAFVIQESG--AKLPTDLLGITVPQFE
>EP10057_Bacteria_all|2562053445.Q333DRAFT_1888
--LFLICSAEALAI--AKAIRVGLEHD-AEVVIWSD-DIFAPGAYPLEALEEQVGLADFG
VALAEPDDLVLSRDRLSATPRDNVIFEL--------------------------------
-------------------GFFMSRLGRHRTLLLVPQAEDVRLPSDFKGLTPLPY-
>EP10057_Bacteria_all|2574465590.U735DRAFT_4451
-RIFIGSSSEELGT--AKIVKAILQQ-DFEVILWNK-SVFKLNRNFLSSLMTATLKFDYG
ILIGSPDDKVDYRGKEMLQARDNVLFEL--------------------------------
-------------------GLFTGRLGLDKCAFLVDDA--VKIPSDLGGIKLAMFN
>EP10057_Bacteria_all|2585882700.GQ40DRAFT_2620
-RLFIGSSSEELGT--AKLVKSVLEKD-FDVVIWDK-SIFKINNNFLSDLLTATLKFDFG
ILIGTPDDKLEYRGEEKLSARDNVLFEL--------------------------------
-------------------GLFTGRLGLEKCAFLIEES--VKVPSDLGGITLAIFN
>EP10057_Bacteria_all|2587722571.Q45DRAFT_1290
-RIFIGSSSEELGT--AKIVKSILEKD-FDVIIWDK-SIFKINNNFLSDLLTATLKFDFG
ILIGTPDDKLEYRGEEKLSARDNVLFEL--------------------------------
-------------------GLFTGRLGLEKCAFLIEES--VKVPSDLGGITLAMYN
>EP10057_Bacteria_all|2595557087.FG31DRAFT_0904
-KVFVMSSREALPI--VDLMIEQFAHDPFLAVAWKN-GVFKASHYTLDDLEAMLDDSDFA
VALAYQDDVVITRDDEWPVMRDNVVFEL--------------------------------
-------------------GLFMGRLGRRRAFLMEPRDVKLKLASDLTGLTTIPY-
>EP10057_Bacteria_all|2597042311.IQ30DRAFT_04292
-RVFMICSAEALPI--ARSIRVGLSHD-ADVEIWSD-DIFPAGGYPIEALEEQVNIADFG
VALCEPDDLVTARGKTSAVPRDNVIFEL--------------------------------
-------------------GFFMSRLGRHRTLLLVPQRTDVTLPSDFKGLTPLPY-
>EP10057_Bacteria_all|2597234634.LZ06DRAFT_2594
-KIFIGSSKAGLEV--AEKVKTYLSSI-ADCFVWSEPDIWEPNRSTFDNLIRMANYFDFG
VFVATADDLTETNDRLVIEPRDNVILEM--------------------------------
-------------------ALFLGAMGHHKSFLLVENG--IKLPTDFNGIYMPRFD
>EP10057_Bacteria_all|2598614687.Ga0057527_04095
-RVFIISSKEALPI--AREIERQLEHDTFFVKIWTE-GTFRASKYTIESLEEQLDESDFA
IAIAQPDDEVASRGQSQGAPRDNVIFEL--------------------------------
-------------------GMFVGRLGRMRSILLEPRGDEVRLPSDLKGLTTITY-
>EP10057_Bacteria_all|2599094180.Ga0061119_02611
-RVFIICSVEALQI--GRAIVNALQYDHFDVVLWSE-GVFKVTNYTLQTLEDEVDKSDFA
VAIAHADDFVAVREDEWPAPRDNVIFEL--------------------------------
-------------------GLFMGRIGRSRAILMEPRAEKLKLPSDLAGVTTIGY-
>EP10057_Bacteria_all|2599343766.Ga0055126_04253
-RVFFISSKESLEV--AKALRHGLRYTDADSILWSDDEIFPAGAYPLEALEAEVNRADFG
VAIAHPDDIVRSRKHQTAAPRDNVIFEL--------------------------------
-------------------GFFMSRLGRKRTFLLVPTMSELKMPSDFKGITPIMY-
>EP10057_Bacteria_all|2600555872.Ga0034563_00860
-RIFIGSSSEGLDV--AKRVKDFFKEN-YDCYLWTD-NIFKNNESFLETLVKSASLFDFG
FMVFSADDELIVRDTHFESARDNVLFEY--------------------------------
-------------------GLFLGRVGLDRAFVIAQQE--AKIPTDLLGITNTRYE
>EP10057_Bacteria_all|2619110866.Ga0055953_108202
-RIFIGSSKEGLEV--ANYTKKKLCEAGFEPYVWTD-NIFENNKNTLETLLNEASLFDFG
IMIATKDDFTTSRDDIFETVRDNVVFEF--------------------------------
-------------------GLFLGRLGTNRAFALQEKG--AKLPSDLLGITIPRFE
>EP10057_Bacteria_all|2619363034.Ga0060184_11115
-RVFIISSKEALPV--ARMVQNAFEYDPFHTTLWTD-GTFRVMNYTLQDLEAKVDDSDFA
VAIAHADDQTQSKDTDWPSPRDNVVFEL--------------------------------
-------------------GLFMGRLGRQRAILMEPRKEKVKLPSDLSGITTIPY-
>EP10057_Bacteria_all|2619918617.Ga0073621_1471
-RLFIGSSSEELSL--AEKAKTILSTD-FDVTVWDS-SVFKINQNFLSDLLKATLQFDYG
ILLGTNDDKVEFRGQVMLQPRDNVLFEL--------------------------------
-------------------GLFTGRLGTSKCAFIIDKE--IKLLSDFGGLSLAVF-
>EP10057_Bacteria_all|2619920444.Ga0073622_101351
-KIFIGSSKAGYSI--AEKVKDNLVNI-GDCFLWQDPNVWEPNRSTFENLLRMVSYFDFG
VFVATADDLTLTN-DKVIEPRDNVILEM--------------------------------
-------------------ALFLGAMGRDKSFLLVEDG--IKLPTDFSGIYMPRFD
>EP10057_Bacteria_all|2620040592.Ga0073657_11168
-RVFVISSSEGLEV--ARLVRQELDGEKIHVHVWNR-GTFAVSNYAMSSLEDAIEAADFA
IAVVRADDNLITRDKTAKVARDNVHLEY--------------------------------
-------------------GMAVGKLSLKRAFLLVDASDGVVLPSDVAGLMTLRY-
>EP10057_Bacteria_all|2620490221.Ga0066357_102350
-RLFIGSSSEELKT--AEIVKEVLLKD-FEVTVWDT-AVFKINQNFLADLLKASLQFDFG
ILIGTKDDKVMFREVEMIQPRDNVLFEL--------------------------------
-------------------GLFTGRLGTSKCAFLIDKE--IKLPSDFNGLTLARF-
>EP10057_Bacteria_all|2622875815.Ga0070571_1178
-KIFIGSSTAGYSV--AERVKTNLSSI-ADCFLWQEKDVWEPNRSTFDNLIRMSNYFDFG
VFVATADDLTLTN-DKVIEARDNVILEM--------------------------------
-------------------SLFLGAMGHNKSFLLVEEG--VKLPSDFNGIFMPRFD
>EP10057_Bacteria_all|2625036409.Ga0078228_10457
-RVFIGSSSEELTL--AGIAKTILEKD-FDVTIWDT-AIFKINQNFLSDLMKASLQYDFG
ILLGTTDDKVVYRDKEVLQPRDNVLFEL--------------------------------
-------------------GLFTGRLGLSKCAFVIEKE--LKVLSDLNGISLARFE
>EP10057_Bacteria_all|2631337555.Ga0069338_14296
-RVFIISSVEGLAI--ARAIQDAFEHDPFTCTVWTD-GVFRIANYAMESLEAAIDDSDFA
IAVAHADDMTAYRGQDWPTPRDNVVLEL--------------------------------
-------------------GLFMGRLGRARSILMEPRDEKLKLPSDMTGITTVTY-
>EP10057_Bacteria_all|2631381587.Ga0081119_102185
-RVFVISSAEALGV--AHLLQSMFAHDKFLTVPWNQ-GVFKVANYTLDDIERELDQCDFA
VAIAHGDDVTNARGTEWPAPRDNVVFEL--------------------------------
-------------------GLFMGRLGRKRAILMEPRGEGVKLPSDMAGVTTIPY-
>EP10057_Bacteria_all|2631381590.Ga0081119_102188
-RVFFISSKESLPV--AKAIRHGLRYTEADSVLWSDDDIFPPGAYPLEALETEVNQADFG
VAIAHPDDIVRSRKQQTAAPRDNVIFEL--------------------------------
-------------------GFFMSRLGRKRTLLLVPKMDELKMPSDFKGMTPIMY-
>EP10057_Bacteria_all|2631452683.Ga0072919_108187
--VFIICSTEALPV--AREIQNQFQHDKFFVKIWTE-GTFKASQYALDSLEEQLDESDFA
IAIVTPDDLVESRGEEQGAPRDNVIFEL--------------------------------
-------------------GLFVGRLGRPRSFLVEPRGDEVRLPSDLKGITTIGYS
>EP10057_Bacteria_all|2632268302.Ga0077653_14820
-RVFIMSSVEALPI--VDLLIKQFAHDPFLAVAWKN-GVFRASQYTLDELEAELDDSDFA
VAVAHGDDVLITRDDEWPTIRDNVILEF--------------------------------
-------------------GLFMGRLGRRRAFLMEPRDVDLKLPSDLAGLTTIPY-
>EP10057_Bacteria_all|2632299856.Ga0073022_106552
-RVFVMSSVEALPV--TRLLVQHFEHDPFLTVVWDH-GVFRASNYTLEELEQQLEQADFA
IAVAHADDMVISRGDEWPAMRDNVVFEL--------------------------------
-------------------GMFIGFLGRRRAFLMEPREEKLKLPSDLAGLTTVPY-
>EP10057_Bacteria_all|2634834184.Ga0081609_113161
-RVFIISSAEALGV--ARTIQNAFAYDPFTTTIWTD-GVFRVTNYTLQSLEDQVDNSDFA
VAIAHADDFTDSRGKAWPSPRDNVIFEL--------------------------------
-------------------GLFMGRLGKERAILMEPRDEGVKLPSDLAGITTIPY-
>EP10057_Bacteria_all|2635833380.Ga0081971_102314
--VFIICSVEALPI--ARAIENNLEHDKFFVKTWTQ-GVFRASQYAIESLEEQLDECDFA
IAIAQPDDSVTMRDETKNTPRDNVIFEL--------------------------------
-------------------GLFVGRLGRARTFLLEPRGDEIHLPSDLKGLTTIGY-
>EP10057_Bacteria_all|2638633727.Ga0080942_112337
-RVFLFSSSEALPV--ARAIENALANDPFLTVVWAN-GVFKVTNYTLETLEEELMQSDFA
VAVAHLDDKTEVRDEEWPTPRDNVVFEL--------------------------------
-------------------GFFMGSLGRQRAILMEPKGSKLKLPSDLAGITTIKY-
>EP10057_Bacteria_all|2640975746.Ga0077496_103459
--VFIACASESVPV--ADAFAARLEAEGINVRKWTE-GVFKLNDHSMESLEVQLDLMDFA
LAIFSPDDKVRSRQKEQSAPRDNTVFEL--------------------------------
-------------------GLFAGKIGRDRSFFVVPKGKLIKIPSDLAGITSARY-
>EP10057_Bacteria_all|2643929303.Ga0102187_116142
-RIFIICSAEALKI--GKAIRVGLEHD-AEVAIWSD-DIFAPGAYPIEALEEQVGLADFG
IALAEPDDLVLSRDRLSSTPRDNVIFEL--------------------------------
-------------------GFFMSRLGRHRTLLLVPHSEDVKLPSDFKGLTPIPY-
>EP10057_Bacteria_all|2645433782.Ga0102364_101317
-RVFIISSVEGLVI--ARAIQDAFEHDPFTCTIWTD-GVFKVTNYTMDALEAAVDDSDFA
IAVAHADDITAYRGQDWPTPRDNVILEL--------------------------------
-------------------GLFMGRLGRARAILMEPRDDKVRLPSDLTGITTIPY-
>EP10057_Bacteria_all|2646884086.Ga0100934_11463
-RVFVMSSVEALPV--TRLLVEHFQHDPFLTVVWDH-GVFRASNYTLDELERQLELADFA
IAVAHADDTVITRGDEWPTVRDNVVFEL--------------------------------
-------------------GMFIGFLGRKRAFLMEPREDKLKLPSDLAGLTTISY-
>EP10057_Bacteria_all|2646919521.Ga0101716_113123
-RVFFISSKESLEV--AKALRHGLRYTDADSILWSDDEIFPAGAYPLEALEAEVDRADFG
VAIAHPDDIVRSRKHQTAAPRDNVIFEL--------------------------------
-------------------GFFMSRLGRKRTFLLVPTMSELKMPSDFKGITPIMY-
>EP10057_Bacteria_all|2646919524.Ga0101716_113126
-RVFVISSAEAVGV--AHLLQSMFAYDKFLTVPWNQ-GVFKVANYTLDDIERELDQCDFA
VAIAHGDDVTNARGTEWPAPRDNVVFEL--------------------------------
-------------------GLFMGRLGRKRAILMEPRGEGVKLPSDMAGVTTIPY-
>EP10057_Bacteria_all|2647187845.Ga0077580_132805
-RVFVISSAEAIPV--ARLLQDQFARDPFLTVPWNQ-GVFKVASYTLEDIERELDQCDFA
VAIAHGDDSTTSRGAEWPAPRDNVIFEL--------------------------------
-------------------GLFMGRLGRKRAILMEPRGEGVKLPSDMAGITTIPY-
>EP10057_Bacteria_all|2648913936.Ga0069578_17916
-RVFIGSSMEGLKV--AERIKRYFSPD-YECFLWTD-DVFRNNESFLETLVKSASLFDFG
FMVFSADDEGIVRDKNFETPRDNILFEY--------------------------------
-------------------GLFLGRVGLDRAFVIAENA--VKIPTDMLGITQTRYE
>EP10057_Bacteria_all|2651787296.Ga0100547_152247
-RVFIISSVEALPV--ARIIQSAFEHDKFTTTVWPD-GVFKVASYTLQSLEDAIEDSDFA
IAIAHADDLTECRGKDWPSPRDNVIFEL--------------------------------
-------------------GLFMGRLGKHRAILMEPRDEGVKLPSDLAGVTTISY-
>EP10057_Bacteria_all|2652714885.Ga0098311_11483
-RVFVISSAEALEV--ARIIQNAMAHDGFLVTLWTD-GVFKVASYPLESLESAVDESDFA
IAVAHSDDMTLFRNQDWPTPRDNVVFEL--------------------------------
-------------------GLFMGRLGRKRAILMEPREGKIKLPSDLSGITTIPY-
>EP10057_Bacteria_all|2655276797.Ga0098709_15421
--VFLISSVEALPI--ARAIANAFEHDEFNVIPWQE-GVFKVASYSLEALEHQLGIADFA
IAIAQPDDLVKVRRKNYHAPRDNVIFEL--------------------------------
-------------------GFFMGRLGRNRAILMEPWGEDVKLPTDLKGVTTIRYK
>EP10057_Bacteria_all|2655290036.Ga0098706_109446
-KVFIISSSESLRI--AHAVRDGLGSE-VYVKVWDH-GVFFAGGYPLEELEREVAESDFA
IAIAEPDDITVSRSKAALTVRDNVLFEL--------------------------------
-------------------GMFMGQLSRHRSILIHPKVKDLKLPSDLQGLTLISYE
>EP10057_Bacteria_all|2655808251.Ga0098264_113868
--VFIICSVEALPI--ARAIENNLEHDKFFVKTWTQ-GVFCASQYAIESLEEQLDECDFA
IAIAQPDDSVTMRDETKNTPRDNVIFEL--------------------------------
-------------------GLFVGRLGRARTFLLEPRGDEVHLPSDLKGLTTIGY-
>EP10057_Bacteria_all|2655905682.Ga0098548_112577
-KVFVISSVESLGV--ARAIQNAFSHD-FVTTVWTD-GVFRVTNYPLQSLLDTVDDSDFA
VAIAHADDATAYRGQQWPVPRDNVVFEL--------------------------------
-------------------GLFMGRLGKDRAILMEPRDRDVKLPSDLAGITTITY-
>EP10057_Bacteria_all|2660000844.Ga0113414_108615
-RVFVMSSVEALPV--TRLLVQHFEHDPFLTVVWDH-GVFRAANYTLDELERQLEQADFA
IAVAHADDMVISRGDEWPVMRDNVVFEL--------------------------------
-------------------GMFIGFLGRRRAFLMEPREDKLKLPSDLTGLTTVPY-
>EP10057_Bacteria_all|2665754528.Ga0112286_10014
-RVFVMSSVEALPV--TRLLVQHFEHDPFLTVVWDH-GVFRAANYTLDELESQLEQADFA
IAVAHADDMVISRGDEWPVMRDNVVFEL--------------------------------
-------------------GMFIGFLGRRRAFLMEPREDKLKLPSDLAGLTTVPY-
>EP10057_Bacteria_all|2671579106.Ga0116949_11819
-RLFIGSSAEQITT--LNEIIALIGDA-ADCTPWTN-A-FGHNESTLGALIKQTRLSDFA
ILLATKDDITKQRTATLTTPRDNVIFEF--------------------------------
-------------------GLFLGAASPDRCFLVAEED--ADLPSDLDGVTVAKFS
>EP10057_Bacteria_all|2675417866.Ga0123921_1198
-RVFVISSAEALHV--ARAVENAFGHDPFLTVVWAN-GVFRVTNYTLETLEQELEKSDFA
VAIAHPDDQTVVREESWPSPRDNVVFEL--------------------------------
-------------------GFFMGKLGRERAILMEPRGLKVKLPSDLAGITTIKY-
>EP10057_Bacteria_all|2677910919.Ga0125234_161535
-RVFMICSAEALPI--AKSIRVGLSHD-ADIEIWSD-DIFPAGGYPIEALEEQVNIADFG
VALCEPDDLVTARGKTSAVPRDNVIFEL--------------------------------
-------------------GFFMSRLGRHRTLLLVPQRTDVTLPSDFKGLTPLPY-
>EP10057_Bacteria_all|2682347269.Ga0128666_13713
-RIFVISSKEGLPV--ARQVRQNLDADEMPVYLWDH-GTFAVSEYPISSLEDAIERADFT
IAVAKADDMLVLRGETNKVARDNVHFEY--------------------------------
-------------------GISVGRLGRERSFLLVEADAKIRLPSDLAGLTTLRYQ
>EP10057_Bacteria_all|2682462656.Ga0128246_11079
-KIFIGSSSEELRI--AEKVKKILEQDEFEVTIWDN-SVFKLNHNFLTDLLNSSLSSDFG
ILIGTCDDKVIVRGTERLQPRDNVLFEL--------------------------------
-------------------GLFIGRLGLDNCAFLIDKN--IHILSDVQGITLAR-A
>EP10057_Bacteria_all|2685888458.Ga0104551_2190
-KLFIGSSSEELKL--AEQVKKILEND-FEITVWDT-AIFKINQNFLADLLKASLQFDFG
ILLGTIDDKVMFRGEEMLQPRDNVLFEL--------------------------------
-------------------GLFTGRLGTSKCAFLIDKE--IKLPSDFIGLTLARF-
>EP10057_Bacteria_all|2686056644.Ga0104533_3792
-RIFIGSSSEELHL--AEAAKMILER-DFEVTLWDN-AVFKLNNNYLNDLIKASLQYDFG
ILLGTQDDKVEVRGKDYLQPRDNVIFEL--------------------------------
-------------------GLFIGRLGLNNCAFIIDED--IRVLSDIKGISLARFK
>EP10057_Bacteria_all|2686344805.Ga0104518_2482
-RVFIISSSEAIEI--ARTIQTAFDHDPFNVTVWTD-GVFRASQYAIESLERALDASDIA
IAVAQPDDITESRGQQRATPRDNVIFEL--------------------------------
-------------------GFFMGRLGRHRALLVEPRGEEINLPSDLHGINAITY-
>EP10057_Bacteria_all|2689353637.Ga0133387_124301
-KVFIISSAEALPV--ARIIQNSFEHDPFQVILWTD-GVFRATSYALEALEAAVDESDFA
IAVAHNDDLTLFRGQEWPSPRDNVVFEL--------------------------------
-------------------GLFMGRLGRKRAILMEPREDKVKLPSDLSGIMTIPYS
>EP10057_Bacteria_all|2690191935.Ga0115503_10123
-RVFVISSSEAIEV--ARAVRKNLDADDMHVYLWDQ-GTFAISDYPVSSLEDAIERADFT
IAVAKADDVLVTRNESHKVPRDNVHFEY--------------------------------
-------------------GISVGRIGRERSFLLVEADSKVKLASDLAGLTTLRYQ
>EP10057_Bacteria_all|2691015511.Ga0124786_123656
-RVFIISSKEALPI--AREIERQLEHDAFFVKIWTE-GTFRASKYTIESLEEQLDESDFA
IAIAQPDDEVTSRGQSQGAPRDNVIFEL--------------------------------
-------------------GMFVGRLGRMRSILVEPRGDEVRLPSDLKGLTTITY-
>EP10057_Bacteria_all|2692136628.Ga0112842_103182
--VFIICSVEALPI--ARAIENHLQHEKLFVKTWTQ-GVFRASQYAIESLEEQLNECDFA
IAIAQPDDSVSVRGQIKDTPRDNVIFEL--------------------------------
-------------------GLFVGRLGRARTFLLEPRGDEVHLPSDLKGLTTITY-
>EP10057_Bacteria_all|2694664458.Ga0115459_0257
-RIFIGSSSEQLSI--LNEIVDLLGSD-VECIPWTD-A-FTLNKSGLDSLIKQTRLADFS
ILIATKDDLTKQRGESLTKPRDNVIFEF--------------------------------
-------------------GLFLGAAGAEKCYLIAEED--ADLPSDLDGITVAKFS
>EP10057_Bacteria_all|2695478575.Ga0133018_1302
-KVFVISSRESLAV--ARVVQNALSYDNFVVKPWTD-DVFRVANYPLQSLFDAVYDADFA
VAIAHADDTTTVRGQSWPTPRDNVIFEL--------------------------------
-------------------GMAMGHLGKDRAILMESREHGVKLPSDMTGITTIPY-
>EP10057_Bacteria_all|2700462282.Ga0131138_2681
-RIFIGSSSEELSL--ANAAKSILER-DFEVTVWDT-SVFKINNNFLNDLLRASLQFDFG
LLIGTTDDEVKYRGDSVMQPRDNVLFEL--------------------------------
-------------------GLFIGRLGLSKCAFVIDKE--LKVLSDITGISLARFE
>EP10057_Bacteria_all|2712821566.Ga0156162_1238
--VFIICSVEALPI--ARAIENNLEHDKFFVKTWTQ-GVFRASQYALESLEEQLDECDFA
IAIAQPDDSVTMREETKNTPRDNVIFEL--------------------------------
-------------------GLFVGRLGRARTFLLEPRGDEVHLPSDLKGLTTIGY-
>EP10057_Bacteria_all|2718374542.Ga0171597_101538
-RLFIGSSSEEIGT--ARIVEKLLEND-FEVTLWDK-SVFKLNNNFLHDLLKAPLKFDFG
ILIGSPDDKVEVRGKEYLQARDNILFEL--------------------------------
-------------------GLFIGRLGVKRSFFLVHEN--VKELSDLSGIFVSKFN
>EP10057_Bacteria_all|2719779365.Ga0175986_111705
-RIFIGSSSEGLKI--AEYIKHKLSEEEFDVFIWTD-DIFKANNSVLETLLKEASLFDFG
LMIATKDDYTTKKDIEFQTPRDNVVFEF--------------------------------
-------------------GLFLGRLGVNRAFVLQEKG--SELPSDLYGITVPRFD
>EP10057_Bacteria_all|2722955217.Ga0175024_112116
-RIFIGSSSEELDL--ASAAKSILELEEFEVTVWEK-AVFRLNNSYLNDLIRATLQFDFG
ILIGTKDDKVVYRGNEELQPRDNILFEL--------------------------------
-------------------GLFIGRLGLNNCAFLIDKD--IKLLSDIKGISLARFN
>EP10057_Bacteria_all|2723882940.Ga0175179_13108
----------ALPV--TRLLVQHFEHDPFLTVVWDH-GVFRAANYTLDELEAQLEQADFA
IAVAHADDMVISRGDEWPVMRDNVVFEL--------------------------------
-------------------GMFIGFLGRRRAFLMEPREDKLKLPSDLAGLTTVPY-
>EP10057_Bacteria_all|2727362197.Ga0126915_10984
-KVFLICSTEALPI--ARAVQTAFEHD-FLTTLWTD-GVFKISHYPLQSLEEQVDSSDFA
IAVAHADDLTIFRGQEWPSSRDNVVFEL--------------------------------
-------------------GLFMGRLGRQRAILMEPRESKIKLPSDLAGITTITY-
>EP10057_Bacteria_all|2731877973.Ga0181043_13138
-RIFIGSSKEGLNV--AEKIKDFFSDE-YECFLWTD-NIFKYNENFLETLMKEASLFDFG
FMVFTQDDHTISRKQDFATARDNVIFEY--------------------------------
-------------------GLFLGRLGRDKAYVIKDQS--VKLPSDLLGITIADFN
>EP10057_Bacteria_all|2733668558.Ga0128919_110168
-RIFIISSVEALPI--ARTIENAFEHDPFFVELWTA-GCFKVANYTLDDLEAAVDHADFA
IAIAHADDFVESREEMWPAARDNVVFEL--------------------------------
-------------------GLFMGRLGRTRAILMEPRGKDVKLPSDLAGVTTIPY-
>EP10057_Bacteria_all|2738907762.Ga0196641_11230
-RVFIISSAEALPV--ARLVRNAFEHD-FITTIWTD-GVFRVANYTLTNLEAEIDDSDFA
VAIAHADDLTESRGKDWPSPRDNVVFEL--------------------------------
-------------------GLFMGRLGRQRAILMEPREEKVKLPSDLSGITTIPY-
>EP10057_Bacteria_all|2739647165.Ga0189741_3073
-RIFIGSSSEELGL--AKAAKTMLEKD-FEVVVWDS-SVFKINNNFLTDLLRASLQFDFG
ILLGTQDDKVEYRGDVVLQPRDNVLFEL--------------------------------
-------------------GLFIGRLGISKCAFVVDKK--LKILSDISGITLARFE
>EP10057_Bacteria_all|2743773958.Ga0132649_105923
-RIFIGSSAEQIKT--LNYVTKLLEPD-AKCIPWTS-A-FDLNKSGLDSLIKHTRLADYA
ILIATKDDLTKSRGTKKATPRDNVIFEF--------------------------------
-------------------GLFLGSASPERCFLLVEEG--AALPSDLNGITLSKF-
>EP10057_Bacteria_all|2744499134.Ga0132758_143124
-RVFIISSVEALEV--AQAIQAAFEHEKFTCTVWTD-GVFRATSYAVTALEEAIDNSDFA
IAIAHADDVATIRGQDWPSPRDNVIFEL--------------------------------
-------------------GLFMGRLGRSRAILMEPREGKLKLPSDMAGITTIPY-
>EP10057_Bacteria_all|2745189092.Ga0132949_1272
-RVFIISSAEALPI--AKEVERQLEHDKIFAKVWTE-GTFSGSKYPLESLEEQLDECDFA
IAVFQPDDEIFSRGKTQNAPRDNVIFEL--------------------------------
-------------------GLFIGRLGRRRSIILIPRGEGVRLPSDLAGFTNVTY-
>EP10057_Bacteria_all|2746094318.Ga0133218_1110452
-KVFVISSTEALAI--AQNVEEALKHEDVVVRLWTD-GVFKVANYTLEDLEAELDASDFA
VAIAHPDDKVEFRDEDWPAPRDNVVFEL--------------------------------
-------------------GYFMGRLGRTRAILMEPQGQKVKLPSDLAGITTIRY-
>EP10057_Bacteria_all|A0A0H2V8B5_TcpC_c2398
YDFFISHAKED-KDTFVRPLVDELNR--LGVIIWYDEQTLEVGDSLRRNIDLGLRKANYG
IVILSHNFLNK-K---------WTQYELDSL-INRAYDDNKIILPIWH-NINAQEVSK--
--------------------------------------------------------
>EP10057_Bacteria_all|A0A009IHW8_J512_3302
YDLFISHASEDKEDFV-RPLAETLQQ--LGVNVWYDEFTLKVGDSLRQKIDSGLRNSKYG
TVVLSTDFIKK-D---------WTNYELDGL-VAREMNGHKMILPIWH-KITKNDVLDYS
------------------------------PNLADKV-------------------
>EP10109_Archea|A0A151EH88_tcpA_AYK19_21110
YDVFICHAHEDKEFFV-RELAEKLHS--KGLRVWYDEFTLSLGDNLRRSIENGLAKSRYG
IVVLSKRFFEK-E---------WPQKELDGL-VAKEVEGKKVILPVWH-GITREEVQ---
--------------------------------------------------------
