# Supplementary material for: Eukaryotic CD-NTase, STING, and viperin proteins evolved via domain shuffling, horizontal transfer, and ancient inheritance from prokaryotes
Source: PLoS Biol. 2023 Dec 8;21(12):e3002436. doi: 10.1371/journal.pbio.3002436 (PMC10732462; doi:10.1371/journal.pbio.3002436)
Supplement: S32 File — This list is composed of all full-length sequences (both bacterial and eukaryotic) that make up Fig 4. (FASTA) [file pbio.3002436.s039.fasta]

>EP00004_Rigifila_ramosa|EP00004_Rigifila_ramosa_P015979
MSCRGQKKKTKKRKQKKNQQEIEKPEEPTKTTTNLNPPHTHHALGLCHSLCCRRPPRPPRPSTPSACPRERQLPLFPPLQLRLVSAAAVLCSVLSCVCLTPPLQRLLLPHRQARARRPARRPPSARPDQARPAAARTRWDAQVCLSVLLLLPPPPALTRTQPHRINFAGGEPFLFPALLGDLVAFLRRQDELRIESVSIISNGSRITRDWLARHARHINILAVSCDSFVDATNTQVFLPWPPRVPVTLAVGSLTHAQIGRRERSGGVPHAHKVFEVAEWCRDLGIAFKLNTVVNRFNKDEDMTAALAVLRPLRWKVWLCPLSAPSLPRSFSPTLCVCVCVPVCVCVCV
>EP00004_Rigifila_ramosa|EP00004_Rigifila_ramosa_P015980
MSCRGQKKKTKKRKQKKNQQEIEKPEEPTKTTTNLNPPHTHHALGLCHSLCCRRPPRPPRPSTPSACPRERQLPLFPPLQLRLVSAAAVLCSVLSCVCLTPPLQRLLLPHRQARARRPARRPPSARPDQARPAAARTRWDAQVCLSVLLLLPPPPALTRTQPHRINFAGGEPFLFPALLGDLVAFLRRQDEPRLACPPRPPHQHPCRLVRLVCRRHQHPGLPALAPRVPVTLAVGSLTHAQIGRRERSGGVPHAHKVFEVAEWCRDLGIAFKLNTVVNRFNKDEDMTAALAVLRPLRWKVWLCPLSAPSLPRSFSPTLCVCVCVPVCVCVCV
>EP00008_Paramoeba_atlantica|EP00008_Paramoeba_atlantica_P009566
XYRRGNKGDIISWGDNATSSITHAKYSALNPQIEEQFEGISEETYSVMPPSVGWMFLQPCNFSCNFCFARFEDLEGMYLKKEENLKLTTLLSEKFEKITFLGGEPTLAPYLPEMLRISKDHGRTTSIITNGYRLNEKYLSSLVGLLDWVTISMDSGSEETHRRLGRGFHNGEKPLSREHYLKAAELVRKLGMRLKISTVVTSLNKDEDMTEIILAMKPERWKLFQCLFIKGENDGRVEDLLVSREEFQSFVSRHLPLSQQEGHSIHMYASTEDTKMGYACITPAGCFLDDLENTHRYSRPILDVGVVEAWKDISYRPDAFRARGGYYDW
>EP00029_Vermamoeba_vermiformis|EP00029_Vermamoeba_vermiformis_P005495
MEKNPDISVKAIDNAFNLEKKPISVNYHFSRECNYKCKFCFHTNTNPFRLLLEEAKRGIKLLREAGMKKINFAGGEPFLFPKELGEMCKYSKELGLAVSIVSNGSKIKEDWFKKWGEYLDILAISCDSFNEETNIKIGRGNGQHVSQVYKVSEWCRQYRIKFKMNSVICRYNHHEDMNAHIAALAPFRWKVFQVLLIDGENVGENKTKKDATGLLITDEEFEAFTTRHISQKSLVPESNKVMKDSYLILDEKMRFLNCQNGSKDPSQSILEVPVQVALSQSGFDDKTFVQRQGIYDWGKDQPACATGPVGDMEDLCK
>EP00033_Pygsuia_biforma|EP00033_Pygsuia_biforma_P000615
DNHSVLLSHFHPHPKPKPGCLLFCFVSSLHTICIMITPESVNFHFLRGCNYQCKYCFHANLSQKVVDEDRAFESIRLLKEEGMKKINFSGGEPFLQPKLLGEMCKYAKSLNLAVSIISNGSKLTREWMEQFSDYVDMIGISADSFCDETNREVGRYNKYSKVTHCECVLRASKLCDDFGIKFKLNSVVSKANIHEDLAETVKTLNVARWKLLELLELQGENSPQTDIEDSPPARTNSSTRGTESTSMKVSPEEFEAFVQRQREILGENAGIVVPESSELMQNSYIILNENCCFLNCVDGEKRPTECMLEVGVQTALEQAGFDEEMFHKRGGRYDYFKEKSKKGLSEESADRQHVLLREE
>EP00035_Acanthoeca_spectabilis|EP00035_Acanthoeca_spectabilis_P028081
MASAMLEEGTWYRGLAGLNEWDLPIMLIFASITVLIGLSFSQGCSRTVTSSKTGLTPESVNYHFTRSCNYKCGFCFHTETSSYVLPLDEQKRGLKLLRDAGMRKLNLSGGEPFLVDRGKRVGELVVYCKEQLHLESVTIVTNGSLVTEKWFELYGASLDILAVSCDSFDQATNERIGRRHKGNDHLESLRRVVEWCHTYGVLFKLNTVVNTYNKDEDMSEAILGLGEICRWKVFKVLPIVGENVGSNAKRQVDEFLISDADFTIFVDRHRAAGLDKIIVDEDNEKMQNSYLILDERMRFLDCTSGAKEPSLSLLDVGVPDAICESGFDAQMFLKRGGKYKWSKSESNLDW
>EP00037_Helgoeca_nana|EP00037_Helgoeca_nana_P013984
MLGQILDSTPHSQWAVGLSPSALAVLGVWVALVVVAVAAGVTQVCQFRDAQCATTATAADGPKPTSVNYHFTRLCNYSCGFCFHTNSSPFVLPIDEQKRGLQLLANAGLKKLNLSGGEPFLIDKGERVGELARYAKETLKLESVTIVTNGSLVTSEWFEAYGRFLDILAVSCDSFDAETNTTIGRTFKNRDHLETLRDVCVWCHEHEVLFKLNTVVNTYNKAENMSEGVRSLGDICRWKIFQVLPITGENAGPGAIREVDKFLITDDEFQAFLQVHRDAGLADIMVDEDNAKMQNSYLILDERMRFLDCTEGGKKPSGSLLDVGVAAAMNQSGFDEAMFFKRGGEYKWSKDRSALEW
>EP00039_Didymoeca_costata|EP00039_Didymoeca_costata_P011396
MEFLSQIIRFLLDFLGKFMSYSDSEVLSVNFHFLRTCNYKCGFCFHTAKTDTVLTLPKIKEGLKLLVEARLGKINFSGGEPFLKPKLLGDMVQYCKELSPKLSVTIVSNGSKITESWMNKYGKFVDILAISCDSFDYQTNQEIGRADSENRNQADVVRKVAKLCEQHGVVFKLNTVVNSKNYMEDMSETLNELSPIIKRWKVFQCLLIEGENHGQEALREAEQFCITREQFDQFVLRHKDFNPVPENNEDMKDSYYILDEKMRFLNCREGRKDPTESILDIGVEKAIADSGHDREAFKRRGGEYLWSRNDYKIPDIEDMGNLH
>EP00040_Diaphanoeca_grandis|EP00040_Diaphanoeca_grandis_P000807
MALVQTYIAPFLAPLAWPAFAALLVCLVISLIVYNVRDVVDTKPTAKLLVPKSVNFHFTRECNYACGFCFHTAKDVHLLPIDKQFQGLKMLADAGMEKINFSGGEPFLKERGHRVGKLVRYCKQTLKLSSVSIVTNGSLVTETWFEEYGADLDILAVSCDSFVQKVNIQIGRHHKHKDHLKSLQRVRDWCGTHMVLFKLNTVVNAYNWDEDMSESLQALRPICRWKIFKVLPIEGENSPTTDARALNSDAKTRVASTSTSVEALRDVTPFLIAEEKFQAFLQRHHDGGLSDIMVPENNETMQNSYLILDERMRFLDCTSGAKTPSPSILDVDIDTALRFSGFDQEMFVQRKGEYAWTKPCASDPNMEW
>EP00043_Microstomoeca_roanoka|EP00043_Microstomoeca_roanoka_P007956
SLSLSLCYTHFVRPHPSLIMSLTEWFLACLAFIFRLWGRLAARFLGLRKNRMLIPESVNYHFTRACNYQCGFCFHTATTQDVQSTERAKQAMDLLIEAGMKKINFSGGEPFLKPDFLAELAQHCHNKGLFVSIVSNGSLIQESWMKKNGKYVDMLAISCDSFDPETNYRIGRRAGNASKAARDQSEIAGDVKRWCDEYNIQFKINTVVNAFNYQEDMTDFIADLAPARWKIFQCLRLEGENSGDGALRNVDDFLITKEQFDSFAERHKHLGPKYESNELMKDSYLILDEKLRFLNCRDGGKKPTGCIIEIGVQQALKESGFDRTSFITRGGQEPYLPDVLAMAAERSGCNNSSAGIVDLEDLAPRS
>EP00045_Choanoeca_perplexa|EP00045_Choanoeca_perplexa_P019518
MASAAKLIKSSFHPSWFQPHRVLSRLQHVKHRVQRGYPYSVNFHFTRKCNYNCHFCFHTEINSKVPPINEALNVLDEFYAHGMNKLNIAGGEPLLYPKYVSEIVQHAKQQLGITVSIVSNASRVKEAWLSEHAELIDYFAISCDSDNDDINAAIGRRERGKEQSQQTERIRRAAGLCHELGIALKVNTVVMSKNHHLDMSAFIKELQPKRWKVFQVLVLDNENSGDETIRDASHLAVSNDDFDAFIARHRGMCEAALIKLVPESNDVMQNSYILLDEELRLLNCSSGSKKPGKPVLDVGIEAAMKAAAFDHSAFVSRDGGYYN
>EP00047_Mylnosiga_fluctuans|EP00047_Mylnosiga_fluctuans_P009017
AIVVGVALSAITRVLASSPARAPKAPGTDGPASSAIPVSVNYHFHRACNYRCGFCFHTATSSTKLTLADAKEGLRRLANAGMRKINFSGGEPFLHAAHLGEMVAFCKAELGLESVSIVSNGSLITADWFASYAAHLDILAISCDSFDDDTNVLIGRGTPGRPQREIVEEIARLCQQYEVKFKINTVVCAHNADEDMADAILALRPFRWKVFQVLALEGENVGAGAKRDVTDLLITDDQFAAFLARHARTGVVVPESNAAMQNSYLILDEHMRFLNCTGGAKTPSRSILAVGVSAALADAGFDPAMFVHRKGMYDWSRPIQRSTKGLSPARYEQQTLEY
>EP00048_Salpingoeca_helianthica|EP00048_Salpingoeca_helianthica_P004994
DVHHFFGLFLNWGFYLLLFDWGITTGCGITTAAATAAADVGSKPVSVNYHFHRVCNYSCGFCFHTAKTSNKLDLSAAQRGLRLLRDAGMRKINFSGGEPFLHAAHLGEMVRYCKQDLGIESVSIVSNGSLITEDWFVSYGEHLDILAISCDSFDDETNILIGRGARGRRAEPQTSVVERIRDLCEAYGVRFKLNTVVCRHNWAEDMSTHIARLRPCRWKVFQALPLQGENIGPDSKRDVTDFLITDDQFSSFLDRHKHVTALVPESNETMINSYLILDENMCFLNCTQGGKLPSPSILSVGVHAALLAAGFDEDMFQARKGIYDWTRGAAPTDSQKQEQEESDHDHDHD
>EP00049_Salpingoeca_infusionum|EP00049_Salpingoeca_infusionum_P008800
ELTSNMVTVLNSTAAASTQVLLPTLQQYHTSDTATAAVVCTMALVAFAAAIVHKRRRAVTPATKAGKEGNCSTTEALKPLSVNYHFTRKCNYNCGFCFQTELSGGHLELPKAKHGIQKLIDAGMKKINFAGGEPFIYPAFLGELCKFADEQGVFVSIVTNASKMRASWFERYGKHVRMIAVSCDSADDETNALIGRKNRDGTVSKQTQEVYKAKELCDAHNIKFKLNTVVCAHNHEEDMNDFLQQLQPARWKVFQVLPIEGENTGSDKAKCDNMASFLVTTEQFQAFIARHSEQNPVPEDNDTMQNSYLILDEEMRFLNCT
>EP00050_Salpingoeca_kvevrii|EP00050_Salpingoeca_kvevrii_P010148
MEGQAAPSSVHQKSGSLCCVTGSGRASPHKRPVPAMFIALAVGALVLAAFVVARRQRSASPEDVSPCHSVNFHFTRQCNYKCGFCFHTAKTSDHLPLDDIERGLGLLVAAGTRKVNFSGGEPFLFPKLLGDMCRHCKELGMNVSIISNGSKITEKWMEKYAEFVDILAVSCDSFDEETNEKIGRREKTASQGDIARRVSDWCTQYGVVFKLNTVVNQLNWQEDMIEAVRELQPSRWKVFQCLEIEGENAGEDALRQAREFVITEDQFQAFVHRHAELHPVVEDNDTMRDSYLLLDEQMRFLNSRSGRKVPTKSILEIGVDAALQDSGFDQAKFFGRSGVYDYDKRAYFDTKPCNASSSGGGDDNLVDIEDLVSSRA
>EP00051_Salpingoeca_urceolata|EP00051_Salpingoeca_urceolata_P015880
MIASLLFHFNPAVVIPLILLVACACLYRNRKAAKPALSVNYHFLRQCNYSCKFCFHTEKNRDVLDESKVKRGLSLLIEHGLGKINFSGGEPFLQAKLLGQMCRFVKQKSKGTVVVSIVSNGSKITHQWLEEHGRFVDYLAISCDSFDEATNQAIGRGAGQNYNQGSHLVKVAGWCAELDIKLKINTVVNSCNKDENMAERIEELGPCRWKVFQCLLIDGENAGEGALRDARSMCVTDQEFQAFMKRHENVTPRPIPEDNTTMRNSYLILDEKLRFLNSNHGKQPGSSLLDVGVAAAMHDCGFEEEPYQQRDGDYWQSTNSSVPDIEDLR
>EP00052_Salpingoeca_macrocollata|EP00052_Salpingoeca_macrocollata_P011328
MSISFVFDLQTTTNNETMLLAVAAAALAAVMVAGWVWKGQRGQRTSESAKSRVESVNYHFTRQCNYKCEFCFHTALSSYVAPMPDAQRALRLLREAGMQKINFAGGEPFIKPEFLGQLCRFCKTELQMPVVSIVTNGSKITSKWFQNYGQYVDMIAVSCDSFDEDTNRKIGRGSGTHIENVYTLRDLCSEYKIRFKINSVVCSYNKDEDMNDYISDLQPERWKVFQVLALEGENTGDTALRSVDKLLVSDSEFQAFCLRHQKQACLVPESNADMQNSYVLLDEYLRFLNCSRGSKEPTQSILDIGVTAALDEAGFDEISYKRRGGNFFHAWQEQQQQQ
>EP00053_Salpingoeca_punica|EP00053_Salpingoeca_punica_P007798
MLMDVVAVAGAAAADEASSGVLSLLMGLALAVLFAALLTTVGRRRKNNNKDKEMEKDVKPSLCRSVNYHFTRNCNYECGFCFHTSKTKDTLHIDQIKQGLRKLKDAGMEKINFSGGEPFLHAPLLGQMVDFCKQELNLNVHIVSNGSLIREQWMEEHAANLDYLSISCDSFDPVTNETIGRRARKSSGDNQADIARRVAGWCNMYDVVFKINTVVNSYNKDEDMSSLITELQPQRWKLFQTLLLKGENMGGDDLRDARRFSTTSEEFDAFVQRHKHLNPVPENNEDMRDSYLILDEQMRFLDCRNNEKKPSRSILDVPVEEALKDSGFDVEAFVRRGGVYTYSKAELAAATAAAAAAAALAAGSGSSSSCCGSSDETPDIEDLQVRRR
>EP00055_Hartaetosiga_balthica|EP00055_Hartaetosiga_balthica_P005604
VNFHFTRKCNYECKFCFHTETSTYLAPFEDIKTALSKLNDYGLCKINFSGGEPFLHPKLLGQMVEFCKRDLHVGSISIVSNGSKITEGWLEKYAKYVDILAISCDSFDHETNVNSGRRPRNYLQSSNPNYGGGAKTQFDVLDRVAEWCNEFDIKFKLNTVVHINNHLEDMSDEIQRLDPYRWKVFQCLLLDGENRGPDAIRDAQDMEVSDEQFHDFIERHKKKNCHPVPESNKIMKDSYLILNEQLCFLNCTGGRKVPTESLLKESVEKVLSQCGFDEKSFEARDGWYFLQDESCNSSVGDIEDL
>EP00056_Hartaetosiga_gracilis|EP00056_Hartaetosiga_gracilis_P014515
MVIGLIVSFALFGGCLGWFYRGKVSNFLALLLKGLGNHRSKNARKVPVSVNFHFTRQCNYECKFCFHTQSSSYVAPFEDVCVALTKLADAGMRKINFSGGEPFLEPKLLGKMVKLCKQDLNIDSVSIVSNGSKIKEDWLENYGQYVDILAISCDSFDDNTNVISGRRPRNYKGSGPVKYGGGARSQMEVLQRVAEWCMQYDIKFKLNTVVNTNNHLEDMNDRIEELNPYRWKVFQCLLLEGENCGDTAIRNATDMVVTKEQFDAFINRHKARRPIPEDNTTMKDSYLILNENLCFLNCTEGRKVPTKSLLEENVDALMDTCGFDKKSFLSRDGMYFQNTDDTASLCSSSNTHSTDIEDMFK
>EP00058_Branchiostoma_floridae|EP00058_Branchiostoma_floridae_P023648
MTTVTCTNVTLPLAVVFILGVLAVFFRRVNKFTQVAWDVLRGEYSVAAPSLPSGPRKTPPGTVVPTSVNYHFTRQCNYRCGFCFHTAKTSFVLPLDTAKKGLRLLVEAGMEKVNFSGGEPFIKDRGRYVGELVRFCKCELGLPSVSIVSNGSLITEDWFGKYGEWLDILAISCDSFDEETNRRIGRHQTGKDHLRCLRQVRTWCQQYKVAFKINSVVNRHNIVEDMSSEIMELNPIRWKVFQCLLIGGENAGPAALRNAEDMVITDQEFDQFVRRHEQVTCLVPESNEKMRFLDCRNGRKEPSRSLLDVGVKGAIQFSGFDEKMFFKRGGKYTWSKADLQLDW
>EP00061_Rhincodon_typus|EP00061_Rhincodon_typus_P011308
MYVVVICIKLLLQACIDRASEISRCLMRLVALSKSGLIEWRRERVTSSDRTQERSAVPTSVNYHFTRQCNYKCGFCFHTAKTSFVLPLEEAKTGLKLLKAAGMEKINFSGGEPFLVNRGEFLGKLVQYCKQELKLPSVSVVSNGSRITEKWFKNYGNMPIPKSGNGVH
>EP00062_Callorhinchus_milii|EP00062_Callorhinchus_milii_P020482
MFEAERFIKLLLQLCMVKVGEIGKYLGKIIGCISFSGRWISRRENRNKGKEPDQSVIPTSVNYHFTRQCNYKCGFCFHTAKTSFVLPLEEAKRGLQLLKQAGMEKINFSGGEPFLHNRGEFVGKLVQYCKQDLQLPSVSIVSNGSLITEKWFKNYGEDLDILAVSCDSFKEDTNRLIGRGQGNKNHIKNLLKVRQWCRDYRVAFKVNSVVNTFNFEEDMNEQIRMLNPVRWKVFQCLLIDGENAGEDAIRHAATYVISNDDFNRYLDRHKGIECLVPESNEKMRDSYLILDEYMRFLDCTKGRKDPSKSILDVGVENAITFSGFDEKMFFKRGGKYLWSKADMRLEW
>EP00063_Salmo_salar|EP00063_Salmo_salar_P001578
MFLQLCINYLQCIFAAVLAWIGGRVPQMHNTSQLSSTGKVNPATIKEVKNISQAAATPSSVNYHFTRQCNYKCGFCFHTAKTSFVLPIEEAKRGLQLLKESGLEKINFSGGEPFIHDRGDFLGKLVQYCKHDLQLPSVSIVSNGSMIREKWFQTYGEYLDILAISCDSFDEDTNQTIGRAQGRKSHLDNLCKVREWCRKYKVAFKINSVINTFNVDEDMRENITKLNPVRWKVFQCLLIDGENAGENSLREAERFLISDQQFQDFLDRHSSINCLVPESNQKMRDSYLILDEYMRFLDCREGRKDPSKSILDVGVEEAIQFSGFDEKMFLKRGGKYVWSKADMRLEW
>EP00063_Salmo_salar|EP00063_Salmo_salar_P014594
MSYSTQVVFAKMSLQLCISNIQHIFATFLAWIGVRGPQVRLTSTGKVNPIKALQKNISKPATTPSSVNYHFTRQCNYKCGFCFHTAKTSFVLPIEEAKRGLQLLKQSGLEKINFSGGEPFLQDRGDFLGKLVQYCKQDLHLPSVSIVSNGSLIREKWFQKYGQYLDILAISCDSFDEDTNQTIGRAQGRKSHLDNLFKVREWCRDYKVAFKINSVINTFNVNEDMRENISELNPVRWKVFQCLLIDGENAGENSLREAERFVISDQQFQDFLDRHSTISCLVPESNQKMRDSYLILDEYMRFLDCREGRKDPSKSILDVGVEEAIQFSGFDEKMFLKRGGKYVWSKADMRLEW
>EP00064_Thunnus_orientalis|EP00064_Thunnus_orientalis_P004055
MNLSFSPVASAMLLLRLCISTLHCFFSSVFSKVCYWTAGARKETTSPVLTQKLEQKEIQNATTPTSVNYHFTRQCNYKCGFCFHTAKTSFVLPLEEAKRGLKLLTDSGMEKINFSGGEPFLHEKGEFLGKLVQYCKEDLQLPSVSIVSNGSMIREKWFQKYGDYLDILAISCDSFDESTNQLIGRTQGRKSHVDNLYKIRNWCQQYKVAFKINSVINTFNVDEDMTELIDALKPVRWKVFQCLLIDGENAGEDALREAERFVISDQQFQEFLDRHSNVSCLVPESNEKMRFLDCREGRKDPSKSILDVGVKEAITFSGFDEKMFLKRGGKYVWSKADMKLEW
>EP00065_Mola_mola|EP00065_Mola_mola_P015799
MFLHRYVAGQCHVQPSTSFVFVVSKQKVNYPAGHPALPHTPHPAVAFLRLRQPSRSRLNSRSLKMLLSSVVAPPKLLLQFCISTLCSVWSSILSKILFWTVTVSPAVSRLDPSEAQAASTPTSVNYHFTRKCNYKCGFCFHTAKTSFVLPLDEAKRGLRLLKESGMEKINFSGGEPFLHDRGEFLGELVQFCKQDLQLPSVSIVSNGSMIREKWFQKYGEHLDILAISCDSFDEATNQLIGRAQGRKSHLDNLYRIRKWCQEYKVAFKINSVINTFNVDEDMMENISQLNPVRWKVFQCLLIDGENAGEKALREAEKFVISEQQFRDFLDRHNSISCLVPESNEKMRNSYLILDEYMRFLDCREGRKDPSKSILDVGVKEAICFSGFDEKMFLMRGGKYVWSKADMKLEW
>EP00066_Takifugu_rubripes|EP00066_Takifugu_rubripes_P001394
MHFSSVIVSPILLLQFCIRTLCNLWSSVFLNVRRPSDDSTILPDGKAEQTATVPTSVNYHFTRKCNYKCGFCFHTAKTSFVLPLEEAKRGLELLKDAGMEKINFSGGEPFLHEKGDFLGKLVQFCKQDLQLPSVSIVSNGSMIQERWFQKYGDYLDILAISCDSFNEDTNQLIGRAQGKKSHIENLYKIRGWCARYKVAFKINTVVNTFNVDEDMQENINKLDPVRWKVFQCLLIDGENAGEEALREAERFVIRDLQFQDFLERHSSVTCLVPESNEKMRNSYLILDEYMRFLDCREGRKDPSKSILDVGVREAILFSGFDEKMFLRRGGKYVWSKADMKLEW
>EP00067_Danio_rerio|EP00067_Danio_rerio_P003245
MVTSNQLGFARLLMQLCVKNVQSFFLALLRWLSMQVSGAHVQQTPARKISRPESRTSKQKEGSRAPFTTPSSVNYHFTRQCNYKCGFCFHTAKTSFVLPIEEAKRGLRLLKEAGMEKINFSGGEPFVHQKGSFLGELVLYCKQELQLPSVSIVSNGSLIRESWFQKYGDYLDILAISCDSFIEETNQLIGRAQGRKSHLDNLHKVRNWCREYKVAFKINSVINTYNVEEDMTEQITALNPVRWKVFQCLLIEGENAGENSLREAEKFVISDQQFQDFLERHQSIQCLVPESNQKMRDSYLILDEYMRFLDCREGRKDPSKSILDVGVEEAIKFSGFDEKMFLMRGGKYVWSKADMKLEW
>EP00068_Latimeria_chalumnae|EP00068_Latimeria_chalumnae_P008797
MWLNVKLLFRACMLRLRFLVQTVVNACWFRPFFSPSEAAGLGAGDCTSQLCRGSSPRSEKQAAERLPTPTSVNYHFTRQCNYKCGFCFHTAKTSFVLPLEEAKRGLRLLKEAGMKKINFSGGEPFIHEKGDFLGRLVEYCKQDLKVESVSIVSNGSMITEKWFKCYGKWLDILAISCDSFDEETNRLIGRGQGKKNHIESLNRVRNWCTDYKVAFKINTVINRFNAEDDMNEQITALNPVRWKVFQCLIIEGENAGEDALRQAEKFVIDDEDFQKFLDHHKHIKCLVPESNQKMRDSYLILDEYMRFLDCTKGRKDPSKSILDVGVENAVKFSGFDEKMFLKRGGKYVWSKADMKLDW
>EP00069_Balaena_mysticetus|EP00069_Balaena_mysticetus_P007806
MWMLEPLSFTVKLLSAFLQPLGSLWSSLGALFPRLRAAFWLAGGKKSQQQRDRRKPRETSREDEEDRDLPITPTSVNYHFTRQCNYKCGFCFHTAKTSFVLPLAEAKRGLLLLKEAGMEKINFSGGEPFLHDRGEYLGQLVKFCKQELQLPSVSIVSNGSLIRERWFQNYGEYLDILAISCDSFDEQVNVLIGRGQGNKNHVENLQKLRTWCKNYRVAFKINSVINRFNVDEDMKEQIKALNPIRWKVRAVSLLLLVIKRTVFQCLIIEGENSGEDALREAEPFVISDEEFEAFLDRHKDVPCLVPESNQKMRDSYLILDEYMRFVNCRNGRKDPSTSILDVGVEEAIKFSGFDEKMFLKRGGKYVWSKADLKLDW
>EP00070_Physeter_catodon|EP00070_Physeter_catodon_P004351
MWMLVAVSFALKLLSTFVQHLGSLWGSLGALIPRLRAAFWLAGGKKSQQRQGRRKPRETSREDEEDRGLPVTPSSVNYHFTRQCNYKCGFCFHTAKTSFVLPLAEAQRGLLLLKEAGMEKINFSGGEPFLQDRGKYLGQLVKFCKQELHLPSVSVVSNGSLIQERWFRNYGEYLDILAISCDSFDEQVNVLIGRGQGNKNHVENLHKLRTWCKDYRVAFKINSVINRFNVDEDMKEQIKALNPIRWKVFQCLIIEGENSGEDALREAEPFVISDEEFEAFLDRHRDVPCLVPESNQKMRDSYLILDEYMRFVNCRNGRKDPSASILDVGVEEAIKFSGFDEKMFLKRGGKYVWSKADLRLDW
>EP00071_Canis_lupus|EP00071_Canis_lupus_P056699
MWMLVPIAFAGKLLSAFQKPLSSLWSSLVPWFFWLRAVLWLAGGKSPQPRARGLLPESRVGAKEGLDQPTIPTSVNYHFTRQCNYKCGFCFHTAKTSFVLPLAEAKRGLRLLQEAGMEKINFSGGEPFIHDRGEYLGKLVRFCKEELGLPSVSIVSNGSLIRERWFQNYGEYLDILAISCDSFDEQVNVLIGRGQGKKNHVENLQKLRTWCRDYRVAFKINSVINRFNVDEDMREQIKALNPVRWKVFQCLLIEGENSGEDALREAQRFVISDEEFEGFLDRHKEVSCLVPESNQKMRDSYLILDEYMRFLNCQNGRKDPSKSILDVGVEEAIKFSGFDEKMFLKRGGKYVWSKADLKLDW
>EP00072_Mus_musculus|EP00072_Mus_musculus_P018348
MGMLVPTALAARLLSLFQQQLGSLWSGLAILFCWLRIALGWLDPGKEQPQVRGEPEDTQETQEDGNSTQPTTPVSVNYHFTRQCNYKCGFCFHTAKTSFVLPLEEAKRGLLLLKQAGLEKINFSGGEPFLQDRGEYLGKLVRFCKEELALPSVSIVSNGSLIRERWFKDYGEYLDILAISCDSFDEQVNALIGRGQGKKNHVENLQKLRRWCRDYKVAFKINSVINRFNVDEDMNEHIKALSPVRWKVFQCLLIEGENSGEDALREAERFLISNEEFETFLERHKEVSCLVPESNQKMKDSYLILDEYMRFLNCTGGRKDPSKSILDVGVEEAIKFSGFDEKMFLKRGGKYVWSKADLKLDW
>EP00073_Rattus_norvegicus|EP00073_Rattus_norvegicus_P016412
MLVPTALAARLLSLFQQQLGSLWSGLAMLFCWLRIALGWPDPGKGQPRVRGEPKETQETHEDPGSAQPTTPVSVNYHFTRQCNYKCGFCFHTAKTSFVLPLEEAKRGLLLLKQAGMEKINFSGGEPFLQDRGEYLGKLVRFCKEELALPSVSIVSNGSLIRERWFKDYGDYLDILAISCDSFDEQVNVLIGRGQGKKNHVENLQKLRKWCRDYKVAFKINSVINRFNVDEDMNEHIKALSPVRWKVFQCLLIEGENSGEDALREAERFLISNEEFEAFLQRHKDVSCLVPESNQKMKDSYLILDEYMRFLNCTGGRKDPSRSILDVGVEEAIKFSGFDEKMFLKRGGKYVWSKADLKLDW
>EP00074_Homo_sapiens|EP00074_Homo_sapiens_P044642
MWVLTPAAFAGKLLSVFRQPLSSLWRSLVPLFCWLRATFWLLATKRRKQQLVLRGPDETKEEEEDPPLPTTPTSVNYHFTRQCNYKCGFCFHTAKTSFVLPLEEAKRGLLLLKEAGMEKINFSGGEPFLQDRGEYLGKLVRFCKVELRLPSVSIVSNGSLIRERWFQNYGEYLDILAISCDSFDEEVNVLIGRGQGKKNHVENLQKLRRWCRDYRVAFKINSVINRFNVEEDMTEQIKALNPVRWKVFQCLLIEGENCGEDALREAERFVIGDEEFERFLERHKEVSCLVPESNQKMKDSYLILDEYMRFLNCRKGRKDPSKSILDVGVEEAIKFSGFDEKMFLKRGGKYIWSKADLKLDW
>EP00075_Anas_platyrhynchos|EP00075_Anas_platyrhynchos_P000105
MHLGALLHLPLALSRAVLAALRGRLGALCWSLAPLSLHLPLPLPGWRRGPVPSPSAPPAPHRQREQRDEAAPTPTSVNYHFTRQCNYKCGFCFHTAKTSFVLPLEEAKRGLEMLKEAGMEKINFSGGEPFLQDRGEFVGQLVQFCKEELKLPSVSIVSNGSLIRERWFKKYGKYLDILAISCDSFNEEVNVLIGRGQGKKNHVENLHKLRQWCREYAVAFKINSVINRFNVEEDMNEQITALNPVRWKVFQCLLIEGENSGDDALREAEKFVISDEEFEQFLDRHRDISCLVPESNQKMRDSYLILDEYMRFLNCRNGRKEPSNSILDVGVEAAIKFSGFDEKMFLKRGGKYVWSKADMKLDW
>EP00076_Gallus_gallus|EP00076_Gallus_gallus_P004743
MLLGVLDHLPLALARAVLAALRGRLSALCWGLTPLVLPLLSWRRRSGPDTPAAPREDKDETVPTPTSVNYHFTRQCNYKCGFCFHTAKTSFVLPLEEAKRGLAMLKEAGMEKINFSGGEPFLQDRGEFVGQLVQFCKEELKLPSVSIVSNGSLIRERWFKKYGEYLDILAISCDSFNEEVNVLIGRGQGRKNHVENLHKLRQWCRDYAVAFKINSVINRFNVEEDMNEQIKALNPVRWKVFQCLIIEGENSGEDALREADKFVISDEDFEQFLERHKDISCLVPESNQKMRDSYLILDEYMRFLNCRNGRKEPSKSILDVGVEAAIKFSGFDEKMFLKRGGKYVWSKADMILDW
>EP00077_Pelodiscus_sinensis|EP00077_Pelodiscus_sinensis_P001829
MLLAIKCSPRLSSAPQSAAARAAMHCLPQALDMLLRLLQAQLSALWLRLEPFSCWLRGVLLPGRSPPPVERGAKEPYDAEAPTVPTSVNYHFTRQCNXCFHTAKTSFVLPLEEAKKGLAMLKEAGMEKINFSGGEPFLHEKGEFVGKLVQFCKQELKLPSVSIVSNGSMIRERWFKRYGKYLDILAVSCDSFDEEVNVLIGRGQGNKSHIENLKKLRKWCHDYSVAFKLNSVINRFNVDEDMNEQIKALNPVRWKVFQCLLIEGENTGEDALREANRFIISDEDFELFLDRHREISCLVPESNQKMRDSYLILDEYMRFLNCRHGRKEPSKSILDIGVQHAIKFSGFDEKMFLNRGGKYVWSKADMKLEW
>EP00078_Anolis_carolinensis|EP00078_Anolis_carolinensis_P000619
MLAPPLRLLRLLRLALAAFWSSYLAPTCLWLSALPRRPSSLAAPAKATPEDSTTTTPPPPPPLVPLSVNYHFTRQCNYQCGFCFHTAKTSFVLPLEEAQRGLRLLKEAGMEKINFSGGEPFLHERGNFVGKLVQFCKQELKLPSVSIVSNGSMIKERWFKHYGEYLDILAVSCDSFFEEVNVLIGRGQKGKNHIENLHKLKQWCQRYGVAFKINSVINRFNMEEDMNEQIRALNPVRWKVFQCLLIEGENSGEDALREAERFVISDEDFEQFLKRHQGLSCLVPESNQKMKDSYLILDEYMRFLNCVNGRKEPSRSILDVGVQDAIQFSGFDEKMFLKRGGKYVWSKVDMALEW
>EP00079_Xenopus_tropicalis|EP00079_Xenopus_tropicalis_P010319
MLPLFALPMMEMLSAVWGNFKFLLHSINIFFFWCWLEILGKQKTSPLTRKPEPEDGTKVKPTSVNYHFTRQCNYKCGFCFHTAKTSFVLPIEEAKRGLTMLKAAGMEKINFSGGEPFLQERGHYVGKLVQFCKEELKLPSVSIVSNGSLITERWFKLYGEYLDILAVSCDSFNEDVNKLIGRGQGKKNHVENLLKIRQWCQDYNVAFKINSVINRYNVDEDMNDEISLINPIRWKVFQCLIIEGENAGEEALRQVETFIISNKEFKGFLDRHRNIKCLVPESNEQMRNSYLILDEYMRFLDCRNGRKDPSKSILDVGIDNAIQFSGFDEKMFFKRGGKYVWSKADLRLEW
>EP00085_Daphnia_pulex|EP00085_Daphnia_pulex_P011643
MTFLEIWIRQFWQSFVKWIFCIYYQRVDDKSKRISANSSPRPTSVNYHFTRQCNYKCGFCFHTAKSSFVLPLEEAMRGLRLLHEAGMEKINFSGGEPFIHQKGRYLGQLVQFCKRELGLASVSIVSNGSLITEDWFIRFGEYLDILAVSCDSFKAETNHLIGRHRNGNKIQTGDEGSEHLESLERVRGWCRDYRVAFKINSVINVHNVDEDMNSQIHQLNPVRWKVFQCLLIGGENQGEEALRNAEKFVISDQQFETFLQRHSGVACLVPESNIKMRNSYLILDERMRFLDCTNGQKTPSPSLLDVGVEAAIHWSGFDEDMFFQRGGKYTWSKSDMSPSLLEW
>EP00090_Calanus_glacialis|EP00090_Calanus_glacialis_P016548
EGGGLWTIYKIVDKIYKMKGSVFETLCWVVRTVFLGLISLVRGLKIYQLGKHSEEVAETAHDVKTIPESVNFHFTRQCNYQCGFCFHTAKTSFLLPIKEAKKGLDMLSKAGMKKINFSGGEPFLIQGGKYLGEMVRYCKEDLEVESVTVVTNGSKVTEDWMEEFGYYLDIMAVSVDSFNSEVNDKIGRRSKAKNNHLESLKTVKNWCQAHGVLFKMNTVVNRYNFQENMHEEVKKLDPIRWKVFQCLPIDAENMGEGALRQVEEFLITDSEWQQFLDTHGSIKCLVPESNDAMRNSYLILDEYMRFLDNTGGKKDPSNSLLDVGVLAAMDRAGFDQDMFIKRGGKYLWSKLDRALEW
>EP00098_Tribolium_castaneum|EP00098_Tribolium_castaneum_P020968
MLGDFDEFFVFWTVLLVVFLCQKYYFQNSGVIKVNDQIVPKSVNYHFTRQCNYECGFCFHTAKTSFVLDLDVAKKGLRMLKEAGMEKINFSGGEPFIVKRGRYLGEMVKFCKMALKLPSVSIVSNGSLITEKWFQSYGKYVDIMAVSCDSFNEETNKLIGRGQGSKNHLEQILKVRNWCEKYNVLFKLNTVVNTYNQNEDMCEQVSRINPIRWKVFQCLLLEGENAGPEALRNAERFYIDDATFESFLQRHESIKSLVPESNTKMQNSYLILDEYMRFLDCTSGSKVPSKSILDIGVENALKFSGFDEDMFKKRGGFYKWSKEAERLSW
>EP00102_Acyrthosiphon_pisum|EP00102_Acyrthosiphon_pisum_P014761
MAISATNMQLLKIMESVWNVVCRGLASVVTALMGVTGVVAATVVAWNRTASVDEPAVPLSVNYHFTRQCNYSCGFCFHTAKTSFVLPLDEAKRGLTMLAEAGMKKLNFSGGEPFVRDGGRFMGELIKYCKTELRWAGISISIVSNGSLIQEKWMRQYGEHVDMLAVSCDSFNADTNRMIGRQQGARTDHVAKLYQVREWCGQHKIAFKINTVVNTYNVNELFAEHIDRLRPVRWKVFQCLLLEGENAGEGALRNAARFYVTDEEFNGFLRRHAEVQMLVPENNNAMRDSYLILDEYMRFLNCRNGKKEPSASLLDVGVQHALRGSGFDEQAFLERGGVYLWSKQQMSKAELEW
>EP00102_Acyrthosiphon_pisum|EP00102_Acyrthosiphon_pisum_P024895
MQLLKIMGSAWNVVRRALASVVTALMGTAGLVVAWNTTASVDEPAVPLSVNYHFTRQCNYSCGFCFHTAKTSFVLPLDEAKRGLTILADAGMKKLNFSGGEPFIRGGGRFMGELIKYCKTELRWAGISISIVSNGSLIQEKWMRQYGEHVDMLAVSCDSFNADTNRMIGRQQGARTDHVAKLYQVREWCGQHKIAFKINTVVNTYNVNELFAEHIDRLRPVRWKVFQCLLLEGENAGEGALRNAARFYVTDEEFNGFLRRHAEVQMLVPENNDAMRDSYLILDEYMRFLNCRNGKKEPSASLLDVGVQHALRGSGFDEQAFLERGGVYRWSKQQMSEAELEW
>EP00104_Lingula_anatina|EP00104_Lingula_anatina_P011721
MLGQVLGILLATVVIIYVAASWVRDKSTKKAETCPQQEVVQGERRTERPASRDESLPKPISVNYHFTRRCNYRCGFCFHTAKTSFVLPIEEAKRGLKLLKDAGMEKINFSGGEPFLEKGGRYVGELTRYCKQDLGLPSVSIVSNGSLVKEKWFEDYGEYLDILAISCDSFDFETNDLIGRKQGQKDHVASLLKVHDWCNQYKVAFKINTVVNTYNKHEDMTEQIQQLQPVRWKIFQCLLMEGENAGPDALRNAEGFLVTDQEFEDFLTRHKEVACLVPESNKTMQNSYLILDEYMRFLDCRGGGKTPSRSLLDVGVDSALAKSGFDEKMFYKRGGKYVWSKADMKLDW
>EP00105_Crassostrea_gigas|EP00105_Crassostrea_gigas_P021304
MAITQYVSIATIPLLIILSALIAVWIKSRRNRRPPQISINVRVEDQTTTKEGEPSLKPISVNYHLTRQCNYKCGFCFHTAKTSFVLPIEEAKKGLTLLKNDGMEKVNFAGGEPFIVKRGAYLGELVRFCKEDLQLPSVTVVSNGSLITEKWFEKYGKYLDILAVSCDSFDPETNRLIGRCQNSTKKDHLESLYRVRDWCQKYEVAFKMNTVVNVHNKNEDMNAYISELGPCRWKVFQCLLIGGENAGKDAIRNAEGMVVTSQEFKDFCERHKNITSLVPESNEQMKDSYLILDEYMRFLDCTRGSKDPSRSLLDVGVKNALKFSGFDEKMFLKRGGKYTWSKADMKLDW
>EP00107_Lottia_gigantea|EP00107_Lottia_gigantea_P022437
MPENQSKERQSKPLSVNYHFTRRCNYKCGFCFHTAKTSFVLQIDKAKLGLKLLKKAGMEKLNFSGGEPFLEDQGRFVGELVKYCKETLCLPSVSIVSNGSLIKRSWFQQYGSYLDILAVSCDSFDPETNKLIGRQQGRKCHLESLHNVRKWCTEYQVAFKLNTVVNRFNKDEDMTKQIQELNPCRWKVFQCLLLDGENSGDDALRDAERFLISDEDFQEFLDLHSNIACLVPESNDKMQNSYLILDEYMRFLDCQQGKKIPSKSILDVGVDKALQYSGFDEAMFLKRGGKYIWSKADMKLEW
>EP00110_Nematostella_vectensis|EP00110_Nematostella_vectensis_P021713
TVPVSVNYHFTRQCNYQCGFCFHTAKTSFVLPIEEAKKGLLMLMKAGMEKVNFSGGEPFLHDRGKFVGELVRYCKQELELPSVSIVSNGSLIRDNWFNKYGECLDILAISCDSFDEETNVLIGRRQKGKNHVEALRRVRDMCQQYKVAFKLNTVVNTYNKQEDMTSHIQELCPVRWKVFQCLVIAGENSGEDALRDAEQFLVSNHEFDQFISRHASLECLVPESNEKMQNSYLILDEYMRFLDCTGGSKSPSKSILDVGVDQAMKFSGFDEKMFLKRGGKYVWSKADMKLDW
>EP00112_Aurelia_sp_BirchAquariumsp1|EP00112_Aurelia_sp_BirchAquariumsp1_P005985
MDGFSSSAKIPESVNYHFTRQCNYKCGFCYHTALTSHVLPIQDAKRGLKMLKEAGMQKINFSGGEPFLHQRGKFVGELAKYCKKDLTVPSVSIISNGSLITEKWMKEYGEYIDILGVSCDSFNEEVNQKIGRHARGRSHLETMRKVHQWCLDYNVCFKINSVINAFNVDEDMSEFIMELNPVRWKIFQCLQIGGENYGEGALRKVEPFLITGEQFKGFIERHSHVPQLVPESNEMMKRSYLIIDEYFRFLDNGTGQMIPSQPILDVGVEAAMKESGFIEKKFLDRGGRYNWSKETICHNKDLS
>EP00112_Aurelia_sp_BirchAquariumsp1|EP00112_Aurelia_sp_BirchAquariumsp1_P017264
MDGFSSSAKIPESVNYHFTRQCNYKCGFCYHTALTSHVLPIEDAKRGLKMLKEAGMQKINFSGGEPFLHQRGKFVGELAKYCKKELAVPSVSIISNGSLITEKWMKEYGEYIDILGVSCDSFNEEVNQKIGRHARGRSHLETMRKVHQWCLDYNVCFKINSVINAFNVDEDMSEFIMELNPVRWKIFQCLQIGGENYGEGALRKVEPFLITGEQFKGFIERHSHVPQLVPESNEMMKRSYLIIDEYFRFLDNGTGQMIPSQPILDVGVEAAMKESGFIEKKFLDRGGRYNWSKETICHNKDLSW
>EP00115_Mnemiopsis_leidyi|EP00115_Mnemiopsis_leidyi_P007357
MSKNILMTEGLYLPAVSWLFIGILIVLLKKKLLPALSKTLHSKKRLESSTAGEANIPLSVNYHFTRKCNYECKFCFHQAKTSYHLPLEEAKRGIVMLVEAGMKKINFSGGEPFIVERGRYVGELVRFCKHDLGMESVTLVSNGSLIRESWFREYGSYLDIMAISCDSSEPETLKEIGRYAKRTEHLKQLQLIHDMCAKYEILFKINTVVCSANWHEDLSEMIETLDPVRWKVQFIVSNNPSHTKSTYRGTTAKKLGIPVVDVSFLDSCMRESCLLEVDKFLVLSQEESFETGKIEWEYADDADFGDEVEENLREMLPICKEILAEWDLLVNEDKTEFVRFYIADKTDVDEKGEPLRVIMIFHGVFQIQNELGVERRDEGNLGNGIYFSTAINDCCKYLDEDHNTIFKCNVYFGDVFETTEFLKGRIRAPAGYDCVRGVPLSENPNSKFYSEEYCIFDITDIEIIELIACNIDMSDLSVDEEFCKESDADSNASMDIDDSKISEILDGSCVSTPKVGLLVGGKEASLSGSLHVYSELTDLAARVTIVQSYASNEPSAKEAKYLFPISDSSAVCGFEAYIGNKHVVGQVKKKEEARREYRAAVKAGHGAYLMEQEKPDLFSIALGNVPAGPVIIHIKILYVTELVIEDTEIVLSVPALTQGVGTDDKLTQITTDTTHVTCQDTPVNFTASLTMPFDIVKVYSPGRTIQLKKTDTVCSVKWSGVLREEFSLRVSLAEIHRPRMWVEQSGRSEAAMLTFYPDIQLSEGVKMISLVIDCSRSLSQSWSDVIKLALCFLESLPRGCVFNVFKLGTGYVELFPYHTAVTPEHKEIARNFIMELKPCESAANFYKVLSAYLTMKSELPGQFIHSFIFISDGLVTSPQLTLDTARQFSYTDRILAAAVHSNGNKHFMQNLGEVSGGSFQMFDGAAKRKWPASIKKFLQICMEPGLTKVDLRWKVFGINKEEIEQAPVRISSLFNKTRQTMYGFVPNCRAANLLAYVGDQELETLVSCADLNVTKGDTLHKLAAHALIQDYFKGNLREDQVEHERHFRERKEAITKLSISNSILCPLTSFIAVEEREEGEVVEKTIEVEEILESLWQDRLSYMAWEDQTSSEDQDGDIDMKQEIETDIVTPSLSNMQEYGSAMSDPDSLPKIVYVTAKDGKSEPVSFLQSESLENVKRIIANERGIPAERIEFPEETSCTILSQLKWNNTTTPEISYSLSSYSGELYVKLINGKTVTLESESTMTIGELKQNIQEKEGIPSYQQRLLFAGKQLEDYRMLADYNIEKQSTLHLVLKLGPDPSPSYSGQVYVKTLTGKTVSLDSEGCMTVGELKQYIQDKEGIPPDQQRLIFAGKQLEDYRTLSDYNIQKESTLHLVLRLRGGPDPAAPQYVPPQCAPLQCAPPPSAPYSMMSFSGGGGGGTYPEDDDETDEDESCDDDYHMLKCETRDEECVGSSQASSESTSSDDYGSAQSSRSDSCTSLGSSTCTAENVTELACCMYSAPPSIDSVTRSSVKCDSESSTEYGYALFDDSPPLSDSSPPGIVHRKVFASPSDDVLRDTTDYSCAVDHSRSLLYDSIPLQRATPQAAMDSLYEDSVDVRLKSSRGYGCAVEDSLFMLQSPIKAPHSLKKKKKPYIGSMPRVRECMAPPAAMDSVKSQPLCGTSDLLLLDVTPLTLSIEKDDGTCVPVVHRNTTIPSRKTLDCITGGDYQTSVKVALYEGERSAARDNYLLGNVVLSDVPAFVQGIAKISVTVDLDANGIIHLKVACEEKEETLVIGNSNGRLDREEIERIIKDAELCNDYISKENVPAEIPLPAMDKTSVQLSYSDVKENHSRPTIQDVISYYKNKYTNTVNSTLLKGKKKSIIEDDFYLRTFESWVASLRLFPQTVEIVYDILTCINNDNLKLYVECFVRQLLVKSGIGSLGEEFQNKTTAHLIKLFFLPVPELFQFTLDFSSHIAPEEGVKSLIMELFEPSSILRRLEISNTVTSAILSFCTMADMLHPEHNLLQQVLERLGRYYLYEILDKDGTSHIISFPSLPEDI
>EP00119_Amphimedon_queenslandica|EP00119_Amphimedon_queenslandica_P002676
MATCEIVVREASMCIFRALKWLFETVLWVALYPWKKTATRPESVNYHFTRQCNYQCGFCFHTAKTSFVLPLDDAKRGLLMLKEAGMCKINFSGGEPFIHQKGEYVGELVRYCKEELQLESVTIVSNGSLIKEEWFQKYGRYLDILAISCDSFNEDTNYTIGRRQGNKSHLSTLKPIEGWCRAYRVAFKINTVVNIHNWEEDMSSEILELNPVRWKVFQCLLIGGENVGPDAKRNAESFVILDHQFQSFLKRHQNVKQLVPESNSMMRDSYLILDEYMRFLDCTKGRKDPSKSILDVGVANALKFSGFDEAMFLKRGGKYTWSKRDMKLEW
>EP00120_Capsaspora_owczarzaki|EP00120_Capsaspora_owczarzaki_P005806
MLKHLFAELIQCAGSSAIYSYIALVVVGVVTTLFYMRNRLRPSLGGTEAINCSANAANVVSVNYHFTRQCNYSCKFCFHTAKTSHLVPIEEACRGMKLLKEAGMRKINFSGGEPFLIRRGKQVGQMVRYAKETLQLESVTIVTNGSLVTEEWFEQYGQWLDIMAISCDSFDEGTNELIGRTAANAAARQVEVAYRVQELCGRFGVKFKLNTVVNTHNVNEDMTEHIARLQPARWKVFQCLLIDGENAGGQDLRDARALVITDDQFAAFLARHKALSPIAESNSVMRNSYVIVDEYFRFLNNVNGSKEPSMSILDKGVQGAWGKTVFDQAGFVERSGEYEWTRLAEKNSTGTSTSTSTLARIPDTNVVLRAVKELSD
>EP00151_Rhizophagus_irregularis|EP00151_Rhizophagus_irregularis_P001851
MHHQKIKTENILSQNNKKVPLSVNYHFTRKCNYECGFCFHTAKTSYLAPIEDAKSGLRKLADEGMKKINFAGGEPFLYPKYLEELLRYCKQVLKVESASIVSNGSKIKYEFLQRNKDYIDILAISCDSFDESVNKKIGRGTGKHVEKLSDISRWCREFGIKFKLNTVVNAYNKSEDMNENILKIAPFRWKCFQVLILENENGGEGTLRDAREFVVTDQEFEEFIQRHSKQKCLVPEPNNLMKNSYLILDEYLRFLNCTNNEKTPSESILDVPVEKALMQAGWDQEAFIGRSGIYDWSKQPSNICGNNQAKELEW
>EP00178_Gracilaria_changii|EP00178_Gracilaria_changii_P000085
MSPSLSVICKTRQRHHLGSALDVAVNQEHLRRALLRSVNIPSATISMFCKEASSALPLPFIPHPVFHHRSSQTRTQSFAGWCCSTSVPETSKHEILSNNMSIDSSTVQSVNYFISRACNYSCKFCFHTQKNTSVLSLAKARLGLQMLRRAGTEKINFAGGEPFLQHEMLGELCKTSHELGMAVSIISNGSLITQKWMQEYGAFVDILGVSVDSFNPKTNAAIGRGGDANNRHVERILRVRDQCAKHDIMFKMNTVVCSLNWEEDMNAHVLKLDPMRWKVFQVLILKDENSGLPGELRDARPLVVSDRQYQSFIFRHSDMKQLVTEPNNVMQNSYLLLDEELRFLDCSGGGKVPSPSILDVGVYGAIAHSGFDQKTFVERGGVYKWKRERDNQY
>EP00178_Gracilaria_changii|EP00178_Gracilaria_changii_P021304
FAGKLLSVFRQPLSSLWRSLVPLFCWLRATFWLLATKRRKQQLVLRGPDETKEEEEDPPLPTTPTSVNYHFTRQCNYKCGFCFHTAKTSFVLPLEEAKRGLLLLKEAGMEKINFSGGEPFLQDRGEYLGKLVRFCKVELRLPSVSIVSNGSLIRERWFQNYGEYLDILAISCDSFDEEVNVLIGRGQGKKNHVENLQKLRRWCRDYRVAFKINSVINRFNVEEDMTEQIKALNPVRWKVFQCLLIEGENCGEDALREAERFVIGDEEFERFLERHKEVSCLVPESNQKMKDSYLILDEYMRFLNCRKGRKDPSKSILDVGVEEAIKFSGFDEKMFLKRGGKYIWSKADLKLDW
>EP00187_Rhodella_violacea|EP00187_Rhodella_violacea_P016977
MSFSDLILSAFLSILSILARFFHRLRRAIRRLHPPPMIRTANYHFLRSCPYTCQYCFYPDTNSSFLPLPVALRGLRLLRAAGFSKITFSGGEPFMHPKHLAAMVRACKEEMGFPVVSVVTNGALVREAWMEENGWAVDVMSVSCDSFVVETNVRIGRAKGERDRGHVERVFKLREWCAKQGVVFKLNTTVSKANAWEDMREPVQALKPQRWKVFQCLPVPGENCGEGAPRDASDLFITQQEYAEFLARHEGLCSDVATIPEPNVLMRNSYCIVDQNMSILRNDDERKIPTRSILEVGVEAALEEAKLDVTSFKARGGEYKVVRPAACGASVPDW
>EP00191_Tetraselmis_sp_GSL018|EP00191_Tetraselmis_sp_GSL018_P000524
XSTNGQETGTSYWTVPALQEENPSPQLDNFKPKSVNYHMSRLCNFHCKYCFHTAKSNDILPIAEAQRGLSLLRNAGTEKINFAGGEPFLHQHLLGELVWYCKEVLGIAVSIISNGSLIKDEWMYSYGQYVDILGISIDSFVENTNVQIGRTAKTRGTSLEKAVHLKKLCDELGIKFKINTVVNSLNWEEDMNRHLESLDPYRWKVFQVLLLSGENGGENDLRXASPLAVSIEQXDAFVXRHASQKCLVPESAKTMQNSYLVLDEKLRFLNCESGEKLPSESILDVGVQKALEYSGFDARMFLERGGVYDWNRTPER
>EP00191_Tetraselmis_sp_GSL018|EP00191_Tetraselmis_sp_GSL018_P002899
XSTNGQETGTSYWTVPALQEENPSPQLDNFKPKSVNYHMSRLCNFHCKYCFHTAKTNEILPMAEAHRGLSLLRDAGTEKINFAGGEPFLHQHVLGELVWYCKEVLGIAVSIISNGSLIKDEWMYSYGQYVDILGISIDSFVENTNVQIGRTAKTRGTSLEKAVHLKKLCDELGIKFKINTVVNSLNWEEDMNRHLESLDPYRWKVFQVLLLSGENGGENDLRQASPLAVSIEQFDAFVLRHASQKCLVPESAKTMQNSYLVLDEKLRFLNCESGEKLPSESILDVGVQKALEYSGFDARMFLERGGVYDWNRTPER
>EP00191_Tetraselmis_sp_GSL018|EP00191_Tetraselmis_sp_GSL018_P015234
MTTSVLLTRCMNTTSRYVAVHPHRAFSFRDCRFRSXSTNGQETGTSYWTVPALQEEIPNRQLDNFKPKSVNYHMSRLCNFHCKYCFHTAKTNEILPMAEAHRGLSLLRDAGTEKINFAGGEPFLHQHVLGELVWYCKEVLGIAVSIISXGSLIKDEWMYXYGXYXDILGISIDSFVENTNVQIGRTAKTRGTSLEKAVHLKKLCDELGIKFKINTVVNSLNWEEDMNRHLESLDPYRWKVFQVLLLSGENGGENDLRQASPLAVSIEQFDAFVLRHASQKCLVPESAKTMQNSYLVLDEKLRFLNCETGEKLPSESILDVGVQKALEYSGFDARMFLERGGVYDWNRTPER
>EP00191_Tetraselmis_sp_GSL018|EP00191_Tetraselmis_sp_GSL018_P016415
HPHRAFSFRDCRFRSTSTNGQETGTSYWTVPALQEENPSPQLDNFKPKSVNYHMSRLCNFHCKYCFHTAKTNEILPMAEAHRGLSLLRDAGTEKINFAGGEPFLHQHVLGELVWYCKEVLGIAVSIISNGSLIKDEWMYSYGQYVDILGISIDSFVENTNVQIGRTAKTRGTSLEKAVHLKKLCDELGIKFKINTVVNSINWEEDMNRHIESLDPYRWKVFQVLLLSGENGGENDLRQASPLAVSIEQFDAFVLRHASQKCLVPESAKTMQNSYLVLDEKLRFLNCETGEKLPSESILDVGVQKALEYSGFDARMFLERGGVYDWNRTPER
>EP00198_Chlamydomonas_reinhardtii|EP00198_Chlamydomonas_reinhardtii_P003796
MQVSPAASLHGLDSGTQSLRPRIGANRIRARVVSLQHSAQLALPPTVNWHLEPRCNYHCKFCFATFSDIPSSEVVKDADLLLAVPPLLAAAGVSKITFVGGEPLLHPLLPELLAAAKGAGLVTSLVSNGSLLTEDWLRRMQGHLDWIAFSVDASDDALHAALGRGTTRETGVTMPRHSSSSSSSTKNSSHRKPSGDGSSRGGATGSGTATSPAVGRGGGGGDVGGGVGTRGGHLARVERLWGVAQGLGYRLKLNTVVTAPCLGDVGGMVELVGRLRPERWKVFQVLPITGQTQPEHIAPLLTTEAQFADWVAAASVVQELYGVPLVPESNSHMHGSYAMLDARGRFYQDVNGEGYEYGPSIFDCWQGRLLESLALDSHAHPHQPRLAAAPSHDAAVGTSADDVHAAAMAVLMARPTSSPAAVGSGGVARGAAAGDGDGDGGNSNGAGPNARTQMQMEAGREAVMDAWGAVAGPAFRAEAFATRGGVYEWGQGGEALEEQQRAWGEAASSSGGAESDI
>EP00209_Acetabularia_acetabulum|EP00209_Acetabularia_acetabulum_P000941
NIFLVLQWYCFELQIMRTQFEFLSQRSQQIATKRFLRRRVPRCELQPATLSPQTSIATQVPISVNLHLIKTCNYKCKFCFATFEDIGKVKPSLPLQESIELLNLLKQAGTKKVNFVGGEPTIHRDIKPLMEHSRKLGFTVSIVSNGSYLNQVLDTHADCIDWVGLSVDSADEAVQAELGKGWW*
>EP00211_Chloroparvula_japonica|EP00211_Chloroparvula_japonica_P004181
MGDIEEMEEFLLVLAFHTFFFLSTILPIFNRVLVSISHRLGEKRGLKGQSHRLKFTPLEDACLEHGPQVLRRPATFAALHDWSLKSLCKRFPNWEILVHRYTASGPRKEEMTVRDLADNLMTCNAKTLELPEKLQGELPRAAVEQLREERGEWGEQAALLFIGGGGPLSTTRLHADPAHNVYYQVQGQKRWFLFPPSEAPFLYPVSRGNVAFMTPLGHDQIVHGDVGDHPLASAARGGLVVTLNPGDVLVIPPMWFHAVVNLGQPTDPVVGLAFNSIGLGKAFRAHFGFALTAFGHPRVLWRRWWSGTVDDPLLRSCRTLAQCEMTGRREKTTKAIIPVSVNIFPSRKCNYSCGFCFHTSKTENLASLEDTYRALRMLRDAGMEKLNIAGGEPFLHPRYLAAVCKFAKEELHVAVTLISNGSLIKRTWLQRYGQYVDVLGLSVDSFVERTNQLIGRGTGKHLPHIARVAAWAQEEGIRLKVNTVVNKYNWEEDMNEGIAGLNPVRWKVFQVLVLEGENSGQNGDLRDATKFVISDEQFAAFVERHRQQPTIVPEDNSVMQDSYLLVDEEWRFLACSGGVKRPTDSILDVGVEKALEQAEWDADTFFSRGGVYEWNRPADETCGENEALAW
>EP00282_Hemiselmis_andersenii|EP00282_Hemiselmis_andersenii_P033477
RAKPTIAARVAVGKELPTXRNHRRSSCGGKGASHSARRAGTGASAASLVAGDDKGGISRPETWRLRSEVTRRSGGLHSEQXELGGAAAQPRVYPASASVREAIMPHIPSGHVQMLPWSLSLHRLSSCKVAVATLAIFAHTSTAFIPSLSSQACPYLHGRSRCMLHGRASVFGSTHPAKNTQETPRRGHRGELLQMAERGSGAHTSTANYHINQYCNFECNFCFATFEDVLSDTGVPPMGLDHEKALKVVDEVCSCGEFTKINFAGGEPLFRPDLFTLLAKVKQHGLSTSIITNGYLITPEWVDSARGLVDQVGISVDSANPETRLRMGRAHKGRFPMTNKEYLGRAELLHSAGISLKINSVVTALNCDERMAPFINQLRAKRWKVFQALQVSGQNALDDKGVMCDADMYAKFQRNNACLEPSAVTTIFEDNDAMTGSYAMIDPFGRFFDNTRGRHYYSAPIFELGAAKAYAEITIDHDKFEARGGEYSIY
>EP00300_Choanocystis_sp_HF7|EP00300_Choanocystis_sp_HF7_P037561
QSTWGHTALADSTTTMLDSLTVVCDHTVGLISSVGFKDYPTVTVLTCLVLASMAFLALLKRVFAARNPTLAARPALPPVATASRRSRHIPLAFTHDASEPVEQIPGLASVNYHFTRKCNLACHFCFHTDKHAITASDIDDRARDAIELLYRHGMRKINFSGGEPFLNAKWLGEMVQFCKTLQPHPLAVSIVSNGTRIKEEWIEKYGQYVDYLAISCDSFDDDTLARIGRREKQKSHSDQVAVIYRVSEWCREANVAFKINSVICADNWCEDMREHILTLAPKRWKVFQVLEIEGENKGPDAKRNAAALTITAEQFEAFRRRHADIPSLVPESNDDMRNSYIILDEQLRFLDNRGQSKRPTECILDIGVPAAFADAGFDEQAFDRRGGRYEWHTQPTGQQGAVDIEELR
>EP00301_Raphidiophrys_heterophryoidea|EP00301_Raphidiophrys_heterophryoidea_P007376
MGMNDQEICAFEQARYTQAQAELPKMQPYNAKLENSQYVVPKLALLLGVMRKCEINDLEFYQTNGNCSALLIDSHLWSHDGGTTAATPQTTSVFELRSTLSDNDDATAHKLPTTPVMNRNSNSSQSAAPEGTFDKAHFLTVNWHLEKDCNYKCKFCYAHFRETQQNLTKNEGFRLLEAFAKKGFYKVNFAGGEPLLNSNLGAYLKHASSIGLKTSIITNASKMTATWLTSFGRYIDQIGVSCDSLDDSINQDLGRGFGAHVQVTKRAFHRIKELNQILHNEIAGQASCDSNIVPSKAIKVKLNTVVMKPNYMENWSDFIKQCGVTRWKIFKILRIEGENDQHYDQLAISDDQFQLFVDRHKHLANEGVVMAPEDNDEMTTSYMMVTPDGMFYQNTGSRYVRSQSILDVGINAALDQVGFEYSKFQARGGEYELK
>EP00302_Diacronema_sp_CCMP2436|EP00302_Diacronema_sp_CCMP2436_P047448
XRTLAPAAARGVASCTLAPAAAQGVASCTLSPECSSLLDEGAVNFHFSRRCNYACAFCFHSQSNIDILPIEKLLQVVSLLADAGVRKLNFAGGEPFLFPVQLSKLLAHAKDLGLYTSIITNGSHLTGKWMRAHAQHIDMLGYSFDSASDKTNFAHGRWPKGARDSSPADFSSSAPPSRSVRHLLHAAELAREHGVMFKVNSVVTALNWKEDISAHIEAAQPKRWKVFQVLPLEGGTAGVAXGRGDVLPLLLPREHYFAFVERNRAGLRDPSVLIAEPNDVMQSSYVVLDEAARFLDSSSGGKVPTESILDVGVERAAAQLLRGAGGGHDKAAYYARGGDFYLGADSKDDGSKAPPDVEEVEIKFAVPAHLRAACCALGSPAETLFTDTYFDCLDAFTLTTRDMWLRQRDATIELKMPSSARRGVDAAHEAESGGELRVDLYTEATSWPSIAASLKGVGVSLPPSFPVAASPSGAVAPWLALSGLLPFATIRTSRSRFALTVRGHRVHVDLDAVCFEGGREAVRGQAAKYAVGEVELLEAAGGKGARAALAEVLNELRILTPAQGAPHVRGKVLEFLHRFDRVHWRALGASGLLTAKLGPGADID
>EP00316_Scyphosphaera_apsteinii|EP00316_Scyphosphaera_apsteinii_P021133
XTMRKVGLDDVQYFKPIIAGNCSALLTSARLWTDEPLSMPVRAARLPAGKELLMFQNSGGSSTAIDVDPACGDLSVLTIGSSAGKKEQLLTVNWHLEKDCNYKCSFCYAHFNAVQQGLSKQDGLNLLSLIAAGPFYKVNFAGGEPLLNKHLGDYLRAAKEMGLKTSIITNASRLTFGWLQAHGRFIDQIGVSCDSLDDNINKELGRGFGNHVAITKRAFESVRELNESMGLEIKIKLNTVVMRPNYLEDWNDFIQSNGIQRWKIFKILKIKGENDAVYDKLAIGDAEFEEFVARHAKLSAHEVVLAPETNDDMTSSYIMITPDGKFYQNADGKYDYSDSMLQIGVEAALRQVGFDYTKFQKRGGEYKLD
>EP00323_Chrysochromulina_tobinii|EP00323_Chrysochromulina_tobinii_P008420
MRAVASAMEAGLTRGQLSEALLAYLRTELKTVPLWLQTEVLHSVVAIGSSQSIFNQQRVLSGLVTFDQFDVERTLAEVAAIPEHMLPALERERSAALEYVVKEENAQYALPKLALLLGAMRHLRIGEVTFKPTNGNCLALLTHGDLWPSVPSPVFSEGTLKPVLSEGTLQPVLSEGTLQPVFSEGTLQPVFSEGTLQPVFSEGTLKPVLSEGTLQPVSSEPARLLTVNWHLEKHCNYKCSFCYAHFADVVKGLEKADGIKLLRSLRDAGFFKVNFAGGEPLLNQHLGEYVKAAKELGLKTSIITNASRLTATWLESYGPFLDQIGVSCDSLDDQVNKEMGRGFGNHVAVTERALRRVHQLNETRGLDVKVKLNTVVMRQNHFEDWSDFIVRNGVQRWKVFKVLRIEGENDKGFEDKAVSDVDFEAFVARHAHLEKRGVVVAAEDNDAMTLSYVMVTPDGRFYQNTDGRYTYSEPVLAVGVDEALRQTGFDYEKFVDRGGAYRL
>EP00331_Platyophrya_macrostoma|EP00331_Platyophrya_macrostoma_P014111
MSPHAASIPQPGEAAQGATAEPQQPRNPFVSVNWHFSRVCNYACTFCYHVSPSMQRGRAAHVSIEDGCKAIALLAEAGMRKLNFSGGEPFLFPKALAAWCRFAKGLNVYVSIITXGSKVTRAWLXENAAFVNMVGVSVDSCDEEVHRETGRGDRASARSHIGCALQVASWCHELGIPLKINTVVTQQNVGDDMHELIEAQLRPARWKVFQCLVIGGENSGGADARDATSVAVTAEAFQAYVDRHSDVACMVVEDNGTMRNSYVILNETLRFLNNGNGRKEASRSSILDVGVAKAFEDVTFDAESFQKRGGAFFETSDMEDLVA
>EP00331_Platyophrya_macrostoma|EP00331_Platyophrya_macrostoma_P032187
MSPHAASIPQPGEAAQGATAEPQQPRNPFVSVNWHFSRVCNYACTFCYHVSPSMQRGRAAHVSIEDGCKAIALLAEAGMRKLNFSGGEPFLFPKALAAWCRFAKGLNVYVSIKRXTRAWLAENAAFVNMVGVSVDSCDEEVHRETGRGDRASARSHIGCALQVASWCHELGIPLKINTVVTQQNVGDDMHELIEAQLRPARWKVFQCLVIGGENSGGADARDATSVAVTAEAFQAYVDRHSDVACMVVEDNGTMRNSYVILNETLRFLNNGNGRKEASRSSILDVGVAKAFEDVTFDAESFQKRGGAFFETSDMEDLVA
>EP00333_Tetrahymena_thermophila|EP00333_Tetrahymena_thermophila_P010704
MIGTYNLTAIFCCITAISLTLIALIKIAQAKFFLKKDKLFRESINYHFTRQCNYACKFCFHTAKTSFVLDEENAKKGLKMLKESGMKKINFSGGEPFTKPIFLGNLVQYCKEQLNLESVTIVSNGSLITEEWFKNFGKWLDIIAISCDSFDEQALADIGRRANKKTHIDQMYKIRDWCYKYDVLFKINTVVTSRQYNEDMNIYIQQLNPYRWKVFQCLLIDGENAGANALRNAEQMVVSKEQFDQFISRHKASNPVAENNEDMKDSYLILDEQMRFLNCQNGKKEPSLSILDVGVEAALDKSGFDHKAFIRRGGKYVWSKHKNELEW
>EP00401_Gymnodinium_catenatum|EP00401_Gymnodinium_catenatum_P066632
XWFCSRRFELSQQSLRAPFLCAAESAARQGSDGAYGGRHGLRMDQQWQSSVPATSRQAASGREGDPPQLPTAVNWHLEPRCNFACRFCFARFHGAPQPVAGEVAMELLRELVKNGAQKINFVGGEPLLHPDITALIREAKESGLTTSIVTNASLLSKEWLEQMRTHLDWIGFSIDASSDALHAKLGRASKPEYARGTSGHLEQCLQMWSTAKSLGYGLKLNTVVTRLTLEDDLSELVLALQPHRWKAFQVLPVQGENDTTVTPLLISQREFESWVRRHRDALRQSGIELIAERNDDMCGTYAMLDGQGRFYTNMCGRYEYSQPAPEVGVMAAWREVAEGFSHSRFRARGGDWHWX
>EP00403_Amphidinium_massartii|EP00403_Amphidinium_massartii_P017775
SMKAIATTLASASAVATVAALVITARKKKASTKELVPLSVNYHFLRECNYKCKFCFHTDLRSPSVELDKAKNAIKMLHDAGMKKINFSGGEPFLRAKDLGRMCKFAKDIGVESVSIISNGSLITEAWMENWGTYVDILGISCDSFDHDTNEAIGRQGSGSRGRKHMDQAFQVAEWCLKYGIIFKLNTVVNALNVDEDMSEGLQRLQKLGMQRWKVFQCLAIAGENTGENAIRDVSSLLITDEKFQAFLNRHRKYHPVHEENKLMRNSYLILDEKCRFLNNQDGAKVPSRSILEVGVAAALLESGFEEETFYTRGGKYNWSRNMV
>EP00418_Pyrodinium_bahamense|EP00418_Pyrodinium_bahamense_P041360
XEAAAIALATDAAGQEVQAIVEAMVRRARKERSPLGFAEFAHPVVLLEGPDGTGKSTLAANLARALGANAAVLQTPPDELKRFRQYFDGQPKHLRRAFYTLGNYACACQIRSLAACGPVIVDRFWPSTVAYALAHDSSGPLEAAPAWALRMPADLAELLPVACRSHRERLAMAYGALSIDGRPLELCDASGTAEQVLQRALQAVEAGKAERARLTPLSVNWHYTRLCNYSCKFCFHTAKTDNFLPKTPEGMEEAKRCLGRLRAAGMCKLNFSGGEPFTYPEALGQLCRFASEHLQLESGSIVSNGSMIKRSWFEKFGEFVSILAISCDSFDEATNKLIGRGKGTHLMQVKRVRSWCQEYGVGFKLNSVINAHNVDEDMTGPIAELGPMRWKVFQCLLIEGENVGEGALRDAKPLVITDAQFQGFLARHRALECMVPESNEAMKDSYLILDEELRFLNCTGGTKAPSESIRNVSVHHALRQAGFDAEMFLKRGGKYNWRRPLRQDALPGGRAAADVEDAAAARSTLTRGDRAAVPARQRGAKSQLWLLALVGSAV
>EP00418_Pyrodinium_bahamense|EP00418_Pyrodinium_bahamense_P052348
XVSTAWQLEHLARGMAQPQHNVDAFLRRQPALYPSMEAAAIALATDAAGQEVQAIVEAMVRRARKERSPLGFAEFAHPVVLLEGPDGTGKSTLAANLARALGANAAVLQTPPDELKRFRQYFDGQPKHLRRAFYTLGNYACACQIRSLAACGPVIVDRFWPSTVAYALAHDSSGPLEAAPAWALRMPADLAELLPVAGLFVALRLQLPEAERARRVRARGATTAEEQQLERSRAGATXERLAMAYGALSIDGRPLELCDASGTAEQVLQRALQAVEAGKAERARLTPLSVNWHYTRLCNYSCKFCFHTAKTDNFLPKTPEGMEEAKRCLGRLRAAGMCKLNFSGGEPFTYPEALGQLCRFASEHLQLESGSIVSNGSMIKRSWFEKFGEFVSILAISCDSFDEATNKLIGRGKGTHLMQVKRVRSWCQEYGVGFKLNSVINAHNVDEDMTGPIAELGPMRWKVFQCLLIEGENVGEGALRDAKPLVITDAQFQGFLARHRALECMVPESNEAMKDSYLILDEELRFLNCTGGTKAPSESIRNVSVHHALRQAGFDAEMFLKRGGKYNWRRPLRQDALPGGRAAADVEDAAAARSTLTRGDRAAVPARQRGAKSQLWLLALVGSAVAVAAVALQAGFGGAPRGGTELLATVAR
>EP00434_Breviolum_minutum|EP00434_Breviolum_minutum_P005781
MVADRVQAGRRRKEEKDEKDDKRDEPKADGSPPKLQEMSQAPHPVIVLEGLDGVGKSTLTDGLRSRLGEKTQCLRSPPEELQPFRKYFDMKPPALRRSFYLLGNYACTVHLRQLVQDGPVILDRFWPSTMAYSIACDQETEPVSEVVHMPLDLQDMLPSNPFIWLLLELPEEERADRVHQRALKGIAITEEEKSLEKSRELRERLTCAYHALRIGEEKLVQVNAAGAENDVLLRVEQVILSKVQELKMAAAPLIPKSVNWHYTRQCNYSCKFCFHTAKSSFFLPRTEEGMKESKECLSRLQLCGMEKVNFSGGEPFLQAKELGELVRFCKVELKVSVSIVSNGSLINRSWMKQYGKFLDIIAISCSFNEETNMKIGRGKGAHINQLYQIKEWCHEFEVGFKINSVINAHNVHEDMSEALARLQPMRWKVFQCLLIDGENAGEDALRDAQSLTIPDKSFQEFLERHADIDVLVPESNSAMKNSYLILDENMCFLNCTGGAKRPSPSIRKVSVSTALAEAGFDEEEFVKRGGIYDWELKGSTDIEDLGRESSQMQPSKAQKPGLNAKATGKTQAPLPNGKAESPEFGSDWYGDSAWASASRKLPELNSEGCSRIVGDARARSNSNFRPSPGKRAKNDGEGGKAGGLAAELAAEKVDKERRSAGILAKDDSDGEGKKPAWMDSGDEKEGSPSKHKAGDNDKHGESAKDADTKDQELDYMNQPLDLPPEKPAAKKLAPASATIAPRASITNPFHARLLAQQQREKERQEAEAKAKAEADEKAKQEEEAKKKAEEEKAQEEMKQRMEDAAKDSAASPEERKRKRDEELRKIAEAAKTPGMMPMPAMPAMQQPFPGSSLLRAEKMSHSFSAAGGMMPPGPPGSMNFMNNAAPVGAISKAGVPPPPLKGAGKGSQEATQAALRNIFGGPGKASEPQPPGMTQGAMAKSFGPPQALTPGPQAPCSAKAPAEPPASPGVSKAGLPEQAPAVKALPNVAPQAPWRGAQAAPQAEAADPAGISKAAAAAPNQAPMMASPPGPVQPGVTQGAVAKSSGPPQAIVPPAAAQATPAQTVAKASPSQPAETPSSEATAATSSTAPATATATPAAAPAGATPGSAAPATAAAAAATTPAAQAQALQASMAGGMGMMAAMPGMMMPGYGYDMMGMSAMAGMAGMGLPGMGMVPGMGVMGMPAMGMPMIPGMALQQGKPAESTPKAAAA
>EP00437_Effrenium_voratum|EP00437_Effrenium_voratum_P009184
MDAACKRLTTDGGDIGAEIVALVRGMMAASAPEGQRDSHPVVILEGMDGTGKSTLLQGLAQGLGASTLRSPPKQLQRFRQHFDQAAPELRRAFYAVGNYACAAQLRLLALEAPVVVDRFWPSTAAYTLACDLEAEVEQLEDLTALQMPRDLVELLPNGPMVWLLLDLPEEQRALRVRRRALSEGDVTQEELCLERSAETRRRLQRAFRAVKIAGEGLEPVDALGDPQEVLARTSALVSQRLAEWRRLRPRSVNWHFTRLCNYQCKFCFHTAKSSFFLPSTKEGMEESKQCLRRLRLQGMQKINFSGGEPFLQKRELGELVRFCKKELHCDVSIVSNGSKITRKWMESYGEFVDILAISCDSFEEETNVRIGRGTGTHLLQLENIKHWCDEFQVPFKINSVINVHNIHEDMSAAITRLQPKRWKVFQCLLIEGENAGEEALRDAKSLTISQQDFDDFCERHGHLKCLVREDNGQMMNSYLILDEHLRFLNCTGGAKTPSDSIREVSVIKALRAAGFDAEMFEERGGVYDWSKAQRASNDIEDTMHPASEPPQPKNLAPVQSCGKKVEDKASMALLLIFALPALAFLAVLKGRR
>EP00437_Effrenium_voratum|EP00437_Effrenium_voratum_P056689
MDAACKRLTTDGGDIGAEIVALVRGMMAASAPEGQRDSHPVVILEGMDGTGKSTLLQGLAQGLGASTLRSPPKQLQRFRQHFDQAAPELRRAFYAVGNYACAAQLRLLALEAPVVVDRFWPSTAAYTLACDLEAEVEQLEDLTALQMPRDLVELLPNGPMVWLLLDLPEEQRALRVRRRALSEGDVTQEELCLERSAETRRRLQRAFRAVKIAGEGLEPVDALGDPQEVLARTSALVSQRLAEWRRLRPRSVNWHFTRLCNYQCKFCFHTAKSSFFLPSTKEGMEESKQCLRRLRLQGMQKINFSGGEPFLQKRELGELVRFCKKELHCDVSIVSNGSKITRKWMESYGEFVDILAISCDSFEEETNVRIGRGTGTHLLQLENIKHWCDEFQVPFKINSVINVHNIHEDMSAAXHAAAAQEAVMSAAITRLQPKRWKVFQCLLIEGENAGEEALRDAKSLTISQQDFDDFCERHGHLKCLVREDNGQMMNSYLILDEHLRFLNCTGGAKTPSDSIREVSVIKALRAAGFDAEMFEERGGVYDWSKAQRASNDIEDTMHPASEPPQPKNLAPVQSCGKKVEDKASMALLLIFALPALAFLAVLKGRR
>EP00437_Effrenium_voratum|EP00437_Effrenium_voratum_P062666
XEAACRVLERDPTGREAVGIWRSIEVQTLEGTPLSDEPIVILEGADGVGKSTLAENLQCSMNASVVEDTAETFXRPIVFLVLDLPEKVRASRVRGRPGIITQEEESLERDEALRGSLARAYAALRLPEGQVMSFLDASGGPGDVLQRALTIIRSKMEEFRASPVPLSVNWHYTRQCNYTCKFCFHTAKTSFFLPQTKQGMDEAKQCLRRLQWAGMQKLNFSGGEPFLHEKGLESYAASXKEDLALESVSIVSNGSKITGDWIRKHGSYVDILAISCDSFLEEINLKIGRGKGSHLQQLQQIRQWCEEADIKFKVNTVVNKMNINEDMRDMIRRLNPIRWKVFQCLLLEGENAGEEALRNARRLTVSSEEFQCFLDRHSQIDCLVPEDNEKMKDSYLILDEFMRFLNCTGGAKTPTASLRDVPVISALKGAGFDSKMFLTRGGVYDWTRQRADGCAGEGADLEDLAGSRTTPQRTPLRTGIPINSPRPWGQVHVLTAAAFLA
>EP00439_Symbiodinium_sp_Y106|EP00439_Symbiodinium_sp_Y106_P082683
MLPNSPRKDMPQTTMFQSVEAACRVLERDPVGREAVGIWRSIEVSTLPSTPLSDEPIVVLEGADGVGKSTLAENLHHSMNASVLKTPPEALGHLRWYFDTADVELRRSFYILGNYVCAAGLRWLNPKQPIIVDRFWPSSAAYALACDLQTSASEHPEIAEMPKDLVDLLPFGSRPIVFLVLDLPEEVRASRVRTRSGVITSEEESLERDAVLRQRLARAYAALRLPESQVMSFLDASGGQGDVLKRALTVISSAREEFRASPVPLSVNWHYTRQCNYTCGQSKAWTRRSSACVVCSGRACRRIFSGGEPFLHKKELGELCRFCKEDLALESVSIVSNGSKITGDWIRKHGSYVDILAISCDSFQEEINLKIGRGKGSHLQQLEQIRQWCEEADIKFKVNTVVNAMNINEDMGDMIRRLNPVRWKVFQCLLLEGENAGEEALRNARRLTVSSEAFQGFLDRHSRIDCLVPEDNKKMKDSYLILDEFMRFLNCTGGAKTPTASLRDVPVISALKGAGFDSKMFHTRGGVYDWTRQRAAGCAGEGETFRGFCFCLVSCLDCSSFFGPFVKCDFWLDLASPLLRRDLEYQPEVRTTDPEGVEIVVTTEDAFAGVNKLLKALEGINGKSALDRKGELRNQFYLSLQRNPGETR
>EP00439_Symbiodinium_sp_Y106|EP00439_Symbiodinium_sp_Y106_P083019
MFADTFDEATRPYQFALQTRAGTNALSGMLRAAVDLDSAATVVSLDGLSAYDTISRTAFLNKLRDVAPALLPFVRLWYGQQSTYFWWDADGQRRTILQGEXSSRLCAYGTGSSPHTSGGMPTGSGVPSFRGKGANRETPWLRCTPWASTTPSSPQTRSCAPASASRPSWTTSTLSQHRPARARRLTLDVATSCVETRAGVAANLGKTRVYNRDGGLAPPGIAELGANARLLQELPLLPDLQCAWLLLAMCASPRADHILRTLPPDLSASYARGHDDAVWRCLLALLGEEDDADPEVRLLLPPACALPKRLAVRSQVPDGRAALLGTMYTTTCAPRNATFLNLARGGRDGSTMVPAPALATFARPSCCLPGLQPPAQAMLRSQSGPHAAAWLSAIPSEAGSALPPDRMFTALRRGCGCPCRSLHTDVARTVTVAAPLSTPTDHHAACPQTGLLARRAKPLEHAWVRIAREAVGPEGQLKLPSQSMLPNSPRKDMPQTTMFQSVEAACRVLERDPVGREAVGIWRSIEVSTLPSTPLSDEPIVVLEGADGVGKSTLAENLHHSMNASVLKTPPEALGHLRWYFDTADVELRRSFYILGNYVCAAGLRWLNPKQPIIVDRFWPSSAAYALACDLQTSASEHPEIAEMPKDLVDLLPFGSRPIVFLVLDLPEEVRASRVRTRSGVITSEEESLERDAVLRQRLARAYAALRLPESQVMSFLDASGGQGDVLKRALTVISSAREEFRASPVPLSVNWHYTRQCNYTCGFCFHTAKTSFFLPQTKQGMDEAKQCLRRLQWAGMQNGGEPFLHKKELGELCRFCKEDLALESVSIVSNGSKITGDWIRKHGSYVDILAISCDSFQEEINLKIGRGKGSHLQQLEQIRQWCEEADIKFKVNTVVNAMNINEDMGDMIRRLNPVRWKVFQCLLLEGENAGEEALRNARRLTVSSEAFQGFLDRHSRIDCLVPEDNKKMKDSYLILDEFMRFLNCTGGAKTPTASLRDVPVISALKGAGFDSKMFHTRGGVYDWTRQRAAGCAGEGADLEDLAGSRTKTTRRTLLRTRGLINSPRPWGQVHVLAAAALLAASLMIAAGSRSRTAAAR
>EP00439_Symbiodinium_sp_Y106|EP00439_Symbiodinium_sp_Y106_P083101
MFADTFDEATRPYQFALQTRAGTNALSGMLRAAVDLDSAATVVSLDGLSAYDTISRTAFLNKLRDVAPALLPFVRLWYGQQSTYFWWDADGQRRTILQGEXSSRLCAYGTGSSPHTSGGMPTGSGVPSFRGKGANRETPWLRCTPWASTTPSSPQTRSCAPASASRPSWTTSTLSQHRPARARRLTLDVATSCVETRAGVAANLGKTRVYNRDGGLAPPGIAELGANARLLQELPLLPDLQCAWLLLAMCASPRADHILRTLPPDLSASYARGHDDAVWRCLLALLGEEDDADPEVRLLLPPACALPKRLAVRSQVPDGRAALLGTMYTTTCAPRNATFLNLARGGRDGSTMVPAPALATFARPSCCLPGLQPPAQAMLRSQSGPHAAAWLSAIPSEAGSALPPDRMFTALRRGCGCPCRSLHTDVARTVTVAAPLSTPTDHHAACPQTGLLARRAKPLEHAWVRIAREAVGPEGQLKLPSQSMLPNSPRKDMPQTTMFQSVEAACRVLERDPVGREAVGIWRSIEVSTLPSTPLSDEPIVVLEGADGVGKSTLAENLHHSMNASVLKTPPEALGHLRWYFDTADVELRRSFYILGNYVCAAGLRWLNPKQPIIVDRFWPSSAAYALACDLQTSASEHPEIAEMPKDLVDLLPFGSRPIVFLVLDLPEEVRASRVRTRSGVITSEEESLERDAVLRQRLARAYAALRLPESQVMSFLDASGGQGDVLKRALTVISSAREEFRASPVPLSVNWHYTRQCNYTCGFCFHTAKTSFFLPQTKQGMDEAKQCLRRLQWAGMQKYAEGFSAVELGELCRFCKEDLALESVSIVSNGSKITGDWIRKHGSYVDILAISCDSFQEEINLKIGRGKGSHLQQLEQIRQWCEEADIKFKVNTVVNAMNINEDMGDMIRRLNPVRWKVFQCLLLEGENAGEEALRNARRLTVSSEAFQGFLDRHSRIDCLVPEDNKKMKDSYLILDEFMRFLNCTGGAKTPTASLRDVPVISALKGAGFDSKMFHTRGGVYDWTRQRAAGCAGEGADLEDLAGSRTKTTRRTLLRTRGLINSPRPWGQVHVLAAAALLAASLMIAAGSRSRTAAAR
>EP00441_Pelagodinium_beii|EP00441_Pelagodinium_beii_P008769
XDCKGQEAVRIVQKMMQSRQLSLASSTTPIICLDGADGVGKSTLASNLLKRMGKTASLLKSPPEQLLHLRPYFDGKPPELRRAFYVLGNYACAVTMQAQAAQGPVIVDRFWPSTIAYALAHDYEVMPQDKPEILKMPSDLVDQLPFAHPMVFLLVELTEEERAKRVRQRAKAMPAGFGVVTKEEEELERSREHRERLSAGYKALSMAGEKLTVCDASGTEEAVLSRAMGILEASVEEKQRLVPKSVNWHYTRQCNYACKFCFHTAQTSFFLPKTEDGMSEAKRCLRKLRECGMQKINFSGGEPFLYASQLGKLCRYCKQDLKLESVSIISNGSKIRREWFEKYSKYVDILAVSCDSFCEETNQRIGRGKGLHLAHLQEVRNWCIEFAVPFKLNSVINIHNVEEDMTDAIEQLKPIRWKVFQCLLLEGENVGEGALRDAKSLTISEEQFKSFLKRHEAVQCLVPEDNKHMRDSYLILDEELRFLNCTSGGKVPSRSLREVSVMCALRDAGFDANMFRARGGIYDWSRKPQTDLEDLAGAGPWHTTGIDKKKRKNVNEISRVQLAIPAAVILLVSCTVFGAAKTYLSRKK
>EP00443_Scrippsiella_acuminata|EP00443_Scrippsiella_acuminata_P030708
XALSASLAESSKRLQAPSGPAMPVDVRRASLGAAAAMSAAALAFVLAMHRRRGRRAPAVPRSVNWHFTRMCNYGCHFCFHTAKDTYVMPERDMEKSKRGLAMLKAHGMEKINFSGGEPFLHKKKLGQLVRYCKEELQLDSVSIVSNGSLIDRRWMKEFGPYLDILAISCDSFDAEVLRSFGRCTKSGKTDHISQTKQVRDWCIEFQVVFKMNTVVNAKNMHEDMTEFVRLLRPKRWKVFQALLLEGENVGENMTSRDASGLTISDDAFQAYIKRHLADPMVANVVVPXEQRADEGLELILDEYMMFLNCTAGGKIPGRSIFEAGVAGALEEAGHDSAMFYERGGAYEWRKANILDVEDMAGASSNIAPSLLPPSLQRQGSTGGA
>EP00448_Togula_jolla|EP00448_Togula_jolla_P007577
QAQASTLRRDVTLQSWMRRQLDLXGAEALLWATLGTASAAAVMALLWTSRKAQHSRPAIFASLQAVLEVLKASPTPRLKGFEELLQGLSHSHKVTHVDRYPVVILEGLDGVGKSTLAKLLLAALERRWGAPASLIATPPQLWKEYRGHFDSQPERVRRAFYAASNYAACANIQEAAQNGPVVVDRFWPSTIAYAYAAAGVEPDKEIEMPQDLAQLLPLTPLVGILLSIESEAERAARIKERAKLQGPRVTEEEKHLEHDAGMRSRASRAYAKLRLRGQALIKVEALGSPEELCEQVTQVIETRAVPTPVSVNWHMTRECNYKCAFCFHTQLNSFFLPSRRNPGGMEKAQRVLRGLEALGMRKLNFSGGEPFLHPKELGELVMFCKRELHLESVSIVSNGSKITHQWFKRFGPFLDILAVSCDSFNEDTNVKHGRGQGNQIQTLRNIRDWCKEFSVKFKLNSVITSLNWSEDMSEKVQELQPDRWKIFQCLLIEGENMGEGAKRDAGGLAISLEKFNVFLELNGKIREVFDVMKPETNSTMMNSYLILDEHMRFLNCTTGMKVPGKSLLSSASVASGPAVEHDESMADTLAKAGWDLASFSARDGYYPENWSR
>EP00448_Togula_jolla|EP00448_Togula_jolla_P039633
XRGAEALLWATLGTASAAAVMALLWTSRKAQHSRPAIFASLQAVLEVLKASPTPRLKGFEELLQGLSHSHKVTHVDRYPVVILEGLDGVGKSTLAKLLLAALERRWGAPASLIATPPQLWKEYRGHFDSQPERVRRAFYAASNYAACANIQEAAQNGPVVVDRFWPSTIAYAYAAAGVEPDKEIEMPQDLAQLLPLTPLVGILLSIESEAERAARIKERAKLQGPRVTEEEKHLEHDAGMRSRASRAYAKLRLRGQALIKVEALGSPEELCEQVTQVIETRAVPTPVSVNWHMTRECNYKCAFCFHTQLNSFFLPSRRNPGGMEKAQRVLRGLEALGMRKLNFSGGEPFLHPKELGELVMFCKRELHLESVSIVSNGSKITHQWFKRFGPFLDILAVSCDSFNEDTNVKHGRGQGNQIQTLRNIRDWCKEFSVKFKLNSVITSLNWSEDMSEKVQELQPDRWKIFQCLLIEGENMGEGAKRDAGVFDVMKPETNSTMMNSYLILDEHMRFLNCTTGMKVPGKSLLSSASVASGPAVEHDESMADTLAKAGWDLASFSARDGYYPENWSR
>EP00450_Noctiluca_scintillans|EP00450_Noctiluca_scintillans_P003478
MALVYSSSDCAARLAPPGGPLREAVWAVEELRVALNISSEPVVLCKPDCTAALSRAWEIIEKRVGWKEEVTPTSVNWHMTRLCNYSCKFCFHTSISSAFLPHTPEGMQEAKECLVKLRAAGMKKLNFSGGEPFTYPRELGELCRFCKQSLRLESVSIVSNGSMIHKKWFQSFGEFVDILAISCDSFNEETNKKIGRGKGMHLKQLKRVRQWCDEYGIPFKINSVINAHNVDEDMCAAIMELRPIRWKVFQCLLISGENVGGDALRDARSLVIPDEQFHDFLQRHQCVPCIVPEDNLRMKNSYLILDEELRFLNCTGGAKTPSESIRDVSVTRALQQAGFDAQMFVERGGIYTWRREDVLSDDIEEMAKALSYKQHAPSENREDFGVHQRALCVGLALVLAXVSSAFCVELSALMEIL
>EP00450_Noctiluca_scintillans|EP00450_Noctiluca_scintillans_P009344
XSTVSAVRTAPAGGPLREAVSTVEALRMMLRLDSEPWEMCDPGCTAALSRAWEVIEKHVGLREKVTPTSVNWHMTRSCNYSCKFCFHTSISSAFLPQTPEGMQEAKGCLMKLRAAGMKKLNFSGGEPFTYAQELGELCRFCKQSLRLESVSIVSNGSMIKKRWFQAFGEFVDILAISCDSFDEETNKKIGRGKGMHLSQLKRVRQWCDEYSVPFKINSVINVHNVDEDMGAAIMELRPKRWKVFQCLLISGENAGGNALRDARSLVISDQQFRDFLQRHQGVSCIVPEDNLRMKDSYLILDEELRFLNCTGGAKTPSESIRDVSVARALQQAGFDARMFVERGGVYSWRR
>EP00450_Noctiluca_scintillans|EP00450_Noctiluca_scintillans_P038871
MVLKLDAEPWEMCDPGCTAALSRAWEVIEKHVGLKEKVTPTSVNWHMTRSCNYSCKFCFHTSISSAFLPQTPEGMQEAKGCLMKLRAAGMKKLNFSGGEPFTYAKELGELCRFCKQSLRLESVSIVSNGSMIKKRWFQAFGEFVDILAISCDSFDEETNKKIGRGKGMHLSQLKRVRQWCDEYGVPFKINSVINVHNVDEDMGAAIMELRPKRWKVFQCLLISGENAGGNALRDARSLVITDQQFSDFLQRHQGVSCIVPEDNLRMKDSYLILDEELRFLNCTGGAKTPSESIRDVSVARALQQAGFDARMFVERGGVYSWRREDLVSDDIEELAKAVSHKQPSPVAEREDTGVHRRAVCVGLALVVAAFVVXLCVRLSTLMESICDASCPTPSTRAFRAILQAGCLKVQPSCACGLEACLAKAEVAATSFA
>EP00475_Leptophrys_vorax|EP00475_Leptophrys_vorax_P017713
HQPCGAFSNPAASGLPRKSPHHCRKEPLRKSGVMSYQVDDTGRRKWKKNEAPHVPDKVAECISGQFEGVKEDLWNERPPSVGWMFLQPCNFSCNYCFARFHDLKGKYLSKQENLKLTHMLAEKFDKITFLGGEPTLVPYLLDMCKIAKSYGCTTAIITNGYRISDEYLKDFKGWLDWVTISLDSAVPETHAKLGRGFKKGRGAESEPLTPEHYIEAAKAVRRAGMKLKISTVVNRLNKDEDMSDFITLLKPDRWKIFQCLFIEGENDGRVEDLLVSKEELQGFLSRHEKLTEFGIKMYASTEDTKNGYACITPAGCFLDDIDNVHRYSRPILEVGVEEAWKDIDYKPDNFRARGGFYNWKASSLQEEEQQQCSSQSAADMEDLVMKQQPKKHLSSNPTKQTAGAKQVARDNKGQYQSVTTLVMLLSAVVLAIALTPLLSLMTTNTHNLK
>EP00490_Sorites_sp_Unknown|EP00490_Sorites_sp_Unknown_P012562
MXAMQATTLAKTPSPAESDFKENRKFSMDSEDLKIADGSHFEDASTTSDVSTPLPAGKEXAEIETQPFVPKSVNWHYTRKCNYTCAFCFHTAKNGFFLPSTEEGMAESKRCLKLLKDAGVEKLNFSGGEPFIHEKELGELVRFCKEDLALPSVSIVSNGSLIKQRWMKKWGKFVDILAISCDSFIEETNFRVGRGRGDHIHQLEKIKTWCEEYEVDFKINSVINAXNYMEDMRETIQRLNPKRWKVFQCLLINGENAGEEALRNAQPLTISEEKFQXFLDRHQDIPQMVPESNSAMVNSYLILDERLCFLNCTNGAKEPSDSILKVPVSEALRQAGFDEEMFVQRGGIYDWTKRPVDMEDLGGGMKKTKDLKVKATKRKEASQTEMGMRSFWFLAAAVGSLGLLAYLKGK
>EP00521_Asterionellopsis_glacialis|EP00521_Asterionellopsis_glacialis_P018931
XTMKAALSISTLLSLCFVWXTASALSTPNVPNKNRIAERVRSVNYFISRECNYKCKFCFHTAKNNKKLSLGKAQLGLQLLKHSGTEKINFAGGEPFMNPKLLGELAKYASYDLGMAVSIISNGSLIHPKWMQEYGEFVDVLGVSVDSFDPQTNAAIGRGGDANNKHIDRMLQVRELCSQHDILFKMNTVVCQKNWEEDMNAQVAQLDPYRWKAFQVLILEGENSGQNGDLRNAHDLKVSRSQFDAFCQRHSNQPALIPEPNDVMQNSYLLLDEELRFLDCSQGGKVPSESILSVGVEKALSQAGFDDEMFKKRGGIYEWSRVKHNIDERVALQEEHGSSVADQKNVTLAYSQ
>EP00534_Pseudonitzschia_fraudulenta|EP00534_Pseudonitzschia_fraudulenta_P005224
MATKGREPSLVSFLNSLLAARCFSFAAFAVTIVCLLSPVEAFVPLAKTTATLSSRATALHYNKNATAVQSDVGNRHYPKPQKLQQKQQQKEETPESNKGWLANRVRSVNYFISRKCNYSCKFCFHTQKTTTALTVEEATRGLQLLKDAGTKKINFAGGEPFVRPYLLGQLCKKAHEMGMAVSIISNGSLITEEWMNQFGYYVDVLGVSVDSFDPSTNAKIGRGGDANNQHVRRMLRVRQWCRDHRIKFKINTVVCRYNRNEDMTEQIRKLDPVRWKIFQVLVLEGENAGADHGDLRDATVLTVTDDQYRSFVDKHRPHFPPDVLIPESNEVMQNSYLLLDEDLCFLDCSGGGKVPSQSILDVGVETALHQAGFDLDMFHKRGGIFEWTRDRSPDENEDGASGVRP
>EP00536_Pseudonitzschia_multiseries|EP00536_Pseudonitzschia_multiseries_P002965
MVAAFSPPSSIQLLSPQIGSVSTVRPFLSLQTALENAENTKSIRPDAHHERPLPVQSNSDKEWLVNRVRSVNYFISRKCNYQCKFCFHTQKTTHTLSIEEATRGLELLREAGTEKINFAGGEPFVRPHLLGRLCKKAHELGMAVSIISNGSLITEEWMKQYGYYVDVLGVSVDSFDPATNTKIGRGGDANNQHVQRILRVRQWCRDFHIKFKVNTVVCKYNLAEDMTQQILPLDPVRWKIFQVLVLKGENAGEAHGDLRDATALTVTGDEYRSFVDRHRPHFSDTVLIPESNEVMQNSYLMLDEDLCFLDCSDGGKVPGASILEVGVEAALDQAGFDLEMFHERGGLFDWNRDRSGDYHLCP
>EP00539_Tryblionella_compressa|EP00539_Tryblionella_compressa_P010138
MAASAETLSGRTSIAFAATTTTAIAGLVWFFYRMQCSAWSDKSSSNSTKMKKTNNLVVNYHFHRRCNYSCKFCFHTSTNGTLADLSDAQRAMKLLRDEGMIRVNFSGGEPFLQAKWLGAMCQYSHELGVTVSIVSNGSKITDKWMKQFGQYVDVLAISCDSFDPETLRKIGRYEPKKDHLAQLDRVRDWCEQYNIIFKINSVICRANHHENMVGEILRLKPARWKVFQCLLIDGENAGDPDSLRDARDQVITKEEFDAFVERHREMTALVPEDNDTMRNSYLILDESLKFLNNQHGDKRPSSVTVLENVVQALRESGFDVSTFKDRGGEWCNPKGQELEW
>EP00539_Tryblionella_compressa|EP00539_Tryblionella_compressa_P012233
XKEFFVLHAASSDATLXEMIAXLLAQILPTTTPRLLIYLHKQKRRRRQQQEEDLFDLNDEVNDDTKELVKSVNYFISRKCNYACKFCFHTQKTTHHLALEQAKLGLRLLKDAGTEKINFAGGEPFYFPELLGQLCKIASNDLDLAVSIISNGSXDHAXWMEEYGRYVDVLGVSVDSXHXATNAAIGRGEGPNSNKNNHLSRIFKVREWCYEQDIIFKVNTVVCSKNWEEDMTXNIRKLNPKRWKVFQVLLLEDENMGNEQNLRDARPLVVTDEEFQSFVERHKAIPQMIPESNEVMQNSYLLLDEDMRFLDCSGGGKIPGESILKVGVHRALQQAGFDHGMFKERGGVFDW
>EP00539_Tryblionella_compressa|EP00539_Tryblionella_compressa_P021393
LYSESFVSPWTTPSTSATKTKSSKLLYRTNDPTSFGGEESSTNDRSERRRQQQEEDLFDLNDVNDDTKELVKSVNYFISRKCNYACKFCFHTQKTTHHLALEQAKLGLRLLKDAGTEKINFAGGEPFYFPELLGQLCKIASNDLDLAVSIISNGSLITREWMEEYGRYVDVLGVSVDSFHDATNAAIGRGEGPNSNKNNHLSRIFKVREWCYEQDIIFKVNTVVCSKNWEEDMTENIRKLNPKRWKVFQVLLLEDENMGNEQNLRDARPLVVTDEEFQSFVERHKAIPQMIPESNEVMQNSYLLLDEDMRFLDCSGGGKIPGESILKVGVHRALQQAGFDHGMFKERGGVFDW
>EP00544_Gedaniella_sp_CCMP2646|EP00544_Gedaniella_sp_CCMP2646_P012376
MFFSWRNLLFLVLVVSTTQAFTAHPAAADNSVGAAAAARTTSRNGAPSDSAGRDDEPTTLLLNQDSPVRSVNYFISRICNYSCQFCFHTQKNSNKLTLEQAKRGLRLLHECGTEKINFAGGEPFIHPKMLGKLCRYSHQDLNMAVSIISNGSLITSEWMKEYGEFVDVLGVSVDSFIPKVNAVIGRGGDASNDHITRMLRVRELCEQHSIHFKLNTVVGNYNWWEDMNRQITMLDPMRWKVFQVLVLRDENSGGPGELRDARPLVVSDEHYWEFVKRHEAQHGEILIPEPNNVMQNSYLLLDEELRFLDCSGGGKVPSESILQVGVKRALQQSGFDLQMFENRGGVYNWTRERQSKSATSNTAV
>EP00562_Extubocellulus_spinifer|EP00562_Extubocellulus_spinifer_P028831
XASVLLDLGLLHVVGVDGFAKDWQETAFSLPPSRGSKISAPAATSXXNGYHAVNGGGAFSFLAAGGAGWKSRPTKQARSPELASSPSSQSSQPEPTAVVIPRSVNYFISRRCNYSCQFCFHTAKSYHALPLEESTDGLRMLADAGCEKINFAGGEPFLHPILLGELCRVASDELGLAVSIISNGSQITPEWMDMYAKYVDVLGVSVDSFCKETNSAIGRGGDAENGHVDRMLRVXDECSKHNVRFKLNTVVNALNWEEDMNDQIAALDPFRWKVFQVLLLEGENMGGEGELRDARNLCIDRAQFEAFIDRHSDRPQLIPEPNDVMQNSYLLLDEELRFLDCSGGGKVPGRSILEVGVDVALMDAGFDQNMFNERGGIFEWRRPRDE
>EP00562_Extubocellulus_spinifer|EP00562_Extubocellulus_spinifer_P034973
XLLAASVLLDLGLLHVVGVDGFAKDWQETAFSLPPSRGSKISAPAATSXXNGYHAVNGGGAFSFLAAGGAGWKSRPTKQARSPELASSPSSQSSQPEPTAVVIPRSVNYFISRRCNYSVSWLPHYDLVGLYACLIHMFHIDPTNNYILREFVIFPVPVLLPSAKSYHALPLEESTDGLRMLADAGCEKINFAGGEPFLHPILLGELCRVASDELGLAVSIISNGSQITPEWMDMYAKYVDVLGVSVDSFCKETNSAIGRGGDAENGHVDRMLRVXDECSKHNVRFKLNTVVNALNWEEDMNDQIAALDPFRWKVFQVLLLEGENMGGEGELRDARNLCIDRAQFEAFIDRHSDRPQLIPEPNDVMQNSYLLLDEELRFLDCSGGGKVPGRSILEVGVDVALMDAGFDQNMFNERGGIFEWRRPRDE
>EP00563_Minutocellus_polymorphus|EP00563_Minutocellus_polymorphus_P006723
MNSSPESGAEGGQEEHNLLADADTTSSRNPAASAPSPSSSSRTVIPRSVNYFISRKCNYSCEFCFHTAKTYHALSTEEAANGLRVLAKAGCEKINFAGGEPFLHPILLGELCRVASDELGLGVSIISNGSKITPEWMDMYAQYVDVLGVSVDSFDKATNAAIGRGGDAENGHVKRMLRVRDECSKHNVRFKLNTVVNALNWKEDMNEQIVALDPYRWKVFQVLLLEGENVGGDGDLRDARHLCIDRSKFDAFVKRHADRKQLIPEPNDVMQNSYLLLDEEMRFLDCSGGGKVPGRSILDVGVDEALMDAGFDDEMFAERGGIFEWRRPRDE
>EP00569_Conticribra_weissflogii|EP00569_Conticribra_weissflogii_P014719
MRIILPCIIVTHIATSTLSYNASPSSMVANRVKSVNYFISRECNYKCKFCFHTQKNTHKLGLGKAKLGLQLLQHSGTVKINFAGGEPFLNPELLGELCKYAREDCGMAVSIISNGSLIKPDWMMRYGEYVDILGVSVDMRIILPCIIVTHIATLSSAYNASPSPVVANRVKSVNYFISRECNYKCKFCFHTQKNTHKLGLGKAKLGLQLLQHSGTVKINFAGGEPFLNPELLGELCKYAREDCGMAVSIISNGSLIKPDWMMRYGEYVDILGVSVDSFDPATNAAIGRGGDTDKNQHVNRMLKVRELCSNQGILFKMNTVVCSLNHDEDMNEHVSRLEPYRWKAFQCLILKGENAGGPNDINDARKLQVSKGQFDAFIDRHSGQSMLIPEPNTVMQNSYLLLDEELRFLDCSENGKVPSQSILEVGVEQALSQAGFDDSMFLNRGGVFDWTRERSN
>EP00571_Detonula_confervacea|EP00571_Detonula_confervacea_P001091
MILLLISVLLQSTATTTSASFLSLQQQQNQRVVGCHHRHRSNDYSATAALFSSSPPSSTSIVGGSSRTTSSISLLKDPAAAGDKHSSLVLSSSSSHHQQQQEEQLRQKVRSVNYFISRSCNYKCKFCFHTAKTSHHLALEQAKLGLEMLRKAGTEKINFAGGEPFLQDQLLGELCKTSHELGLAVSIISNGSKITQKWMEQYGQFVDVLGVSVDSFNPLTNAAIGRGGDANNEHISRVLNVQNLCSKFDITFKMNTVVCSLNWEEDMNQYVRQLDPKRWKVFQVLILEGENSGMGGDLRDARALQVTDEQFLSFVHRHRSYQDNGVLIPEPNNVMQNSYLLLDEDMRFLDCSSGGKVPSDSILKVGVRRALEQSGFDENMFHERGGIYDWERDRSQG
>EP00573_Skeletonema_grethae|EP00573_Skeletonema_grethae_P003129
MVVMVTLTSAYNNPASAASRVKSVNYFISRECNYNCKFCFHTQTNTRKLSTGRAKLGLQLLQHSGTEKINFAGGEPFLNPALLGELCQYAHEECGMAVSIISNGSLIRPDWMERYGQYVDILGVSVDSFDPETNALIGRGTGDTTKNQHVTRVLKVREMCSKHGILFKMNTVVCSLNHQEDMNKYVTTLDPYRWKAFQCLILKGENSGQGNDINDARELQVTRGQFDAFIQRHSEQNALIPEPNTVMQNSYLLLDEELRFLDCSDNGKIPSQSILEVGVDRALAQAGFDEEMFQKRGGIFEWTRTRDGGNIDKSK
>EP00577_Skeletonema_sp_RCC1716|EP00577_Skeletonema_sp_RCC1716_P020165
XPLLVVSAFNTSPPQSSSSVAKRVKSVNYFISRECNYKCKFCFHTQKNTNKLGIGNAKLGLQLLQHSGTEKINFAGGEPFLNPQVLGELCQFAHSECGMAVSIISNGSLIKSEWMDRYGQYVDILGVSVDSFDPATNALIGRGTGDTTKNQHVSRVLKVRELCAQHGILFKMNTVVCSLNHREDMNEYVTTLDPYRWKAFQCLILQGENAGGVNDLNDARELQVTREEFDAFIQRHSDQSALIPEPNTVMQNSYLLLDEELRFLDCSENGKIPSQSILEVGVERALSQAGFDDDMFQKRGGIFEWT
>EP00577_Skeletonema_sp_RCC1716|EP00577_Skeletonema_sp_RCC1716_P020364
XPLLVVSAFNTSPPQSSSSVAKRVKSVNYFISRECNYKCKFCFHTQKNTNKLGIGNAKLGLQLLQHSGTEKINFAGGEPFLNPQVLGELCQFAHSECGMAVSIISNGSLIKSEWMXRYGQYVDILGVSVDSFDPATNALIGRGTGDTTKNQHVSRVLKVRELCAQHGILFKMNTVVCSLNHREDMNEYVTTLDPYRWKAFQCLILQGENAGGVNDLNDARELQVTREEFDAFIQRHSDQSALIPEPNTVMQNSYLLLDEELRFLDCSENGKIPSQSILEVGVERALSQAGFDDDMFQKRGGIFEWT
>EP00579_Thalassiosira_antarctica|EP00579_Thalassiosira_antarctica_P016374
XAFRSPLVKSVNYHISRDCNYHCKFCFHTRKNVDILSLNEAKNGIKLMKEAGMEKINFAGGEPFINDIMLGELCRYSHGLGLAVSIISNGSLIKPYWMEFYGEYVDVLGVSIDSFKPEVNAAIGRGGDGNKHLDRVMKVRDMCEEQSVTFKINTVVCALNWEEDMTDFXSSLASTKVEMLSGSEEQSITFKINTVVCALNWEEDMTDFIHHLHPQRWKCFQVLILKEENSGGANELRDARGLTVSREQFNSFIQRHQGFDGILVPEPNELMQNSYLLLDEKLRFLNSANGGKVPTESILDVGVEKALGQAGFDHGAFQKRGGVYNW
>EP00579_Thalassiosira_antarctica|EP00579_Thalassiosira_antarctica_P021987
MVSIAMWVAVPLLLPLGFLDPVLAVRIRQVAAFAGGVSLKSSSSSSSTTDDIRNKFSTCRGMVLTTAEQDKPSSSSSVVIPRSVNYFISRKCNYSCKFCFHTAKTSQALPLEKSAEGLRMLADAGTEKINFAGGEPFLHSILLGELCRIASDELGLAVSIISNGSKITAEWMQMYARYVDVLGVSVDSFDKETNAAIGRGGDAENGHVRRMMQVRDHCYKHNVMFKLNTVVNSLNWEENMNAQIAALDPVRWKVFQVLLLEGENTGGDGDLRDARDLCIEREKFDAFVNRHSGRKQLIQEPNDVMQNSYLLLDEELRFLDCSGGGKVPGRSILDVGVDTALMDAGFDSNMFNEEGGFLSGVALEMNERRDASMKEEEAAANRWKTNINIGELLRDVKAIGNRLHEVPSAKMNVQVAVPPAHPSLPNSEGCCNV
>EP00582_Thalassiosira_oceanica|EP00582_Thalassiosira_oceanica_P012602
IGGVARAPAPHRPPPRPQACLINPTPPELAQDLQSRGLKGSSKTKITGRVLNTNKLGLGKAMLGLQLLRQAGTEKINFAGGEPFMNPELLGELCRHANEDLGMAVSIISNGSLITRDWMDRFGPFVDILGISVDSFDPATNAAIGRGEDSDRNHHVNRMLRVRDLCAQHEVLFKMNTVVCKFNHDEDMNEYVTRLDPYRWKCFQVLLLNGENAGGGDLRDARDLVVTRDEFDAFITRHSSQPMLIAEANDVMQNSYLLLDEELRFLDCSDNGKVPSRSILDVGVENALAQAGFDDSMFHKRGGIFEWRRDRNIEKPQASEGSLQDVNL
>EP00588_Corethron_pennatum|EP00588_Corethron_pennatum_P023764
MNFQCIFLASGILACKGIQAFAPAQPPRPAFLSTSGALYYSNGDGPDSASRHHVPSALSPSSVTESPPSGDLIKSVNYFISRKCNYSCKFCFHTQKNVDILGLEDAKRGLKMLRDAGTEKVNFAGGEPFINDIMLGELCRYAHSLNMAVSIISNASLIRPYWMKFYGEYVDVLGVSIDSFSPEINAQIGRGGGDSGEYDHSDANGRSNAKNKHLDRALKVRQMCEEQDIIFKMNTVVCKLNWQEDMTEYVRKLQPKRWKCFQVLILEDENSGGEDELRDARDLVVSREQFDAFAARHQESGLFDDVLIPEPNDVMQNSYLLLDENMCFLDCSKGGKVPSESILDVGVEKALDQAGFDYDAFHKRGGIYEWTRERENAREGGFEERKE
>EP00590_Aulacoseira_subarctica|EP00590_Aulacoseira_subarctica_P011675
MKYLSTHLFNKGLHQRYFSSKTIIRRVFDIGSGSIKCQVATVDLKKRKVISLLYNDSRQVLFLSDLKKSSRITWTKFQEGQKAISDQLIESSQFDVHSTAGIGTEVFRKAENGASTLAKYSQYFDFPIHLVSPQEEARFGFESARCLSNVPYPRLVSWDCGAGSFQMSSWKGSHFDSQGSGTVYKTAQALQNSSSSPNPFLGNSLDEMLNILHHNLKTPPQWILNKENIFIGIGTSQSIFNQQRILGMSDTFTPEDVHKTMNELVGMSDTEIFHLEQMRFAEEIRNPHTVKMENAQYVIPKLALLLAAMRKCSIERLKFYQTNGNCTALLTDPQLWTPRLTGETFTFSARHTDFSKDGHSIVDGSCSINSAQPLNFIAEELDLKQQVPRDRSAYKDDALSAKSNFLTVNWHLEKTCNYKCKFCFAHFEQTKRNLDLHEGFHLLDAFREAGFYKVNFAGGEPLLNAYLDEYLKYSKMIGLKTSIITNATKLTQTWLDNNGPFIDQIGISCDSLDDAVNKWLGRGFGNHVEITTRAFQRVREFNKTAAIPIKIKLNTVVTSKTYMEDWNMFLESNGVTRWKAFKVLKIKGENDHIYDELAITDEQFQQFVDRHRSLKVGGLVMAPEDNDDMTESYVMVSPDGRFYQNKNSSYKFSEPILQVGVKDALDEVGFDLAKFEQEEANIRFSIDRVNEQIGATCAGAAKSPKKGGALGIATKW
>EP00597_Dinobryon_sp_UTEXLB2267|EP00597_Dinobryon_sp_UTEXLB2267_P007571
MLLNFRRKWGQPSIRFISRTKVENEIERKFIPNKSTIKKCQELAFNKKIKTFVDTYYDNNSFQLTTKDIWLRKRNSAFELKWPIEDAFVSDSDHSFKGVDYYHESTELDIIKKVLISLAQIRLHHDDCGKLNEREMQNLLQRSDLKPFAQIETQRTRYELHMTSSLVSRNSVVHKFYVDIDSVKYININNTAVSNSYNIGEIELIEVANGLSANDIISDIFNQLEIDSQTVPGKVLVYLSRFAPQHFKALEACGLVSSKLGPKKCFPPQTPSNCAVDDEGKILSGTAVNFHFTRKCNFECKFCFHAAHTSSILPREQRMSVLQQLYDEGAEKINFAGGEPFLPSYHDILGEMVQQAKQIGFSSVSVITNNSHVTAEWFAKYGRFLDILGISCDSLDAVTNFKADXALSSEVMVSRLRSSAQLCRDYGVMLKINTVVTSINYLEVMSDVINCLRPMRWKVFQVLPLEGENHGQHCGKKQNVLPLVVSEEQFEYFVRRNAVALWDPSIMKPENNRLMQASYLLVDEQGRFLDASLGKKSPTRSIAEVGVRQAFRELVSSSGGGFHRDEFLERGGYYAADWTRKG
>EP00598_Pedospumella_elongata|EP00598_Pedospumella_elongata_P011392
XSDTTSIFRHQMGQKESTLKPIAVNYHFSRKCNYSCGFCFHTATSSDKLPLDQAKAVILQLSQAGCKKLNFAGGEPFLPDHTGKDNYLGEMVKYAKIECRFESVSIISNARFIKEEWMREYGRYLDMLGVSCDSALETTNKAIGRGKGDHTKHVKRAAELCHKYKIMFKLNTVVNSFNLEEDMSALVNEIKPMRWKIFQVLGVEGENNGVGAERDVGEFLISKEHFEAYVARHRHTVNNSDQIMKVEDNETMQASYVLVDEKGRFLDCSEGRKAPTRPILEVGVEAAWKELTSSKGGGFDAQAFERRDGRFDWTNRREAPGECGSGVGDGVIDIEDMGA
>EP00599_Poterioochromonas_sp_BG1|EP00599_Poterioochromonas_sp_BG1_P011002
XALVTAYILKXAAVXGKEXEIQRPNIEQIDEKKIAVNFHFTRQCNYNCGFCFHTAKTSHVESEENCKKILRSLRDAGFRKINFAGGEPFLEPXLLGALCKYAKIDXRFESVSIISNGSKCQESWFEXFSDFVDILGVSCDSFNEEVNVQIGRGKGNHLKAVKNVADWCRKYKIQFKLNTVVNSFNVLEFVGRFSKFXPLDGENTGXKSLRSVEKFLISNEAFQAYVXRNLQGLHDRKIXKVESNDIMKSSYVLVDEYGRFLDSSKGGKEPTCSILDAGGVDAAWEQLLQSEGGGFDASSFFARDGDYKEGCWSSNKLVRDIEDLGR
>EP00601_Ochromonadales_sp_CCMP2298|EP00601_Ochromonadales_sp_CCMP2298_P036806
XPLSVNFHFTRKCNYNCGFCFHTSLTSHVESLESAKRMLKELTEHGAKKINFAGGEPFLPEYQSKLGEMLRYAKQECGYESTSVISNSVFITPEWFDTYSEWLDILGVSCDSSDDALNQKMGRGNGVHTQHVRRAAALAAQHGVMFKLNTVVTSQNWQHDMSAFVQELQPVRWKIFQVLAIKGENQGGGALRDISDLLVTPDKFEYFVERHLSLNKDKDIIKKESNDMMRNSYFLIDEYGRFLDCSGGAKAPTQSILDVGVPAALKQLFGTGEGFDEGAFKAREGQFDWTKPSRD
>EP00614_Pseudopedinella_elastica|EP00614_Pseudopedinella_elastica_P011865
XRFQAIPPLGQRQLAPLSTVIRRVFEIGSGSTKCEVAEVCLENNTILRSIFTKSSQVLFLRDLKHGMHAGRMEISPETRDLGVLAIKALLAETDTLNPQQTAAVATEAFRRADNGEATVGVFARECGISVSIASAEQEARLGFECALGLSGREPGKLLSWDCGAGSFQMSNESDCHVDSHGSGTIHAVAVALGSVGLESRADLADALLDHLRVELKPLPLWLENLEERSAVAIGSPNSIFNQQRVLSGLTTFSQLDVERTLAEVVAVPEHLVPDLERTRSAAALANSENAPYVLPKLALLLGAMRHSRIGEVTFMPTNGNCAALLTQQGLWADAAPPYAPAASSQGSCMNKSSDPPIKLEAQPASLLTLNWHLEKKCNYKCSFCYAHFDEVVHGLDKEDGMALLKAVREAGFFKVNFAGGEPLLNPHLGEYIKKAKQLGFKTSIITNASRLTTVWLESYGRYLDQIGVSCDSLDDTVNKAAGRGFGSHVPVTVRALKRVRELNEKQGLDIKVKLNTVVMRQNHQEDWTDFILSNGVDRWKIFKVLRIEGXDEVANMKSRCAMLPPSGFNFLVHPPALVPRSKLPSSHAFTGENDKGFSDIEVSDAQFDAFVARHAHLAEKGVVMAPEDNNAMTTSYIMITPDGRFYQNTDGRYKYSEPVLNVGVESALQQTGFDYGKYVERGGAYAL
>EP00639_Heterosigma_akashiwo|EP00639_Heterosigma_akashiwo_P016179
XMFSSREISTMRQTYRILKGATVSKALPKLTVNYMCLQQCNMKCKYCYSTFKDDPIGKKKGLDTEQALQLINELNSSGLFNKITFAGGEPFLRGDILSMVREAKNLGLLTCVVTNAFASEGSRFEKTLRYVDQLAVSFDSGLLETRASIGRALKGVSILRNRKYFYALALAREMGISTKLNTVINAYNWQEDMAPFIETMSPDRWKVFQALPVQGQNDEHFNQIRVTQEQFNDFCKRHAGLNPVVENNEMMTGSYVMIDPWGRFFDNSKGRHTYSRSILEVGVAEALSDVSFDLARYVERGGVYDLAANDMARASLLEM
>EP00697_Spironema_sp_BW2|EP00697_Spironema_sp_BW2_P011517
STQSTWDKSNERLAMYVERDGGRRRWQNADEPLLHQQQQFQASISRQFEGVDGEVYERMPPSVGWMFLQPCNFKCSYCFANFDDLKGKYLTKEQNLQLCEMLAKKFDKVTFLGGEPTLAPYLHDMLRIAKAHGCTTSIITNGSKMLDERLVRSFAGLLDWVTLSIDSAVPQTHARLGRGYGARPKPGAATSTATTTARPLSNDDYLEISRLVKAHGMALKISTVVNQLNKDEDMSAFIRAMAPSRWKLFQCLYIAGENSGRVDDLLVTKDQMEAFVARHQHLTDTIPMYSSTEETKNGYACITPAGTFLSDIDNEHHYSRPILDVGVDEAWSDIDYRPENFRARGGFYDWRRSGGGCDTATTTADVEDLGGTRPAVRRAAALPHPKLLHSRRPAPMAAALALLFLCVCYGLWVRAW
>EP00697_Spironema_sp_BW2|EP00697_Spironema_sp_BW2_P015836
STQSTWDFFWRFFFQLAKMGFRSFALWLSRVQLFDEEFFTPEFLLLFASVVILLCFCWKVVFPKNDKLRSINFHFLRRCNYKCQYCFHRDGPPTKLSKEDIFRGLCMLKEAGCVKINFSGGEPFMQHRLLGEMVDFCKQELKMVTGVITNSSRTTKEWMERHGRNLDWFGVSIDSFCESTLREVGRVEGNKVLTIDHFLNIKRMCEETGTRFKVNTVVSNLNVAENMVREIRELAPLRWKVFQVLKIRGENSDVASRNSKLLVSNKRSCNPCKVKNEQFQQFIDRHKSAGCNPIAENNQTMRNSYVILDENLCFLNNGEKGKTPSQSILNVGVHAAFNEVVFDETAFVNRKGDVPLDIEDFGGKRRI
>EP00698_Gefionella_okellyi|EP00698_Gefionella_okellyi_P007778
MQLLVWGLLVAAVLALALITLACWRHYGRTTQVVTAEMPISVNYHFLRTCNYSCEFCFHTDSSAHVETLERAKQGLQRLKEAGMRKINFSGGEPFLKKKLLGQMCQFCKEELEVESVSIVTNGSRITEEWFGEYGRFVDILAISCDSFDDHTNDLIGRMEKGRRTQVENLELAKKLCQQYKVDFKINTVVCRHNVLEDMSEQILLCNPKRWKIFQVLPIEGENLGANTVAVKRTKQPRNVSNLLITDEEFAAFRRRHSHITALVHEDNATMKNSYLILDEHMRFLDNRSGSKVPTSSILDEGGVAAALKQAGWDRDKFIERKGIYDWSR
>EP00703_Trepomonas_sp_PC1|EP00703_Trepomonas_sp_PC1_P004422
KLAVNFHHTDLCNMRCEFCFRNEKFQTKLTTSDKLHLIYLLSKKFQKITFVGGEPLLDYDLKEMIIESKKLGMTTMLVTNGSLLKNSFLDDMIGHLDWIGLSVDALDSEINKKEGRFNQQIIPDLNFYLKLIKNIKERGYKLKINTVVHQHNKNCDFSSFLKEADPNRWKVFQVLRVEGINQQTISEYLVSKQDFADFISKHQQFKPIYEKDDDMLDSYFMVNAEGRFFSNSNNQHTTSSEILRNGVDAALQELKVDISKFNQRGGIYNW
>EP00704_Kipferlia_bialata|EP00704_Kipferlia_bialata_P005581
ALLAMSKWRESWPLVVLCPASLRDQWIDASQQWLGISKKHIQMLTTTLNIYISKKHIQLLTTTSTTKTLPTQGEQVVIIASYDIAARKSDTLHAAGYEAYICDESHMLKSSDSLRCKALSPVLQEARRVVMLTGTPVTNKPVELFSQLKIIGFKTGTYKEFGIRYCEGAEDDYGRFKANGCNRLLELSCRLKPYMLRRTKGSVLGEMPLKRRHIVELPCTPSAAYTTMYQTAMGGANYKSKSRQPIAISQDGTEDPQGDDRNPTLQLFAATGPVKTQPVCDFLTQLFTRLGAPPTKTVIFFYHKSVGVAIQDHLGKDKAILIHSQTSMAQRTKRLKTFTQGDMDYAVLSIKTCATGLNLTECSLAVFAELCWTPGDLLQAEDRIHRIGQQSEVDIVYLVAKDTYDDHLLRLVSSKLAILSNTIDRHADRHETGTSISAKPSAMMQQTLGGTVSVESALSKIVKCRLGPDSSSVPLCVMSPVDSQIGGRERERESERERERGRERHGLSVNGEVPLPLSRPLSTTHASSTSGLSRASAPSKGKGAGKGRREEKRSRRMACALPMFPSPSPPRRGQGRERERETDGALAAAGTQKITFVGGEPTLVPCLPSLVRRAKSLGLTTMVVTNGTRVTEEYLDSFEGCLDWVGLSIESGRETVNAELGRGTGLHVAQTEAIVPLLRSRRIGIKLNTVVTSLNWDEDMTPLLQRIGADRWKVFKMLHISGENDAASDLLVSDEQFQHYLQTHADCNPVKEDNDDMETSYVMVDPQGQFFHNQGRMHHHGRRILDVGVEEAFADTSFDLAKLKGRKGLYEWRRGGRVRVDGV
>EP00705_Trichomonas_vaginalis|EP00705_Trichomonas_vaginalis_P047585
MEGNLTVNIHYLRSCNYHCKFCFHRGIENSSTLKLEEWHKIIDTIAKSGLVKRINFAGGEPFMLRKHIVDLIRYAKKSGVEVSVITNASLLTENVFNLVKNDLDMLGVSCDSGNDEINKQIGRAERDNDEQLPHTVIIRRAANMAKFSNKYFKVNTVICRENLHDNSIFQLINEIQPNRWKVFRVLKIENENGCFKDERPPYTGYITDEEWKAWIERCKELCQIKPVLEDNDDMQTSYIQVDEEGYLLDSSSGSKVRKANLLEVSFKQAMTGLGFDQKKFYKRGGLFHITNANYEL
>EP00706_Tritrichomonas_foetus|EP00706_Tritrichomonas_foetus_P018676
MKRKIFTFVKTFFSGHFITIVLSMSLKKYTVNMHFIRCCNYHCKFCFHRGIEDDETLSLNQWHYIIDNIARTTSVKRINFAGGEPFMAANYTKDLIHYAKSRGLQTSVITNSALFTNKLFDQVKNDLDMIGISVDSGDDSINFLIGRNSRFSDKLDSHLNHVRRVAALCKANNKYLKLNTVICRENLHDDSIFSLMNELQPDRWKVFRVLKIENENGVDKDEREPYTGFLTDQEWDDWKLRCKEKCDIEPVYENNDDMLTSYLLVDEKGYILDSSSGSKERKYSLLENELSDIIDDVGFSSEKFLKRGGLFEITKEIEDMAA
>EP00730_Choanoeca_flexa|EP00730_Choanoeca_flexa_P014523
MSLQRVSQLPNLHRSISDAFRPAALTAQHHWQRWLRGYPYAVNFHFTRKCNYNCHFCFHTAISSKTPSFEDARTVLEQFYAQGMNKLNIAGGEPLLYKNYVSDIVKFAKLDLGITTSIVSNASRIQERWLQEHAHLIDYFAISCDSDNDELNAKMGRRERGKTYSEQTARTLRAAQLCHDLGINLKINTVVLSDNHAIDMSDFIRQLRPMRWKVFQVLVLDNENSGNGTLRNARNLRVTDAQFDAFIARHQDVCAEANIRLVPEPNRLMQNSYILLDEELRLLNCSDGAKKPGRSVLEIGVIQAMQEAGFDKQAFQARDGTYYGQG
>EP00731_Ephydatia_muelleri|EP00731_Ephydatia_muelleri_P004015
MRRQPTVNCTVGIKLVLLVLSCTEIHLCEVPQETSFVLPLDEAKRGLKLLKEAGMEKVNFSGGEPFITEKGRYVGELVRYCKQSLDLPSVSIVSNGSLITEEWFQEYGAYMMSKMKNMTRARVFIVMMNPFDSPEQMKHATCSVKSVRVSGHSGHLLDSFNEATNIEIGRRQGNTHHVNSVLRIKQWCHSYKVAFKINTVVNTFNWEEDMSEEILNANPVRWKVFQCLLIEGENVGAEAKRNAERFVVSKEQFESFLKRHKSVPQLVPESNVAMRDSYLILDEYMRFLDCTKGRKDPSKSILDVGVADAMKFSGFDEAMFKKRGGVYNWSKADMRLDW
>EP00742_Colponemidia_sp_Colp10|EP00742_Colponemidia_sp_Colp10_P012900
TMETSHLYAGLVLAFVTAAVGIFWRRGLLKTIKSVGRVKSSSSENTPISVNYHFTRQCNYSCGFCFHTALTSHVMSEEEAKRGLRLLKEAGMRKVNFAGGEPFLEPKFLGVLVKYCKEELQLESVSIVSNASKIQAAWFETYGSFLDILAVSVDSFDEATNEKIGRGKGKHLDGIRKAASLCKEHGVKFKINTVVNAYNHEEDMSIPINELNPCRWKVFQVLKIEGENSGDGAKRNVDDFLITSEAFDAFLTRHKDIKSLVPESNDTMKNSYLILDEHMRFLNCQNGRKDPSPSILQVGVKEALRHAGFDREKFVERKGEYDWNRNLSSNECASGANIDPNLAW
>EP00755_Sulcionema_specki|EP00755_Sulcionema_specki_P005324
XVTVSVLHCTLSLCPPHSIPLTPLSDMWADASETPWVMVLCTVVAVVVATLVAVRRLKAAKRVWKELSVNYHFTRQCNYQCGFCFHTAKSGGHLPLEKAIVGMRMLREAGMTKINFSGGEPFLFAEHLGEMCREACRLGVTVTIVSNGSMIKRRWFERYGEYVHVLAVSVDSFNHATNSGIGRAQRGTGEQQHLDSFLRVARWCEEYNVQLKMNTTVCSLNKDEYMADIVNKIGPVRWKVFQTLEVEGENAGKGALRDASSFVVSNEEFERFVERNHAARPVPEGNQAMRASYLILDEHMRFLDCSTGGKIPSPSILDVGVERALELSGFDDHEYIRRGGDWYSDVRRQAEEEQYRLQAFDEATQDIEDLNVPSCTAPCVTAP
>EP00756_Hemistasia_phaeocysticola|EP00756_Hemistasia_phaeocysticola_P033369
FLYFIAPVPRTPSPHKTHKYPQHNKKREAHKMDSGSQPSGCLSILLERARHWFPVSLLTGFRLRAGPVPLSVNYHLTRQCNYSCKFCFHTDPGDLSSRPVSIEKAMQAIDLLAAAGTRKINFSGGEPFLYPDFLGKLCRHAKSKGLAVSVISNGSLIKETWIEEYGEFLDSLAVSLDSFNESTNDRIGRRDRQQKTHLKRALDVRAWCERHDIPFKLNTVVCSENYTEDMTAGVEALNPFRWKVFQALLIEGENTGTNPTGRQAENLAITTSAYEEFLERHSKLRGIIKEEPNETMRNSYLILDERLRFLNNTAGTKRPTPSILDVGVAAALQDAGFDEPAFRRRDGEYAWNREEIPETRVNYELLEDIEDVVRR
>EP00756_Hemistasia_phaeocysticola|EP00756_Hemistasia_phaeocysticola_P033372
FLYFIAPVPRTPSPHKTHKYPQHNKKREAHKMDSGSQPSGCLSILLERARHWFPVSLLTGFRLRAGPVPLSVNYHLTRQCNYSCKFCFHTDPGDLSSRPVSIEKAMQAIDLLAAAGTRKINFSGGEPFLYPDFLGKLCRHAKSKGLAVSVISNGSLIKETWIEEYGEFLDSLAVSLDSFNESTNDRIGRRDRQQKTHLKRALDVRAWCERHDIPFKLNTVVCSENYTEDMTAGVEALNPFRWKVFQALLIEGENTGTNPTGRQAENLAITTSAYEEFLERHSKLRGIIKEEPNETMRNSYLGF
>EP00768_Dysnectes_brevis|EP00768_Dysnectes_brevis_P008228
MKPFHSVNIHLTRLCSFSCRFCFHGSIPHEDNKPDLPGLTTVIKELAKAKCRKINYAGGEPSLFLPELLHMLRTSKESGIPVTSVITNGHYITREWLVRAKPYLDILGISFHSASRGTAEEMGFRPRARTHTHDVIQHALDLSRWCHELGIAFKVNTVVNACNVDEHLAPFIARLNPCRWKVFQVLPLGDEVDKSLLVSRHQFEGFVARQRISHPDLPMIPEPNEVMQNSYVLIDHRGRFLDCGQGSKRVAGPSIVEVGLQKAFETVTFDHRAFMERDGLYERGPSALRLVDIESAVDM
>EP00794_Sanderia_malayensis|EP00794_Sanderia_malayensis_P016701
MTNIAIPESVNYHFTRQCNYKCGFCYHTALTSFVLPIDDAKLGLKMLRDAGMQKINFSGGEPFLHKRGKFLGELVKYCKEELQVPSVSIISNGSLITEKWMKEFGKYVDILGVSCDSFNEEVNAKIGRHTKGKSHLETMNRVRGWCKKYEVLFKINSVINAYNHDEDMSEHILKLNPIRWKIFQCLAIDGENQGETSLRKVDPFLIDSGQFKAFIERHSHVKQLVPEYSEMMKQSYLIVDEYFRFLDNGSGKQVPSESILEVGVEEAMKSSGFKQQKYLDRGGRYNWTKESVCQNQNLDW
>EP00795_Rhopilema_esculentum|EP00795_Rhopilema_esculentum_P013151
MCDRATTAKVPESVNYHFTRQCNYKCGFCFHTAKTSFVQPLDEAKRGLKLLRDAGMQKINFSGGEPFLHKRGKFLGEMVKYCKEEIEVPSVSIISNGSLITEKWMQEYGEFVDILGISCDSFDESVNEKIGRHTRGKNHLETMHRVHDWCKKHHVLFKINSVINSYNVDEDMGKYITELEPVRWKIFQCLPIDGENFGEGALRQVEQFLITDEQFKGFIERHSHVPQLVPESNDLMKQSYFIVDEYFRFIDNGTGRTSKSILAVGVEAAIKESGFIEKKYLDRRGRYNWSKNPTCESKNLSWLLCEKDVSRVASLWQNTSGNALLFGAQGLPPTATTGGCHRVAIKGANELA
>EP00797_Seminavis_robusta|EP00797_Seminavis_robusta_P037420
MTLVSKVTTISLLNSLVVICCYALPSALAWLPRAPLATPPSARSSLWFRNDDPPGEDPPTTMDVAPSSLVRSVNYFISRKCNYSCQFCFHTMKTSHHLPLDQAQEGLRLLQQAGTEKINFAGGEPFILPLQLGELCKTASQELGMAVSIISNGSLISEEWMAYYGQYVDVLGVSVDSFCDETNAKIGRGETINTKDSNKQIKKNQHVDRILKVREMCDKHNIRFKMNTVVNSYNWEEDMIDQVRQLDPCRWKVFQVLLLDQENMGNEQSLRDARPLVVSDDQFQSFVQRHQPHFPQLVPEDNSAMQNSYLLLDEDLRFLDCSTGAKIPGESILDVGVYPALAQAGFDHDMFHLRGGVYDWKRERDLKG
>EP00798_Chlamydomonas_sp_ICEL|EP00798_Chlamydomonas_sp_ICEL_P018772
MLVQRCNYKCKFCFHTSKTSDILPLDEALTGLSLLHQAGVGKINFAGGEPFLHPDFLGRLCQRSHELGMNVPIISNGSLTTKDWMDQLCQRSHELGMNVSIISNGSLTTKEWMDQYGRYVDIMGVSVDSFNEETNRLIGRGNGTHVSNVWLLKYLCDKRGVKFKLNTVVCSHNWEEDMNEKIQELGPSRWKVFQVLLLQGENTGKADGSDSIRDATALTVTNEQFQEFLQRLSAQSSLVPEDNSLMQNSYLLLDEKMRFLNCSNGSKEPTESILEVGVKQALRSSGFDLEAFLESGLCMGGEDE
>EP00798_Chlamydomonas_sp_ICEL|EP00798_Chlamydomonas_sp_ICEL_P020534
MASLPMVVPLGVSNTASSSSIASASSNSPALPQLQVGRDNIHTSSCNALFAATSDAAGQCGGQSRQSLKAVDRSPDLKSREAGAPPVPSNPPSLSVNYFISRTCNYACKFCFHTAKTSDMLQLEEAMRGLTLLYEAGTRKVNFAGGEPFLHPNFLGRLCKHSHELGMNVSIITNGSLTTKEWMDEFGPYVDIMGVSVDSFNEETNRRIGRGNGTHVTNVWLLKYLCDERGIKFKLNTVVNIHNWEEDMNEHIQALGPSRWKVFQVLLLADENTGDVNSLQNATALAVSAQQTPPHPLPPCASCTSHLAEGEITGDVNSLGVAKALRVTAQQTPTHTLWKVFQVLLLAGENTGDANSLRDATTLTVTPQQTPTHTLPSCASCTPQVEGVRSPPSGRWKVFQVLLLAGENTGDANSLRDATALTVTAQQFQEFLQRHSGQRSLVPEDNSEMQNSYLLLDEQMRFLDCSNGSKEPSESILEVGVDQALSKSGFDMETFLKRGGVYEISASATPISASATLRSCLSYTNICFSYTKILLELHQDLLQLHQDLASATSRSCLSYTKILLELHQDLLQLHQDPASATSRSCLSYTKICFSYTKILLQLHQSLLELH
>EP00801_Mesodinium_rubrum|EP00801_Mesodinium_rubrum_P005557
AKAKHKSIFSLIQSNNIDYKIYPSIQKTFDRSKNPQQKLNKHKLLTINFHLEKYCNYKCKFCYAHFDNLISQLNLSDGKALISSFHDFGIYKVNFAGGEPLLNHNLGEYIIHAKNQGLKVSIISNASRMTKKWIHNYGPYIDQIGISCDSLNDQVNRNIGRGYGDHVKITSRAIKRVEEFNEMYDKNIQIKLNTVVMQHNWREDWTEFILSHNIKRWKIFKILLIEGENDAFYNESKIDDGMFQSFISRHQHLKTKCNVDVIGEDNDDMTNSYLMVTPDGKFYQNKDNKYIYSENILDVGIEKAFDQIKFFDYDKYVSRGGKYAL
>EP00827_Trimyema_finlayi|EP00827_Trimyema_finlayi_P005187
DVYKRQVSTQSTWDNQIKKLIIKKILIKIIVLMDLKQYKINYHFTEQCNMKCKFCFSKFDQQNIIYPDKKVIEKICETFGAINFAGGEPTLIKDTLIELATYCKSKGLQTSVITNGSLMIKDKKFAEKLIDCMDMIGISIDSANVEINKKIGRSLWKTAFTMEQYLEIVRLVQSKKKIIKINTVVSQLNKDDTSMKAFIEEAKPNRWKILRCMNVENLATNYTISDSEYEIFYNANKITSIEMVKELEMSSSYILLNPKGQLVNNSQGIYKMSKNLAELEEEEIKQFLTESLEVDKYNSRYQGEKNLNKKEKISIQYEQ
>EP00828_Plagiopyla_frontata|EP00828_Plagiopyla_frontata_P028305
MRTIPKGVRIMHNLTSLVLNWHLTESCNYCCRYCYATWEASTRHRELIRDPEQTAALLRELYRFFGPGNGLNPLANRLSWNAVRLNLAGGEPALHPGRLLSVANQARGQGFEVSLISNGSLLDHELIKRLAPLLNWLGISVDSAIAATNVEIGRVDRCGRLINLNELVPNLEMARQSNPGLRLKINTVVNRLNHAEDLCSLIRNLSPDKWKVLRMLPVVNEHLTVTDEQFAAFIARHKPFADILRAENHQDMRESYIMVDPSGRFFQNSPMAGQGYAYSRPILEVGADAAFAEVLFAHERFSSRYALDL
>EP00833_Pecoramyces_ruminatium|EP00833_Pecoramyces_ruminatium_P008252
YTIVPAINFHFSRVCNYKCKFCFHTKKTSFILSKEDQIEILRQFREIGSEKVNFAGGEPFLYSERLGELVKTSKQLGFKSVSIITNGSIVKKEWFEKYGKYLDILGVSCDSINPEVNLMHGRNFNKLKLPLEQQKKTELLSQICHHQQILFKVNTVVTQLNKNEVLADFINKIDPCRWKIFQILEIKNENGGEKIKDLLISPKEFERYIQRNYEGLQPNKKKILVKESNEIMQNSYVIVDEFGRLLDVSTGNKLPTHSILKVGIQKALNELGNGFDRSMFYKRGGYYQWQKPRKCITTII
>EP00843_Neocallimastix_californiae|EP00843_Neocallimastix_californiae_P016696
MSQSPVPAINFHFSRVCNYKCKFCFHTKKNSYLLPLFDQIEILRQFREAGSQKVNFAGGEPFLYSDRLGELVRASKNLGYKSVSIITNGSIVKQEWFEKYGKYLDILGVSCDSINPEVNFKHGRNYNRFKLPVEQQKKIELLSSICHHQQIPFKVNTVVTQLNKDEILADFINKLDPCRWKIFQVLEIKNENGGEKVKDFLITPKEFERYVQRNLEGLQPQKKKILVKESNEVMQNSYVIVDEFGRLLDVSTGNKLPTHSVLKVGIKKALNELGNGFNHTMFYKRGGYYQWQKPKRLNDFTYSK
>EP00851_Chlamydomonas_incerta|EP00851_Chlamydomonas_incerta_P013878
MPTGIRTSWTMAVGAAAARPRAYAALPRRVRTRPACAPSPSQPSVATAGFGVPASKPEGLVPDPRPDHGHHAGDAAPQQASLPSPPPSQPLPPLWSRPALPPTVNWHLEPRCNYHCKFCFATFAEIPADEVVKDAELLLAVPALLAAAGVSKITFVGGEPLLHPLLPQLLAAAKGAGLVTSLVTNGSLVTEDWLRRMQGDLDWIAFSVDASDDTLHAALGRGTTRETGVTMPRHASSGSSPAAASAASAASAASAASAASANSANRANSAVSANSANSANSVVSIGTSFRRSDNSYRALSGDGNSGDGAAGSGAAAGPIDGRGGGDSSGGARGGHLARVERLWAVAQGLGYRLKLNTVVTAPGLGDVSGMVALVGRLRPERWKVFQVLPITGQTQPEHIAPLLISHTQFTSWVEAASAVQNLYGVPLVPESNANMHGSYAMLDARGRFYQDVDGEGYSYGPSIFDCWQLRLLEGPAADSHPHQPHQAQARPSPGVAAPQDAAVSAIDVRAAAMSVLMARAATSPGADGWHTRQLRAGSEAVLDAWGAVAGPAFRAEAFATRGGVYEWGQGSGPLEEQRRAWMAGHAAGDLREAAQCGHAPSVLPRLLSIAAPTLLHQAATHLERFARSPVDALFPAYLQPGVSDTSFGEGVSSPGPRCWWRHAVAQPVLWEETAGSEGSAAFSPAVLVIVSLLTDRAASAPVCMASAPSAAGAPAAASAVAAARPPGTAVTAPMQLVSPSHLGVQQWPHAGAEEGLLLAGVVAAVTAFSVDGTRVLQQNNISLQCYGDRAATSPGKPGPRAVTAPDGPVTTALLDEIFCLEPAKLERLWQEVAMEGRVWRGIVKVPVANYGTAATAAGYGGSNQSRRHSGVQHQDSSQSERRAPHPHQHDLSPSRAAARSPGSDGAGGALPKVLATALSTGAAADGRALRMCASAAPAAPQPVSCSSSVRRKSQYLVPSQTPLASGSEGALSGCLAAADGSVDVCAACDGGGGASGARTAAGSNNGSGSGTWRGRLLTASFSRRKSLLAAVREQSVGDEQEGGVAAARTSAAAAAASASAAHQQQYHHQGHQQLSSQRECFFLQSAFADPEAAEAAGAGQLLLVEDDDGGGGPGGSCLLAGSAVMTTDMDPLATSTWRVLVDEPSNAAVAASCGAAGACAASGGGAGPGVASGRLLAHMTMNSAGAAGAARTGGVLSGGGGGYPVVGAGCGAALHATSSTIFQSRHPGNHKSASARHLLLAPPPAPGDPGSSPAASLPSSAAVPGVPPRADIPAAGAATTTTGGGAARRGSMLLMDISEHYCGGSGSVNGAVALSQAAAAESAGISPAGGRGASHPIQQQYEFAGSLLDLQQQRGAPASASAAASSVATLQAFQLMAAAGPAALAAPAPSLPASPMRRRQTLVAQPSTVSASHASGGHPISGAAAESSSVTDHCSFGLAVDSAALALATELLMGSGKLESTGDAELHNGTSDLDGRHAVARTGARPPTLTHPRPHVGIELAAEPAAAQEPVLARTVSSTREPSDSRATMAPKAATEEPAPDTTLRLHPAAAAAGMPAGAPRSVAEDGHVAAGTTGTAAAAACDEGAVDEFLGACGMQEQRQQGDQLTAAGPIATAAAATAGATRWHEMTASRVRDPVTGAFAVVLVQVDVTAKVEAERHIAHVSEAEHRLLEQIFPRHVLAYMTQQGGPWSSAAAAEQPASADASQPLHLLPGSWRPVVRDINQLATRHGECTLLFADIQGFTPMCKVLDAQVVMTFLNDLFSRFDRRLDEMGVYKVETIGDCYFVCGGLMHEDEDGMAAVRARESNADPDHAYRVFAFAQAMLEAASRVKLPTTGGPVRMRVGLHTGPVVSGVVGRRMPRFCLFGDTVNTTSRMESSGRAGCIHVSESTYELLWRDVEGWVPTGGIEVKGKGQMHTYLWAPPGADLEPDVAEVLRRSDSQHQG
>EP00852_Chlamydomonas_schloesseri|EP00852_Chlamydomonas_schloesseri_P003164
MHRQTRAAGSTAALKQNRPPLPCGVATRRACAPTRGPTSSYVAGHNSYGGPATSASRVPAPAPRVDALHASTAAAHILPAAFLQATPVPRLQQPEQRPSVPPPRLALPPTVNWHLEPRCNYHCKFCFATFSDIPAAEVVKDADLLLAVPALLAAAGVSKVTFVGGEPLLHPLLGELIAGAKATGLVTSLVTNGSLMTEEWLRRMQGHLDWLAFSVDASDDALHAALGRGIARETGVVMPRHSGGHRASNAVAPRRSSASSSTISGSAVDQNPASSSSAAIDAVAAGGGDGGGGGGGHLARVEALWAVAQGLGYRLKLNTVVTAPCLDDVRGMVQLVGRLRPERWKVFQVLPITGQTQPEHVAPLLTSEAQFADWVAAASVVQQLYGVPLVPESNSHMHGSYAMLGARGRFYQDVDGGGYEYGTSIFECWQQRLLLKSPAANPHSYNHKKQEQQRYTAAGGAAAVDVHAAALAVLMLAQEAPADFRAGVRASCDGGAAAAVGCGSGSGTSSGVDPNGSGVDSVGPGSVNSTSSSSSSSSSSTGDADVPTSMLLVLKAGGEAVLDAWGAVAGPAFRAEAFVTRGGVYEWGQGGEALEEQRRAWGELTGSSSTASENE
>EP00881_Raphidocelis_subcapitata|EP00881_Raphidocelis_subcapitata_P009828
MAAPRGGAIAANAATQIAPVVNWHLEPRCNYKCKFCFATFEDVKSLAAPLPGLDALLGVPAALAAAGVVKLTFVGGEPMLHPHIFELVAAAKRAGLCTSMVTNGSRLDAASLLRLRPALDQLAFSVDASDDALHVALGRAVGGRTPGHLAHVRSLWGPARELGFSLKINTVVTKINLADDMSPLIMDLLPDRWKVFQALPVEGQNDGAVDGLLVTDGEFGAYVARHRAALAAAAAAAAASGAPRTKPSAPPAAAGAGAGVEWAGPGAEAGRARRASAPPPLVAEGNDEMRGTYAMLDAFCRRGGGVGQGLWRSFYSNTDGPHAYGPSILDAGAPAAWAAVRDRWSAAGFVQRGGVYDYGQGEAAARELRARWAGAGAAAEAAAGGGAGGGCQQ
>EP00900_Chrysochromulina_parva|EP00900_Chrysochromulina_parva_P007122
QPVLSEGTLQPVLSEGTLQPVLSEGTLQPVLSEGTLQPVSSEPARLLTVNWHLEKHCNYKCSFCYAHFADVVKGLEKADGIKLLRSLRDAGFFKVNFAGGEPLLNQHLGEYVKAAKELGLKTSIITNASRLTATWLESYGPFLDQIGVSCDSLDDQVNKKMGRGFGNHVAVTERALRRVHQLNETRGLDVKVKLNTVVMRQNHFEDWSDFIVRNGVQRWKVFKVLRIEGENDKGFEDKAVSDVDFEAFVARHAHLETRGVVVAAEDNDAMTLSYVMVTPDGRFYQNTDGRYTYSEPVLAVGVDEALRQTGFDYEKFVDRGGAYRL
>EP00906_Rhabdomonas_costata|EP00906_Rhabdomonas_costata_P032373
MVTPLRALIAALAALIRSPRYVLSVMLELIKGRRMGQPRVASAGHRRLKDSLKSINWHLLRQCNYNCAFCYHVTHERNTRLRLEEAKRGLRLLAKSGMEKINFSGGEPFLCPYLGVLCKFCKEELRPLGATKVYVSIITNGSLVTERWIKEFGRHVDMIGVSVDSCSDDKHRELGRWSETLAKKGEWPGHISKALQVSEWCHQYGIRFKVNTVVNIMNADDDMTDLIRKLRPMRWKVFELLVINGENTGKDAKGDAPLLKPSNGQFQSFVKRHEALLREGLMIVENNSVMRNSYIIIDEQMRFLDNASGGKVPSQSSILDRISWESLTEVQKADFAFLQDSPELLPVALGFEGVTFDSDSFRERRADFYEASSGVPDIEDLGAVM
>EP00913_Durusdinium_trenchii|EP00913_Durusdinium_trenchii_P023038
MSPVSVPSTQSKDLEDVKLPHEELRSDASTSEPDSEPTTVVPRSVNWHYTRKCNYSCKFCFHTAKSSFFLPETEEGMMESKECLRRLKMAGMEKLNFSGGEPFLHDKALGELCRFCKVELELPSVSIVSNGSLIKESWMKRFGSFVDILAISCDSFVEETNVRVGRGRGEHLRKLEEIKKWCVEYKVDFKINSVINALNVDEDMSEHIERLQPKRWKVFQCLLIEGENAGEEAIRDARSLTISDEQFQSFLERHKAVSVLVPESNDAMMNSYLILDEKLCFLNCTSGGKKPSASIRDVEVEVALRQAGFDAEMFVKRGGVYDWTKQRDIEDLGEERWTGWTYTVDPVGGPGVKLQRCWLVAMKLAGPDDARQDMMDVKTQTAGTLVKKMYKGPRGVLGDRESRDECSWMLAGAVACMAGQKNADAFGVVRARQRFRRFTYSDFEKYFRKAVVAATPRPPSNQNRSSTRVFIIGPGFGNQINPRQSRMVEAAGYQMRFCFSIPNPEVPHFPVDPYLEQVKSEMDAFRPHVVMGASKGGVYIIGLWRRGYWRGPTVLINAHPTCRQLPQEANVVIAVGSNDEVYPIQRPELEEIMKTGGMNKTFLYFTADSGRLPSGQISRQGDTHNQESLLHHDVLPRLIDSVLCPEGPEPWTDTGSPEMHFIRTWKERLSVERNNAELWLGFSPEQQAYILSPPETWLPVRALRIQRVENGPQGDASWKPYYKSLVRSLEDQGVEFEPGTHTCWAFHGCNNEALESIINNPLSGFQPLASGSRSTTLWGSGTYFARDAKYVADGGFCGTPDMNGSRRRPDGQPRLS
>EP00918_Siedleckia_nematoides|EP00918_Siedleckia_nematoides_P078925
MSPAVADNNNHPLVVSYMFSRQCNYKCKFCFHTAKSLESPSLGDSFAAIDMLRKANFDKISFCGGEPMMKPKELGKMVRHAKEVVGFPSVSIISNGSKITERWLAEFGKYVDILTVSCDSFNRETNRLHGREDKKDTLEHLTNVVSWCKKYDVRMKLNSVITKLNYREDMAANVMKINPMRWKVFQVLLIEGENTGGDCLRDARDLVVTPEEFNEFTSRHKDVKQMVPETNEVMKDSYVILDEKLRFLNCQSGMKVPTRSIMDVGVEEALKEAGYDHAAFLRRDGQYEWSKENIEDNLSDVVKCKEDLF
>EP00918_Siedleckia_nematoides|EP00918_Siedleckia_nematoides_P078926
TTATATATTTSTATATATATATVTTTATATIGQARPSDKALVVNYHFLRQCNYKCKFCFHTAKSLDSPSLGDSFEAIGMLREYGFDKISFCGGEPFTKPKELGRMVAHAKEVVHFPSVSVISNGSKITEGWMAEFGKHVDILTVSCDSFDRETNRLHGREDKKDTLQHLTNVVSWCKKYDVRFKLNSVVTKINMHEDMVDQILKINPIRWKVFQVLLIEGENTGGDCLRDARPLVITTEEFDAFVSRHKDVKQMVPESNDDMKDSYVILDEKLSFLNCQSGRKVPTRSIMDVGVAEAIKEAGYDHTAFLRRGGQYEWRKNKIEDTLGQM
>EP00918_Siedleckia_nematoides|EP00918_Siedleckia_nematoides_P078927
TTATATATTTSTATATATATATVTTTATATIGQARPSDKALVVNYHFLRQCNYKCKFCFHTAKSLDSPSLGDSFEAIGMLREYGFDKISFCGGEPFTKPKELGRMVAHAKEVVHFPSVSVISNGSKITEGWMAEFGKHVDILTVSCDSFDRETNRLHGREDKKDTLQHLTNVVSWCKKYDVRFKLNSVVTKINMHEDMLDQILKINPIRWKVFQVLLIEGENTGGDCLRDARPLVITTEEFDAFVSRHKDVKQMVPESNDDMKDSYVILDEKLSFLNCQSGRKVPTRSIMDVGVAEAIKEAGYDHTAFLRRGGQYEWRKNKIEDTLGQM
>EP00918_Siedleckia_nematoides|EP00918_Siedleckia_nematoides_P078928
LFVVLLCLSMISSGTSFRYYKRARDLRYQGPAFYLRKIRLASIPRGQFRHLLLSAANIGVADVVPGVADANHPLVVSYMFSRQCNYKCKFCFHTAKSLESPSLGDSFAAIDMLRKGNFQKISFCGGEPFLSKDLGRMCRHAKEVVGFPSVSIISNGSKITEAWLAEFGKYVDILTVSCDSFDRETNRLHGREDKKDTLEHLTNVVSWCKQFDVRFKLNSVITKLNYREDMAANVMKINPMRWKVFQVLLIEGENTGGDCLRDARDLVVTPEEFDEFVSRHSGVAQMVPEKNEEMKDSYVILDEKLRFLNCQSGRKVPTRSIMDVGVAEALNEAGYDHAAFLRRGGAYEWRKSNIEDKLSDVVKCKEDLC
>EP00918_Siedleckia_nematoides|EP00918_Siedleckia_nematoides_P078930
MSPAVADNNNHPLVVSYMFSRQCNYKCKFCFHTAKSLESPSLGDSFAAIDMLRKGNFQKISFCGGEPFLSKDLGRMCRHAKEVVGFPSVSIISNGSKITEAWLAEFGKYVDILTVSCDSFDRETNRLHGREDKKDTLEHLTNVVSWCKQFDVRFKLNSVITKLNYREDMAANVMKINPMRWKVFQVLLIEGENTGGDCLRDARDLVVTPEEFDEFVSRHSGVAQMVPEKNEEMKDSYVILDEKLRFLNCQSGMKVPTRSIMDVGVEEALKEAGYDHAAFLRRGGAYEWRKSNIEDKLSDVVKCKEDLC
>EP00918_Siedleckia_nematoides|EP00918_Siedleckia_nematoides_P078935
LFVVLLCLSMISSGTSFRYYKRARDLRYQGPAFYLRKIRLASIPRGQFRHLLLSAANIGVADVVPGVADANHPLVVSYMFSRQCNYKCKFCFHTAKSLESPSLGDSFAAIDMLRKGNFQKISFCGGEPFLSKDLGRMCRHAKEVVGFPSVSIISNGSKITEAWLAEFGKYVDILTVSCDSFDRETNRLHGREDKKDTLEHLTNVVSWCKQFDVRFKLNSVITKLNYREDMAANVMKINPMRWKVFQVLLIEGENTGGDCLRDARDLVVTPEEFNEFTSRHKDVKQMVPETNEVMKDSYVILDEKLRFLNCQSGMKVPTRSIMDVGVEEALKEAGYDHAAFLRRDGQYEWSKENIEDNLSDVVKCKEDLF
>EP00922_Rhytidocystis_sp_exTravisiaforbesii|EP00922_Rhytidocystis_sp_exTravisiaforbesii_P066709
TNQAANLCNRYRYGWFCVYPFFSCASLLSPSLSTTATAVAASSAIVNDSNCSEIAGHGIGLHSRQTTADGNSGAGDVDYVPESVNYHFLRTCNYHCGFCFHTNTTSYIASEKAAFDALKQLSEAGMRKINFSGGEPFLKAKMLGAMCRYCKETLGVESVSIVSNGSLIQKKWFDEYGIYLDMLAVSCDSFDPKTNVKIGRGATSFTDHIAQLKRVRDWCSSSNVAFKLNTVVNRYNCQECMTSHVLKLGPVRWKVFQCLEIDGENTGDSSSLRNAKEFVVSEAEFEMFLKLQKDGARNEQELTTIQSVMVPEDNDHMRNSYLILDEHLRFLDNSSGSKIPGPSVTDVGVEEALKASGFDSGMFYQRGGKYAWTRQELLDRRGGQIYSGGESLCKAGGQGGVEELF
>EP00938_MAST03A_sp_MAST3Asp1|EP00938_MAST03A_sp_MAST3Asp1_P006521
MKMWRRGIHTSVNYHFTMSCNYKCKFCFLNRPRGFKPIPFDEAKIGLKKLRDHGIRKLNFAGGEPFMHPKLLGQMLRYCKDELEFPVVQVTTNARLLNDDWMRRFEADRTLDMMTVSIDSFKDHISRSLGRGKGDHTKYVKRAAELCQTFDVDLKINTVVCRSNLNEDMRESISELDPFRWKVVQMYLVDGMNTNVDNPLHDATDLAITREEFETFIKRHEDVQCLQSEPNERFIRAYLLLNERMRFLSTSEGGKETDSILDVSVADAIEQCDFCSEKFIERDGVYFERRNHNHEYCDGDVAVD
>EP00956_Cyclotella_meneghiniana|EP00956_Cyclotella_meneghiniana_P016538
MKLACILFPATLVFAYTPPASIANRVKSVNYFISRECNYNCKFCFHTQLNNNKLGLGKAKLGLQLLQHSGTEKINFAGGEPFLNPELLGELCQYAQEECGMAVSIISNGSLIKSDWMQRYGAYVDIIGVSIDSFDPATNAAIGRGNGEESKNQHISRALQVRDLCSQHDILFKMNTVVCNLNHSEDMNKYVTQLDPYRWKAFQVLVLNGENAGGHDLRDATQLQVSRDKFDAFCMRHSEQPMLIPEPNDVMQNSYLLLDEELRFLDCSGNGKVPSESILEVGVERALNQAGFDHNMFNQRGGIYEWNRDRSRIDEPKR
>EP00984_Skeletonema_dohrnii|EP00984_Skeletonema_dohrnii_P020947
MMIITAMTSLMTPLLAVSAFNTSPPPQSSSSVANRVKSVNYFISRECNYKCKFCFHTQKNTNKLGIGNAKLGLQLLQHSGTEKINFAGGEPFLNPQVLGELCQFAHSECGMAVSIISNGSLIKSEWMDRYGQYVDILGVSVDSFDPATNALIGRGTGDTTKNQHVSRVLKVRELCAQHGILFKMNTVVCSLNHREDMNEYVTTLDPYRWKAFQCLILQGENAGGVNDLNDARGLQVTREEFDAFIQRHSEQSALIPEPNTVMQNSYLLLDEELRFLDCSENGKIPSQSILEVGVERALSQAGFDDDMFQKRGGIFEWTRDRGDNNDSSSLK
>EP00985_Skeletonema_marinoi|EP00985_Skeletonema_marinoi_P031843
MPARYDLPLTYSHLIRLERNTMMIITAILTSLMTPLLVVSAFNTSPPQSSSSVAKRVKSVNYFISRECNYKCKFCFHTQKNTNKLGIGNAKLGLQLLQHSGTEKINFAGGEPFLNPQVLGELCQFAHSECGMAVSIISNGSLIKSEWMDRYGQYVDILGVSVDSFDPATNALIGRGTGDTTKNQHVSRVLKVRELCAQHGILFKMNTVVCSLNHHEDMNEYVTTLDPYRWKAFQCLILQGENAGGVNDLNDARELQVTREEFDAFIQRHSDQSALIPEPNTVMQNSYLLLDEELRFLDCSENGKIPSQSILEVGVERALSQAGFDDDMFQKRGGIFEWTRDRAGSNDSSILK
>EP00986_Skeletonema_menzelii|EP00986_Skeletonema_menzelii_P014830
MICQLLQLIGAAAITITKTSMMMTSAPTVTSAYNPSSVASRVKSVNYFISRECNYNCKFCFHTQTNTNKLPTGRAKLGLQLLQHSGTEKINFAGGEPFLNPELLGELCQYAHEECGMAVSIISNGSLIRPDWMERYGEYVDILGVSVDSFDPATNALIGRGTGDTTKNQHASRVLKVREMCSKHGILFKMNTVVCSLNHDEDMNEYVTSLDPYRWKAFQCLILEGENAGGVNDINDARKLQVTEKQFDAFIQRHSEQNALIPEPNTVMQNSYLLLDEELRFLDCSKNGKIPSQSILEVGVDRALSQAGFDDEMFQQRGGIFEWTRTRDGGNKMIS
>EP01001_Neometanema_parovale|EP01001_Neometanema_parovale_P007043
STQSTGTAEEPSTDLVATMKKKSLVVSVNYHFTRSCNYKCGFCFHTAKSDDYLPLEDAFAGFRMLKDKGMEKINFSGGEPFLINKGEHVGQMVRYCSEELGLNTSIISNGSLITEDWFAKYGKYLDILGVSCDSFDEQVNKDTGRGFGGHLAQLERVCGWCKDYKVGFKLNTVVHHFNKAENMARHVEGLNPIRWKVFQVLPLEGENMGDAAIRDASEYLISDADYQAFLDRHADVSMLVPESNANMKDSYLILDERMRFLNCRDGSKTPGKELLYVGVDAAVAGAGFDQDAFYNRDGYYTWDKRHLTLA
>EP01006_Ploeotia_vitrea|EP01006_Ploeotia_vitrea_P039895
MSSLEIPLILFAVSALGLLRLYRYWRDRTPFVPLSVNFHMTRKCNYSCGFCFHTDNKSQPAPLEDAKRVILQLKAAGMKKLNFSGGEPFLYRGLGELVRFSKEEAKLDSVTIVSNGSLITEQWFDKYGQWLDILAISCDSFNPETNRTIGRQKTDKDRDHVIRLKRISSWCDKFSVMFKVNTVVNTHNVEEDMSTEMSFLKPVRWKLFQCLLIDNENNKGATPDAVRDARPFVVTKDAFDNFVTRHRKAAPSLNIVPEDNTTMKDSYLIMDEKLRFLNCTSGSKVPGKPILQVGLAVALAEAGFDQKSFTKRDGDYSDMWSRSNNTNDNKNNTKAKPTKQEPICDVEDLF
>EP01023_Acetabularia_acetabulum|EP01023_Acetabularia_acetabulum_P024575
MRTQFEFLSQRSQKIATKRFLRRRVPRCELQPATLSPQTSIATQVPISVNLHLIKTCNYKCKFCFATFEDIGKVKPSLPLQESIELLNLLKQAGTKKVNFVGGEPTIHRDIKPLMEHSRKLGFTVSIVSNGSYLNQVLDTHADCIDWVGLSVDSADEAVQAELGRGGGDHVRKSLELFDRLKELDIKTKLNTVVTKLNWQEDMSWFVKQAEPMRWKVFQVLPVQGQNDGKVEDLLISTSEFDHFVDIHREYNPIAESNDTMTSSYLMIDPLGRFFHNTLGFYTYSKPITQVGVQQALQEIYWDEQKFLNRDGLYEWD
>EP01024_Parvocaulis_polyphysoides|EP01024_Parvocaulis_polyphysoides_P028759
VTTPISVNLHLTKYCNYKCSFCFATFNDQRLVKPFLPLENSKRLLELLKEAGTEKVNFVGGEPTIHPYIKPLLKYSRELGFVVSIVSNGSYLHDIFDTHKDCIDWVGLSVDSAIESVQYELKRGNGDHVRKSLELFERIQHLGIRSKLNTVVTQLNWQEDMTWFVKAAKPTRWKIFQVLPVQGQNDGKVDSLLFRRSNLSSSCKLMRPQIRQGRIMMP*
>EP01025_Chloroclados_australasicus|EP01025_Chloroclados_australasicus_P015927
MMQNNQPAFQSTAANKTSIRVRGIESANMTRSYQVPVQPIKPVDTQVPISVNLHLIKSCNYKCKFCFATFNDIGKVKPFLALEDSIKLLNMLKEAGTEKVNFVGGEPTIHPHIKQLLEHSKELGFTASIVSNGSHLHKVLDTHSQYLDWVGLSVDSAVESVQFELQRGYGDHVEKSLVLFERLNNMKIKTKLNTVVTRLNWQEDMSWFLNVTQPMRWKVFQVLPVDGQNDGKVNDLLITSEQFNHFLQTHKSSNPIAEDNDAMTSSYVMIDPLGRFFHNTFGFYKYSSPITEIGVEQALKQVVWDTDKFVERDGLYDWQ
>EP01025_Chloroclados_australasicus|EP01025_Chloroclados_australasicus_P028682
MLLSNLFSSKTQKPIISIQQVRSLQLVQEIKQNDMCSYQEIIPISVNLHLIKSCNYKCKFCFATFNDIGHVQPYLALKDSIELLNMLKAAGTEKVNFVGGEPTIHPHIKQLLQHSKEIGFVVSIVTNGSYLDKVLDTHGQFIDWVGLSVDSAIESIQLELQRGNGDHVKNSLKLFQRLNSMQIKTKLNTVVTRLNWREDMSWFVEQADPIRWKVFQVLPVDGQNDGKVEDLLINRDQFNYFLDVHKNYNPIAENNDAMTSSYVMIDPLGRFFHNTFGFYQYSQPILEVGVKKAMEQVYWDQNKFLQRDGLYDWQ
>EP01026_Neomeris_dumetosa|EP01026_Neomeris_dumetosa_P002281
MFTCICLRRQQLRPEGLAVRCCSVMNVGKKVTTPISVNLHLTKYCNYKCSFCFATFNDQRLVKPFLPLENSKRLLELLKEAGTEKVNFVGGEPTIHPYIKPLLKYSRELGFVVSIVSNGSYLHDIFDTHKDCIDWVGLSVDSAIESVQYELKRGEGDHVRKSLELFERIQHLGIRSKLNTVVTQLNWQEDMTWFVKAAKPTRWKIFQVLPVQGQNDGKVDSLLISKDIGSHYLLFSAFSGVLGTFHR
>EP01026_Neomeris_dumetosa|EP01026_Neomeris_dumetosa_P002282
MFTCICLRRQQLRPEGLAVRCCSVMNVGKKVTTPISVNLHLTKYCNYKCSFCFATFNDQRLVKPFLPLENSKRLLELLKEAGTEKVNFVGGEPTIHPYIKPLLKYSRELGFVVSIVSNGSYLHDIFDTHKDCIDWVGLSVDSAIESVQYELKRGEGDHVRKSLELFERIQHLGIRSKLNTVVTQLNWQEDMTWFVKAAKPTRWKIFQVLPVQGQNDGKVDSLLISKDQFEFFLQTHEHLNPIAENNDAMTSSYIMVDPQGRFFHNTFGFHQYSQPITEVGVEAALRQIVWDTQKFIKRDGLYEWA
>EP01029_Cantina_marsupialis|EP01029_Cantina_marsupialis_P022694
SKIFEGKGEQTTKLSMSKPLQQIFRCSGQNLSINYHFTRSCNFDCVFCFHSKCKTGNLPNMLDVDQAKKGLERLFDSSNLSKINITGGEPLLHMKPLEELLKFCKEDIQIPYISIVTNGSLLNERRLEKIGDYLNCVGVSIDSFNDETNRLIGRKSIDAKRISEILDDRDIAFKVNTVVSAFNKEENFHNQMQELKPMRWKCFQAITVPGENDGIDVPNFQVCDEDFFGFINRHSEFNPVVETEEIMENSYLILDEQMNFLRSKSMNCNLLDESITVEEMLSDIRFSYDDYIKRDGEFFVSNSE
>EP01033_Poteriospumella_lacustris|EP01033_Poteriospumella_lacustris_P006177
MAKTDSNAVTSSPAHKQYKELMAVNFHFTRRCNYSCGFCFHTAKTSHVEPLERLLLILKHLRDHGCKKINFAGGEPFLYPKLLGPMVQYAKVVLGYESVSIISNASKITAEWFEEYGAYLDILGVSCDATDEDINVEIGRGKGKHVDHIRRAARLCQQHGIQFKINTVVNRYNHHCDMSAFINELKPMRWKVFQVLPLEGENIGANVTRDVTRFLIADEEFQGFIQRNQAGLQTPSILKVEGNDVMQSSYVLVDEYGAFLDSSGGGKVATQSLLDVGVDTALTQLLSSEHGGFNHDAFVARDGDYASTSWSRAAPCSSVVDMEDLGR
>EP01038_Epipyxis_sp_PR26KG|EP01038_Epipyxis_sp_PR26KG_P013291
MTKLRMQLPISPNKLHVVDKNLIPPRALEPKILSFNYFFTRKCNYNCGFCFHTAKSSHVHTLENAKRIIEMLGKSGSRKINFAGGEPFLPEYRDTLLGPLVEYAKVECGYESVSIISNSVFITEDWFKRYSKYLDILGVSCDASDENINKVIGRGGGDHLSHVKRAALLCDKYNVMFKMNTVVNAYNWDHDMSSLINELKPIRWKIFQVLKLIGENDGQDKSLRNVDRFLISNDKFNQFVTSHLSKVNQSQTLIKVENNDVMQSSYILVDEYGCLLDCSLGGKTPTKSILEVGVDEAWKELTSRGGIGFDNISFQLRDGGYVEQPQGWTKEIVPDQFQSFQK
>EP01040_Poterioochromonas_malhamensis|EP01040_Poterioochromonas_malhamensis_P012952
MSVHWETVQGYIPPLLAASGLALVTAYILKRAAVPGKEDEIQRPNIEQIDEKKIAVNFHFTRQCNYNCGFCFHTAKTSHVESEENCKKILRSLRDAGFRKINFAGGEPFLEPKLLGVLCKYAKIDCRFESVSIISNGSKCQESWFEKFSDFVDILGVSCDSFNEEVNVQIGRGKGNHLKAVKNVADWCRKYKIQFKLNTVVNSFNVLEDVSSFINELSPVRWKIFQVLPLDGENTGEKSLRSVEKFLISNEAFQAYVNRNLQGLHDRKIMKVESNDIMKSSYVLVDEYGRFLDSSKGGKEPTCSILDAGGVDAAWEQLLQSEGGGFDASSFFARDGDYKEGCWS
>EP01041_Mallomonas_annulata|EP01041_Mallomonas_annulata_P009685
MKSSIFCLSILCSWHYSIAEKVKPLSVNFHFTRKCNYGCGFCFHTSKTSHVEPLDRAKSIIRLLREAGAKKLNFAGGEPFLPEYGNMLGEMIKYAKSECDYPSVSIISNGFYIEQAFFQSYGPYLDILGVSCDSQFDSTNKIIGRGHGSQADIVKRVSKLSKSYGTKFKINTVINSYNYNEDMSDFINEVDPMRWKIFQVLPLEGENIGFDSKRNVSRFLISDEQFQTFVSKHKQKVKPGIMKVEDNNIMKSSYFLVDEYGRFLDSSTGSKIPTRSILDVGVDTALGDLLSSTGGGFNQEAFIARDALFEQQWSRNTSSPFSTSTSSCSF
>EP01043_Picozoa_sp_COSAG02|EP01043_Picozoa_sp_COSAG02_P016143
MESLPCDTQTNIAPSAALPPVAAPEAGHGRRPSSTRLSRTSMLRRRTAIRRAFDIGSGSIKCQVAEVDLATSQICRVLYAQTRPVLFLGSGSDGRRHIPSAAWAEGLASIREMLTETNGMKVDASAGIATEVFRRYENATVIEHFVSETGIPISIVEPAREGQLGYLSAKGLHAASNDDIVAWDCGAGSFQLTSHAASHSDRHGSGTVHALALKLLQTGCSRQELLDALLNLLHTQLLPKPDLFAEIGAHDIVAVGGAQSIFNQQRVLGGVGRFTVGDVEATLAEVVAFEPPELLLAEQLRGAPFGYSASSANTPYVLPKLALLLSVMRKMELDVVEFYQTHGNCAGLLVDPAAWGMHCTAVESTVDGTVGSTGSADAPQDLTANTPQSNVVACQPDLLLTANWHLEKTCNYKCKFCYAHFADEATVNLDEATGLRLLDAMKDWGVFKVNFAGGEPLLNQHLGAYLKHAKEIGLKTSIITNATKLTSTWLQSYAPYIDQVGISCDSLDDAVNIRLGRGSGTHVAITERAFRRLRELNDTLSLGIKLKLNTVVTSQNHSEDWSNFIARNGVDRWKVFKVLRIEGENDETFDELDVTDAEFNAFRERHADVEQMVSEDNDEMTSSYIMITPDGRFYQNTEGRYTKSQPILDVGMQIALEQVGFDYEKFQRRGGAYML*
>EP01080_Neovahlkampfia_damariscottae|EP01080_Neovahlkampfia_damariscottae_P003664
MSLLQSQKNSVLKILQTVVEGNDLEFTEEIKTKKIQNINTVKKVGRSLIEHKSQWKVLIFDEFSKNILVPLLKVGDLKGLGVTLRMNIKDKREQISDAPALYIIQPTRENIDLICQDCEKNLYESFYLNFVQPSTRDTLEYLATKLVENGCTDKIAKVYDQFLNFLCVETNFFTLDLKEIFINIHKKKNQTEDELLKILEPVINGLISVVLTMEMIPIIACEKGGNAEIVSRKLEKKLKNLLSDRTYLYQYQVDSYHKKRPVLIITDRDIDYAVCIQHKWIYKSMVHDLFNMKQNTVFVSELKKEEAIEDDLINSKKKKYDIDFDDEFWNENSNSRFEDFAEILTKKLKEYTTSLGDFNKKTGLNLEEDALLGEQAVDNIKGEQKLSQNMVDDVMSLIEGKKRINMHVNISYAVLHEIKTRKLDEFVAIEESLIENRQLDKNLLLTLVRDDKKGSIEDKLRLLLIDYLAKLQCQNASSLNKSEVEELERIILQGRGTYSIPEYETLKYLTSHLELKEEKKHKRYESSNMIFNSILQMGQNIVKGNELEVDLPITQLVSQIMEKKLDSILYLDPKSVKNSTISIDGFNDAIVFVIGGGNYLEHDNLTKYAQKNSKSIVYGCSNIVTGSEFLGELNVGVDGPLKDAGFDFQSFTKRGGYYDWTRELDTFTEEEKKEILNRRNSKRNNLISSVCFMLWTKCNYSCEFCWHPDKQEDSKFDLSAARHAISLLIQNGAKKINFCGGEPFYKKKGEHLGELLKYTKLLDQDCFTSVVSNGSLIEEKWMENYSKYLDSLAISVDSFEKETNQKIGRKDLKQSTLPFSKLLQLKHFCEKYEIKFKLNTVVNTSNYEENMINFVKELNPIRWKVFQVAPRYNQNYGPDAPNRMNVEKYLISKNQFQSFVDFHKKEIPYLQDESVDDLDNSYLVLDPNYCFSFALDDGTEKPTKSILDIGVENALKESSFCEEKRRNRKGSGFDIE
>EP01083_Nonionella_stella|EP01083_Nonionella_stella_P284413
TFSIIYIVLPQNRSLLSSTMFATVTIILILIPTLCWILCKVMKILHIHKKKPLYVNYHITRQCNYQCGFCFHTAKTSHVLPINEAKRGLKLLADYGLKKINFAGGEPFMVQRGKYLGQLLKYCKDDLHIEICSVITNGSIVHKNPGWFRKFGAYVDIFAISCDSFNDDVNKKIGRYNPSKANQTEIVQNCADLCAAHNIPFKMNTVVNSYNWDESMVQQIQRLNVIRWKVFQCLLIEGENDGDDDGNGALRNAHHFLIDDEKFEYFINTHKNIKQLVAENNETMRNSYVLIDEYFRFLNNVNGRKEPSESILDVGVETALNGTFFDRDMFRKRDGNYQQTISINNKPKTFICGNKHLEW
>EP01084_Bolivina_argentea|EP01084_Bolivina_argentea_P160980
FRMRYFWIKKKKKEQFIANDYHGRVNYFITRGCNYQCKFCYHTPKTTFKLGLEDAKRGLKILADHGMSKINFAGGEPMLENRGKYVGELAKFCKTELKTETVAIISNGSLITEKWFKTYSTFIDILSISNDSFDPNILLKIGRISVKNQKKNDLNFHLKQLRKIKVLCQKYAVAFKIITVVQEDNKHENMVKDILNLNPIRWKLFQCQIIEGENDGSCLSLRDANNMIVNDEDFNRFYEIHKQEITLKSSIKVIPVSNKMLCEYLLIDEYFRVLDNCEAKKIPSRSRLDVGLRNALDLNFDEKQWKKDNGDFRFEPKNEIMHQW
>EP01084_Bolivina_argentea|EP01084_Bolivina_argentea_P249982
ENFLCKNMHSFISKIKTTSNTNVSHLLFNNIATFATKLQQDSLYINYFITRKCNYKCGFCFHTAKTESYLPLTEAKKGLKLLSDYGMKKINFAGGEPFIIQRGNYLGELLKFCKEDLNTDIVSVVTNGSVVHRRWMDKYSQFLDMLAVSIDSFDESTNIKIGRTNRSTITQKDITYNVAELCHSFGVNFKINSVINKYNYKEMMVQHILKLDPMRWKIFQCLLIEGENINGLRNGNEFIITDEQFQYFVDRHKHVPCAVIEDNNTMRNSYYLIDEKLRFLNCNNGKKEETESILDVGVEKALESVFFDKNAFESRGGDFEITTRQLL
>EP01084_Bolivina_argentea|EP01084_Bolivina_argentea_P297897
MNQAITLLITASIVIGVVYIWRRLNKSKKQKADKSKKQKLYINYHLTRECNYQCGFCFHTAKTSHVLSLEEAQKGLKLLANYGVKKINFAGGEPFMVKRGKYLGELLKYSKEVLNIEICSVVTNGSIIHNNRRWFKKYGQYLDVFAVSCDSFNDDVNKKIGRFNKSKTNQTEIVQNCANLCAEYNIPFKINTVVNTYNWNENMVEQIQILKPFRWKVFQCLLIKGENDGYNDNNSLRNAEQFLIDDRKFKHFINVHQSIKALVPENNDTMRNSYLLLDEYMRFLNNVNGRKEPSQCILDVGVEDALNGTFFDQNMFMKRDGNYQQTKVSNPKGDIICGNQDLQW
>EP01086_Lenisia_limosa|EP01086_Lenisia_limosa_P017319
MPIQLQTQQPLSVNFHIARSCNFDCKYCFHTSNNEAPLEMARISRALVRLEKIGMKKLNISGGEPLLYPALCSKILKFCKQIGVFTSIITNGSLLKEDWLKENAEYLDVLGVSCDSFDVGTCQKIGRRGGSGDHPSQVRRAAALTKKYGVAFKINTVVSAFNIDEDMIGNLESLSHGENGSLCRWKVFQVLHIEDENTGNYAISEAKYSEFLSRHRKSEFLNSIIKVEDNATMQNSYIIIDRDLQLLDCRDNSKRQVADVTDTKVDLLAKIKSTFDASAFNQRDGNFYLNSSMKDIEDFGMSF
>EP01087_Luapelamoeba_hula|EP01087_Luapelamoeba_hula_P008837
MEALQSLLLTPAAIVTTVAVITLVSTLSVIIILKRSRSRLATATPKRIEPVSVNYHFTRVCNYSCGFCFHTSKDDHKIPLAEAKRGLAMLRDEGMKKINFAGGEPFLYPGYLGKLVQFCKKDLSIAVSIVSNGSLIKRRWFEKYGEYLDILAISVDSFDESVNVEIGRGKGRHLAQVEAVRDLCTEFNVRFKINSVVNSLNWEEDMTEHISQLAPFRWKVFQVLVIEGENSGDSAIRDASRFEVTNEQFASFVDRHKSLGKVLVPESNDSMRSSYLLLDERLRFLDCSQGSKQPSDSILDVGVQAALQQSGFDAQMFGQRGGYYDWATPTKATDTAAAGQCSSPPKHLDW
>EP01094_Clydonella_sp_ATCC50884|EP01094_Clydonella_sp_ATCC50884_P004645
VACGGGAGDAADGSAPAPAVVPLSVNYHFTRQCNYSCKFCFHTAKTSYVLPRDEAKRGLRMLADSGMRKVNFSGGEPFLQERGKYVGDLVRFCKAELGLESVSIVSNGSLVREAWFEQFGAHLDILAVSVDSFSRATNRLIGREHRRKDHLESLERVRGWCDQYGVLFKLNTVVNMHNWQEDMRAEIARLRPVRWKVFQCLVIEGENAGADALRDASALVVSGEQFDAFVRRHAECSPVREDNAAMRNSYLILDEYMRFLDCTAGRKEPSRSLLDVGVASALDHAGFDEVEFFRRGGKYRWSKTHQLNDW
>EP01104_Vermistella_antarctica|EP01104_Vermistella_antarctica_P016955
RQCNYQCGFCFHTAKSSHVEGVDRAKKGITLLVKEGMRKINFSGGEPFTSPKFLGEMVQYCKEELALESVSIVSNGSKIRERWMKKFGKYIDILAISCDSFREETNVRIGRGNGRHLEQLKRVREWCRPEGVLFKINTVVNTYNWQEDMTTHLKELDPIRWKVFQCLLVGGENAGPASIRNASTFVVNSDQFASFLEKHKADDRIAKVIVPEDNEHMQASYLILDEYMRFLDCSKGAKTPSQSILDVGVNDALRESGFDIEMFRERGGVYEWTRDGHAAAASAAAVDALTSGSMYDW
>EP01105_Mastigella_eilhardi|EP01105_Mastigella_eilhardi_P020268
VMKLSHCSCGVLIAVFSSHENEKYGFPALTVFTGTQKINFAGGEPFLPEGGHFLGELLRGTKQEAARRGVRVTTSVVSNGGLVTERWLRDYGNCLDILAVSIDSFRAETLAAIGRSAEKGLIGAQRHIEHTQEIRRWCEQYGVKFKVNTVVCSLNWEEDMTAGIVQLRPFRWKIFQCLQLLGENAGKGALRDASELLVTAEQFRSFTTRNCTATVCAGGVTTCPEDNSTMRDSYLLLDEHMRFLNCVNGTKHATASILDVGVATALGEAGWDVAAFIQRGGKYEW*
>EP01105_Mastigella_eilhardi|EP01105_Mastigella_eilhardi_P020269
RLCKMHAPESVNYHLTRRCQYHCRFCFHTGKSPFVLPLADALRGVAELIDCGTQKINFAGGEPFLPEGGHFLGELLRGTKQEAARRGVRVTTSVVSNGGLVTERWLRDYGNCLDILAVSIDSFRAETLAAIGRSAEKGLIGAQRHIEHTQEIRRWCEQYGVKFKVNTVVCSLNWEEDMTAGIVQLRPFRWKIFQCLQLLGENAGKGALRDASELLVTAEQFRSFTTRNCTATVCAGGVTTCPEDNSTMRDSYLLLDEHMRFLNCVNGTKHATASILDVGVATALGEAGWDVAAFIQRGGKYEW
>EP01105_Mastigella_eilhardi|EP01105_Mastigella_eilhardi_P027109
MSSSSSTCGCGRALSPLEQGREEVNCSRELVVNVFVTERCNYHCAFCFSKWDPRVVAPETPLAEKKHMLDLLAQALLHNKDKDEIVPSVDYDRVRINFSGGEPLLYKDDCVALVEHARSLGFAVSITTNGLLLTNELIERLAPHLTKIGFSIDSLSASTNQNIGRCTGANTMSLADWQRCLNKLLSVNPNIKHKVNSVLGTYNLDEDFSGMLDALKPHKWTVVQLLPVFNKKLSISQAQLNQFVARHNSHKDVLICETNEDYRESFICISPDGRFFSNGKAVEVEEYQYSKRIVDVGVREAFSQIGFNHSSYIKRNNKCAKLTHY
>EP01106_Pelomyxa_sp_JSP|EP01106_Pelomyxa_sp_JSP_P017052
MKPSHSQQRAEGTEEEEGGGPPVGTPPSVPTTPVSVNYHMTRACNYGCRFCFHSAPAAPPRPPLRFGDAARGLRLLAEAGMRKVNFSGGEPFAHPQLLGELCRYARGELGVAVGVVTNSSLVTDEWMCEWGRFVSVMGISVDSFCDETNREIGRVARGGGASPSPSPTPTPTPHAECVRRAAAMCARHGVRVKLNTVVMSANAREDMTSPVAAIAPCRWKLLKLLPLAGERVEQNARALAVTDAEFGGFVRRHAALHPVVEDNDVMRDSYLILDERMHFVDCSTGAKVPGPASILDVGVRAALAPIRFDSDRFVRRAGIWEACVLFWCPYSALIPLL
>EP01114_Cavostelium_apophysatum|EP01114_Cavostelium_apophysatum_P000337
VRTDNPQLSTGNSKLADRACLSINSINMIRLLQTFYAAIGYISYAFAILMRSFPSKKPAIPSKGLSINYHFTRVCNYKCGFCFHTAKTSNMLDVEKAKEGLRMLRDHGMAKINFAGGEPFLYPDFLGDLVCYCKEELGCSVSIVSNGSKIKRRWFEKYAKFVDILAISVDSFDEKINKEIGRGNGKHLTTVEQACSLCKEFGVKFKLNTVVNAKNWHEDMTQKLQELAPFRWKVFQVLILAGENNGDKTLRDARKFAVSNSQFKHFLGTHKGVKSLVPEDNSQMKNSYLLLDENMCFLDSSSGAKTPSKSIFEVGVAEALKQSGYDHTLFKERGGYYSWDRSETSCS
>EP01119_Soliformovum_irregulare|EP01119_Soliformovum_irregulare_P023313
IHTPSIIQMIFTIVIIVLPVLSLFLEVLRTQSKRWKRIESDLNLPNLTERPLNDGTEVVPSEPKKIPISVNYHFTRRCNYSCGFCFHTAKSSYEAPDRDAKEGLRLLKEAGMRKINFAGGEPFLKPKFLGELVRYCKEDLKIESVSIVSNGSLIKNQWFEKYGKHLDILAISCDSFDEAVNKRTGRGNGEHVSQMERIATMCQKHEITFKINSVITAYNWEEDMSAKIAALNPKRWKIFQVLPLDGENTGAGAKRDVTPFLITTQQFDAFRSRHQHLPCLVPEDNSKMQNSYLILDEELRFLNCTNGGKEPTESILKVGVSAALDQSGFDADAFHERGGIYDWTREAPQKPTACELPPSL
>EP01125_Pyxidicula_operculata|EP01125_Pyxidicula_operculata_P008899
MQYILNLILKVVYHIVSLFEQFFNNKNKAAPVSVNYHFSRVCNYQCKFCFHTETNKFMLPLERAKKGLKILADAGMKKINFAGGEPFLQPKHLGELIRYCKDELSLESVSIVSNASKLKDEWFEKFGEYVDVLAVSLDSFDEKTNIAIGRTPKNVKQSEDSSDKKTNVHVENARKAAQLCSKHGIKFKINTVVCRYNLDEDMTEMIQELNPIRWKVFQVLRLEGENYGESSKRDVVPLEITSEEFKDFLRRHQTFLDSKVLVPEDNDTMKNSYLVLDEEMRFLDSSNGGKVPSESLLDVGVKKAMEGSGFDNIKFVHRGGKYDWQRDNNTQASTTTITTCGSLPTEYNW
>EP01146_Carpediemonas_membranifera|EP01146_Carpediemonas_membranifera_P007612
MTIESTNKKQAIMTGCRTSAAKPNPFISVNIHLTRVCNFGCKFCFHGASMGVAKRPDVPLLKKTINILAAAGCRKLNFSGGEPSLFLAELLTLIRHAKQQGIPIVSVISNGSKLTPAWLREAAPALDILGLSLHSADASTCETMGFRPKHGKGAAYDVAAHARELAAACKAMGIAVKVNTVITSANQGEQMAALVEELGASRWKAFEMLPLEGERAAEATTLVPTRADFEDFISRQGSPVLIPETNEVMRDSYVIIDEGGRFIDSSGNRKVVASPRIVDVGIQEAFEAVCFDQTAFIMRDGLYTKTASAFSLKRHSALD
>EP10057_Bacteria_all|Achromobacter_spanius_CGMCC9173
VRHILPSVVSPIVINWHVTEACNFRCRYCYAKWQQLDSRELIRDPEATDALIEALYEGFAPFNTTMPPRLNFAGGEPLLYGGQVARAMAKAREVGFDVSLISNGSRLTADLAARIAPHMTMLGISIDGTTSAINERIGRLDGRGIQLDLAGMIDRIALMRSLNPAMTLKINTVVNEVNWQEDLIPLISDLAPTRWKVLRMLPVVTNELALSDEQFQAFVDRHRALDSIMCVEGNDDMVQSYIMVDPHGRFFQNRIVGAGYDYSQPISDMGALAVFDRMKWSAEKFAARYPHISIQVAA
>EP10057_Bacteria_all|Acidiphilium_multivorum_AIU301
MVNDQIGGIHVLPPLVINWHITEACNYSCKFCYAKWQAERETRELIHNPARSRQLLEALYALFGPQAPDNPLSGRMAYRGVRLTLAGGEPFLYRRLCLDLINVARGIGFEISVITNASRLGIAEMRELAPNLSILGISVDSGNDHTNGAIGRKDGKGVALSLGDLRERIAAARSINPKINLKINTVVNAHNWQEDFSDAIGQLCPDRWKVLRVLPARTDALVITQAEFDAFVARHRAFRNIMSVEDNADMTQSYLMIDPHGRFFQNRVGRPGYDYSAPILEVGAAEAFKQIIFSPSGFVSRYPSVELPEVA
>EP10057_Bacteria_all|Acidithiobacillus_thiooxidans_Licanantay
MTHSLTRRGRVRPRLSELVINWHITEACNYRCRYCYAHWAGSGRELIHNIPATTRMLENLWLYFHPRNLANPLRRQMDWQGVRLNLAGGEPLLYPERVSQILLAARNIGFTTSLITNGSLLSPAVTAQIAPHLSVLGVSLDSGESPTNRLIGRQGRHGQLLIVEQLAEVIEEARRCNSSLQIKLNTVVNALNCHEDLSVLLQRLAPQRWKILRMLPVMTNELMVSDSDFQDFIARHQHLGHILCVEDNTEMVESYLMIDPLGRFFQNASGQSSYRYSCPIPEVGPEQAFAEVGVDAAKFCARYLGHLEDASV
>EP10057_Bacteria_all|Acinetobacter_2_towneri_DSM_14962
MPKLTKELVVNWHITEACNYKCDYCFAKWDSDSKEVLHSQIKIETLIEQIENIRHILNKSSQTVYFDQLRLNLVGGETFLYMKQLKNIINLSKKYNFRLSAITNGSLFNEIDMKFIAQNFSSLGISVDSINEYTNLAIGRTSKQNTFNPSQVLTAINKIKKYNPMIEIKINTVVNKLNASEDLSYFISQIQPNKWKIFKLLPVYSNKLDITEQEFHQFIEKHSSFKSIISSENNNDMTESYLMIDPLGRFFQNGYTSGYKYSSPLWQVSAETALKQIKFDSQKFVNRYKKIF
>EP10057_Bacteria_all|Acinetobacter_3_parvus_NIPH_1103
MDLVINWHITEACNYKCFYCFAKWQQKDQREILHSKQNIQQLMQEISLLPSILNTKSGCSFTGVRLNLVGGETFLYKHQILDIIKAAKKYHFKLSAITNGSLLNDELIKIIANEFSMIGFSIDSTHSESNLRIGRAIKNIPIETDKIYAHIQKLRTINPKIDIKINSVINQFNKDEDLNDFIRKLSPSKWKVFKMLPVITNDYSINDSEFYAFLERHSDLEDIISSENNDEMTHSYLMIDPLGRFFQNSSTSCGYDYSSEILISGVSSALDEIKFDVSKFIKRSKLIPNLNLNTRSSPLINEWLSRAHLT
>EP10057_Bacteria_all|Acinetobacter_5_sp._COS3
MMNTVKELVVNWHITEACNYKCDYCFAKWNRNDKDIIHSEWKIDALLRQIENIRHLLNEKSSTIFFETIRLNLVGGETFLYEKQLKKIVNLSKKYGFKLSAITNGSLFNPNNIELIAQNFSSIGVSVDSLNEQTNLSIGRASKRNIFNPSNVLTAISQIKNINPNIEIKINTVVSKLNFSEDLSTFIKQIEPTKWKIFKLLPIYSSKLEILDEEFSKFIIQHSNFKCIISAENNDDMTESYLMIDPLGRFFQNGLDQGYHYSSPLHEISAEKALQQINFDCQKFITRYSRII
>EP10057_Bacteria_all|Actinobacteria_bacterium_OK074
MSRTDRKGKGKGRGSVESRGESGAEADLSGSGAEIVVNLHVTERCNYRCSFCFGKWGIRGADDPGADGGVDGVFGDPGRAFLLVSDVFRLLSVAGPSSSTNIPVRFNFAGGEPALLRTLPEVVEYCRSLGATTSFVSNGLMLRRFGIPWLARNFDLVGLSVDSAVESTNLRIGRATSAGRVFDIGEIVSAVRALRSVSDCPVKINTVVNRKNVYEDLSPALRDLAPEKWKVLQMLPVYDSTDEVTADEFQAFVHRHAEFADIMTVEDNDQMTASYLMIDPLGRFFWTTDSEGRSVADATGYVYSRPILEVGAAAAYRECEISWAKYARRY
>EP10057_Bacteria_all|Actinomadura_echinospora_DSM_43163
MGMPDSPRVPVETVNFHLWQPCNMSCRFCFATFRDVRRTVLPEGHLERADAERVVAGLAEAGFTKLTFAGGEPLLCPWLANLVTLAHRLGMVTSVVTNGSLLDEAALARFHGVLDWITVSVDSPRPQTLQLLGRTTAGRAIGGDEYLALFRRIRELGFRLKMNTVVTAGNWREDMADFVIEARPERWKVFQALPVAGQNSGRVDPLLTTLEQFEDFVSRHLRVEPAGIRLIPEDNDVMTGSYAMVDPAGRFFDSVDSRGYTYSEPILRVGVHRAISQVRISRVKFLVRGGLYDFTPEPEPVAGLLAADESGRM
>EP10057_Bacteria_all|Aeromonas_2_sobria_CECT_4245
MSRPFWQCLSIGSLKCPVPPLTGRKTVGIHGVSYRLSQSIGTLCVSLTKESLIMSLPVQIVINWHLTEACNYRCHYCYATWNKMTCQRELIRDPERTARFLAEMYHFFRPENRANPLAGQLEWRSIRLNLAGGEPLLHAGKLPSIVTQARDLGFEVSLITNGSYLNDGLLNSLAPQLVWLGISIDSASAANNHTIGRVDCLGRQLDLNELVASLDMARQLNPDLRIKLNTVVNQLNHHEELGALIVSLAPDKWKVLRMLPVVSQHLAVNDEQFAAFVSRHNAFSQILCIEDNLDMHESYLMVDPYGRFFQNTPLLPAAGQGYTYSRPILEVGAGMAFSEMSFDHKRFCARYIQTNTDVGA
>EP10057_Bacteria_all|Aeromonas_3_tecta_CECT_7082
MSKVNQLVINYHITEKCNYDCHYCYAKWAMPNELHRNLDDMKQVLAKLADYFFSPNPIQDKLQYQSVRLNFAGGEPLLLKQRFVEALDYAIELGLKTSIITNGHLISDQFIAEHSHKLQLLGISYDTCHLEGQQQIGRLTTSGNVLSAERLQSIFQQVKSHSPATKLKINTVVNLFNVDEDFTALISTLKPNKWKVLRVLPVFDSIQAISDQQFASFVARHQALSQVMSVENNDSMTNSYLMLSPDGAFFQNRSKTHGYFKSPPLLTTPIDQSLAETGFDAIKFSQRYRVLEEE
>EP10057_Bacteria_all|Aeromonas_4_veronii_TH0426
MSLPVQIVINWHLTEACNYRCHYCYATWHKMTYQRELIRDPERTARFLAELYHFFRPENRANPLAGQLEWRSIRLNLAGGEPLLHAGKLPSIVAQARDLGFEVSLITNGSYLNDGMLNSLAPQLVWLGISIDSASAANNHAIGRVDRLGRQLDLNELVASLNVARQLNPDLRIKLNTVVNQLNHHEELGALIVSLAPDKWKVLRMLPVVSQHLAVNDEQFASFVSRHNPFSQILCIEDNLDMHESYLMVDPYGRFFQNTPLLPAVGQGYTYSRPILEVGAGMAFSEMSFDYKRFCARYIQTNTDVGV
>EP10057_Bacteria_all|Aeromonas_caviae_CECT_4221
MSLPVQIVINWHLTEACNYRCHYCYATWHKMTCQRELIRDPERTARFLAELYHFFRPENSANPLAGQFEWRSIRLNLAGGEPLLHAGKLPSIVTQARDLGFEVSLITNGSYLNDGLLNSLAPQLVWLGISIDSASAANNHAIGRVDYRGRQLDLNGLAANLDKARQLNPELRIKLNTVVNQINHHEDLGPLIVSLAPDKWKVLRMLPVVNQHLTVNDEQFAAFVSRHNPFSQILCIEDNLDMHESYLMVDPYGRFFQNTPLLPAGQAGREH
>EP10057_Bacteria_all|Aliivibrio_2_wodanis_CL7
MRTTNNFVSNTTNLTTSKQLNELVINWHITETCNYNCTYCFAKWGKPNELNRSLTSIEKLLDELANYFIHGNPEIKRTLGYKDVRLNFAGGEPMVLGRPFSMALMMAKQKGFKTSIITNGSYLLKHRFELPQNTLDMIGISFDSQSYQVRKELGRMDRKGNSLGIDELKLAIEQLSQTQKGLKTKINTVVNSLNWEEDLSQLISDIEPDKWKVLQVMPSGRNELLISDEQFNSFVERHSDKGLPISSESNNTMTESYLMIDPNGRFYQNVKDISGYIYSERVTDVGVDTALNQINFNCNRFMSRYYGENSSNTFDEVQL
>EP10057_Bacteria_all|Aliivibrio_3_sp._1S128
MTTVQPRKAKELVINWHMTEVCNYSCKYCFAKWGRPKELHRSEQEIEKLLDNLADYFIKGTPTLKETLGYESVRLNFAGGEPMMLGNTFITALALAKQKGFKTSIITNGHYLVHGKSPLPKDTLDMIGISFDSQYLKTRMKIGRIDRKGNSFGVNELTQALTKLTQSQTGILTKVNTVVNSLNWEEDFSDLITNLKPYKWKVLQVMPYGDNELLISKNQFEDFVKRHNGLGLPIYSESNSTMTESYLMINPEGCFYQNSAKHSGYKYSACINSCGVEKALSQIEFDPSTFSSRYKDKNINIVTIE
>EP10057_Bacteria_all|Aliivibrio_4_sp._1S165
MNQVNQLVINYHITEKCNYDCHYCYAKWAKPNEIHRNLDDMKTVLSNLAEYFLSPNPIQKQLQYQSVRLNFAGGEPLLLKQRFIDALDYAIKLGFKTSIITNGHLITDQFIVDHSHKLQLLGISYDSYSIEGQQQIGRITPTGKVLSPERLQSIFKQVKSQSPTTELKINTVVNQYNTEENFTDLIAAIQPNKWKVLRVLPVFDSIQPISNQQFNAFVDRHQSVAHFMSAENNNSMTNSYLMLSPDGAFFQNGNNEQGYFKSRSLLTTPVDIALAETGFDAAKFAQRYQ
>EP10057_Bacteria_all|Aliivibrio_logei_ATCC_35077
MNQANQLVINYHITEKCNYDCHYCYAKWAKPNELHRNVDDMKRVLSNLAEYFLFPNPIQKQLQYQSVRLNFAGGEPLLLKQRFIDALDYAIELGFKTSIITNGHLITDQFIVDHSHKLQLLGISYDSYSIEGQQQIGRITPAGKVLSPERLQSIFKQIKSQSPTTELKINTVVNQYNTEENFTDLIAEIQPNKWKVLRVLPVFDSIQPISNQQFDTFVERHQSVAHFMSAENNDSMTNSYLMLSPDGAFFQNGNNEQGYFKSRSLLTTSVDIALAETGFDAAKFAQRYQ
>EP10057_Bacteria_all|Alteromonas_sp._Mex14
MKIIERKTNGDLIPKELVINWHITEACNYKCTYCFAKWGKPNELHRSLESIEKLLDELASHFIKGSSSFKEKLGYESVRLNIAGGEPMMLGSTFSIVLMLAKQKGFQTSIITNGSYLLNEKFDIPKNTLDMVGISFDSQDYYTRQRIGRVDRKGNSLSSDELKLALSKLEKTQKGIKTKINTVVNQFNWQEDFSSLISEIKPYKWKVLHVMPYGDDDLLISNGQFNSFVEKHLGRDLPVYAESNLAMTESYLMIDPKGRFYQNSSGGSGYKYSECINDVGAGKALEQINFNHAVFIARYFPVEGISIVENEGAA
>EP10057_Bacteria_all|Anabaena_2_sp._43
MLPISVNFHLWKPCNYHCRFCFATFRDIQGYLTLSDAKRLLFLLREAGTEKINFAGGEPTLHPYIGELVAESRRLGFVTSIVSNGARMAELLDKHAGDIDWVALSVDSASEEIQKHLGRGNGNHVLQSIDLFDKLHQYGIRVKLNTVVTRLNFQEDMSSFVRRVRPERWKIFQVLPVNGQNDGSVEDLLISPQQFQQFVEQHKTLLDEGIRVVAETNNLMKDSYVMINPQGQFYNNSTTGAYFYSSPILEVGVNIALAQVGWNVETFLNRGGIYSWK
>EP10057_Bacteria_all|Anabaena_cylindrica_PCC_7122
MKPISVNFHLWKPCNYHCRFCFATFPDIEGALTLNDAKHLLFLLREAGAEKLNFAGGEPTLHPNIGELVAESHRLGFITSLVSNGARMNQLLEKHANEMDWVALSVDSASEVIQKNLGRGNGNHVIQSIALFDKLHQYSIRVKLNTVVTNLNYQENMSAFVRRVRPERWKIFQVLPVQGQNDGSVEELLISPQQFQEFVERHQPLINEGFQVIPESNDLMKDSYIMVNPQGQFYNITKDNGLLRLFYGEN
>EP10057_Bacteria_all|Aquabacterium_parvum_B6
VNHPSTVNIAHLKELVVNWHVTEACNFKCQYCYAEWQKGEHLREVIHRPEARTRLLAELAQFFAPGNASNPLTRDLRWNSIRLNIAGGEPLLYDREVLSIAQQARDLGFAVSVITNGSLLSPELTKELAPLISMLGVSVDSISSDTNKLIGRVSRGGKTLAIEQLTEIFKNARQENPSISIKINTVVNEANRHEGMTDAVQSFGPDKWKIFRMLPITTDRLMVTSDDYKKFIDRHEGHGLPMSVEDNSDMIQSYIMVDPQGRFFQNQPESCLYQYSRPIHEVGAGAAFNEVKFSMNAYTRRYLVGGGA
>EP10057_Bacteria_all|Arsukibacterium_ikkense_GCM72
MNTNHTDTLVINWHITEVCNYSCHYCYAAWKKPDEKRELFHDSNSTTKLLLELYNCIQFQYNTLDTSKSPTYKKVRLNFAGGEPLLLSKKLLPIMLEAKRIGFDVSIITNGSLLTEELMAQMAPLLTWFGISIDSTRLSSNHLIGRHTTHQQKLDVERLLSIIDIGKHANPYLKIKLNTVVNAINVFDDLSDFVERLSPQKWKVLQMLPIITTKNVIDEARFEKFIARHHAFQNIICAEKNDDMRNSYLMIDPHGRFFQNSPAEAGSDYVYSSPILSVGASLALQEIQFSTEKFDRRYASNNVGDSCDVL
>EP10057_Bacteria_all|Bacteroidales_bacterium_Bact_07
MTSESVIKSVNWHITNRCNYACSFCFAQNIGKHEMSFEEGKILLKKLSDSGIEKINFAGGEPLLHPRLPDYCKEAKNLGMTVSVTTNGSHLDQNMVSQLAGSVDWIALSVDSCLDTVEAAMGRGRGEHVTNALNAAALVHEAGIHLKVNTTVTSLTWQENMHPLIRMMKPDRWKVMQMLVINGENDTSSIGLCVSSAQFREFAERHRSICLGPGVYPVFESVDDMEGSYFMITPNGQVKSDVGRKITLYELDDILEQGVDKLVDSDKYLDRGGIYDWKGLCQLDGNKEMRIT
>EP10057_Bacteria_all|Beggiatoa_sp._PS
MLRDELVINYHITEKCNYACRHCYAKWNVNDNQEIHTDMTQVEILLNNLYDFFSKRSKRLRLNLAGGEPLLCKHIGKIIELANSIGFRVSIISNGSALTEKFVRSHAKQLSVLGLSIDSLQPSRLKKIGRLSRNGQHLSEQKWFELIKLLRDSNETLLIKINTVVCQFNYDEYLGEFIDKIAPDKWKIFRVLPLDNNSVRISHHEFSLFLDNHKQVTMPYYIENNEDMTESYIMVDPIGRFYQNSPAHHGYTYSQCITEIGIEKAFNQINFNLDKYHNRYILRR
>EP10057_Bacteria_all|Betaproteobacteria_sp._genome_bin_13
MKHSLIRKGLVRPQLSELVINWHITEACNYNCRYCYAHWDGNARELIHDISGTRQMLENLWQFFHPENVANPLQKQIDWRGIRLNLAGGEPLLYSERLLQTLSDARNIGFTASVITNGSLLSRDFAQLIAPKLSMLGVSLDSAVSKTNRQIGRQSRQGKLLDMDALEDAIKAARLINPKLQIKLNTVINAINCDEDLSAGIRRLAPQRWKVLRMLPVVTDELNVSDEDFQRFVARHRDLGDIMCIEDNTDMVESYVMIDPLGRFFQNALGQPNYRYSPPIPKVGVAQAFAKVGIDPSKFCSRYMVPVARGLP
>EP10057_Bacteria_all|Brachyspira_2_hampsonii_30446
MSIFNSLKLNWHFINNCNMHCKFCYASKDICNIDLFKIASILKPFKYINLVGGEPTIYKNYIPLLYYLKSQNHILSIVSNGSMLLKDKSILNATLECCDVIGLSIDSLDKETCLKIGRSIGNSSTITEKEYLYLTSKIKESGKELKINTVVNRYNYKENLNSFIEKTLPNKWKIFQVLPIENLNSCKELLISDEEFNYFLNTHAANERIIYSENNNNMTSSYIMLDAKARFFNNIDNKYIYSKSLLEDDADLYEEFFKMNYSIDKYYNRYKKAN
>EP10057_Bacteria_all|Brachyspira_pilosicoli_B2904
MSIFNSLKLNWHFINNCNMHCKFCYASKDSCNINLFKIAEKLKPFKYINLVGGEPTIYKNYIHLLHYLKSQGHILSIVSNGSMFLKDNSILKTTLKCCDVIGLSIDSLDKETCIKIGRSVKNSKPITKEEYLYLTYKIKESGKALKINTVVNRYNYKENLNSFIEKALPNKWKIFQVLPIENLNFCKELLISNEEFNYFLNTHAENERIMYSENNDNMTSSYIMLDAKGRFFNNIDNKYIYSNSLFDDDVDLYEEFFKMNYSIDKYYNRYKKAN
>EP10057_Bacteria_all|Burkholderiales76_UID4002)
MMHSLARKGRVRPQLLELVINWHITEACNYRCRYCYAHWAGAGRELVHNIPATTLMLENLWQYFDPKNLANPLRRQMDWQGVRLNLAGGEPLLYPERVQQILPVARDIGFTTSLITNGSRLSPERSQQLAPYLSMLGVSLDSGISTINRQIGRQSRHGQLLNIEQLEEAIGKAKHHNPKLQIKLNTVVNALNCHEDLSALIQRLAPHRWKVLRMLPVVTDELMVSDSDFQGFVARHQPLGDILCAEDNTDMVESYVMIDPLGRFFQNALGQFGYRYSRPIQEIGVDQAFAAVGMDSAKFCARYLGSLDEVAE
>EP10057_Bacteria_all|Campylobacterales_sp._GD_1
MNEITINWHIIQQCNYKCTYCFAKYKRSFEKEIQVSKKDIEVLLNKVYSFFSQEYKGTVVRLNIAGGEPTLSRNIDFIIKKAYEIGFKVSLISNSSKITNRFIESNAKYLSMFAISIDSIEKSTNLNIGRSYKNEILDVSRIIKSIEQFRKINKNIQIKINTVVNEHNYQEYLGHFIDLINPIKWKVFQALSMDKDIEYCSIEQFNVFLDKHEGIDSKIYIESNDDMKDSYIMIDPHGRFYQNTNITYNYSDSILNSSVADAFQSIEFNLNKFNKRYKNEI
>EP10057_Bacteria_all|Candidatus_3_Heimdallarchaeota_archaeon_LC_3
MNLISVNIHLTRACNYRCKFCFAHFNDEKGVLSFDDWKFIIDQLFLHGTEKITFVGGEPLLYHDIEKLLKFTHEKGITTCIVTNGSLIREKFLYDNNQNLDWIGFSIDSSNENTERLLGRKMYNSNIHAHINYILGLIPLIKQLGIRIKINTVITKLNWKESMQSLMKELNPDRWKVFQVLHIFGENDAFLKEYSVNEKEFNHFINNHKNLNPIKETNCDMRGSYIMIDNKGRFFDNTKGYLRRSRPIIEVGMKNAFKEISFSSVKMKKREGIYDWKSH
>EP10057_Bacteria_all|Candidatus_Heimdallarchaeota_archaeon_LC_3
LSITNNITLQDKILSLSYHLTKVCNFKCRFCYAHFNKVEKNHLSEKEAKKIINLLYKSGTRKITFAGGEPTLINYLPKLIIYASNLGMTTVLITNGYKITQSYLDLMDNKLDWVGLSIDSGIEEINIRLGRGTGGHVERSLRVADLLEKNDIIIKLNTVVTSLTWNEDMNWLVDKVNPKRWKVFQILPILGENDDAADMIVTPKQYTHFTEVHKKNNPVIERNENMKGGYVMIDPEGRFFNNDTGILTHGPSILDVGVEKAFEFSTFSYSTFLGREGNYKWD
>EP10057_Bacteria_all|Chondromyces_2_apiculatus_DSM_436
MSTTTPRITTPVDEAPHSDPTRDQELAPPPRPPSPPLPRSVNYHLWKPCNMRCTFCFATFDDMTHAVLPRGHLPREASLALVALLASRFEKITFAGGEPTLCPWLLDLMDEAKRRGATTMLVTNGSRLTPDYLHRLQGRLDWLTLSIDSASTETHRLLKRAVSGRPIEARQYVAMAVAARALGMRLKVNTVVTTLNAGEDMAVMLSELRPERWKILQALPVEGQNSGRIEPLLCSPAAFAAFVERHRAPLAAQGIVVVPEDHEAITGSYAMVDPAGRFFDDITGTHRYSAPILDTGLDAAWSQVGFLPDRFAARGGDYEFRG
>EP10057_Bacteria_all|Chondromyces_crocatus_Cm_c5
MTKSKGRALLQMMPSTGWDGLDVEHEMVLLGRGSEGGRVHPLPRSVNYHLWKPCNMRCTFCFATFDDMGAGLLPKGHLLQDDAIAVVATLARRFEKITFAGGEPTLCPWLVELMEVAKRAGAVTMLVTNGSRLTPEYLGRLQGKLDWLTLSIDSASEKTHALLGRAVKGAAMATERYVEVVGNARALGMRIKVNTVVTTLNAGEKMSELLLALRPERWKILQALPVEGQNSGRIEPLVCSKEAFAAFVKRHRHLEGQGMVLVPEDHEAITGSYAMVDPAGRFFDDITGQHRYSKPILDVGLEQAWSQVGFLPQRFEARGGDYEF
>EP10057_Bacteria_all|Chryseobacterium_2_sp._Leaf201
MTTPFEGRIPSVNYHLWEPCNMRCKFCFATFQDAKKILPKGHLAREQSVELVRQIGISGFEKITFAGGEPTLCPWISDLISTAKDSGMTTMIVTNGTRLDDDFLMRNQGKLDWIILSIDSIDDGINISSGRAVAGKRPLTVEFYKNLIDRIKDFGYQLKINTVVHQLNYRESLTDLIQYAQPERWKVFQVLPIKGENDEHIDEFVIGKEQFDHFIAAHRSFKDENIMVTEDNAEMKDSYVMIDPAGRFFTNKKGLQEYSRPIMETGVEKAYGQMDYNYEKFIKRGGLYQWETQPA
>EP10057_Bacteria_all|Chryseobacterium_gambrini_DSM_18014
METSFEGIIPSVNYHLWEPCNMKCRFCFATFQEAKKILPKGHLPKEQSLELIKQIAGMGFKKITFAGGEPTICPWISDLIAAAKESGMTTMLVTNGTKLNETFFKKNQKNLDWIILSIDSLNDTTNIKSGRAFKGKEPLTAEAYKLLIDEIKRYGFQLKINTVVHHLNYNESLMDLILYAQPKRWKVFQVLPMKGENDEHIEEFIISQQQFDHFIANHQFLKDHEILVSEDNSEMKDSYVMIDPAGRFFTNKEGFQEYSRPILEAGAKKAYDEMDYSYRNFLDRGGLYQWD
>EP10057_Bacteria_all|Comamonas_2_testosteroni_KF712
MHYPTPLVINWHLTEACNYRCQYCYATWNPSSCRRELIHDSEKTTALLSALYQFFQPGNPNNPLTQRMNWSSVRLNLAGGEPLLYADKVPSIVHQARGLGFEVSMISNGSQLTDELLQKLAPQLTWLGISIDSAIPAANRAIGRVDRRGQLVDLESLAVSLAKARQAHPSLQIKLNTVVNQLNHSEDLSALIDQFKPDKWKVLRMLPVVNQHLAINDEQFAAFVARHHAFSQITCAEDNQDMRESYLMVDPHGRFFQNSPLIPGQGYQYSQPILDVGTEAAFAEMRFEPTRFAARYIPIHAEVAA
>EP10057_Bacteria_all|Comamonas_testosteroni_ZNC0007
MTYLFIGEGDTRPHVPELVINWHLTEACNYKCQYCYAKWDSNDKELIHDWDRTRKMLDELMTFFHPSNDANPLQKSMRWSGVRLNLAGGEPLLYPDAVLHVLAYAKAVGMSTSIITNGSRFTPELMNQLAQQVSMLGISIDSANATTNREIGRIDSQGRTKSWQEVAALMQQAKQLNPELAIKINTVVNALNAHEDLSEPIAALAPDRWKVFRMLPVVTDDLAISPEEFARFVRRHHRHADVMCAEDNNEMSESYLMIDPLGRFFQNTKGQKGYSYSRPIDTVGAKQAFRDWRFAVTSFTSRYPAHAIEAIQ
>EP10057_Bacteria_all|Composite_2_genome_from_Trout_Bog_Hypolimnion_panassembly_TBhypo.metabat.2746
MNNDPDIQDAKLKNHSQMLTIPEAVNYHLNKNCNFRCRGCYAVFNDEPTSHGVMLPRDKMFEVVSAVAAVPLPEGKTLRKLTFAGGEPTLCPWLPELIAHAKALGLVTMLVTNGLRCTREYLARIAPALDWLTLSVDSLAQQTNIMIGRCDGRGMPLDSTTYATILADAQELGIRTKVNTVVNSVNQHEDLSQFLACSGIVRWKVLQVMAVAGQNDEHITELAVSRAEFDTFVARHSGLSANGIRIVPEPVESIRGSYAMIDRFGRFFDSRTGTHSYSDSILDVGVIPAFSQILFDREAFEKRGGSYDFVNQTTGGQIPRVDSIPA
>EP10057_Bacteria_all|Composite_3_genome_from_Trout_Bog_Hypolimnion_panassembly_TBhypo.metabat.3004
MNTTQSILPGTINIFVNSLCNFACKHCYATSQDISAAKMAKLSEADAKAIIREIASEPLAEGLLARKITFVGGEPTLHPALPNLVAYAKELGLVTAVITNGLTLTPRYLEPMAGKLDWVGLSIDAVDNSNQQIGRTTRAGRYLDEAAYLQRIEWIQNIGAQLKINTVVSRINWQSDLSEFIVKANPVRWKILQVTPVEGQNDQFIKLLQIDRSTFDKFVARHSIVETLGVRTVAEPVETIRGSYAMISPDGRFFDSSSGRHQYSRPIMKVGLHRAFSEVSFDAAKYDGRDGNYNPFTGESQSLGERYSELNPNPTVNA
>EP10057_Bacteria_all|Composite_genome_from_Lake_Mendota_Epilimnion_panassembly_MEint.metabat.6813
LLTYGQSLKQVIMQTKTTRVIPAVNYHLWQACNMRCKYCFATFQDVKKSILPKGHLPLDKSLSLIEQLAQHGFQKITFAGGEPTLCPWLDQLIIHAKQLGLTTMIVSNGTGITIDKLNQWKGYLDWITLSIDSVKTETHNNIGRAIKTQINYMNLISLIKQFNFRFKINTVVNRYNYQEDLSGLINSSEPERWKIFKALQVDGQNSEKFKEIQITDEEFKEFLSINNAQSISAAVVEDNEDMRGSYVMIDPAGRFYDSTKGFHTYSAPILEVGISKALSMVDINDEKFKKRGGFYSW
>EP10057_Bacteria_all|Conchiformibius_kuhniae_DSM_17694
MDELVVNWHITEACNYNCRYCFAKWEGNERELIHNPLNIGILIREIPKLLEILNENFGTCFKYIRLNLVGGEPLLYPEAIREIIHCARQSGLLLSLITNGSLLNQDWVNIISESFVQIGFSVDSIHEQTNVAIGRGSNREVFKASMILQYINAIRTYAPNIGIKINTVVNEYNFQEDMNDFIHKANPQKWKIFKMLPIITNNLSVSNQQFETFLLNHQAFRSIISSENNDEMTQSYLMIDPEGRFFQNHHHGVKVYQYSHPIHKVGIQNAFNEITFHVDKFHHRYIPLNPMR
>EP10057_Bacteria_all|Coraliomargarita_akajimensis_DSM_45221
MKPAIPPTINLHTIRACNYGCKYCFAGFQDCDTGVMPQADLHEILRQFAATTGMAIHPAKVNFAGGEPMLSPTFVEDICYAKSLGLTTSLVTNGSLLSERLLDKLSGQLDLLTISIDSLKPGTNRAIGRTNRQNPLTVSEYLDRILKARTRGITVKLNTVVNRLNLDEDMTDFIREAQPIRWKLFKVLKIQNENSAHFDSWAIRDEEFVHFVERHRKVESSGVTLVPESNEQMYGTYGIISPDGRFIDNSQGTHRYSPRIVDVGITQAFADVNFSMAGFQQRGGIYSIKRSTTNRSLQTSALHPKRELTK
>EP10057_Bacteria_all|Cryomorphaceae_bacterium_EBPR_Bin_135
MIPSVNFHLWQPCNMRCKFCYATFQDVKRSILPKGHLPKEQAIEVVRHLAAHGFQKITFAGGEPTLCPWLPELIRTAKEAGMTTMIVTNGSRLTDDYLSNLRPHLDWVALSIDSLDEQTNRAIGRANTGRTPIAAEGYFALVDRVKAHSFRLKLNTVVNRLNWKEDLSAFIRYAKPQRWKLLQALPIIGQNDAHIDALTVTESQFEAFVQRHAALADITRIVPETNAQVRGSYVMVDPAGRFFDNAEGTHRYSLPILEVGTRIAIQQMGYDEGKFEERGGVWDWQATTPKLNQATM
>EP10057_Bacteria_all|Cystobacter_ferrugineus_Cbfe23
MSQPTLDVHPSPRSELERPSSPLGASGREVAPRQEMPPSVNYHLWEPCNMRCRFCFATFQDVRAEVLPDGHLPREEALRLVEVLATHFAKLTFAGGEPLLCRWLPELVRAAKARGVTTMLVTNGSRLDSKRLAQFQGSLDWVTLSIDSASPETNVKLGRAVQGRRAHTPEDYLAMGERVRAAGVRLKVNTVVTSLNALEDMTGLIRGLRPERWKLLRVLPVEGQNSGKVEPLLCSTSLFQSFVDRHRGLEAKGIILVPEDNTDMRGSYAMVDPAGRFFDNAQGGYHYSAPILSAGLRTAWSQVHFSMERFEQRGGRYDFGGAR
>EP10057_Bacteria_all|Dechloromonas_denitrificans_ATCC_BAA841
MAVTYHGTQSGELVINWHVTEACNYRCRYCYSKWHAEGSRKELIHSPKASAAMLAEIYRHFSPDNRLNQARLGMQWDSVRLSLAGGEPLLYSREIVGIVAQARELGFKVSLITNGSRLTQPLMTELAPQLSILGLSFDSAIASTNREIGRADRHEQILSLSDLAIVIESGRHLNPALRMKINTVVNALNFTEDMSQLIQQLAPDKWKVLRMLPTITSDLAIADHEFAEFVTRHKRLGVIMAAEDNNDMVESYIMIDPHGRFFQNSSRGTGYHYSDEILKVGAETAFREIGWQPDKFRFRYRTSVSETIA
>EP10057_Bacteria_all|Delftia_tsuruhatensis_391
MKNLHMGEASARPRVRELVINWHITEACNFSCRYCYAKWDGTEKELIHDWERTQKLLSEIASFFAPSNLSNPLQQALSWSAVRLNLAGGEPLLYPKAVLRVLAEARSLGMHTSIITNGTRITEEFLDQLAPLVSMIGVSIDAASDATNVGIGRVDRRGSLLNNQELARLLAKARTINPGLHVKLNTVVNALNAEGDMGNTIDTFRPDRWKIFRMLPVVTGDLAVSSEVFEAFIARHARYKGVMCVEDNDVMSESYLMLDPLGRFFQNSRGQQGYSYSQPVDVVGATQAFTDWRFAVGSFASRYSQSSNGVVR
>EP10057_Bacteria_all|Desulfovibrio_senezii_DSM_8436
MHNLTSLVLNWHLTESCNYRCRYCYAIWEASIRHRELIRDPEHTAVFLRELYRFFGPGNSLNPLAKRLSWNAVRLNLAGGEPALHSRRLLSVANQARGQGFEVSLISNGSLLDHELMKRLAPLLNWLGISIDSAVAATNVEIGRVDRCGRLIDLNELVLNLEMARQSNPGLRIKINTVVNRLNHAEDLYSLIRNLYPDKWKVLRMLPVVNEHLAVTDEQFAAFIARHKPFANILRAENHQDMRESYLMIDPSGRFFQNSPIAGQGYAYSQPILEVGADAAFAQVHFAHERFSSRYALDVRGEAI
>EP10057_Bacteria_all|Diaphorobacter_polyhydroxybutyrativorans_SL205
MKNLHMGEASARPRVRELVINWHITEACNFSCRYCYAKWDGAEKELIHDWGRTQKLLNEIASFFAPSNLSNPLQQALSWSAVRLNLAGGEPLLYPEAVLRVLAEAHSLGMNTSIITNGTRITEDFLDQLAPLVSMIGVSIDAASDATNVGIGRVDRRGSLLNNQELARLLAKARTINPGLHVKLNTVVNALNAEGDMGNTINTFRPDRWKIFRMLPVVTGDLAVSSEVFEAFIARHARYKGVMCVEDNDVMSESYLMLDPRGRFFQNSRGQQGYSYSQPVDVVGATQAFTDWRFAVGSFASRYSHSSNGAVR
>EP10057_Bacteria_all|Endozoicomonas_numazuensis_DSM_25634
MKNQTVSELVINWHITEACNYDCKFCYAKWGRPDEIHREPKLINDTLNSLANFFLHSGNKLKEQMGYENVRLNFAGGEPFLLKKKFTDVLSAAHKAGFKLSIITNGHYLTPSFIQENAGILDMVGISFDAQSQMDREIIGRVDRHGRSFETQNLVETVNLFRCINDNIKIKVNTVVNSVNWEEDFSELIHQLKPEKWKVLQVLPVLDSVSLEVTDHQFNDFARRHQLNGLNPLVESNEVMAGSYLMIDPKGRFYQNSYGNKGYQYSSSIAQVGAETALTQIDFSPDHFSARYRN
>EP10057_Bacteria_all|Fabibacter_2_pacificus_DSM_100771
MNKLVPTIKSINFHLWEPCNMRCKFCFATFQDVKSTILPKGHLDKNSTIQLIDKFVEAGFEKVTFAGGEPTLCKWLPELIERAKDRGLTTMLVTNGSLLTEAYLRKINNKLDWLVLSIDSLNEQTNITTGRTFKSKPFSEDSYLKIIHDIKQGGIRFKINTVVTSKNHHEDLTHFLKIALPERWKVLQVLPIKGQNDKHFEDFKVSGHLFNNFVMRHKKIEEFGIAIVGETNDLMTGSYMMVDPAGRFFDNTRERYTYSDPILKVGIHTALSQVDHDYKKFIDRGGIYEWS
>EP10057_Bacteria_all|Ferrimonas_kyonanensis_DSM_18153
MTSVNEMVINFHMTETCNYRCEYCYATWEGNDSQAELHHSFGDIQSLLRKLSNYFFTSNALKTALGYRAVRINFAGGEPVMLGGRFVKAVLLAKSLGFRTSIITNGHLLSTTMMRRIGPHLDMLGLSLDTSDALLAQSIGRVDRKGAWLSPEKACDIVSAYRQANPSGTVKINTVVNAFNWREDMSSMVVQLQPERWKLLRVLPVYTHQLTVTSSQYRAYVERHAAFSDVVTIEDNHDMWQSYLMLNPQGCFYQNSAACQGVVQSPPVLEVGVEAALESIDFNVQAFAKRYPHTHSDASQA
>EP10057_Bacteria_all|Fibrobacter_2_sp._UWH6
MNIKTIVINWHITESCNYKCKYCFAKWNRVKEIWTNPDNVRKILENLKSIRLEDCLFTQKRLNIVGGEPILQQERLWQVIKMAHEMDFEISIITNGSHLEYICPFVHLISQVGVSIDSFDHKTNVRIGRECNGKTISFQQLKEKLEELRTLNPGLNIKINTVVNEYNFNEILVDRMAELKIDKWKILRQLPFDGKEGISDFKFNTFLFNNLKEEKMPKKDPLSNFLAAFSAPQKQNNVIFVEDNDVMTESYLMIAPDGRLFQNGHKEYEYSHPLTEISIDEALEEINFDQEKFNNRYENYATEEAKYRMEEFFLMNEYEDVSFDCCCPFGDKD
>EP10057_Bacteria_all|Fibrobacter_3_succinogenes_S85
MPTNAINFPKNFQNADSFARFAKVSPLVVNWHALEHCNYKCSFCYSDWNSRDEAWNTPENVRKVIENIARFHADYFGADAAPWRLSVVGGEPILFPKKAQFMVKTAVACGAEVSIITNGSHLENALPFAHLLSQVGISLDSFVHETNLKIGRQCNGHTLSFEEISDKIAALRAVNPNVRVKVNTVVNQNNFGEVLVDKVAALGATKYKILRQMPFGGNKGITDDEFHVFIRNNYREDLFGHDDGKRHIFIEDNSVMTQSYLMIAPNGCLFQNGGAEYRYSRPLMETPFEEALKDINFSAEKFFSRYTSTATDAILARMHECAA
>EP10057_Bacteria_all|Fibrobacter_5_succinogenes_elongatus_HM2
MNFNKNIVINWHITEACNYHCKFCFAKWNKPTELWSDPENVEKVISNICKHFRSQGYFPIRLNIVGGEPIMFPERLWKVVEIAYKHEMEISIITNGSHLENIFPFAHLISQVGISIDSLNHLTNVNIGRECGGKTISFETLREKIERIRKVNPDIRIKINTVVNRENFNEILVDRFAQLHIDKWKIFRQMPFNGNGGISDYQFYAFLRNNYNEELMQKSAPVHQDSLEALYMTDLDYSGKKDDKTNKQVIFIEDNNAMTESYLMISPDGRFFQNGSEEYCYSRPLTEASVEEALSDIKFDSSKFEERYNSWSTQSAVYEANTFFHVNDYDYDDYEIFGELSED
>EP10057_Bacteria_all|Fibrobacter_6_sp._UWH9
MNIKTIVINWHITESCNYKCKYCFAKWNRVKEIWTNPDNVRKILENLKSIRLEDCLFTQKRLNIVGGEPILQQERLWQVIKMAHEMDFEISIITNGSHLEYIRPFVHLISQVGVSIDSFDHKTNVRIGRECNGKTISFQQLKEKLEELRTLNPGLNIKINTVVNEYNFNEILVDRMAELKIDKWKILRQLPFDGKEGISDFKFNTFLFNNLKEEKMPKKDPLSNFLAAFSAPQKPNNVIFVEDNDVMTESYLMIAPDGRLFQNGHKEYEYSRPLTEISIDEALEEINFDQEKFNNRYENYATEEAKYRMEEFFLMNEYEDVSFDCCCPFGDKD
>EP10057_Bacteria_all|Fibrobacter_7_sp._UWB7
MNLNKSIVINWHVTEICNYDCKHCFAKWGRQHEIWNDVNQIEHIIKGITHHVETTNMSPKHFRLNIVGGEPIMSPDNLWNVVKTANDYSVDVSMITNGSQLEVIRPFAHMISQVGISIDSFKHETNLKIGRVCNGKTLSFQEINEKIKFVQETNPKLKIKINTVVNKYNFSERMLPSIMTLNHNKWKILRQMPFGDNKGISDFMFYSFIRNNYRESDRANESCEITIEDNNAMTESYLMISPDGRLFQNGNTSYSYSRPLTEVSFTEALSDIKFDESKFDGRYDGSFTQQASNSMEKFFKLAPESCFESMFDYL
>EP10057_Bacteria_all|Fibrobacter_8_sp._UWH5
MNIKTIVINWHITESCNYKCKYCFAKWNRVKEIWTNPDNVRKILENLKSIRLEDCLFTQKRLNIVGGEPILQQERLWQVIKMAHEMDFEISIITNGSHLEYIRPFVHLISQVGVSIDSFDHKTNVRIGRECNGKTISFQQLKEKLEELRTLNPGLNIKINTVVNEYNFNEILVDRMAELKIDKWKILRQLPFDGKEGISDFKFNTFLFNNLKEEKMPKKDPLSNFLAAFSAPQKPNNVIFVEDNDVMTESYLMIAPDGRLFQNGHKEYEYSHPLTEISIDEALEEINFDQEKFNNRYENYATEEAKYRMEEFFLMNEYEDVSFDCCCPFGDKD
>EP10057_Bacteria_all|Fibrobacter_sp._UWT3
MNIKTIVINWHITEACNYRCSFCFAKWNKPAEIWSNPENVRKIIVNIRDHFRSQGVFNIRLNIVGGEPIMFPERLWNVVETAYENGMDISIITNGSHLENIRPFAHLISQVGISIDSLDHETNMKIGRECGGKTICLDALRQKIEDLRKVNPDIKIKLNTVVSKHNFNEVLVERFAELHIDKWKILRQRPFNGNSGISDYQFYAFLRNNYNEGLMQANVLKRHTELPLSFLIDGSDRQDQETKQVIYIEDKDVMTESYLMISPDGRLFQNGSDEYTYSRPLTEVPFAEALSDIRFDSEKFESRYATWPTQEAVYEMEYFFHLVEDDYDDFDCFTDLSDD
>EP10057_Bacteria_all|Fibrobacteria_2_bacterium_GUT31_IN01_31
MQIVYNWHITEHCNYSCNYCFAKWNKAAEICSNKERVDKILEELSKKDIISKRIGENITRVRINFAGGEPLILDRSIFDKTVMCAKKLSFETSLITNGFLLEFHPEIFKYLDMIGISIDSFDENVCKNIGRCSGKNYLSEEKLSKLVKKIKLNNPIAKIKFNTVVSKNNYSSNIIEQLQAYKPDRIKILRQFPFKGEKGITDEQFEQFLSINGKFIEKKNVVIEDKNDITQSYLMIDPQGRFFQNGNENFYTYSQPIFEVGLEHALSQIHFNKEKFMSRYGQGGV
>EP10057_Bacteria_all|Fibrobacteria_bacterium_GUT31_IN01_31
MQIIYNWHITERCNYSCKYCFAKWNKAAETEIYEDYEKVEKILTNLSQKETISKLIGKEVTSVRLNFAGGEPLMLKKGVFSKIVIKAKEMGFVTSLITNGSLLKSCPDILKYLDMVGISIDSLDEAVCLDIGRCSNKNYISKEKLENIIDTIKSSNHKIRLKFNVVVSKYNYNMNIVEQLQAYEPNRLKILRQLPFNGEEGITDAQFELFLSINRKSLEKENVVIENKNDIIQSYLMIDPQGRFFQNGNEKAYCYSDPIYDVGLEQAFSQIKFDKEKFMSRYNQ
>EP10057_Bacteria_all|Flammeovirga_pacifica_WPAGA1
MNKLVSGNNIIPSVNFHLWEPCNMRCKFCFAKFQDVKSTILPKGHLKKEQTLEIVEQLAEYGFQKITFVGGEPTLCPWISELIKKANLLGMTTMIVTNGSNLSKDFLVQNQSYLDWITLSIDSINSSTNKVVGRSTNSIHPDRIYYNQLIQTIYEYGYRLKINTVVTKANLNEDLNDFVNDAKPERWKVFQVLPVRGQNDNDIDELLISEKEFNEYVNRHSKNKFLITETNTDMTNTYVMVDPAGRFFNNQNGNYMYSDHILEVGVQKAFEEMGYNYDKFIDRKGIYQWK
>EP10057_Bacteria_all|Flavobacterium_lacus_CGMCC_1.12504
MITTINFHVIKACNYKCKFCYATFNDISSKGISKENQFEIIKELANSRMFKKINFAGGEPTLVPYIDEFIIYAKNLGFETSIVTNASKINYDWIKNISPYLDILALSVDSLNEISNLKSGRNQNGKTVSKDKLIELAQACRQYGVNLKINTVVSQFNKDECLTNLINELNPFRWKILQATKVEGQNEKQFDLTMISSTEFYNFCSKNKNKLNFDIKTIEEPENLIQGSYLMVDMLGRFYDSSKGSHSYSEPILKIGLKSAINQVSVNSNKFVKREGNYTIKLNQVA
>EP10057_Bacteria_all|Gammaproteobacteria_bacterium_GWF2_41_13
MNNDRSDWQLPVLKELVVNYFVTERCNFNCAICYSKWQDMHSDILENQFKLLEALYEFLKPSTESNPCTQYFRWNTVRINFSGGEPFLVKQIDQLIHYARKLGFRTSVTTNGSLLYRDMIQKIAPDLAWIGFSVDACNVEASRQMGRADKRGYTVSLDDIKEKVDEMRAINPQIKLKINTTVSVYNLDQDFSTLINILHPDKWTVVQALPIINKTISVSDTQFSTFVDRHQCYRPIAETIDDFTESFFLVTPEGRFFSNGEALQTGYYRYSEKINQVGAKQAFSEVNFNRERFLARYQKNQPFLYL
>EP10057_Bacteria_all|Haemophilus_haemolyticus_M21621
MNELVINWHITEACNFKCQYCFAKWQKPCKKELLHSDNEVSKLIEQFQMLLTLINHKYQSHFEQIRLNLVGGETFLYRSAIKNIIMQAKKHNMILSAITNGSKLTPELNQIIANQFKMIGFSIDSIKDNTNLLIGRQTNNKAMDYQLLLRNIEIIRSINPTIQIKINTVVNKHNYSESLSEFISQVKPTKWKIFKVLPNMNDSLSINDQQFHYFLENHHQFENIISAENNEEMTHSYLMVDPSGRFFQNIEQQTGYQYSEPILSVGIEKAFQQIPFELVKFLHRYH
>EP10057_Bacteria_all|Halodesulfovibrio_aestuarii_DSM_10141
MQIVLNWHLTEQCNYRCKYCFAQWGRCAEVWRDRDLTSALLAELASWRQQEILSPIILNGGESHCRINFVGGEPLMIGGRLTEIVQEASEQYGFKTSLITNGSLLGRNLKIVSHLDLLGVSVDSFLVDTNRSIGRYSRTSQPLNYYDIKELIQSVRERNPLIKIKFNTVVSQHNWTEVVIPEIAMLHPEKLKIFRQYPYLDQQGITDQMFKSFLKNNSVKQPYVFVEDNAAMQQSYLMIDPSGRFFQNGNGEKYSFSQKIHEVGLPTALEQIKFNSEKYIQRY
>EP10057_Bacteria_all|Helicobacter_3_bilis_ATCC_43879
MDAITLNWHITEQCNYKCHYCFAKYTKCNMQEIHRNKENITTLLTKLYNSIGAIYNTDSLRLNIAGGEPLLSKNLGFIVESAYKLGFKISIITNASLLTKEFIESYIALFTMFGISVDSINTETNNHIGRCSKTHNNNTAYLKDTINFLKAKNKDMQIKINTVVNRYNYKENMSEFIESIKPDKWKIFQALSINADKNYCNKTQYKYFLRTHKHLKSCITDEDKDLMTNSYIMIDPYGRFYQNTKGNNKGYTYSPILLDLADKDIANYLKVDMIKYKKRCNLV
>EP10057_Bacteria_all|Helicobacter_4_bilis_WiWa
MDTITLNWHITEQCNYKCHYCFAKYTKCNMQEIHRNKENITTLLTKLYNSIGAIYDTDFLRLNIAGGEPLLSKNLGFIVESAYKLGFKISIITNASLLTKEFIESYIALFTMFGISVDSINTETNKHIGRCSKTHNNNTAYLKDTINFLKAKNKDMQIKINTVVNRYNYKENMSEFIESIKPDKWKIFQALSINADKNYCNKTQYKYFLRTHKHLKSCITDEDKDLMTNSYIMIDPYGRFYQNTKGNNRGYTYSPILLDLADKDIANYLKVDMIKYKKDVI
>EP10057_Bacteria_all|Hyalangium_minutum_DSM_14724
MNLEPGDAPLPLSPTSEASSDRPVEGGPLPPSVNYHLWQPCNMRCRFCFATFEDVRGQLPAGHLPREQSVQLVRLLARSFQKITFAGGEPLLCPWLPELVRAAHEEGAVTMLVTNGSRLRPEQLEQLAGHLDWAALSVDSTSEETHLKLGRAVLGRKALSLADYEAVAARLRAAGVRVKLNTVVTSLNAGEDLTPLVRRLKPERWKVLRVLPVEGQNDGKVEPLLCTDADFLSFVARHQHLEAEGVAIAAEDNEDMRGSYAMVDPAGRFFENTRGFHHYSDPLLAAGLRAAWAQVRFSMERFENRGGRYDFGGGR
>EP10057_Bacteria_all|Janthinobacterium_2_sp._OK676
MDFDLPFASRSADQLVINWHITEACNYSCQYCYAKWETPDRQRELVHNPVRTRELLSRLYEFFHPDNYANPLRRHMNWGSVRLNLAGGEPLLYTRRVLEMLPIARDIGFDISLITNGSRLDSGLMASLVPYISLLGLSIDSQIAQSNKEIGRVDHRGQQLDIAKLVDTVSEGQRRHPSLKVKVNTVVNKVNQFDDMTSVIQCLRPEKWKVLRMLPIVDDRLAVSQQGFDDFVRRHAHLAAIRHVEDNQDMTESYLMVDPTGRFFQNTTGASVRGYRYSQPILEAGASVAFAGMRFAAPKFLFRYMASVGVSE
>EP10057_Bacteria_all|Janthinobacterium_3_sp._64
MSLTPTMSVRELVVNWHVTEVCNYGCRYCYAKWDDGGSTQELIHDGAAIKALVEEVGRFFKPGNSGNPLWAGMHWTSLRLNLAGGEPLLYAEKALDVIRHARRLGLETSIISNGSRLTPALMQVLAPHLAILGLSLDSSEAKTNLDIGRVDRQLRTLSRPDWVDMIALGRQINPLLRLKINTVVNALNWQEDMSNLIGTLAPEKWKILRMLPKITDDLALSDAQFDTFVRRHAHLDHCVRVEDNADMTESYLMIDPYGRFFQNIPGEKGYRYSDSILDVGAARAFSQINVSATKFCSRYTGELADLKV
>EP10057_Bacteria_all|Janthinobacterium_sp._RA13
MSLTPTSSVRELVVNWHVTEVCNYGCRYCYAKWDDGGSTQELIHDGAAIKALVEEVGRFFKPGNSGNPLWTGMHWTSLRLNLAGGEPLLYAEKALDVIRHARRLGLETSIISNGSRLTPALMQALAPHLAILGLSLDSSEAKTNLGIGRVDRQLRTLSMPELLGMIAVGRQINPLLRLKINTVVNALNWQEDMSNLIGSLAPEKWKILRMLPKITDDLALSDAQFDTFVRRHAHLDHGVRVEDNADMTESYLMIDPYGRFFQNIPGEKGYRYSDSILDVGAARAFSQINVSATKFCSRYTGELADLKA
>EP10057_Bacteria_all|Kibdelosporangium_aridum_DSM_43828
MVSSGPPESPHVPSVNYHVWQACNMRCRFCFATFQGVRKNVLPAGHLDRPDAMRIVRALARAGFTKINFAGGEPFLCPWLVDLVVYAKKLGMVTSVVTNGSYFDRSVASDLLKHLDWLVLSVDSLHPATAIRIGRVKAHKPISKRQYLAICERVHAAGVNLKINTVVTSANYGEDFRDFIIRARPRRWKIMQMLPLQGPDSRCAEDLIVDRDGFNHFVAKNRRVRKNGIVVVPETSSDMVGSYAMIDPAGRFYDNVSGQYKYSQPILDVGVRAAFSEVDVSAARFLARDGLYDFWGGWKWRRVGSWAQLRGYLRNRWRPSAVSSATPLTTAATAEPVWLQARISRRTDVLESGQATAVISST
>EP10057_Bacteria_all|Lacinutrix_2_sp._5H374
MINKITLSGFAGTGKSTVGEILKEQLNFEFISVGNYSRGFAMEKYGMTINQFQKHCVDHPELDNLIDDKFKSVCNTKSNIVVDYRLGFHFIKNAFNVLLKVSDEKASERIRLGNRQNEATSPKEIKLRNDTMRMRFLKQYNVDFTNDNNYDLVINTGNLTPNEVAQKIIKHYQESKALIEIPSINFHLWEPCNMRCKFCFATFQDVKQTILPKGHLPESEALKVVEQIANAGFEKITFAGGEPLLCKWLPNLIKRAKQLGMTTMIVTNGSKLTDAFLKENTAYLDWIAVSIDSLEGENNIEIGRAITGKKPLSKTYYYDLVKAIKNYGYGLKINTVVNKVNYKDNLTEFIEYAKPKRWKVLQVLPIKGQNDIKIDDFKITDTEYTHFLNTHKNVETIVPESNDEIKGSYVMVDPAGRFFDNAQGTHNYSKPILEVGIKEALKTMNYDLDKFLNRGGIYNWNNDKHVDLISE
>EP10057_Bacteria_all|Lacinutrix_sp._JCM_13824
MKTKITLSGFAGTGKSTVGKRIQEQLNFEFVSVGNYSRQYAMEKYGLTINEFQEQCKAQPELDNEIDEKFRLECNSKENLVIDYRLGFHFIKNAFHVLLKVSDESASKRIRLANRSDEVTSTKAIQQRNQKMRDRFQDNYGVDFTNDKNYDLVIDTDDLTANEVADLIIEHYQKSNAVSKIPSVNFHLWQPCNMRCKFCFATFLDVKQEYVPKGHLPEDEALEVVRKIAAAGFEKITFAGGEPLLCKWLPKLIKTAKQLGMTTMIVTNGSKLTDSFLKENKAYLDWIAVSIDSLDEENNIKIGRAITGKKPLSKAFYYDLIDKIHQYGYGLKINTVVNKVNYKDNLASFIAKAKPKRWKVLQVLPIKGQNDNKIDAFKITDEEYANFLDTHKDVETIVPESNDEIKGSYVMVDPAGRFFDNAAGTHNYSKPILEVGIQEALKTMNYDLDKFLNRGGVYNWNTNKNQDLRKEEVSYE
>EP10057_Bacteria_all|Legionella_santicrucis_SC63C7
MERYEFSEILVNYHLNEVCNYNCRYCFSKWEIPEKLKREQDITARLAVLKELQRFFYRTDNNNPMRELMSWNKVRINFSGGEPMLIHKIDEIIKEAHQLGFKPSLVTNGSLLNTNNLLKLAPYLVKLGISLDSPNLETLQKIGRMTKSGKTYSTQSILASVKRAREINSNIIIKINTIVNVLNKDEDFSSLIDSIQPDEWSAIQVLDFFDKDSAISIEEFNRFIDFHRQRYPHLLFSENNEDYSASFLMISPENNFFSNRGQFEGKGYKHSEPIHIVGAEKALAQIDFDYAKYIQRHKGKHILYDLPIAHGYT
>EP10057_Bacteria_all|Lewinella_persica_DSM_23188
MTTPSFIPSVNFHLIKPCNMGCKYCFARFNDVASKSLTRGGLPKEDALAVVSALADFGFEKITFAGGEPTLYPWLTDVIELAKNKGMTTMLVTNGSRLNEAFYLRHAGLLDWITVSIDSLSVGTNLAIGRAKHGNQVFAREDYEVIAAMIHDYSYRLKINTVVSRYNHEEDMNDFIAHAKPERWKVFQALPIVGENDEYLEEFEITAEEFQQFLGRHGSQAKLVKENNDEMRGSYAMVDPKGCFFTNVNGQLEASSPILTVGCDAALREMNYDLTKFHDRGGRYDW
>EP10057_Bacteria_all|Lutibacter_sp._LPB0138
MKTNNFIPSINYHLWEPCNMRCKFCFATFQDVKQTILPKGHLPEKDAIEVVKKIAAAGFEKITFAGGEPLLCKWLTNLIKTAKELGMTTMIVTNGSKLTEEFLKENKPYLDWIAVSIDSLEGENNIKIGRAITGKKPLSKEFYYDLINKIHQYGYGLKINTVVNKVNYKENLSAFIKSARPKRWKVLQVLPIVGQNEGKVDTFKITNKEFDHFIASHKNNKTLVPESNAVMKGSYVMVDPAGRFFDNASGKHNYSEPILKVGINKALKTMNYELDKFLTRGGIYDWKNN
>EP10057_Bacteria_all|Marine_group_II.A_Euryarchaeota_archaeon_SCGC_AG487_M08_contamination_screened)
MQAIFSGADKQQNNALPAAVNWHFWPWCNYACKFCFASFEDIPRGDRLGKEEALKIPAMLAAAGAEKITFVGGEPTLCPYLGDLVIAAKKADLVTCIVSNGSGLTEQFLSEYSPYIDWIGLSIDASNDDLHEQIGRGLKKDLAIQRSHHLELSKIVWGRCQSFGIRMKLNTVVCSVNKDDTMLELVRQLRPGRWKIFEVLPVAGQNDEFIEGLVLKDGEFDTWLSRHKDVELDGIQFVPESNDLMRGSYAMLDALGRFYSNVDGRHQYASPILDVGVEEGWNETRFLEERFIERGGIYDW
>EP10057_Bacteria_all|Marinobacter_2_zhejiangensis_CGMCC_1.7061
MSTTSHPVPVVVNWHLTEACNFSCRYCYAHWERAESIKDLIREEHQVRALVTELGRFFRSDEAARKFGFQGVNPRLNIAGGEPLLFPSALQTAIHQARRLGIRASLITNGSFLTEELCESLAPGLDMLGVSIDSGNVDTNNLIGRVDSHGRLLNLDSLSRSFKVLRRCNPALAVKLNTVVNRLNWQDDLSNVVDLVEPEKWKILRALPLVDQSTSVTDIQFQAFVARHAAYRSIAVVEDSQDMQESYIMVDPQGRFFQNSPYSVGYQYSQPILEVGAEKAFEQVNFDPERFLSRYSKEAGDAT
>EP10057_Bacteria_all|Marinobacter_3_algicola_DG893
MRTNILIFSANRSATPPAKVPAVYELTINWHVTEACNYSCQYCYAKWKDYPNPRELFHDRRRTRDLLNELFRYFHPTNTNNPLREELSWKTVRLNLAGGEPSILGNRLLDIAEIAREVGFQLSIISNGSRLTRSMIKEIAPHLTCLGISLDSANPTTNMEIGRALRSGKLLDPQELAGNIRLALKINPRLTVKLNTVVNLLNVGEDLSGLVQEIRPQRWKILRMLPIVDASLAISDEEFAAFVQRHRAFQSVQCVEDNRDMCESYLMIDPFGRFFQNHPSLAGGYLYSDPILSVGAHAAFSKMAFNSASFQSRYTGELGGTQ
>EP10057_Bacteria_all|Marinobacter_4_adhaerens_HP15
MTYSTNPVPIVVNWHLTEACNFSCRYCYAYWERAESVKDLIKNEHQVRALVAELGRFFGSEAATRRFGFYGVEPRLNIAGGEPLLFPSAVQAAVHQARQVGFRASIITNGSFLTEELCSSLAPDLDMLGVSVDSGQPDTNKLIGRVDRQGRFLELAALSNCIEVLRQRNPPLKIKLNTVVNRMNWKDSLSSVVDTIEPWKWKILRALPVIDQSTSVSDYQFQAFVDRHSAYRSISVVEDNQDMQESYIMVDPQGRFFQNSPCSAGYQYSQPILEVGAEKAFEQVNFDPERFLSRYSKEAGGAV
>EP10057_Bacteria_all|Marinobacter_5_santoriniensis_NKSG1
MHTSTLISLPKPVTTQTARVSAVDELTINWHVTEACNYRCQYCYAKWKDYPNPRELFHDHGHTRDLLIELFRYFHPANSSNPLRNELSWKALRLNLAGGEPSILGERLLEIAQVAREVGFQLSIISNGSRLTRSMIKELAPHLTCLGISLDSSDPKTNMEIGRALKNGKLLDLQELKANVHLARKINPLLTVKLNTVVNLLNVGEDLSSLIQEIRPQRWKILRMLPIVDASLAISDGEFAAFVQRHRAFQSVQCVEDNRDMSESYLMIDPFGRFFQNHPSLAEGYLYSDPILSVGAHAAFSKMAFNSASFQSRYTGELGGTQ
>EP10057_Bacteria_all|Marinobacter_6_sp._ES.048
MRTNTLICSANRSATPPAKVPAVDELTINWHVTEACNYSCQYCYAKWKDYPNPRELFHDRRRTRQLLTELFRHFDPTNTNNPLREELSWKTVRLNLAGGEPSILGDRLLEIAQVAREVGFQLSIISNGSRLTRSMIKELAPHLTCLGISLDSANPTTNMKIGRALRSGQLLDLQELAGHIRLARKINPRLTIKLNTVVNLLNAGEDLSDLVGEIRPQRWKILRMLPIVDRSLAISDEEFVAFVQRHRAFQSVQCVEDNRDMCESYLMVDPFGRFFQNHPSLAGGYLYSDPILAVGAQAAFSKMAFDSASFQSRYTGELGGRQ
>EP10057_Bacteria_all|Marinobacter_7_mobilis_CGMCC_1.7059
MNSNTHFVANNSGAVVSTNIAAVEELTINWHVTEACNYRCQYCYAKWTSRPNPRELFHDPVRTRSLLTELFRFFHSGNRSNPLHQQLSWNTLRLNLAGGEPSILGDRLLEIVHAAREVGFRVSIISNGSRLTPLAIEQLAPHLTSLGISLDSAAPATNRKIGRIDGKGRLLDIKELVENLQLARQINPQLAVKLNTVVNQRNVREDLCQLADQIRPDRWKILRMLPVVDHSLAVSDDEFSAFVERHRDFESVQCVEDNHDMCESYLMVDPFGRFFQNQPSLNLAYVYSEPVLSAGAERAFCELAFNTDSFQSRYTNGVVGGKQ
>EP10057_Bacteria_all|Marinobacter_8_salinus_Hb8
MLHYNAHNPKQLVINWHLTEACNYSCRYCYAHWQRDESVKDLIRQDYQIHQLLSELRGFFDPINSRNPLAWKMAWSNTRLNIAGGEPLLFPSVVEDTVKFARRVGLRASLITNGSLLTERIARRIGSSLEVLGISIDSAQPFSNRLIGRINSQGEFLDLGQLQRAVEAIRERNPAIKIKLNTVVNRVNWQDDFSDLISLIQPDKWKVLRVLPVTDQSMTITDEEFQFFLNRHRKYGKIAVIEDNQDMVESYIMVDPQGRFFQNSPCSAGYEYSQPILGVGAEKAFSQVNFDVDKFSSRYPGNGGGVA
>EP10057_Bacteria_all|Marinobacter_9_sp._EN3
MLHYSAHNPKQLVINWHLTEACNYSCRYCYAHWQRHESARDLIRQEYQIHKLLLELREFFDPINSRNPLAWKMAWSNTRLNIAGGEPLLFPSVVEETVKLASRVGLKASLITNGSLLTERMARRIGPGLEVLGISIDSADAFNNQLIGRVNSQGSFLDIRQLQSSVEAIRERNPAIKIKLNTVINRVNWRDDFSDLVTLLRPDKWKILRALPVIDQSMTVSDEQFGSFVERHQQRHRRITVVEDNPDMVESYIMVDPQGRFFQNSPCDAGYQYSQPILDVGVAKAFEQISFNADRFVARYVGEAGGAE
>EP10057_Bacteria_all|Marinobacter_sp._YWL01
MLHYSAHNPKQLVINWHLTEACNYSCRYCYAHWQRDEDVKDLIRQEYQIHQLLLELREFFDPINSRNPLAWKMAWANTRLNIAGGEPLLFPSVVEETVKFASRVGLKASLITNGSLLTERIARKIGSGLEVLGISIDSADAFSNQLIGRLNSKGEFLDVRQLQSAVDAIRERNPAIKIKLNTVVNRVNWEDDFSDLISLLQPDKWKILRALPVTDRSMTINEEKFQSFVQRHRRYHRIAVVENNQDMQESYIMVDPQGRFFQNSPCSAGYQYSQPILEVGAEKAFEQVNFNPERFLSRYSKEAGGIE
>EP10057_Bacteria_all|Marinomonas_2_sp._MWYL1
MKTSISNTANSNALVSGAQDLNAHTAKTDLVINFHMTESCNYRCSYCYATWDDLEAKNELHRLSGQVESLLQNLADYFLQPNPLQAEMGYQNVRLNFAGGEPMLLGQRFLDAVKFANQVGFRTSLITNGHYLTNDILDELAPSLDVLGISYDTADHALAQGIGRVDRKKRWIAAEQLMQMCSRYRSLNPTGILKLNTVVNAVNCNDSLLDLMGEIKPNKWKLLRVLPVHDHQLTITQAEYQGYVQRHSALSRIIVEEDNEAMTHTYLMINPEGRFYQNSDAGSGYIVSDSILTSGVEQALSQVPFNVSGFKQRYQLIPSVTV
>EP10057_Bacteria_all|Marinomonas_sp_GOBB3320
MTALTLGTHTASTDLVINFHMTESCNYQCSYCYATWDDLEAKNELHRLSGQVESLLQNLADYFLQTNPLRAEMGYQNVRLNFAGGEPMLLGQRFLDAVTFANQLGFRTSLITNGHYLTGDILDELAPSLDVLGISYDTADHALAQSIGRVDRKKRWIGAEQLVQMCARYRSLNPSGILKLNTVVNAVNCNDSLLDLMNEIKPNKWKLLRVLPVHDHQLTITQVEYQAYIQRHAALSSIIVEEDNDAMTHTYLMINPEGRFYQNSDAGCGYIVSDSILTSGVEQTLSQVPFNVSGFKQRYQLIPALVL
>EP10057_Bacteria_all|Myxococcus_hansupus_DSM_436
MRCRFCFATFQDVRQTVLPKGHLPREEALQLVKLLAARFQKLTFAGGEPLLCPWLPELVRAAKGQGATTMLVTNGSRLTHERLSLFEGALDWVTLSIDSPFPETHVALGRAVQGKAIDAGDYLNIANLIRDAGIRFKVNTVVTSLNAHEDQTEFLRRLMPERWKLLRVLPVDGQNSGKVEPLLCSDEAFLGFVARHQCLATEGVTLVPEDNEDMRGSYAMVDPAGRFFDNAEGRHRYSEPILHRGIDAAWSQVHFSMPRFERRGGNYDFGGAR
>EP10057_Bacteria_all|Neisseria_sp._10023
MNNQELTINWHIAEACNYVCRYCFAKWEKSGRELLHFSDGIAAMITEIAKLPVLFNQQKGTSFDSVRLNLVGGEPLLYKAQTMQIIRAAREQGLALSMVTNGSLLDDEWCEVIARDFKGIGISIDSVSGQTNLDIGRHAKNQLMPSEQVVRRIQAIRAGNPNIGIKINTVVNQLNYRENMADFIAEVAPDKWKIFKMLPMITEDLSIDDTQFQQFLDRHQEFHHLICSENNNEMVDSYVMIDPLGRFFRNSLQVCGGYRYSQPIYQVGAERALTEMYVDTEKYRQRYITIKQRKAA
>EP10057_Bacteria_all|Nitrincola_2_sp._AD6
MSIPTQELVINFHMTEVCNYRCTYCYAKWNDNQFRNELHLQPGQVEQLLSSLADFFLSANPFKQEFPYQTVRINFAGGEPMVLGKQFINALDTAKALGFRTSIITNGHFLTPDMLQQSSSKLDMLGISFDTADELIAQSIGRADRRGHWLNANQLVRIANTYRQLNSKGQLKINTVVNPFNWYENMSSLIAQVQPDKWKLLRVLPVHDVRQVITSEQYQAYVDRHAPHVSNLIAEDNDAMWASYLMINPQGRFYQNNGPEKGHLLSDPILKAGVEQAFSQIPFDFHAFANRYTHGVKS
>EP10057_Bacteria_all|Nonlabens_ulvanivorans_JCM_19297
MSNLDKSSFIPSVNFHLWEPCNMRCKFCFATFQDVKQSILPKGHLPKEEALQVVRQLAAYGFEKITFAGGEPLLCPWLPDLIKEAKQLGLTTMVVSNGSRMTEQFLIDNKNYLDWIAVSIDSLDEATNLKIGRAIVGKRTLSKDYYIDLIKRIKHYGYGLKINTVVNAYNYQEDFTDFITSSNPKRWKVLQVLPIIEQNDSKVDEFIISQNQFNDFVNRHNSVLTMIPESNNAIKGSYVMVDPAGRFFDNSKGKHHYSKPIIEVGVKEAIITMNYDWEKFVNRGGIYDWES
>EP10057_Bacteria_all|Oceanospirillales_bacterium_JGI_01_G13_750m_contamination_screened)
MQTNKYMKKKQTIDYSLLAKDFSIFIDTSSLMRPQAQDLVGVSVSEIEMRKIPQLTVNWHLLEACNYNCYFCYAKYAQKSNFSNDYEKVLCELSGLTETPLTFKGQNVVTAESIRINFAGGEPFLAKDLSKAISLAYDLGLQPSFISNGSLISTEFIKKYGHMISVAGFSIDSLDQETNAVIGRQTNRSAQMTLERMKTIFSLFREYAPQTVLKINTVVCSENFDADLSPMLEELRPDRWKALQVIPIHGATDRRITDEQYKKFLARHSGLIEKTVREDNDHMHRSYLMLDPNACFYQRNGSLYLRSKPIVDVGAKSALQNVEFDVETYSTRYS
>EP10057_Bacteria_all|Olleya_namhaensis_DSM_28881
MKNKITLSGFAGTGKSTVGKLIEDQLKFEFISVGNYTRTFAMETYGMTINQFQKHCNNHPELDHIIDDKFKAECNSKDNIIIDYRLGFHFIGNAFNVLLKASDQNASDRISSGNRVDEVTSPQAIKLRNDAMRTRFLERYNVDFTNDNNYDLVINTDGFTAKEVSQQIIKHYQECNAVVAIPSINFHLWKACNMRCEFCFATFEDVVRDVVPKGHLPEAEALQVVENIAAAGFEKITFAGGEPLLCKWLPSLIKKAKQLGMTTMIVTNGSKLTDAFLKANTAYLDWIAVSIDSLEDENNIKIGRAITGKTPLSKAFYYDLVDTIKMYGYGLKINTVVNKVNYKDNLTEFIEYANPQRWKVLQVLPIEGQNDIKIDKFKITTAEYNYFLTTHEDVKTIVPESNDEIKGSYVMVDPAGRFFDNAEGTHNYSKPILEVGVQEALKTMNYDLEKFLDRGGVYDWSNDKNQDLRKEELTYGQ
>EP10057_Bacteria_all|Pelobacter_2_carbinolicus_Bd1_GraBd1
MQQQQAQSKKDAAIPAVNYHLWGSCNMRCRFCFARFKTERQESKEVGWQKSLAVIAEASRAGIAKITFAGGEPLLCPWLADVLKHSKAFGMTTMVVTNGSLVTDRWLGENARYIDWLALSIDSPVTATNFASGRAVGGIRPLGATEYRSLAAKIRRHNIRLKVNVTVSRFNVEEDPSSLLLEILPERLKVFQVLPIFGQNDHCFADLGISIKKFSAFVRRLDPLRNFCQVVVEDNEAMTGSYLMIDPQGRFFSNTGGRYRFSLPVWQVGWATALSEIETSVARFRSRGGFYSW
>EP10057_Bacteria_all|Pelobacter_3_carbinolicus_Bd1_GraBd1
MQQQSQNKREAAIPAVNFHLWRHCNMRCRFCFARFKTERQDSKEVGREKSLAVIEEASRAGIAKITFAGGEPLLCPWLTDALKHSKAIGMTTMVVTNGSLVTDRWLGENACYVDWIALSIDSPAPATNLASGRAVGGIRPLGASEYRSLAAQVRHHDIRLKVNVTVSRFNVEEDPSSLLLEILPERLKVFQVLPISEHNDHCFADLGISIKQFSAFVRRLDPLRQFCEVVVEDNEAMTGSYVMIDPQGRFFSNIGGRYRFSLPIWQVGWATALSEIETSVARFRSRGGFYRW
>EP10057_Bacteria_all|Phormidium_2_sp._OSCR_GFM
MVDFQKKTTPLVINWHLLEPCNFGCRYCYAQWNKSQLPLVFKERHLSEKLISQIASLQKKSPYIRLSFAGGEPLLDKDISHKIGFSYNLGIKNSIITNGSLISKNLSLDSVSKLSMLGISIDSASQKTNQKIGRSLNGKACNYENVIRFLDESRDINPNLRIKVNTVVNQFNWNEDLSELIMRIKPDKWKILRVLPATPKSKKEAIYYEQYEQFRVTHNHIPFAQFEDNSDMICSYLMIDPHGRFFYNSEEGYKYTESILKIGMETALKNVNFDYGKFSIRYRGSIV
>EP10057_Bacteria_all|Photobacterium_2_swingsii_CAIM_1393
MSTKQLVINFHMTERCNYNCHYCYAKWEKPNEIHKQEGTVNQLLTNLSNYFLNPNPVQSELGYDSVRLNFAGGEPLLLKNKFIDAIDCAISLGFDISIITNGHLLTESFIKEQAHRMSMIGISYDSANQACQQQIGRNTRSGSVITPRQLSNISHLIRKHAPKTELKINTVVNQFNINEDLSSLISEVKPDKWKLLQVLGIYDEIPEISDSDFTNFVTRHQSLNSVMSIEDNASMRGSYLMIDPSGCFFQNENTHSGYLKSRSLLTTPVGIALKESGFNPKKFSARYK
>EP10057_Bacteria_all|Photobacterium_3_profundum_SS9
MSTKQLVINYHMTERCNYNCHYCYAKWEKPNEIHKQDGTVNQLLTNLSNYFLNPNPIQSELGYDSVRLNFAGGEPLLLKNKFINAIDCAISLGFDISIITNGHLLTENFIKEHAHRMSMIGISYDSANQACQQQIGRNTRSGSVITPRQLSNISHLIRKHAPKTELKINTVVNQFNINEDLSSLISEVKPDKWKLLQVLGIYDEIPEISDSDFTNFVTRHQSLNSVMSIEDNASMRGSYLMIDPSGCFFQNENAHSGYLKSRSLLITPVGIALKESGFNPKKFSARYK
>EP10057_Bacteria_all|Photobacterium_4_profundum_3TCK
MTKIQTDKTIELVINWHVTEVCNYGCKYCFAKWGRPNELHRSEKEIVKLLDNLADYFIKGTSTLKEELGYESVRLNFAGGEPMMLGDTFVTALTLAKQKGFKTSTITNGHYLINGKLALPNNSLDMIGISFDSQSLDTRNKIGRKDRKGNSFGADDLKLALANLTQSQRGIKTKINTVVNSLNLDEDFSELITDLAPYKWKILHVMPYGNDELLISKTQFDKFVLRHSGLGLPLFPESNSTMTESYLMINPQGCFYQNSSNKAGYKYSESINSCGVNKALSQIEFNPKTFASRYQTVNVDVVEL
>EP10057_Bacteria_all|Photobacterium_5_phosphoreum_ANT220
MKLINTENACVKELVINWHMTEVCNYSCKYCFAKWGRPNELHRSEQDIIKLLDKLADYFIKGTPTLKKDIGYESVRINFAGGEPMMLGNTFITALMLAKQRGFKTSTITNGHYLISGKLVLPKNSLDMIGISFDSQNLKTRHQIGRTDRKGNSFGSDDLKQALVMLAQSQKGIKTKINTVVNNLNVDENFAELIDELKPNKWKVLHVMPYGDDELLVSKEQFDRFVKRHSGLGLPVFTESNSAMTESYLMINPQGCFYQNKANKVGYEYSENINLCGVEKALSQIEFNPRTFASRYLKESIDIVTI
>EP10057_Bacteria_all|Photobacterium_6_swingsii_CAIM_1393
MSSENHLVVNTATAGQLNEFVINWHITEACNYNCTYCFAKWGKPNELHRSLGAIEKLLDKLANYFIHGNPEIKRILGYQSVRLNFAGGEPMMLGSAFPTALVMAKQKGFKTSIVTNGSYLLRGRFQLPPNTLDMVGISFDSQQHPVRRELGRIDRKGNSFNIDELKLAVQHLSHTQKGLKTKINTVVNALNWEEDFSPLISSLSLDKWKVLQLMPTGRTDFLISDEQFTSFVERHLGKGLPISAESNNTMTESYLMIDPNGRFYQNSKGMSDYSYSERITDVGVETALNQISFNCHRFMSRYYAENSSNICGEVLA
>EP10057_Bacteria_all|Photobacterium_leiognathi_mandapamensis_KNH6
MSIQELVINFHMTELCNFRCEYCYATWETNNSQQELHHSNSNIEKLITKVSKYFLNDNPIKDKLNYQDVRINFAGGEPIMLGDRFVNAILLAKKLGLRTSLITNGHLLSSSMLSKISPHLDMLGISFDTADHLLAESIGRVNRKNDWLSPEKLEYIVNKYRSINPKGIVKINTVVNAFNWREDLTEVIGKITPNKWKLLRVLPVYSNKSAVDEDKFLLYIERHNSFSDIISIENNDDMWQSYLMLNPEGSFYQNTEPCKGIKQSPSILDISIHEALSFIDFNPNSFIKRYKK
>EP10057_Bacteria_all|Planktothricoides_sp._SR001
MQPISVNFHLCNNCNYHCDFCFATFRDVTEYLTLNEVKQILLLLHSAGTKKINFAGGEPTLHPHLGEILAESRRLGFVTSIVSNGARIPELLERYGSDIDWVALSVDSASEVIQKQLGRGNGDHVRNSIALFDLLHQKGIHTKLNSVITRLNFQEDMSEFVRRVRPERWKVFQVLPVDGQNDGSVEEMLISPQEFNQFVKFHQNILDKQLQPIAESNELMKDSYVMIDPQGRFYNATMGRYLYSSKILEVGVDAALDQVGWNVANFLARGGVYAWE
>EP10057_Bacteria_all|Pseudidiomarina_donghaiensis_CGMCC_1.7284
MTIRTQELVINFHMTEACNFRCAYCYAKWNDEPSNKELYGHTGAVDTLLTSLANYFFASNPIQKQLGYQRVRINFAGGEPMMLGKYFSSALAKAKALGFQTSVITNGHFLRKKMMREIAPNLDMLGISFDTADELIAQSIGRVDRHKRWLSPSQLLELCNSFRSINPLGKLKLNTVINPFNACENLSPLISQIKPDKWKLLRVLPVHDESQVISDTQYQAYINRHLPSFPNLIIEDNDDMWQSYLMINPQGQFYQNVSPTSGHIQSKPILQIGVHQALSQIPFDMRAFAKRYSEKGSS
>EP10057_Bacteria_all|Pseudoalteromonas_2_ulvae_TC14
MEIHMTSIQELVINFHMTEACNYRCGYCYATWQDNSSDTELHHASENIHSLLLKLADYFFADNSLRQTLKYQSVRINFAGGEPVMLGSRFIDAILFAKQLGFATSIITNGHLLSTVMLKKIAVHLDMLGISFDTGDYLIAQSIGRVDRKKSWLSPARVLDVVTQYRALNPKGKVKINTVVNAYNWRENLTQTITQLKPDKWKLLRVLPVYSKEMTVLQWQYESYVHKHQVHADVIVVEDNDDMWQSYLMINPEGRFYQNAGACKGLTYSPPVLEVGVEEALKYINFNAEAFSKRYQSIHLPLAMSAGA
>EP10057_Bacteria_all|Pseudoalteromonas_3_sp._XI10
MNKTIDELVINYHVTEVCNYSCKFCYAKWDRPNELHANENSAELMLEKLASYFFDVNSNQVKAVFPYKTVRINFAGGEPLILKKRFAQLIMKAKSLGFNLSLITNGHYLTNSFINNYGAMFSMIGISFDSQYMTTREDIGRIDRKDKSFGTHDLIKAVKQLRKVNPSITIKINTVVNSLNYQESFEQLIAEIKPEKWKVFQVLPVLNDNLLISDEQFTVFVNRHASLKEVMVAEDNEAMTTSYLMINPQGRFYQNSSTQNGYIYGDLILDVGVEKALEVCQINWETFASRYKKDNTISLISNSEYQLKNKQNKIALNQGV
>EP10057_Bacteria_all|Pseudoalteromonas_4_haloplanktis_TB25
MTNIKELVINFHMTEACNYRCGYCYGKWQDNTSATELHHSSESIQDLLLMLAEYFFSNNQIRQGLGYQSVRINFAGGEPVMIGARFISALLFAKSIGFNTSLITNEHFLSPAMLRRIAPHLDMLGLSFDTADYLIAQSIGRTDHKGEWFSPQKALTVTALYRQLNPQGKLKVNTVVNAFNFRENLNETIALLQPDKWKLLRALPVYSDQLTISQEKYDSYVQKHKEHNNVIAIEDNCDMWESYLMINPESNFYQNSSSCQGLTLSPSILDIGVSKALNHVNFNIKAFASRYPSSFPQVIKENLITLGEQ
>EP10057_Bacteria_all|Pseudoalteromonas_6_sp._TAE56
MNNSIDELVINYHVTEVCNYSCKFCYAKWDRPSEIQANGQDAELMLEKLANYFFDDNTNQVKAVFPYKSVRINFAGGEPLILKKRFEKLIIKTKLLGFNLSLITNGHYLTDSFINNYGAIFSMIGISFDSQFLTAREDIGRIDRKGKSFGSHDLIKAITQLRNVNPSITIKVNTVVNSLNYQESFEQLIADIKPEKWKVFQVLPVLNNNLLVSDDQFSGFVKRHASLKEVMVAEDNEAMTNSYLMINPQGRFYQNSATQNGYVYGDLILDVGVKQALEVCEINWETFTSRYKKDNTVSLISHSEYQLKNNAAYTQGVLA
>EP10057_Bacteria_all|Pseudoalteromonas_7_sp._520P1
MSIQNNYVENSTSSLINKSDELVINWHITEACNYSCAYCFAKWGKPNELHRSLEAIEKLLDNLADYFIRGSSPLKQKLGYKSVRLNIAGGEPMMLGSTFSIVLMLAKQKGFKTSIITNGHYLLNSKFDLPNNVLDMVGISFDSQNYGVRCQIGRVDRKGNSLSSDDLIFALAKLSNTQKGIKTKINTVVNKLNWQEDFSSLISEINPYKWKALQVMPYGEDNLLISNEQFNNFVDKHSNAGLPIFAESNFAMTESYLMIDPKGCFYQNSSGGSGYQYSESINKVGAAKALKQISFNEAVFIARYLPIEPVVFIGEGAML
>EP10057_Bacteria_all|Pseudoalteromonas_8_sp._H105
MKNDTTNKPYINELVINWHITEACNYNCTYCFAKWGKPNELHRSLESIEKLLDELASHFIKGSSSFKEKLGYESVRLNIAGGEPMMLGSTFSIVLMLAKQKGFQTSIITNGSYLLNEKFDIPKNTLDMVGISFDSQDYDIRQRIGRVDRKGNSLSSDELKLALSKLEKTQKGIKTKINTVVNQYNWQEDFSSLISEINPYKWKVLHVMPYGDDDLLISNGQFNSFVDKHLGRDLPVYAESNSAMTESYLMIDPKGRFYQNSSGGSGYKYSECINDVGAGKALEQINFNHAVFIARYFPVEGISIVENEGAA
>EP10057_Bacteria_all|Pseudodesulfovibrio_piezophilus_C1TLV30
MSTVETLATDRFIPAINLFVTKHCNMRCRFCFGSCKMRSPLSSQDQDGVFVDVIRQCHQQGISKITFVGGEPLLYPKLKLLIRLAHDLGITTCVVSNGALLTKEWLREVSGMLDWIGISIDSLSVDTNWSIGRISNGVPMSKLVYEQLVDWVHDYGMRLKINTTVCRWNHHEDMSSFYRDTNPHRIKMFQALTIDGVNDEESTKFSVSDEQFTHYVERHLRQGIKAVAEASNDMVGSYLMVSPDGCFFDNTHGSYRLSRPISRVGFSSAIKDISVNHTKFMDRGGMYRW
>EP10057_Bacteria_all|Pseudomonas_2_stutzeri_C2
MSKDNSIFPISPVKVAPAHVDALTINWHVTEACNYRCQYCYAKWTDHPCPRELFHDRDRSQHLLAELFRYFQPTNTSNPLRDALSWRTLRLNLAGGEPSILGERLLDITRAAKQVGFEVSLISNASRLTSDVLKQLAPQLTYLGVSLDSTHSGTNLAIGRVERSGQRLSLNELTANLDFAREVNPALKIKINTVVNALNADEDLSGLITRVRPERWKVLRMLPIVDATLAVSDVAFAAFVERHSAFRSIQCVEDNSDMCESYLMVDPYGRFFQNQAAGKGDYLYSRPILPSGAAAAFSEMRFNPAGFRSRYTTAQGEAS
>EP10057_Bacteria_all|Pseudomonas_3_stutzeri_MF28
MPNPTPLVINWHLTETCNYHCQYCYATWNESARPRELIHSPERTMALLSELYRFFRPGNRINPLASRMIWGAVRLNLAGGEPLLHVGKLPAIVSQARALGFEVSLISNGSHLDHELLDRLAPQLSWLGISIDSTCPATNRAIGRVDRRDRLLALDDLASGLANARQANPGLCLKLNTVVNRLNHSEDLGPLIRRFAPDKWKVLRMLPVVSKDLIVSDRQFAAFVARHRAFNHILCAEDNQDMRESYLMVDPHGRFFQNSPLIAGQGYAYSHPILEVGAEAAFDQIAFEPERFSARYIPVVMGEGA
>EP10057_Bacteria_all|Pseudomonas_4_sp._17
MPNPTPLVINWHLTETCNYHCQYCYATWNESARPRELIHSPERTMALLSELYRFFRPGNGTNPLASRMTWGAVRLNLAGGEPLLHVGKLPAIVSQARALGFEVSLISNGSHLDHELLDRLAPQLSWLGISIDSTCPATNRAIGRVDRRRRLLDLDDLATGLASARQANPGLCLKLNTVVNRLNHSEDLGPLIRRFAPDKWKVLRMLPVVSKDLIVSDRQFAAFVARHCAFSHVLCAEDNQDMRESYLMVDPHGRFFQNSPLIAGQGYVYSHPILEVGAEVAFDQIAFEPERFSARYIPVVMGKGA
>EP10057_Bacteria_all|Pseudomonas_6_hussainii_JCM_19513
MSKDNLIFPISPVKAAPVHVDALTINWHVTEACNYRCQYCYAKWTDHPCPRELFHDRDRSQQLLAELFRYFQPTNTSNPLRDALSWRTLRLNLAGGEPSILGERLLDITHAAKQVGFEVSLISNASRLTSDVIKQLAPQLTYLGVSLDSTHSGTNLAIGRLERSGQRLSLNELTANLDFARQVNPALKIKINTVVNALNAGEDLSGLITRVRPERWKVLRMLPIVDATLAVSDEAFAAFVERHSAFRSIQCVEDNSDMCESYLMVDPYGRFFQNQAAGKGSYLYSRPILPSGAAEAFSEMRFNPAGFRSRYTTAPGEAS
>EP10057_Bacteria_all|Pseudomonas_7_oryzae_KCTC_32247
MHNPTPLVLNWHLTEACNYRCQYCYATWNDSACPRELIHDPERSAALLSELYRFFRPGNRANPLASRMSWSSVRLNLAGGEPLLHANKLPAIASQARALGFEVSMISNGSRLTRELLDRLAPQLTWLGISIDSASPETNRTIGRIDRRGRLLDLDDLAAGLALVRQTNPGLHLKLNTVVNQFNHAEDLSALIRRFAPEKWKVLRMLPVVNQHLTVSDEQFAAFVARHRTFANILCAEDNQDMRESYLMVDPHGRFFQNSPLIAGQGYAYSRPILEAGAEAAFAQMAFAPERFNARYSPAVAGEGA
>EP10057_Bacteria_all|Pseudomonas_nitroreducens_B
MVYLRSGEGAMRPHVSELVINWHITEACNYKCRYCYAKWDGAGRELLHDWTRVRNLLDELQAFFHPENDANPLSRHMTWSSTRLNLAGGEPLLYQDALLRALDYARSKGIGASIITNGSRLTNGLIDRLAPLVSMLGLSLDSANSTKNIGIGRVDSRGSLLDVESLPEMLGRAKSQNSALRLKVNTVVNALNHQEDMSPIIHALAPHRWKVLRMLQVVTHDLAVSSEDFLAFVARHDALREVMCVEDNDDMSESYIMIDPLGRFFQNTAGLKGYHYSNTIDVIGAERAFSEWRFSTGAYAARYRDALVEGRE
>EP10057_Bacteria_all|Psychrobacter_lutiphocae_DSM_21542
MHNHNKIANKELVVNWHITEACNYRCGYCFAKWGKQKGELIQDVASISQLMDAISGLPAVLNQMHAANFEGVRLNLVGGETFLNYRKIKEVVKQAKKRGLKLSAITNGSRINNDFINLIANNFASIGFSVDSVDNSTNLNIGRVEKNAVMNPEKIIHTIASIRAINPKIEIKVNTVVSDLNKSEDLSDFIGQVMPNKWKIFKVLPVVANHHLISEEQFTRFLRRHQRFGEIIYAEDNTEMVDSYIMIDPIGRFFQNSDFNNGYYYSRPILQVGIHQAFNEINFNANKFYSRYKRASLN
>EP10057_Bacteria_all|Psychromonas_2_sp._SP041_contamination_screened)
MTINNIKANKIKELVINWHITEACNYKCNYCFAKWGKPNELHRSLSAVDKLLSNLSEYFIRSDSSLKAKLKYDEVRINIAGGEPMMLGDTFLNILRLAKKKGFKTSVITNGHYLLNNKINLPENILDMVGISFDSQNYATRQLIGRADRKGNSLGADDLKVVLMELTRTQKGIKTKINTVVNIHNWQENFTELISEIKPDKWKVLHVMPYGSDELLISDEQFNSFIEKHRNESLSIYAESNLAMTESYLMIDPKGCFYQNVSNISGYKYSEAINDVGVEVALKQVNFNQAVFSARYFPIEASLCEI
>EP10057_Bacteria_all|Psychromonas_ingrahamii_37
MSNSYDELVINYHVTEICNYSCKFCYAKWGRPNEIHTQGNNAELMLEKLASYFFNDEGNKVKDEFPYKSVRINFAGGEPLILKKRFSQLIVKTKELGFNLSIITNGHYLTNAFIDNYGSLFSMIGISFDSQYSDARKNIGRIDRKGNSFDEADLINTVARLRAVNSSITVKVNTVVNTLNYKESFTTLMTELNLDKWKVFQVLPVLNSHLLVTDEEFSEFVLHHAKLQDFMVVEDNDAMTNSYLMINPQGRFYQNSQTEEGYKYGELILDVRVDLALSVCAINWETFTSRYKKDAINDAVDLIDNNEYQFKQKEQSSVVSEG
>EP10057_Bacteria_all|Rheinheimera_perlucida_DSM_18276
MNTNHTETLVINWHITEVCNYSCHYCYAAWKKPDEKRELFHDSNSTKKLLLELYNCIQFQYNKLDTSNSPTYKKVRLNFAGGEPLLLSKKLLPIMLEAKKIGFDVSIITNGSLLTEELMAQMAPLLTWFGISIDSTRLSSNHLIGRHTTHQQKLDVDRLLSIIDMGKQANPHLKIKLNTVVNAINVFDDLSDIVERLAPQKWKVLQMLPIITTKNVIDEARFEKFIARHHAFQNIICAEKNDDMRNSYLMIDPHGRFFQNSLAEAGSGYVYSSPILSVGASLALQEIQFSTEKFNRRYASNNAGGSCDVL
>EP10057_Bacteria_all|Roseovarius_lutimaris_DSM_28463
MELQPQLVANWHVTEACNYRCKFCYAHWSKPKASELWRNNAACRLLISELGRFLSPDNPLWEQRFVRRPRLNIAGGEPTLWAGELSHVVDHAVAAGFDVSLITNGSRPETLRNIASRISMLGLSVDSTRCDGNLRIGRVDRKGAQIGSDDLIDLVRELRTANPTLQIKLNTVVNAVNAEEDFSALISHIAPDRWKALRMLPSYNDELTVDEAKFERFVSRHAAFRRILSVEDNPSMVQSYLMIDPHGRFFQNRLDSKGYYYSEPILDIGVERAFAQIPFSIDRFLARYQPLESAS
>EP10057_Bacteria_all|Rubrivivax_2_sp._AAP65
VFEIPDASPEPKQLVLNWHIAEACNYSCKYCYASWDVTEGGRDLIRDHKRTTSLLTALFEFFRPENLAHPLRSRMTWSGVRLNFAGGEPLLFSRELEAAVLTSNTIGFDVSLITNGSRLTPQLMSRLAPRLSLLGLSIDSMSMETNASIGRVDRQGRQVDLEELSEMVRLGRRLNPAMRVKLNTVVNRLNQADDLTPLIRQFAPDRWKVLRMLPVRGRQLEVSDDQFDSFVARHRQLGEILCAEDNLDMTESYLMIDPQGRFFQNEPATNGRGYMYSQPILEVGVAKAFNQIAFNPQRFAARYAGLPPVEVQ
>EP10057_Bacteria_all|Ruegeria_intermedia_DSM_29341
MISSKRWKIDELVVNWHLTEACNFGCQFCYAQWKKADKREVWRDEAKTLRLLSEISRFFAPANPRNPLSDYLEWSRVRLSIAGGEPTLLGDPLVRIAQQAKRLGLDVSLITNGSRLETVEKVLPYLALLGLSLDSAKPDTNATIGRLDRRGNQVCLTQIHELLSTARTQANGPKIKINTVVNSANHTEDFSPLLYALQPDRWKVLRMLPATNSALEIGSHEFDAFVRRHHVFKGIMSVEDNHVMEKSYLMIDPNGRFFQNGTGQKEYKYSNPILEEGLRNALSQIAFCPERFALRYRPVFPGEVA
>EP10057_Bacteria_all|Ruminococcus_flavefaciens_AE3010
MKKLKVNLHLIEACNYRCRHCFAHFDKHNVLTPETWINIIDNAVASGMVTSFNFAGGEPLLYPHLTSLAEYANSLGCKCSVITNGSCIDEEWIKNNVSLFTTIGFSLDSFFPDTLRKIGRCDTNGRVLDLDRIKEIFTLIKKYNPSIKIKVNTVVSAINKDETPGELIRKHDLPVDRWKILRMSPFENDRFSNKDITVTDEEYTEYITRNLSAFGINTISEKVLYNTDAGMEIVCESNLNGTYIMIDAGGYLVDDTKNSNYVRVINCADTPFSDGISKLTFDSEIYEARYKK
>EP10057_Bacteria_all|Saccharicrinis_carchari_DSM_27040
MEISNPILPSVNFHLWKSCNMRCNFCFATFQDIKESILPKGHLTREESLGVVHELANVGFKKITFAGGEPTLCPWLPDLIKTAKNLGLTTMIVSNGSILNSNFLEDNKNHLDWIAISVDSLNPETNRKIGRLVNGKEPMSIDTYKSMANMIKHYGYGLKINTVVNNANKTEDMNTFIRYTKPQRWKVLQALSIQGQNDRNTGRFEVSNHEFSGFIDKHKTLDGIVNMVAESNDAMIGSYAMVDPEGRFFDDVDGKHGYSDPINKVGGLKALKQVRYNYDKFIERGGQYEWEKITTKPKHITLSGETA
>EP10057_Bacteria_all|Salinivibrio_2_sp._BNH
MNKANQLVINYHITEKCNYDCHYCYAKWAKPNEIHRNIDDMRSLLFKLAQYFFSPNPIKKELQYQRVRLNFAGGEPLLLKQRFIDALDYAIELGFDTSIITNGHLITDQFIEAHSHKLQLLGISYDACDLERQQIIGRKTAAGHALSSHRLESIFTQVKHYSPHTELKVNTVVNTFNIEEDFTTLMARIQPHKWKVLRVLPVFDSVQAITDQQFQTFVERHRSVSYCMSVEDNDSMTNSYLMLSPDGAFFQNGNDGQGYFKSRSLLTTPVDVALAETGFDAEKFSQRYQ
>EP10057_Bacteria_all|Salinivibrio_sp._DV
MNKANQLVINYHITEKCNYDCHYCYAKWAKPNEIHRNIDDMRSLLFKLAQYFFSPNPIKKELKYQRVRLNFAGGEPLLLKQRFIDALDYAIELGFDTSIITNGHLITDQFIEAHSHKLQLLGISYDACDLERQQIIGRKTAAGHALSFHRLDSIFTQVKHYSPHTELKVNTVVNTFNIEEDFTTLMARIQPHKWKVLRVLPVFDSVQAITDQQFQAFVDRHRSVSHCMSVEDNDSMTNSYLMLSPDGAFFQNGNDGQGYFKSRSLLTTPVDVALAETGFDAEKFSQRYQ
>EP10057_Bacteria_all|Selenomonas_2_sp._FC4001
MAYKVNLHITQKCNYACKYCFAHFDNNNDLSLDQWKHIIDNLKNSGIVDAINFAGGEPVLHKDFPAIVSYAYNQGFRLSLITNGSLMLNPNLMPPELFKRVDTLGISVDSINPQTLIALGACNKSQEVLTFDKLTQLIALALSVNPNIRIKLNTVITKLNEKEDLTIIGKQLNIARWKFLRMKLFIHNNFNNSPLLSNQGEFDNFVARHTKVSRDVVPENDLTRSYIMIDNQGQLLDDETENYNVVGSLLTEDFTKVFARYSFDESTYASRYAS
>EP10057_Bacteria_all|Selenomonas_ruminatium_S137
MAYKVNLHITQKCNYACKYCFAHFDHHNDLTLGQWKHIIDNLKTSGLVDAINFAGGEPVLHRDFAAIVNYAYDQGFKLSIITNGSLMLNPKLMPPELFAKFDTLGISVDSINPKTLIALGACNNSQEVLSYDKLSHLITLARSVNPTIRIKLNTVITNLNADEDLTIIGQELDIARWKMLRMKLFIHEGFNNAPLLVSQADFDGFVERHAEVSHDIVPENDLTRSYIMVDNQGRLLDDETEEYKVVGSLLAEDFGTVFDRYHFDEATYASRYAG
>EP10057_Bacteria_all|Shewanella_2_sp._cp20
MSKANQLVINYHITEKCNYDCHYCYAKWAKPNELHRNLDDMKLVLSRLADYFLSPNPIQQQLQYQSVRLNFAGGEPLLLKQLFIEALDYAIELGFKTSIITNGHLISDQFIIEHSHKLQLLGISYDSCHIGGQQKIGRITASGKVLSAARLQSIFHQVKRQSPTTELKINTVVNQFNVEEDFTALITALQPNKWKVLRVLPVFDSIQTIRDPQFEAFVARHQAVKQVMSVENNDSMTNSYLMLSPDGAFFQNGDQAQGYFKSRPLLTTPIDVALAETGFDAVKFAQRYVSATQVLGAA
>EP10057_Bacteria_all|Shewanella_3_baltica_OS185
MSTQNNSAESSTISLVNNVNELVINWHITEVCNYNCSYCFAKWGKPNELHRSLPEIETFLDNLSEYFIKGSPPLKNELGYESVRLNFAGGEPMMLGSTFFIALMLAKQKGFKTSIITNGHYLINCHLDLPKNVLDMVGISFDSQYLSSRKKIGRVDRKGNSLSVEDLKAALGNLVSTQKGIKTKINTVVNIHNCDEDFSELITVLKPYKWKVLQAMPYGDDELLISRNKFDNFVAAHSGMGLPIFAESNSTMTESYLMIDPKGRFYQNSSNGAGYEYSESISLCGVENALAQIEFNPRVFSSRYRKVDVDIVES
>EP10057_Bacteria_all|Shewanella_4_baltica_OS195
MSTQNSSAENSTSSLVNVDELVINWHITEACNYNCSYCFAKWGKPKELHRSLPEIERFLDNLSEYFIQGFHPLKKELGYESVRLNFAGGEPMMLGSTFFIALMLAKQKGFKTSVITNGHYLINSRLEFPKNVLDMVGISFDSQDLNTRVKIGRSDRKGNSLSVEELKTAIGNLVSTQKGIKTKINTVVNSLNCEEDFSELITELKPFKWKVLQAMPYGDDELLISRDKFDNFVATHSGIGLPIFAESNSTMTESYLMIDPKGRFYQNSSNGSGYVYSESINLCGVENALVQIEFNPIVFSSRYRKVDVDVVEL
>EP10057_Bacteria_all|Shewanella_5_baltica_OS223
MSTQNSSAENSTSSLVNVDELVINWHITEAYNYNCSYCFAKWGKPKELHRSLPEIERFLDNLSEYFIQGFHPLKKELGYESVRLNFAGGEPMMLGSTFFIALMLAKQKGFKTSVITNGHYLINSRLEFPKNVLDMVGISFDSQDLNTRVKIGRSDRKGNSLSVEELKTAIGNLVSTQKGIKTKINTVVNSLNCEEDFSELITELKPFKWKVLQAMPYGDDELLISRDKFDNFVATHSGIGLPIFAESNSTMTESYLMIDPKGRFYQNSSNGSGYVYSESINLCGVENALVQTEFNPIVFSSRYRKVDVDVVEL
>EP10057_Bacteria_all|Shimia_sagamensis_DSM_29734
LDELVINWHVNEACNYRCNYCYAKWTDQRNFRDLALDGDKTTALLAELWQYFNPSNKDNALRSELNWKSVRLNFAGGEPLLNTDALHRAMRIAHALGFNVSIITNGSRLNDATLLKIAPYLQWLGLSVDAIDATTNTKIGRIDRRNQLLNLKELVSSINKARSLSPTMKLKINTVVSDANETADLSPLIAEFKPEKWKVLRVLPMVSNSGTVSDKSFTRFVDRHAGFQSIMQAEDNFDMLGTYLMIDPKGRFFQNHTRAKEAGYDYSAPILDTGAKNALESIGFSAFGFAQRYQH
>EP10057_Bacteria_all|Spiroplasma_culicicola_AES1
MYTIEQLNSIKLNFHFSMFCNMRCKFCFYAPLIAKAKREDNLNNWLEIIKKVAFFKAINFAGGEPTLYWNQLKQMAKLCKELGLKVTLITNGTVIKNKSQNEVNDLLQYFNSVGISMDSIDLNINQNSGRAIGNKSALSEDDYLEVGAKIKKAGCQLKINSVVHSLNKNTRMIDFIEKIDPYKWKIMQVSSVGQEFHKDFIISKSDFDKFLEINDIKNKHSFVKSIEDETTVTSTYVMIDGEGYFYNSDQIYNKNNKSILKENVDVLEEFNKCNFDINSQLDRYKNEK
>EP10057_Bacteria_all|Succinimonas_amylolytica_DSM_2873
MTAQNSSSVSGCTSGFAPIAVSGTATPQMPRHGLKFNLHIIETCNYRCRHCFAHFGSCRVLRFDTWRKIIDRCRSLVPGCSFNIAGGEPLMHPDFTAITSYIHSLGHPVSVISNGFLMTDAWLKRHVPLLSCLGLSIDSMNPETLKKIGRCTGSGRILGSERLASLLDTVVQISGNCSIKINTVVSALNKSENMARFIRTMPVSRWKIFKMNLFRNASFSNADIVVSDHEYRDYAERNTGLRISDRDAALSVKTRISDTCEAVLESDLHAAYLMIDARGFLVDNTLNDSYVPVADAANGDLAAGLARLSFNDRLYRSRYTF
>EP10057_Bacteria_all|Sulfitobacter_2_mediterraneus_DSM_12244
MLTIPELTINWHVLEACNFNCYFCYAKYRQKPSFQHIYKNVLLELSLLKGRVLKLKSGPVLPKSIRVNFAGGEPFLVKDLGQAIELASDLGLRPSFISNGSLITDDFISKFGKRISVAGFSIDSFSRKVNDDIGRIDNKRQQVSLERFHRIFSMFREVSPETMIKVNTVVCRENVREDLTGPLGELKPDRWKALRVIPIHGAEGRQITDSQYKKFLERHKGVAGQVVPEDNEHMHRSYLMLNPEGRFYQREGSSFMQSEPVLQDGAAVALRDVEFDAETYLSRYSQAKEGQKDV
>EP10057_Bacteria_all|Tenacibaculum_sp._LPB0136
MNYNFIPSVNFHLWEPCNMRCKFCFATFQDVKQTILPKGHLPEVEALEVVKKIAAAGFEKITFAGGEPLLCKWLPNLIKTAKQLGMTTMLVTNGSKLTDEFLIDNKPYLDWIALSVDSLEDESNIKIGRAITGKKPLSKAYYYDLVDTIKKYGYGLKINTVVNKVNYKDDLTDFIEYANPQRWKVLQVLPIVGQNDNKIEEFKITTKEYNYFFNTHKDLKAIVPESNEEIKGSYVMVDPAGRFFDNAQGIHNYSKPILEVGIQEALKTMNYDFYKFKSRGGIYDWYNN
>EP10057_Bacteria_all|Thauera_sp._63
MHNPAPLVINWHLTEACNYRCRYCYAGWNESANSRELIHCQERTAALLGELYRFFQPSNRANPLASRMNWNAVRLNLAGGEPLLHAGKLPAMVSHARALGFEVSLISNGSHLDHEQLRRLAPQLTWLGISIDSAISATNRAIGRVDRRDRLLDLHTLESSLASARQSNPGLRLKLNTVVNRLNHSEDLSELLRCFAPEKWKVLRMLPVVNQELVVSDQEFMAFITRHQAFSRILCAEDNQDMRESYLMVDPHGRFFQNSLLIAGQGYRYSRPILEVGAAAAYSDVAFDSARFTARYALSDVAGRSA
>EP10057_Bacteria_all|Thermococcus_siculi_RG20
MKVPFSISFSKAPLAVNWHMLERCNYRCSFCFAKFKEVPEICNDPEKSKLILTKLKEAGVEKINFTGGEPLLCRNLGELVKYAKELGMATSIVTNGYYLTESAGREFLKNYGKYLDWIGISLDSGREEVEKALGRGHGDHVRRVIEAVDLIRTLYPHIGIKINTVVTKLNHQEDMHWVIKRISPDRWKVFQLKIISGVNEGSKPLGVTEEEFREFIERHEDLNPIAEDNNLMTESYLMMDPYGRFYDEESQLENIRPSLLDAPFEEAISGVKFDFSKFVLRGGIYNWRRAEDEV
>EP10057_Bacteria_all|Thermomonospora_curvata_DSM_43183
MVMANSPQVPVETVNFHLWQPCNMSCLFCFATFRDVRRTVLPQGHLDRRDAERVVRLLAEAGFSKITFAGGEPLLCPWLPDLVELACDLGVTTALVTNGSLLDEAMLDRLAGTLEWITVSIDSLRPRTLRSLGRATAGRVMDEAGYLALCRRIRQRGFRLKVNTVVTSRNWREDLSGFIVAAGPERWKVFQVLPVEGQNSRKVDPLLITPEQFESFISRHLHVELAGIALIPEDNDAMTGSYAMVDPAGRFFDAVEPGGYRYSEPILRVGVHRALSQVTVSRAKFLARGGLYEANLRRRPSPGRRYAAAASRAVR
>EP10057_Bacteria_all|Thermoplasmatales_archaeon_BRNA1
MNTETTSVRKFRSANIHIYGKCNYRCEHCFDRCLTKNYMRPADWVDTLTFLKEYGVEKINLAGGEPTLYPFLDQMCYLVKGMGFKLSIVSNGSLMTEDWMERMEGVVDWIGLSIDSVDEEDEILIGRGRGGHLENIVQVAQMARRHGIKVKLNITVVRRSWMKDFKPFIERVNPDRVKCFRALTLKNANDDIPDTWSITDEQFDDFRRRHEDIGNIVFEDNEDMVSSYVMFDPMGRWMVDSGYEKRFISFEVVRREGLDREVDVDKYFGRNAVYDW
>EP10057_Bacteria_all|Thiomonas_sp._FBCd_DSM_25617
MSAASAQESSITALNFHVWQPCNMACRYCFAQFDDQVPQLRRDKQELRERALAVVEAAASAGIQKLTLVGGEPTLCPWLKDLLEAAITRGMVTMIVTNGTKVDEAWLQRHAECLNWAAVSVDSLDAGTNSRIGRRVGAGSAPDRDYYGKLFRLLNAAGIRTKVNTVVSAQNWQEDFVPFLSKARPERWKIFQALHIRGENDSAFPEFSVSIEQFQSFIERHEKLERLLTIAAEGSDDMLGSYLMVDPLGRFVTNIGGIYAYSKPIWDVGWKAAIAEAQFDSKKFVERGGIYNW
>EP10057_Bacteria_all|Tolumonas_lignilytica_BRL61
MEAVYNWHVTERCQYSCKYCFAKWGNTKEIWQNVKLTSALLDQIRIHGREPFGEGYKTAPIRLNFAGGEPLLLKQRLIDIAKESKSLGLKTSLITNGERLGQSLELVSKLDMIGLSIDSFDEATNRAIGRIRSSGKALSFQDVYDLVTKIRTINPEILLKFNVVVNKYNYRENLIPKLLSLSPQKIKVLQELSAGGNVSSTNDEMFSHFISNNQCDCSNVYIEDRNSMIQSYLMINPSGRFYQNGNQNDYFYSAPIHEVGLLRAMKSISFNQQQFSNRYNGAKK
>EP10057_Bacteria_all|Treponema_2_saccharophilum_PB_DSM_2985
MNKIFNLHFTDFCNFNCRCCYAKKDKNCLSFDDIQKIIENIAGYFEKHGITDGRVNIAGGEPTTSKDLQKIIDAVVSKGIKASLITNGILLTEEFVRENAGKLTMIGLSIDSLNDGTNRILGRCEGVGGRVFDYGRLVAICRCIKECGITLKINVVASKLNFNEDIKRLLDDVRPKRFKILQMLPTTPFAEENALSESEFDKYVQKYDGYNPVTEKQENIKKAYLIIDSSGFVTTNNLHFDKKHNALEKSLDEILDDIDFDFESEAARYK
>EP10057_Bacteria_all|Treponema_3_medium_ATCC_700293
MQTTHCLTVNWHFTAACNFKCRYCFMHNSLSLTRKDYMVVLKKLTGSFQRINFVGGEPTVSPLLIPLVRDAYHAGFDCSIVTNGFNLIHHTQQFEAIYPLLSCIGISVDSLNKETNAAIGRCCKGHVITRTEYEQLCAAIKSHGIRLKINTVVSKLNVHEDFTHFYEAVQPDRIKLFQVLKPNTQLKNDYGDLLITKADFNSFVLRHKTAGSFGENIVAEDNAAMTNAYYILDSECRFIDNKTGKKSPSLANDGMTVEKALSYIEVDAAKYQARYIA
>EP10057_Bacteria_all|Treponema_4_primitia_ZAS1
MGNKASIINLHLLDACNYRCGHCFAHFNMPKVLPLEQWKRVIDNIIANSDVKRFNLAGGEPLLYPEIDNLIRYIASKHIETSIITNGLLLNENRINFFSGMVSMVGISIDSLNDETLRRIGRCTYKDELLNHSHCVSICKSIKTHDIKLKINTLVSTLNKNEDFHSFIKEVQPDRWKILKMKHFENAQYNNKIFIPNNYDYESFVARHSDMPLIAEREMKNAYIMVDAWGNLVDTGTENNAIVASLLEIDFAESFSRLNFNYDVYNQRYVA
>EP10057_Bacteria_all|Treponema_denticola_ATCC_35405
MYNSKQFLRTVNWHFVNSCNMSCKYCFVSCCKELPLEESISVLEKLKGHFDRINFVGGEPTVSSKLIPLVKKAKEYGFIVSMVTNGFNLYHKPETFDEILTDFSIIGISIDSLNENTNVLIGRSVKNSVLSRDDYIDLCKKIKLAGCKLKINTVVSRVNLDENFNDFYETVMPDRIKLLQVLRPAGRLKQDYTDFLIEEDDYLEFVQRHHKFSEVICSENNELMLNSYYILNSDACFLDNKSGCISGSLLENDLKSVLKNVYVDENKYRARYA
>EP10057_Bacteria_all|Unclassified_Chloroflexi_bacterium_bin152
VKIPTRIPSVNFHLWKPCNMKCGFCFATFQDIGQEVLPEGHMPREEALAVVEALAAAGFEKITFAGGEPTLCPWLPDLISRARETGLTTTIVTNGSRITGEWLDRVDGLLDWVAVSIDTLDPEKLKRLGRITRDGPMSEYEYLHIADMLKSRGIRFKLNTVVTRSNYEEDLTGFVIEANPERWKLLQVLPIKGQNDTLVDNLLITEKQFACYVARNRSVESEGIAVIAESNDKMTGSYIMVDPAGRFFDNMTGRHVYSGPINEIGVEAALKEVSIDTEKFRLRGGLYDW
>EP10057_Bacteria_all|unclassified_Deltaproteobacteria_bin_1
MEKTNYVFNWHVTAKCNYHCHFCYSEWEKMPEIWDDPQKVAALLKNLSESRLFEKGRTRLNIAGGEPVLNMKKLAPVIENAWSQGFVLSIITNGSRLENLIPFIDKFSMVGISVDSASDENNVKIGRCTGKGEVMTFSELCKKVVALRAANPGLIIKINSVVNAFNWNENLLGQLKSVGAQKYKILRQMPFNGDKGISDDQWRHFLELNRHPELNVVTEDNEDMIHSYLMIAPDGRFFQNGATEYTYSSHSLWERPADELLSEMKFDEDKFKSRYNCPDSSDKEKNSNF
>EP10057_Bacteria_all|Vibrio_11_rumoiensis_1S45
MSTETHLITNTTNETASSHSQLNELVINWHITEACNYNCTYCFAKWGKPNELHRSLDAIEKLLDKLASYFIHGDPEIKRTLGYQDVRLNFAGGEPMLLGSSFSTALGLAKQKGFKTSIITNGSYLLRSRFELPPNTLDMVGISFDSQQHLVRRELGRIDRKGNSFNIDDLKLAIQHLSHTQKGLKTKINTVVNVLNWEEDFSPLISTMSLDKWKVLQVMPTGKSDLLVSDEQFSSFVERHSGKGLPISAESNNTMTESYLMVDPNGRFYQNSKGMSGYSYSERITDVGVETALNQINFNCNRFKSRYYAGKPSNICGEVLA
>EP10057_Bacteria_all|Vibrio_13_halioticoli_NBRC_102217
MKQANQLVINYHITEKCNYDCHYCYAKWAKPNELHRNLDDMKAVLRKLAQYFFSPNPIWQELRYDSVRLNFAGGEPLLLKQRFIDALDYAVELGFKTSIITNGHLIDDQFIAEHSQKLQLLGISYDSSHFETQQQIGRVTPKSKNLTSERLQSIFQKVRHYSPNTELKINTVVNQFNHQENFTSLIGDLHPNKWKVLRVLPVFDSIQTISNQDFDAFVTRHQLVGDVMSVENNDSMTNSYLMLSPDGAFFQNGNNEQGYFKSRLLLSSDVEVALTETGFNATKFAQRYELVTV
>EP10057_Bacteria_all|Vibrio_14_parahaemolyticus_TUMSAT_H10_S6
MTTEQSRKANELVINWHMTEVCNYSCKYCFAKWGRPKELHRSEQAIANLLDKLADYFIKGTPVLKEKLGYESVRLNFAGGEPMMLGNTFVTALVLAKQKGFKTSIITNGHYLIHGKSPLPKDTLDMIGISFDSQYLSTRMKIGRNDRKGNSFGVNDLTHALANLTQSQTGIKTKINTVINSLNWQEDFSNLISSLKPYKWKVLQVMPYGDNEILISKEQFDNFVQRHSGLGLPMYSESNSTMTESYLMISPEGCFYQNTANKPGYKYSECINSCGVEKALSQIEFNPITFASRYKETNIDIVEIS
>EP10057_Bacteria_all|Vibrio_15_parahaemolyticus_VIP40444
MTTEQSRKANELVINWHMTEVCNYSCKYCFAKWGRPKELHRSEQAIANLLDKLADYFIKGTPVLKEKLGYESVRLNFAGGEPMMLGNTFVTALVLAKQKGFKTSIITNGHYLIHGKSPLPKDTLDMIGISFDSQYLSTRMKIGRNDRKGNSFGVNDLTHALANLTQSQTGIKTKINTVINSLNWEEDFSNLISSLKPYKWKVLQVMPYGDNEILISKEQFDNFVQRHSGLGLPMYSESNSTMTESYLMISPEGCFYQNTANKPGYKYSECINLCGVEKALSQIEFNPITFASRYKETNINIVEIS
>EP10057_Bacteria_all|Vibrio_18_parahaemolyticus_VIP40430
MTTEQSRKANELVINWHMTEVCNYSCKYCFAKWGRPKELHRSEQAIANLLDKLADYFIKGTPVLKEKLGYESVRLNFAGGEPMMLGNTFVTALVLAKQKGFKTSIITNGHYLIHGKSPLPKDTLDMIGISFDSQYLSTRMKIGRNDRKGNSFGVNDLTHALANLTQSQTGIKTKINTVINSLNWQEDFSNLISSLKPYKWKVLQVMPYGDNEILISKEQFDNFVQRHSGLGLPMYSESNSTMTESYLMISPEGCFYQNTANKPGYKYSECINSCGVEKALSQIEFNPIMFASRYKETNIDIVEIS
>EP10057_Bacteria_all|Vibrio_19_parahaemolyticus_TUMSAT_DE2_S2
MTTEQSRKANELVINWHMTEVCNYSCKYCFAKWGRPKELHRSEQAIANLLDKLADYFIKGTPVLKEKLGYESVRLNFAGGEPMMLGNTFVTALVLAKQKGFKTSIITNGHYLIHGKSPLPKDTLDMIGISFDSQYLSTRMKIGRNDRKGNSFGVNDLTHALANLTQSQTGIKTKINTVINSLNWEEDFSNLISSLKPYKWKVLQVMPYGDNEMLISKEQFDNFVLRHSGLGLPMYSESNSTMTESYLMISPEGCFYQNTANKPGYKYSECINSCGVEKALSQIEFNPITFASRYKETNIDIIELS
>EP10057_Bacteria_all|Vibrio_2_vulnificus_ATL_61306
MTTAQSRKTKELVINWHMTEVCNYSCKYCFAKWGRPKELHRSEQAIDNLLDKLADYFIKGTPVLKEKLGYESVRLNFAGGEPMMLGNTFVTALVLAKQKGFKTSTITNGHYLIHGKSPLPKDTLDMIGISFDSQYLSTRMKIGRNDRKGNSFGVNDLTHALARLTQSQTGIKTKINTVINSLNWEEDFTNLISSLNPYKWKVLQVMPYGDNELLISKEQFDNFVHRHSGLGLPIYFESNSTMTESYLMISPEGCFYQNTANKSGYKYSECINSCGVEKALSQIEFNPITFASRYKKTNIDIVDVS
>EP10057_Bacteria_all|Vibrio_21_parahaemolyticus_S164
MTTAQSRKTKELVINWHMTEVCNYSCKYCFAKWGRPKELHRSEQAIDNLLDKLADYFIKGTPVLKEKLGYESVRLNFAGGEPMMLGNTFVTALVLAKQKGFKTSTITNGHYLIHGKSPLPKDTLDMIGISFDSQYLSTRMKIGRNDRKGNSFGVNDLTHALASLTQSQTGIKTKINTVINSLNWEEDFTNLISSLNPYKWKVLQVMPYGDNELLISKEQFDNFVHRHSGLGLPIYSESNSTMTESYLMISPEGCFYQNTANKSGYKYSECINSCGVEKALSQIEFNPITFASRYKKTNIDIVDAS
>EP10057_Bacteria_all|Vibrio_22_tritonius_AM2
MSHVNQLVINYHITEKCNYDCHYCYAKWAKPNELHRDLHQMKAVLAKLADYFLGSNPIRAQLKYGSVRLNFAGGEPVLLKERFIEALDYAKELGFETSLITNGHLLTDDFISNHGSKFQMLGISYDAISENVQKQVGRVTRTGAILTAERLQNIFQQMRQFAPNTELKINTVVNQYNTEENLTALMEVLLPNKWKVLRVLPVFKSIAAITDEQFSAFVERHRSANSFMSVENNDSMTGSYLMISPDGSFFQNGDQFGGYIKSRSLVTTPIGIALAETGFDPVKFANRY
>EP10057_Bacteria_all|Vibrio_23_parahaemolyticus_CFSAN007447
MTTAQSRKTKELVINWHMTEVCNYSCKYCFAKWGRPKELHRSEQAIANLLDKLADYFIKGTPVLKEKLGYESVRLNFAGGEPMMLGNTFVTALVLAKQKGFKTSTITNGHYLIHGKSPLPKDTLDMIGISFDSQYLSTRMKIGRNDRKGNSFGVNDLTHALASLTQSQTGIKTKINTVINSLNWEEDFSNLISSLNPYKWKVLQVMPYGDNELLISKEQFDNFVHRHSGLGLPMYSESNSTMTESYLMISPEGCFYQNTANKSGYKYSECINSCGVEKALSQIEFNPITFASRYKETNIDIVEIS
>EP10057_Bacteria_all|Vibrio_24_parahaemolyticus_S165
MTTTQSRKTKELVINWHMTEVCNYSCKYCFAKWGRPKELHRSEQAIANLLDKLADYFIKGTPVLKEKLGYESVRLNFAGGEPMMLGNTFVTALVLAKQKGFKTSIITNGHYLIHGKSPLPKDTLDMIGISFDSQYLSTRMKIGRNDRKGNSFGVNDLTHALANLTQSQTGIKTKINTVINSLNWEEDFSNLISSLKPYKWKVLQVMPYGDNEILISKEQFDNFVQRHSGLGLPIYSESNSTMTESYLMISPEGCFYQNTANKSGYKYSECINSCGVEKALSQIEFNPITFASRYKETNIDIVEIS
>EP10057_Bacteria_all|Vibrio_26_alginolyticus_V2
MNKAKQLVINYHITEKCNYDCHYCYAKWAKPNELHRNLDDMKLVLNRLADYFLSPNSIQQQLGYQRVRLNFAGGEPLLLKQRFIDALDYAIELGFDTSIITNGHLITDEFITQHSHKLQMIGISYDACGLDVQQKIGRATASGKVLPPERLQSIFQQVKTVSPLTELKINTVVNQFNTEEDFNALMEAIQPNKWKVLRVLPVFDSIQTISDQQFDAFVERHQSVSHLMSVENNDSMTNSYLMLSPDGSFFQNGNGSQGYFKSRPLIYTPIETALAETGFDVAKFAQRYK
>EP10057_Bacteria_all|Vibrio_29_parahaemolyticus_49
MTTEQSRKANELVINWHMTEVCNYSCKYCFAKWGRPKELHRSEQAIANLLDKLADYFIKGTPVLKEKLGYESVRLNFAGGEPMMLGNTFVTALVLAKQKGFKTSIITNGHYLIHGKSPLPKDTLDMIGISFDSQYLSTRMKIGRNDRKGNSFGVNDLTHALANLTQSQTGIKTKINTVINSLNWEEDFSNLISSLKPYKWKVLQVMPYGDNEILISKEQFDNFVQRHSGLGLPMYSESNSTMTESYLMISPEGCFYQNTANKPGYKYSECINSCGVEKALSQIEFNPITFASRYKETNINIVEIS
>EP10057_Bacteria_all|Vibrio_3_crassostreae_J519
MSTENHLVINTTNETTSSQLNELVINWHITEACNYNCTYCFAKWGRPNELHQSLDAIEKLLDKLANYFIHDDPEIKRILGYQDVRLNFAGGEPMMLGSSFSTALVMAKQKGFKTSIITNGSYLLLRSRFELPLNTLDMVGISFDSQQHPVRRELGRIDRKGNSLNIDELKLAIQHLSRTQKGLKTKINTVVNALNWEEDFSQLISSISLDKWKVLQVMPTGRSDLLVSDEQFSSFVERHSGKGLPISAESNNTMTESYLMVDPNGRFYQNSKGMSGRYSYSERITDVGVETALNQINFNCNRFKSRYYAGNPSNIRGEVLA
>EP10057_Bacteria_all|Vibrio_30_parahaemolyticus_CFSAN007439
MTTAQSRKTKELVINWHMTEVCNYSCKYCFAKWGRPKELHRSEQAIANLLDKLADYFIKGTPVLKEKLGYESVRLNFAGGEPMMLGNTFVTALVLAKQKGFKTSTITNGHYLIHGKSPLPKDTLDMIGISFDSQYLSTRMKIGRNDRKGNSFGVNDLTHALASLTQSQTGIKTKINTVINSLNWEEDFSNLISSLNPYKWKVLQVMPYGDNELLISKEQFDNFVHRHSGLGLPMYSESNSTMTESYLMISPEGCFYQNTANKSGYKYSECINSCGVEKALSQIEFNPITFSSRYKETNIDIVEIS
>EP10057_Bacteria_all|Vibrio_31_parahaemolyticus_CFSAN007437
MTTTQSRKTKELVINWHMTEVCNYSCKYCFAKWGRPKELHRSEQAIANLLDKLADYFIKGTPVLKEKLGYESVRLNFAGGEPMMLGNTFVTALVLAKQKGFKTSIITNGHYLIHGKSPLPKDTLDMIGISFDSQYLSTRMKIGRNDRKGNSFGVNDLTHALANLTQSQTGIKTKINTVINSLNWEEDFSNLISSLKPYKWKVLQVMPYGDNEILISKEQFDNFVQRHSGLGLPMYSESNSTMTESYLMISPEGCFYQNTANKSGYKYSECINSCGVEKALSQIEFNPITFASRYKETNIDIVEIS
>EP10057_Bacteria_all|Vibrio_33_parahaemolyticus_S167
MTTAQSRKTKELVINWHMTEVCNYSCKYCFAKWGRPKELHRSEQAIANLLDKLADYFIKGTPVLKEKLGYESVRLNFAGGEPMMLGNTFVTALVLAKQKGFKTSTITNGHYLIHGKSPLPKDTLDMIGISFDSQYLSTRMKIGRNDRKGNSFGVNDLTYALASLTQSQTGIKTKINTVINSLNWEEDFSNLISSLNPYKWKVLQVMPYGDNELLISKEQFDNFVHRHSGLGLPMYSESNSTMTESYLMISPEGCFYQNTANKSGYKYSECINSCGVEKALSQIEFNPITFASRYKETNIDIVEIS
>EP10057_Bacteria_all|Vibrio_34_parahaemolyticus_ISF293
MTTTQSRKTKELVINWHMTEVCNYSCKYCFAKWGRPKELHRSEQAIANLLDKLADYFIKGTPVLKEKLGYESVRLNFAGGEPMMLGNTFVTALVLAKQKGFKTSIITNGHYLIHGKSPLPKDTLDMIGISFDSQYLSTRMKIGRNDRKGNSFGVNDLTHALANLTQSQTGIKTKINTVINSLNWEEDFSNLISSLKPYKWKVLQVMPYGDNEILISKEQFDNFVQRHSGLGLPMYSESNSTMTESYLMISPEGCFYQNTANKPGYKYSECINSCGVEKALSQIEFNPITFASRYKETNIDIVEIS
>EP10057_Bacteria_all|Vibrio_37_parahaemolyticus_S162
MTTTQSRKTKELVINWHMTEVCNYSCKYCFAKWGRPKELHRSEQAIANLLDKLADYFIKGTPVLKEKLGYESVRLNFAGGEPMMLGNTFVTALVLAKQKGFKTSIITNGHYLIHGKSPLPKDTLDMIGISFDSQYLSTRMKIGRNDRKGNSFGVNDLTHALANLTQSQTGIKTKINTVINSLNWEEDFSNLISSLKPYKWKVLQVMPYGDNEILISKEQFDNFVQRHSGLGLPMYSESNSTMTESYLMISPEGCFYQNTANKSGYKYSECINSCGVEKALSQIEFNPITFSSRYKETNIDIVEIS
>EP10057_Bacteria_all|Vibrio_38_parahaemolyticus_S160
MTTAQSRKTKELVINWHMTEVCNYSCKYCFAKWGRPKELHRSEQAIANLLDKLADYFIKGTPVLKEKLGYESVRLNFAGGEPMMLGNTFVTALVLAKQKGFKTSTITNGHYLIHGKSPLPKDTLDMIGISFDSQYLSTRMKIGRNDRKGNSFGINDLTHALASLTQSQTGIKTKINTVINSLNWEEDFSNLISSLNPYKWKVLQVMPYGDNELLISKEQFDNFVHRHSGLGLPMYSESNSTMTESYLMISPEGCFYQNTANKSGYKYSECINSCGVEKALSQIEFNPITFSSRYKETNIDIVEIS
>EP10057_Bacteria_all|Vibrio_4_metoecus_YB4D01
MTTIQPSKTKELVINWHLTEVCNYGCIYCFAKWGRPNELHRFSQEVATLLDNLADYFIKGTPTLKDELGYESVRLNFAGGEPMVLGNTFITALTLAKQKGFKTSIITNGHYLVNRELALPENTLDMIGVSFDSQNLDTRRKIGRIDRKGNSFGTEELKQVLANLTQSQRGIKTKINTVVNRLNLDEDFSELIMELKPYKWKILHVMSNGNDELLISKRQFDSFVERHSRLGLPIFSESNSTMTESYLMIDPQGRFYQNSANKVGYTFSESINLCGVENALTQIEFNPRTFASRYRKADIDVVEL
>EP10057_Bacteria_all|Vibrio_5_vulnificus_CMCP6
MTEVCNYSCKYCFAKWGRPKELHRSEQAIDNLLDKLADYFIKGTPVLKEKLGYESVRLNFAGGEPMMLGNTFVTALVLAKQKGFKTSTITNGHYLIHGKSPLPKDTLDMIGISFDSQYLSTRMKIGRNDRKGNSFGVNDLTHALARLTQSQTGIKTKINTVINSLNWEEDFTNLISSLNPYKWKVLQVMPYGDNELLISKEQFDNFVHRHSGLGLPIYFESNSTMTESYLMISPEGCFYQNTANKSGYKYSECINSCGVEKALSQIEFNPITFASRYKKTNIDIVDVS
>EP10057_Bacteria_all|Vibrio_6_vulnificus_YJ016
MQCTNQHYSYQLKGVVFMNKANQLVINYHITEKCNYDCHYCYAKWAKPNELHRNVDEMKRVLSKLAEYFLSPNPIQQQLQYQSVRLNFAGGEPLLLKQRLIDALDFAIELGFETSIITNGHLISDEFIAKHSHKLQLLGVSYDACRYEVQKQIGRITRSGNVLSVERLQSIFKQVKRHSPSTKLKINTVVNQFNSEEDFTGVMASLQPDKWKVLRVLPVFDSIQTISDQQFESFIERHQSLVHCMSAENNDSMTNSYLMLSPDGAFFQNGNGSSGYFKSRPLLTTPIDVALAESGFDAIKFAQRYH
>EP10057_Bacteria_all|Vibrio_8_harveyi_ZJ0603
MPTKTHGVANANAANRMTSSQLNELVINWHITEACNYNCTYCFAKWGKPNELHRSLSSIEQLLDKLANYFILGNPESKRMLGYQDVRLNFAGGEPMMLGSAFSTALVMAKQKGFQTSIITNGSYLLRRRFELPVNTLDMIGISFDSQQPSVRRELGRIDRRGNSLNEDELQLALQLLSHTQKGLKTKINTVVNALNWEEDFTHLISSIAVDKWKVLQVMPTDKHELLISDDQFRRFVEKHSGKGLPISPESNNTMTESYLMIDPNGRFYQNNNGMPGYSYSERITDVGVEAALSQVNFNCNRFKSRYHVKNMSNISDEVLI
>EP10057_Bacteria_all|Vibrio_9_genomosp._F10_ZF129
MTTIQPGKTKELVINWHLTEVCNYGCKYCFAKWGRPNELHRSSQKVATLLDNLADYFIKGTPTLKDELGYERVRLNFAGGEPMMLGNTFITALKLAKQKGFKTSIITNGHYLVNSKLALPENTLDMIGISFDSQRLDTRDKIGRKDRKGNSFGTEDLKRALANLTQSQKGIKTKVNTVVNSVNLDEDFSELMMELKPYKWKILHVMPNGNDELLISKRQFDSFVERHSGLGLPIFSESNSTMTESYLMIDPQGRFYQNFANKVGYTFSESINLCGVENALTQIEFNPRTFASRYRKADIDVVEL
>EP10057_Bacteria_all|Vibrio_porteresiae_DSM_19223
MSKVNQLVINYHITEKCNYDCHYCYAKWAKPNELHRDLHQMKAVLAKLADYFLGSNPIRAQLKYESVRLNFAGGEPVLLKERFIEALDYAKELGFETSLITNGHLLTDDFISNHGSKFQMLGISYDAISENVQKQVGRVTRSGAILTAERLQNIFQQMRQFAPNTELKINTVVNQYNTEENLTSLMEVLLPNKWKVLRVLPVFKSIAAITDEQFSAFVERHRSANSFMSVENNDSMTGSYLMISPDGSFFQNGDQFGGYIKSRSLVTTPIGIALAETGFDPVKFANRY
